# Supplementary material for: Molecular evolution of TRPC4 regulatory sequences supports a role in mammalian thermoregulatory adaptation
Source: PeerJ. 2025 Jul 8;13:e19697. doi: 10.7717/peerj.19697 (PMC12248226; doi:10.7717/peerj.19697)
Supplement: Supplemental Information 1 — Required and optional parameters that are read by the codeml package of PAML. This file is for information only, an explicit value must be selected for Model and the dummy file names must be replaced with explicit paths to function. The sequence and guide tree files are in standard formats (FASTA and Newick, respectively). [file peerj-13-19697-s001.zip]

Archive with 325 entries (316 files):
- input.files/
- input.files/untrimmed.alignments.with.original.accessions/
- input.files/untrimmed.alignments.with.original.accessions/amphibian.trpa1.fas
- input.files/untrimmed.alignments.with.original.accessions/amphibian.trpc1.fas
- input.files/untrimmed.alignments.with.original.accessions/amphibian.trpc3.fas
- input.files/untrimmed.alignments.with.original.accessions/amphibian.trpc4.fas
- input.files/untrimmed.alignments.with.original.accessions/amphibian.trpc5.fas
- input.files/untrimmed.alignments.with.original.accessions/amphibian.trpc6.fas
- input.files/untrimmed.alignments.with.original.accessions/amphibian.trpm2.fas
- input.files/untrimmed.alignments.with.original.accessions/amphibian.trpv1.fas
- input.files/untrimmed.alignments.with.original.accessions/artiodactyl.adhoc.fas
- input.files/untrimmed.alignments.with.original.accessions/artiodactyl.trpa1.fas
- input.files/untrimmed.alignments.with.original.accessions/artiodactyl.trpc1.fas
- input.files/untrimmed.alignments.with.original.accessions/artiodactyl.trpc3.fas
- input.files/untrimmed.alignments.with.original.accessions/artiodactyl.trpc4.fas
- input.files/untrimmed.alignments.with.original.accessions/artiodactyl.trpc5.fas
- input.files/untrimmed.alignments.with.original.accessions/artiodactyl.trpc6.fas
- input.files/untrimmed.alignments.with.original.accessions/artiodactyl.trpc7.fas
- input.files/untrimmed.alignments.with.original.accessions/artiodactyl.trpm2.fas
- input.files/untrimmed.alignments.with.original.accessions/artiodactyl.trpv1.fas
- input.files/untrimmed.alignments.with.original.accessions/basal.eutheria.trpc4.fas
- input.files/untrimmed.alignments.with.original.accessions/bat.branch.trpc1.fas
- input.files/untrimmed.alignments.with.original.accessions/bat.branch.trpc4.fas
- input.files/untrimmed.alignments.with.original.accessions/bat.branch.trpc4.high.gc.removed.fas
- input.files/untrimmed.alignments.with.original.accessions/bat.branch.trpc5.fas
- input.files/untrimmed.alignments.with.original.accessions/bat.trpa1.fas
- input.files/untrimmed.alignments.with.original.accessions/bat.trpc1.fas
- input.files/untrimmed.alignments.with.original.accessions/bat.trpc3.fas
- input.files/untrimmed.alignments.with.original.accessions/bat.trpc4.fas
- input.files/untrimmed.alignments.with.original.accessions/bat.trpc5.fas
- input.files/untrimmed.alignments.with.original.accessions/bat.trpc6.fas
- input.files/untrimmed.alignments.with.original.accessions/bat.trpc7.fas
- input.files/untrimmed.alignments.with.original.accessions/bat.trpm2.fas
- input.files/untrimmed.alignments.with.original.accessions/bat.trpv1.fas
- input.files/untrimmed.alignments.with.original.accessions/bird.trpa1.fas
- input.files/untrimmed.alignments.with.original.accessions/bird.trpc1.fas
- input.files/untrimmed.alignments.with.original.accessions/bird.trpc3.fas
- input.files/untrimmed.alignments.with.original.accessions/bird.trpc4.fas
- input.files/untrimmed.alignments.with.original.accessions/bird.trpc5.fas
- input.files/untrimmed.alignments.with.original.accessions/bird.trpc6.fas
- input.files/untrimmed.alignments.with.original.accessions/bird.trpc7.fas
- input.files/untrimmed.alignments.with.original.accessions/bird.trpm2.fas
- input.files/untrimmed.alignments.with.original.accessions/bird.trpv1.fas
- input.files/untrimmed.alignments.with.original.accessions/carnivore.trpa1.fas
- input.files/untrimmed.alignments.with.original.accessions/carnivore.trpc1.fas
- input.files/untrimmed.alignments.with.original.accessions/carnivore.trpc3.fas
- input.files/untrimmed.alignments.with.original.accessions/carnivore.trpc4.fas
- input.files/untrimmed.alignments.with.original.accessions/carnivore.trpc5.fas
- input.files/untrimmed.alignments.with.original.accessions/carnivore.trpc6.fas
- input.files/untrimmed.alignments.with.original.accessions/carnivore.trpc7.fas
- input.files/untrimmed.alignments.with.original.accessions/carnivore.trpm2.fas
- input.files/untrimmed.alignments.with.original.accessions/carnivore.trpv1.fas
- input.files/untrimmed.alignments.with.original.accessions/eutheria.trpa1.fas
- input.files/untrimmed.alignments.with.original.accessions/eutheria.trpc1.fas
- input.files/untrimmed.alignments.with.original.accessions/eutheria.trpc3.fas
- input.files/untrimmed.alignments.with.original.accessions/eutheria.trpc4.fas
- input.files/untrimmed.alignments.with.original.accessions/eutheria.trpc5.fas
- input.files/untrimmed.alignments.with.original.accessions/eutheria.trpc6.fas
- input.files/untrimmed.alignments.with.original.accessions/eutheria.trpc7.fas
- input.files/untrimmed.alignments.with.original.accessions/eutheria.trpm2.fas
- input.files/untrimmed.alignments.with.original.accessions/eutheria.trpv1.fas
- input.files/untrimmed.alignments.with.original.accessions/marsupial.trpa1.fas
- input.files/untrimmed.alignments.with.original.accessions/marsupial.trpc1.fas
- input.files/untrimmed.alignments.with.original.accessions/marsupial.trpc3.fas
- input.files/untrimmed.alignments.with.original.accessions/marsupial.trpc4.fas
- input.files/untrimmed.alignments.with.original.accessions/marsupial.trpc5.fas
- input.files/untrimmed.alignments.with.original.accessions/marsupial.trpc6.fas
- input.files/untrimmed.alignments.with.original.accessions/marsupial.trpc7.fas
- input.files/untrimmed.alignments.with.original.accessions/marsupial.trpm2.fas
- input.files/untrimmed.alignments.with.original.accessions/marsupial.trpv1.fas
- input.files/untrimmed.alignments.with.original.accessions/primate.trpa1.fas
- input.files/untrimmed.alignments.with.original.accessions/primate.trpc1.fas
- input.files/untrimmed.alignments.with.original.accessions/primate.trpc3.fas
- input.files/untrimmed.alignments.with.original.accessions/primate.trpc4.fas
- input.files/untrimmed.alignments.with.original.accessions/primate.trpc5.fas
- input.files/untrimmed.alignments.with.original.accessions/primate.trpc6.fas
- input.files/untrimmed.alignments.with.original.accessions/primate.trpc7.fas
- input.files/untrimmed.alignments.with.original.accessions/primate.trpm2.fas
- input.files/untrimmed.alignments.with.original.accessions/primate.trpv1.fas
- input.files/untrimmed.alignments.with.original.accessions/rodent.adhoc.fas
- input.files/untrimmed.alignments.with.original.accessions/rodent.trpa1.fas
- input.files/untrimmed.alignments.with.original.accessions/rodent.trpc1.fas
- input.files/untrimmed.alignments.with.original.accessions/rodent.trpc3.fas
- input.files/untrimmed.alignments.with.original.accessions/rodent.trpc4.fas
- input.files/untrimmed.alignments.with.original.accessions/rodent.trpc5.fas
- input.files/untrimmed.alignments.with.original.accessions/rodent.trpc6.fas
- input.files/untrimmed.alignments.with.original.accessions/rodent.trpc7.fas
- input.files/untrimmed.alignments.with.original.accessions/rodent.trpm2.fas
- input.files/untrimmed.alignments.with.original.accessions/rodent.trpv1.fas
- input.files/untrimmed.alignments.with.original.accessions/sauropsid.trpa1.fas
- input.files/untrimmed.alignments.with.original.accessions/sauropsid.trpc1.fas
- input.files/untrimmed.alignments.with.original.accessions/sauropsid.trpc3.fas
- input.files/untrimmed.alignments.with.original.accessions/sauropsid.trpc4.fas
- input.files/untrimmed.alignments.with.original.accessions/sauropsid.trpc5.fas
- input.files/untrimmed.alignments.with.original.accessions/sauropsid.trpc6.fas
- input.files/untrimmed.alignments.with.original.accessions/sauropsid.trpc7.fas
- input.files/untrimmed.alignments.with.original.accessions/sauropsid.trpm2.fas
- input.files/untrimmed.alignments.with.original.accessions/sauropsid.trpv1.fas
- input.files/untrimmed.alignments.with.original.accessions/ucp1.atlantogenata.fas
- input.files/untrimmed.alignments.with.original.accessions/ucp1.boreoeutheria.fas
- input.files/untrimmed.alignments.with.original.accessions/ucp1.combined.fas
- input.files/hyphy.formatted.trees/
- input.files/hyphy.formatted.trees/ucp1.atlantogenata.4hyphy.nwk
- input.files/hyphy.formatted.trees/ucp1.combined.4hyphy.nwk
- input.files/hyphy.formatted.trees/ucp1.boreoeutheria.4hyphy.nwk
- input.files/hyphy.formatted.trees/trpc4.4hyphy.nwk
- input.files/hyphy.formatted.trees/trpc5.4hyphy.nwk
- input.files/hyphy.formatted.trees/trpc4.hgc.removed.4hyphy.nwk
- input.files/hyphy.formatted.trees/trpc1.4hyphy.nwk
- input.files/hyphy.formatted.trees/basal.eutheria.4hyphy.nwk
- input.files/codeml.control.parameters
- input.files/NCBI.transcript.accessions.txt
- input.files/ucp1.inactivation.branch.tests/
- input.files/ucp1.inactivation.branch.tests/ucp1.combined.fas
- input.files/ucp1.inactivation.branch.tests/ucp1.boreoeutheria.fas
- input.files/ucp1.inactivation.branch.tests/ucp1.atlantogenata.fas
- input.files/ucp1.inactivation.branch.tests/ucp1.atlantogenata.paml.nwk
- input.files/ucp1.inactivation.branch.tests/ucp1.boreoeutheria.paml.nwk
- input.files/ucp1.inactivation.branch.tests/ucp1.combined.paml.nwk
- input.files/tetrapod.clade.omega.estimation/
- input.files/tetrapod.clade.omega.estimation/bird.trpc3.fas
- input.files/tetrapod.clade.omega.estimation/bird.trpa1.fas
- input.files/tetrapod.clade.omega.estimation/bird.trpm2.fas
- input.files/tetrapod.clade.omega.estimation/bird.trpc6.fas
- input.files/tetrapod.clade.omega.estimation/bird.trpc4.fas
- input.files/tetrapod.clade.omega.estimation/bird.trpc5.fas
- input.files/tetrapod.clade.omega.estimation/bird.trpc7.fas
- input.files/tetrapod.clade.omega.estimation/bird.trpv1.fas
- input.files/tetrapod.clade.omega.estimation/bird.trpc1.fas
- input.files/tetrapod.clade.omega.estimation/marsupial.trpa1.fas
- input.files/tetrapod.clade.omega.estimation/marsupial.trpc1.fas
- input.files/tetrapod.clade.omega.estimation/marsupial.trpc3.fas
- input.files/tetrapod.clade.omega.estimation/marsupial.trpc4.fas
- input.files/tetrapod.clade.omega.estimation/marsupial.trpc5.fas
- input.files/tetrapod.clade.omega.estimation/marsupial.trpc6.fas
- input.files/tetrapod.clade.omega.estimation/marsupial.trpc7.fas
- input.files/tetrapod.clade.omega.estimation/marsupial.trpm2.fas
- input.files/tetrapod.clade.omega.estimation/marsupial.trpv1.fas
- input.files/tetrapod.clade.omega.estimation/amphibian.trpa1.fas
- input.files/tetrapod.clade.omega.estimation/amphibian.trpc1.fas
- input.files/tetrapod.clade.omega.estimation/amphibian.trpc3.fas
- input.files/tetrapod.clade.omega.estimation/amphibian.trpc4.fas
- input.files/tetrapod.clade.omega.estimation/amphibian.trpc5.fas
- input.files/tetrapod.clade.omega.estimation/amphibian.trpc6.fas
- input.files/tetrapod.clade.omega.estimation/amphibian.trpm2.fas
- input.files/tetrapod.clade.omega.estimation/sauropsid.trpa1.fas
- input.files/tetrapod.clade.omega.estimation/sauropsid.trpc1.fas
- input.files/tetrapod.clade.omega.estimation/sauropsid.trpc3.fas
- input.files/tetrapod.clade.omega.estimation/sauropsid.trpc4.fas
- input.files/tetrapod.clade.omega.estimation/sauropsid.trpc5.fas
- input.files/tetrapod.clade.omega.estimation/sauropsid.trpc6.fas
- input.files/tetrapod.clade.omega.estimation/sauropsid.trpc7.fas
- input.files/tetrapod.clade.omega.estimation/sauropsid.trpm2.fas
- input.files/tetrapod.clade.omega.estimation/sauropsid.trpv1.fas
- input.files/tetrapod.clade.omega.estimation/sauropsid.trpc3.paml.nwk
- input.files/tetrapod.clade.omega.estimation/sauropsid.trpc4.paml.nwk
- input.files/tetrapod.clade.omega.estimation/sauropsid.trpc6.paml.nwk
- input.files/tetrapod.clade.omega.estimation/sauropsid.trpc7.paml.nwk
- input.files/tetrapod.clade.omega.estimation/sauropsid.trpm2.paml.nwk
- input.files/tetrapod.clade.omega.estimation/sauropsid.trpv1.paml.nwk
- input.files/tetrapod.clade.omega.estimation/marsupial.trpc4.paml.nwk
- input.files/tetrapod.clade.omega.estimation/marsupial.trpc5.paml.nwk
- input.files/tetrapod.clade.omega.estimation/marsupial.trpc6.paml.nwk
- input.files/tetrapod.clade.omega.estimation/marsupial.trpc7.paml.nwk
- input.files/tetrapod.clade.omega.estimation/marsupial.trpm2.paml.nwk
- input.files/tetrapod.clade.omega.estimation/marsupial.trpv1.paml.nwk
- input.files/tetrapod.clade.omega.estimation/sauropsid.trpa1.paml.nwk
- input.files/tetrapod.clade.omega.estimation/eutherian.trpc6.paml.nwk
- input.files/tetrapod.clade.omega.estimation/eutherian.trpc7.paml.nwk
- input.files/tetrapod.clade.omega.estimation/eutherian.trpm2.paml.nwk
- input.files/tetrapod.clade.omega.estimation/eutherian.trpv1.paml.nwk
- input.files/tetrapod.clade.omega.estimation/marsupial.trpc1.paml.nwk
- input.files/tetrapod.clade.omega.estimation/sauropsid.trpc1.paml.nwk
- input.files/tetrapod.clade.omega.estimation/amphibian.trpv1.fas
- input.files/tetrapod.clade.omega.estimation/amphibian.trpv1.paml.nwk
- input.files/tetrapod.clade.omega.estimation/bird.trpa1.paml.nwk
- input.files/tetrapod.clade.omega.estimation/bird.trpc1.paml.nwk
- input.files/tetrapod.clade.omega.estimation/bird.trpc3.paml.nwk
- input.files/tetrapod.clade.omega.estimation/bird.trpc4.paml.nwk
- input.files/tetrapod.clade.omega.estimation/bird.trpc5.paml.nwk
- input.files/tetrapod.clade.omega.estimation/bird.trpc6.paml.nwk
- input.files/tetrapod.clade.omega.estimation/bird.trpc7.paml.nwk
- input.files/tetrapod.clade.omega.estimation/bird.trpm2.paml.nwk
- input.files/tetrapod.clade.omega.estimation/bird.trpv1.paml.nwk
- input.files/tetrapod.clade.omega.estimation/eutherian.trpa1.paml.nwk
- input.files/tetrapod.clade.omega.estimation/eutherian.trpc1.paml.nwk
- input.files/tetrapod.clade.omega.estimation/eutherian.trpc4.paml.nwk
- input.files/tetrapod.clade.omega.estimation/marsupial.trpa1.paml.nwk
- input.files/tetrapod.clade.omega.estimation/sauropsid.trpc5.paml.nwk
- input.files/tetrapod.clade.omega.estimation/eutherian.trpa1.fas
- input.files/tetrapod.clade.omega.estimation/eutherian.trpc1.fas
- input.files/tetrapod.clade.omega.estimation/eutherian.trpc3.fas
- input.files/tetrapod.clade.omega.estimation/eutherian.trpc4.fas
- input.files/tetrapod.clade.omega.estimation/eutherian.trpc5.fas
- input.files/tetrapod.clade.omega.estimation/eutherian.trpc6.fas
- input.files/tetrapod.clade.omega.estimation/eutherian.trpc7.fas
- input.files/tetrapod.clade.omega.estimation/eutherian.trpm2.fas
- input.files/tetrapod.clade.omega.estimation/eutherian.trpv1.fas
- input.files/tetrapod.clade.omega.estimation/amphibian.trpa1.paml.nwk
- input.files/tetrapod.clade.omega.estimation/amphibian.trpc1.paml.nwk
- input.files/tetrapod.clade.omega.estimation/amphibian.trpc3.paml.nwk
- input.files/tetrapod.clade.omega.estimation/amphibian.trpc4.paml.nwk
- input.files/tetrapod.clade.omega.estimation/amphibian.trpc5.paml.nwk
- input.files/tetrapod.clade.omega.estimation/amphibian.trpc6.paml.nwk
- input.files/tetrapod.clade.omega.estimation/amphibian.trpm2.paml.nwk
- input.files/tetrapod.clade.omega.estimation/eutherian.trpc3.paml.nwk
- input.files/tetrapod.clade.omega.estimation/eutherian.trpc5.paml.nwk
- input.files/tetrapod.clade.omega.estimation/marsupial.trpc3.paml.nwk
- input.files/eutherian.orders.omega.estimation/
- input.files/eutherian.orders.omega.estimation/bat.trpa1.fas
- input.files/eutherian.orders.omega.estimation/artiodactyl.trpc3.fas
- input.files/eutherian.orders.omega.estimation/rodent.trpc3.fas
- input.files/eutherian.orders.omega.estimation/primate.trpa1.fas
- input.files/eutherian.orders.omega.estimation/primate.trpc1.fas
- input.files/eutherian.orders.omega.estimation/primate.trpc3.fas
- input.files/eutherian.orders.omega.estimation/primate.trpc4.fas
- input.files/eutherian.orders.omega.estimation/primate.trpc5.fas
- input.files/eutherian.orders.omega.estimation/primate.trpc6.fas
- input.files/eutherian.orders.omega.estimation/primate.trpc7.fas
- input.files/eutherian.orders.omega.estimation/primate.trpm2.fas
- input.files/eutherian.orders.omega.estimation/bat.trpc3.paml.nwk
- input.files/eutherian.orders.omega.estimation/bat.trpc4.paml.nwk
- input.files/eutherian.orders.omega.estimation/bat.trpc5.paml.nwk
- input.files/eutherian.orders.omega.estimation/bat.trpc6.paml.nwk
- input.files/eutherian.orders.omega.estimation/bat.trpc7.paml.nwk
- input.files/eutherian.orders.omega.estimation/bat.trpm2.paml.nwk
- input.files/eutherian.orders.omega.estimation/bat.trpv1.paml.nwk
- input.files/eutherian.orders.omega.estimation/carnivore.trpa1.paml.nwk
- input.files/eutherian.orders.omega.estimation/bat.trpc1.fas
- input.files/eutherian.orders.omega.estimation/bat.trpc3.fas
- input.files/eutherian.orders.omega.estimation/bat.trpc4.fas
- input.files/eutherian.orders.omega.estimation/bat.trpc5.fas
- input.files/eutherian.orders.omega.estimation/bat.trpc6.fas
- input.files/eutherian.orders.omega.estimation/bat.trpc7.fas
- input.files/eutherian.orders.omega.estimation/bat.trpm2.fas
- input.files/eutherian.orders.omega.estimation/bat.trpv1.fas
- input.files/eutherian.orders.omega.estimation/carnivore.trpc3.paml.nwk
- input.files/eutherian.orders.omega.estimation/carnivore.trpc4.paml.nwk
- input.files/eutherian.orders.omega.estimation/carnivore.trpc6.paml.nwk
- input.files/eutherian.orders.omega.estimation/carnivore.trpc7.paml.nwk
- input.files/eutherian.orders.omega.estimation/carnivore.trpm2.paml.nwk
- input.files/eutherian.orders.omega.estimation/carnivore.trpa1.fas
- input.files/eutherian.orders.omega.estimation/carnivore.trpc1.fas
- input.files/eutherian.orders.omega.estimation/carnivore.trpc3.fas
- input.files/eutherian.orders.omega.estimation/carnivore.trpc4.fas
- input.files/eutherian.orders.omega.estimation/carnivore.trpc5.fas
- input.files/eutherian.orders.omega.estimation/carnivore.trpc6.fas
- input.files/eutherian.orders.omega.estimation/carnivore.trpc7.fas
- input.files/eutherian.orders.omega.estimation/carnivore.trpm2.fas
- input.files/eutherian.orders.omega.estimation/carnivore.trpv1.fas
- input.files/eutherian.orders.omega.estimation/primate.trpa1.paml.nwk
- input.files/eutherian.orders.omega.estimation/artiodactyl.trpc4.paml.nwk
- input.files/eutherian.orders.omega.estimation/artiodactyl.trpc6.paml.nwk
- input.files/eutherian.orders.omega.estimation/artiodactyl.trpm2.paml.nwk
- input.files/eutherian.orders.omega.estimation/bat.trpa1.paml.nwk
- input.files/eutherian.orders.omega.estimation/bat.trpc1.paml.nwk
- input.files/eutherian.orders.omega.estimation/carnivore.trpc5.paml.nwk
- input.files/eutherian.orders.omega.estimation/rodent.trpa1.fas
- input.files/eutherian.orders.omega.estimation/rodent.trpc1.fas
- input.files/eutherian.orders.omega.estimation/artiodactyl.trpc7.paml.nwk
- input.files/eutherian.orders.omega.estimation/artiodactyl.trpv1.paml.nwk
- input.files/eutherian.orders.omega.estimation/carnivore.trpv1.paml.nwk
- input.files/eutherian.orders.omega.estimation/artiodactyl.trpa1.fas
- input.files/eutherian.orders.omega.estimation/artiodactyl.trpc1.fas
- input.files/eutherian.orders.omega.estimation/artiodactyl.trpc4.fas
- input.files/eutherian.orders.omega.estimation/artiodactyl.trpc5.fas
- input.files/eutherian.orders.omega.estimation/artiodactyl.trpc6.fas
- input.files/eutherian.orders.omega.estimation/artiodactyl.trpc7.fas
- input.files/eutherian.orders.omega.estimation/artiodactyl.trpm2.fas
- input.files/eutherian.orders.omega.estimation/artiodactyl.trpv1.fas
- input.files/eutherian.orders.omega.estimation/rodent.trpc4.paml.nwk
- input.files/eutherian.orders.omega.estimation/rodent.trpc5.paml.nwk
- input.files/eutherian.orders.omega.estimation/rodent.trpc6.paml.nwk
- input.files/eutherian.orders.omega.estimation/rodent.trpc7.paml.nwk
- input.files/eutherian.orders.omega.estimation/rodent.trpm2.paml.nwk
- input.files/eutherian.orders.omega.estimation/rodent.trpv1.paml.nwk
- input.files/eutherian.orders.omega.estimation/rodent.trpc4.fas
- input.files/eutherian.orders.omega.estimation/rodent.trpc5.fas
- input.files/eutherian.orders.omega.estimation/rodent.trpc6.fas
- input.files/eutherian.orders.omega.estimation/rodent.trpc7.fas
- input.files/eutherian.orders.omega.estimation/rodent.trpm2.fas
- input.files/eutherian.orders.omega.estimation/rodent.trpv1.fas
- input.files/eutherian.orders.omega.estimation/primate.trpv1.fas
- input.files/eutherian.orders.omega.estimation/artiodactyl.trpa1.paml.nwk
- input.files/eutherian.orders.omega.estimation/artiodactyl.trpc1.paml.nwk
- input.files/eutherian.orders.omega.estimation/artiodactyl.trpc3.paml.nwk
- input.files/eutherian.orders.omega.estimation/artiodactyl.trpc5.paml.nwk
- input.files/eutherian.orders.omega.estimation/carnivore.trpc1.paml.nwk
- input.files/eutherian.orders.omega.estimation/primate.trpc1.paml.nwk
- input.files/eutherian.orders.omega.estimation/primate.trpc3.paml.nwk
- input.files/eutherian.orders.omega.estimation/primate.trpc4.paml.nwk
- input.files/eutherian.orders.omega.estimation/primate.trpc5.paml.nwk
- input.files/eutherian.orders.omega.estimation/primate.trpc6.paml.nwk
- input.files/eutherian.orders.omega.estimation/primate.trpc7.paml.nwk
- input.files/eutherian.orders.omega.estimation/primate.trpm2.paml.nwk
- input.files/eutherian.orders.omega.estimation/primate.trpv1.paml.nwk
- input.files/eutherian.orders.omega.estimation/rodent.trpa1.paml.nwk
- input.files/eutherian.orders.omega.estimation/rodent.trpc1.paml.nwk
- input.files/eutherian.orders.omega.estimation/rodent.trpc3.paml.nwk
- input.files/basal.eutheria.branch.test/
[truncated: 25 more entries]
