# Supplementary material for: Molecular evolution of TRPC4 regulatory sequences supports a role in mammalian thermoregulatory adaptation
Source: PeerJ. 2025 Jul 8;13:e19697. doi: 10.7717/peerj.19697 (PMC12248226; doi:10.7717/peerj.19697)
Supplement: Supplemental Information 1 — Required and optional parameters that are read by the codeml package of PAML. This file is for information only, an explicit value must be selected for Model and the dummy file names must be replaced with explicit paths to function. The sequence and guide tree files are in standard formats (FASTA and Newick, respectively). [file peerj-13-19697-s001.zip › input.files/untrimmed.alignments.with.original.accessions/amphibian.trpa1.fas]

>NM_001127962.1 Xenopus tropicalis transient receptor potential cation channel, subfamily A, member 1 (trpa1), mRNA
TTGAAAAGGATTGCCATGCAGGTGAGCCTTCATACAAGTTTAGAAAAGAAGCTTCCTTTC
TGGTTCTTAAAACGTGTGGATAAGATCAGCATTACCGTGTACCCAAACAGACCACGGATC
TGGGGAATAACTTTCACATCAAATTTT---TTTCATTATTTTAGTTCTTGTGATGATGTG
AAAGCAGAAATTCCCATAAATGATGAAACTATGGAATTGGAGCTTTGGAAACAGAAAAAC
AGGTTGAAGGACCTCACCACAATGATGCAGAAGCAAAATGACCTAATTAAGCTAATCATT
CAGAAAATGGAGATTGTCTCTGAGGCTGAAGATGAAGATGGCGATAATATCTGTCAAAGC
AAAATGATGAAGAAACAA------AAGCTTGATCGTAAAGAAAGCAAATGGGACTGTGTA
GCGAAGGCTGTAAAATCCTGTAAGAACGTTTAG---
>XM_018562331.1 PREDICTED: Nanorana parkeri transient receptor potential cation channel subfamily A member 1 (TRPA1), mRNA
CTTAAAAGGATTGCAATGCAGGTAAGCCTGCACACAAACCTAGAGAAAAAGTTGCCATAT
TGGTTCCTAAAGAGGGTGGATATAGTCAATTGCATTGTGCACCCCAATTGTCCAAGAATC
TGGGGACATGCTATCAATTCT---------------TTTTTCATTCAGTGCGAAGGCTTT
AAAGTTGAAACGTCTGGAAATGATGCAACGATGGAACTGGAGCTCTGGAAACAAAAAAAC
AGGATGAAGGATCTGTACACCATTATGCAGAAACAGCATGAACTGATCAAACTGATCATT
CAGAAAATGGAGATTGTGTCAGAAGCAGAAGATGATGATAGTCAAGATTTATTTCAGCAT
AACAATACAAAGAAACAGAGGATGATGCCTGAGCGCAAAGAGAGCAAGTGGGATTGTGTG
ATGAAAGCTGTAAAGTGCAAAAAAGTCGATTAG---
>XM_029591461.1 PREDICTED: Rhinatrema bivittatum transient receptor potential cation channel subfamily A member 1 (TRPA1), mRNA
CTGAAAAGGATGGCGATGCAGGTCAGTCTTCATACCAGCTTAGAGAAGAAATTGCCATAT
TGGTTCCTAAAGAGAGTAGACCAGATACACATCCGTGTTTATCCCAACAGACAAAGGATG
CGTGGACTATGGGGTTTTGTCAACAGC------------CTATTTTGTTCTAGTGACCTA
TCAGTGGAAGCACACAATCCTGATAAAATAATAGAACTTGAACTTTGGAAGCAAAAGAAC
AGGTTGAAGGATATATCCATCGTGCTGCAAAAGCAACATGAACTCATTAAGTTAATCATA
CAGAAAATGGAGATTGTCTCTGAGGCTGTTGATGAAGATGAGCATGATCTGTTTCAAACG
AGAAAACTCAAGAAAGCG------AAATTAGATCACAAGGACAGCAAATGGGATTGTGTG
TTAAAAGCTGTCACACCAAGTGTTAGAAAAACCAGA
>XM_030190171.1 PREDICTED: Microcaecilia unicolor transient receptor potential cation channel subfamily A member 1 (TRPA1), mRNA
CTGAAGAGGATGGCTATGCAGGTCAGTCTCCATACCAGCTTAGAGAAGAAATTACCATAT
TGGTTCTTAAAAAGAGTGGACCAGATATACGTCCGTGTATATCCAAACAAACAAAAGAGA
TGTGGATTGATGGGTATTATCCGCACT------------ATATTTTGTGCTGAAGAACCA
ACAATGGAAGTAAACAGTTCTGATAAA---ATGGAGCTTGAACTTTGGAAGCAAAAGAAC
AGGCTCAAGGACATTTCTATGGTGCTGCAAAAACAACATGAACTCCTTAAGTTGATCATA
GAGAAAATGGAGATTTGTTCAGAGGCCGTTGATGAAGATGAGCATGACTTGTTCCAAACC
AGAAAACCCAAGAAAGAG------ATGTTATTTCGCAAGGAGAGCAACTGGGATTGTGTG
CTAAAAGCTGTCAAA---------------------
>XM_033929784.1 PREDICTED: Geotrypetes seraphini transient receptor potential cation channel subfamily A member 1 (TRPA1), mRNA
CTGAAGAGGATGGCTATGCAGGTCAGTCTCCATACTAGCTTAGAGAAGAAATTGCCTTAT
TGGTGCTTAAAAAGAGTGGACCAGATGTTCATCCGTACATATCCAAACAAACCCAAGCTA
TGTGGACTGATGGGTTTTTTCCAATCT------------ATATTTTTGGCTGAAGAAATA
ACAATGGATGTACAAAATTCAGATAAA---ATGGAGCTTGAACTTTGGAAGCAAAAGAAC
AGGCTCAAGTACATTTCAACAGTGCTTCAAAAACAACACGAGCTCCTTAAGTTGATCATA
GAGAAAATGAAGATTTGCTCAGAGGCTGTCGATGAAGACGAGCATGACTTGTTTCAAACC
AGAAAACCCAAGAAATAG------AAGATAGATCGCAAGGATAGCAAATGGGATTGTGTG
CTAAATGCTGTCAAA---------------------
>XM_040354408.1 PREDICTED: Rana temporaria transient receptor potential cation channel subfamily A member 1 (TRPA1), transcript variant X3, mRNA
CTTAAAAGGATTGCAATGCAGGTGAGCCTGCACACAAATCTAGAGAAAAAGCTGCCATAC
TGGTTTCTGAAGAGGGTGGATGAAATGAATTGCATTGTGTATCCCAATCTTCCAAGAATC
TGGGGACATGCTGTGCGTTCAACTTTG---TTTAAGCATTTCCTTGAGTGTGATGGCTTT
AAAGTTGAAGCTCCTATCAATGATGCAACGATGGAACTCGAGCTGTGGAAACAAAAAAAC
AGGTTGAAGGATCTATCCTCAGTTATGCAGAAGCAGCATGAACTGATCAAGCTGATCATT
CAGAAAATGGAGATTGTGTCAGAGGCAGAAGATGAAGACAATCAGGATCAATTACAGCAT
AACAAACCAAGGCAACAG---AAGATGCCTGAAGGCAAAGAAAGCAAGTGGGATTGTGTG
ATGAAAGCTGTGAAGTGCAAAAACGCAAATTAG---
>XM_040433355.1 PREDICTED: Bufo bufo transient receptor potential cation channel subfamily A member 1 (TRPA1), transcript variant X2, mRNA
CTTAAAAGGATTGCAATGCAGGTGAATCTTCATACAAATTTAGAGAAGAAACTGCCATTC
TGGTTCTTGAAGAGGGTGGATCAAGTCTTTTCTATTGTTTACCCCAATCAACCAAGAATT
TGGGGTGTTGCTATCAAATCAAATATGTTTCGCTATTTC---CTTGCTTGTGAAGACTTT
AGCGTTGAAGCTCCCAACAATGATGCTCCAATGGAAGTGGAACTTTGGAAGCAGAAAAAT
AGGTTGAAGGATCTGTCCACAATAATGCAGAAGCAACATGAACTTATCAAGCTAATCATT
GAGAAAATGGAGATTGTATCAGAGGCAGATGATGAAGACCAACAGGACTTCTTTAAAAAT
AATAAACCGAAGAAACAG------AAGATGGAACGCAAAGAAAGCAAATGGGATTGTGTG
ATGAAAGCTGTAAAATGTAAAAGTGCCTAG------
>XM_053466914.1 PREDICTED: Spea bombifrons transient receptor potential cation channel subfamily A member 1 (TRPA1), mRNA
CTGAAAAGGATAGCAATGCAGGTGAGCCTCCATACAAATCTGGAGAAGAAGCTGCCTTAC
TGGTTCTTGAAGCATGTAGATCAAGTCGGTATTACTGTGTACCCTAACAGACCAAGAATT
TGGGGAATTGCTTTTAACTCTACTTTT---CTTAAGTATTTTCTCACTTGTGAGAACTTT
AAAGCAGAAATTCCTAGTAGTGACACAACAGTGGAGATGGAACTTTTTAAGCAAAAAAAC
AGGTTAAAAGATCTGTCGTTAATCATGCAGAAGCAGCATGAACTTATTAAGCTAATAATT
CAGAAAATGGAAATTGTATCAGAGGCTGAAGAAGAGGATACTAATGATCCCTTTCAAAGC
AAAAACATGAAGAAGCAG------AAAATGGACCGCAAAGAGAGTAAATGGGATTGTGTG
GTTAAGGCTGTTAAATGCAAAGGTGTTTAA------
>XM_053715123.1 PREDICTED: Bombina bombina transient receptor potential cation channel subfamily A member 1 (TRPA1), mRNA
TTGAAAAGGATTGCAATGCAGGTGAGCCTCCACACAAGCTTAGAAAAGAAACTTCCCCTT
TGGTTCTTGAAGAGAGTGGATGAAGTCAACATCACTGTGTACCCTAACAGACCAAGAATC
TGGGGAGTTGCCATTAATTCAAGTATT---CTCCAATATTTACTTAATTGTGAAACCTGG
AGATCTGAAATCCCCTGTGATGATACTGTTATGGAAATGGAGCTTTGGAAACAGAAAAAT
AGACTGAAGGATCTGTCAGTGGTTATGCAGAAGCAACATGAGCTCATTAAACTCATTATT
CAAAAAATGGAGATTGTATCAGAGGCTGAAGATGAAGAT---CATGATCTGTTTCAAAAT
AACAAGACAAAGAAGCAG------AAACTTGACCGTAAAGAAAGCAAATGGGACTGTGTG
GTGAAGGCAGTAAAATCCAAAACTTGCGTCAATTAA
>XM_056522146.1 PREDICTED: Hyla sarda transient receptor potential cation channel subfamily A member 1 (TRPA1), transcript variant X5, mRNA
CTTAAAAGGATTGCAATGCAGGTGAATCTCCATACAAATTTAGAGAAGAAACTTCCATAC
TGGTTCTTAAGGCATGTGGATCAAATCAGTATTACAGTTTACCCCAACCGGCCAAGACTA
TGGGGAGTTGGTCTTTCATCAAACTTGGTTCATTTTTTCCGAGTTGCTTGTGATGAGCTT
AAAGCCGAAGCTCCTAACAATGATAACACAATGGAAGTGGAACTTTGGAAGCAGAAGAAT
AGGCTAAAAGACCTGTCCTCAGTAATGCAGAAGCAGCATGAACTTATCAAGCTTATCATT
CAGAAAATGGAGATTGTATCCGAGGCAGATGAAGAAGACCAGCAGGATCTCTTTCAACAT
AATAAACCAAAGAAACAG------AATACAGAGCGCAAAGAAAGCAAATGGGATTATGTG
GTGAAAGCTGTAAAATGTAATAGTTGA---------
>XM_063451332.1 PREDICTED: Pelobates fuscus transient receptor potential cation channel subfamily A member 1 (TRPA1), transcript variant X4, mRNA
CTGAAAAGGATTGCAATGCAGGTGAGCCTACATACAAATTTAGAGAAGAAGCTTCCATAC
TGGTTCGTGAAGCGAGTGGATCAGATTACAATGACTGTGTACCCCAACAGACCAAGAATC
TGGGGAGTTGTTATCAATTCACCCATA---CTTGGTTATATTTTGCGATGTGATGGCTTT
AAACCCGAAATGCCAGGGGTTGACCAAACAATGGAATTGGAACTTTGGAAGCAAAAAAAC
AGGCTGAAGGATGTGTCCACCATCATGCAGAAACAGCATGAACTCATTAAGCTAATAATA
CAGAAAATGGAAATTGTATCAGAGGCTGAAGATGAAGATAATCATGATCTCTTTCAAAGC
AAAAGCACAAAGAAACAG------AAACTCGACCGCAAAGAAAGCAAATGGGATTGTGTG
GTAAAAGCTGTAAAATATAAAGGTGTTTGA------
