# Supplementary material for: Molecular evolution of TRPC4 regulatory sequences supports a role in mammalian thermoregulatory adaptation
Source: PeerJ. 2025 Jul 8;13:e19697. doi: 10.7717/peerj.19697 (PMC12248226; doi:10.7717/peerj.19697)
Supplement: Supplemental Information 1 — Required and optional parameters that are read by the codeml package of PAML. This file is for information only, an explicit value must be selected for Model and the dummy file names must be replaced with explicit paths to function. The sequence and guide tree files are in standard formats (FASTA and Newick, respectively). [file peerj-13-19697-s001.zip › input.files/untrimmed.alignments.with.original.accessions/amphibian.trpc1.fas]

>XM_002937099.5 PREDICTED: Xenopus tropicalis transient receptor potential cation channel, subfamily C, member 1 (trpc1), mRNA
GAGTGGAAGTTTGCCCGGGCCAAGCTCTGGCTGAGCTACTTTGATGACAAATGCACGCTG
CCTCCACCCTTCAACATTGTTCCTTCTCCCAAGACTATCTGCTATCTTTTCAACAGCATC
AGTAAATGGATCTGCTCTCATACAACTACTGGGAGGGTCAAACGTCAGAACAGCCTTAAG
GAGTGGAAGAGCCTGAGGCAGAAGCGGGATGAGAACTATCAGAAAGTGATGTGCTGCCTT
GTGCATCGCTATCTCACCTCCATGAGACAGAAAATGCAAAGCACTGACCAGGCCACCGTG
GAAAACCTAAATGAGCTCCGTCAGGATCTCTCAAAATTTAGGAATGAGATGAGGGACCTG
CTTGGCTTCCGCACCTCCAAATACGCGATGTTCTACCCAAGGAACTAG
>XM_018555631.1 PREDICTED: Nanorana parkeri transient receptor potential cation channel subfamily C member 1 (TRPC1), transcript variant X2, mRNA
GAGTGGAAGTTTGCCCGGGCCAAGCTGTGGCTTAGCTATTTTGATGACAAATGCACTCTT
CCTCCACCTTTCAACATAGTTCCTTCTCCCAAGACTATTTGTTATTTGTTGAACAGCCTA
AGTAAGTGGATCTGCTCTCATACTCCTACAGGAAGAGTCAAACGGCAGAACAGCCTCAAG
GAATGGAAAAGTCTCAGGCAGAAGAGAGATGAGAACTATCAGAAAGTCATGTGCTGCTTG
GTGCATCGCTACCTGACTTCAATGAGACAAAAGATGCAAAGTACTGACCAGGCCACAGTG
GAAAACTTAAATGAACTCCGTCAGGATCTATCCAAATTCCGCAATGAGATGAGAGACCTG
CTTGGCTTCCGGACCTCAAAATATGCAATGTTCTATCCGAGGAACTAA
>XM_029615477.1 PREDICTED: Rhinatrema bivittatum transient receptor potential cation channel subfamily C member 1 (TRPC1), transcript variant X3, mRNA
GAATGGAAATTTGCCAGGGCCAAGCTGTGGCTGAGCTATTTTGATGACAAATGCACGCTT
CCGCCACCTTTCAACATCATTCCTTCTCCCAAAACCATCTGCTATCTCTTCAACAGCATC
AGGAAATGGATTTGCTCTCATACATCAAAGGGGAGGGTTAAGCGACAGAATAGCCTAAAG
GAATGGAAGAGTTTGAGGCAGAAGAGGGATGCAAACTACCAAAAGGTGATGTGTTGTTTG
GTCCATCGTTACCTGACTTCAATGAGGCAGAAGATGCAAAGCACAGATCAGGCTACTGTG
GAAAACCTCAATGAACTGCACCAGGACTTATCAAAATTTCGAAATGAAATGAGAGACCTG
CTTGGTTTTCGGACATCCAAATATGCCATGTTTTATCCAAGAAACTAA
>XM_030216470.1 PREDICTED: Microcaecilia unicolor transient receptor potential cation channel subfamily C member 1 (TRPC1), transcript variant X1, mRNA
GAGTGGAAGTTTGCCCGTGCCAAGTTGTGGCTGAGTTACTTTGATGACAAATGCACATTA
CCACCACCTTTCAACGTCATTCCTTCTCCCAAAACCATGTGCTATCTCTTCAGTAGCATC
CGAAAATGGTTTTGCTCTCATACATCCACAGGGAGGATTAAGCGACAGAATAGTCAAAAG
GAATGGAAAAGTCTGAGGCAAAAGAGGGATGCGAACTACCAAAAAGTGATGTGTTGTTTG
GTCCATCGTTACCTGACGTCCATGAGGCAGAAGATGCAAAGCACAGATCAGGCTACTGTG
GAAAACCTCAATGAACTGCACCAGGACTTATCAAAATTCCGAAATGAAATGAGAGACCTA
CTTGGCTTTCGGACATCCAAATATGCTATGTTTTATCCAAGAAATTAA
>XM_033959499.1 PREDICTED: Geotrypetes seraphini transient receptor potential cation channel subfamily C member 1 (TRPC1), mRNA
GAATGGAAGTTTGCCCGTGCCAAGTTGTGGCTGAGTTATTTTGATGACAAATGCACGCTA
CCGCCACCTTTCAACGTTATTCCTTCTCCCAAAACCATGTGCTATCTCTTCAGTAGCATC
CGAAAATGGATTTGCTCTCATACGTCCACAGGGAGGATTAAGCGACAGAATAGTTTAAAG
GAATGGAGAAGTCTGAGGCAAAAGAGGGATGCGAACTACCAAAAGGTAATGTGTTGTTTG
GTCCATCGTTACCTGACGTCCATGAGGCAGAAGATGCAAAGCTCTGATCAGGCTACTGTG
GAAAACCTTAATGAACTGCATCAGGACTTATCAAAATTCCGAAATGAAATGAGAGACCTA
CTTGGCTTTCGGACATCCAAATATGCTATGTTTTATCCAAGAAACTAA
>XM_040349116.1 PREDICTED: Rana temporaria transient receptor potential cation channel subfamily C member 1 (TRPC1), transcript variant X3, mRNA
GAATGGAAGTTTGCCCGGGCCAAGTTGTGGCTCAGCTATTTTGATGACAAATGCACGCTT
CCTCCACCTTTCAACATCATGCTATCTCCCAAGACTATTTGTTATTTGTTCAACAGCATG
AGCAAGTGGATCTGCTCTCATACTCCAACAGGAAGAGTCAAACGGCAGAACAGCCTCAAG
GAATGGAAAAGTCTCAGGCAGAAGAGAGACGAGAACTATCAGAAGGTCATATGTTGCTTG
GTGCATCGCTACTTGACTTCAATGAGGCAGAAGATGCAAAGCACTGACCAGGCCACAGTG
GAAAACCTAAATGAACTCCGTCAGGATCTGTCCAAATTCCGCAATGAAATGAGGGATCTG
CTTGGCTTCCGGACCTCAAAATATGCAATGTTTTATCCTAGGAACTAA
>XM_040428059.1 PREDICTED: Bufo bufo transient receptor potential cation channel subfamily C member 1 (TRPC1), transcript variant X2, mRNA
GAGTGGAAGTTTGCCCGGGCTAAGCTGTGGCTGAGTTATTTTGATGACAAATGTACGCTC
CCCCCACCTTTCAATATTCTCCCATCTCCCAAGACTGTATGCTATCTGTTCAACAGTCTG
AGCAAGTGGATCTGTTCCCACACTCCATCAGGAAGGGTCAAGCGACAGAACAGTCTCAAG
GAATGGAAGAGTCTCAGGCAGAAGAGAGATGAGAACTACCAGAAGGTCATGTGCTGTCTG
GTACATCGATACTTGACTTCAATGAGGCAGAAGATGCAAAGCACTGACCAAGCCACAGTA
GAAAACCTAAATGAGCTCCGCCAGGACCTTTCTAAATTCCGAAATGAGATGAGAGACCTC
CTTGGCTTCAGGACCTCGAAATATGCAATGTTCTACCCCAGGAATTAA
>XM_053460680.1 PREDICTED: Spea bombifrons transient receptor potential cation channel subfamily C member 1 (TRPC1), mRNA
GAGTGGAAATTTGCAAGGGCTAAGCTTTGGCTGAGCTATTTTGACGACAAATGCACTCTG
CCCCCTCCTTTCAACATTGTTCCTTCTCCCAAGACTATCTGCTACTTATTGAACAGTATG
AGCAAATGGATCTGTTCCCATACACCTAGAGGAAGGGTAAGGAGGCAGAACAGCTTGAAG
GAGTGGAAGAGCCTGAGGCAGAAACGAGATGCGAATTACCAGAAAGTCATGTGCTGCCTG
GTGCACCGTTACCTGACATCCATGAGGCAGAAAATGCAAAGCACAGACCAGGCCACGGTG
GAGAACTTAAACGAACTCCGGCAAGATCTGTCAAAATTCAGAAACGAGATGAGGGATCTT
CTGGGGTTCCGCACCTCAAAATATGCAATGTTCTATCCACGGAACTAG
>XM_053709004.1 PREDICTED: Bombina bombina transient receptor potential cation channel subfamily C member 1 (TRPC1), mRNA
GAGTGGAAGTTTGCGCGAGCCAAGCTATGGCTAAGCTATTTTGATGACAAATGTACCTTG
CCTCCACCTTTCAATATTGTTCCGTCTCCGAAGACTATCTGCTATCTGTTCAACAGTCTC
AGTAAATGGATCTGTTCTCATACGACTTCAGGAAGGGTCAAACGGCAGAACAGCCTCAAG
GAATGGCGGAGTCTGAAACAAAAAAGAGATGAAAACTACCAGAAAGTGATGTGTTGTCTT
GTGCATCGATACTTAACGTCCATGAGACAGAAGATGCAAAGCACAGACCAGGCTACAGTG
GAGAACCTAAACGAGCTGCGTCAGGATCTATCAAAGTTCAGGAATGAGATGAGAGATCTG
CTTGGTTTCCGGACCTCCAAATATGCAATGTTTTATCCAAGGAACTAA
>XM_056564802.1 PREDICTED: Hyla sarda transient receptor potential cation channel subfamily C member 1 (TRPC1), transcript variant X2, mRNA
GAATGGAAGTTTGCCCGGGCCAAGCTGTGGCTGAGCTATTTTGATGACAAATGTACGCTC
CCTCCACCTTTTAACATACTTCCATCTCCCAAAACTATTTGCTATATCTTCAACAGTCTA
AGTAAGTGGATCTGTTCCCACACCCCAACAGGGAGAGTGAAGCGACAAAATAGTCTAAAG
GAATGGAAGAGTCTCAGACAAAAAAGAGATGAAAACTACCAGAAGGTCATGTGCTGTCTG
GTTCATCGATACTTGACTTCAATGAGGCAGAAGATGCAGAGCACTGACCAGGCCACAGTG
GAAAACCTAAATGAGCTCCGCCAGGACCTTTCTAAATTCCGGAATGAGATGAGAGACCTT
CTTGGCTTCAGGACATCAAAATATGCAATGTTCTACCCGAGGAATTAA
>XM_063442502.1 PREDICTED: Pelobates fuscus transient receptor potential cation channel subfamily C member 1 (TRPC1), mRNA
GAGTGGAAATTTGCCAGGGCCAAGCTATGGCTGAGCTATTTCGATGACAAATGCACATTG
CCTCCACCTTTCAACGTTGTTCCATCTCCCAAGACTATCTGCTATTTATTCAACAGCATG
AGTAAATGGATCTGTTCTCATACTCCGACAGGAAGAGTGAAAAGGCAGAACAGCCTCAAG
GAGTGGAAAAGTCTAAGGCAAAAACGAGATGAGAACTACCAGAAGGTCATGTGTTGTCTT
GTCCATCGTTATCTGACCTCCATGAGGCAGAAAATGCAAAGTACAGACCAGGCCACCGTG
GAAAACCTGAATGAGCTTCGACAAGATCTCTCAAAATTCAGAAATGAAATGAGGGATCTG
CTTGGCTTCCGGACCTCAAAATACGCAATGTTTTATCCACGTAACTAA
