# Supplementary material for: Molecular evolution of TRPC4 regulatory sequences supports a role in mammalian thermoregulatory adaptation
Source: PeerJ. 2025 Jul 8;13:e19697. doi: 10.7717/peerj.19697 (PMC12248226; doi:10.7717/peerj.19697)
Supplement: Supplemental Information 1 — Required and optional parameters that are read by the codeml package of PAML. This file is for information only, an explicit value must be selected for Model and the dummy file names must be replaced with explicit paths to function. The sequence and guide tree files are in standard formats (FASTA and Newick, respectively). [file peerj-13-19697-s001.zip › input.files/untrimmed.alignments.with.original.accessions/amphibian.trpc3.fas]

>XM_002941893.5 PREDICTED: Xenopus tropicalis transient receptor potential cation channel, subfamily C, member 3 (trpc3), mRNA
GAATGGAAATTTGCCCGCTCCAAGCTATGGTTATCTTATTTTGATGATGGAAAAACGCTG
CCTCCACCTTTCAGCATCGTGCCAAGTCCAAAATCCTTTGTGTACTTTATCCTAAAAATC
ATTAACTTGTTCAAGTGCAGAAGAAGGCGGCTGCAGAAAGATACTGAAATAGGAATGGGA
GACTCCAAGTCTAGGCTAAATCTCTTCTCTCAGTCTACTACAAGGGTTTTTGAGTCTCGC
AGTTTTAACAGTATAATTAATCAGCCAACACGCTATCAGCAAATAATGAAAAGACTTATA
AAGAGATATGTGTTGAGAGCACAAGTGGACAAAGAAAATGATGAAGTAAATGAAGGTGAA
TTGAAGGAGATAAAACAAGATATCTCCAGCCTTCGCTACGAACTTTTAGAAGACAAATCG
CAAGCTACGGAAGAGTTGTCCTCTTTGATTCACAAACTAAGTGAAAAGCTAAATCCGGGA
ATGCTGAGATGTGAGTGA
>XM_018564738.1 PREDICTED: Nanorana parkeri transient receptor potential cation channel subfamily C member 3 (TRPC3), mRNA
GAATGGAAATTTGCTCGATCAAAATTATGGTTGTCTTATTTCGATGATGGGAAGACACTT
CCACCTCCATTCAGCGTTGTGCCAAGTCCAAAATCCTTTGTGTACTTAATCTTAAGGATC
GTCAACTTCTGCAAGTGCAGGACAAGAAAGCTAAAGAAAGACATTGAAATAGGGATGGGT
GACTCCAAATCCAGGCTCAATCTGTTCTCTCAGTCTAGCACCAAGGTGTTTGAGTCTCGC
AGCTTCAATAGTATTCTACATCAGCCAACACGCTATCAACAAATAATGAAAAGACTTATA
AAAAGATATGTGCTCAGAGCTCAGGTGGACAGAGAAAATGATGAAGTGAACGAAGGTGAA
TTAAAAGAAATAAAACAAGATATTTCCAGCCTCCGCTATGAACTCCTCGAAGACAAATCA
CAAGCCACTGAAGAGTTGTCAGCCTTGATTCATAAATTAAGTGAAAAGCTAAATCCTAGT
ATGTCAAGGTGCGAATGA
>XM_030191771.1 PREDICTED: Microcaecilia unicolor transient receptor potential cation channel subfamily C member 3 (TRPC3), mRNA
GAGTGGAAGTTTGCCCGCTCCAAGCTCTGGCTGTCTTACTTTGACGATGGGAAGACACTG
CCACCACCCTTCAGCATCATACCAAGCCCCAAATCTCTTTTCTACTTCGTCATGAGGATA
GTTAACTGGTCTAAATGCAGAACAAGCTGGCTGCAAAAGGATCTAGAAACTGGATTAGAT
AACTCCAAGTCCAGGCTGAACCTTTTCATGCAGTCTAACTTGAAAGCTCTTGAATCTCAC
AGCTTCGACAGTATTCTGAACCAGCCCTCCCGCTATCAGCAAATAATGAAAAGACTGATT
AAACGCTATGTACTGAAAGCCCAAGTTGACAAAGAAAACGATGAGGTCAATGAAGGTGAA
CTAAAAGAAATCAAACAGGATATTTCCAGCCTGCGCTATGAGCTTCTGGAAGACAAATCC
CAGGCCACAGAGGAGCTGTCTGTGCTAATCCATAAACTCAGTGAGAACCTGAGTCCCAGC
ATGCTGAGAGACGAGTGA
>XM_033938655.1 PREDICTED: Geotrypetes seraphini transient receptor potential cation channel subfamily C member 3 (TRPC3), transcript variant X3, mRNA
GAGTGGAAGTTTGCACGCTCCAAGCTCTGGTTGTCTTACTTTGATGATGGGAAAACACTG
CCACCACCCTTCAGTGTCATACCAAGCCCCAAATCTCTTTTCTATTTCATCATGAGGATA
GTTAACTGGTCCAAATGCAAATCTAGATGGCTGCAAAAGGATTTAGAAATTGGATTAAAT
AATTCCAAGTCTAGGCTGAACCTTTTCGCGCAATCCAACTTGAAAGCTCTTGAAGCTCAC
AGCTTTGACAGCATTTTGAACCAGCCCTCCCGCTACCAGCAAATAATGAAAAGACTGATT
AAACGCTATGTGCTGAAAGCCCAAGTTGACAAAGAGAACGATGAGGTCAATGAAGGCGAA
CTGAAAGAAATCAAACAGGACATCTCCAGCCTCCGCTATGAGCTTCTGGAAGACAAGTCC
CAGGCAACAGAGGAGCTGTCGGTCCTGATCCAGCAACTCAGCAAGAACCTGAGTCCCGGC
GTTCCGAGAGGCGAG---
>XM_040330375.1 PREDICTED: Rana temporaria transient receptor potential cation channel subfamily C member 3 (TRPC3), mRNA
GAATGGAAATTTGCTCGGTCAAAATTATGGTTGTCTTATTTTGATGATGGGAAGACCCTT
CCGCCCCCATTCAGCGTTGTGCCGAGTCCAAAGTCCTTTGTGTACTTAATCTTAAGGTCC
ATCAATTTTTGCAAGTGCAGAACAAAAAAACTACAGAAAGACATCGAAATAGGGATGGGT
GATTCCAAATCCAGGCTTAATCTGTTCTCCCAGTCTACCACCAAAGTATTTGAGTCTCGC
AGCTTCAATAGTATTCTACATCAGCCAACACGCTATCAACAAATAATGAAAAGACTTATA
AAAAGATATGTGCTGAGAGCTCAGGTGGACAGAGAAAATGATGAAGTAAACGAAGGTGAA
TTAAAAGAAATAAAACAAGATATTTCCAGCCTCCGTTATGAACTCCTCGAAGACAAATCA
CAAGCCACTGAAGAGTTGTCGGCCTTGATTCATAAATTAAGTGAAAAGCTAAATCATGGT
ATGTCAAGGTGCGAGTGA
>XM_040418405.1 PREDICTED: Bufo bufo transient receptor potential cation channel subfamily C member 3 (TRPC3), transcript variant X2, mRNA
GAATGGAAATTTGCCCGATCGAAGTTATGGCTATCATATTTTGATGAAGGAAAAACTCTT
CCTCCTCCATTCAGTATTGTTCCAAGCCCTAAATCCTTTGTCTATCTTATTATGAGGATT
GTCAACTTGCTGAAGTGTAGAACAAGAAAACTGCAGAAAGACATTGAAATAGGAATGGGT
GATTCCAAATCCAGGTTAAACCTCTTCTCCCAGTCTAATGCCAAAGTTTTTGAGTCACGG
AGTTTCAACAGTATTTTAAATCAGCCAACTCGCTATCAACAAATAATGAAAAGACTTATA
AAACGATATGTGGTGAGAGCCCAAGTGGACAAAGAAAATGATGAAGTGAATGAAGGTGAA
CTGAAAGAAATAAAGCAAGATATTTCAAGCCTTCGCTATGAACTTTTAGAAGACAAATCA
CAAGCTACTGAGGAATTAGCGACCTTGATACATAAACTAAGTGAAAAGATAAATCCTAGT
ATGTCTAGGTGTGAATAA
>XM_053461414.1 PREDICTED: Spea bombifrons transient receptor potential cation channel subfamily C member 3 (TRPC3), mRNA
GAGTGGAAATTTGCCAGATCCAAGCTTTGGTTATCTTACTTTGATGAAGGTAAAACATTG
CCTCCACCTTACAGCGTTGTACCAAGCCCCAAATCATTTGTATACCTTATCTTGAGGATC
TTCAACTTCCTCAAGTGCAGGACAAGAAGACTTCAAAAGGACATTGAAATTGGAATGGCC
GATTCTAAGTCCCGGTTGAATCTGTTTTCTCAGTCTAATGCAAAGGCTTTCGAGTCACTG
GGTTTTAATAGTATTCTTAATCAACCATCTCGCTATCAGCAAATAATGAAAAGGCTGATA
AAGAGATATGTCTTGAGAGCACAAGTAGACCGAGAAAATGATGAAGTAAATGAAGGCGAA
TTAAAAGAAATAAAGCAAGATATCTCTAGTCTCCGATATGAACTTCTAGAAGACAAGTCG
CAAGCCACAGAAGAATTGTCTGCCTTGATTCACAAATTGAGTGAAAAGCTTAATACCAAC
ATATCGCGTTGCGAATGA
>XM_053703612.1 PREDICTED: Bombina bombina transient receptor potential cation channel subfamily C member 3 (TRPC3), mRNA
GAATGGAAATTCGCCCGATCTAAGCTGTGGTTATCTTATTTTGATGAAGGGAAAACGCTG
CCACCACCTTTTAGCGTTGTACCAAGTCCAAAATCTTTTGTGTACCTTATTCTGAGGATC
ATTAACTTCTCCAAGTGTAGGACACGAAGGTTGAAAAAAGATATTGAGATTGGAATGGGA
GACTCAAAATCTCGGTTGAATCTCTTCTCTCAATCTAGTGCAAGGGTTTTTGAGTCTCGG
AGTTTTAACAGCATTCTTAACCAGCCATCACGCTATCAGCAAATCATGAAAAGACTTATA
AAGAGATATGTTCTGAGAGCACAAGTGGATAAAGAGAATGATGAAGTAAATGAAGGTGAA
CTAAAAGAAATAAAACAAGATATTTCCAGTCTCCGCTATGAACTTTTGGAAGATAAATCA
CAAGCTACAGAGGAATTGTCCACATTAATTCAGAAACTGAGTGAAAAATTAAATCCCAGC
ATGCTAAGATGCGAATGA
>XM_056564176.1 PREDICTED: Hyla sarda transient receptor potential cation channel subfamily C member 3 (TRPC3), transcript variant X3, mRNA
GAATGGAAATTTGCCCGATCGAAGTTATGGCTATCGTATTTTGATGATGGAAAAACACTC
CCTCCTCCATTCAGTGTTGTTCCAAGCCCTAAATCATTTGTGTATCTTATAATGAAGATT
GTCAACATTCTGAAGTGTAGAACAAGAAAACTGCAGAAAGACATTGAAATAGGAATGGGT
GACTCCAAATCCAGGTTAAACCTCTTCTCCCAGTCTAATGCCAAAGTTTTCGAGTCAAGA
AGTTTCAACAGTATTATGAATCAGCCAACCCGCTATCAACAAATAATGAAAAGACTTATA
AAAAGATATGTGCTGAGAGCCCAAGTGGACAAAGAAAACGATGAAGTGAATGAAGGTGAA
CTAAAAGAAATAAAACAAGATATTTCAAGCCTCCGCTATGAACTCCTAGAAGACAAATCA
CAAGCTACTGAAGAATTATCGGCCTTGATTCATAAATTAAGTGAAAAGCTAAATCCCAGA
GTGTCGAGGTGCGAATGA
>XM_063458397.1 PREDICTED: Pelobates fuscus transient receptor potential cation channel subfamily C member 3 (TRPC3), transcript variant X2, mRNA
GAATGGAAATTTGCAAGATCAAAGCTTTGGTTATCTTATTTTGATGAAGGAAAAACATTG
CCTCCTCCCTTCAGCCTTGTACCAAGTCCAAAATCCTTTGTGTACCTCATCCTGAGAATC
TTCAGCTTGTCCAAGTGCAGAACTAGAAGGTTGCAAAAGGATATTGAAATTGGAATGGGT
GATTCCAAATCTCGGTTAAATCTTTTTTCTCAGTCCAATGCAAAGGTTTTCGAGTCGCGT
AGTTTTAATAGTATTCTCCATCAGCCATCTCGCTACGAGCAAATTATGAAAAGACTGATA
AAGAGATATGTATTGAGAGCACAAGTGGACAGAGAAAATGATGAAGTAAATGAAGGTGAA
TTGAAAGAAATAAAACAAGATATCTCCAGTCTCCGGTATGAACTGCTGGAAGATAAATCA
CAAGCAACAGAAGAATTGTCTGCCTTGATTCACAAACTGAGTGAAAAGCTCAGTCCCAAC
ATGTCACGCTGCGAGTGA
