# Supplementary material for: Molecular evolution of TRPC4 regulatory sequences supports a role in mammalian thermoregulatory adaptation
Source: PeerJ. 2025 Jul 8;13:e19697. doi: 10.7717/peerj.19697 (PMC12248226; doi:10.7717/peerj.19697)
Supplement: Supplemental Information 1 — Required and optional parameters that are read by the codeml package of PAML. This file is for information only, an explicit value must be selected for Model and the dummy file names must be replaced with explicit paths to function. The sequence and guide tree files are in standard formats (FASTA and Newick, respectively). [file peerj-13-19697-s001.zip › input.files/untrimmed.alignments.with.original.accessions/amphibian.trpc4.fas]

>XM_002939583.5 PREDICTED: Xenopus tropicalis transient receptor potential cation channel, subfamily C, member 4 (trpc4), mRNA
GAATGGAAGTTTGCAAGAACAAAGCTGTGGATGAGCTACTTTGAAGAAGGAGGGACACTT
CCCACCCCTTTTAACATTATCCCAAGCCCAAAGTCTTTATGGTATTTAATTAAATGGATA
AGAAAACAGATCTGTAAGAAAAAAATGAAAAGGAAACCTGAAAGCTTTGGAGCAATAGGG
AGAAGAGCAGCTGACAATTTGCGAAGACACAATCATTACCAGGAGGTTATGAAAAATCTG
GTTAAAAGATATGTTGCTGCCATGATCAGGGATGCGAAGACTGAAGAAGGATTAACAGAG
GAAAATTTTAAGGAATTAAAGCAGGACATTTCTAGCTTCCGCTTTGAGGTTTTGGGGTTG
TTGAAAGGAAACAAATTTAAT---ATCCAGTCTTCAAAAATGAATAATGGCATCGGAGAT
ATCCAAGAGACTGAAGAAAAATCGAAAATAAAGGAAAAAAGAAGTCGAACCCAGAAAAAA
AATTTCAGCCTCTTTGACATAACCACTATGATCCATCCCAAATCGGCAGTAATAGCCTCT
GACGTACACAATAGCGTGAGCAATGGGTCGGCTTTGTTGGCCTCAGAACTTGTCAAGGAG
AAACAGAGAAAAAACAGCTTTGTCACAGACATAAAAAGCTTTGGCTTGTTTCACAAACGT
TCCAAGTCAAACTTCTCAGATCCCATTTCCAAGACAATCTACTCTGTTTCCGAAGAAGTC
GCCAACCAACAAGACATGGAACTGGGCGACAACACAACTGACTTACAAGTCAAAGAGTCA
GAGCCTGCGAGCTGCGAACTAAATGTGAATAAACTAACTGAACAGTATGCACTCTCCCCC
AGTAGTGTAAATACCTCGGAAATTCCGTCTCCTCAACCCTCGGACTCTCAACACAGTTCT
GTAGCTTTAAATGAA---------CATTCTACAGATGCCCTTAAACAT---------ATG
GATTCGCCTGGGGACGAAAATAGCACAACAGTAGAATCTCCCAAT---GAGCAAGAT---
TCTATAACAAGACTGTGA
>XM_018560171.1 PREDICTED: Nanorana parkeri transient receptor potential cation channel subfamily C member 4 (TRPC4), mRNA
GAATGGAAGTTTGCTAGAACAAAGTTGTGGATGAGTTACTTTGAAGAAGGAGGAACACTT
CCCACTCCATTCAATATAATCCCTAGTCCCAAAACTTTTTGGTATTTTTTTAAATGGATT
AGGAAACAAGTATGCAAGAAATACACAAGAAAAAAGCCAGAAAGCTTTGGAACAATAGGT
AGAAGAGCAGCTGACAATTTCCGAAGACATAATCAGTATCAGGAGGTGATGAGGAACCTT
GTGAAGAGATATGTAGCAGCAATGATCAGAGATGCCAAGAAAGAAGAAGGACTAACAGAG
GAAAACTTCAAGGAATTGAAACAAGACATTTCAAGCTTCCGTTTTGAGGTTTTGGGTTTG
TTAAAGGGAAACAAATTGAAT---ATCAATAGTACAAAAATGAGCAAC---AGCTCAGAT
GTCTCAGAGACAGAAGAGAAGAGTCGCCCCAAGGAAAAGAAAAGCCGAACGCAAAAAAGC
AACTTTAGCTTTTATGACATCACCACACTGATCCATCCCAGGTCAGCAGAGATAACTGCT
GATAAGCATAAC---TTGAGTAATGGATCTGCGACCCTGGCTTCAGAGACTGCCAAGGAG
AAGCCAAAGAAAATTCAGTTTGCCAAAGACATAAAAAGCTTTGGACTTTTTCACAGACGT
CCAAAACCTAACAGCACGGAACAGAGCACTAGTAAAATTTACTCTGTTTCAGAGGAAGTT
CCAGAACAACTCATATCCGATCCCAGTGAAAAAACATTTGACACA---GTCAAAGATGTA
GAG---CCAAACAGTGAGTTAAATGTAAATACTTTGGATGAACAGTGTACAGTAACAGAA
GATACCCAGGATACCTTGGAATGTCTACCACTACAGCCTTCTGACAGTTGTCACAGTTTT
GTAAATGAC---------------AGTCAAACAGACAACATTAAACCCACTATGGACAAA
GATGATCATTTGGATACAAGTAGCGCACAAGCAGAAGCGCCTGCAGAAGAAGAAGAT---
TCCATAACAAGACTGTGA
>XM_040422436.1 PREDICTED: Bufo bufo transient receptor potential cation channel subfamily C member 4 (TRPC4), mRNA
GAATGGAAGTTTGCAAGAACAAAGCTCTGGATGAGTTACTTTGAAGAAGGTGGGACACTT
CCCACACCTTTCAATATAATTCCAAGTCCTAAGTCGCTGTGGTACCTTTGTAAATGGGCT
CGGAAACAAATATGCAAGAAGTACACAAAAAAAAAGCCTAAAAGTTTTGGGACATTAGGG
AGAAGAGCAGCTGATAATCTTCGAAGACACAATCAATATCAGGAGGTTATGAGGAATCTT
GTTAAGAGATATGTTGCTGCAATGATCAGGGATGCTAAGACTGAAGAAGGGTTAACAGAA
GAAAACTTTAAGGAACTAAAGCAAGATATTTCGAGTTTCCGTTTTGAAGTCTTGGGTTTG
TTAAAGGGAAACAAGTTAAAT---CTTCACAACACTAAAATGTACAAT---GTATCAGAG
------GAAGCAGAAGAGAAATGTAAACCCAGGGATAATAAAAGTAGAACGCAGGAGAGC
AGCCTCAGCTTCTATAACATAACCACGATGATTCGTCCTCGATTGGGAGACATAACAACC
GATAAGCATAACAATGTGAGCAATGGCTCTGCTTTGTTAGCTTCAATAACTGCCAAGGAA
AAGCAGAAGAAAATTCAATTCGCCAAAGACACAAAAAGCTTTGGGCTTTTTCACAGAAAC
---AAAACTACTAGCACAGAACAGAGTTCTACTAAAATTTACTCCGTTTCTGAGGAAATT
TTGGAGCCAGAAATATCTAGCCCAACAGAAAAAACATCGACACCC---ATAAAAAGCCAA
GAA---CTTACCTCTGAATTAAATGTTAACAAACTGGATGAACAATGCAAAGTAACTCAA
TGTGACATGGACACCTTGGAATGTCAACCATCAGAGCCTTCTGCCAGTGGCCACAGTGTA
GTAGGGCAA---------------AGTCAATCAGATAAAGGCAAACACACGTTCAGCAAA
GAGCTAAAGTCCGAAACAAAGAGCACACAAGAAGAACCCTCCACA---GAAGAAGAT---
ACCATAACAAGACTGTGA
>XM_053456339.1 PREDICTED: Spea bombifrons transient receptor potential cation channel subfamily C member 4 (TRPC4), mRNA
GAATGGAAGTTCGCAAGAACAAAGTTGTGGATGAGTTACTTTGAAGAAGGAGGTACACTT
CCCACTCCCTTCAATATAATTCCAAGTCCAAAGTCTTTGTGGTATTTATTTAAATGGTTG
AGAAAACAAATATGCAAGAAGAACATGAGACGAAAGCCTGAAAGTTTTGGAACAATTGGG
AGAAGAGCAGCTGATAATTTCCGAAGGCATAATCAATATCAGGAGGTGATGCGGAACCTT
ATTAAGAGATACGTTGCTGCAATGATAAGGGATGCTAAGACAGAAGAAGGGTTAACGGAA
GAGAATTTTAAAGAACTGAAGCAAGACATTTCTAGCTTCCGCTTTGAGGTTTTGGGGTTA
TTAAAAGGAAACAAGGTTAAT---CTCCAAGCTTTAAAAATGAATAATGGTGTGGCAGAT
GTTTCAGACACGGAAGAATCAGGTGTAACTAAAGAGAAGAGAACCAGACCACAAAAAAAA
TCATTTAGCCTTTTTGACATAACTACTCTGATTCATCCCAAAACCGCAGAGATAGCGACG
GAAAGACATAATAATGTAAGCAATGGGTCTGCCTTGTTGACAACTGAACCTACTAAGGAG
AAACAGAGAAAAATACACTTCAGCAAAGACATTAAAAGTTTTGGGTTGTTCAATAGACAT
TCCAAAACCTCATATTTGCAACAGAGCTCCAACAAAATATACTCGGTCTCTGAAGAAGTT
CCAAACCAGCAGATCTCTGATCCGAGCGAGAAGACCCTTCATCTAGAAGTCAAAGCTCCA
GAA---ACAAATTGTGCGTTAGATGTAAATACACTT------GAATCAACAATAACTAAT
GAATTGAAGGATACCTCAGTATGTCTACCTTTACAGCCTTCAAGCAGTTGCCATGGCTTG
GTAGCTGAAAATGAA---------ATGAACACAAATGCTACTAATCACAACGTGGAGCAA
GATACAACTGACAATGCAGACAGCGCAAACAGTGACTCTCTTGCA---CAAGAAGAT---
TCTATAACAAGACTGTGA
>XM_040340375.1 PREDICTED: Rana temporaria transient receptor potential cation channel subfamily C member 4 (TRPC4), transcript variant X1, mRNA
GAATGGAAGTTCGCTAGAACAAAGTTGTGGATGAGTTACTTTGAAGAGGGTGGAACACTT
CCCACTCCATTCAATATAATACCTAGTCCCAAATCTGCGTGGTATTTTTTTAAATGGATT
CAGAAACAAGTATGCAAGCAATACACAAGAAAAAAGCCTCAAAGCTTTGGAACAATCGGT
AGAAGAGCAGCTGACAATTTCCGAAGACATAATCAATATCAGGAGGTGATGAGGAACCTT
GTGAAGAGATATGTAGCAGCAATGATCAGAGATGCCAAGAAAGAAGAAGGACTAACAGAA
GAAAACTTCAAGGAATTGAAACAAGACATTTCAAGCTTCCGTTTTGAGGTTTTGGGTTTG
TTAAAGGGAAACAAACTAAAT---CTCAATAATACAAAAGTGAGCAAC---AGCTCAGAT
AACTCCGAGGCAGAAGAGAAGAGTCGGCCCAAGGAAAAGAAAAGTCGAACACAAAAAAAC
AGGATCAGCTTCTTTGACATCACCACGATGATCCATCCCAGAACAGCAGAGATAACTGCT
GAAAAGCATACC---ATAAGTAATGGATCTGCCACCCTGGCTTCAGAGACTGCCAAGGAG
AAGCCAAAGAAAATCCAGTTTTCCAAAGACATAAAAAGCTTTGGGCTTTTTCACAGACGT
CCAAAATCTTGCAGCATGGAACAGAGCTCTAACACAATTTACTCTGTTTCGGAGGAAGTT
CCAGAAGAACTCATATCCAATCCCAGTGAAAAAACATTGGACACA---GTCAAAGCTCTA
GAG---CCGAACTGTGAATTAAATGTAAATACTTTGAATGAACAGTGTACAGTAACAGAA
GATACCCAGGATACCTTGGAATGTCTACCACTACAGCCTTCCGAC---------AGTTTT
GTAAATGAC---------------AGTCCAACAGACAAGGTTGAACCCACTATAGACAAA
GATGTTATTCCGGAAACAAGTAGCACACAAGCAGAAAAACCTGCAGAAGAAGAAGAT---
TCCATAACAAGACTGTGA
>XM_056561957.1 PREDICTED: Hyla sarda transient receptor potential cation channel subfamily C member 4 (TRPC4), transcript variant X6, mRNA
GAATGGAAGTTTGCAAGAACAAAGCTCTGGATGAGTTACTTTGAAGAAGGAGCGACACTT
CCTACTCCCTTTAATATCATTCCAAGTCCAAAATCTCTGTGGTACCTATGTAAATGGGTT
CGGAAGCAAATATGCAAAAAGTACACAAAAAAAAAGCCTGAAAGTTTTGGGGCATTAGGG
AGAAGAGCTGCAGACAATCTCAGAAGACACAACCAATATCAGGAGGTTATGAGGAATCTT
GTTAAGAGATATGTTGCTGCAATGATCAGGGACGCTAAGACTGAAGAAGGGTTAACAGAA
GAAAACTTTAAGGAACTAAAGCAAGATATTTCCAGCTTCAGGTTTGAAGTCTTGGGATTG
TTAAAGGGAAACAAATTAAAT---CTTCACAACACTAAAATGAACAAT---GTATCAGAG
------GAAGGGGAAGAGAAATCTAAACCCAAGGAGAAGAAAAGTAGAACACAGAAGAGC
AACTTCAGCTTTTTTGACATAACCACGATGATTCATCCTAGAACGGCAGAGATAACAACC
GATAAGCATAACAATGTGAGCAACGGCTCTGCTCTGCTAGCTTCAGAGACT---AAGGAA
AAGCCGAAGAAAATTCAATTTGCCAAAGACATAAAAAGCTTTGGGCTTTTTCACAGACAT
GTAAAAAATGCTAACATAGACCAGAGCTCTTCTAAAATCTACTCAGTTTCCGAGGAAGTC
CCAGAGCCAGAAATATCTAGTCCGACAGAAAAAACATTGAATTCT---GTAAAAAGTCAA
GAA---CTTACCTCTGAATTAAATGTTAACAAACTGAATGAACAATGC------AGTCAA
GGTAATAGGGAAACCTTGGAATGTCTACCATTAGAGCCTTCTGCCAGTGGCCCCAGTTTA
GTAGAGGAG---------------AGTCATCTAGATGATGTCAAATACATGCCAAGCAAA
GAGCTACAG------ACAAAGAGCACACAAGAGGAACCCTCCACAGAAGAACAAGAT---
ACCATAACAAGACTGTGA
>XM_063429032.1 PREDICTED: Pelobates fuscus transient receptor potential cation channel subfamily C member 4 (TRPC4), mRNA
GAATGGAAGTTTGCAAGAACAAAACTCTGGATGAGTTACTTTGAAGAAGGAGGAACACTT
CCCACTCCTTTCAATATAATCCCGAGCCCAAAGACCATATGGTATTTATTTAAATGGATA
CGGAAACAAGTATGCAAGAAGAACATAAGGCGAAAACCTGAAAGTTTTGGAACAATAGGA
AGGAGAGCAGCTGACAATTTTCGAAGACACAATCAATACCAGGAGGTAATGCGAAACCTT
ATTAAAAGATATGTTGCAGCAATGATCAGGGATGCCAAGACAGAAGAAGGCTTAACAGAA
GAGAATTTTAAGGAACTAAAGCAAGACATTTCTAGTTTCCGATTTGAAGTCTTAGGTTTG
TTAAAAGGAAACAAGGTTAAT---CTTCAAGCTTTAAAAATGAACAACGGTGTGGCAGAT
GGCTCAGAGAGTGAAGGTGCATGTCGGACCAAAGAGAAGCGAACAAGAACGCAGAAA---
AGTTTTAGTCTATTTGATATAACGACCATGATCCATCCTAAAACAGCAGAGATCGCTTCG
GAAAGACACAAAAATGTGAGCAACGGGTCTGCTTTGTTGACAACAGAACCTACCAAGGAA
AAGCAAAAAAAAATACATTTCGGTAAAGATATTAAAAGCTTTGGCTTATTCCACAGACAC
TCAAAAAAATCTTTCTCGGAACAGAGTACTAACAAAATATACTCTGTTTCCGAGGAGGTA
GCAAACCAAGAGACATTTGACCCAAGTGATAAAAGTTTTCAACTAGAAGAAAAGGGTCCA
GAA---ACAAATCAAGAACTTGATGTAAATGTCCTCAATGAACAATCCTCATTACCACAA
GGTATACAGGGTACCTCGGAATGTCTACCCGCACAGCATTCCAGTACTTGCCACAGTTTA
TATGTTTACAATGAA---------AACGTTGTAGACACCAGTAATCATAATTCTAACATA
GATAAACTTTTAGATCAAACTAGCACAAATGCAGAAACCATTGCA---GAAGAAGAT---
TCAGTAACGAGACTGTGA
>XM_053708416.1 PREDICTED: Bombina bombina transient receptor potential cation channel subfamily C member 4 (TRPC4), mRNA
GAATGGAAATTTGCCAGGACAAAGCTCTGGATGAGTTACTTTGAAGAAGGAGGGACACTT
CCTACCCCCTTTAATATAATTCCAAGCCCAAAGTCTTTATGGTATTTCTTTGTGTGGATA
AAGAGACAAGTATGTAAGAAGGAAATTAAAAGAAAACCAGAAACCTTTGGTGCAATAGGG
AGGAGAGCAGCTGACAATTTTAGAAGACATAATCAATATCAGGAGGTTATGAGGAATCTG
GTAAAGCGATATGTTGCTGCTATGATCAGGGATGCTAAAACAGAAGAAGGATTAACAGAA
GAGAATTTTAAGGAGTTAAAGCAAGACATATCAAGTTTCCGCTTTGAGGTTTTGGGTTTA
CTGAAGGGAAATAAATTTAAT---CTTCAACCTCCCAAAGTAAACAATGGTGTAGCAGAT
TTCTTTGAAACTGAAGAAAAGGAGAAAAGCAAAGAAAAAAGAAGCAGGACACAGAAAAAT
CCATTCAGCCTCTTTGATATAACCACTATGATTCATCCAAAAACAGCAGAGATAGCATCT
GATAAAAAAAATACTGTAATCAATGGGTCTGCCTTATTGGCATCTGAAATTTCCAAGGAG
AAACAGAAAAAGACTAAT---------------------TTTGGTCTATTTCATAGACAT
TCAAAGACAAACTATCCAGAACATAATTCCAATAAAATTTACTCTGTTTCAGAAGAAGTT
ACCAACCAAGAAACAATTGATCCAAAAGAAAAAACATTTGAACTAAAAGTCAAAGAGCTT
GAA---CCAAATTGTGAACTAAACATAAACACGCTTAATGAACAATGCACATTAGATCAA
AATATACCGAATACCTCTGAATGTCTAGCTTTACTTGCTTCCAATCGTTGTCATAGTCTT
ACAGCAGAAGACAAC---------ACCAGTACAGATAACAGAATATCTTCTTTGGACCAT
GATATATCTTTAGTTGGAAACAGCACAAAAGCAGAATCTGATATT---CAGGAAGAT---
ACTGTAACAAGACTGTGA
>XM_029602745.1 PREDICTED: Rhinatrema bivittatum transient receptor potential cation channel subfamily C member 4 (TRPC4), mRNA
GAGTGGAAATTTGCAAGGACAAAGCTTTGGATGAGTTACTTTGAAGAAGGAGGAACTCTT
CCACCTCCCTTTAATATCATTCCAAGCCCAAAGTCATTATGGTACTTCTGTAAATGGATA
AGGAAGCATGTGTGTAAGAAAAACAGTCGAAGAAAACCTGAAAGTTTTGGAACAATAGGG
AGACGTGCAGCTGATAATTTGAGAAGACATCATCAATATCAGGAAGTTATGAGGAATCTA
GTGAAGAGATACGTTGCAGCAATGATCAGAGATGCTAAAAAAGAAGAAGGTCTTACAGAA
GAGAATTTTAAGGAATTAAAGCAAGATATCTCCAGTTTTCGCTTTGAAGTTCTGGGTTTG
TTAAAAGGAAATAAATTTTCT---CTGCAAACTCCAAAGGTCAACAAGGAACCTACTTTC
TTTCGTGATCCTGATGAAACTAGTGAAAACAAGGGAAAA---GGGAAAGTGCCAAAAAGC
AACCTCAGTCTTTTCGACATAACTACTTTGATTCATCCGAGATCGACTGCAATAAACTCA
GACAGGTATAACAGTGTAAGCAATGGATCTGTGCGGGTAGCTTCTGAGCCCACAAAGGAA
AAGCAGAAGAAAATTCACTTCGTGAAAGACATGAAACACTTTGGGCTGTTTCACAGACGG
TCAAAATCATATAATACAGATCAGAGCACAAACAAAATATACTCTGTATCAGAGGAAGTT
GCTAGTCAGGAGGTAGAAAACCTGGGCTGCAAGATTCTGAATCTGGAAGGGGCAGAATTG
TTT---CTGAATGGTGAACTAAGCATAAAT------------GAGTGTGCATTAGCAAAC
AATGACCAACAAGAGAAGGAGGATTCAGACTCACAGGCTCCTGACAGTGGCTCTAGAGCG
GAAAACCAGAAGGAAACCATGAGACAGGATTCAGACATGCTTGAGGAACAGATGGGCTGG
GAATTAGAGATAAAC------TCCGGTATAGAAACAGAGACAGTTATTCAGGAAGACTAT
GTGACAACAAAATTGTGA
>XM_030200405.1 PREDICTED: Microcaecilia unicolor transient receptor potential cation channel subfamily C member 4 (TRPC4), mRNA
GAGTGGAAATTTGCAAGGACAAAGCTTTGGATGAGTTACTTTGAAGAAGGAGGAAGTCTT
CCAGCTCCCTTTAATATTATTCCAAGCCCCAAGTCCTTATGGTATTTTTGCAAATGGATA
AGGAAGCATGTGTGTAAGAAAAATATCCGGAAAAAACCTGAAAGTCTTGGCGCACTAGGG
AGACGTGCGGCTGATAATGTGAGAAGACATCATCAATATCAGGAAGTTATGAAGAATCTA
ATAAAGAGATATGTTGCAGCAATGATCAGAGATGCTAAAAAAGAAGAAGGACTCACAGAA
GAGAATTTTAAGGAACTTAAGCAAGACATCTCCAGTTTTCGCTTTGAAGTTCTGGGTTTG
TTAAAAGGAAATAAATTTTCCAATTCACAAATCCCAAAGTTCAACAAGGAAGCCTCTTCC
TTTCCTAACTCCGATGAAACTCATGAAAGCAAAGGGAAA---GGAAGAGCTGAGAGAACC
---TTCAGCCTTTTTGACATAACCACTTTGATTCATCCAAGATCAGCTTCCATCACCTCA
GACCGGTGTAACAGTGTAAGCAATGGATCAGCGCTGGTAGCTCCGGAACCCCCTAAGGAA
AAGCAGAAGAAAAGTAACTTTGTCAAAGACATCAAAAACTTTGGGCTCTTTCACAGACGG
TCAAAATCATACTGTACACAGCAGAGCACAAACAAGATCTATTCTGTTTCAGAAGAAGTT
GCAAGTCAGGAGGTGGAAAGCAGAGGCAGCAAACCTCTGAATTTGGAAAGGAAAGAACTG
GTT---CTCAATGGTGAACTAAGTATAAATGATTCCAGGGACGAATTCCCACTACCAAAC
AGTGAGCACAAGGAGAAGGAGGATACGAACGTGCCATCTTCTGACAGTGACTCTGTGTTG
GAAACAGAGAAGGAATCAGTGACACTGGATTCAGACACACTAATGGAACAGATAGACCGC
GAATTAAACATGAACCATGTCTCCTGCCTAAAAACAGAGACAATAATTCAGGAAGATTGT
GTGATAACAAAATTGTAA
>XM_033950650.1 PREDICTED: Geotrypetes seraphini transient receptor potential cation channel subfamily C member 4 (TRPC4), transcript variant X2, mRNA
GAATGGAAATTTGCAAGGACAAAACTTTGGATGAGTTACTTTGAAGAAGGAGGAACTCTT
CCAGCTCCTTTTAATATTATTCCAAGCCCTAAGTCCTTATGGTATTTTTGCAAATGGATA
AGAAAGCACGTGTGTAAGAAAAAAAGACGAAAGAAACCTGAAAGTTTTGGAGCAATAGGG
AGACGTGCAGCTGATAATGTGAGAAGACATCATCAATATCAGGAAGTTATGAAGAATTTA
ATAAAGAGATATGTTGCAGCAATGATCAGAGATGCTAAAAAAGAAGAAGGACTTACAGAA
GAGAATTTTAAGGAACTAAAGCAAGACATCTCCAGTTTTCGCTTTGAAGTTCTGGGTTTG
TTAAAAGGAAATAAATTTTCCAGTTTGCAAACCCCAAAGCTCAACAAAGAAGCCTCTTTC
TTTCCTGACTCTGAGGAAACCCATGAAAGCAAAGGAAAA---GGAAGAGTTGATAGAACC
---TTCAGCCTTTTTGACATAACCACTTTGATTCATCCGAGATCGGCTTCTATCACCTCA
AACCGGCATAGCAGTATAAGTAATGGATCAGCACTGGTAGCCCCAGAACCCCCAAAGGAA
AAGCAGAAGAAAAATCACTTTGTAAAAGACATCAAAAACTTTGGGCTCTTTCACAGACGG
TCAAAATCATACTGTACACAGCAGAGCACAAACAAAATATATTCTGTTTCAGAAGAAGTT
GCAAATCAGGAGGTGGAAAGCAGAGGCAGCAAACCTCTGAATTTGGAAGGGAAAGAACTG
GTT---CTCAATGGTGAACTAAGTATAAATGATTCCAGCGATGAATTCCCATTACCAAAT
AGTGATTACAAGGAGAAAGAGGATACAAACTTGACATTTTCTGACAGTGACTCTATGTTG
GAAACAGAGAAGGAATCAGTGACACAGGATTCAGACACACTAATGGAACAGATAGACTGT
GAATTAGACATGAACCATGTTTTCTGCCTAAAAAGAGACACAATAATTCAGGAAGACTGT
GTGACAACAAAATTGTAA
