# Supplementary material for: Molecular evolution of TRPC4 regulatory sequences supports a role in mammalian thermoregulatory adaptation
Source: PeerJ. 2025 Jul 8;13:e19697. doi: 10.7717/peerj.19697 (PMC12248226; doi:10.7717/peerj.19697)
Supplement: Supplemental Information 1 — Required and optional parameters that are read by the codeml package of PAML. This file is for information only, an explicit value must be selected for Model and the dummy file names must be replaced with explicit paths to function. The sequence and guide tree files are in standard formats (FASTA and Newick, respectively). [file peerj-13-19697-s001.zip › input.files/untrimmed.alignments.with.original.accessions/amphibian.trpc5.fas]

>XM_018096991.2 PREDICTED: Xenopus tropicalis transient receptor potential cation channel, subfamily C, member 5 (trpc5), mRNA
GAATGGAAATTTGCTAGGACTAAGCTATGGATGAGTTATTTTGATGAAGGTGCGACAATG
CCTCCTCCTTTTAACATCATTGCCAGCCCAAAGTCCATCTGGTACTTCTGCAAGTGGGTC
CGCTATAAACTCTGCCCAGGCAAGAACTCCGAAGAAGACATTCAAAAGCAGCACGAAAAC
CTAAAGACGTTTACAGAACGGCATGCCGACAACCTGATTCAGAATCAGCATTACCAGGAA
GTTATCAGAAATCTGGTAAAAAGATATGTTGCTGCGATGATCAGAAATTCAAAGACCAAT
GAAGGGCTGACAGAAGAAAACTTCAAGGAACTGAAACAGGACATCTCCAGCTTTAGATAT
GAAGTGCTCGATCTCTTAGGAAATCGAAAGCCACCGCGACGAAGCTACTCCACCAGCAGC
ACCGAGGTGTCTCAAAAAGAT------------GAGGCGACAGAAGAGCGCCCCAAGGCA
AAAAGTGTTTCTTTTGGCATAAGCAACAAAAAAAAGGATTTCAATGTATCAGCACTGATT
AAGACAATGTCTGGGATTGAAATCGTGGAGGATGCACCCAAGAGTAACGGCATTAAT---
AAGCGCTCCTTTATCCGGAATGGTAACAAGATTCAGAGGCTTTCAAGTTCTAAGAAGGAG
TCCTTTAAAAGGCTGGGTCTACTCTTTTCCAAAATGAATGGGCATGTGACCGAGCCAGCA
TCTGAACCAGTATACACCATTTCAGATGGCGTGGTCCAGCCTCACGCTATGTGGCAGGAC
TTACAACATCCCCAGACTGGCCAAGAGGCAGAGCGCTCTGTAAGTGAAACTAACCTCAAT
GAGGTAAGTCATGATGGGAGCATTGTTGGACAAAGCAATGAGAATCCTCCTATTTGCACC
AACTCTTTACACTGTGCTTCCAACCTCTGCTCTTCTAACACCAGGCTTATAGACTCAACA
GAAGATGTTTTTGACTCTTGGGGTGAGGCATGTGACCTATTTATCAATAAGTGGAAAGAT
GGTCAGGAAGAGCAG---GTCACAACAAGACTATAA
>XM_018565630.1 PREDICTED: Nanorana parkeri transient receptor potential cation channel subfamily C member 5 (TRPC5), mRNA
GAATGGAAGTTTGCCAGGACTAAACTGTGGATGAGTTATTTTGATGAAGGTGGCACTCTG
CCACCCCCGTTTAACATCATTGCAAGCCCAAAGTCTGTTTGGTACCTTTGCAAGTGGATC
CACTATAAGTTGTGTCCACATAAAAAACGTGAAGAGGAACTTCAGAAACAGCACGAGAAC
CTAAAGACCTTTACGGAGAGGCACGCTGACAACCTGATTCAGAATCAGCACTACCAGGAA
GTTATTAGAAATTTGGTGAAACGATACGTGGCAGCAATGATCAGAAATTCAAAGACCAAT
GAAGGACTGACAGAGGAAAACTTTAAGGAATTGAAACAGGATATCTCCAGCTTCCGTTAT
GAGGTGCTTGATCTTCTGGGAAACAGGAAACCTCCAAGGAGAAGCTATTCCACCAGCAGT
ACAGAGGTATCACAGAAGGAA------------GATGCAACAGAAGAGAGACCTAAGTCA
AAGAGTGTTTCTTTTAATGTAGCCAACAAAAAAAAGGATTTCAATGTCTCGGCTCTTATT
AAAACTGTGTCTGGGACTGAAATCATAGATAATGCACCCAAAAGCAATGGCATTAGC---
AAGCGTTCCTTCATCCGTAATGGAAACAAGCTCCAAAGGCTTTCAAGTTCCAAAAAGGAA
TCTTTTAAAAGACTGGGTTTACTTTTCTCTAAAATGAATGGACATATGCCAACACCACCA
ACTGAACCAGTATACTCTATTTCTGATGGACTTATTCAGCCTCACTGCATGTGGCAGGAC
GCAAAA------TGTAGCGAGCAAGAGCCAGAGTGCTCTAAAATTGAAATTAACCTCAAT
GAGGTGAGTCAAGATGGGAGCATTGGTGGTCAAAGTCATGATCATTCTCCGATCTGTTCC
AACTCCCTACACTGTGCTTCCGACCTCTGCTCTTCTAATACAAAGCTAATAGACTCATCA
GAGGATGTGTTTGACTCGTGGGGCGAAGCATGTGACCTGCTCATGAACAAGTGGAAAGAG
GGGCAGGAGGAGCAACAGGTCACAACAAGACTATAA
>XM_029585808.1 PREDICTED: Rhinatrema bivittatum transient receptor potential cation channel subfamily C member 5 (TRPC5), mRNA
GAATGGAAGTTTGCCCGGACTAAGCTGTGGATGAGCTATTTCGACGAAGGCGGAACTCTG
CCGCCTCCTTTTAACATTGTCCCCAGCCCTAAGTCAACCTGGTACCTCTGCAAGTGGATC
CACAAACAGCTGTGTCCCGCCAAG---GAGGTGGAGGATGAACAGAAGAAGCACGAAAAC
TTAAAAACATTCACGGAACGGCACGCTGACAACCTGATTCAGAATCAGCATTACCAGGAA
GTCATCAGGAATTTAGTGAAACGATATGTTGCAGCGATGATTAGAAATTCAAAAACCAAC
GAGGGACTCACAGAGGAAAATTTCAAGGAACTGAAGCAAGACATTTCCAGTTTTCGTTAC
GAGGTTCTTGACCTCTTGGGAAACCGCAAACCACCCAGGAGAAGTTACTCCACCAGCAGT
ACGGAGGTTTCCCAGAAAGACGACATGAACGACGAGAGCACCGGGGAGCAAGCCAAAGCC
AAGAACGTTTCTTTCAACTTGGCCAACAAGAAGAAAGACTTCAACGTGTCTGCTCTCATT
AAAACGATGTCTGGGATTGAAATTGTGGAAGAGAAGCCCAAAAGCAATGGATTGCAT---
AAGCGCTCTTTCATCAGAAACGGGAACAGACTTCAGAGACTGTCCACCTCCAAGAAGGAG
TCCTTCAAAAGGCTGGGCCTCCTCTTCTCCAAAATGAACGGACATTTGCCCGAAGCAAAT
TCCGAGCCAGTATATACCATTACTGATGGACTCATTCAGCCACACTGCATGTGGCAGGAT
TTTAAGCACTCTCAGACAGACAGAGAAACCGAAGCCTGTAAAAGTGAATTTAACCTCAAT
GAGGTGGGCTGTGATGGGAGCATTACTGGGCAGAGCAATGAATGCCCTCCAGTTTGTACC
AACTCTCTTCACTGTGCTTCCAGTATTTGCTCCTCTAATTCCAAGCTCATAGAGTCAACG
GAAGACGTGTTTGACTCTTGGGGCGAAGCCTGTGATTTGCTTATAACCCAATGGAAAGAC
GGACAGGAGGATCAG---GTTACCACTAGACTATAA
>XM_030209460.1 PREDICTED: Microcaecilia unicolor transient receptor potential cation channel subfamily C member 5 (TRPC5), transcript variant X2, mRNA
GAGTGGAAGTTTGCCCGAACTAAGCTGTGGATGAGTTATTTTGACGAGGGCGGAACTTTA
CCACCTCCTTTCAACATTGTTCCCAGCCCCAAGTCAATCTGGTACCTTTGCAAGTGGATC
CATAAGCAACTGTGTCCAGCCAAG---GATATGGAAGATGAACAGAAGAAGCATGAAAAC
CTAAAATCGTTCACAGAACGGCATGCTGACAACCTGATTCAAAATCAGCATTACCAGGAA
GTCATTCGAAATTTAGTGAAACGGTATGTTGCTGCAATGATAAGAAATTCAAAAACCAAC
GAGGGACTCACAGAAGAAAATTTCAAGGAACTGAAGCAGGATATTTCTAGTTTTCGTTAT
GAAGTTCTTGACCTCTTGGGAAACCGCAAACCACCGCGGAGAAGCTACTCCACCAGCAGT
ACAGAGGTTTCCCAGAAAGATGACCTGAATGACGAGAGTACTGGGGAACGAACCAAAGCA
AAGAATGTTTCATTTAACTTAACGAACAAGAAGAAAGACTTCAATGTCTCAGCTCTAATT
AAAACAATGTCTGGGATTGAAATCGTGGAAGAGAAGCCAAAAAGCAATGGCATAAAT---
AAGCGCTCTTTCATCCGAAATGGCAATAGACTCCAGAGATTGTCCACTTCCAAAAAGGAG
TCCTTTAAAAGGCTGGGTCTCCTGTTCTCCAAAATGAACGGACACGTGCCTGAACCAAAT
TCAGACCCAGTGTATACCATTTCTGATGGACTTATTCAGCCACATTGCATGTGGCAGGAT
TTTAAGCATTCTCAGACGGACAAAGAAACAGAAGCCTGTAAGAGTGAATTTCACCTCAAT
GAGGTAGGCTGTGATGGGAGCATTACTGGACAGAGCAATGAATGCCCTTCGGTCAGTACA
AACTGCCTTCACTATGCTTCCAGTGTTTGCTCCTCTAATTCCAAACTTAGAGAGTCCACA
GAGGATGTGTTTGACTCTTGGGGTGAGACCTGTGATTTGCTTTTCACCCAGTGGAAAGAT
GGACAGGAAGAGCAG---GTCACGACTAGACTATAA
>XM_033946055.1 PREDICTED: Geotrypetes seraphini transient receptor potential cation channel subfamily C member 5 (TRPC5), mRNA
GAATGGAAGTTTGCCCGAACTAAGCTGTGGATGAGTTATTTTGACGAAGGCGGAACTCTA
CCACCTCCTTTTAACATTATTGCCAGCCCCAAGTCAATCTGGTACCTCTGCAAGTGGATC
CACAAGCAGCTATGTCCAGTCAAG---GATGTGGAAGATGAGCAGAAGAAGCACGAAAAC
CTGAAAACGTTCACGGAACGGCATGCTGACAACCTGATTCAGAATCAGCATTACCAGGAA
GTCATCCGAAATTTAGTGAAACGGTATGTTGCTGCAATGATAAGAAATTCAAAAACCAAC
GAGGGACTCACAGAAGAAAATTTCAAGGAACTGAAGCAGGACATTTCCAGTTTTCGTTAC
GAAGTTCTTGACCTCTTGGGAAACCGCAAACCACCACGGAGAAGCTACTCCACCAGCAGT
ACGGAGGTTTCCCAGAAAGACGACATGAACGACGAGAGTACCGGGGAACGAGCCAAAGCA
AAGAATGTTTCATTTAACTTAGCAAACAAGAAGAAAGACTTCAATGTGTCAGCTCTAATT
AAAACGATGTCTGGGATTGAAATAGGGGGCCAGAAGCCAAAAAGCAATGGATTGAAT---
AAGCGCTCTTTCATCCGAAATGGCAATAGACTCCAGAGACTGTCCACTTCCAAAAAGGAG
TCCTTTAAAAGACTGGGTCTCCTGTTCTCCAAAATGAACGGACATGTGCCTGAACCAAAT
TCAGACCCAGTGTATACCATTTCTGATGGACTTATTCAGCCGCATTGCATGTGGCAGGAT
TTTAAGCATTCTCAGACGGACAAAGAAACAGAAGCCTGTAAGAGTGAATTTCACCTCAAT
GAGGTAGGCTGCGACGGGAGCATTACTGGACAGAGCAACGAATGCCCTCCGGTTTGTACT
AACTCTCTTCACTGTGCTTCCAGTGTGTGCTCCTCCAATTCCAAACTTATAGAGTCCACA
GAGGATGTGTTTGACTCGTGGGGCGAGACCTGTGATTTGCTCATCACCCAGTGGAAAGAC
GGACAGGAAGATCAG---GTCACAACAAGACTATAA
>XM_040323870.1 PREDICTED: Rana temporaria transient receptor potential cation channel subfamily C member 5 (TRPC5), mRNA
GAATGGAAGTTTGCCAGGACTAAACTGTGGATGAGTTATTTTGATGAAGGCGGCACTCTG
CCACCCCCGTTTAACATTATCGCAAGCCCAAAGTCTATCTGGTACCTTTGCAAATGGATC
CACTATAAGTTGTGCCCACATAAAAAACGTGAAGAGGAACTTCAGAAGCAGCATGAGAAC
CTAAAAACCTTCACGGAGCGGCACGCTGACAACCTGATTCAGAATCAGCACTACCAGGAA
GTTATTAGAAATTTAGTGAAACGATATGTTGCAGCAATGATCAGAAATTCAAAGACCAAT
GAAGGACTAACAGAGGAAAATTTTAAGGAATTAAAACAGGATATCTCCAGCTTCCGTTAC
GAGGTGCTTGATCTTTTGGGAAACAGGAAACCTCCAAGGAGAAGCTATTCCACCAGCAGT
ACGGAGGTATCACAGAAGGAA------------GAAGGAACAGAAGAGAGACCCAAATCA
AAGAGTGTTTCTTTTAATGTAGCCAACAAGAAAAAGGATTTCAATGTCTCAGCCCTTATT
AAAACTGTGTCTGGGGTTGAAATCATAGATAATACACCCAAAAGCAATGGCATTAGT---
AAGCGTTCCTTCATCCGTAATGGAAACAAGCTCCAAAGGCTTTCAAGTTCCAAAAAGGAA
TCTTTTAAAAGACTGGGCTTACTTTTCTCTAAAATGAATGGACATATGCCAACACCGCCA
ACTGAACCAGTATATTCTATTTCGGATGGACTTATTCAACCTCACTGCATGTGGCAGGAC
ACAAAA------TGTAGCGAGCAAGAGCCAGAGTGCTCTAAAAGTGAAATTAACCTCAAT
GAGGTGAGTCAAGATAGGAGTATTGGTGGTCAGAGTCCTGATCATTCTCCAATTTGTTCC
AACTCCCTACACTGTGCTTCCGACCTCTGCTCTTCTAATACCAAGCTAATAGACTCGACG
GAGGATGTGTTTGACTCATGGGGTGAAGCATGTGACCTGCTCATGAACAAGTGGAAAGAG
GGGCAGGAGGAGCAACAGGTCACAACAAGACTTTAA
>XM_040442706.1 PREDICTED: Bufo bufo transient receptor potential cation channel subfamily C member 5 (TRPC5), mRNA
GAATGGAAGTTTGCAAGGACAAAACTGTGGATGAGTTACTTTGATGAAGGTGGGACTCTG
CCACCTCCATTTAATATTATCGCCAGCCCAAAATCTATCTGGTATCTGTGCAAGTGGATC
CACTATCAGCTGTGCCCAGGGAAA---CGTGAAGAGGAGCTCCAGCGACAACATGAAAAT
CTAAAAACCTTTACTGAGCGGCATGCTGACAACCTGATTCAAAATCAGCATTACCAGGAA
GTTATCAGAAATCTGGTCAAACGATACGTTGCAGCAATGATTAGGAATTCAAAAACGAAT
GAAGGGTTAACAGAAGAAAATTTCAAGGAACTAAAACAAGATATCTCCAGCTTCCGCTAT
GAAGTTCTTGATCTTCTGGGCAACAGGAAGCCTCCAAGGAGAAGCTATTCCACCAGCAGC
ACAGAGATCTCACAAAAAGAA------------GAAGTGCCAGAAGAACGTTCCAAAGCA
AGAAGTGTGTCCTTCAACGTAGCCAACAAAAAAAAAGACTTCAACGTCTCAGCTCTCTTT
AAAACAATGTCTGGGATTGAAATAATGGATGAGGCTCCTAAAAGTAATGGCATTAGTAAT
AAGCGTTCCTTTATTCGAAACGGCAACAAACTCCAGAGGCTTTCAAGTTCCAAGAAGGAG
TCCTTTAAAAGACTGGGCTTACTCTTTTCTAAGATGAACGGACACATGCCAGAGCCTGCT
GGTGAACCAGTGTACACCATCTCTGATGGTCTTATCCAGCCTCATTGCGTGTGGCAGGAA
GTAAAA------CAAACTGATCCAGAGCCAGAGTGCTCTAAAAGTGAAATTAACCTCAAT
GAGGTGAGTCAAGATAAGAGCATTGGCGTGCCAAGTCACGATCACCTCCCTATTCATACC
AGCTCCCTACACTGTGCTTCCGACCTCTGCTCTTCTAATGCCAAGTTGATAGACTCAACA
GAGGATGTGTTTGACTCATGGGGAGATGCATGTGATCTGTTCATCAACAAGTGGAAAGAC
GGGCAGGAGGAGCAG---GTCACAACAAGACTATAA
>XM_053472779.1 PREDICTED: Spea bombifrons transient receptor potential cation channel subfamily C member 5 (TRPC5), mRNA
GAATGGAAATTTGCTAGGACTAAGCTATGGATGAGTTATTTTGACGAAGGTGGGACTCTG
CCACCGCCATTTAACATAATTGCCAGCCCAAAGTCTATCTGGTACTTTTGCAAATGGATC
CATTTTCAGCTGTGCTCGGGCAAA---AGCTGCGAAGACATACAGAAGCAACATGAGAAT
CTGAAAACCTTCACGGAACGGCATGCTGACAACCTGATACAGAATCAACATTACCAGGAG
GTTATCAGAAATCTGGTGAAGCGTTATGTTGCAGCAATGATCAGAAATTCGAAAACAAAT
GAAGGTCTCACTGAGGAAAACTTTAAGGAGCTAAAACAAGATATCTCAAGCTTCAGGTAT
GAGGTACTTGACCTTCTGGGAAATAGGAAGCCTCCGAGAAGAAGCTACTCAACCAGCAGC
ACAGAGGTATCTCAGAAAGAA------------GATGTAGCTGAAGATCGGGTCAAATCA
AAAAGTGTTTCCTTCAGTGTAGCCAACAAGAAAAAGGATTTCAATGTATCGGCTCTAATT
AAAACAATGTCTGGAATTGAGACAGTGGATGATGCGCCTAAGAGTAACGGAATTAAT---
AAGCGCTCATTTATTAGGAATGGAAACAAGTTACAGAGGCTTTCGAGTTCTAAGAAGGAG
TCCTTCAAAAGACTTGGTCTTCTTTTTTCCAAAATGAATGGGCATATGCCAGAACCACCT
TCAAAACCAGTATATACCATAACTGATGGACTTATCCAACCTCACTGTATGTGGCAGGAA
TTAAAA------CAAACTGAGCAAGAGACAGAGGGCTCTAAAAGTGAAATTAACCTCAAT
GAGGTAAGTCATGATGGGAGCATCGGTGGACAAATTAGTGACTCCTCTCCTGTTTGTACC
AATTCCCTACACTGTGCTTCCAGCCTCTCATCTTCAAGCGCCAAACTGATAGACTCCACA
GAAGATGTGTTTGATTCATGGGGTGAGGCATGCAATTTACTCATGAACAAGTGGAAAGAT
GGCCAAGAAGACCAG---GTCACAACAAGACTATAA
>XM_053699326.1 PREDICTED: Bombina bombina transient receptor potential cation channel subfamily C member 5 (TRPC5), mRNA
GAATGGAAATTTGCAAGAACTAAGCTCTGGATGAGCTATTTTGATGAAGGTGGGACACTA
CCGCCCCCTTTTAACATCATTCCTAGTCCCAAATCCATCTGGTACCTTTTCAAATGGACA
CACTATCAACTCTGCCCGGGAAAA---GACTCTGAAGGATTCCACAAGCAACATGAAAAT
CTCAAAACCTTCACTGAAAGGCATGCTGACAACCTGATTCAGAATCAGCATTACCAGGAG
GTGATTAGAAATCTGGTGAAAAGATATGTTGCAGCAATGATCAGAAATTCAAAAACCAAT
GAGGGTTTGACAGAAGAAAATTTTAAGGAGCTGAAGCAGGACATCTCTAGTTTCCGATAT
GAAGTACTTGACCTCTTAGGAAACAGAAAACCTCCAAGAAGAAGTTACTCCACTAGCAGT
ACTGAAGTATCTCAAAAGGAG------------GAGACACCAGAAAACCATGCCAAGTCA
AAGAGTGTTTCCTTCAATGTATCACAGAAAAAAAAAGATTTCAATGTATCTGCCCTGATT
AAGACAATGTCTGGGATTGAAATCATTGAGGACGCACCCAAAAGTAATGGGATTAAT---
AATCGCTCTTTCATTAGGAATGGCAACAAGCTACAGAGGCTTTCAAGTTCTAAGAAAGAG
TCCTTCAAAAGGCTGGGCCTCCTCTTTTCCAAAATGAATGGTCATGTGCCAGAACCAGCT
TCAGAACCAGTATACACCATCTCTGATGGACTTATTCAGCCTCACTGCATGTGGCAGGAC
TTAAAACACACTCAGACTGATGGAGAGACAGAAGGCTCTAAAAGTGAAATTAACCTCAGT
GAGGTGAGTCAAGGTGGGAGCATTGGTGGCCAAAGTATTGAACACGCTCCTGTTTGTACC
AACTCTCTACACTGTGCTTCCAGCCTATGCTCCTCTAGCTCCAAGCTGATAGACTCTACA
GAAGATGTATTTGACTCTTGGGGTGAGGCATGTGACCTGCTCATCAACCAATGGAAAGAC
GGACAGGAAGAGCAG---GTCACAACAAGACTATAA
>XM_056541485.1 PREDICTED: Hyla sarda transient receptor potential cation channel subfamily C member 5 (TRPC5), transcript variant X2, mRNA
GAATGGAAGTTCGCAAGGACAAAACTGTGGATGAGTTACTTTGATGAGGGCGGGACTCTG
CCACCTCCATTTAATATTATCGCCAGCCCAAAATCTATCTGGTATCTGATCAAGTGGATC
CATTATCAGCTGTGCCCAGGAAAA---CGTGAAGAAGAGTTCGAGAAACAACATGAAAAC
CTAAAGAGTTTCACTGAGCGGCATGCTGACAACCTGATTCAAAATCAGCATTACCAGGAG
GTGATCAGAAATCTGGTCAAACGATATGTTGCAGCAATGATAAGGAATTCAAAAACAAAT
GAAGGGTTAACAGAAGAAAACTTCAAGGAATTAAAACAAGATATCTCCAGCTTCCGTTAT
GAAGTGCTCGATCTCCTGGGAAACAGGAAGCCTCCAAGGAGAAGCTATTCCACCAGCAGC
ACAGAGGTTTCACAAAAAGAG------------GAAGGGCCAGAAGAACGTCCCAAGGCA
AAAAGTGTATCCTTCAATGTAGCCGACAAAAAAAAAGACTTCAACGTCTCGGCTCTCTTT
AAAACAATGTCTGGGATTGAGATCATGGATGATGCTCCCAAAAGTAATGGCATTAGT---
AAGCGCTCCTTTATTCGAAATGGCAACAAACTGCAGAGGCTTTCAAGTTCCAAGAAAGAG
TCCTTCAAAAGACTAGGCTTACTCTTTTCTAAGATGAACGGACACGTGCCAGAGCCTGCT
AGCAAACCAGTATACACCATCTCCGATGGTGTCATCCAGCCGCAATACATGTGGCAGGAA
GGAAAA------CAAACTGACCAAGAGCCAGAATGCTCTAAAAGTGAAATTAACCTCAAT
GAGGTGAGTCAAGATGGGGGCACTGGTGTACTAAGTCAGGATCACACTCCTATTCATACC
AGCTCCCTACACTGTGCTTCCAACCTCTGCTCTTCTAATGCCAAGTTGATAGACTCAACA
GAAGACGTGTTTGACTCATGGGGCGAAGCATGTGATCTGCTCATCAACAAGTGGAAAGAC
GGGCAGGAGGAGCAG---GTCACAACAAGACTATAA
>XM_063431927.1 PREDICTED: Pelobates fuscus transient receptor potential cation channel subfamily C member 5 (TRPC5), mRNA
GAATGGAAATTTGCTAGAACAAAGCTATGGATGAGTTACTTCGACGAAGGCGGGACCTTG
CCACCTCCTTTTAATATCGTTGTTAGCCCAAAATCCATCTGGTACTTTTGCAAGTGGATC
CACTCTCAGCTGTGTCCTGGCAGA---AACTGTGAAGATATACAGAAGCAACACGAGAAT
CTCAAAACCTTCACCGAACGACACGCTGACAACCTGATTCAGAATCAGCATTATCAGGAG
GTTATCAGAAATCTGGTGAAAAGATATGTTGCAGCAATGATTAGAAATTCAAAAACCAAT
GAAGGTCTAACAGAAGAAAATTTCAAGGAGCTAAAACAGGATATATCAAGCTTCCGGTAT
GAAGTGCTTGACCTTCTCGGAAATAGAAAACCACCAAGGAGGAGCTACTCAACTAGCAGT
ACAGAGGTATCCCAAAAAGAT------------GAGGCTGCAGAAGATCAGGGCAAGTCA
AAAAGTGTATCCTTCAGCATTGCCAACAAAAAAAAAAATTTCAATGTCTCAGCCCTGATT
AAAACAATGTCTGGGATTGAAATTGTGGAGGATGCACCCAAGAGTAATGGTATTAAT---
AAGCGTTCCTTCATCCGGAATGGCAACAAACTACAGAGGCTTTCAAGTTCCAAGAAGGAG
TCTTTCAAAAGACTTGGTCTACTTTTCTCCAAAATGAATGGGCATATGCCAGAACCAGCT
TCAGAACCAGTATACACCATCTCTGATGGACTTATCCAACCACACTGTATGTGGCAGGAC
GGAAAACACACTAAAACTGATCAAGAGACAGAGTGCTCTAGAAGTGAAATTAACCTCAAT
GAGGTGAGTCATGATGGGAGCATTGGTGGACAACATATTGACTCCTCTCCCATTTGTACC
AATTCTCTACACTGTGCTTCCAACCTTTGCTCCTCTAGCGCCAAGCTGATAGACTCTACA
GAAGACGTATTTGACTCTTGGGGCGAGGCATGTGACCTACTCATGAACAAGTGGAAAGAT
GGACAAGAAGAGCAG---GTCACAACAAGACTATAA
