# Supplementary material for: Molecular evolution of TRPC4 regulatory sequences supports a role in mammalian thermoregulatory adaptation
Source: PeerJ. 2025 Jul 8;13:e19697. doi: 10.7717/peerj.19697 (PMC12248226; doi:10.7717/peerj.19697)
Supplement: Supplemental Information 1 — Required and optional parameters that are read by the codeml package of PAML. This file is for information only, an explicit value must be selected for Model and the dummy file names must be replaced with explicit paths to function. The sequence and guide tree files are in standard formats (FASTA and Newick, respectively). [file peerj-13-19697-s001.zip › input.files/untrimmed.alignments.with.original.accessions/amphibian.trpc6.fas]

>XM_031897323.1 PREDICTED: Xenopus tropicalis transient receptor potential cation channel, subfamily C, member 6 (trpc6), transcript variant X2, mRNA
GAGTGGAAGTTTGCTAGAGCCAAACTCTGGTTCTCGTACTTTGAAGAAGGGAGGACACTC
CCAGTACCATTCAATTTGGTTCCAAGCCCCAAATCATTTGTTTACATTGCACTGAAAGTA
AAAGGTTTTCTCAACAAAAGGTTCCCGTGCAACAGTAAAGGCTTGCAGGAAGACTCAGAA
ATGAACAAGCTGGGTCACAGCAAACATTCCAGCATCAGGAGCTCGGAAGACGGCAATCTG
AATCACATCAGCCAT---CCGCCCACCAGATATCAAAAAATTATGAAGCGCCTTATTAAG
AGATATGTCCTGAAAGCTCAGATTGACAAGGAGAGCGACGAAGTGAACGAAGGGGAGTTA
AAGGAGATCAAGCAGGACATTTCCAGCCTGCGCTACGAGCTTCTGGAGGAAAAGTCCCAC
AATACAGAAGACTTGGCAGAGCTTATTAGGAAACTTGGGGAGAGACTGTCAATAGAGCCT
GAACCAGAACAGAACAAGGGATGA
>XM_018563548.1 PREDICTED: Nanorana parkeri transient receptor potential cation channel subfamily C member 6 (TRPC6), mRNA
GAATGGAAATTTGCTAGAGCTAAACTTTGGTTTTCCTACTTTGAGGAGGGGAGGACCCTG
CCAGTACCTTTCAACTTAGTTCCAAGTCCCAAATCATTCTTCTTTATTGCACTGAAAATA
AAATCACTTCTTTATAAAATATTTTCCTGCCAATCCAAAGCTTTACAAGAGGATTCTGAA
ATGAACAAGTTGGGACAGAGCAAGCACTCAAGCATTAGGAGTTCAGAAGATGGCAACCTA
AACAACATAAGCCAA---ACACCCTCAAGATATCAGAAAATAATGAAGCGTCTCATAAAG
CGTTATGTGCTTAAAGCTCAGGTTGACAAGGAGAGCGATGAAGTTAATGAAGGAGAACTA
AAGGAGATTAAGCAAGACATCTCTAGTTTGCGCTATGAGCTCCTTGAGGAGAAATCCCAC
AACACAGAAGACTTGGCGGAATTGATCAGAAAGCTCGGAGAAAGACTGTCATTTTAACCT
AAGCATCAGTAA------------
>XM_029602398.1 PREDICTED: Rhinatrema bivittatum transient receptor potential cation channel subfamily C member 6 (TRPC6), transcript variant X1, mRNA
GAGTGGAAGTTTGCCAGAGCCAGATTGTGGTTTTCCTACTTTGAGGAGGGAAGAACTCTT
CCAGTGCCCTTTAACTTAGTACCAAGTCCGAAATCTTTGGTACACATTTTACTGAGAACA
AAAAGTTTCATTTCTAAACTGTTTATTTGTCATAGAAAAGGTTTTCAGGAGGATTCAGAG
ATGAACAAGCTTGGTCAAAGCAAGCATTCCAGCATAAGGAGTTCAGAAGATGGTAATTTA
AACAGCATGAGCAAC---ACTACAACAAAATATCAGAAAATAATGAAACGTCTCGTTAAG
CGATATGTACTAAAAGCACAAATAGATAAAGAGAGTGACGAGGTCAATGAAGGTGAACTA
AAAGAAATCAAACAGGATATTTCGAGTCTTCGATATGAACTTCTTGAGGAAAAATCTCAA
AATACAGAAGACCTAGCAGAACTTATCAGAAAGCTTGGGGAGAAATTGTTGATTGAACCT
AAACAGGAAGAAAGCAACAGATAA
>XM_030200228.1 PREDICTED: Microcaecilia unicolor transient receptor potential cation channel subfamily C member 6 (TRPC6), mRNA
GAATGGAAGTTTGCCAGAGCCAAATTGTGGTTTTCCTACTTTGAGGAGGGAAGAACACTT
CCAGTACCCTTTAACTTAGTACCAAGTCCTAAATCTTTAATTTGCATCTTACTGAAAATA
AAAGCTTTTATTTTGAAACTCTTTGCATGCAATCAAAAAGGTTTTCAAGAAGACTCAGAG
ATGAATAAGCTTGGCCAGAGCAAGCATTCAAGCATAAGGAGTTCAGAAGATGGAAATTTA
AACAGCTTAAGTAAT---TCTCCATCAAAATATCAGAAAATAATGAAAAGACTCATTAAA
AGATATGTGCTGAAAGCTCAGATAGATAAGGAGAGTGATGAGGTCAACGAAGGTGAACTG
AAAGAAATCAAACAGGATATATCAAGTCTTCGTTACGAACTTCTTGAGGAAAAATCTCAA
AATACAGAAGACTTAGCAGAACTCATCAGAAAACTCGGGGAGAAACTGTTGATCGAGCCT
AGACAGGAAGAAAGCAACAGATAA
>XM_033950101.1 PREDICTED: Geotrypetes seraphini transient receptor potential cation channel subfamily C member 6 (TRPC6), mRNA
GAATGGAAGTTTGCCCGAGCCAAATTGTGGTTTTCCTACTTTGAGGAAGGAAGAACACTT
CCAGTGCCTTTCAATTTAGTACCAAGTCCTAAGTCTTTACTTTGCATCTTAGTGAGAATA
AGAGCTTTTATTTCTAAACTCTTTACTTGCCATCAAAAAGGTTTTCAAGAAGACTCGGAG
ATGAATAAGCTTGGCCAGAGTAAGCATTCAAGCATAAGAAGTTCAGAAGATGGAAATTTG
AACAGCCTAAGTAAC---GCTCCAACAAAATATCAGAAAATAATGAAACGGCTGATTAAA
CGATATGTGCTGAAAGCTCAGATAGATAAGGAGAGTGACGAGGTCAACGAAGGTGAACTT
AAAGAAATCAAACAGGATATTTCAAGTCTTCGTTATGAACTTCTTGAGGAAAAATCTCAA
AATACAGAAGACTTAGCAGAACTCATCAGAAAACTCGGGGAGAAACTGTTGATTGAGCCC
AGACTGGAAGAAAGCAACAGATAA
>XM_040340191.1 PREDICTED: Rana temporaria transient receptor potential cation channel subfamily C member 6 (TRPC6), mRNA
GAATGGAAATTTGCCAGAGCTAAACTATGGTTTTCCTACTTTGAGGAGGGGAGGACCCTG
CCAGTACCGTTCAACTTAGTTCCGAGTCCCAAGTCATTCTTCCATGTTGCACTGAAAATA
AAATCTGTTCTTTATAAAATATTCTTCTGCCAATCCAAAGCTTTACAAGAGGATTCTGAA
ATGAACAAGTTGGGACAGAGCAAGCACTCAAGCATTAGGAGTTCAGAAGATGGCAACCTG
AACAACATAAGCCAA---ACATCCTCAAGATATCAGAAAATAATGAAACGTCTCATAAAG
CGTTACGTGCTGAAAGCTCAGGTTGACAAGGAGAGTGATGAAGTTAATGAAGGAGAACTG
AAGGAAATTAAGCAGGACATCTCTAGTCTGCGCTATGAGCTCCTTGAGGAGAAAAGTCAC
AACACAGAAGACCTGGCGGAACTGATCAGAGAACTTGGGGAGAGACTGTCATTTGAACCT
AAGCATCAATAGAATCACAACAGG
>XM_040426299.1 PREDICTED: Bufo bufo transient receptor potential cation channel subfamily C member 6 (TRPC6), mRNA
GAATGGAAATTTGCCAGGGCCAAGCTTTGGTTTTCGTACTTTGAGGAAGGAAGGACCCTT
CCAGTGCCATTCAACTTGGTTCCAAGTCCTAAGTCTTTTGTTTACATTGCGTTGAAAATA
AAATCCTTTCTTCCGAGAATCCTTTCCTGCCACTCAAGGGGTTTACAGGAGGACTCCGAG
ATGAACAAGCTTGGTCACAGTAAACACTCGAGCATAAGAAGTTCTGAAGATGGCAACTTA
AACAACATCAGTCAT---CCACCCACAAGATATCAGAAAATAATGAAGCGTCTTATCAAG
CGATACGTGCTGAAAGCTCAGGTGGACAAGGAGAACGATGAAGTCAATGAAGGTGAACTA
AAGGAAATAAAACAAGATATTTCAAGTCTCCGCTATGAACTCCTTGAAGAGAAGACTCAC
AACACAGAGGACCTTGCAGAACTCATTCGAAAACTTGGGGAAAGATTATCAATTGACCCA
AAAAAACAAGAGTAGACCAATAAG
>XM_053456513.1 PREDICTED: Spea bombifrons transient receptor potential cation channel subfamily C member 6 (TRPC6), mRNA
GAGTGGAAATTCGCCAGGGCTAAACTTTGGTTTTCCTACTTTGAAGAGGGGAGGACTCTA
CCGGTTCCATTCAATTTGGTTCCAAGTCCAAAATCCTTTGTGTATATTGGACTCAGAATA
AAAACAATTGTGTATAAACTGTTTTCTTGCCACACTAAGGGCTTGCAGGAAGATTCTGAG
ATGAATAAGCTTGGCCAGAGCAAACACTCAAGTATAAGGAGTTCTGAAGATGGTAACCTG
AACAATATAAGTAACCCATCGCCCACAAGGTATCAGAAAATAATGAAGCGGCTGATTAAA
AGATATGTGTTAAAAGCACAGGTAGACAAGGAGAGTGACGAAGTCAACGAAGGGGAGTTA
AAGGAAATCAAACAAGATATTTCGAGCCTGCGTTACGAGCTTCTCGAAGAAAAATCTCAC
AACACCGAAGACCTGGCTGAACTTATTCGAAAACTTGGAGAAAGACTGGCAATCGACCCT
AAACTTTAA---------------
>XM_053708587.1 PREDICTED: Bombina bombina transient receptor potential cation channel subfamily C member 6 (TRPC6), mRNA
GAATGGAAGTTTGCCAGGGCCAAATTATGGTTTTCCTACTTTGAAGAAGGAAGAACACTT
CCAGTCCCATTCAATTTGATTCCAAGTCCTAAATCATTCATCTACATTGCACTTAAAATT
AAAGCTTTTCTATATAAAATATTTTCATGCTACACTAAAGATTTACAGGAAGATTCAGAG
ATGAATAAGCTTGGTCAGAGTAAACATTCAAGCATCAGAAGTTCGGAAGATGGAAACTTA
AATAACATAAGTCAT---CCACCTTCAAAATATCAGAAAATAATGAAGCGCCTTATTAAA
AGATATGTGTTAAAAGCTCAGATAGACAAGGAGAGCGACGAGGTCAATGAAGGGGAATTA
AAGGAAATCAAACAAGACATCTCAAGTCTTCGATATGAACTTCTTGAAGAAAAATCTCAC
AACACAGAGGATCTTGCAGAACTAATTCGAAAACTTGGAGAGAGATTATCAATTGAACCA
AAACATCAATAG------------
>XM_056561538.1 PREDICTED: Hyla sarda transient receptor potential cation channel subfamily C member 6 (TRPC6), transcript variant X6, mRNA
GAGTGGAAATTTGCCAGGGCCAAACTTTGGTTTTCGTACTTTGAGGAAGGAAGGACCCTT
CCAGTGCCATTCAACTTGGTGCCAAGTCCTAAATCATTTGTTTACATTGCGCTGAAAATA
AAGTCATTCCTCCCTAGAATATTTTCCTGCCACTCAAAAGGTTTACAGGAGGACTCAGAG
ATGAACAAGCTCGGTCACAGTAAACACTCAAGCATAAGAAGTTCTGAAGATGGCAACCTA
AACAACATAAGTCAC---CCACCCACCAGATATCAGAAAATAATGAAGCGTCTTATCAAG
CGATACGTGCTCAAAGCTCAGGTCGACAAAGAGAGCGACGAAGTCAATGAAGGTGAACTA
AAAGAAATAAAACAAGACATTTCAAGTCTCCGCTACGAGCTCCTAGAAGAGAAGACTCAC
AACACAGAGGACCTTGCCGAACTTATACGAAAACTTGGGGAAAGACTATCTATTGACCCC
AAAAACCATTAGTTGAACAATTAT
>XM_063444937.1 PREDICTED: Pelobates fuscus transient receptor potential cation channel subfamily C member 6 (TRPC6), mRNA
GAGTGGAAATTTGCCAGGGCCAAACTTTGGTTTTCTTACTTTGAAGAAGGGAGGACTTTA
CCTGTACCTTTCAATTTGGTTCCAAGCCCTAAATCTTTCATTAACATCGCTCTAAAAACA
AAAGCTTTTCTGTACAAATTATTTTCACGCAATACTAAAGGTTTGCAAGAAGATTCGGAG
ATGAATAAGCTGGGGCAAAGCAAACACTCAAGCATTAGAAGTTCTGAAGATGGTAATTTG
AACAACATAGGTAAT---CAGCCTACAAAATATCAGAAAATAATGAAGCGCCTTATTAAG
AGATATGTTCTGAAAGCTCAGATAGACAAAGAGAGCGATGAAGTCAATGAGGGAGAACTA
AAGGAGATTAAACAGGACATTTCAAGTCTCCGTTACGAACTTCTTGAAGAAAAATCTCAC
AACACAGAGGACCTTGCTGAGTTAATTCGGAAACTCGGAGAGAGGTTGTCAATCGAACCT
AGACTACAATAGAGCCGCGTATGA
