# Supplementary material for: Molecular evolution of TRPC4 regulatory sequences supports a role in mammalian thermoregulatory adaptation
Source: PeerJ. 2025 Jul 8;13:e19697. doi: 10.7717/peerj.19697 (PMC12248226; doi:10.7717/peerj.19697)
Supplement: Supplemental Information 1 — Required and optional parameters that are read by the codeml package of PAML. This file is for information only, an explicit value must be selected for Model and the dummy file names must be replaced with explicit paths to function. The sequence and guide tree files are in standard formats (FASTA and Newick, respectively). [file peerj-13-19697-s001.zip › input.files/untrimmed.alignments.with.original.accessions/amphibian.trpm2.fas]

>XM_031893563.1 PREDICTED: Xenopus tropicalis transient receptor potential cation channel, subfamily M, member 2 (trpm2), transcript variant X1, mRNA
GATCAAATCTGGAAGTTCCAACGACACGATTTAATAGAGGAGTATCATGGTCGACCTCCT
GCACCACCACCTTTTATACTCTGCAGTCACATGTATCTATTTATTAAACAAGTGATTCTC
CATGAACCAGCAGGAAGATTGAAGCAACTAAAAGAAAAATTAGAAAAGAACGAAGAAGCT
GCTCTTCTTTCTTGGGAAACATATCTAAAGGAAAATTATCTACAGAACTATCAGCACTTT
CAGAAGCAAAGTACAGATCAGAGGATTAAGGACACATCTGAAAAAGTTGCTTCAGTGTTA
GAAATGTTGGAACTAGAACAGGCGAAAAGAACTGGGTTGATGGAGAACAGACTGCTTTTC
CTGGAAGAACAGGCACTGAGGTCTGCTAAGGCTTTGAACTGGATTGTTAACACATTACTG
GAAAATGGATTTGGCTCCAAGGATTCTGCTCCTGTCATTGTGTCCAGTAAATTTAATGTA
ACTGATTTAGGGGATACCGAGGACGTTAAAATACAAACTCATGTCATTGCGCGAAATATT
TGGTACCCTGATTCTAACATTATTCGATTTCCTGTTCCTGATGAAAAGGTTTCTTGGGAG
GTGCACTTCAAGATTTATAATCCACCTTTTTACACTGCTGTAAGAAAAGATAAAAAGTAT
TATGACCCTTTTAATGACTCCATGCAGGCACTTTCAAAAATCAGTTATAATACAATGGAT
GGAAACATTAACCGTCAAAGCTTTTGTGCAACTTATGAGGTTAAGGATGGACTACCAATG
AATCCAGTTGGTCGGACTGGTTTGAAAGGAAGAGGGAGTTTATGTTGGTTTGGACCAAAC
CATGCATTGCATTCTATAATAACAAAGTTGAGACGAAATAAAGATGGGTCAATTTGTAGA
AAGAGGTCAAAGAAAATGCTGGAAACCTTAGTTATTAAGAGCAAGTTATCAGAAAACTGG
GCCCTACCGGGAGGTTCAATGGAGCCTGGAGAAGCATTACCTTATAAATTAAGGAAAATC
TTAAAATCTGACTTTCTGTCAACTTTTCAAAGCATGCTGAAAAAAGGCATTGAAGTATAC
AAAGGATATGTTGATGATCCTAGAAATACAGATAATGCTTGGATTGAAACAACTGCAGTC
AGCTTACACTTTGATAACCTAGATGACCTGCAACTATATGCATTAGAGCAAAATTTACAG
ATACACCATCAGGATATTTTTGTTCGATGGCAAGTGGTTGACCAGAAGATACCGCTTTAT
GCAAACCACAAAGATATTCTTCAGAAGGCAGTAGATTATCACCATGCTTACTATTAA
>XM_018569207.1 PREDICTED: Nanorana parkeri transient receptor potential cation channel subfamily M member 2 (TRPM2), mRNA
GATCAGATTTGGAAGTTCCAGCGACATGATTTAATTGAGGAGTATAATGGTCGGCCACCT
GCCCCTCCACCCTTTATTCTATTTAATCATCTACATCAGTTAATTCAAAACGTCATTCTT
CATAAACCCGCAGGAAGACAAAAGCAACTTAAAGAAAAATTAGAAAAGAATGAAGAAGCT
GCTCTCCTTTCCTGGGAAACGTATCTCAAAGAAAATTATTTGCAGCACCTTCAGAAGCAA
ATGAAGCAAAGTACAGAGCAGAAGATTAGAGATACTTCTGAGAAAGTAAATACAGTTGTG
GACATGTTGGAATTGGATCAAGTGAAAAAGAATGGATCCATTGAAAACAGGCTAATTTTC
TTAGAGGAACAGGCATTAAGATCTGCTAAAGCATTAAACTGGATTGTTAACACACTCCTA
GATAATGGGTTTGGCTCCAAAGAATCTGCTCCTGTCGTTGTGTCCAGCAAATTACTTGGA
GATATAGACCTAAAAGATATGAATGAAACACTTTTCTCTACATGCCATGTTAATTCAAGG
AACATCCTGTACCCTGACTCTAATGTAGTACGTTTCCCTGTGCCTGATGAAAAAGTTCCC
TGGGAGGTAGAATTCAGTATTTACAACCCTCCTTTTTATACTGCTATTAGAAAGAACAAA
CCCTTCCATGATCCTTATACAGACTCCCCGGAGACTCTGATGAAAATCAACTACAACACT
TTAGATGGAACAGTCAATCGTCAAAGCTACTGTGCAACCTATGTGGTACAGGATGGTCTA
CCACTGAATCCCATTGGACGAACTGGATTAAAAGGCAGAGGCAGTTTATGCTGGTTTGGT
CCAAACCATGCTATTCACCCTATAATAACACAGTGGAAAAGAAACAAAGATGGCTCTGTT
TGCAGAAAAAAGTCAAAGAAAGTGCTAGAGGTTTTGGCCATTAAACACGTTTCATCAGAG
CACTGGGCTCTTCTTGGTGGTACAATGGAACCAGGAGAAACACTTCCGCACAAACTAAAG
AGAATCTTAAAATATAGATTTCTAGATAAATTTGAAGAACTGCTGAACAATGGCAGTGAA
GTATATAAAGGTTATGTTGATGACCCAAGAAATACAGACAATGCTTGGATTGAAACAACT
GCAATAAGCCTGCATTTTGATAGACGAGATGATCATGTACTACTGGAATTAAATCAAAAT
ATTCAAAGTAAGGAACAAGAAATATCTGTCCGCTGGCAGGTTGTAGACCAGAAGATACCC
CTTTATGCAAATCACAAAGACATTCTTCAGAAAGTAGTAGATTGTTATAACGCTTATTAT
TAA
>XM_029607926.1 PREDICTED: Rhinatrema bivittatum transient receptor potential cation channel subfamily M member 2 (TRPM2), mRNA
GATCAGATCTGGAAATTTCAGCGTCATGACCTGATAGAGGAATACCAAGGAAGACCCCCG
GCACCCCCACCCTTTATACTCTTCAACCACCTGCATCTCTTCATCAAAAGGGTCATTCTT
CATAAATCCACCCCTCGATACAAACAGCTCAAGGAGAAGCTGGAGAAGAATGAGGAGGCA
GCCCTGCTTTCCTGGGAGACATATTTGAATGAAAATTACTTACAGCATCTCCAGTACCAG
CTAAAGCAGAGCACAGAACACAAGATTCGAGACATTTCTGAAAATGCTGGAATGATAGTA
AACCTATTGGAGTCAGATCAGGCTAAAAAAACAGGATCAATGGAACATAGGCTGCTTGTC
CTGGAAAAACAGGCATACCAAACAACTATGGCCTTGAACTGGATTGTCAAAGCATTGATA
GAAAATGGGTTTGGCTCAAGTGAGAGTGCACCAATTCTTGTGCCCAGCAGAATGCTTGAA
GAGCAAGACTTTGATTCAAAGGATATGCATGAAGCCTCAGTGATTCAGTGCCATGTGAAT
GCCAGACATCTCTTGTACCCTGATTCCAAAATTAGTCGCTTCCCTGTTCCCGATGAGAAG
GTACCTTGGCAGGTGGAGTTTAAAATATATAACCCTCCCTTTTACACCATGGTGAGAAAA
GATAAAGCTTCAGATGACATTATGACAAACTCACTGGAGACTCTTTCAAAAATCAATTAC
AATGCCATGGATGACAAGATTGATCGCAAGAGCTTTTGTGGCACGTATCTGGTTCAGGAT
GGACTTCCTCTAAATCCACTGGGACGAACAGGCTTACAAGGCAGAGGAAGACTTTGCTGG
TTTGGACCAAATCATGCACTGCACCCTGTAATTACATGCTGGAAGAGAAATCTGGATGGA
TCAATTTGTAGAAAAAAATCAAAGAAAATGCTAGAAATCTTGGCTGTTAAACTGCCGTCC
TCTGAACATTGGGCTCTTCCCGGGGGTTCACTGGAACCAGGAGAAATGCTCCCTCGTAAG
CTGAAACAAATCCTGAGGCAGGAATTTTGGGCACAGTTTCGAAGCCTTCTGAATCGAGGC
ACAGAGGTGTACAGAGGGTATGTGGATGACCCCAGGAATACGGACAATGCCTGGATAGAA
ACAATTGCCATTAATGTGCACTTCGAAGACCAGGATGACCTAGAGCTAGAAGAGCTAAAT
TCTCATCTCCATAGCTATGATCCAGAGGTTTCTATCCGGTGGCAAGTAGTGGACCAGAAA
ATTCCACTCTATGCAAATCACAAAGAAATTCTCCAGCAAGCAGCTGACTTCTTTCAAGCT
TATTATTGA
>XM_040357186.1 PREDICTED: Rana temporaria transient receptor potential cation channel subfamily M member 2 (TRPM2), mRNA
GATCAGATCTGGAAATTCCAGCGACATGATTTAATTGAGGAGTATCACGGTCGGCCACCT
GCCCCTCCACCCTTTATTCTCCTTAATCATCTGCATCAGTTTATCAAAAACGTCATTCTT
CACGAACCTACAGGAAGACAAATGCAACTTAAAGAAAAACTGGAAAAGAATGAAGAAACT
GCCCTCCTTTCCTGGGAAACCTTTCTCAAAGAAAATTATTTACAACATCTTCAAAAGCAA
ATGAAGCAAAGCACAGAGCAGAAGATTAGAGATACTTCTAAGAAAGTAAATACAGTTGTG
GACATGCTGGAAATGGATCAAGTGAAAAGAAATGGATCCATGGAAAACAGATTAGTTTTC
TTGGAGGAACAGGCATTAAGATCTGCTAAAGCCTTAAACTGGATCGTTAATACACTCCTC
GATAATGGGTTTGGCTCCAAAGAATCTGCTCCTGTTGTCGTATCCAGCAAATTGCTTTGC
GATATAGACCTAAAAGATAAGGATGAAACACTTTTCGCTCCATGCCATGTTAATTCAAGG
AACATCCACTACCCTGACTCAAATGTAGTACGTTTTCCTGTGCCTGATGAAAAAGTTCCC
TGGGAGGTAGAATTCAGTATTTATAACCCTTCTTTTTATACTGCTGTTAGAAAGGACAAA
CCCTTCCATGATCCTTATACAGACTCCCCAGATTCTCTGATGAAAATAAACTACAACTCA
TTAGATGGAACAGTCAACCGTCAAAGCTACTGTGCAACCTATGTGGTACAGCATGGTCTG
CCACTGAATCCCATTGGTCGAACTGGATTGAGAGGCAGAGGCAGCTTATGCTTTTTTGGT
CCAAACCATGCTATTCATCCTATAATAACACAGTGGAAAAGAAATAAAGATGGCTCTGTT
GGCAGAAAAAAGTCAAAGAAAATGCTAGAAGTTTTGGCCATTAAATACAACTCATCAGAG
CACTGGGCTCTTCTTGGAGGTACATTGGAACCAGGAGAAACACTACCACGTAAACTAAAG
AAGATCTTAAAATACAGATTTCTAGATAAGTTTCAAGAACTGTTAAACAATGGCAGTGAA
GTATATAAAGGGTATGTTGATGACCCAAGAAATACAGACAACGCTTGGATGGAAACCACT
GCAGTTAGCCTGCACTTTGATAGACATGATGATCCTATACTGCTAGAGTTAAAGCAAAAT
ATTCAAAGTAATGAACAAGAAATATCTGTCCGCTGGCAAGTTGTAGACCAGAAGATACCC
CTTTATGCAAATCACAAAGATATTCTTCAGAAAGTAGTAGATTGTTATAAAGCGTATTAT
TAA
>XM_040441475.1 PREDICTED: Bufo bufo transient receptor potential cation channel subfamily M member 2 (TRPM2), mRNA
GATCAGATCTGGAAATTTCAAAGACACGATTTAATCGAAGAATATCATAGTCGACCACCA
GCCCCACCACCTTTTATTCTCTTTAACCACCTACATCTGTTTATCAAACATGCCATTCTG
CATGAACCTTCAGGGAGACAAAAGCAGCTAAAGGAAAAGCTAGAAAAGAATGAAGAATCC
ACTCTTCTCTCATGGGAAACTTTTCTAAAAGAAAACTATATACATCACCTTCAAAAACAG
ATGAAACAAAGCACAGAGCAAAAGATTCGAGACACATCTGAAAAAGTAAACACAGTGTTG
GATATGCTGGAATTGGATCAAGTCAAAAGGACTGGCTCCATGGAAAACAGACTGATTTTC
TTAGAAGAACAGACGCTAAGATCTGCAAAAGCTTTGAACTGGATTATTAACACACTTCTG
GATAATGGATTTGGTTCCAAAGAATCTGCTCCAGTTACTGAGTCCAGTAAGCTACTTGGT
GAAATAGACCTAAAGGATAAGGAAGAAACTGTTATCTCTTCATGTCATGTCAATGCCAGA
GATATTCACTACCCTGACTCAAATGTTGTACGATTTCCTGTACCCGATGAGAAAATACCG
TGGGAGGTGGAATTTAGTATATATAATCCTACTTTTTATACTGCTATTAGGAAGGACAAA
CAATTTCATGACCCTGATACTGACTCCCTAGAGACACTTCAAAAGATACATTTTAACACT
TTTGATGGGACCATAAATCGTCAAAGCTACTGTGCAACATATCGGGTTCAAGATGGACTA
CCACTAAATCCAGTTGGGAGAACAGGCCTGAGAGGCAGAGGAAGTCTATGTTGGTTTGGC
CCAAATCATGCTATTCACTCAATAATTACACGATGGAAGAGAAACAAGGATGGATCTATT
AGTAGAAAAAAATCTAAGAAAATGCTGGAAATTCTAGCCATGAAGCACATTTCTTCAGAG
CACTGGGCTCTCCCTGGAGGCTCCCTCGAACCAGGGGAAACATTTCCACACAAGCTAAAG
AGGATTATAAACTTCAAATTCTTAGAGAAATTTCAGCAACTGTTAAATGAAAGTATTGAA
GTGTACAAGGGGTATGTGGATGATCCAAGGAATACAGACAATGCTTGGATAGAAACCACT
GCACTTAGCCTTCATTTTGAAACTGAGGATGACCAACTATTACTAGAATTAAACAAGAAT
ATACAGACTCATATCCAAGAAATTGCTATACGTTGGCAAGTTGTGGACCAGAAAATACCT
CTTTATGCAAATCACAAAGACATACTTCAAAAGGCAGTAGATTGTTATAATGCATATTAT
TAA
>XM_053471331.1 PREDICTED: Spea bombifrons transient receptor potential cation channel subfamily M member 2 (TRPM2), mRNA
GACCAGATATGGAAATTTCAGAGACACGATTTAATTGAAGAATATCATGGACGACCTCCA
GCACCCCCACCCTTAATTATTTTTAACCATCTCCATCAGTTCATCAAACAAGTCATTCTG
CATCAACCAGCCGGGAGACAAAAGCAACTCAAAGAAAAGCTGGAAAAAAATGAAGAGGCT
GCTCTTCTGTCCTGGGAAACATATTTAAAAGAAAACTATGTGCAACAACTCCAGTCCCAA
CTCAAGCAATGCACAGAACAGAAGATTAGAGATACAGCTGAAAAAATAAATTCAGTGATG
GATTTGTTGGAGTTGGATCAAGTTAAACGTACAGGGTCTATGGAACACCGTTTTGTTTTC
TTGGAAGAACAGGCATTAAGGTCTGCTAAGGCCTTGAACTGGATCATCAATACACTCTTG
GATAATGGATTTGGGTCCAAAGATTCTGCTCCTGTCATTGTATCTAAAAGGTTAATTGGA
GACATTGATTTAAGAGATCAGGCAGAGCCTTCTACCACCCATTACCATGTCAATGCCAGA
AACATTCGTTATCCAGACTCTAATGTCATTCGCTTTCCTGTCCCTGATGAGAAAGTGCCT
TGGGAGGTGGAATTTAAAATTTATAACCCTCCGTTTTACACTTCTGTTAGAAAAGATAAA
CAATCCCACGACCCATACACAGACTCCCTTGAGTCACTTTTAAAGATCCAATATAACACC
ATGGATGGGAGCATTAATCGCCAAAGCTTTTGTGCTACATATGCGGTAGAAAATGGACTG
CCTTTAAATCCAATTGGAAGGACTGGATTGAGAGGAAGAGGGAGCTTGTGTTGGTTTGGA
CCAAACCATGCAATGCATCCTATAATAACACAGTGGAGGAGGAACAAAGATGGCTCAATT
GGAAGAAAAAGATCAAAGAAAATGCTAGAAATCCTTGCTATCAAACACAGCTCCTCGGAG
CACTGGGCTCTTCCTGGTGGCTCACTGGAACCTGGAGAATCGCTTCCCCGCAAATTGAAG
AGAATCTTAAAGAATGATTTTTTAGAAAAGTTTCAAGGTTTATTGAAAAGAAGTACTGAA
GTGTACAAAGGATATGTGGATGATCCTAGAAATACAGACAATGCTTGGATAGAAACTACT
GCAGTGAGCTTGCACTTTGATAGTCAGGATGACCCAGAGCTGCAACAATTAAATCTTAAT
ATACAGGGAAATGATCCGGAAATATCTATTCGATGGCAAGTTGTAGACCAGAAGATACCT
CTATATGCAAACCATAAGGAAATCCTCCAAAAAGCAGTAGATAATTATCACGCATATTAT
TAG
>XM_053712880.1 PREDICTED: Bombina bombina transient receptor potential cation channel subfamily M member 2 (TRPM2), mRNA
GATCAGATATGGAAATTCCAGCGCCACGACCTAATTGAGGAGTATCATGGTCGACCACCA
GCCCCTCCCCCATTTATTCTTTGCAACCATCTACATATGTTTGTGAAACAGGTCATTCTT
CATAAGCCAGCTGGAAGACAGATGCAACTCAAAGAAAAGCTGGAGAAAAATGAAGAAGCT
GCTCTGCTCTCCTGGGAAAACTACTTGAAAGAGAATTATCTTCAGCACATTCACTACCAG
CTAAAGCAGAGCACAGAGCAAAAGATCAGAGATACGTCTGAAAAAATGAATACAGTCATT
GACCTGTTGGAACTGGATCAAGCAAAGAGAACTGGATCCATGGAGAACAGACTGGTCTTC
TTAGAAGAACAGGCCCTTAGGTCTGCTAAAGCCTTAAACTGGATTGTCAACACACTCCTG
GAAAATGGTTTTGGATCGAGAGAATCTGCTCCCGTTATTGTATCCAATAAGTTAATTGAA
GATATAGACTTGGGTGATAAGGATGAATCCATCAGAATTCAGTGTCACATCAATGCCAGG
AATATTCGTTACCCTGATTCTAATGTCATCCGTTTTCCTGTCCCAGATGAGAAAGTACCT
TGGGAGGTGGAGTTTGCAATTTATAACCCTCCTTTTTACACTGTTATTAGAAAGGATAAA
ATAAACCATGATCCATATACAGACTCTTTAGAGACTCTTCTAAAAAATAAGTATAATGCT
ATGGATGGGAATATCAATCGAGAAAGCTTTTGTGCCTTATATGTGGTTGAAGATGGATTA
CCTTTAAATCCAATTGGTCGAACTGGGTTGAAAGGAAGAGGAAGTTTGTGCTGGCTTGGA
CCAAATCATGCAATGCATCTTATAATATCACAGTGGAGAAGAAACAGAGATGGATCAATA
GGCAGGAAGAAGTCAAAGAAAATGCTGGAGATCTTGGCCATTAAAAGCACTTCATCAGAA
CTGTGGGCACTTCCTGGGGGTTCATTGGAGCCAGGAGAAACCCTCCCACTGAAAATTAGG
AGAATCCTAAGGCCAACATTCATTGAGAAATTTCATCAGATGCTTAAGAGGAGCTCTGAA
GTATACAAAGGATATGTTGATGATCCTAGAAATACTGACAATGCTTGGATAGAAACAACA
GCACTCAGCTTGCACTATAATAGCCTAGATGACCCAGATTTTCAAGAACTGCATCAGAAC
ATAAAGAGCCATGATCCAGAGAGTTGTGTCAGATGGCAGGTTGTTGACCAGAAGATACCG
CTTTATGCCAATCACAAAGAAATTCTGCAGAAGGTGGTGGATTGTCACCATGCATACTAC
TAG
>XM_056536784.1 PREDICTED: Hyla sarda transient receptor potential cation channel subfamily M member 2 (TRPM2), transcript variant X4, mRNA
GATCAGATCTGGAAATTTCAAAGACATGATTTGATAGAAGAGTATCATGGCCGACCACCA
GCCCCCCCACCTCTTATTCTCTTCAATCATCTACATCTGTTTATCAAACGGGTCATTCTC
CATGAACCTGCAGGAAGACAAAAGCAGCTAAAGGAAAAGTTAGAAAAGAATGAAGAAGCT
GCTCTCCTCTCATGGGAAGCTTTTCTAAAAGAAAACTACTTACAGCACCTACAAAAACAG
ATGAAACAAAGCACGGAACACAAGATTAGAGACACGTCTGACAAAGTAAACACAGTCATG
GACATGCTGGAATTGGATCAAGTAAAAAGGACTGGCACTATGGAAAACAGACTGGTTTTC
TTAGAAGAACAGGCACTACGATCTGCAAAAGCATTAAACTGGATTGTTAACACACTCCTG
GATAATGGATTTGGTTCCAAAGAGTCTGCTCCAGTTATTGTGTCAAGTAAGCTCCTTGAT
GAAATAGACCTAAAGGATAAGGATGAAACTTTTATTTCTTCATGCCATGTCAATGCCAGG
AATATTCGCTACCCTGACTCTAATGTTGTACGTTTTCCAGTACCTGATGAGAAAGTACCT
TGGGAGGTTGAATTTAGTATTTATAATCCTCCTTTTTATACTGCTATCAGGAAGGACACA
CGTTTTCATGACCCTTATACTGACTCTCCAGAGACACTGCAAAAAATAAGATATAACACT
TTTGATGGAATCATAAATCGTCAAAGCTACTGTGCAACTTATGTAGTGCAAAATGGACTG
CCACTGAATCCAGCTGGACGAACTGGTCTCAGAGGCAGGGGAAGTCTTTGTTGGTTTGGT
CCAAATCATTCCATTCACCCAATAATTACACAGTGGAAAAGAAACAAAGATGGATCTATC
AGTAAAAGAAAATCTAAGAAAATGCTGGAAATCCTAGCCATCAAGCACATTACTTCAGAT
CATTGGGCTCTTCCTGGAGGCTCCCTTGAACCAGGGGAAACACTTCCACACAAGCTAAAG
AAGATCTTGAAGTACAAATTCTTAGAGAAATTTCAACAATTGTTAAATGAAAGTATGGAA
GTGTACAAAGGGTATGTGGATGATCCAAGGAATACAGACAATGCTTGGATAGAAACTACT
GCACTAAGCCTTCATTTTGAAAGACAGGATGACCCATTATTACTACAATTAAATCAGAAT
ATACAAACTCATAATCAAGAAATTGCAATTCGTTGGCAAGTTGTGGACCAGAAAATTCCC
CTTTATGCAAATCACAAAGACATTCTTCAAAAGGCAGTAGACTGTCACAATGCCTATTAT
TAA
>XM_063430124.1 PREDICTED: Pelobates fuscus transient receptor potential cation channel subfamily M member 2 (TRPM2), mRNA
GATCAGATCTGGAAATTCCAAAGACATTACTTAATTGAAGAGTATCATGGGCGACCTCCA
GCACCCCCACCATTCATTCTTTTAAACCACCTGCATCAATTCATCAAAACTGTCATTCTG
CGTGAGCCTGCAGGAAGACAGAGGCAACTTAAGGAAAAGCTAGAAAAGAATGAAGAGGCT
GCTATCCTCTCCTGGGAAACATATCTAAAAGAAAATTATGTGCAGAACCTTCAGCACCAG
CTCAAGCAAAGCACAGAGCAGAAAATCAGAGACACATCTGAAAAAATCAATTCAGTGGTG
AATTTGTTGGAGTTGGATCAAGTAAAACGTACTGGATCCATGGAAAGCCGACTGGTTTTC
TTAGAAGAACAGACATTGAAATCTGCGAGAGCTTTGAACTGGATTATTAACACACTCCTG
GAAAATGGATTTGGTTCCAAGGATTCTGCTCCCGTGATTGTGTCTGCAAAACTGATTGGA
GATATGGATGTGACAGATAAAGATGAGTGTCCTCATTCTCAGTGTCATGTAAATGCCAGG
AATATATATTACCCAGACTCTAATATTATTCGTTTTCCAGTTCCTGATGAAAAGGTGCCG
TGGAAGGTGGAATTTAGTATTTACAATCCTCCCTTCTATACAGCTGTTAGAAGAAATAAA
CCTTCTTATGACCCTTATACAAACTCTCTGGAATCACTTTTAAAAATCAAATATAACATC
ATGGATGGATGCATTAATCGTCAAAGCTATTGTGATACATATGTGGTAGAAGATGGACTG
CCATTGAATCCAATTGGTCGTACTGGACTGAAAGGGAGAGGAAGTTTGTCCTGGTTTGGA
CCAAACCATGCTATGCACTTCATAATAACACAGTGGCGGAGAAATAAAGATGGGTCAATT
GGTAGAAAAAGGGCAAAGAAAATGCTTGAAATTCTAGCCATGAAACAGAGCTCCTCAGAG
CATTGGGCACTTCCTGGGGGTTCACTGCAACCTGGAGAAACACTTCCACATAAACTGAAG
CGAATTTTAAAGAGCGAATTCATTGAAAAGTTCAACGAATTATTGAAAGGAAGTTCTGAA
GTTTATAAAGGCTATGTGGATGACCCTAGGAATACAGACAATGCTTGGATAGAAACATCT
GCAGTTAGTTTGCATTTTGAAAGTCAAGATGACCCAGAGCTACAACAACTAAACCAAAAT
ATACAAAGCAATGATCCAGACATATGTATCCGGTGGCAAGTTGTGGACCAGCAAATTCCT
CTTTATGCAAACCACAAAGACATTCTCCAGAAGGCAGTAGATTGTCATCATGCATATTAT
TAA
