# Supplementary material for: Molecular evolution of TRPC4 regulatory sequences supports a role in mammalian thermoregulatory adaptation
Source: PeerJ. 2025 Jul 8;13:e19697. doi: 10.7717/peerj.19697 (PMC12248226; doi:10.7717/peerj.19697)
Supplement: Supplemental Information 1 — Required and optional parameters that are read by the codeml package of PAML. This file is for information only, an explicit value must be selected for Model and the dummy file names must be replaced with explicit paths to function. The sequence and guide tree files are in standard formats (FASTA and Newick, respectively). [file peerj-13-19697-s001.zip › input.files/untrimmed.alignments.with.original.accessions/amphibian.trpv1.fas]

>XM_031895782.1 PREDICTED: Xenopus tropicalis transient receptor potential cation channel, subfamily V, member 1 (trpv1), transcript variant X2, mRNA
ATGGGGGAAACAGTAAGCAAGGTCGCTCAGGAAAGTAAAAGTATCTGGAAGCTTCAGGAA
CAGGACATGGATCATATGGCAGTGGTACCACTGAATACATCATGCTTGTGGAGAGCAATT
ACCATACTGGACATTGAGAAGAGCTTTCTGAACTCCTTCAGAGACACATTCAGATCAGGA
AAGTCAGTCCTTGTAGGATTTACTCCTGATGGCAAAGAGGATTACAGATGGTGCTTTAGA
GTCGATGAAGTGAATTGGAACAAATGGAACTCAAATTTAGGAATAATCAAGGAGGACCCA
GGGAACTGCCATGGATTAAAAAGCACCCTCAGT---GCTTCATTCCGACCT---AGAGGG
AAAAGATGGAAGTCATTGGTCCCACACGTAAAAGAAACAAATGTGAAAATCGACAATGAA
ACAGTACCGGAGGAAATTCCGTTACAGCAAAAACCTACTTTGGCAGATCAGACAGTG---
CCAGAAGAAGATCAGGAAGTGACATCCAAGGCAGAGTGA---------------------
------------------
>XM_018557632.1 PREDICTED: Nanorana parkeri transient receptor potential cation channel subfamily V member 1 (TRPV1), mRNA
ATGGGGGAGACAGTGAACAAGATTGCTCAGGAGAGTAAAAGCATCTGGAAACTGCAA---
---------------------------------------------------AGGGCAATC
ACTATACTGGACATTGAAAAAAGTATGTTGAGCTACATCACAAACAGATTCCGATCTGGA
AAATCTGTGCTGGTGGGATTAACTCCTGATGGCAAGGAGGATTACAGATGGTGCTTCAGA
GTTGATGAGGTAAATTGGACCAAGTGGAACTCAAATTTAGGAATAATCAATGAAGATCCT
GGAAATTGTGGAATGATGAAAAGTCCTCTGAAT---GCTTCATTTCGAATATCAAGAAAG
AAAACATGGAAAACCTTAGTGCCGCACATCAGGGAATTCAGCATCAAAGGAAAGAGAGTG
AAAGAACCAGAAGAAACCAATGTGCAGCTGCAGCCCATATCAGAAGGTTTCACCGAA---
CAGGAGTCCTTTGAAGATGGGACAGCTAAGCCACTGTAA---------------------
------------------
>XM_029614048.1 PREDICTED: Rhinatrema bivittatum transient receptor potential cation channel subfamily V member 1 (TRPV1), mRNA
ATGGGGGAAACTGTGAACAAGATTGCCCAAGAAAGCAAGAACATTTGGAAGCTCCAG---
---------------------------------------------------CGTGCCATC
ACTATCCTGGACATCGAGAGGAGCTTTCTGAACTGTTTGCGTGATACCTTCCGATCAGGG
AAGCCTGTCCTGGTAGGCACCACCCCAGACGGCAAGGAGGACTACAGGTGGTGCTTTCGT
GTGGATGAGGTGAACTGGACCACATGGAATACAAACCTGGGGATCATCAATGAGGATCCG
GGAAACTGTGAAGGATTCAAACGAACCTTTAGC---TCTTTCATCAGGCCCAGCAGAGGG
AAAAGTTGGCGGAACCTTGTTCCACATCTCCGGGATATAAACAGCCGAGTGAACACAGCC
AAACTGCCTGAAGAAGTCAGTCTGAGCCCCATCGCAACTCATCCCTCTGAGCATGAAGAC
GGCAGGGTACTGAAAGATTCACTTTCCAAAGTTGTGTAG---------------------
------------------
>XM_040338641.1 PREDICTED: Rana temporaria transient receptor potential cation channel subfamily V member 1 (TRPV1), transcript variant X2, mRNA
ATGGGGGAGACAGTGAACAAGATTGCTCAGGAGAGTAAAAGCATCTGGAAACTGCAA---
---------------------------------------------------AGGGCGATC
ACTATATTGGACATCGAAAAAAGTATGTTGACCTACTTCACAAACAGATTCCGATCTGGA
AAATCTGTGCTGGTGGGATTAACGCCTGATGGCAAAGAGGATTACAGATGGTGTTTCAGA
GTTGATGAGGTAAATTGGACCAAGTGGAACTCAAATTTAGGAATAATCAACGAAGATCCT
GGAAATTGTGGAATGATGAAAAGCCCTATGAAT---ACTTCTTTTCGAATAACAAGAGGT
AAAACATGGAAAGCTTTAGTACCACACATCAGGGAATTTAGTATCAAAGGCAAGAGAGTG
AAAGAACTTGAAGAAGCCAATGTGCAGCTACAATCCATATCAGAGGCTTTGACCGAA---
CAGGATTCCCTTGAAGATGGGACAACAAAGCCACTGTGA---------------------
------------------
>XM_040422107.1 PREDICTED: Bufo bufo transient receptor potential cation channel subfamily V member 1 (TRPV1), mRNA
ATGGGGGAGACGGTGAGCAAGATCGCTCAGGAGAGCAAAGGCATCTGGAAGTTACAG---
---------------------------------------------------AGAGCAATT
ACTATTCTTGATATAGAAAAAAGTTTCCTGAACTACTTCACAAGTAAGTACCGGTCTGGA
AAATCTGTCCTGGTGGGACTGACACCTGATGGAAAGGAGGATTACAGATGTTGCTTCAGA
GTTGATGAGGTTAACTGGACCAAATGGAACACAAATTTAGGGATAATCAATGAAGACCCT
GGAAATTCTGGGCTGATGAAAAATAATCTCAGTAATGCCTCAGTCCGAATCGGCAGAGCA
AAAACTTGGAAGACCTTTGTACCACATATCAGAGAATTCAGCATCAAAGGGAAAAGAGTC
AAAGAGCCAGAGGAGACCGCTGTACAACTGCAACCTATATCTGAGGGTATGCCGGAA---
CAGGATTCATGCGAGGATGGGACTGCTAAGCCAGTGTATACTGGACGGACCAGTGTGACA
TCATCTAATGCAATGTGA
>XM_053455840.1 PREDICTED: Spea bombifrons transient receptor potential cation channel subfamily V member 1 (TRPV1), mRNA
ATGGGGGAAACAGTGAGCAAGATTGCTCAAGAAAGCAAAAGCATTTGGAAATTACAG---
---------------------------------------------------AGAGCTATT
ACTATTCTGGATATAGAAAAAAGCTTTATGAACTTCCTCAGGAATACTTTCAGATCAGGG
AAATCTGTCCTAGTTGGACTAACCCCCGATGGCAAGGAAGATTACCGGTGGTGCTTCAGA
GTTGATGAGGTGAATTGGACTAAGTGGAACACAAATTTAGGAATAATCAATGAGGATCCA
GGCGATTGTGAAGGACTGAAAAACATTCCAAAT---GTTTCATTCCATCGCAACCGAAAG
AGA---TGGAAGACATTGGTCCCGCACATAAGGGAATTCAGCTTCAAGATCGAAAGAGGA
AAAACACCAGGAGAAGCTGCCTTACCGCTGCAATCAATATCTGAAAGCAAATTGGAG---
AAAGAAGAAAAAGATGATCTGATCGCCAGAGCTGTTTAG---------------------
------------------
>XM_053706095.1 PREDICTED: Bombina bombina transient receptor potential cation channel subfamily V member 1 (TRPV1), mRNA
ATGGGAGAAACAGTGAGCAAGATAGCACAAGAAAGCAAAAGTATCTGGAAATTACAG---
---------------------------------------------------AGAGCAATA
ACAATACTGGACATAGAGAAAAGCTTTTTGAATTCCTTTAGGAATACGTTAAGATCAGGA
AAATCTGTTTTAGTAGGACTGACACCTAACGGAAAGGAAGATTACAGGAGGTGCTTCAGA
GTTGACGAGGTGAACTGGACCAAATGGAACACAAATTTGGGGATAATCAATGAGGATCCA
GGGAACTGTGCAGGACTTAAAGGAGTGTTGAGT---TCTTCATTCCGTCCAAGCCGAGGA
AAGAGGTGGAAGACCTTAGTGCCTCACATAAGAGACTTCAGCTTCAGAACTGAAAGAGTT
AAGGTGCCAGAGAATGTAGGCGTGCCGCTACAAGCAATAACTGAGAATTCCGTGGAA---
CAAGAAGAG---AAGGGCCTGGTACCTAAAGAAGTATAG---------------------
------------------
>XM_063443523.1 PREDICTED: Pelobates fuscus transient receptor potential cation channel subfamily V member 1 (TRPV1), mRNA
ATGGGAGAAACGGTCAGTAAGATTGCTCAGGAGAGTAAAAGTATCTGGAAATTGCAG---
---------------------------------------------------AGAGCTATT
ACTATATTGGACATAGAGAAAAGCTTCATGAACTGCTTGAGGAACACATTCAGATCAGGG
AAATCTGTGCTGGTGGGACTGACACCTGACGGGAAGGAAGATTATAGGTGGTGCTTCAGG
GTCGATGAGGTGAACTGGACCAAGTGGAACACTAACTTAGGGATAATCAACGAGGACCCT
GGAAACTGTGAAGGAATTAAACGTGTCTTGAGT---TCTTCATTCCGTCGGGGTAGAACG
AGGAAATGGAAGACATTGGTT------------------TCTTTCAAAACGGACAGAGCG
AAAGTCCCAGATGAAGCTGGGGAACCGCTGCAAACCATCACAGAAACGAAAGCTGAA---
CAAGAACCCAGCGATGATTTGACCATGAAAGCGGTTCTGACCACCTAG------------
------------------
