# Supplementary material for: Molecular evolution of TRPC4 regulatory sequences supports a role in mammalian thermoregulatory adaptation
Source: PeerJ. 2025 Jul 8;13:e19697. doi: 10.7717/peerj.19697 (PMC12248226; doi:10.7717/peerj.19697)
Supplement: Supplemental Information 1 — Required and optional parameters that are read by the codeml package of PAML. This file is for information only, an explicit value must be selected for Model and the dummy file names must be replaced with explicit paths to function. The sequence and guide tree files are in standard formats (FASTA and Newick, respectively). [file peerj-13-19697-s001.zip › input.files/untrimmed.alignments.with.original.accessions/artiodactyl.trpa1.fas]

>XM_052651765.1 PREDICTED: Budorcas taxicolor transient receptor potential cation channel subfamily A member 1 (TRPA1), mRNA
TTGAAGAGAATTGCCATGCAGGTGGAACTTCACACCAGCTTGGAGAAGAAGCTGCCGCTC
TGGTTCCTACACAAAGTTGATCAGAAATCCATCATCGTGTATCCCAACAGACCCAGATAC
AGCAGAGGGATATTACGTGGTGTATTTCATTATATCTTTTGCCCCCATGAAACGAGACAA
GAAATACCAAATGTTGATACATCTTTAGAAACAGAAATAATGAAGCAAAAGTACCGGCTG
AAGGATCTCGGTTCTCTTCTGGAAAAACAGCACGAGCTTATTAAACTCATCATTCAGAAG
ATGGAAATCATCTCTGAGACAGAGGATGAAGATTACCACAGTTCTTTTCAGGACAGGTTT
AAGAAACAGCAGTTAGAACAAAGGAATAGCAAATGGAATTGTGTTTTGAGGGCAGTAAAG
GCAAAAACACACAGCCCTTAA
>XM_010846958.1 PREDICTED: Bison bison bison transient receptor potential cation channel, subfamily A, member 1 (TRPA1), mRNA
TTGAAGAGAATTGCCATGCAGGTGGAACTTCACACCAGCTTGGAGAAGAAGCTGCCGCTC
TGGTTCCTACACAAAGTTGATCAGAAATCCATCATCGTGTATCCCAACAGACCCAGATAC
AGCAGAGGGATATTACGTGGTGTATTTCATTATATCTTTTGCCCCCATGAAACAAGACAA
GAAATACCAAATGTTGATACATCTTTAGAAACAGAAATAATGAAACAAAAGTACCGGCTG
AAGGATCTCAGTTCTCTTCTGGAAAAACAGCATGAGCTTATTAAACTCATCATTCAGAAG
ATGGAAATCATCTCTGAGACAGAGGATGAAGATTACCACAGTTCTTTTCAAGACAGGTTT
AAGAAACAGCAGTTAGAACAAAGGAATAGCAAATGGAATTGTGTATTGAGGGCGGTAAAG
GCAAAAACACACAGCCCTTAA
>XM_010979348.2 PREDICTED: Camelus dromedarius transient receptor potential cation channel subfamily A member 1 (TRPA1), mRNA
TTGAAGAGGACTGCTATGCAGGTGGAACTTCATACCAGCTTAGAGAAGAAGCTGCCACTC
TGGTTCCTACACAAAGTCGATCAGAAATCTATTGTCGTGTACCCCAACAGACCCAGATAT
GGTGGAGGACTCTTACGTGGTGTATTTCATTATATCTTCTGCACCCAAGAAGCAAGACAA
GAAATACCAAATGTTGATACATCTTTGGAAACCGAAATAATAAAGCAAAAATACCGGCTG
AAGGATCTCAGTTCTCTTCTGGAAAAACAGCATGAACTTATTAAACTCATCATTCAGAAG
ATGGAGATCATCTCTGAGACAGAAGATGAAGATTACCATAGTTCTTTTCAAGACAGGTTT
AAGAAACAGCAGTTAGAACAGAGGAATAGCAAGTGGAATTCTGTACTGAGAGCAGTAAAG
GTGAAAACACAGTGCCCTTAG
>XM_021089238.1 PREDICTED: Sus scrofa transient receptor potential cation channel subfamily A member 1 (TRPA1), transcript variant X3, mRNA
TTGAAGAGGATTGCCATGCAGGTGGAACTTCATACCAGCTTGGAGAAGAAGCTGCCACTC
TGGTTCCTACACAAGGTCGATCAGAAATCCATCACCGTGTATCCCAACAGACCCAGATAT
AGTGGAGGGCTATTACGTGGTGTACTTCACTATATCTTTTGCCCCCAAGAGACAAGACAA
GAAATACCAAATGTTGATACATCTTTGGAAACAGAAATAATGAAGCAAAAATACCGGCTG
AAGGATCTCAGTTCTCTTCTGGAAAAGCAGCATGACCTTATTAAACTCATCATTCAGAAG
ATGGAAATCATCTCTGAGACAGAGGATGAAGATTACCAGAGTTCTTTTCAAGACAGGTTT
AAGAAACAACAGTTAGAACAAAGGAATAGCAAATGGAATTCTGTATTGAGAGCAGTAAAG
GCAAAAACACACTCCCCTTAG
>XM_055431955.1 PREDICTED: Moschus berezovskii transient receptor potential cation channel subfamily A member 1 (TRPA1), mRNA
TTGAAGAGAATTGCCATGCAGGTGGAACTTCACACCAGCTTGGAGAAGAAGCTGCCGCTC
TGGTTCCTACACAAAGTTGATCAGAAATCCATCGTCGTGTATCCCAACAGACCCAGATAC
AGCAGGGGGATATTACGTGGTGTATTTCATTATATCTTTTGCCCCCATGAAACGAGACAA
GAAATACCAAATGTTGATACATCTTTAGAAACAGAAATGATGAAGCAAAAGTACCGGTTG
AAGGATCTCGGTTCTCTTCTGGAAAAACAGCATGAGCTTATTAAACTCATCATTCAGAAG
ATGGAAATCATCTCTGAGACAGAGGATGAAGATTACCATAGTTCTTTTCAAGACAGGTTT
AAGAAACAGCAGTTAGAACAAAGGAATAGCAAATGGAATTGTGTATTGAAGGCAGTAAAG
GCAAAAACACACAGCCCTTAA
>XM_040262022.1 PREDICTED: Oryx dammah transient receptor potential cation channel subfamily A member 1 (TRPA1), mRNA
TTGAAGAGAATTGCCATGCAGGTGGAACTTCACACCAGCTTGGAGAAGAAGCTGCCACTC
TGGTTTCTACACAAAGTTGATCAGAAATCCATCATCGTGTATCCCAACAGACCCAGATAC
AGCAGAGGGATATTACGTGGTGTATTTCATTATATCTTTTGCCCCCATGAAACGAGACAA
GAAATACCAAATGTTGATACATCTTTAGAAACAGAAATAATGAAGCAAAAGTACCGGCTG
AAGGATCTCAGTTCTCTTCTGGAAAAACAGCATGAGCTTATTAAACTCATCATTCAGAAG
ATGGAAATCATCTCTGAGACAGAGGATGAAGATTACCACAGTTCTTTTCAAGACAGGTTT
AAGAAACAGCAGTTAGAACAAAGGAATAGCAAATGGAATTGTGTTTTGAGGGCAGTAAAG
GCAAAAACACACAACCCTTAA
>XM_027973040.2 PREDICTED: Ovis aries transient receptor potential cation channel subfamily A member 1 (TRPA1), mRNA
TTGAAGAGAATTGCCATGCAGGTGGAACTTCACACCAGCTTGGAGAAGAAGCTGCCGCTC
TGGTTCCTACACAAAGTTGATCAGAAATCCATCATCGTGTATCCCAACAGACCCAGATAC
AGCAGAGGGATATTACGTGGTGTGTTTCATTATATCTTTTGCCCCCATGAAACGAGACAA
GAAATACCAAATGTTGATACATCTTTAGAAACAGAAATAATGAAGCAAAAGTACCGGCTG
AAGGATCTTGGTTCTCTTCTGGAAAAACAGCACGAACTTATTAAACTCATTATTCAGAAG
ATGGAAATCATCTCTGAGACAGAGGATGAAGATTACCACAGTTCTTTTCAAGACAGGTTT
AAGAAACAGCAGTTAGAACAAAGGAATAGCAAATGGAATTGTGTTTTGAGGGCAGTAAAG
GCAAAAACACACAGCCCTTAA
>XM_020907330.1 PREDICTED: Odocoileus virginianus texanus transient receptor potential cation channel subfamily A member 1 (TRPA1), mRNA
TTGAAGAGAATTGCCATGCAGGTGGAACTTCACACCAGCTTGGAGAAGAAGCTGCCACTC
TGGTTCCTACACAAAGTTGATCAGAAATCTATCGTCGTGTATCCCAACAGACCCAGATAC
AGCAGAGGGATATTACGTGGTGTATTTCATTATATCTTTTGCCCCCACGAAACGAGACAA
GAAATACCAAATGTTGATACATCTTTAGAAACAGAAATAATGAAGCAAAAGTACCGGCTG
AAGGATCTCGGTTCTCTTCTGGAAAAACAGCATGAGCTTATTAAACTCATCATTCAGAAG
ATGGAAATCATCTCTGAGACAGAGGATGAAGATTACCACAGTTCTTTTCAAGACAGGTTT
AAGAAACAGCAGTTAGAACAAAGGAATAGCAAATGGAATTGTGTATTGAGGGCAGTAAAG
GCAAAAACACACAGTCCTTGA
>XM_043483603.1 PREDICTED: Cervus canadensis transient receptor potential cation channel subfamily A member 1 (TRPA1), mRNA
TTGAAGAGAATTGCCATGCAGGTGGAACTTCACACCAGCTTGGAGAAGAAGCTGCCACTC
TGGTTCCTACACAAAGTTGATCAGAAATCCATCATCGTGTATCCCAACAGACCCAGATAC
AGCAGAGGGATATTACGTGGTGTATTTCATTATATCTTTTGCCCCCACGAAACGAGACAA
GAAATACCAAATGTTGATACATCTTTAGAAACAGAAATAATGAAGCAAAAGTACCGGCTG
AAGGATCTCGGTTCTCTTCTGGAAAAACAGCATGAGCTTATTAAACTCATCATTCAGAAG
ATGGAAATCATCTCTGAGACAGAGGATGAAGATTACCACAGTTCTTTTCAAGACAGGTTT
AAGAAACAGCAGTTAGAACAAAGGAATAGCAAATGGAATTGTGTATTGAGGGCAGTAAAG
GCAAAATCACACAGCCCTTGA
>XM_018058422.1 PREDICTED: Capra hircus transient receptor potential cation channel subfamily A member 1 (TRPA1), mRNA
TTGAAGAGAATTGCCATGCAGGTGGAACTTCACACCAGCTTGGAGAAGAAGCTGCCGCTC
TGGTTCCTACACAAAGTTGATCAGAAATCCATCATCGTGTATCCCAACAGACCCAGATAC
AGCAGAGGGATATTACGTGGTGTGTTTCATTATATCTTTTGCCCCCATGAAACGAGACAA
GAAATACCAAATGTTGATACATCTTTAGAAACAGAAATAATGAAGCAAAAGTACCGGCTG
AAGGATCTCGGTTCTCTTCTGGAAAAACAGCACGAGCTTATTAAACTCATCATTCAGAAG
ATGGAAATCATCTCTGAGACAGAGGATGAAGATTACCACAGTTCTTTTCAAGACAGGTTT
AAGAAACAGCAGTTAGAACAAAGGAATAGCAAATGGAATTGTGTTTTGAGGGCAGTAAAG
GCAAAAACACACAGCCCTTAA
>XM_006202432.2 PREDICTED: Vicugna pacos transient receptor potential cation channel subfamily A member 1 (TRPA1), mRNA
TTGAAGAGGACTGCTATGCAGGTGGAACTTCATACCAGCTTAGAGAAGAAGCTGCCACTC
TGGTTCCTACACAAAGTCGATCAGAAATCTATCGTCGTGTACCCCAACAGACCCAGATAT
GGTGGAGGACTCTTACGTGGTGTATTTCATTATATCTTCTGCACCCAAGAAGCAAGACAA
GAAATACCAAATGTTGATACATCTTTGGAAACCGAAATAGTAAAGCAAAAATACCGGCTG
AAGGATCTCAGTTCTCTTCTGGAAAAACAGCACGAACTTATTAAACTCATCATTCAGAAG
ATGGAGATCATCTCTGAGACAGAAGATGAAGATTACCATAGTTCTTTTCAAGACAGGTTT
AAGAAGCAGCAGTTAGAACAGAGGAATAGCAAGTGGAATTCTGTACTGAGAGCAGTAAAG
GCGAAAACACAGTGCCCTTAG
>XM_007185124.2 PREDICTED: Balaenoptera acutorostrata transient receptor potential cation channel subfamily A member 1 (TRPA1), mRNA
TTGAAGAGGATTGCCATGCAGGTGGAACTTCATACCAGCCTGGAAAAGAAGCTGCCGCTC
TGGTTCCTACACAAAGTCGATCAGAAATCCACCGTCGTGTATCCCAACAGACCCAGATAT
GGTGAAGGGCTGTTACGTGGTGTATTTCATTATTTCTTTTGCACCCAAGAAGTGAGACAA
GAAATACCAAATGTTGATACATCTTTAGAAACAGAAATAATGAAGCAAAAGTACCGGCTG
AAGGATCTCAGTTCTCTTCTGGAAAAACAGCATGAGCTTATTAAACTCATCACTCAGAAG
ATGGAAATCGTCTCTGAGACAGAGGATGAAGATTACCACAGTTCTTTTCAAGACAGGTTT
AAGAAACAGCAGTTAGAACAAAGGAATAGCAAATGGAATTCTGTACGGAGAGCAGTAAAG
GCAAAACCACACAGCCCTTAG
>XM_015474483.3 PREDICTED: Bos taurus transient receptor potential cation channel subfamily A member 1 (TRPA1), mRNA
TTGAAGAGAATTGCCATGCAGGTGGAACTTCACACCAGCTTGGAGAAGAAGCTGCCGCTC
TGGTTCCTACACAAAGTTGATCAGAAATCCATCATCGTGTATCCCAACAGACCCAGATAC
AGCAGAGGGATATTACGTGGTGTATTTCATTATATCTTTTGCCCCCATGAAACAAGACAA
GAAATACCAAATGTTGATACATCTTTAGAAACAGAAATAATGAAACAAAAGTACCGGCTG
AAGGATCTCAGTTCTCTTCTGGAAAAACAGCATGAGCTTATTAAACTCATCATTCAGAAG
ATGGAAATCATCTCTGAGACAGAGGATGAAGATTACCACAGTTCTTTTCAAGACAGGTTT
AAGAAACAGCAGTTAGAACAAAGGAATAGCAAATGGAATTGTGTATTGAGGGCGGTAAAG
GCAAAAACACACAGCCCTTAA
>XM_061171718.1 PREDICTED: Eubalaena glacialis transient receptor potential cation channel subfamily A member 1 (TRPA1), mRNA
TTGAAGAGGATTGCCATGCAGGTGGAACTTCATACCAGCCTGGAGAAGAAGCTGCCGCTC
TGGTTCTTACACAAAGTCGATCAGAAATCCACCGTCGTGTATCCCAACAGACCCAGATAT
GGTGAAGGGCTGTTACGTGGTGTATTTCATTATTTCTTTTGCACCCAAGAAGTGAGACAA
GAAATACCAAATGTTGATACATCTTTAGAAACAGAAATAATGAAGCAAAAGTACCGGCTG
AAGGATCTCAGTTCTCTTCTGGAAAAACAGCATGAGCTTATTAAACTCATCACTCAGAAG
ATGGAAATCATCTCTGAGACAGAGGATGAAGATTACCACAGTTCTTTTCAAGACAGGTTT
AAGAAACAGCAGTTAGAACAAAGGAATAGCAAATGGAATTCTGTACGGAGAGCAGTAAAG
GCAAAACCACACAGCCCTTAG
>XM_055546255.1 PREDICTED: Bubalus kerabau transient receptor potential cation channel subfamily A member 1 (TRPA1), mRNA
TTGAAGAGAATTGCCATGCAGGTGGAACTTCACACCAGCTTGGAGAAGAAGCTGCCGCTC
TGGTTCCTACACAAAGTTGATCAGAAATCCATCATCGTGTATCCCAACAGACCCAGATAC
AGCAGAGGGATATTACGTGGTGTATTTCATTATATCTTTTGCCCCCATGAAACAAGACAA
GAAATACCAAATGTTGATACATCTTTAGAAACAGAAATAATGAAACAAAAGTACCGGCTG
AAGGATCTCAGTTCTCTTCTGGAAAAACAGCATGAGCTTATTAAACTCATCATTCAGAAG
ATGGAAATCATCTCTGAGACAGAGGATGAAGATTACCACAGTTCTTTTCAAGACAGGTTT
AAGAAACAGCAGTTAGAACAAAGGAATAGCAAATGGAATTGTGTATTGAGGGCAGTAAAG
GCAAAAACACACAGCCCTTAA
>XM_057736316.1 PREDICTED: Hippopotamus amphibius kiboko transient receptor potential cation channel subfamily A member 1 (TRPA1), transcript variant X1, mRNA
TTGAAGAGAATCGCCATGCAGGTGGAACTTCATACCAGCCTGGAGAAGAAGCTGCCGCTC
TGGTTCCTATACAAAGTTGATCAGAAATCCATCGTCGTGTATCCCAACAGACCCAGATAC
GGTGAAGGGCTGTTACGTGGTGTATTTCATTATTTATTTTGCACCCAAGAAGTGAGACAA
GAAATACCAAATGCCGATACCTCTTTAGAAACAGAAATAATGAAGCAAAAGTACCGGCTG
AAGGATGTCAGTTCTCTTCTGGAAAAACAGCATGAGCTTATTAAACTCATTATTCAGAAG
ATGGAAATCATCTCTGAGACAGAGGATGAAGATTACCACAGTTCTTTTCAAGACAGGTTT
AAGAAACGACAGTTAGAACAAAGGAATAGCAAATGGAATTCTGTATTGAGAGCAGTAAAG
GCACACAGCCCTTAG------
>XM_047783763.1 PREDICTED: Phacochoerus africanus transient receptor potential cation channel subfamily A member 1 (TRPA1), transcript variant X2, mRNA
TTGAAGAGGATTGCCATGCAGGTGGAACTTCATACCAGCTTGGAGAAGAAGCTGCCACTC
TGGTTCCTACACAAGGTCGATCAGAAATCCATCACCGTGTATCCCAACAGACCCAGATAT
AGTGGAGGGCTATTCCGTGGTGTACTTCATTATATCTTTTGCCCCCAAGAGACAAGACAA
GAAATACCAAATGTTGATACATCTTTGGAAACAGAAATAATGAAGCAAAAATACCGGCTG
AAGGATCTCAGTTCTCTTCTGGAAAAGCAGCATGACCTTATTAAACTCATCATTCAGAAG
ATGGAAATCATCTCTGAGACAGAGGATGAAGATTACCAGAGTTCTTTTCAAGACAGGTTT
AAGAAACAACAGTTAGAACAAAGGAATAGCAAATGGAATTCTGTATTGAGAGCAGTGAAG
GCAAAAACACACTCCCCTTAG
>XM_061122836.1 PREDICTED: Dama dama transient receptor potential cation channel subfamily A member 1 (TRPA1), transcript variant X2, mRNA
TTGAAGAGAATTGCCATGCAGGTGGAACTTCACACCAGCTTGGAGAAGAAGCTGCCACTC
TGGTTCCTACACAAAGTTGATCAGAAATCCATCATCGTGTATCCGAACAGACCCAGATAC
AGCAGAGGGATATTACGTGGTGTATTTCATTATATCTTTTGCCCCCACGAAACGAGACAA
GAAATACCAAATGTTGATACATCTTTAGAAACAGAAATAATGAAACAAAAGTACCGGCTG
AAGGATCTCGGTTCTCTTCTGGAAAAACAGCATGAGCTTATTAAACTAATCATTCAGAAG
ATGGAAATCATCTCTGAGACAGAGGATGAAGATTACCACAGTTCTTTTCAAGACAGGTTT
AAGAAACAGCAGTTAGAACAAAGGAATAGCAAATGGAATTGTGTATTGAGGGCAGTAAAG
GCAAAAACACACAGCCCTTGA
