# Supplementary material for: Molecular evolution of TRPC4 regulatory sequences supports a role in mammalian thermoregulatory adaptation
Source: PeerJ. 2025 Jul 8;13:e19697. doi: 10.7717/peerj.19697 (PMC12248226; doi:10.7717/peerj.19697)
Supplement: Supplemental Information 1 — Required and optional parameters that are read by the codeml package of PAML. This file is for information only, an explicit value must be selected for Model and the dummy file names must be replaced with explicit paths to function. The sequence and guide tree files are in standard formats (FASTA and Newick, respectively). [file peerj-13-19697-s001.zip › input.files/untrimmed.alignments.with.original.accessions/artiodactyl.trpc1.fas]

>XM_010858152.1 PREDICTED: Bison bison bison transient receptor potential cation channel, subfamily C, member 1 (TRPC1), transcript variant X9, mRNA
GAATGGAAGTTTGCACGAGCAAAATTGTGGCTTAGCTACTTTGATGACAAATGTACATTA
CCCCCACCTTTCAACATCATTCCTTCGCCAAAGACTATCTGCTATATGATTAGTAGCCTG
AGTAAGTGGATTTGCTCTCATACATCAAAAGGCAAGGTTAAACGGCAGAACAGCTTGAAG
GAATGGAGAAACTTGAAGCAAAAGAGAGATGAAAACTACCAGAAAGTGATGTGCTGTCTG
GTGCATCGCTACTTGACTTCCATGAGACAGAAGATGCAAAGCACAGATCAGGCCACTGTG
GAAAATCTAAACGAACTGCGCCAAGATCTGTCAAAGTTCCGAAATGAAATAAGGGATTTA
CTTGGCTTTCGGACTTCAAAATATGCTATGTTTTATCCAAGAAATTAG
>XM_021068264.1 PREDICTED: Sus scrofa transient receptor potential cation channel subfamily C member 1 (TRPC1), transcript variant X8, mRNA
GAATGGAAGTTTGCTCGAGCAAAGTTATGGCTTAGCTACTTTGATGACAAATGTACATTG
CCCCCACCTTTCAACATCATTCCTTCACCAAAGACTATCTGCTATATGATTAGTAGCCTT
AGTAAATGGATTTGCTCTCATACATCCAAAGGCAAGGTTAAACGGCAGAACAGCTTGAAG
GAATGGAGAAATTTGAAACAAAAGAGAGATGAAAACTACCAAAAAGTGATGTGCTGTTTA
GTGCATCGTTACTTGACTTCCATGAGACAAAAGATGCAAAGTACAGATCAGGCAACTGTG
GAAAATCTAAATGAACTGCGCCAAGACCTGTCAAAATTCCGAAATGAAATAAGAGATTTA
CTTGGCTTTCGGACTTCTAAATATGCTATGTTTTACCCAAGAAATTAG
>XM_060405626.1 PREDICTED: Ovis aries transient receptor potential cation channel subfamily C member 1 (TRPC1), transcript variant X13, mRNA
GAATGGAAGTTTGCTCGAGCAAAATTGTGGCTTAGCTACTTTGATGACAAATGTACATTA
CCCCCACCTTTCAACATCATTCCTTCACCAAAGACCATTTGCTATATGATTAGTAGCCTG
AGTAAGTGGATTTGCTCTCATACATCAAAAGGCAAGGTTAAACGGCAGAACAGCTTGAAG
GAATGGAGAAATTTGAAACAAAAGAGAGATGAAAACTACCAAAAGGTGATGTGCTGTCTG
GTGCATCGCTACTTGACTTCCATGAGGCAGAAGATGCAGAGCACAGATCAGGCAACTGTG
GAAAATCTGAATGAACTGCGCCAGGATCTGTCAAAATTCCGAAATGAAATAAGGGATTTA
CTTGGCTTTCGGACTTCAAAATATGCCATGTTTTATCCAAGAAATTAG
>XM_004278216.4 PREDICTED: Orcinus orca transient receptor potential cation channel subfamily C member 1 (TRPC1), transcript variant X2, mRNA
GAATGGAAGTTTGCTCGAGCAAAGTTGTGGCTTAGCTACTTTGATGACAAATGTACATTA
CCCCCACCTTTCAACATCATTCCTTCGCCAAAGACTATCTGCTATATGATTAGTAGCCTC
AGTAAATGGATTTGCTCTCATACATCAAAAGGCAAGGTTAAACGGCAGAACAGCTTAAAG
GAATGGAGAAATTTGAAGCAAAAGAGAGATGAAAACTACCAAAAAGTGATGTGCTGTTTA
GTGCATCGTTACTTGACTTCCATGAGACAAAAGATGCAAAGTACAGATCAGGCAACTGTG
GAAAATCTAAATGAACTGCGCCAAGATCTGTCAAAATTCCGAAATGAAATAAGGGATTTA
CTTGGCTTTCGGACTTCTAAATATGCTATGTTTTATCCAAGAAATTAG
>XM_007446947.1 PREDICTED: Lipotes vexillifer transient receptor potential cation channel, subfamily C, member 1 (TRPC1), mRNA
GAATGGAAGTTTGCTCGAGCAAAGTTGTGGCTTAGCTACTTTGATGACAAATGTACATTA
CCCCCACCTTTCAACATCATTCCTTCGCCAAAGACTATCTGCTATATGATTAGTAGCCTC
AGTAAATGGATTTGCTCTCATACATCAAAAGGCAAGGTTAAACGGCAGAACAGCTTAAAG
GAATGGAGAAATTTGAAGCAAAAGAGAGATGAAAACTACCAAAAAGTGATGTGCTGTTTA
GTGCATCGTTACTTGACTTCCATGAGACAAAAGATGCAAAGTACAGATCAGGCAACTGTG
GAAAATCTAAATGAACTGCGCCAAGATCTGTCAAAATTCCGAAATGAAATAAGGGATTTA
CTTGGCTTTCGGACTTCTAAATATGCTATGTTTTATCCAAGAAATTAG
>XM_018049566.1 PREDICTED: Capra hircus transient receptor potential cation channel subfamily C member 1 (TRPC1), transcript variant X5, mRNA
GAATGGAAGTTTGCTCGAGCAAAATTGTGGCTTAGCTACTTTGATGACAAATGTACATTA
CCCCCACCTTTCAACATCATTCCTTCACCAAAGACCATCTGCTATATGATTAGTAGCCTG
AGTAAGTGGATTTGCTCTCATACATCAAAAGGCAAGGTTAAACGGCAGAACAGCTTGAAG
GAATGGAGAAATTTGAAACAAAAGAGAGATGAAAACTACCAAAAGGTGATGTGCTGTCTG
GTGCATCGCTACTTGACTTCCATGAGGCAGAAGATGCAGAGCACAGATCAGGCAACTGTG
GAAAATCTGAATGAACTGCGCCAGGATCTGTCAAAATTCCGAAATGAAATAAGGGATTTA
CTTGGCTTTCGGACTTCAAAATATGCCATGTTTTATCCAAGAAATTAG
>XM_006202774.3 PREDICTED: Vicugna pacos transient receptor potential cation channel subfamily C member 1 (TRPC1), transcript variant X2, mRNA
GAATGGAAGTTTGCTCGAGCAAAGTTGTGGCTTAGCTACTTCGATGACAAATGTACATTA
CCCCCACCTTTCAATATCATTCCTTCGCCCAAGACTATCTGCTATATGATTAGCAGCCTC
AGTAAGTGGATTTGCTCTCATACATCAAAAGGCAAGGTTAAACGGCAGAACAGTTTAAAG
GAATGGAGAAATTTGAAACAAAAGAGAGATGAAAACTACCAAAAAGTGATGTGCTGTTTA
GTGCATCGTTACTTGACTTCCATGAGACAAAAGATGCAAAGTACAGATCAGGCAACTGTG
GAAAATCTAAATGAACTGCGCCAAGATCTGTCAAAATTCCGAAATGAAATAAGAGATTTA
CTTGGCTTTCGGACTTCTAAATATGCTATGTTTTATCCAAGAAATTAG
>XM_007126487.4 PREDICTED: Physeter macrocephalus transient receptor potential cation channel subfamily C member 1 (TRPC1), transcript variant X3, mRNA
GAATGGAAGTTTGCTCGAGCAAAGTTGTGGCTTAGCTACTTTGATGACAAATGTACATTA
CCCCCACCTTTCAACATCATTCCTTCACCAAAGACTATCTGCTATATGATTAGTAGCCTC
AGTAAATGGATTTGCTCTCATACATCAAAAGGCAAGGTTAAACGGCAGAACAGCTTAAAG
GAGTGGAGAAATTTGAAGCAAAAGAGAGATGAAAACTACCAAAAAGTGATGTGCTGTTTA
GTACATCGTTACTTGACTTCCATGAGACAAAAGATGCAAAGTACAGATCAGGCAACTGTG
GAAAATCTAAATGAACTGCGACAAGATCTGTCAAAATTCCGAAATGAAATAAGGGATTTA
CTTGGCTTTCGGACTTCTAAATATGCTATGTTTTATCCAAGAAATTAG
>XM_057545191.1 PREDICTED: Balaenoptera acutorostrata transient receptor potential cation channel subfamily C member 1 (TRPC1), transcript variant X4, mRNA
GAATGGAAGTTTGCTCGAGCAAAGTTGTGGCTTAGCTACTTTGATGACAAATGTACATTA
CCCCCACCTTTCAACATCATTCCTTCACCAAAGACTATCTGCTATATGATTAGTAGCCTC
AGTAAATGGATTTGCTCTCATACATCAAAAGGCAAGGTTAAACGGCAGAACAGCTTAAAG
GAATGGAGAAATTTGAAGCAAAAGAGAGATGAAAACTACCAAAAAGTGATGTGCTGTTTA
GTGCATCGTTACTTGACTTCCATGAGACAAAAGATGCAAAGTACAGATCAGGCAACTGTG
GAAAATCTAAATGAACTGCGCCAAGATCTGTCAAAATTCCGAAATGAAATAAGGGATTTA
CTTGGCTTTCGGACTTCTAAATATGCTATGTTTTATCCAAGAAATTAG
>XM_029214832.1 PREDICTED: Monodon monoceros transient receptor potential cation channel subfamily C member 1 (TRPC1), transcript variant X3, mRNA
GAATGGAAGTTTGCTCGAGCAAAGTTGTGGCTTAGCTACTTTGATGACAAATGTACATTA
CCCCCACCTTTCAACATCATTCCTTCGCCAAAGACTATCTGCTATATGATTAGTAGCCTC
AGTAAATGGATTTGCTCTCATACATCAAAAGGCAAGGTTAAACGGCAGAACAGCTTAAAG
GAATGGAGAAATTTGAAGCAAAAGAGAGATGAAAACTACCAAAAAGTGATGTGCTGTTTA
GTGCATCGTTACTTGACTTCCATGAGACAAAAGATGCAAAGTACAGATCAGGCAACTGTG
GAAAATCTAAATGAACTGCGCCAAGATCTGTCAAAATTCCGAAATGAAATAAGGGATTTA
CTTGGCTTTCGGACTTCTAAATATGCTATGTTTTATCCAAGAAATTAG
>XM_024769104.1 PREDICTED: Neophocaena asiaeorientalis asiaeorientalis transient receptor potential cation channel subfamily C member 1 (TRPC1), transcript variant X3, mRNA
GAATGGAAGTTTGCTCGAGCAAAGTTGTGGCTAAGCTACTTTGATGACAAATGTACATTA
CCCCCACCTTTCAACATCATTCCTTCGCCAAAGACTATCTGCTATATGATTAGTAGCCTC
AGTAAATGGATTTGCTCTCATACATCAAAAGGCAAGGTTAAACGGCAGAACAGCTTAAAG
GAATGGAGAAATTTGAAGCAAAAGAGAGATGAAAACTACCAAAAAGTGATGTGCTGTTTA
GTGCATCGTTACTTGACTTCCATGAGACAAAAGATGCAAAGTACAGATCAGGCAACTGTG
GAAAATCTAAATGAACTGCGCCAAGATCTGTCAAAATTCCGAAATGAAATAAGGGATTTA
CTTGGCTTTCGGACTTCTAAATATGCTATGTTTTATCCAAGAAATTAG
>XM_005201850.5 PREDICTED: Bos taurus transient receptor potential cation channel subfamily C member 1 (TRPC1), transcript variant X6, mRNA
GAATGGAAGTTTGCACGAGCAAAATTGTGGCTTAGCTACTTTGATGACAAATGTACATTA
CCCCCACCTTTCAACATCATTCCTTCGCCAAAGACTATCTGCTATATGATTAGTAGCCTG
AGTAAGTGGATTTGCTCTCATACATCAAAAGGCAAGGTTAAACGGCAGAACAGCTTGAAG
GAATGGAGAAACTTGAAGCAAAAGAGAGATGAAAACTACCAGAAAGTGATGTGCTGTCTG
GTGCATCGCTACTTGACTTCCATGAGACAGAAGATGCAAAGCACAGATCAGGCCACTGTG
GAAAATCTAAACGAACTGCGCCAAGATCTGTCAAAGTTCCGAAATGAAATAAGGGATTTA
CTTGGCTTTCGGACTTCAAAATATGCTATGTTTTATCCAAGAAATTAG
>XM_064491817.1 PREDICTED: Camelus dromedarius transient receptor potential cation channel subfamily C member 1 (TRPC1), transcript variant X4, mRNA
GAATGGAAGTTTGCTCGAGCAAAGTTGTGGCTTAGCTACTTCGATGACAAATGTACATTA
CCCCCACCTTTCAATATCATTCCTTCGCCCAAGACTATCTGCTATATGATTAGCAGCCTC
AGTAAGTGGATTTGCTCTCATACATCAAAAGGCAAGGTTAAACGGCAGAACAGTTTAAAG
GAATGGAGAAATTTGAAACAAAAGAGAGATGAAAACTACCAAAAAGTGATGTGCTGTTTA
GTGCATCGTTACTTGACTTCCATGAGACAAAAGATGCAAAGTACAGATCAGGCAACTGTG
GAAAATCTAAATGAACTGCGCCAAGATCTGTCAAAATTCCGAAATGAAATAAGAGATTTA
CTTGGCTTTCGGACTTCTAAATATGCTATGTTTTATCCAAGAAATTAG
>XM_030873302.2 PREDICTED: Globicephala melas transient receptor potential cation channel subfamily C member 1 (TRPC1), transcript variant X3, mRNA
GAATGGAAGTTTGCTCGAGCAAAGTTGTGGCTTAGCTACTTTGATGACAAATGTACATTA
CCCCCACCTTTCAACATCATTCCTTCGCCAAAGACTATCTGCTATATGATTAGTAGCCTC
AGTAAATGGATTTGCTCTCATACATCAAAAGGCAAGGTTAAACGGCAGAACAGCTTAAAG
GAATGGAGAAATTTGAAGCAAAAGAGAGATGAAAACTACCAAAAAGTGATGTGCTGTTTA
GTGCATCGTTACTTGACTTCCATGAGACAAAAGATGCAAAGTACAGATCAGGCAACTGTG
GAAAATCTAAATGAACTGCGCCAAGATCTGTCAAAATTCCGAAATGAAATAAGGGATTTA
CTTGGCTTTCGGACTTCTAAATATGCTATGTTTTATCCAAGAAATTAG
>XM_060011374.1 PREDICTED: Delphinus delphis transient receptor potential cation channel subfamily C member 1 (TRPC1), transcript variant X2, mRNA
GAATGGAAGTTTGCTCGAGCAAAGTTGTGGCTTAGCTACTTTGATGACAAATGTACATTA
CCCCCACCTTTCAACATCATTCCTTCGCCAAAGACTATCTGCTATATGATTAGTAGCCTC
AGTAAATGGATTTGCTCTCATACATCAAAAGGCAAGGTTAAACGGCAGAACAGCTTAAAG
GAATGGAGAAATTTGAAGCAAAAGAGAGATGAAAACTACCAAAAAGTGATGTGCTGTTTA
GTGCATCGTTACTTGACTTCCATGAGACAAAAGATGCAAAGTACAGATCAGGCAACTGTG
GAAAATCTAAATGAACTGCGCCAAGATCTGTCAAAATTCCGAAATGAAATAAGGGATTTA
CTTGGCTTTCGGACTTCTAAATATGCTATGTTTTATCCAAGAAATTAG
>XM_032631300.1 PREDICTED: Phocoena sinus transient receptor potential cation channel subfamily C member 1 (TRPC1), mRNA
GAATGGAAGTTTGCTCGAGCAAAGTTGTGGCTTAGCTACTTTGATGACAAATGTACATTA
CCCCCACCTTTCAACATCATTCCTTCGCCAAAGACTATCTGCTATATGATTAGTAGCCTC
AGTAAATGGATTTGCTCTCATACATCGAAAGGCAAGGTTAAACGGCAGAACAGCTTAAAG
GAATGGAGAAATTTGAAGCAAAAGAGAGATGAAAACTACCAAAAAGTGATGTGCTGTTTA
GTGCATCGTTACTTGACTTCCATGAGACAAAAGATGCAAAGTACAGATCAGGCAACTGTG
GAAAATCTAAATGAACTGCGCCAAGATCTGTCAAAATTCCGAAATGAAATAAGGGATTTA
CTTGGCTTTCGGACTTCTAAATATGCTATGTTTTATCCAAGAAATTAG
>XM_020887148.1 PREDICTED: Odocoileus virginianus texanus transient receptor potential cation channel subfamily C member 1 (TRPC1), transcript variant X6, mRNA
GAATGGAAGTTTGCTCGAGCAAAACTGTGGCTTAGCTACTTTGATGACAAATGTACATTA
CCCCCACCTTTCAACATCATTCCTTCGCCAAAGACTATCTGCTATATGATTAGTAGCCTG
AGTAAGTGGATTTGCTCTCATACATCAAAAGGCAAGGTTAAACGGCAGAACAGCTTAAAG
GAATGGAGAAATTTGAAACAAAAGAGAGATGAAAACTACCAAAAAGTGATGTGCTGTCTA
GTACATCGTTATTTGACTTCCATGAGACAAAAGATGCAAAGTACAGATCAGGCAACTGTG
GAAAATCTAAATGAACTGCGCCAAGATCTGTCAAAATTCCGAAATGAAATAAGGGATTTA
CTTGGCTTTCGGACTTCTAAATATGCTATGTTTTATCCAAGAAATTAG
>XM_022582680.2 PREDICTED: Delphinapterus leucas transient receptor potential cation channel subfamily C member 1 (TRPC1), transcript variant X7, mRNA
GAATGGAAGTTTGCTCGAGCAAAGTTGTGGCTTAGCTACTTTGATGACAAATGTACATTA
CCCCCACCTTTCAACATCATTCCTTCGCCAAAGACTATCTGCTATATGATTAGTAGCCTC
AGTAAATGGATTTGCTCTCACACATCAAAAGGCAAGGTTAAACGGCAGAACAGCTTAAAG
GAATGGAGAAATTTGAAGCAAAAGAGAGATGAAAACTACCAAAAAGTGATGTGCTGTTTA
GTGCATCGTTACTTGACTTCCATGAGACAAAAGATGCAAAGTACAGATCAGGCAACTGTG
GAAAATCTAAATGAACTGCGCCAAGACCTGTCAAAATTCCGAAATGAAATAAGGGATTTA
CTTGGCTTTCGGACTTCTAAATATGCTATGTTTTATCCAAGAAATTAG
>XM_043474198.1 PREDICTED: Cervus canadensis transient receptor potential cation channel subfamily C member 1 (TRPC1), transcript variant X7, mRNA
GAATGGAAGTTTGCTCGAGCAAAACTGTGGCTTAGCTACTTTGATGACAAATGTACATTA
CCCCCACCTTTCAACATCATCCCTTCGCCAAAGACTATCTGCTATATGATTAGTAGCCTG
AGTAAGTGGATTTGCTCTCATACATCAAAAGGCAAAGTTAAACGGCAGAACAGCTTGAAG
GAATGGAGAAATTTGAAACAAAAGAGAGATGAAAACTACCAAAAAGTGATGTGCTGTCTA
GTGCATCGTTACTTGACTTCCATGAGACAAAAGATGCAAAGTACAGATCAGGCAACTGTG
GAAAATCTAAATGAACTGCGCCAAGATCTGTCAAAATTCCGAAATGAAATAAGGGATTTA
CTTGGCTTTCGGACTTCTAAATATGCTATGTTTTATCCAAGAAATTAG
>XM_047783971.1 PREDICTED: Phacochoerus africanus transient receptor potential cation channel subfamily C member 1 (TRPC1), transcript variant X2, mRNA
GAATGGAAGTTTGCTCGAGCAAAGTTATGGCTTAGCTACTTTGATGACAAATGTACATTG
CCCCCACCTTTCAACATCATTCCTTCACCAAAGACTATCTGCTATATGATTAGTAGCCTT
AGTAAATGGATTTGCTCTCATACATCCAAAGGCAAGGTTAAACGGCAGAACAGCTTGAAG
GAATGGAGAAATTTGAAACAAAAGAGAGATGAAAACTACCAAAAAGTGATGTGCTGTTTA
GTGCATCGTTACTTGACTTCCATGAGACAAAAGATGCAAAGTACAGATCAGGCAACTGTG
GAAAATCTAAATGAACTGCGCCAAGACCTGTCAAAATTCCGAAATGAAATAAGAGATTTA
CTTGGCTTTCGGACTTCTAAATATGCTATGTTTTATCCAAGAAATTAG
>XM_040234157.1 PREDICTED: Oryx dammah transient receptor potential cation channel subfamily C member 1 (TRPC1), transcript variant X4, mRNA
GAATGGAAGTTTGCTCGAGCAAAACTGTGGCTTAGCTACTTTGATGACAAGTGTACATTG
CCCCCACCTTTCAACATCATTCCTTCACCAAAGACTATCTGCTATATGATTAGTAGCCTG
AGTAAGTGGATTTGCTCCCATACATCTAAAGGCAAGGTTAAGCGGCAGAACAGCTTGAAG
GAATGGAGAAATTTGAAACAAAAGAGAGATGAAAACTACCAAAAGGTGATGTGCTGTTTG
GTGCATCGCTACTTGACTTCCATGAGGCAGAAGATGCAGAGCACAGACCAGGCAACTGTG
GAAAATCTAAATGAACTGCGCCAGGACCTGTCAAAATTCCGAAATGAAATAAGGGATTTA
CTTGGCTTTCGGACTTCAAAATATGCCATGTTTTATCCAAGAAATTAG
>XM_055569445.1 PREDICTED: Bubalus kerabau transient receptor potential cation channel subfamily C member 1 (TRPC1), transcript variant X9, mRNA
GAATGGAAGTTTGCGCGAGCAAAATTGTGGCTTAGCTACTTTGATGACAAATGTACATTA
CCCCCACCTTTCAACATCATTCCTTCGCCAAAGACTATCTGCTATATGATTAGTAGCCTG
AGTAAGTGGATTTGCTCTCATACATCAAAAGGCAAGGTTAAACGGCAGAACAGCTTGAAG
GAATGGAGAAACTTGAAACAAAAGAGAGATGAAAACTACCAAAAAGTGATGTGCTGTCTG
GTGCATCGCTACTTGACTTCCATGAGACAGAAGATGCAAAGTACAGATCAGGCGACTGTG
GAAAATCTAAACGAACTGCGCCAAGATCTGTCAAAGTTCCGAAATGAAATAAGGGATTTA
CTTGGCTTTCGGACTTCAAAATATGCTATGTTTTATCCAAGAAATTAG
>XM_060099569.1 PREDICTED: Mesoplodon densirostris transient receptor potential cation channel subfamily C member 1 (TRPC1), transcript variant X1, mRNA
GAATGGAAGTTTGCTCGAGCAAAGTTGTGGCTTAGCTACTTTGATGACAAATGTACATTA
CCCCCACCTTTCAACATCATTCCTTCGCCAAAGACTATCTGCTATATGATTAGTAGCCTC
AGTAAATGGATTTGCTCTCATACATCAAAAGGCAAGGTTAAACGGCAGAACAGCTTAAAG
GAATGGAGAAATTTGAAGCAAAAGAGAGATGAAAACTACCAAAAAGTGATGTGCTGTTTA
GTGCATCGTTACTTGACTTCCATGAGACAAAAGATGCAAAGTACAGATCAGGCAACTGTG
GAAAATCTAAATGAACTGCGCCAAGATCTGTCAAAATTCCGAAATGAAATAAGGGATTTA
CTTGGCTTTCGGACTTCTAAATATGCTATGTTTTATCCAAGAAATTAG
>XM_060149692.1 PREDICTED: Lagenorhynchus albirostris transient receptor potential cation channel subfamily C member 1 (TRPC1), transcript variant X6, mRNA
GAATGGAAGTTTGCTCGAGCAAAGTTGTGGCTTAGCTACTTTGATGACAAATGTACATTA
CCCCCACCTTTCAACATCATTCCTTCGCCAAAGACTATCTGCTATATGATTAGCAGCCTC
AGTAAATGGATTTGCTCTCATACATCAAAAGGCAAGGTTAAACGGCAGAACAGCTTAAAG
GAATGGAGAAATTTGAAGCAAAAGAGAGATGAAAACTACCAAAAAGTGATGTGCTGTTTA
GTGCATCGTTACTTGACTTCCATGAGACAAAAGATGCAAAGTACAGATCAGGCAACTGTG
GAAAATCTAAATGAACTGCGCCAAGATCTGTCAAAATTCCGAAATGAAATAAGGGATTTA
CTTGGCTTTCGGACTTCTAAATATGCTATGTTTTATCCAAGAAATTAG
>XM_019934306.2 PREDICTED: Tursiops truncatus transient receptor potential cation channel subfamily C member 1 (TRPC1), transcript variant X2, mRNA
GAATGGAAGTTTGCTCGAGCAAAGTTGTGGCTTAGCTACTTTGATGACAAATGTACATTA
CCCCCACCTTTCAACATCATTCCTTCGCCAAAGACTATCTGCTATATGATTAGTAGCCTC
AGTAAATGGATTTGCTCTCATACATCAAAAGGCAAGGTTAAACGGCAGAACAGCTTAAAG
GAATGGAGAAATTTGAAGCAAAAGAGAGATGAAAACTACCAAAAAGTGATGTGCTGTTTA
GTGCATCGTTACTTGACTTCCATGAGACAAAAGATGCAAAGTACAGATCAGGCAACTGTG
GAAAATCTAAATGAACTGCGCCAAGATCTGTCAAAATTCCGAAATGAAATAAGGGATTTA
CTTGGCTTTCGGACTTCTAAATATGCTATGTTTTATCCAAGAAATTAG
>XM_052638456.1 PREDICTED: Budorcas taxicolor transient receptor potential cation channel subfamily C member 1 (TRPC1), mRNA
GAATGGAAGTTTGCTCGAGCAAAATTGTGGCTTAGCTACTTTGATGACAAATGTACATTA
CCCCCACCTTTCAACATCATTCCTTCACCAAAGACCATCTGCTATATGATTAGTAGCCTG
AGTAAGTGGATTTGCTCTCATACATCAAAAGGCAAGGTTAAACGGCAGAACAGCTTGAAG
GAATGGAGAAATTTGAAACAAAAGAGAGATGAAAACTACCAAAAGGTGATGTGCTGTCTG
GTGCATCGCTACTTGACTTCCATGAGGCAGAAGATGCAGAGCACAGATCAGGCAACTGTG
GAAAACCTGAATGAACTGCGCCAGGATCTGTCACAATTCCGAAATGAAATAAGGGATTTA
CTTGGCTTTCGGACTTCAAAATATGCCATGTTTTATCCAAGAAATTAG
>XM_055412354.1 PREDICTED: Moschus berezovskii transient receptor potential cation channel subfamily C member 1 (TRPC1), transcript variant X4, mRNA
GAATGGAAGTTTGCTCGAGCAAAACTGTGGCTTAGCTACTTTGATGACAAATGTACATTA
CCCCCACCTTTCAACATCATTCCTTCACCAAAGACTATCTGCTATATGATTAGTAGCCTG
AGTAAGTGGATTTGCTCTCATACATCAAAAGGCAAGGTTAAACGACAGAACAGCTTGAAG
GAATGGAGAAATTTGAAACAAAAGAGAGATGAAAACTACCAAAAAGTGATGTGCTGTCTA
GTGCATCGTTACTTGACTTCCATGAGACAAAAGATGCAAAGTACAGATCAGGCAACTGTG
GAAAATCTAAATGAACTGCGCCAAGATCTGTCAAAATTCCGAAATGAAATAAGGGATTTA
CTTGGCTTTCGGACTTCTAAATATGCTATGTTTTATCCAAGAAATTAG
>XM_057739822.1 PREDICTED: Hippopotamus amphibius kiboko transient receptor potential cation channel subfamily C member 1 (TRPC1), transcript variant X4, mRNA
GAATGGAAGTTTGCTCGAGCAAAGTTGTGGCTTAGCTACTTCGATGACAAATGTACATTA
CCCCCACCTTTCAACATCATTCCTTCGCCAAAGACCATCTGCTATATGATTAGTAGCCTC
AGTAAATGGATTTGCTCTCATACATCAAAAGGCAAGGTTAAACGACAGAACAGCTTAAAG
GAATGGAGAAATTTGAAACAAAAGAGAGATGAAAACTACCAAAAAGTGATGTGCTGTTTA
GTGCATCGTTACTTGACTTCCATGAGACAAAAGATGCAAAGTACAGATCAGGCAACTGTG
GAAAATCTAAATGAACTGCGTCAAGATCTGTCAAAATTCCGAAATGAAATAAGAGATTTA
CTTGGCTTTCGGACTTCTAAATATGCTATGTTTTATCCAAGAAATTAG
>XM_059063802.1 PREDICTED: Kogia breviceps transient receptor potential cation channel subfamily C member 1 (TRPC1), transcript variant X5, mRNA
GAATGGAAGTTTGCTCGAGCAAAGTTGTGGCTTAGCTACTTTGATGACAAATGTACATTA
CCCCCACCTTTCAACATCATTCCTTCACCAAAGACTATCTGCTATATGATTAGTAGCCTC
AGTAAATGGATTTGCTCTCATACATCAAAAGGCAAGGTTAAACGGCAGAACAGCTTAAAG
GAATGGAGAAATTTGAAGCAAAAGAGAGATGAAAACTACCAAAAAGTGATGTGCTGTTTA
GTACATCGTTACTTGACTTCCATGAGACAAAAGATGCAAAGTACAGATCAGGCAACTGTG
GAAAATCTAAATGAACTGCGCCAAGATCTGTCAAAATTCCGAAATGAAATAAGGGATTTA
CTTGGCTTTCGGACTTCTAAATATGCTATGTTTTATCCAAGAAATTAG
>XM_061167791.1 PREDICTED: Dama dama transient receptor potential cation channel subfamily C member 1 (TRPC1), transcript variant X12, mRNA
GAATGGAAGTTTGCTCGAGCAAAACTGTGGCTTAGCTACTTTGATGACAAATGTACATTA
CCCCCACCTTTCAACATCATTCCTTCGCCAAAGACTATCTGCTATATGATTAGTAGCCTG
AGTAAGTGGATTTGCTCTCATACATCAAAAGGCAAGGTTAAACGGCAGAACAGCTTGAAG
GAATGGAGAAATTTGAAACAAAAGAGAGATGAAAACTACCAAAAAGTGATGTGCTGTCTA
GTGCATCGTTACTTGACTTCCATGAGACAAAAGATGCAAAGTACAGATCAGGCAACTGTG
GAAAATCTAAATGAACTGCGCCAAGATCTGTCAAAATTCCGAAATGAAATAAGGGATTTA
CTTGGCTTTCGGACTTCTAAATATGCTATGTTTTATCCAAGAAATTAG
>XM_061193598.1 PREDICTED: Eubalaena glacialis transient receptor potential cation channel subfamily C member 1 (TRPC1), transcript variant X4, mRNA
GAATGGAAGTTTGCTCGAGCAAAGTTGTGGCTTAGCTACTTTGATGACAAATGTACATTA
CCCCCACCTTTCAACATCATTCCTTCACCAAAGACTATCTGCTATATGATTAGTAGCCTC
AGTAAATGGATTTGCTCTCATACATCAAAAGGCAAGGTTAAACGGCAGAACAGCTTAAAG
GAATGGAGAAATTTGAAGCAAAAGAGAGATGAGAACTACCAAAAAGTGATGTGCTGTTTA
GTGCATCGTTACTTGACTTCCATGAGACAAAAGATGCAAAGTACAGATCAGGCAACTGTG
GAAAATCTAAATGAACTGCGCCAAGATCTGTCAAAATTCCGAAATGAAATAAGGGATTTA
CTTGGCTTTCGGACTTCTAAATATGCTATGTTTTATCCAAGAAATTAG
