# Supplementary material for: Molecular evolution of TRPC4 regulatory sequences supports a role in mammalian thermoregulatory adaptation
Source: PeerJ. 2025 Jul 8;13:e19697. doi: 10.7717/peerj.19697 (PMC12248226; doi:10.7717/peerj.19697)
Supplement: Supplemental Information 1 — Required and optional parameters that are read by the codeml package of PAML. This file is for information only, an explicit value must be selected for Model and the dummy file names must be replaced with explicit paths to function. The sequence and guide tree files are in standard formats (FASTA and Newick, respectively). [file peerj-13-19697-s001.zip › input.files/untrimmed.alignments.with.original.accessions/artiodactyl.trpc3.fas]

>XM_021100468.1 PREDICTED: Sus scrofa transient receptor potential cation channel subfamily C member 3 (TRPC3), transcript variant X6, mRNA
GAATGGAAATTTGCACGCTCAAAACTTTGGTTATCTTATTTTGATGATGGAAAGACATTA
CCTCCACCTTTCAGTCTAGTTCCTAGTCCAAAGTCATTTGTTTATTTCATCATGAGGATT
ATTAACTTTTCCAAATGCAGAAGGAGAAGGCTACAGAAGGATATAGAAATGGGAATGGGT
AACTCAAAGTCCAGGTTAAACCTCTTCACTCAGTCTAACTCAAGAGTTTTTGAATCACAC
AGTTTTAACAGCATTCTCAATCAGCCAACACGTTATCAGCAGATAATGAAAAGACTTATA
AAACGATATGTTTTGAAAGCACAAGTAGACAAAGAAAATGATGAAGTTAATGAAGGTGAA
TTAAAAGAAATCAAGCAAGATATCTCCAGCCTTCGCTATGAACTTTTGGAGGACAAGAGC
CAAGCAACTGAAGAATTAGCCATTCTAATTCATAAACTCAGTGAGAAGCTGAATCCCAGC
ATGCTGAGATGTGAATGA
>XM_031466597.2 PREDICTED: Camelus dromedarius transient receptor potential cation channel subfamily C member 3 (TRPC3), mRNA
GAATGGAAGTTTGCTCGTTCAAAACTTTGGTTATCTTATTTTGATGATGGAAAGACATTA
CCTCCACCCTTCAGTCTAGTTCCCAGCCCAAAGTCATTTGTTTATTTCATCATGCGGATC
ATTAACTTTTCCAAATGCAGAAGGAGAAGGCTGCAGAAGGATATAGAAATGGGAATGGGT
AACTCAAAGTCCAGGTTAAACCTCTTCACTCAGTCTAACTCAAGAGTTTTTGAATCACAC
AGTTTTAACAGCATTCTCAATCAGCCAACACGTTATCAGCAGATAATGAAAAGACTTATA
AAGAGATATGTTTTGAAAGCACAAGTAGACAAAGAAAATGATGAAGTTAATGAAGGTGAA
TTGAAAGAAATCAAGCAAGATATCTCCAGCCTTCGTTATGAACTTTTGGAGGACAAAAGC
CAAGCAACTGAGGAATTAGCCATTCTAATTCATAAACTCAGTGAGAAACTAAATCCCAGC
ATGCTGAGATGTGAATGA
>XM_018061500.1 PREDICTED: Capra hircus transient receptor potential cation channel subfamily C member 3 (TRPC3), transcript variant X2, mRNA
GAATGGAAGTTTGCTCGCTCGAAACTTTGGTTATCTTACTTTGATGATGGGAAAACATTA
CCTCCACCCTTCAGTCTGGTTCCTAGTCCAAAGTCATTTGTTTATTTCATCATGCGGATC
ATTAACTTTTCCAAATGCAGAAGGAGAAGACTACAGAAGGATATAGAAATGGGAATTGGT
AACTCAAAGTCCAGGTTAAACCTCTTCACTCAGTCTAACTCAAGAGTTTTTGAATCACAC
AGTTTTAACAGCATTCTCAATCAGCCAACACGTTATCAGCAAATAATGAAAAGACTTATA
AAGCGATATGTTTTGAAAGCACAAGTAGACAAAGAAAACGATGAAGTTAATGAAGGTGAA
TTAAAGGAAATCAAGCAAGATATCTCCAGCCTTCGTTATGAACTTTTGGAGGACAAGAGC
CAAGCAACTGAAGAATTAGCCATTCTAATTCATAAGCTCAGTGAGAAACTGAGCCCCAGC
ATGCTGAGATGTGAATGA
>XM_052638456.1 PREDICTED: Budorcas taxicolor transient receptor potential cation channel subfamily C member 1 (TRPC1), mRNA
GAATGGAAGTTTGCTCGCTCGAAACTTTGGTTATCTTACTTTGATGATGGGAAAACATTA
CCTCCACCCTTCAGTCTGGTTCCTAGTCCAAAGTCATTTGTTTATTTCATCATGCGGATC
ATTAACTTTTCCAAATGCAGAAGGAGAAGACTACAGAAGGATATAGAAATGGGAATTGGT
AACTCAAAGTCCAGGTTAAACCTCTTCACTCAGTCTAACTCAAGAGTTTTTGAATCACAC
AGTTTTAACAGCATTCTCAATCAGCCAACACGTTATCAGCAAATAATGAAAAGACTTATA
AAGCGATATGTTTTGAAAGCACAAGTAGACAAAGAAAATGATGAAGTTAATGAAGGTGAA
TTAAAGGAAATCAAGCAAGATATCTCCAGCCTTCGTTATGAACTTTTGGAGGACAAGAGC
CAAGCAACTGAAGAATTAGCCATTCTAATTCATAAGCTCAGTGAGAAACTGAGCCCCAGC
ATGCTGAGATGTGAATGA
>XM_032632672.1 PREDICTED: Phocoena sinus transient receptor potential cation channel subfamily C member 3 (TRPC3), mRNA
GAATGGAAGTTTGCTCGCTCAAAACTTTGGTTATCATATTTTGATGATGGAAAAACATTA
CCTCCACCCTTCAGTCTGGTTCCTAGTCCAAAGTCATTTGTTTATTTCATCATGCGGATC
ATTAACTTTTCCAGATGCAGAAGGAGAAGGCTACAGAAGGATATAGAAATGGGAATGGGT
AACTCAAAGTCCAGGTTAAACCTCTTCACTCAGTCTAACTCAAGAGTTTTTGAATCACAC
AGTTTTAACAGCATTCTCAATCCGCCAACACGTTATCAGCAGATAATGAAAAGACTTATA
AAGCGGTATGTTTTGAAAGCACAAGTAGACAAAGAAAATGATGAAGTTAATGAAGGTGAA
TTAAAAGAAATCAAGCAAGATATCTCCAGCCTTCGCTATGAACTTTTGGAGGACAAGAGC
CAAGCAACTGAGGAATTAGCCATTCTAATTCATAAACTCAGTGAGAAACTGAATCCCAGC
GTGCTGAGATGTGAATGA
>XM_047799157.1 PREDICTED: Phacochoerus africanus transient receptor potential cation channel subfamily C member 3 (TRPC3), mRNA
GAATGGAAATTTGCACGCTCAAAACTTTGGTTATCTTATTTTGATGATGGAAAGACATTA
CCTCCACCTTTCAGTCTAGTTCCTAGTCCAAAGTCATTTGTTTATTTCATCATGAGGATT
ATTAACTTTTCCAAATGCAGAAGGAGAAGGCTACAGAAGGATATAGAAATGGGAATGGGT
AACTCAAAGTCCAGGTTAAACCTCTTCACTCAGTCTAACTCAAGAGTTTTTGAATCACAC
AGTTTTAACAGCATTCTCAATCAGCCAACACGTTATCAGCAGATAATGAAAAGACTTATA
AAACGATATGTTTTGAAAGCACAAGTAGACAAAGAAAATGATGAAGTTAATGAAGGTGAA
TTAAAAGAAATCAAGCAAGATATTTCCAGCCTTCGCTATGAACTTTTGGAGGACAAGAGC
CAAGCAACTGAAGAATTAGCCATTCTAATTCATAAACTCAGTGAGAAGCTGAATCCCAGC
ATGCTGAGATGTGAATGA
>XM_004265099.3 PREDICTED: Orcinus orca transient receptor potential cation channel subfamily C member 3 (TRPC3), transcript variant X1, mRNA
GAATGGAAGTTTGCTCGCTCAAAACTTTGGTTATCGTATTTTGATGATGGAAAAACATTA
CCTCCACCCTTCAGTCTGGTTCCTAGTCCAAAGTCATTTGTTTATTTCATCATGCGGATC
ATTAACTTTTCCAGATGCAGAAGGAGAAGGCTACAGAAGGATATAGAAATGGGAATGGGT
AACTCAAAGTCCAGGTTAAACCTCTTCACTCAGTCTAACTCAAGAGTTTTTGAATCACAC
AGTTTTAACAGCATTCTCAATCCGCCAACACGTTATCAGCAGATAATGAAAAGACTTATA
AAGCGGTATGTTTTGAAAGCACAAGTAGACAAAGAAAATGATGAAGTTAATGAAGGTGAA
TTAAAAGAAATCAAGCAAGATATCTCCAGCCTTCGCTATGAACTTTTGGAGGACAAGAGC
CAAGCGACTGAGGAATTAGCCATTCTAATTCATAAACTCAGTGAGAAACTGAATCCCAGC
GTGCTGAGATGTGAATGA
>XM_055405337.1 PREDICTED: Moschus berezovskii transient receptor potential cation channel subfamily C member 3 (TRPC3), transcript variant X2, mRNA
GAATGGAAGTTTGCTCGCTCGAAACTTTGGTTATCTTACTTTGATGATGGAAAAACATTA
CCTCCACCCTTCAGTCTAGTTCCTAGTCCAAAGTCATTTGTTTATTTCATCATGCGGATC
ATTAACTTTTCCAAATGCAGAAGGAGAAGACTACAGAAGGATATAGAAATGGGAATTGGT
AACTCAAAGTCCAGGTTAAACCTCTTCACTCAGTCTAACTCAAGAGTTTTTGAATCACAC
AGTTTTAACAGCATTCTCAATCAGCCAACACGTTATCAGCAAATAATGAAAAGACTTATA
AAGCGATATGTTTTGAAAGCACAAGTAGACAAAGAAAATGATGAAGTTAATGAAGGTGAA
TTGAAGGAAATCAAGCAAGATATCTCCAGCCTTCGTTATGAACTTTTGGAGGACAAGAGC
CAAGCCACTGAGGAATTAGCCATTCTAATTCATAAGCTCAGTGAGAAACTGAGCCCCAGC
GTGCTGAGATGTGAATGA
>XM_055550262.1 PREDICTED: Bubalus kerabau transient receptor potential cation channel subfamily C member 3 (TRPC3), mRNA
GAATGGAAGTTTGCTCGCTCGAAACTTTGGTTATCTTACTTTGATGATGGAAAAACATTA
CCTCCACCCTTCAGTCTAGTTCCTAGTCCAAAGTCATTTGTTTATTTCATCATGCGGATC
ATTAACTTTTCCAAATGCAGAAGGAGAAGGCTGCAGAAGGATATAGAAATGGGAATTGGT
AACTCAAAGTCCAGGTTAAACCTCTTCACTCAGTCTAACTCAAGAGTTTTTGAATCACAC
AGTTTTAACAGCATTCTCAATCAGCCAACACGTTATCAGCAAATAATGAAAAGACTTATA
AAGCGATATGTTTTGAAAGCACAAGTAGACAAAGAAAATGATGAAGTTAATGAAGGTGAA
TTAAAGGAAATCAAGCAAGATATCTCCAGCCTTCGTTATGAACTTTTGGAGGACAAGAGC
CAAGCAACTGAGGAATTAGCCATTCTAATTCATAAGCTCAGTGAGAAACTGAGCCCCAGC
GTGCTGAGATGTGAATGA
>XM_006217622.2 PREDICTED: Vicugna pacos transient receptor potential cation channel subfamily C member 3 (TRPC3), transcript variant X2, mRNA
GAATGGAAGTTTGCTCGTTCAAAACTTTGGTTATCTTATTTTGATGATGGAAAGACATTA
CCTCCACCCTTCAGTCTAGTTCCCAGCCCAAAGTCATTTGTTTATTTCATCATGCGGATC
ATTAACTTTTCCAAATGCAGAAGGAGAAGGCTGCAGAAGGATATAGAAATGGGAATGGGT
AACTCAAAGTCCAGGTTAAACCTCTTCACTCAGTCTAACTCAAGAGTTTTTGAATCACAC
AGTTTTAACAGCATTCTCAATCAGCCAACACGTTATCAGCAGATTATGAAAAGACTTATA
AAGAGATATGTTTTGAAAGCACAAGTAGACAAAGAAAATGATGAAGTTAATGAAGGTGAA
TTGAAAGAAATCAAGCAAGATATCTCCAGCCTTCGTTATGAACTTTTGGAGGACAAAAGC
CAAGCAACTGAGGAATTAGCCATTCTAATTCATAAACTCAGTGAGAAACTAAATCCCAGC
ATGCTGAGATGTGAATGA
>XM_061191118.1 PREDICTED: Eubalaena glacialis transient receptor potential cation channel subfamily C member 3 (TRPC3), transcript variant X5, mRNA
GAATGGAAGTTTGCTCGCTCAAAACTTTGGTTATCGTATTTTGATGATGGAAAAACATTA
CCTCCACCCTTCAGTCTAGTTCCTAGTCCAAAGTCATTCATTTATTTCATCATGCGGATC
ATTAACTTTTCCAGATGCAGAAGGAGAAGGCTACAGAAGGATATAGAAATGGGAATGGGT
AACTCAAAGTCCAGGTTAAACCTCTTCACTCAGTCTAACTCAAGAGTTTTTGAATCACAC
AGTTTTAACAGCATTCTCAATCAGCCAACACGTTATCAGCAGATAATGAAAAGACTTATA
AAGCGGTATGTTTTGAAAGCACAAGTAGACAAAGAAAATGATGAAGTTAATGAAGGTGAA
TTAAAAGAAATCAAGCAAGATATCTCCAGCCTTCGCTATGAACTTTTGGAGGACAAGAGC
CAAGCGACTGAGGAATTAGCCATTCTAATTCATAAACTCAGTGAGAAACTGAATCCCAGC
GTGCTGAGATGTGAATGA
>XM_061142285.1 PREDICTED: Dama dama transient receptor potential cation channel subfamily C member 3 (TRPC3), transcript variant X2, mRNA
GAATGGAAGTTTGCTCGCTCGAAACTTTGGTTATCTTACTTTGATGATGGGAAAACATTA
CCTCCACCCTTCAGTCTAGTTCCTAGTCCAAAGTCATTTGTTTATTTCATCATGCGGATC
ATTAACTTTTCCAAATGCAGAAGGCGAAGACTACAGAAGGATATAGAAATGGGAATTGGT
AACTCCAAGTCCAGGTTAAACCTCTTCACTCAGTCTAACTCAAGAGTTTTTGAATCACAC
AGTTTTAACAGCATTCTCAATCAGCCAACACGTTATCAGCAAATAATGAAAAGACTTATA
AAGCGATATGTTTTGAAAGCACAAGTAGACAAAGAAAATGATGAAGTTAATGAAGGTGAA
TTAAAGGAAATCAAGCAAGATATCTCCAGCCTTCGTTATGAACTTTTGGAGGACAAGAGC
CAAGCAACTGAGGAATTAGCCATTCTAATTCATAAGCTCAGTGAGAAACTGAGCCCCAGC
ATGCTGAGATGTGAATGA
>XM_060401085.1 PREDICTED: Ovis aries transient receptor potential cation channel subfamily C member 3 (TRPC3), transcript variant X21, mRNA
GAATGGAAGTTTGCTCGCTCGAAACTTTGGTTATCTTACTTTGATGATGGGAAAACATTA
CCTCCACCCTTCAGTCTGGTTCCTAGTCCAAAGTCATTTGTTTATTTCATCATGCGGATC
ATTAACTTTTCCAAATGCAGAAGGAGAAGACTACAGAAGGATATAGAAATGGGAATTGGT
AACTCAAAGTCCAGGTTAAACCTCTTCACTCAGTCTAACTCAAGAGTTTTTGAATCACAC
AGTTTTAACAGCATTCTCAATCAGCCAACACGTTATCAGCAAATAATGAAAAGACTTATA
AAGCGATATGTTTTGAAAGCACAAGTAGACAAAGAAAATGATGAAGTTAATGAAGGTGAA
TTAAAGGAAATCAAGCAAGATATCTCCAGCCTTCGTTATGAACTTTTGGAGGACAAGAGC
CAAGCAACTGAAGAATTAGCCATTCTAATTCATAAGCTCAGTGAGAAACTGAGCCCCAGC
ATGCTGAGATGTGAATGA
>XM_007464837.1 PREDICTED: Lipotes vexillifer transient receptor potential cation channel, subfamily C, member 3 (TRPC3), transcript variant X3, mRNA
GAATGGAAGTTTGCTCGCTCAAAACTTTGGTTATCGTATTTTGATGATGGAAAAACATTA
CCTCCACCCTTCAGTCTGGTTCCTAGTCCAAAGTCATTTGTTTATTTCATCATGCGGATC
ATTAACTTTTCCAGATGCAGAAGGAGAAGGCTACAGAAGGATATAGAAATGGGAATGGGT
AACTCAAAGTCCAGGTTAAACCTCTTCACTCAGTCTAACTCAAGAGTTTTTGAATCACAC
AGTTTTAACAGCATTCTCAATCCGCCAACACGTTATCAGCAGATAATGAAAAGACTTATA
AAGCGGTATGTTTTGAAAGCACAAGTAGACAAAGAAAATGATGAAGTTAATGAAGGTGAA
TTAAAAGAAATCAAGCAAGATATCTCCAGCCTTCGCTATGAACTTTTGGAGGACAAGAGC
CAAGCGACTGAGGAATTAGCCATTCTAATTCATAAACTCAGTGAGAAACTGAATCCCAGC
GTGCTGAGATGTGAATGA
>XM_057705508.1 PREDICTED: Hippopotamus amphibius kiboko transient receptor potential cation channel subfamily C member 3 (TRPC3), mRNA
GAGTGGAAGTTTGCTCGCTCAAAACTTTGGTTATCTTATTTTGATGATGGAAAAACATTA
CCTCCACCCTTCAGTCTAGTTCCTAGTCCAAAGTCATTTGTTTATTTCATCATGCGGATC
ATTAACTTTTCCAAATGCAGAAGGAGAAGGCTACAGAAGGATATAGAAATGGGAATGGGT
AACTCAAAGTCCAGGTTAAACCTCTTCACTCAGTCTAACTCAAGAGTTTTTGAATCACAC
AGTTTTAACAGCATTCTCACTCCGCCAACACGTTATCAGCAGATAATGAAAAGACTTATA
AAGCGGTATGTTTTGAAAGCACAAGTAGACAAAGAAAATGACGAAGTTAATGAAGGTGAA
TTAAAAGAAATCAAGCAAGATATCTCCAGCCTTCGCTATGAACTCTTGGAGGACAAGAGC
CAAGCAACTGAGGAATTAGCCATTCTAATTCATAAACTCAGTGAGAAACTGAACCCCAGC
ATGCTGAGATGTGAATGA
>NM_001104960.2 Bos taurus transient receptor potential cation channel subfamily C member 3 (TRPC3), mRNA
GAGTGGAAGTTTGCTCGCTCGAAACTTTGGTTATCTTACTTTGATGATGGAAAAACATTA
CCTCCACCCTTCAGTCTAGTTCCTAGTCCAAAGTCATTTGTTTATTTCATCATGCGGATC
ATTAACTTTTCCAAATGCAGAAGGAGAAGACTGCAGAAGGATATAGAAATGGGAATTGGT
AACTCAAAGTCCAGGTTAAACCTCTTCACTCAGTCTAACTCAAGAGTTTTTGAATCACAC
AGTTTTAACAGCATTCTCAATCAGCCAACACGTTATCAGCAAATAATGAAAAGACTTATA
AAGCGATATGTTTTGAAAGCACAAGTAGACAAAGAAAATGATGAAGTTAATGAAGGTGAA
TTAAAGGAAATCAAGCAAGATATCTCCAGCCTTCGTTATGAACTTTTGGAGGACAAGAGC
CAAGCAACTGAGGAATTAGCCATTCTAATTCATAAGCTCAGTGAGAAACTGAGCCCCAGC
GTGCTGAGATGTGAATGA
>XM_024745109.1 PREDICTED: Neophocaena asiaeorientalis asiaeorientalis transient receptor potential cation channel subfamily C member 3 (TRPC3), mRNA
GAATGGAAGTTTGCTCGCTCAAAACTTTGGTTATCGTATTTTGATGATGGAAAAACATTA
CCTCCACCCTTCAGTCTGGTTCCTAGTCCAAAGTCATTTGTTTATTTCATCATGCGGATC
ATTAACTTTTCCAGATGCAGAAGGAGAAGGCTACAGAAGGATATAGAAATGGGAATGGGT
AACTCAAAGTCCAGGTTAAACCTCTTCACTCAGTCTAACTCAAGAGTTTTTGAATCACAC
AGTTTTAACAGCATTCTCAATCCGCCAACACGTTATCAGCAGATAATGAAAAGACTTATA
AAGCGGTATGTTTTGAAAGCACAAGTAGACAAAGAAAATGATGAAGTTAATGAAGGTGAA
TTAAAAGAAATCAAGCAAGATATCTCCAGCCTTCGCTATGAACTTTTGGAGGACAAGAGC
CAAGCAACTGAGGAATTAGCCATTCTAATTCATAAACTCAGTGAGAAACTGAATCCCAGC
GTGCTGAGATGTGAATGA
>XM_040250562.1 PREDICTED: Oryx dammah transient receptor potential cation channel subfamily C member 3 (TRPC3), transcript variant X1, mRNA
GAATGGAAGTTTGCTCGCTCGAAACTTTGGTTATCTTACTTTGATGATGGAAAAACCTTA
CCTCCACCCTTCAGTCTAGTTCCTAGTCCAAAGTCGTTTGTTTATTTCATCATGCGGATC
ATTAACTTTTCCAAATGCAGAAGGAGAAGACTACAGAAGGATATAGAAATGGGCATTGGT
AACTCAAAGTCCAGGTTAAACCTCTTCACTCAGTCTAACTCAAGAGTTTTTGAATCACAC
AGTTTTAACAGCATTCTCAATCAGCCAACACGTTATCAGCAAATAATGAAAAGACTTATA
AAGCGATATGTTTTGAAAGCACAAGTAGACAAAGAAAATGATGAAGTTAATGAAGGTGAA
TTAAAGGAAATCAAGCAAGATATCTCCAGCCTTCGTTATGAACTTTTGGAGGACAAGAGC
CAAGCAACTGAGGAATTAGCCATTCTAATTCATAAGCTCAGTGAGAAGCTGAGCCCCAGC
ATGCTGAGATGTGAATGA
>XM_043487282.1 PREDICTED: Cervus canadensis transient receptor potential cation channel subfamily C member 3 (TRPC3), transcript variant X4, mRNA
GAATGGAAGTTTGCTCGCTCGAAACTTTGGTTATCTTACTTTGATGATGGAAAAACATTA
CCTCCACCCTTCAGTCTAGTTCCTAGTCCAAAGTCATTTGTTTATTTCATCATGCGGATC
ATTAACTTTTCCAAATGCAGAAGGAGAAGACTACAGAAGGATATAGAAATGGGAATTGGT
AACTCAAAGTCCAGGTTAAACCTCTTCACTCAGTCTAACTCAAGAGTTTTTGAATCACAC
AGTTTTAACAGCATTCTCAATCAGCCAACACGTTATCAGCAAATAATGAAAAGACTTATA
AAGCGATATGTTTTGAAAGCACAAGTAGACAAAGAAAATGATGAAGTTAATGAAGGTGAA
TTAAAGGAAATCAAGCAAGATATCTCCAGCCTTCGTTATGAACTTTTGGAGGACAAGAGC
CAAGCGACTGAGGAATTAGCCATTCTAATTCATAAGCTCAGTGAGAAACTGAGCCCCAGC
ATGCTGAGATGTGAATGA
>XM_029235860.1 PREDICTED: Monodon monoceros transient receptor potential cation channel subfamily C member 3 (TRPC3), transcript variant X1, mRNA
GAATGGAAGTTTGCTCGCTCAAAACTTTGGTTATCATATTTTGATGATGGAAAAACATTA
CCTCCGCCCTTCAGTCTGGTTCCTAGTCCAAAGTCATTTGTTTATTTCATCATGCGGATC
ATTAACTTTTCCAGATGCAGAAGGAGAAGGCTACAGAAGGATATAGAAATGGGAATGGGT
AACTCAAAGTCCAGGTTAAACCTCTTCACTCAGTCTAACTCAAGAGTTTTTGAATCACAC
AGTTTTAACAGCATTCTCAATCCGCCAACACGTTATCAGCAGATAATGAAAAGACTTATA
AAGCGGTATGTTTTGAAAGCACAAGTAGACAAAGAAAATGATGAAGTTAATGAAGGTGAA
TTAAAAGAAATCAAGCAAGATATCTCCAGCCTTCGCTATGAACTTTTGGAGGACAAGAGC
CAAGCGACTGAGGAATTAGCCATTCTAATTCATAAACTCAGTGAGAAACTGAATCCCAGC
GTGCTGAGATGTGAATGA
>XM_030863933.2 PREDICTED: Globicephala melas transient receptor potential cation channel subfamily C member 3 (TRPC3), transcript variant X1, mRNA
GAATGGAAGTTTGCTCGCTCAAAACTTTGGTTATCGTATTTTGATGATGGAAAAACATTA
CCTCCACCCTTCAGTCTGGTTCCTAGTCCAAAGTCATTTGTTTATTTCATCATGCGGATC
ATTAACTTTTCCAGATGCAGAAGGAGAAGGCTACAGAAGGATATAGAAATGGGAATGGGT
AACTCAAAGTCCAGGTTAAACCTCTTCACTCAGTCTAACTCAAGAGTTTTTGAATCACAC
AGTTTTAACAGCATTCTCAATCCGCCAACACGTTATCAGCAGATAATGAAAAGACTTATA
AAGCGGTATGTTTTGAAAGCACAAGTAGACAAAGAAAATGATGAAGTTAATGAAGGTGAA
TTAAAAGAAATCAAGCAAGATATCTCCAGCCTTCGCTATGAACTTTTGGAGGACAAGAGC
CAAGCGACTGAGGAATTAGCCATTCTAATTCATAAACTCAGTGAGAAACTGAATCCCAGC
GTGCTGAGATGTGAATGA
>XM_060088902.1 PREDICTED: Mesoplodon densirostris transient receptor potential cation channel subfamily C member 3 (TRPC3), mRNA
GAATGGAAGTTTGCTCGCTCAAAACTTTGGTTATCGTATTTTGATGATGGAAAAACATTA
CCTCCACCCTTCAGTCTGGTTCCTAGTCCAAAGTCATTTGTTTATTTCATCATGCGGATC
ATTAACTTTTCCAAATGCAGAAGGAGAAGGCTACAGAAGGATATAGAAATGGGAATGGGT
AACTCAAAGTCCAGGTTAAACCTCTTCACTCAGTCTAACTCAAGAGTTTTTGAATCACAC
AGTTTTAACAGCATTCTCAATCCGCCAACACGTTATCAGCAGATAATGAAAAGACTTATA
AAGCGGTATGTTTTGAAAGCACAAGTAGACAAAGAAAATGATGAAGTTAACGAAGGTGAA
TTAAAAGAAATCAAGCAAGATATCTCCAGCCTTCGCTATGAACTTTTGGAGGACAAGAGC
CAAGCGACTGAGGAATTAGCCATTCTAATTCATAAACTCAGTGAGAAACTGAATCCCAGC
GTGCTGAGATGTGAATGA
>XM_060011856.1 PREDICTED: Delphinus delphis transient receptor potential cation channel subfamily C member 3 (TRPC3), transcript variant X3, mRNA
GAATGGAAGTTTGCTCGCTCAAAACTTTGGTTATCGTATTTTGATGATGGAAAAACATTA
CCTCCACCCTTCAGTCTGGTTCCTAGTCCAAAGTCATTTGTTTATTTCATCATGCGGATC
ATTAACTTTTCCAGATGCAGAAGGAGAAGGCTACAGAAGGATATAGAAATGGGAATGGGT
AACTCAAAGTCCAGGTTAAACCTCTTCACTCAGTCTAACTCAAGAGTTTTTGAATCACAC
AGTTTTAACAGCATTCTCAATCCGCCAACACGTTATCAGCAGATAATGAAAAGACTTATA
AAGCGGTATGTTTTGAAAGCACAAGTAGACAAAGAAAATGATGAAGTTAATGAAGGTGAA
TTAAAAGAAATCAAGCAAGATATCTCCAGCCTTCGCTATGAACTTTTGGAGGACAAGAGC
CAAGCGACTGAGGAATTAGCCATTCTAATTCATAAACTCAGTGAGAAACTGAATCCCAGC
GTGCTGAGATGTGAATGA
>XM_060147426.1 PREDICTED: Lagenorhynchus albirostris transient receptor potential cation channel subfamily C member 3 (TRPC3), mRNA
GAATGGAAGTTTGCTCGCTCAAAACTTTGGTTATCGTATTTTGATGATGGAAAAACATTA
CCTCCACCCTTCAGTCTGGTTCCTAGTCCAAAGTCATTTGTTTATTTCATCATGCGGATC
ATTAACTTTTCCAGATGCAGAAGGAGAAGGCTACAGAAGGATATAGAAATGGGAATGGGT
AACTCAAAGTCCAGGTTAAACCTCTTCACTCAGTCTAACTCAAGAGTTTTTGAATCACAC
AGTTTTAACAGCATTCTCAATCCGCCAACACGTTATCAGCAGATAATGAAAAGACTTATA
AAGCGGTATGTTTTGAAAGCACAAGTAGACAAAGAAAATGATGAAGTTAATGAAGGTGAA
TTAAAAGAAATCAAGCAAGATATCTCCAGCCTTCGCTATGAACTTTTGGAGGACAAGAGC
CAAGCGACTGAGGAATTAGCCATTCTAATTCATAAACTCAGTGAGAAACTGAATCCCAGC
GTGCTGAGATGTGAATGA
>XM_057547510.1 PREDICTED: Balaenoptera acutorostrata transient receptor potential cation channel subfamily C member 3 (TRPC3), transcript variant X4, mRNA
GAATGGAAGTTTGCTCGCTCAAAACTTTGGTTATCGTATTTTGATGATGGAAAAACATTA
CCTCCACCCTTCAGTCTAGTTCCTAGTCCAAAGTCATTCGTTTATTTCATCATGCGGATC
ATTAACTTTTCCAAATGCAGAAGGAGAAGGCTACAGAAGGATATAGAAATGGGAATGGGT
AACTCAAAGTCCAGGTTAAACCTCTTCACTCAGTCTAACTCAAGAGTTTTTGAATCACAC
AGTTTTAACAGCATTCTCAATCAGCCAACACGTTATCAGCAGATAATGAAAAGACTTATA
AAGCGGTATGTTTTGAAAGCACAAGTAGACAAAGAAAATGATGAAGTTAATGAAGGTGAA
TTAAAAGAAATCAAGCAAGATATCTCCAGCCTTCGCTATGAACTTTTGGAGGACAAGAGC
CAAGCGACTGAGGAATTAGCCATTCTAATTCATAAACTCAGTGAGAAACTGAATCCCAGC
GTGCTGAGATGTGAATGA
>XM_033856716.1 PREDICTED: Tursiops truncatus transient receptor potential cation channel subfamily C member 3 (TRPC3), transcript variant X3, mRNA
GAATGGAAGTTTGCTCGCTCAAAACTTTGGTTATCGTATTTTGATGATGGAAAAACATTA
CCTCCACCCTTCAGTCTGGTTCCTAGTCCAAAGTCATTTGTTTATTTCATCATGCGGATC
ATTAACTTTTCCAGATGCAGAAGGAGAAGGCTACAGAAGGATATAGAAATGGGAATGGGT
AACTCAAAGTCCAGGTTAAACCTCTTCACTCAGTCTAACTCAAGAGTTTTTGAATCACAC
AGTTTTAACAGCATTCTCAATCCGCCAACACGTTATCAGCAGATAATGAAAAGACTTATA
AAGCGGTATGTTTTGAAAGCACAAGTAGACAAAGAAAATGATGAAGTTAATGAAGGTGAA
TTAAAAGAAATCAAGCAAGATATCTCCAGCCTTCGCTATGAACTTTTGGAGGACAAGAGC
CAAGCGACTGAGGAATTAGCCATTCTAATTCATAAACTCAGTGAGAAACTGAATCCCAGC
GTGCTGAGATGTGAATGA
>XM_022596334.2 PREDICTED: Delphinapterus leucas transient receptor potential cation channel subfamily C member 3 (TRPC3), transcript variant X2, mRNA
GAATGGAAGTTTGCTCGCTCAAAACTTTGGTTATCATATTTTGATGATGGAAAAACATTA
CCTCCGCCCTTCAGTCTGGTTCCTAGTCCAAAGTCATTTGTTTATTTCATCATGCGGATC
ATTAACTTTTCCAGATGCAGAAGGAGAAGGCTACAGAAGGATATAGAAATGGGAATGGGT
AACTCAAAGTCCAGGTTAAACCTCTTCACTCAGTCTAACTCAAGAGTTTTTGAATCACAC
AGTTTTAACAGCATTCTCAATCCGCCAACACGTTATCAGCAGATAATGAAAAGACTTATA
AAGCGGTATGTTTTGAAAGCACAAGTAGACAAAGAAAATGATGAAGTTAATGAAGGTGAA
TTAAAAGAAATCAAGCAAGATATCTCCAGCCTTCGCTATGAACTTTTGGAGGACAAGAGC
CAAGCGACTGAGGAATTAGCCATTCTAATTCATAAACTCAGTGAGAAACTGAATCCCAGC
GTGCTGAGATGTGAATGA
>XM_059067567.1 PREDICTED: Kogia breviceps transient receptor potential cation channel subfamily C member 3 (TRPC3), transcript variant X6, mRNA
GAGTGGAAGTTTGCTCGCTCAAAACTTTGGTTATCGTATTTTGATGATGGAAAAACATTA
CCTCCACCCTTCAGTCTGGTTCCAAGTCCAAAGTCATTTGTTTATTTCATCATGAGGATC
ATTAACTTTTCCAAATGCAGAAGGAGAAGGCTACAGAAGGATATAGAAATGGGAATGGGT
AACTCAAAGTCCAGGTTAAACCTCTTCACTCAGTCTAACTCAAGAGTTTTTGAATCACAC
AGTTTTAACAGCATTCTCAATCAGCCAACACGTTATCAGCAGATAATGAAAAGACTTATA
AAGCGGTACGTTTTGAAAGCACAAGTAGACAAAGAAAATGATGAAGTTAATGAAGGTGAA
TTAAAAGAAATCAAGCAAGATATCTCCAGCCTTCGCTATGAACTTTTGGAGGACAAGAGC
CAAGCGACTGAGGAATTAGCCATTCTAATTCATAAACTCAGTGAGAAACTGAATCCCAGC
GTGCTGAGATGTGAATGA
>XM_020913180.1 PREDICTED: Odocoileus virginianus texanus transient receptor potential cation channel subfamily C member 3 (TRPC3), transcript variant X2, mRNA
GAATGGAAGTTTGCTCGCTCGAAACTTTGGTTATCTTACTTTGATGATGGAAAAACATTA
CCTCCACCCTTCAGTCTAGTTCCTAGTCCAAAGTCATTTGTTTATTTCATCATGCGGATC
ATTAACTTTTCCAAATGCAGAAGGAGAAGACTACAGAAGGATATAGAAATGGGAATTGGT
AACTCAAAGTCCAGGTTAAACCTCTTCACTCAGTCTAACTCAAGAGTTTTTGAATCACAC
AGTTTTAACAGCATTCTCAATCAGCCAACACGTTATCAGCAAATAATGAAAAGACTTATA
AAGCGATATGTTTTGAAAGCACAAGTAGACAAAGAAAATGATGAAGTTAATGAAGGTGAA
TTAAAGGAAATCAAGCAAGATATCTCCAGCCTTCGTTATGAACTTTTGGAGGACAAGAGC
CAAGCAACTGAGGAATTAGCCATTCTAATTCATAAGCTCAGTGAGAAACTGAGCCCCAGC
ATGCTGAGATGTGAATGA
>XM_024119518.3 PREDICTED: Physeter macrocephalus transient receptor potential cation channel subfamily C member 3 (TRPC3), transcript variant X2, mRNA
GAATGGAAGTTTGCTCGCTCAAAACTTTGGTTATCGTATTTTGATGATGGAAAAACATTA
CCTCCACCCTTCAGTCTGGTTCCTAGTCCAAAGTCATTTGTTTATTTCATCATGCGGATC
ATTAACTTTTCCAAATGCAGAAGGAGAAGGCTACAGAAGGATATAGAAATGGGAATGGGT
AACTCAAAGTCCAGGTTAAACCTCTTCACTCAGTCTAACTCAAGAGTTTTTGAATCACAC
AGTTTTAACAGCATTCTCAATCAGCCAACACGTTATCAGCAGATAATGAAAAGACTTATA
AAGCGGTATGTTTTGAAAGCACAAGTAGACAAAGAAAATGATGAAGTTAATGAAGGTGAA
TTAAAAGAAATCAAGCAAGATATCTCCAGCCTTCGCTATGAACTTTTGGAGGACAAGAGC
CAAGCGACTGAGGAATTAGCCATTCTAATTCATAAACTCAGTGAGAAACTGAATCCCAGC
GTGCTGAGATGTGAATGA
