# Supplementary material for: Molecular evolution of TRPC4 regulatory sequences supports a role in mammalian thermoregulatory adaptation
Source: PeerJ. 2025 Jul 8;13:e19697. doi: 10.7717/peerj.19697 (PMC12248226; doi:10.7717/peerj.19697)
Supplement: Supplemental Information 1 — Required and optional parameters that are read by the codeml package of PAML. This file is for information only, an explicit value must be selected for Model and the dummy file names must be replaced with explicit paths to function. The sequence and guide tree files are in standard formats (FASTA and Newick, respectively). [file peerj-13-19697-s001.zip › input.files/untrimmed.alignments.with.original.accessions/artiodactyl.trpc4.fas]

>XM_061170645.1 PREDICTED: Eubalaena glacialis transient receptor potential cation channel subfamily C member 4 (TRPC4), transcript variant X6, mRNA
GAATGGAAATTTGCTCGGACAAAGCTTTGGATGAGTTATTTTGAAGAAGGAGGTACCCTG
CCTACACCCTTCAATGTCATCCCAAGCCCCAAGTCTCTCTGGTACCTGATCAAATGGATA
TGGACACACCTGTGCAAGAAAAAGATGAGAAGAAAGCCAGAAAGTTTTGGAACAATAGGG
AGGCGAGCTGCTGATAATTTAAGAAGACATCACCAATATCAAGAAGTTATGAGGAACCTG
GTAAAGCGATACGTGGCTGCAATGATTAGAGACGCCAAAACTGAAGAAGGTCTGACTGAG
GAGAACTTTAAGGAACTAAAGCAAGACATTTCTAGCTTCCGCTTTGAAGTCCTGGGGTTA
CTAAGAGGAAGCAAACTCTCTACGGTCCAATCTGCTCAGGGCACGAAGGATTCTTCTAGC
TCCGCAGACTCGGATGAAAAGAGTGATAACGAAGGTAGTAGCAAGGACAAGAAAAAGAAC
TTTAGCCTCTTCGACTTAACCACCCTGATTCACCCACGATCAGCAGCGATCGCCTCCGAA
AGACACACCATCAGCAACGGCTCCGCCCTGGTGGTGCAGGAGCCACCGAGGGAGAAGCAG
AGAAAAGTGAATTTTGTGACTGATATCAAAAACTTCGGGTTATTTCATAGACGATCAAAA
CAACACGCTGCCGAGCAAAAT---GCAAACCAAATCTTCTCCGTTTCAGAAGAGGTGGCT
CGTCAACAAGCTGAAGCACCACTAGAGACAAACATCCAACTGGAATCTCGAGGGTTAGCT
TCCCGGGGTGACTTGAACATCCCAGGTCTCAGCGAACAGTGTATATTAGTAGATCATCGA
GAAAGAAATACGGATTCCCTGGGTTTACAGGTGGGCAAGAGAGTGTGTTCGTTCAAGTCA
GAGAAGGTGGTGGTGGAGGACACGGTTCCAATCATACCAAAGGAGAAA---CACGCAAAG
GAAGAGGACTGCAGTGTAGACTACGATGCAAACCTCACAGACATGGTCACCCACGAAGAT
TACGTGACCACAAGATTGTGA
>NM_001145868.1 Sus scrofa transient receptor potential cation channel subfamily C member 4 (TRPC4), mRNA
GAATGGAAATTTGCTCGAACAAAGCTTTGGATGAGTTATTTTGAAGAAGGCGGTACCTTG
CCTACTCCCTTCAATGTCATTCCGAGCCCCAAGTCTCTCTGGTACCTGATCAAATGGATA
TGGACACACTTGTGCAAGAAAAAGATGAGAAGAAAGCCGGAAAGCTTTGGAACAATTGGG
AGGCGAGCTGCTGATAATCTGAGAAGACACCACCAATATCAAGAAGTCATGAGGAACCTG
GTCAAGCGATATGTGGCCGCTATGATCAGAGACGCCAAAACTGAAGAAGGCCTGACTGAG
GAGAACTTTAAGGAACTGAAGCAGGACATTTCGAGCTTCCGCTTTGAAGTCCTGGGGTTG
CTGAGAGGTAGCAAGCTTTCTACTGTACAGTCTGCTCAGGGCACAAAGGAGTCCTCTAAC
TCAGTGGACTCGGATGAAAAGAGTGATAACGAAGGCGGCAGCAAGGACAGGAAAAAGAAC
TTCAGCCTTTTCGACTTGACCACCCTGATTCACCCGCGATCTGCAGCTATTGCTTCCGAG
AGACATAACATCAGCAACGGGTCCGCCCTGTTGATGCAGGAACCCCCGAGGGAGAAGCAG
AGGAAAGTGAATTTTGTGACCGATATCAAACACTTCAGCTTATTTCACAGACGATCAAAA
CAACATGCTGCTGAGCAAAAT---GCAAACCAAATCTTCTCTGTTTCAGAAGAGGTGGCT
CGTCAGCAAGCTGAAGGACCCCTGGAGAGAAACGTCCAATTGGAATCTCGAGGATTAGCT
TCAAGGGGTGACTTGAACATCCCGGGTCTCAGCGAACAATGTATATTAGTAGATCATCGG
GAAAGAAATACAGACTCCCTGAGTTTACAAGTGGGCAAGAGAGTGTGCGCCTTCAAGTCG
GAGAAGGTGGTGGTGGAGGACACTGTTCCAATCATACCAAAGGAGAAA---CATACAAAG
GAAGAGGACTCTAGTCTAGACTATGATGCAAACCTCTCAGACACGGTCACCCACGAAGAT
TACGTGACCACAAGATTGTGA
>XM_031465904.1 PREDICTED: Camelus dromedarius transient receptor potential cation channel subfamily C member 4 (TRPC4), transcript variant X3, mRNA
GAGTGGAAATTTGCTCGAACAAAGCTTTGGATGAGTTATTTTGAGGAAGGGGGCACCCTG
CCTACTCCCTTCAACGTCATCCCGAGCCCCAAGTCTCTCTGGTACCTGATCAAATGGATA
TGGACCCACCTGTGCAAGAAAAAGATGAGAAGAAAGCCAGAAAGTTTTGGAACCATAGGG
AGGCGAGCGGCTGATAATTTAAGAAGACATCACCAATATCAAGAAGTTATGAGGAACCTG
GTGAAGCGGTATGTCGCCGCTATGATTAGAGACGCCAAAACTGAAGAAGGCCTGACTGAG
GAGAACTTTAAGGAACTCAAACAAGACATTTCTAGTTTCCGCTTTGAGGTCCTGGGCTTA
CTAAGAGGAAGCAAACTCTCCACGGTACAGTCTGCTCAGGGCATGAAGGAGTCTTCTAAC
TCCGTCGACTCCGATGAGAAGAGTGACAACGAAGGCAGCAGCAAGGACAAGAAAAAGAAC
TTCAGCCTCTTCGACTTAACCACCCTGATTCACCCGCGATCGGCCGCCATCGCCTCCGAG
AGACAC---ATGAGCAATGGCTCGGCGCTCGTGGTGCAGGAGCCCCCGAGGGAGAAGCCG
AGGAAAGTCAATTTTGTGACCGATATTAAAAACTTCGGGCTGTTTCACAGACGATCAAAA
CACCACGCTGCCGAGCAACAT---GCAAACCAAATCTTCTCCGTTTCGGAAGGGGTTGCT
CGCCAACAAGCCGAAGGACCCCCGGAGAGAAATATCCCCCTGGAATCTCGAGGATTAGCT
TCCCGGGGTGACCTGAACATCCCCGGGCTCAGCGAACAGTGTATATTAGTAGATCATCGA
GAGAGAAACACGGACTCCCTGGGTTTACAGGCAAGCAGGGCAGTGGGTTCGTTCGAGTCG
GATAAGGTGGTGGTGGAGGACACGGTTCCGATCATACCAAAGGAGAAG---CACGCGAAG
GACAAGGACTCGAGTCGAGACTACGAGGCC------ACAGACACGGTCACCCACGAGGAT
TATGTGACCACAAGACTGTGA
>XM_049701357.1 PREDICTED: Orcinus orca transient receptor potential cation channel subfamily C member 4 (TRPC4), transcript variant X2, mRNA
GAATGGAAATTTGCTCGGACAAAGCTTTGGATGAGTTATTTTGAAGAAGGAGGTACCCTG
CCTACTCCCTTCAATGTCATCCCAAGCCCCAAGTCTCTCTGGTACCTGATCAAATGGATA
TGGACACACCTGTGCAAGAAAAAGATGAGAAGAAAGCCAGAAAGTTTTGGAACAATAGGG
AGGCGAGCTGCTGATAATTTAAGAAGACATCACCAATATCAAGAAGTTATGAGGAACCTG
GTAAAGCGATACGTGGCTGCAATGATTAGAGATGCCAAAACTGAAGAAGGTCTGACTGAG
GAGAACTTTAAGGAACTGAAGCAAGACATTTCTAGCTTCCGCTTTGAAGTCCTGGGGTTA
CTAAGAGGAAGCAAACTCTCTACGGTCCAATCTGCTCAGGGCACGAAGGATTCTTCTAAC
TCCGCAGACTCGGATGAAAAGAGTGATAACGAAGGTAGTAGCAAGGACAAGAAAAAGAAC
TTTAGCCTCTTCGACTTAACCACCCTGATTCACCCACGATCAGCAGCGATCGCCTCCGAA
AGACACACCATCAGCAACGGCTCCGCCCTGGTGGTGCAGGAGCCACCGAGGGAGAAGCAG
AGAAAAGTGAATTTTGTGACCGATATCAAAAACTTCGGGTTATTTCATAGACGATCAAAA
CAACACGCTGCCGAGCAAAAT---GCAAACCAAATCTTCTCCGTTTCAGAAGAGGTGGCT
CGTCAACAAGCTGAAGCACCACTAGAGACAAACATCCAACTGGAATCTCGAGGGTTAGCT
TCCCGGGGTGACTTGAACATCCCAGGTCTCAGCGAACAGTGTATATTAGTAGATCATCGA
GAAAGAAATACGGATTCCCTGGGTTTACAGGTTGGCAAGAGAGTGTGTTCATTCAAGTCG
GAGAAGGTGGTGGTGGAGGACACGGTTCCAATCATACCAAAGGAGAAA---CACGCAAAG
GAAGAGGACTGCAGTGTAGACTACGATGCAAACCTCACAGACATGGTCACCCATGAAGAT
TACGTGACCACAAGATTGTGA
>XM_019936707.2 PREDICTED: Tursiops truncatus transient receptor potential cation channel subfamily C member 4 (TRPC4), transcript variant X3, mRNA
GAATGGAAATTTGCTCGGACCAAGCTTTGGATGAGTTATTTTGAAGAAGGAGGTACCCTG
CCTACTCCCTTCAATGTCATCCCAAGCCCCAAGTCTCTCTGGTACCTGATCAAATGGATA
TGGACACACCTGTGCAAGAAAAAGATGAGAAGAAAGCCAGAAAGTTTTGGAACAATAGGG
AGGCGAGCTGCTGATAATTTAAGAAGACATCACCAATATCAAGAAGTTATGAGGAACCTG
GTAAAGCGATACGTAGCTGCAATGATTAGAGATGCCAAAACTGAAGAAGGTCTGACTGAG
GAGAACTTTAAGGAACTGAAGCAAGACATTTCTAGCTTCCGCTTTGAAGTCCTGGGGTTA
CTAAGAGGAAGCAAACTCTCTACGGTCCAATCTGCTCAGGGCACGAAGGATTCTTCTAAC
TCCGCAGACTCGGATGAAAAGAGTGATAACGAAGGTAGTAGCAAGGACAAGAAAAAGAAC
TTTAGCCTCTTCGACTTAACCACCCTGATTCACCCACGATCAGCAGCGATCGCCTCCGAA
AGACACACCATCAGCAACGGCTCCGCCCTGGTGGTGCAGGAGCCACCGAGGGAGAAGCAG
AGAAAAGTGAATTTTGTGACCGATATCAAAAACTTCGGGTTATTTCATAGACGATCAAAA
CAACACGCTGCCGAGCAAAAT---GCAAACCAAATCTTCTCCGTTTCGGAAGAGGTGGCT
CGTCAACAAGCTGAAGCACCACTAGAGACAAACATCCAACTGGAATCTCGAGGGTTAGCT
TCCCGGGGTGACTTGAACATCCCAGGTCTCAGCGAACAGTGTATATTAGTAGATCATCGA
GAAAGAAATACGGATTCCCTGGGTTTACAGGTTGGCAAGAGAGTGTGTTCATTCAAGTCG
GAGAAGGTGGTGGTGGAGGACACGGTTCCAATCATACCAAAGGAGAAA---CACGCAAAG
GAAGAGGACTGCAGTGTAGACTACGATGCAAACCTCACAGACATGGTCACCCATGAAGAT
TACGTGACCACAAGATTGTGA
>XM_022574682.2 PREDICTED: Delphinapterus leucas transient receptor potential cation channel subfamily C member 4 (TRPC4), mRNA
GAATGGAAATTTGCTCGGACAAAGCTTTGGATGAGTTATTTTGAAGAAGGAGGTACCCTG
CCTACTCCCTTCAATGTCATCCCAAGCCCCAAGTCTCTCTGGTACCTGATCAAATGGATA
TGGACACACCTGTGCAAGAAAAAGATGAGAAGAAAGCCAGAAAGTTTTGGAACAATAGGG
AGGCGAGCTGCTGATAATTTAAGAAGACATCACCAATATCAAGAAGTTATGAGGAACCTG
GTAAAGCGATACGTGGCTGCAATGATTAGAGACGCCAAAACTGAAGAAGGTCTGACTGAG
GAAAACTTTAAGGAACTGAAGCAAGACATTTCTAGCTTCCGCTTTGAAGTCCTGGGGTTA
CTAAGAGGAAGCAAGCTCTCTACGGTCCAATCTGCTCAGGGCACGAAGGATTCTTCTAAC
TCCGCAGACTCGGATGAAAAGAGTGATAACGAAGGTAGTAGCAAGGACAGGAAAAAGAAC
TTTAGCCTCTTCGACTTAACCACCCTGATTCACCCACGATCAGCAGCGATCACCTCCGAA
AGACACACCATCAGCAACGGCTCCGCCCTGGTGGTGCAGGAGCCACCGAGGGAGAAGCAG
AGAAAAGTGAATTTTGTGACCGATATCAAAAACTTCGGGCTATTTCACAGACGATCAAAA
---CACGCTGCCGAGCAAAAT---GCAAACCAAATCTTCTCCGTTTCGGAAGAGGTGGCT
CGTCAACAAGCTGAAGCACCACTAGAGACAAACATCCAACTGGAATCTCGAGGGTTAGCT
TCCCGGGGTGACTTGAACATCCCAGGTCTCAGCGAACAGTGTATATTAGTAGATCATAGA
GAAAGAAATACGGATTCCCTGGGTTTACAGGTTGGCAAGAGAGTGTGTTCATTCAAGTCG
GAGAAGGTGGTGGTGGAGGACACGGTTCCAATCATACCAAAGGAGAAA---CACGCAAAG
GAAGAGGACTGCAGTGTAGACTATGATGCAAACCTCACAGACATGGTCACCCACGAAGAT
TACGTGACCACAAGATTGTGA
>XM_024755473.1 PREDICTED: Neophocaena asiaeorientalis asiaeorientalis transient receptor potential cation channel subfamily C member 4 (TRPC4), transcript variant X6, mRNA
GAATGGAAATTTGCTCGGACAAAGCTTTGGATGAGTTATTTTGAAGAAGGAGGTACCCTG
CCTACTCCCTTCAATGTCATCCCAAGCCCCAAGTCTCTCTGGTACCTGATCAAATGGATA
TGGACACACCTGTGCAAGAAAAAGATGAGAAGAAAGCCAGAAAGTTTTGGAACAATAGGG
AGGCGAGCTGCTGATAATTTAAGAAGACATCACCAATATCAAGAAGTTATGAGGAACCTG
GTAAAGCGATACGTGGCTGCAATGATTAGAGACGCCAAAACTGAAGAAGGTCTGACTGAG
GAAAACTTTAAGGAACTGAAGCAAGACATTTCTAGCTTCCGCTTTGAAGTCCTGGGGTTA
CTAAGAGGAAGCAAACTCTCTACGGTCCAATCTGCTCAGGGCACGAAGGATTCTTCTAAC
TCCGCAGACTCGGATGAAAAGAGTGATAACGAAGGTAGTAGCAAGGACAAGAAAAAGAAC
TTTAGCCTCTTCGACTTAACCACCCTGATTCACCCACGATCAGCAGCGATCGCCTCCGAA
AGACACACCATCAGCAACGGCTCCGCCCTGGTGGTGCAGGAGCCACCGAGGGAGAAGCAG
AGAAAAGTGAATTTTGTGACCGATATCAAAAACTTCGGGTTATTTCATAGACGATCAAAA
CAACACGCTGCCGAGCAAAAT---GCAAACCAAATCTTCTCCGTTTCGGAAGAGGTGGCT
CGTCAACAAGCTGAAGCACCACTAGAGACAAACATCCAACTGGAATCTCGAGGGTTAGCT
TCCCGGGGTGACTTGAACATCCCAGGTCTCAGCGAACAGTGTATATTAGTAGATCATAGA
GAAAGAAATACGGATTCCCTGGGTTTACAGGTTGGCAAGAGAGTGTGTTCATTCAAGTCG
GAGAAGGTGGTGGTGGAGGACACGGTTCCAATCATACCAAAGGAGAAA---CACGCAAAG
GAAGAGGACTGCAGTGTAGACTATGATGCAAACCTCACAGACATGGTCACCCACGAAGAT
TACGTGACCACAAGATTGTGA
>XM_031684606.1 PREDICTED: Vicugna pacos transient receptor potential cation channel subfamily C member 4 (TRPC4), transcript variant X3, mRNA
GAGTGGAAATTTGCTCGAACAAAGCTTTGGATGAGTTATTTTGAGGAAGGGGGCACCCTG
CCTACTCCCTTCAACGTCATCCCGAGCCCCAAGTCTCTCTGGTACCTGATCAAATGGATA
TGGACGCACCTGTGCAAGAAAAAGATGAGAAGAAAGCCAGAAAGTTTTGGAACCATAGGG
AGGCGAGCGGCTGATAATTTAAGAAGACATCACCAATATCAAGAAGTTATGAGGAACCTG
GTGAAGCGGTATGTCGCCGCTATGATTAGAGACGCCAAAACTGAAGAAGGCCTGACTGAG
GAGAACTTTAAGGAACTCAAACAAGACATTTCTAGTTTCCGCTTTGAGGTCCTGGGCTTA
CTAAGAGGAAGCAAACTCTCCACGGTACAGTCTGCTCAGGGCATGAAGGAGTCTTCTAAC
TCCGTCGACTCCGATGAGAGGAGTGACAACGAAGGCAGCAGCAAGGACAAGAAAAAGAAC
TTCAGCCTCTTCGACTTAACCACCCTGATTCACCCGCGATCGGCCGCCATCGCCTCCGAG
AGACAC---ATGAGCAATGGCTCGGCGCTCGTGGTGCAGGAGCCCCCGAGGGAGAAGCCG
AGGAAAGTCAATTTTGTGACCGATATTAAAAACTTCGGGCTGTTCCACAGACGATCAAAA
CACCACGCTGCCGAGCAACAT---GCAAACCAAATCTTCTCCGTTTCGGAAGGGGTTGCT
CGCCAACAAGCCGAAGGACCCCCGGAGAGAAATATCCCCCTGGAATCTCGAGGATTAGCT
TCCCGGGGTGACCTGAACATCCCCGGGCTCAGCGAACAGTGTATATTAGTAGATCATCGA
GAGAGAAGCACGGACTCCCTGGGTTTACAGGCAAGCAGGGCAGTGGGTTCATTCGAGTCG
GATAAGGTGGTGGTGGAGGACACGGTTCCGATCATACCAAAGGAGAAG---CACGCGAAG
GACAAGGACTCGAGTCTAGACTACGAGGCC------ACAGACACGGTCACCCACGAGGAT
TATGTGACCACAAGACTGTGA
>XM_007117007.2 PREDICTED: Physeter macrocephalus transient receptor potential cation channel subfamily C member 4 (TRPC4), transcript variant X1, mRNA
GAATGGAAATTTGCTCGGACAAAGCTTTGGATGAGTTATTTTGAAGAAGGAGGTACCCTG
CCCACTCCCTTCAATGTCATCCCAAGCCCCAAGTCTCTCTGGTACCTGATCAAATGGATA
TGGACACACCTGTGCAAGAAAAAGATGAGAAGAAAGCCAGAAAGTTTTGGAACAATAGGG
AGGCGAGCTGCTGATAATTTAAGAAGACATCACCAATATCAAGAAGTTATGAGAAACCTG
GTAAAGCGATACGTGGCTGCAATGATTAGAGACGCCAAAACTGAAGAAGGTCTGACTGAG
GAGAACTTTAAGGAACTGAAGCAAGACATTTCTAGCTTCCGCTTTGAAGTCCTGGGGTTA
CTAAGAGGAAGCAAACTCTCTACGGTCCAATCTGCTCAGGGCACGAAGGATTCTTCTAAC
TCCGCAGACTCGGATGAAAAGAGTGATAACGAAGGTAGTAGCAAGGACAAGAAAAAGAAC
TTCAGCCTCTTCGACTTAACCACCCTGATTCACCCACGATCAGCAGCGATCGCTTCCGAA
AGACACACCATCAGCAACGGCTCCGCCCTGGTGGTGCAGGAGCCACCGAGGGAGAAGCAG
AGAAAAGTGAATTTTGTGACCGATATCAAAAACTTCGGGTTATTTCATAGACGATCAAAA
CAACACGCTGCCGAGCAAAAT---GCAAACCAAATCTTCTCCGTTTCGGAAGAGGTGGCT
CGTCAACAAGTTGAAGCACCACTAGAGACAAACATCCAACTGGAATCTCGAGGGTTAGCT
TCCCGGGGTGACTTGAACATCCCAGGTCTCAGCGAACAGTGTATATTAGTAGATCATCGA
GAAAGAAATACGGATTCCCTGGGTTTACAGGTGGGCAAGAGAGTGTGTTCGTTCAAGTCA
GAGAAGGTGGTGGTGGAGGACACGGTTCCAATCATACCAAAGGAGAAA---CATGCAAAG
GAAGAGGACTGCAGTGTAGACTACGATGCAAACCTCACAGACATGGTCACCCACGAAGAT
TACGTGACCACAAGATTGTGA
>XM_057532914.1 PREDICTED: Balaenoptera acutorostrata transient receptor potential cation channel subfamily C member 4 (TRPC4), transcript variant X3, mRNA
GAATGGAAATTTGCTCGGACAAAGCTTTGGATGAGTTATTTTGAAGAAGGAGGTACCCTG
CCTACTCCATTCAATGTCATCCCAAGCCCCAAGTCTCTCTGGTACCTGATCAAATGGATA
TGGACACACCTGTGCAAGAAAAAGATGAGAAGAAAGCCAGAAAGTTTTGGAACAATAGGG
AGGCGAGCTGCTGATAATTTAAGAAGACATCACCAATATCAAGAAGTTATGAGGAACCTG
GTAAAGCGATACGTGGCTGCAATGATTAGAGACGCCAAAACTGAAGAAGGTCTGACTGAG
GAGAACTTTAAGGAACTAAAGCAAGACATTTCTAGCTTCCGCTTTGAAGTCCTGGGGTTA
CTAAGAGGAAGCAAACTCTCTACGGTCCAATCTGCTCAGGGCACGAAGGATTCTTCTAAC
TCCGCAGACTCGGATGAAAAGAGCGATAACGAAGGTAGTATCAAGGACAAGAAAAAGAAC
TTTAGCCTCTTTGACTTAACCACCCTGATTCACCCACGATCAGCAGCGATCGCCTCCGAA
AGACACACCATCAGCAACGGCTCCGCCCTGGTGGTGCAGGAGCCACCGAGGGAGAAGCAG
AGAAAAGTGAATTTTGTGACCGATATCAAAAACTTCGGGTTATTTCATAGACGATCAAAA
CAACACGCTGCCGAGCAAAAT---GCAAACCAAATCTTCTCCGTTTCAGAAGAGGTGGCT
CGTCAACAAGCTGAAGCACCACTAGAGACAAACATCCAACTGGAATCTCGAGGGTTAGCT
TCCCGGGGTGACTTGAACATCCCAGGTCTCAGCGAACAGTGTATATTAGTAGATCATCGA
GAAAGAAATACGGATTCCCTGGGTTTACAGGTGGGCAAGAGAGTGTGTTCGTTCAAGTCA
GAGAAGGTGGTGGTGGAGGACACGGTTCCAATCATACCAAAGGAGAAA---CACTCAAAG
GAAGAGGACTGCAGTGTAGACTACGACGCAAACCTCACAGACATGGTCACCCACGAAGAC
TACGTGACCACAAGATTGTGA
>XM_007447183.1 PREDICTED: Lipotes vexillifer transient receptor potential cation channel, subfamily C, member 4 (TRPC4), transcript variant X6, mRNA
GAATGGAAATTTGCTCGGACAAAGCTTTGGATGAGTTATTTTGAAGAAGGAGGTACCCTG
CCTACTCCTTTCAATGTCATCCCAAGCCCCAAGTCTCTCTGGTACCTGATCAAATGGATA
TGGACACACCTGTGCAAGAAAAAGATGAGAAGAAAGCCAGAAAGTTTTGGAACAATAGGG
AGGCGGGCTGCTGATAATTTAAGAAGACATCACCAATATCAAGAGGTTATGAGGAACCTG
GTAAAGCGATACGTGGCTGCAATGATTAGAGACGCCAAAACTGAAGAAGGTCTGACTGAA
GAGAACTTTAAGGAACTGAAGCAAGACATTTCTAGCTTCCGCTTTGAAGTCCTGGGGTTA
CTAAGAGGAAGCAAACTCTCTACGGTCCAATCTGCTCAGGGCACGAAGGATTCTTCTAAC
TCCGCAGACTCGGATGAGAAGAGTGATAACGAAGGTAGTAGCAAGGACAAGAAAAAGAAC
TTTAGCCTCTTCGACTTAACCACCCTGATTCACCCACGATCAGCAGCGATCGCCTCCGAA
AGACACACCATCAGCAACGGCTCCGCCCTGGTGGTGCAGGAGCCACCGAGGGAGAAGCAG
AGAAAAGTGAGTTTTGTGACCGATATAAAAAACTTCGGGTTATTTCATAGACGATCAAAA
CAACACGCTGCCGAGCAAAAT---GCAAACCAAATCTTCTCCGTTTCGGAAGAGGTGACT
CGTCAACAAGCTGAAGCACCACTAGAGACAAACATCCAACTGGAATCTCGAGGGTTAGCT
TCCCGGGGTGACTTGAACATCCCAGGTCTCAGCGAACAGTGTATATTAGTAGATCATCGA
GAAAGAAATACGGATTCCCTGGGTTTACAGGTTGGCAAGAGAGTGTGCTCATTCAAGTCG
GAGAAGGTGGTGGTGGAGGACACGGTTCCAATCATACCAAAGGAGAAA---CACGCAAAG
AAAGAGGACTGCGGCGTAGACTATGATGCAAACCTCACAGACATGGTCACCCCCGAAGAT
TACGTGACCACAAGATTGTGA
>XM_047756241.1 PREDICTED: Phacochoerus africanus transient receptor potential cation channel subfamily C member 4 (TRPC4), mRNA
GAATGGAAATTTGCTCGAACAAAGCTTTGGATGAGTTATTTTGAAGAAGGCGGTACCTTG
CCTACTCCCTTCAATGTCATCCCGAGCCCCAAGTCTCTCTGGTACCTGATCAAATGGATA
TGGACACACTTGTGCAAGAAAAAGATGAGAAGAAAGCCGGAAAGCTTTGGAACAATTGGG
AGGCGAGCTGCTGATAATCTGAGAAGACACCACCAATATCAAGAAGTCATGAGGAACCTG
GTCAAGCGATATGTGGCCGCTATGATCAGAGACGCCAAAACTGAAGAAGGCCTGACTGAG
GAGAACTTTAAGGAACTGAAGCAGGACATTTCAAGCTTCCGCTTTGAAGTCCTGGGGTTG
CTGAGAGGAAGCAAGCTTTCTACTGTACAGTCTGCTCAGGGCACAAAGGAGTCTTCTAAC
TCAGTGGACTCGGATGAAAAGAGTGATAACGAAGGCGGCAGCAAGGACAGGAAAAAGAAC
TTCAGCCTTTTCGACTTGACCACCCTGATTCATCCGCGATCTGCAGCTATTGCGTCCGAA
AGACATAACATCAGCAACGGCTCCGCCTTGTTGATGCAGGAACCCCCGAGGGAGAAGCAG
AGGAAAGTGAATTTTGTGACCGATATCAAACACTTCAGCTTATTTCACAGACGATCAAAA
CAACATGCTGCTGAGCAAAAT---GCAAACCAAATCTTCTCTGTTTCAGGAGAGGTGGCT
CGTCAGCAAGCTGAAGGACCCCTGGAGAGAAATGTCCAACTGGAATCTCGAGGATTAGCT
TCAAGGGGTGACTTGAACATCCCGGGTCTCAGCGAACAATGTATATTAGTAGATCATCGG
GAAAGAAATACAGACTCCCTGAGTTTACAAGTGGGCAAGAGAGTGTGCGCCTTCAAGTCG
GAGAAGGTGGTGGTGGAGGACACTGTTCCAATCATACCAAAGGAGAAA---CATACAAAG
GAAGAGGACTCTAGTCTAGACTATGATGCAAACCTCTCAGACACGGTCACCCATGAAGAT
TATGTGACCACAAGACTGTGA
>XM_059042130.1 PREDICTED: Kogia breviceps transient receptor potential cation channel subfamily C member 4 (TRPC4), transcript variant X6, mRNA
GAATGGAAATTTGCTCGGACAAAGCTTTGGATGAGTTATTTTGAAGAAGGAGGTACCCTG
CCTACTCCCTTCAATGTCATCCCAAGCCCCAAGTCTCTCTGGTACCTGATCAAATGGATA
TGGACACACCTGTGCAAGAAAAAGATGAGAAGAAAGCCAGAAAGTTTTGGAACAATAGGG
AGGCGAGCTGCTGATAATTTAAGAAGACATCACCAATATCAAGAAGTTATGAGGAACCTG
GTAAAGCGATACGTGGCTGCAATGATTAGAGACGCCAAAACTGAAGAAGGTCTCACTGAG
GAGAACTTTAAGGAACTGAAGCAAGACATTTCTAGCTTCCGCTTTGAAGTCCTGGGGTTA
CTAAGAGGAAGCAAACTCTCTACGGTCCAATCTGCTCAGGGCACGAAGGATTCTTCTAAC
TCCGCAGACTCGGATGAAAAGAGTGATAACGAATGTAGTAGCAAGGATAAGAAAAAGAAC
TTTAGCCTCTTCGACTTAACCACCCTGATTCACCCACGATCAGCAGCGATCGCCTCCGAA
AGACACACCATCAGCAACGGCTCCGCCCTGGTGGTGCAGGAGCCACCGAGGGAGAAGCAG
AGAAAAGTGAATTTTGTGACCGATATCAAAAACTTCGGGTTATTTCATAGACGATCAAAA
CAACACGCTGCCGAGCAAAAT---GCAAACCAAATCTTCTCCGTTTCGGAAGAGATGGCT
CGTCAACAAGCTGAAGCACCACTAGAGACAAACATCCAACTGGAATCTCGAGGGTTAGCT
TCCCGGGGTGACTTGAACATCCCAGGTCTCAGCGAACAGTGTATATTAGTAGATCATCGA
GAAAGAAATACGGATTCCCTGGGTTTACAGGTGGGCAAGAGAGTGTGTTCGTTCAAGTCA
GAGAAGGTGGTGGTAGAGGACACGGTTCCAATCATACCAAAGGAGAAA---CATGCAAAG
GAAGAGGACTGCAGTGTAGACTACGATGCAAACCTCACAGACATGGTCACCCACGAAGAT
TACGTGACCACAAGATTGTGA
>XM_060128834.1 PREDICTED: Lagenorhynchus albirostris transient receptor potential cation channel subfamily C member 4 (TRPC4), mRNA
GAATGGAAATTTGCTCGGACAAAGCTTTGGATGAGTTATTTTGAAGAAGGAGGTACCCTG
CCTACTCCCTTCAATGTCATCCCAAGCCCCAAGTCTCTCTGGTACCTGATCAAATGGATA
TGGACACACCTGTGCAAGAAAAAGATGAGAAGAAAGCCAGAAAGTTTTGGAACAATAGGG
AGGCGAGCTGCTGATAATTTAAGAAGACATCACCAATATCAAGAAGTTATGAGGAACCTG
GTAAAGCGATACGTGGCTGCAATGATTAGAGATGCCAAAACTGAAGAAGGTCTGACTGAG
GAGAACTTTAAGGAACTGAAGCAAGACATTTCTAGCTTCCGCTTTGAAGTCCTGGGGTTA
CTAAGAGGAAGCAAACTCTCTACGGTCCAATCTGCTCAGGGCACGAAGGATTCTTCTAAC
TCCGCAGACTCGGATGAAAAGAGTGATAACGAAGGTAGTAGCAAGGACAAGAAAAAGAAC
TTTAGCCTCTTCGACTTAACCACCCTGATTCACCCACGATCAGCAGCGATCGCCTCCGAA
AGACACACCGTCAGCAACGGCTCCGCCCTGGTGGTGCAGGAGCCCCCGAGGGAGAAGCAG
AGAAAAGTGAATTTTGTGACCGATATCAAAAACTTCGGGTTATTTCATAGACGATCAAAA
CAACACGCTGCCGAGCAAAAT---GCAAACCAAATCTTCTCCGTTTCGGAAGAGGTGGCT
CGTCAACAAGCTGAAGCACCACTAGAGACAAACATCCAACTGGAATCTCGAGGGTTAGCT
TCCCGGGGTGACTTGAACATCCCAGGTCTCAGCGAACAGTGTATATTAGTAGATCATCGA
GAAAGAAATACGGATTCCCTGGGTTTACAGGTTGGCAAGAGAGTGTGTTCATTCAAGTCG
GAGAAGGTGGTGGTGGAGGACACGGTTCCAATCATACCAAAGGAGAAA---CACGCAAAG
GAAGAGGACTGCAGTGCAGACTACGATGCAAACCTCACAGACATGGTCACCCATGAAGAT
TACGTGACCACAAGATTGTGA
>XM_029209978.1 PREDICTED: Monodon monoceros transient receptor potential cation channel subfamily C member 4 (TRPC4), transcript variant X6, mRNA
GAATGGAAATTTGCTCGGACAAAGCTTTGGATGAGTTATTTTGAAGAAGGAGGTACCCTG
CCTACTCCCTTCAATGTCATCCCAAGCCCCAAGTCTCTCTGGTACCTGATCAAATGGATA
TGGACACACCTGTGCAAGAAAAAGATGAGAAGAAAGCCAGAAAGTTTTGGAACAATAGGG
AGGCGAGCTGCTGATAATTTAAGAAGACATCACCAATATCAAGAAGTTATGAGGAACCTG
GTAAAGCGATACGTGGCTGCAATGATTAGAGACGCCAAAACTGAAGAAGGTCTGACTGAG
GAAAACTTTAAGGAACTGAAGCAAGACATTTCTAGCTTCCGCTTTGAAGTCCTGGGGTTA
CTAAGAGGAAGCAAGCTCTCTACGGTCCAATCTGCTCAGGGCACGAAGGATTCTTCTAAC
TCCGCAGACTCGGATGAAAAGAGTGATAACGAAGGTAGTAGCAAGGACAGGAAAAAGAAC
TTTAGCCTCTTCGACTTAACCACCCTGATTCACCCACGATCAGCAGCGATCGCCTCCGAA
AGACACACCATCAGCAACGGCTCCGCCCTGGTGGTGCAGGAGCCACCGAGGGAGAAGCAG
AGAAAAGTGAATTTTGTGACCGATATCAAAAACTTCGGGCTATTTCATAGACGATCAAAA
CAACACGCTGCCGAGCAAAAT---GCAAACCAAATCTTCTCCGTTTCGGAAGAGGTGGCT
CGTCAACAAGCTGAAGCACCACTAGAGACAAACATCCAACTGGAATCTCGAGGGTTAGCT
TCCCGGGGTGACTTGAACATCCCAGGTCTCAGCGAACAGTGTATATTAGTAGATCATAGA
GAAAGAAATACGGATTCCCTGGGTTTACAGGTTGGCAAGAGAGTGTGTTCATTCAAGTCG
GAGAAGGTGGTGGTGGAGGACACGGTTCCAATCATACCAAAGGAGAAA---CATGCAAAG
GAAGAGGACTGCAGTGTAGACTATGATGCAAACCTCACAGACATGGTCACCCACGAAGAT
TACGTGACCACAAGATTGTGA
>XM_057707523.1 PREDICTED: Hippopotamus amphibius kiboko transient receptor potential cation channel subfamily C member 4 (TRPC4), mRNA
GAATGGAAATTTGCTCGAACAAAGCTTTGGATGAGTTATTTTGAAGAAGGGGGTACCCTG
CCTACTCCCTTCAACGTCATCCCAAGCCCCAAATCTCTCTGGTACCTGATCAAATGGATA
TGGACACATCTGTGCAAGAAAAAGATGAGAAGAAAGCCAGAAAGTTTTGGAACAATAGGG
AGGCGAGCTGCTGATAATTTGAGAAGACATCACCAATATCAAGAAGTTATGAGGAACCTG
GTAAAGCGATACGTGGCTGCAATGATTAGAGATGCCAAAACTGAAGAAGGTCTGACTGAG
GAGAACTTTAAGGAACTCAAGCAAGACATATCCAGCTTCCGTTTTGAAGTCCTGGGGTTA
CTAAGAGGAAGCAAACTCTCTACGGTCCAGTCTGCTCAAGGCACGAAGGATTCTTCTAAC
TCCGCAGACTCGGATGAAAAGAGTGATAATGAAGGTTGTAGCAAGGACAGGAAAAAGAAC
CTAAGCCTCTTCGACTTGACCACCTTGATTCACCCGCGATCCGCAGCGATCGCCTCCGAA
AGACACACCATCAGCAACGGCTCCGCCCTGGTGGTGCAGGAGCCTCCCAGGGAGAAGCAC
AGAAAAGTGAATTTTGTGACCGATATCAAAAACCTCGGGTTATTTCATAGACGATCAAAA
CAACACGCTGCCGAGCAAAAT---GCAAAGCAGATCTTCTCCGTTTCAGAAGAGGTGGCT
CGCCAACAAGCTGAAGGACCACGGGAGAGGAACATCCAACTGGAATCTCGAGGGTTAGCT
TCCCGGGGTGACTTGAACATCCCAGGTCTCAGCGAACAGTGTATATTAGTAGATCATCGA
GAAAGAAATACGGACTCCCTGGGTTTACAGGTGGGCAAGAGAGTGTGTTCGTTCAAGTCA
GAGAAGGTGGTGGTGGAGGACACGGTTCCGATCATACCAAAGGAGAAA---CACGCAAAG
GAGGAGGACTCTAGTGTAGACTACGATGCAAACCTCACAGACACAGTCACCCACGAAGAT
TACGTGACCACAAGATTGTGA
>XM_032611314.1 PREDICTED: Phocoena sinus transient receptor potential cation channel subfamily C member 4 (TRPC4), transcript variant X6, mRNA
GAATGGAAATTTGCTCGGACAAAGCTTTGGATGAGTTATTTTGAAGAAGGAGGTACCCTG
CCTACTCCCTTCAATGTCATCCCAAGCCCCAAGTCTCTCTGGTACCTGATCAAATGGATA
TGGACACACCTGTGCAAGAAAAAGATGAGAAGAAAGCCAGAAAGTTTTGGAACAATAGGG
AGGCGAGCTGCTGATAATTTAAGAAGACATCACCAATATCAAGAAGTTATGAGGAACCTG
GTAAAGCGATACGTGGCTGCAATGATTAGAGACGCCAAAACTGAAGAAGGTCTGACTGAG
GAAAACTTTAAGGAACTGAAGCAAGACATTTCTAGCTTCCGCTTTGAAGTCCTGGGGTTA
CTAAGAGGAAGCAAACTCTCTACGGTCCAATCTGCTCAGGGCACGAAGGATTCTTCTAAC
TCCGCAGACTCGGATGAAAAGAGTGATAACGAAGGTAGTAGCAAGGACAAGAAAAAGAAC
TTTAGCCTCTTCGACTTAACCACCCTGATTCACCCACGATCAGCAGCGATCGCCTCCGAA
AGACACACCATCAGCAACGGCTCCGCCCTGGTGGTGCAGGAGCCACCGAGGGAGAAGCAG
AGAAAAGTGAATTTTGTGACCGATATCAAAAACTTCGGGTTATTTCATAGACGATCAAAA
CAACACGCTGCCGAGCAAAAT---GCAAACCAAATCTTCTCCGTTTCGGAAGAGGTGGCT
CGTCAACAAGCTGAAGCACCACCAGAGACAAACATCCAACTGGAATCTCGAGGGTTAGCT
TCCCGGGGTGACTTGAACATCCCAGGTCTCAGCGAACAGTGTATATTAGTAGATCATAGA
GAAAGAAATACGGATTCCCTGGGTTTACAGGTTGGCAAGAGAGTGTGTTCATTCAAGTCG
GAGAAGGTGGTGGTGGAGGACACGGTTCCAATCATACCAAAGGAGAAA---CACGCAAAG
GAAGAGGACTGCAGTGTAGACTATGATGCAAACCTCACAGACATGGTCACCCACGAAGAT
TACGTGACCACAAGATTGTGA
>XM_060288122.1 PREDICTED: Globicephala melas transient receptor potential cation channel subfamily C member 4 (TRPC4), transcript variant X2, mRNA
GAATGGAAATTTGCTCGGACCAAGCTTTGGATGAGTTATTTTGAAGAAGGAGGTACCCTG
CCTACTCCCTTCAATGTCATCCCAAGCCCCAAGTCTCTCTGGTACCTGATCAAATGGATA
TGGACACACCTGTGCAAGAAAAAGATGAGAAGAAAGCCAGAAAGTTTTGGAACAATAGGG
AGGCGAGCTGCTGATAATTTAAGAAGACATCACCAATATCAAGAAGTTATGAGGAACCTG
GTAAAGCGATACGTGGCTGCAATGATTAGAGATGCCAAAACTGAAGAAGGTCTGACTGAG
GAGAACTTTAAGGAACTGAAGCAAGACATTTCTAGCTTCCGCTTTGAAGTCCTGGGGTTA
CTAAGAGGAAGCAAACTCTCTACGGTCCAATCTGCTCAGGGCACGAAGGATTCTTCTAAC
TCCGCAGACTCGGATGAAAAGAGTGATAACGAAGGTAGTAGCAAGGACAAGAAAAAGAAC
TTTAGCCTCTTCGACTTAACCACCCTGATTCACCCACGATCAGCAGCGATCGCCTCCGAA
AGACACACCATCAGCAACGGCTCCGCCCTGGTGGTGCAGGAGCCACCGAGGGAGAAGCAG
AGAAAAGTGAATTTTGTGACCGATATCAAAAACTTCGGGTTATTTCATAGACGATCAAAA
CAACACGCTGCCGAGCAAAAT---GCAAACCAAATCTTCTCCGTTTCAGAAGAGGTGGCT
CGTCAACAAGCTGAAGCACCACTAGAGACAAACATCCAACTGGAATCTCGAGGGTTAGCT
TCCCGGGGTGACTTGAACATCCCAGGTCTCAGCGAACAGTGTATATTAGTAGATCATCGA
GAAAGAAATACGGATTCCCTGGGTTTACAGGTTGGCAAGAGAGTGTGTTCATTCAAGTCG
GAGAAGGTGGTGGTAGAGGACACGGTTCCAATCATACCAAAGGAGAAA---CACGCAAAG
GAAGAGGACTGCAGTGTAGACTACGATGCAAACCTCACAGACATGGTCACCCATGAAGAT
TACGTGACCACAAGATTGTGA
>XM_060079796.1 PREDICTED: Mesoplodon densirostris transient receptor potential cation channel subfamily C member 4 (TRPC4), mRNA
GAATGGAAATTTGCTCGGACAAAGCTTTGGATGAGTTATTTTGAAGAAGGAGGTACCCTG
CCTACTCCCTTCAATGTCATCCCAAGCCCCAAGTCTCTCTGGTACCTGATCAAATGGATA
TGGACGCACCTGTGCAAGAAAAAGATGAGAAGAAAGCCAGAAAGTTTTGGGACAATAGGG
AGGCGAGCTGCTGATAATTTAAGAAGACATCACCAATATCAAGAAGTTATGAGGAACCTG
GTAAAGCGATACGTGGCTGCAATGATTAGAGACGCCAAAACTGAAGAAGGTCTGACTGAG
GAGAACTTTAAGGAACTGAAGCAAGACATTTCTAGCTTCCGCTTTGAAGTCCTGGGGTTA
CTAAGAGGAAGCAAACTCTCTACGGTCCAATCTGCTCAGGGCACGAAGGATTCTTCTAAC
TCCGCAGACTCGGATGAAAAGAGTGATAACGAAGCTAGTAGCAAGGACAAGAAAAAGAAC
TTTAGCCTCTTCGACTTAACCACCCTGATTCACCCACGATCAGCAGCAATCGCCTCCGAA
AGACACACCATCAGCAACGGCTCCGCCCTGGTGGTGCAGGAGCCACCGAGGGAGAAGCAG
AGAAAAGTGAATTTTGTGACCGATATCAAAAACTTTGGGTTATTTCATAGACGATCAAAA
CAACACACTGCCGAGCAAAAT---GCAAACCAAATCTTCTCCGTTTCCGGAGAGGTGGCT
CGTCAACAAGCTGAAGCACCACTAGAGACAAACATCCAACTGGAATCTCGAGGGTTAGCT
TCCCGGGGTGACTTGAACATCCCAGGTCTCAGCGAACAGTGTATATTAGTAGATCATCGA
GAAAGAAATACGGATTCCCTGGGTTTACAGGTTGGCAAGAGAGTGTGTTCATTCAAGTCA
GAGAAGGTGGTGGTGGAGGACACAGTTCCAATCATACCAAAGGAGAAA---CACGCAAAG
GAAGAGGACTGCAGTGTAGACTACGATGCAAACCTCACAGACATGGTCACCCACGAAGAT
TACGTGACCACAAGATTGTGA
>XM_059996055.1 PREDICTED: Delphinus delphis transient receptor potential cation channel subfamily C member 4 (TRPC4), mRNA
GAATGGAAATTTGCTCGGACCAAGCTTTGGATGAGTTATTTTGAAGAAGGAGGTACCCTG
CCTACTCCCTTCAATGTCATCCCAAGCCCCAAGTCTCTCTGGTACCTGATCAAATGGATA
TGGACACACCTGTGCAAGAAAAAGATGAGAAGAAAGCCAGAAAGTTTTGGAACAATAGGG
AGGCGAGCTGCTGATAATTTAAGAAGACATCACCAATATCAAGAAGTTATGAGGAACCTG
GTAAAGCGATACGTGGCTGCAATGATTAGAGATGCCAAAACTGAAGAAGGTCTGACTGAG
GAGAACTTTAAGGAACTGAAGCAAGACATTTCTAGCTTCCGCTTTGAAGTCCTGGGGTTA
CTAAGAGGAAGCAAACTCTCTACGGTCCAATCTGCTCAGGGCACGAAGGATTCTTCTAAC
TCCGCAGACTCGGATGAAAAGAGTGATAATGAAGGTAGTAGCAAGGACAAGAAAAAGAAC
TTTAGCCTCTTCGACTTAACCACCCTGATTCACCCACGATCAGCAGCGATCGCCTCCGAA
AGACACACCATCAGCAACGGCTCCGCCCTGGTGGTGCAGGAGCCACCGAGGGAGAAGCAG
AGAAAAGTGAATTTTGTGACCGATATCAAAAACTTCGGGTTATTTCATAGACGATCAAAA
CAACACGCTGCCGAGCAAAAT---GCAAACCAAATCTTCTCCGTTTCGGAAGAGGTGGCT
CGTCAACAAGCTGAAGCACCACTAGAGACAAACATCCAACTGGAATCTCGAGGGTTAGTT
TCCCGGGGTGACTTGAACATCCCAGGTCTCAGCGAACAGTGTATATTAGTAGATCATCGA
GAAAGAAATACGGATTCCCTGGGTTTACAGGTTGGCAAGAGAGTGTGTTCATTCAAGTCG
GAGAAGGTGGTGGTGGAGGACACGGTTCCAATCATACCAAAGGAGAAA---CACGCAAAG
GAAGAGGACTGCAGTGTAGACTACGATGCAAACCTCACAGACATGGTCACCCATGAAGAT
TATGTGACCACAAGATTGTGA
>XM_010810662.4 PREDICTED: Bos taurus transient receptor potential cation channel subfamily C member 4 (TRPC4), transcript variant X6, mRNA
GAATGGAAATTTGCTAGAACAAAGCTTTGGATGAGTTATTTTGAAGAAGGAGGTACCCTT
CCTACCCCCTTCAATGTCATCCCGAGCCCCAAGTCTCTCTGGTACCTGATCAAATGGATA
TGGACACACCTGTGCAAGAAAAAGATGAGAAGAAAGCCAGAAAGTTTTGGAACGATAGGG
AGGCGAGCTGCTGATAATTTGAGAAGACATCACCAATATCAAGAAGTTATGCGGAACCTG
GTAAAGCGATACGTTGCCGCAATGATTAGAGATGCCAAAACTGAGGAAGGTCTGACAGAG
GAGAACTTTAAGGAACTCAAGCAAGACATTTCTAGCTTCCGCTTTGAAGTCCTGGGGTTA
TTAAGAGGAAGCAAACTCTCCACGGTCCAGTCTGCCCAGGGCACCAAGGAGTCTTCTAAC
TCCGCAGACTCGGATGAAAAGAGTGATAACGAAGGTAGCAGCAAGGACAAGAAAAAGAAC
TTCAGCCTCTTCGACCTGACCACCCTCATTCACCCGCGGTCGGCGGCAATTGCCGCTGAA
AGACACACCATCAGCAATGGCTCCGCCCTCGTGGTGCAGGAGCCCCCGAGGGAGAAGCAG
AGAAAAGTGAATTTTGTGACCGATATCAGACACTTTGGATTGTTTCACAGACGATCGAAA
CAACACGCCGCCGCCGAGCAAAACGCAAACCAGATCTTCTCCGTTTCAGAAGGGGTGGCC
CGCCAACAAGCTGAAGGACCCCTGGAGAGGAGCATCCAGCTGGAGTCCCGAACTCTAGCT
TCACGGGGTGACTTGAACATTCCGGGGCTCAGCGAACAGTGTATATTGGTAGATCATCGA
GAAAGAAATACAGACTCCCTTGGTGTACAGGTGAGCAAGAGAGTGTGTTCATTCAAGTCA
GAGAAGGTGGTGGTGGAGGACACGGTTCCCATCATACCAAAGGAGAAGAAACACGCGAAA
GAGGAGGACTCGAGTGCAGACTATGATGCAAACCTCACAGACACCATCACCCACGAAGAC
TATGTGACCACAAGGTTGTGA
>XM_018056677.1 PREDICTED: Capra hircus transient receptor potential cation channel subfamily C member 4 (TRPC4), transcript variant X2, mRNA
GAATGGAAATTTGCTAGAACAAAGCTTTGGATGAGTTATTTTGAAGAAGGAGGTACTCTT
CCTACCCCCTTCAATGTCATCCCGAGCCCCAAGTCTCTCTGGTACCTGATCAAATGGATA
TGGACACACCTGTGCAAGAAAAAGATGAGAAGAAAGCCAGAAAGTTTTGGAACGATAGGG
AGGCGAGCTGCTGATAATTTGAGAAGACATCACCAATATCAAGAAGTTATGCGGAACCTG
GTAAAGCGATACGTTGCCGCAATGATTAGAGATGCCAAAACTGAGGAAGGTTTGACAGAG
GAGAACTTTAAGGAACTCAAGCAAGACATTTCTAGCTTCCGCTTTGAAGTCCTGGGGTTA
TTAAGAGGAAGCAAACTCTCCACGGTCCAGTCTGCCCAGGGCACGAAGGAGTCTTCTAAC
TCCGCAGACTCGGATGAAAAGAGTGATAACGAGGGTAGCAGCAAGGACAAGAAAAAGAAC
TTCAGCCTCTTCGACCTGACCACCCTCATTCACCCGCGGTCGGCGGCAATTGCCGCCGAA
CGACACACCATCAGCAACGGCTCCGCCCTCGTGGTGCAGGAGCCCCCGAGGGAGAAGCAG
AGAAAAGTGAATTTTGTGACGGATATCAGACACTTTGGGTTGTTTCACAGACGATCGAAA
CAACACGCCGCCGCCGAGCAAAACGCAAACCAGATCTTCTCCGTTTCAGAAGGGGTGGCC
CGTCAACAAGCTGAAGGACCCCTGGAGAGGAGCATCCAGCTGGAGTCCCGAGCTCTAGCT
TCACGGGGTGACTTGAACATCCCGGGGCTCAGCGAACAGTGTATATTGGTAGATCATCGA
GAAAGAAATACAGACTCCCTGGGTGTACAGGTGAGCAAGAGAGTGTGTTCATTCAAGTCA
GAGAAGGTGGTGGTGGAGGACACGGTTCCCATCATACCAAAGGAGAAGAAACACGCGAAA
GAGGAGGACTCGAGTGTAGACTATGATGCAAACCTCACAGACACCGTCACCCACGAAGAC
TATGTGACCACAAGGTTGTGA
>XM_020878215.1 PREDICTED: Odocoileus virginianus texanus transient receptor potential cation channel subfamily C member 4 (TRPC4), transcript variant X3, mRNA
GAATGGAAATTTGCTAGAACAAAACTTTGGATGAGTTATTTTGAAGAAGGAGGTACCCTT
CCTACCCCCTTCAATGTCATCCCGAGCCCCAAGTCTCTCTGGTACCTGATCAAATGGATA
TGGACACACCTGTGCAAGAAAAAGATGAGAAGAAAGCCAGAAAGTTTTGGAACGATAGGG
AGGCGAGCTGCTGATAATTTGAGAAGACATCACCAATATCAAGAAGTTATGCGGAACCTG
GTAAAGCGATACGTGGCCGCAATGATTAGAGATGCCAAAACTGAGGAAGGTCTGACAGAG
GAGAACTTTAAGGAGCTCAAGCAAGACATTTCTAGCTTCCGCTTTGAAGTCCTGGGGTTA
TTAAGAGGAAGCAAACTCTCTACGGTCCAGTCTGCTCAGGGCACGAAGGAGTCTTCTAAC
TCCGCAGACTCGGATGAAAAGAGTGATAACGAGGGTAGCAGCAAGGACAGGAAAAAGAAC
TTCAGTCTCTTCGACCTGACCACCCTCATTCACCCGCGATCAGCGGCAATTGCCGCCGAA
AGACACACCATCAGCAACGGCTCCGCGCTGGTGCTGCAGGAGCCCCCGAGGGAGAAGCAG
AGAAAAGTGAATTTTGTGACCGATATCAGACACTTTGGGTTGTTTCACAGACGATCGAAA
CAACACGCCGCCGCCGAGCAAAACGCAAACCAGATCTTCTCCGTGTCAGAAGGGGTGGCC
CGCCAACAAGCTGAAGGACCCCTGGAAAGGAGCATCCAGCTGGAGTCCCGAGCTTTAGCT
TCGCGGGGTGACTTGAACATCCCGGGGCTCAGCGAACAGTGTATATTGGTAGATCATCGA
GAAAGAAATACAGACTCCCTGGGTGTACAGGTGAGCAAGAGAGTGTGTTCATTCAAGTCA
GAGAAGGTGGTGGTGGAGGACACGGTTCCCATCATACCAAAGGAGAAGAAACACGCGAAA
GAGGAGGACTCGAGTGTAGACTATGATGCAAACCTCACAGACACCGTCACCCACGAAGAC
TATGTGACCACAAGGTTGTGA
>XM_010835641.1 PREDICTED: Bison bison bison transient receptor potential cation channel, subfamily C, member 4 (TRPC4), mRNA
GAATGGAAATTTGCTAGAACAAAGCTTTGGATGAGTTATTTTGAAGAAGGAGGTACCCTT
CCTACCCCCTTCAATGTCATCCCGAGCCCCAAGTCTCTCTGGTACCTGATCAAATGGATA
TGGACACACCTGTGCAAGAAAAAGATGAGAAGAAAGCCAGAAAGTTTTGGAACGATAGGG
AGGCGAGCTGCTGATAATTTGAGAAGACATCACCAATATCAAGAAGTTATGCGGAACCTG
GTAAAGCGATATGTTGCCGCAATGATTAGAGATGCCAAAACTGAGGAAGGTCTGACAGAG
GAGAACTTTAAGGAACTCAAGCAAGACATTTCTAGCTTCCGCTTTGAAGTCCTGGGGTTA
TTAAGAGGAAGCAAACTCTCCACGGTCCAGTCTGCCCAGGGCACCAAGGAGTCTTCTAAC
TCCGCAGACTCGGATGAAAAGAGTGATAACGAGGGTAGCAGCAAGGACAAGAAAAAGAAC
TTCAGCCTCTTCGACCTGACCACCCTCATTCACCCGCGGTCGGCGGCAATTGCCGCTGAA
AGACACACCATTAGCAACGGCTCCGCCCTCGTGGTGCAGGAGCCCCCGAGGGAGAAGCAG
AGAAAAGTGAATTTTGTGACCGATATCAGACACTTTGGGTTGTTTCACAGACGATCGAAA
CAACACGCCGCCGCCGAGCAAAACGCAAACCAGATCTTCTCCGTTTCAGAAGGGGTGGCC
CGCCAACAAGCTGAAGGACCCCTGGAGAGGAGCATCCAGCTGGAGTCCCGAACTCTAGCT
TCACGGGGTGACTTGAACATTCCGGGGCTCAGCGAACAGTGTATATTGGTAGATCATCGA
GAAAGAAATACAGACTCCCTTGGTGTACAGGTGAGCAAGAGAGTGTGTTCATTCAAGTCA
GAGAAGGTGGTGGTGGAGGACACGGTTCCCATCATACCAAAGGAGAAGAAACACGCGAAA
GAGGAGGACTCGAGTGCAGACTATGATGCAAACCTCACAGACACCATCACCCACGAAGAC
TATGTGACCACAAGGTTGTGA
>XM_040267029.1 PREDICTED: Oryx dammah transient receptor potential cation channel subfamily C member 4 (TRPC4), mRNA
GAATGGAAATTTGCTAGAACAAAGCTTTGGATGAGTTATTTTGAAGAAGGAGGTACCCTT
CCTACCCCCTTCAATGTCATCCCGAGCCCCAAGTCTCTCTGGTACCTGATCAAATGGATA
TGGACACACCTGTGCAAGAAAAAGATGAGAAGAAAGCCAGAAAGTTTTGGAACGATAGGG
AGGCGAGCTGCTGATAATTTGAGAAGACATCACCAATATCAAGAAGTTATGCGGAACCTG
GTAAAGCGATACGTTGCCGCAATGATTAGAGATGCCAAAACTGAGGAAGGTCTGACAGAG
GAGAACTTTAAGGAACTCAAGCAGGACATTTCTAGCTTCCGCTTTGAAGTCCTGGGGTTA
TTAAGAGGAAGCAAACTCTCCACGGTCCAGTCTGCCCAGGGCACGAAGGAGTCTTCTAAC
TCCGCAGACTCGGATGAAAAGAGTGATAACGAGGGTAGCAGCAAGGACAAGAAAAAGAAC
TTCAGCCTCTTCGACCTGACCACCCTCATTCACCCGCGGTCGGCGGCAATTGCCGCCGAA
CGACACACCATCAGCAACGGCTCCGCCCTCGTGGTGCAGGAGCCCCCGAGGGAGAAGCAG
AGAAAAGTGAATTTTGTGACGGATATCAGACACTTTGGGTTGTTTCACAGACGATCGAAA
CAACACGCCGCCGCCGAGCAAAACGCAAACCAGATCTTCTCGGTTTCAGAAGGGGTGGCC
CGCCAACAAGCTGAAGGACCCCTGGAGAGGAGCATCCAGCTGGAGTCCCGAGCTCTAGCT
TCACGGGGTGACTTGAACATCCCGGGGCTCAGCGAACAGTGTATATTGGTAGATCATCGA
GAAAGAAATACAGACTCCCTGGGTGTACAGGTGAGCAAGAGAGTGTGTTCATTCAAGTCG
GAGAAGGTGGTGGTGGAGGACACGGTTCCCATCATACCAAAGGAGAAGAAACACGCGAAA
GAGGAGGACTCGAGTGTAGACTACGATGCAAACCTCACAGACACCGTCACCCACGAAGAC
TATGTGACCACAAGGTTGTGA
>XM_055426212.1 PREDICTED: Moschus berezovskii transient receptor potential cation channel subfamily C member 4 (TRPC4), transcript variant X3, mRNA
GAATGGAAATTTGCTAGAACAAAGCTTTGGATGAGTTATTTTGAAGAAGGAGGTACCCTT
CCTACCCCCTTCAATGTCATCCCGAGTCCCAAGTCTCTCTGGTACCTGATCAAATGGATA
TGGACACACCTGTGCAAGAAAAAGATGAGAAGAAAGCCAGAAAGTTTTGGAACGATAGGG
AGGCGAGCTGCTGATAATTTGAGAAGACATCACCAATATCAAGAAGTTATGCGGAACCTG
GTAAAGCGATACGTTGCCGCAATGATTAGAGATGCCAAAACTGAAGAAGGTCTGACAGAG
GAGAACTTTAAGGAACTCAAGCAAGACATTTCTAGCTTCCGCTTTGAAGTCCTGGGGTTA
TTAAGAGGAAGCAAACTCTCCACGGTCCAGTCTGCTCAGGGCACGAAGGAGTCTTCTAAT
TCCGCAGACTCGGATGAAAAGAGTGATAACGAGGGTAGCAGCAAGGACAAGAAAAAGAAC
TTCAGCCTCTTCGACCTGACCACCCTCATTCACCCGCGGTCGGCGGCAATTGCCGCTGAA
AGACACACCATCAGCAACGGCTCCGCCCTCGTGGTGCAGGAGCCCCCGAGAGAGAAGCAG
AGAAAAGTGAATTTTGTGACCGATATCAGACACTTTGGGTTGTTTCACAGACGATCGAAA
CAACACGCCACCGCCCAGCAAAACGCAAACCAGATCTTCTCTGTTTCAGAAGGGGTGGCC
CGCCAACAAGCTGAAGGACCCCTGGAGAGGAGCATCCAGCTGGAGTCCCGAGCTTTAGCG
TCACGGGGTGACTTGAACATCCCGGGGCTCAGCGAACAGTGCATATTGGTAGATCATCGA
GAAAGAAATACAGACTCCCTGGGTGTACAGGTGAGCAAGAGAGTGTGTTCATTCAAGTCA
GAGAAGGTGGTGGTGGAGGACACGGTTCCCATCATACCAAAGGAGAAGAAACACGCGAAA
GAGGAGGACTCGAGTGTAGACTATGATGCAGACCTCACAGACACCATCACCCACGAAGAC
TATGTGACCACAAGGTTGTGA
>XM_060394394.1 PREDICTED: Ovis aries transient receptor potential cation channel subfamily C member 4 (TRPC4), transcript variant X9, mRNA
GAATGGAAATTTGCTAGAACAAAGCTTTGGATGAGTTATTTTGAAGAAGGAGGTACCCTT
CCTACCCCCTTCAATGTCATCCCAAGCCCCAAGTCTCTCTGGTACCTGATCAAATGGATA
TGGACACACCTGTGCAAGAAAAAGATGAGAAGAAAGCCAGAAAGTTTTGGAACAATAGGG
AGGCGAGCTGCTGATAATTTGAGAAGACATCACCAGTATCAAGAAGTTATGAGGAACCTG
GTAAAGCGATACGTTGCCGCAATGATTAGAGATGCCAAAACTGAGGAAGGTTTGACAGAG
GAGAACTTTAAGGAACTCAAGCAAGACATTTCTAGCTTCCGCTTTGAAGTCCTGGGGTTA
TTAAGAGGAAGCAAACTCTCCACGGTCCAGTCTGCCCAGGGCACGAAGGAGTCTTCTAAC
TCTGCAGACTCGGATGAAAAGAGTGATAACGAGGGTAGCAGCAAGGACAAGAAAAAGAAC
TTCAGCCTCTTCGACCTGACCACCCTCATTCACCCGCGGTCGGCGGCAATTGCCGCGGAA
CGACACACCATCAGCAACGGCTCCGCCCTCGTGGTGCAGGAGCCCCCGAGGGAGAAGCAG
AGAAAAGTGAATTTTGTGACGGATATCAGACACTTTGGGTTGTTTCACAGACGATCGAAA
CAACACGCCGCCGCCGAGCGAAATGCAAACCAGATCTTCTCCGTTTCAGAAGGGGTGGCC
CGTCAACAAGCTGAAGGACCCCTGGAGAGGAGCATCCAGCTGGAGTCCCGAGCTCTAGCT
TCACGGGGTGACTTGAACATCCCGGGGCTCAGCGAACAGTGTATATTGGTAGATCATCGA
GAAAGAAATACAGACTCCCTGGGTGTACAGGTGAGCAAGAGAGTGTGTTCATTCAAGTCA
GAGAAGGTGGTGGTGGAGGACACGGTTCCCATCATACCAAAGGAGAAGAAACACGCGAAA
GAGGAGGACTCGAGTGTAGACTATGATGCAAACCTCACAGACACCGTCACCCACGAAGAC
TATGTGACCACAAGGTTGTGA
>XM_052650195.1 PREDICTED: Budorcas taxicolor transient receptor potential cation channel subfamily C member 4 (TRPC4), mRNA
GAATGGAAATTTGCTAGAACAAAGCTTTGGATGAGTTATTTTGAAGAAGGAGGTACCCTT
CCTACCCCCTTCAATGTCATCCCGAGCCCCAAGTCTCTCTGGTACCTGATCAAATGGATA
TGGACACACCTGTGCAAGAAAAAGATGAGAAGAAAGCCAGAAAGTTTTGGAACGATAGGG
AGGCGAGCTGCTGATAATTTGAGAAGACATCACCAATATCAAGAAGTTATGCGGAACCTG
GTAAAGCGATACGTTGCCGCAATGATTAGAGATGCCAAAACTGAGGAAGGTCTGACAGAG
GAGAACTTTAAGGAACTCAAGCAAGACATTTCTAGCTTCCGCTTTGAAGTCCTGGGGTTA
TTAAGAGGAAGCAAACTCTCCACGGTCCAGTCTGCCCAGGGCACGAAGGAGTCTTCTAAC
TCCGCAGACTCGGATGAAAAGAGTGATAACGAGGGTAGCAGCAAAGACAAGAAAAAGAAC
TTCAGCCTCTTCGACCTGACCACCCTCATTCACCCGCGGTCGGCGGCAATTGCCGCGGAA
CGACACACCATCAGCAACGGCTCCGCCCTCGTGGTGCAGGAGCCCCCGAGGGAGAAGCAG
AGAAAAGTGAATTTTGTGACGGATATCAGACACTTTGGGTTGTTTCACAGACGATCGAAA
CAACACGCAGCCGCCGAGCAAAACGCAAACCAGATCTTCTCCGTTTCAGAAGGGGTGGCC
CGTCAACAAGCTGAAGGACCCCTGGAGAGGAGCATCCAGCTGGAGTCCCGAGCTCTAGCT
TCACGGGGTGACTTGAACATCCCGGGGCTCAGCGAACAGTGTATATTGGTAGATCATCGA
GAAAGAAATACAGACTCCCTGGGTTTACAGGTGAGCAAGAGAGTGTGTTCATTCAAGTCA
GAGAAGGTGGTGGTGGAGGACACGGTTCCCATCATACCAAAGGAGAAGAAACACGCGAAA
GAGGAGGACTCGAGTGTAGACTATGATGCAAACCTCACAGACACCGTCACCCACGAAGAC
TATGTGACCACAAGGTTGTGA
>XM_055541829.1 PREDICTED: Bubalus kerabau transient receptor potential cation channel subfamily C member 4 (TRPC4), transcript variant X6, mRNA
GAATGGAAATTTGCTAGAACAAAGCTTTGGATGAGTTATTTTGAAGAAGGAGGTACCCTT
CCTACCCCCTTCAATGTCATCCCGAGCCCCAAGTCTCTCTGGTACCTGATCAAATGGATA
TGGACACACCTGTGCAAGAAAAAGATGAGAAGAAAGCCAGAAAGTTTTGGAACGATAGGG
AGGCGAGCTGCTGATAATTTGAGAAGACATCACCAATATCAAGAAGTTATGCGGAACCTG
GTAAAGCGATACGTTGCTGCAATGATTAGAGATGCCAAAACTGAGGAAGGTCTGACAGAG
GAGAACTTTAAGGAACTGAAGCAAGACATTTCTAGCTTCCGCTTTGAAGTCCTGGGTTTA
TTAAGAGGAAGCAAACTCTCCACGTTCCAGTCTGCCCAGGGCACGAAAGAGTCTTCTAAC
TCCGCAGACTCGGATGAAAAGAGTGATAACGAGGGTAGCAGCAAGGACAAGAAAAAGAAC
TTCAGCCTCTTCGACCTGACCACCCTCATTCACCCGCGGTCGGCGGCAATTGCCGCCGAA
AGACACACCATCAGCAACGGCTCCGCCCTCGTGGTGCAGGAGCCCCCGAGGGAGAAGCAG
AGAAAAGTGAATTTTGTGACTGATATCAGACACTTTGGGTTGTTTCACAGACGATCGAAA
CAACACGTCGCCGCGGAGCAAAACGCAAACCAGATCTTCTCCGTTTCAGAAGGGGTGGCT
CGCCAACAAGCTGAAGGACCCCTGGAGAGGAGCATCCAGCTGGAGTCCCGAGCTCTAGCT
TCACGGGGTGACTTGAACATCCCGGGGCTCAGCGAACAGTGTATATTGGTAGATCATCGA
GAAAGAAATACAGACTCCCTGGGTGTACAGGTGAGCAAGAGAGTGTGTTCATTCAAGTCA
GAGAAGGTGGTGGTGGAGGACACGGTTCCCATCATACCAAAGGAGAAGAAACACGCGAAA
GAGGAGGACTCGAGTGTAGACTATGATGCAAACCTCACAGACACCATCACCCACGAAGAC
TATGTGACCACAAGGTTGTGA
>XM_061133198.1 PREDICTED: Dama dama transient receptor potential cation channel subfamily C member 4 (TRPC4), transcript variant X4, mRNA
GAATGGAAATTTGCTAGAACAAAGCTTTGGATGAGTTATTTTGAAGAAGGAGGTACCCTT
CCTACCCCCTTCAATGTCATCCCGAGCCCCAAGTCTCTCTGGTACCTGATCAAATGGATT
TGGACACACCTGTGCAAGAAAAAGATGAGAAGAAAGCCAGAAAGTTTTGGAACGATAGGG
AGGCGAGCTGCTGATAATCTGAGAAGACATCACCAATATCAAGAAGTTATGCGGAACCTG
GTAAAGCGATACGTGGCCGCAATGATTAGAGATGCCAAAACTGAGGAAGGTCTGACAGAG
GAGAACTTTAAGGAACTCAAGCAAGACATTTCTAGCTTCCGCTTTGAAGTCCTGGGGTTA
TTAAGAGGAAGCAAACTCTCTACAGTCCAGTCTGCTCAGGGCACGAAGGAGTCTTCTAAC
TCCGCAGACTCGGATGAAAAGAGTGATAACGAGGGTAGCAGCAAGGACAGGAAAAAGAAC
TTCAGTCTCTTCGACTTGACCACCCTCATTCACCCGCGATCGGCAGCAATTGCCGCCGAA
AGACACCCCATCAGCAACGGCTCCGCCCTTGTGCTCCAGGAGCCCCCGAGGGAGAAGCAG
AGAAAAGTGAATTTTGTGACCGATATCAGACACTTTGGGTTGTTTCACAGACGATCGAAA
CAACACGCCGCCGCCGAGCAAAACGCAAACCAGATCTTCTCCGTTTCAGAAGGGGTGGCC
CGCCAACAAGCTGAAGGACCCCTGGAGAGGAGCATCCAGCTGGAGTCCCGAGCTTTAGCT
TCGCGGGGTGACTTGAACATCCCGGGGCTCAGCGAACAGTGTATATTGGTAGATCATCGA
GAAAGAAATACAGACTCCCTGGGTGTACAGGTGAGCAAGAGAGTGTGTTCATTCAAGTCA
GAGAAGGTGGTGGTGGAGGACACTGTTCCCATCATACCGAAGGAGAAGAAACACGCGAAA
GAGGAGGACTCGAGTGTAGACTATGATGCAAACTTCACAGACACTGTCACCCACGAAGAC
TATGTGACCACAAGGTTGTGA
>XM_043477368.1 PREDICTED: Cervus canadensis transient receptor potential cation channel subfamily C member 4 (TRPC4), transcript variant X4, mRNA
GAATGGAAATTTGCTAGAACAAAGCTTTGGATGAGTTATTTTGAAGAAGGAGGTACCCTT
CCTACCCCCTTCAATGTCATCCCGAGCCCCAAGTCTCTCTGGTACCTGATCAAATGGATT
TGGACACACCTGTGCAAGAAAAAGATGAGAAGAAAGCCAGAAAGTTTTGGAACGATAGGG
AGGCGAGCTGCTGATAATCTGAGAAGACATCACCAATATCAAGAAGTTATGCGGAACCTG
GTAAAGCGATACGTGGCCGCAATGATTAGAGATGCCAAAACTGAGGAAGGTCTGACAGAG
GAGAACTTTAAGGAACTCAAGCAAGACATTTCTAGCTTCCGCTTTGAAGTCCTGGGGTTA
TTAAGAGGAAGCAAACTCTCTACGGTCCAGTCTGCTCAGGGCACGAAGGAGTCTTCTAAC
TCCGCAGACTCGGATGAAAAGAGTGATAACGAGGGTAGCAGCAAGGACAGGAAAAAGAAC
TTCAGTCTCTTCGACCTGACCACCCTCATTCACCCGCGATCGGCGGCACTTGCCGCCGAA
AGACACACCATCAGCAACGGCTCCGCCCTCGCGCTGCAGGAGCCCCAGAGGGAGAAGCAG
AGAAAAGTGAATTTTGTGACCGATATCAGACACTTTGGGTTGTTTCACAGACGATCGAAA
CAACACGCCGCCGCCGAGCAAAACGCAAACCAGATCTTCTCCGTTTCAGAAGGGGTGGCC
CGCCAACAAGCTGAAGGACCCCTGGAGAGGAGCATCCAGCTGGAGTCCCGAGCTTTAGCT
TCGCGGGGTGACTTGAACATCCCGGGGCTCAGCGAACAGTGTATATTGGTAGATCATCGA
GAAAGAAATACAGACTCCCTGGGCGTACAGGTGAGCAAGAGAGTGTGTTCATTCAAGTCA
GAGAAGGTGGTGGTGGAGGACACGGTTCCCATCATACCGAAGGAGAAGAAACACGCGAAA
GAGGAGGACTCGAGTGTAGACTATGATGCAAACCTCACAGACACCGTCACCCACGAAGAC
TATGTGACCACAAGGTTGTGA
