# Supplementary material for: Molecular evolution of TRPC4 regulatory sequences supports a role in mammalian thermoregulatory adaptation
Source: PeerJ. 2025 Jul 8;13:e19697. doi: 10.7717/peerj.19697 (PMC12248226; doi:10.7717/peerj.19697)
Supplement: Supplemental Information 1 — Required and optional parameters that are read by the codeml package of PAML. This file is for information only, an explicit value must be selected for Model and the dummy file names must be replaced with explicit paths to function. The sequence and guide tree files are in standard formats (FASTA and Newick, respectively). [file peerj-13-19697-s001.zip › input.files/untrimmed.alignments.with.original.accessions/artiodactyl.trpc5.fas]

>XM_057538148.1 PREDICTED: Balaenoptera acutorostrata transient receptor potential cation channel subfamily C member 5 (TRPC5), mRNA
GAGTGGAAGTTTGCAAGGACGAAGCTCTGGATGAGTTACTTCGATGAAGGCGGCACCTTG
CCACCTCCTTTCAACATCATCCCCAGCCCCAAGTCATTTCTATACCTTGGTAACTGGTTC
AACAACACCTTCTGCCCCCAAAGAGACCCTGATGGTAGACGGAGAAGGCACAACTTGAGA
AGCTTCACAGAACGCCATGCTGACAGCCTGATACAGAATCAACATTACCAGGAAGTTATC
AGGAATTTAGTCAAAAGATATGTGGCAGCTATGATAAGAAATTCCAAAACAAATGAGGGA
CTAACAGAAGAAAATTTTAAGGAATTAAAGCAGGACATTTCCAGCTTTCGATATGAAGTG
CTTGACCTCTTGGGAAATAGGAAGCACCAAAGGAGAAGTTTTTCCACTAGCAGCACTGAA
CTCTCT---CAGAGAGATGATACCAATGATGGCAGTGGCGGGGCTCGGGCCAAATCCAAG
AGTGTCTCTTTCAATTTAGGCTGCAAGAAAAAAGCCTGCCATGGGCCACCTCTCATCAGG
ACCATGCCAAGAGTTGGTGGTGCCCAAGGGAAGTCAAAAGCTGAGTCATCAAGCAAACGC
TCCTTCATGGGTCCCTCTCTCAAGAAACTGGGTCTCCTATTCTCCAAGTTTAATGGTCAT
ATGTCTGAACCCAGTTCAGAGCCGATGTACACAATTTCTGATGGAATCGTTCAGCCGCAC
TATATGTGGCAGGACATCAAATATTCTCAGATGGAGAAAGGGAAAGCAGAGTCCTGTTCT
CAGAGTGAAATTAACCTCAGTGAGGTAGAATCAGGCGAAGCCCGGGGCGCTGCTCAGAGC
AGTGAATGCCCTCTCGCCTGTTCCAGCTCTCTTCACTGCGCATCCAGCATCTGCTCCTCG
AATTCTCAACTTTTAGACTCCTCAGAGGATGTATTTGAAACTTGGGGAGAGGCTTGTGAC
CTGCTCATGCACAAATGGGGTGACGGACAGGAAGAACAAGTTACAACTCGGCTCTAA
>XM_059883295.1 PREDICTED: Bos taurus transient receptor potential cation channel subfamily C member 5 (TRPC5), transcript variant X1, mRNA
GAGTGGAAGTTTGCAAGGACGAAGCTCTGGATGAGTTACTTTGATGAAGGTGGCACCTTG
CCACCTCCTTTCAACATTATCCCCAGCCCCAAGTCATTTCTATACCTTGGCAACTGGTTC
AACAACACCTTCTGCCCTAAAAGAGACCCTGATGGTAGACGAAGAAGGCACAACTTGAGA
AGCTTCACAGAACGCCATGCTGACAGCCTGATACAGAACCAACATTACCAGGAAGTTATC
AGGAATTTAGTCAAAAGATATGTGGCAGCTATGATAAGAAATTCCAAAACAAATGAGGGA
CTAACAGAAGAAAATTTTAAGGAATTAAAGCAGGATATCTCCAGCTTTCGATATGAAGTG
CTTGACCTCTTGGGAAACAGGAAGCACCAAAGGAGAAGCTTTTCCACTAGCAGCACTGAA
CTCTCT---CAGAGGGATGATACCAATGATGGCAGTGGTGGGGCTCGGGCCAAATCCAAG
AGTGTCTCTTTCAATGTAGGCTGCAAGAAAAAAGCCTGCCATGGGCCACCTCTCATCAGG
ACTATGCCAAGAGTCGGTGGTGCCCAAGGCAAGTCAAAAGCTGAGTCATCAAGCAAACGA
TCCTTCATGGGTCCCTCTCTCAAGAAACTGGGTCTCCTATTCTCCAAGTTTAATGGTCAT
ATGTCCGAACCCAGTTCAGAGCCGATGTACACAATCTCTGATGGAATTGTTCAGCCACAC
TATATGTGGCAGGACATCAGATATTCTCAGATGGAGAAAGGGAAAGCAGAGGCCTGTTCT
CAAAGTGAAATTAACCTCAGTGAGGTAGAATTAGGTGAAGCCCGGGGCACTGCTCAGAGC
ACTGAATGCCCTCTAGCCTGTTCCAGCTCTCTTCACTGTGTATCCAGCATCTGTTCCTCA
AATTCTAAACTTTTAGACTCCTCAGAGGATGTATTTGAAACGTGGGGAGAGGCTTGTGAC
CTGCTCATGCACAAATGGGGTGATGGACAGGAAGAACAAGTTACAACTCGGCTCTAA
>XM_055564307.1 PREDICTED: Bubalus kerabau transient receptor potential cation channel subfamily C member 5 (TRPC5), mRNA
GAGTGGAAGTTTGCAAGGACGAAGCTCTGGATGAGTTACTTTGATGAAGGTGGCACCTTG
CCACCTCCTTTCAACATTATCCCCAGCCCCAAGTCATTTCTATACCTTGGCAACTGGTTC
AACAACACCTTCTGCCCTAAAAGAGACCCTGATGGTAGACGGAGAAGGCACAACTTGAGA
AGCTTCACAGAACGCCATGCTGACAGCCTGATACAGAACCAACATTACCAGGAAGTTATC
AGGAATTTAGTCAAAAGATATGTGGCAGCTATGATAAGAAATTCCAAAACAAATGAGGGA
CTAACAGAAGAAAATTTTAAGGAATTAAAGCAGGATATCTCCAGCTTTCGATATGAAGTG
CTTGACCTCTTGGGAAACAGGAAGCACCAAAGAAGAAGCTTTTCCACTAGCAGCACTGAA
CTCTCT---CAGAGGGATGATACCAATGATGGCAGTGGTGGGGCTCGGGCCAAATCCAAG
AGTGTCTCTTTCAATGTAGGCTGCAAGAAAAAAGCCTGCCATGGGCCACCTCTCATCAGG
ACTATGCCAAGAGTCGGTGGTGCCCAAGGCAAGTCAAAAGCTGAGTCATCAAGCAAACGA
TCCTTCATGGGTCCCTCTCTCAAGAAACTGGGTCTCCTATTCTCCAAGTTTAATGGTCAT
ATGTCCGAACCCAGTTCAGAGCCGATGTACACAATCTCTGATGGAATTGTTCAGCCACAC
TATATGTGGCAGGACATCAGATACTCTCAGATGGAGAAAGGGAAAGCAGAGGCCTGTTCT
CAAAGTGAAATTAACCTCAGTGAGGTAGAATTAGGTGAAGCCCGGGGCACTGCTCAGAGC
ACTGAATGCCCTCTAGCCTGTTCCAGCTCTCTTCACTGTGTATCCAGCATCTGTTCCTCA
AATTCTAAACTTTTAGACTCCTCAGAGGATGTATTTGAAACGTGGGGAGAGGCTTGTGAC
CTGCTCATGCACAAATGGGGTGATGGACAGGAAGAACAAGTTACAACTCGGCTCTAA
>XM_052663331.1 PREDICTED: Budorcas taxicolor transient receptor potential cation channel subfamily C member 5 (TRPC5), mRNA
GAGTGGAAGTTTGCAAGGACGAAGCTCTGGATGAGTTACTTTGATGAAGGTGGCACCTTG
CCACCTCCTTTCAACATTATCCCCAGCCCCAAGTCATTTCTATACCTTGGCAACTGGTTC
AACAACACCTTCTGCCCTAAAAGAGACCCTGATGGTAGACGGAGAAGGCACAACTTGAGA
AGCTTCACAGAACGCCATGCTGACAGCCTGATACAGAACCAACATTACCAGGAAGTTATC
AGGAATTTAGTCAAAAGATATGTGGCAGCTATGATAAGAAATTCCAAAACAAATGAGGGA
CTAACAGAAGAAAATTTTAAGGAATTAAAGCAGGATATCTCCAGCTTTCGATATGAAGTG
CTTGACCTCTTGGGAAACAGGAAGCACCAAAGGAGAAGCTTTTCCACTAGCAGCACTGAA
CTCTCG---CAGAGGGATGATACCAACGATGGCAGTGGTGGGGCTCGGGCCAAATCCAAG
AGTGTCTCTTTCAATGTAGGCTACAAGAAAAAAGCCTGCCACGGGCCACCTCTCATCAGG
ACTATGCCAAGAGTCGGTGGTGCCCAAGGCAAGTCAAAAGCTGAGTCATCAAGCAAACGA
TCCTTCACGGGTCCGTCTCTCAAGAAACTGGGTCTCCTATTCTCCAAGTTTAATGGTCAT
ATGTCCGAACCCAGTTCAGAGCCAATGTACACTATCTCTGATGGAATTGTTCAGCCACAC
TATATGTGGCAGGACATCAGATATTCTCAGATGGAGAAAGGGAAAGCAGAGGCCTGTTCT
CAAAGTGAAATTAACCTCAGTGAGGTAGAATTAGGTGAAGCCCGGGGCACTGCTCAGAGC
ACTGAATGCCCTCTAGCCTGTTCCAGCTCTCTCCACTGCGTATCCAGCATCTGTTCCTCA
AATTCTAAACTTTTAGACTCCTCAGAGGATGTATTTGAAACGTGGGGAGAGGCTTGTGAC
CTGCTCATGCACAAATGGGGTGATGGACAGGAAGAACAAGTTACAACGCGGCTCTAA
>XM_031446350.2 PREDICTED: Camelus dromedarius transient receptor potential cation channel subfamily C member 5 (TRPC5), mRNA
GAATGGAAGTTTGCAAGGACAAAGCTCTGGATGAGTTACTTCGACGAAGGCGGCACCTTG
CCACCCCCTTTCAACATCATCCCCAGTCCCAAGTCATTTCTATACCTTGGTAACTGGTTC
AACAACACCTTCTGCCCCAAAAGAGACCCTGATGGTAGACGGAGAAGGCACAACCTGAGA
AGTTTCACAGAACGCCATGCTGACAGCCTGATACAGAATCAACATTACCAGGAAGTTATC
AGGAATTTAGTCAAAAGATATGTGGCAGCTATGATAAGAAATTCCAAAACAAATGAGGGA
TTAACAGAAGAAAATTTTAAGGAATTAAAGCAAGACATCTCCAGCTTTCGCTATGAAGTG
CTTGACCTCTTGGGAAATAGGAAGCACCCCAGGAGAAGTTTTTCCACTAGCAGCACTGAA
CTCTCCTCTCAGAGGGATGATACCAATGATGGCAGTGGTGGGGCTCGGGCTAAATCCAAG
AGTGTCTCTTTCAATTTAGGCTGCAAGAAAAAAGCCTGTCACGGGCCACCTCTCATCAGG
ACCATGCCAAGAGTTGGTGGTGCCCAAGGGAAGTCAAAAGCTGAGCCATCAAGCAAACGC
TCCTTCATGGGTCCCTCTCTCAAGAAACTGGGTCTCCTATTCTCCAAGTTTAATGGTCAT
ATGTCTGAACCCAGTTCAGAGCCAATGTACACCATTTCTGATGGAATCGTTCAGCAGCAC
TATATGTGGCAGGACATCAGATATTCTCAGATGGAGAAAGGGAAAGCAGAGGCCTGTTCT
CAAAGTGAAATTAACCTCAGTGAGGTAGAATTAGGTGAAGCCCGGGGCGCTGCTCAGAGC
AGTGAATGCCCTCTAGCCTGTTCAAGCTCTCTTCACTGCGCATCCAGCATCTGCTCCTCA
AATTCTAAACTTTTAGACTCCTCAGAGGATGTATTTGAAACTTGGGGAGAGGCTTGTGAC
CTGCTCATGCACAAATGGGGTGATGGACAGGAAGAACAAGTTACAACTCGGCTCTAA
>XM_043458785.1 PREDICTED: Cervus canadensis transient receptor potential cation channel subfamily C member 5 (TRPC5), mRNA
GAGTGGAAGTTTGCAAGGACGAAGCTCTGGATGAGTTACTTTGACGAAGGTGGCACCTTG
CCACCTCCTTTCAACATTATCCCCAGCCCCAAGTCATTTCTATACCTTGGCAACTGGTTC
AACAACACCTTCTGCCCTAAAAGAGACCCTGATGGTAGACGAAGAAGGCACAACTTGAGA
AGCTTCACAGAACGCCATGCTGACAGCCTGATACAGAACCAACATTACCAGGAAGTTATC
AGGAATTTAGTCAAAAGATATGTGGCAGCTATGATAAGAAATTCCAAAACAAATGAGGGA
CTAACAGAAGAAAATTTTAAGGAATTAAAGCAGGATATCTCCAGCTTTCGATATGAAGTG
CTTGACCTCTTGGGAAACAGGAAGCACCAAAGGAGAAGTTTTTCCACTAGCAGCACTGAA
CTCTCT---CAGAGGGATGATACCAATGATGGCAGTGGTGGGGCTCGGGCCAAATCGAAG
AGTGTTTCTTTCAATGTAGGCTGCAAGAAAAAAGCCTGCCATGGGCCACCTCTCATCAGG
ACTATGCCAAGAGTCGGTGGTGCCCAAGGCAAGTCAAAAGCTGAGTCATCAAGCAAACGA
TCCTTCATGGGTCCCTCTCTCAAGAAACTGGGTCTCCTATTCTCCAAGTTTAATGGTCAT
ATGTCCGAACCCAGTTCAGAGCCAATGTACACAATCTCTGATGGAATTGTTCAGCCACAC
TATATGTGGCAGGACATCAGATATTCTCAGATGGAGAAAGGGAAAGCAGAGGCCTGTTCT
CAAAGTGAAATTAACCTCAGTGAGGTAGAATTAGGTGAAGCCCGGGGCACTGCTCAGAGC
ACTGAATGCCCTCTAGCCTGTTCCAGCTCTCTTCACTGCGTTTCCAGCATCTGTTCCTCA
AATTCTAAACTTTTAGACTCCTCAGAGGATGTATTTGAAACATGGGGAGAGGCTTGTGAC
CTGCTCATGCACAAATGGGGTGATGGACAGGAAGAACAAGTTACAACTCGGCTCTAA
>XM_061137072.1 PREDICTED: Dama dama transient receptor potential cation channel subfamily C member 5 (TRPC5), mRNA
GAGTGGAAGTTTGCAAGGACGAAGCTCTGGATGAGTTACTTTGACGAAGGTGGCACCTTG
CCACCTCCTTTCAACATTATCCCCAGCCCCAAGTCATTTCTATACCTTGGCAACTGGTTC
AACAACACCTTCTGCCCTAAAAGAGACCCTGATGGTAGACGAAGAAGGCACAACTTGAGA
AGCTTCACAGAACGCCATGCTGACAGCCTAATACAGAACCAACATTACCAGGAAGTTATC
AGGAATTTAGTCAAAAGATATGTGGCAGCTATGATAAGAAATTCCAAAACAAATGAGGGA
CTAACAGAAGAAAATTTTAAGGAATTAAAGCAGGATATCTCCAGCTTTCGATATGAAGTG
CTTGACCTCTTGGGAAACAGGAAGCACCAAAGAAGAAGTTTTTCCACTAGCAGCACTGAA
CTCTCT---CAGAGGGATGATACCAATGATGGCAGTGGTGGGGCTCGGGCCAAATCGAAG
AGTGTTTCTTTCAATGTAGGCTGCAAGAAAAAAGCCTGCCATGGGCCACCTCTCATCAGG
ACTATGCCAAGAGTCGGTGGTGCCCAAGGCAAGTCAAAAGCTGAGTCATCAAGCAAACGA
TCCTTCATGGGTCCCTCTCTCAAGAAACTGGGTCTCCTATTCTCCAAGTTTAATGGTCAT
ATGTCCGAACCCAGTTCAGAGCCAATGTACACAATCTCTGATGGAATTGTTCAGCCACAC
TATATGTGGCAGGACATCAGATATTCTCAGATGGAGAAAGGGAAAGCAGAGGCCTGTTCT
CAAAGTGAAATTAACCTCAGTGAGGTAGAATTAGGTGAAGCCCGGGGCACTGCTCAGAGC
ACTGAATGCCCTCTAGCCTGTTCCAGCTCTCTTCACTGCGTTTCCAGCATCTGTTCCTCA
AATTCTAAACTTTTAGACTCCTCAGAGGATGTATTTGAAACATGGGGAGAGGCTTGTGAC
CTGCTCATGCACAAATGGGGTGATGGACAGGAAGAACAAGTTACAACTCGGCTCTAA
>XM_022556737.1 PREDICTED: Delphinapterus leucas transient receptor potential cation channel subfamily C member 5 (TRPC5), mRNA
GAGTGGAAGTTTGCAAGGACGAAGCTCTGGATGAGTTACTTCGATGAAGGCGGCACCTTG
CCACCTCCTTTCAACATCATCCCCAGCCCCAAGTCATTTCTATACCTTGGTAACTGGTTC
AACAACACCTTCTGCCCCCAAAGAGACCCTGATGGTAGACGGAGAAGGCACAACTTGAGA
AGCTTCACAGAACGCCATGCTGACAGCCTGATACAGAATCAACATTACCAGGAAGTTATC
AGGAATTTAGTCAAAAGATATGTGGCAGCTATGATAAGAAATTCCAAAACAAATGAGGGA
CTAACAGAAGAAAATTTTAAGGAATTAAAGCAGGACATTTCCAGCTTTCGATATGAAGTG
CTTGACCTCTTAGGAAATAGGAAGCACCAAAGGAGAAGTTTTTCCACTAGCAGCACTGAA
CTCTCT---CAGAGAGATGATACCAATGATGGCAGTGGCGGGGCTCGGGCCAAATCCAAG
AGTGTCTCTTTCAATTTAGGCTGCAAGAAAAAAGCCTGCCATGGGCCACCTCTCATCAGG
ACCATGCCAAGAGTTGGTGGTGGCCAAGGGAAGTCAAAAGCTGAGTCATCAAGCAAACGC
TCCTTCATGGGTCCCTCTCTCAAGAAACTGGGTCTCCTATTCTCCAAGTTTAATGGTCAT
ATGTCTGAACCCAGTTCAGAGCCGATGTACACAATTTCTGATGGAATCGTTCAGCCGCAC
TATATGTGGCAGGACATCAAATATTCTCAGATGGAGAAAGGGAAAGCAGAGTCCTGTTCT
CAAAGTGAAATTAACCTCAGTGAGGTAGAATTAGGTGAAGCCCGGGGCGCTGCTCAGAGC
AGTGAATGCCCTCTAGCCTGTTCCAGCTCTCTTCACTGCGCATCCAGCATCTGCTCCTCA
AATTCTAAACTTTTAGACTCCTCAGAGGATGTATTTGAAACTTGGGGAGAGGCTTGTGAC
CTGCTCATGCACAAATGGGGTGATGGACAGGAAGAACAAGTTACAACTCGGCTCTAA
>XM_060002621.1 PREDICTED: Delphinus delphis transient receptor potential cation channel subfamily C member 5 (TRPC5), mRNA
GAGTGGAAGTTTGCAAGGACGAAGCTCTGGATGAGTTACTTCGATGAAGGCGGCACCTTG
CCACCTCCTTTCAACATCATCCCCAGCCCCAAGTCATTTCTATACCTTGGTAACTGGTTC
AACAACACCTTCTGCCCCCAAAGAGACCCTGATGGTAGACGGAGAAGGCACAACTTGAGA
AGCTTCACAGAACGCCATGCTGACAGCCTGATACAGAATCAACATTACCAGGAAGTTATC
AGGAATTTAGTCAAAAGATATGTGGCAGCTATGATAAGAAATTCCAAAACAAATGAGGGA
CTCACAGAAGAAAATTTTAAGGAATTAAAGCAGGACATTTCCAGCTTTCGATATGAAGTG
CTTGACCTCTTAGGAAATAGGAAGCACCAAAGGAGAAGTTTTTCCACTAGCAGCACTGAA
CTCTCT---CAGAGAGATGATACCAATGATGGCAGTGGCGGGGCTCGGGCCAAATCCAAG
AGCGTCTCTTTCAATTTAGGCTGCAAGAAAAAAGCCTGCCATGGGCCACCTCTCATCAGG
ACCATGCCAAGAGTTGGTGGTGCCCAAGGGAAGTCAAAAGCTGAGTCATCAAGCAAACGC
TCCTTCATGGGTCCCTCTCTCAAGAAACTGGGTCTCCTATTCTCCAAGTTTAATGGTCAT
ATGTCTGAACCCAGTTCAGAGCCGATGTACACAATTTCTGATGGAATCGTTCAGCCGCAC
TATATGTGGCAGGACATCAAATATTCTCAGATGGAGAAAGGGAAAGCAGAGTCCTGTTCT
CAAAGTGAAATTAACCTCAGTGAGGTAGAATTAGGTGAAGCCCGGGGCGCTGCTCAGAGC
AGTGAATGCCCTCTAGCCCGTTCCAGCTCTCTTCACTGCGTATCCAGCATCTGCTCCTCA
AATTCTAAACTTTTAGACTCCTCAGAGGATGTATTTGAAACTTGGGGAGAGGCTTGTGAC
CTGCTCATGCACAAATGGGGTGACGGACAGGAAGAACAAGTTACAACTCGGCTCTAA
>XM_061177891.1 PREDICTED: Eubalaena glacialis transient receptor potential cation channel subfamily C member 5 (TRPC5), mRNA
GAGTGGAAGTTTGCAAGGACCAAACTCTGGATGAGTTACTTCGATGAAGGCGGCACCTTG
CCACCTCCTTTCAACATCATCCCCAGCCCCAAGTCATTTCTATACCTTGGTAACTGGTTC
AACAACACCTTCTGCCCCCAAAGAGACCCTGATGGTAGACGGAGAAGGCACAACTTGAGA
AGCTTCACAGAACGCCATGCTGACAGCCTGATACAGAATCAACATTACCAGGAAGTTATC
AGGAATTTAGTCAAAAGATATGTGGCAGCTATGATAAGAAATTCCAAAACAAATGAGGGA
CTAACAGAAGAAAATTTTAAGGAATTAAAGCAGGACATTTCCAGCTTTCGATATGAAGTG
CTTGACCTCTTGGGAAATAGGAAGCACCAAAGGAGAAGTTTTTCCACTAGCAGCACTGAA
CTCTCT---CAGAGAGATGATACCAATGATGGCAGTGGCGGGGCTCGGGCCAAATCCAAG
AGTGTCTCTTTCAATTTAGGCTGCAAGAAAAAAGCCTGCCATGGGCCACCTCTCATCAGG
ACCATGCCAAGAGTTGGTGGTGCCCAAGGGAAGTCAAAAGCTGAGTCATCAAGCAAACGC
TCCTTCATGGGTCCCTCTCTCAAGAAACTGGGTCTCCTATTCTCCAAGTTTAATGGTCAT
ATGCCTGAACCCAGTTCAGAGCCGATGTACACAATTTCTGATGGAATCGTTCAGCCGCAC
TATATGTGGCAGGACATCAAATATTCTCAGATGGAGAAAGGGAAAGCAGAGTCCTGTTCT
CAAAGTGAAATTAACCTCAGTGAGGTAGAATTAGGTGAAGCCCGGGGCGCTGCTCAGAGC
AGTGAATGCCCTCTAGCCTGTTCCAGCTCTCTTCACTGCGCATCCAGCATCTGCTCCTCA
AATTCTAAACTTTTAGACTCCTCAGAGGATGTATTTGAAACTTGGGGAGAGGCTTGTGAC
CTGCTCATGCACAAATGGGGTGACGGACAGGAAGAACAAGTTACAACTCGGCTCTAA
>XM_030835730.2 PREDICTED: Globicephala melas transient receptor potential cation channel subfamily C member 5 (TRPC5), transcript variant X2, mRNA
GAGTGGAAGTTTGCAAGGACGAAGCTCTGGATGAGTTACTTCGATGAAGGCGGCACCTTG
CCACCTCCTTTCAACATCATCCCCAGCCCCAAGTCATTTCTATACCTTGGTAACTGGTTC
AACAACACCTTCTGCCCCCAAAGAGACCCTGATGGTAGACGGAGAAGGCACAACTTGAGA
AGCTTCACAGAACGCCATGCTGACAGCCTGATACAGAATCAACATTACCAGGAAGTTATC
AGGAATTTAGTCAAAAGATATGTGGCAGCTATGATAAGAAATTCCAAAACAAATGAGGGA
CTCACAGAAGAAAATTTTAAGGAATTAAAGCAGGACATTTCCAGCTTTCGATATGAAGTG
CTTGACCTCTTAGGAAATAGGAAGCACCAAAGGAGAAGTTTTTCCACTAGCAGCACTGAA
CTCTCT---CAGAGAGATGATACCAATGATGGCAGTGGCGGGGCTCGGGCCAAATCCAAG
AGTGTCTCTTTCAATTTAGGCTGCAAGAAAAAAGCCTGCCATGGGCCACCTCTCATCAGG
ACCATGCCAAGAGTTGGTGGTGCCCAAGGGAAGTCAAAAGCTGAGTCATCAAGCAAACGC
TCCTTCATGGGTCCCTCTCTCAAGAAACTGGGTCTCCTATTCTCCAAGTTTAATGGTCAT
ATGTCTGAACCCAGTTCAGAGCCGATGTACACAATTTCTGATGGAATCGTTCAGCCGCAC
TATATGTGGCAGGACATCAAATATTCTCAGATGGAGAAAGGGAAAGCAGAGTCCTGTTCT
CAAAGTGAAATTAACCTCAGTGAGGTAGAATTAGGTGAAGCCCGGGGCGCTGCTCAGAGC
AGTGAATGCCCTCTAGCCTGTTCCAGCTCTCTTCACTGCGCATCCAGCATCTGCTCCTCA
AATTCTAAACTTTTAGACTCCTCAGAGGATGTATTTGAAACTTGGGGAGAGGCTTGTGAC
CTGCTCATGCACAAATGGGGTGACGGACAGGAAGAACAAGTTACAACTCGGCTCTAA
>XM_057718472.1 PREDICTED: Hippopotamus amphibius kiboko transient receptor potential cation channel subfamily C member 5 (TRPC5), mRNA
GAGTGGAAGTTTGCAAGGACGAAGCTCTGGATGAGTTACTTTGACGAAGGCGGCACCTTG
CCACCTCCTTTCAACATCATCCCTAGCCCCAAGTCATTTCTATACCTTGGTAACTGGTTC
AACAACACCTTCTGCCCCAAAAGAGACCCTGATGGTAGACGGAGAAGGCGCAACTTGAGA
AGCTTCACAGAACGCCATGCTGACAGCCTGATACAGAATCAACATTACCAGGAAGTTATC
AGGAATTTAGTGAAAAGATATGTGGCAGCTATGATAAGAAATTCTAAAACAAATGAGGGA
CTAACAGAAGAAAATTTTAAGGAGTTAAAGCAGGACATTTCCAGCTTTAGATATGAAGTG
CTTGACCTCTTGGGAAATAGGAAGCACCAAAGGAGAAGCTTTTCCACTAGCAGCACTGAA
CTCTCT---CAGAGGGATGATACCAATGATGGCAGTGGTGGGGCTCGGGCCAAATCCAAG
AGTGTCTCTTTCCATTTAGGCTGCAAGAAAAAAACCTGCCATGGGCCACCTCTCATCAGG
ACCATGCCAAGAGTCGGTGGTGCCCAAGGGAAGTCAAAATCTGAGTCGTCAAGCAAACGC
TCCTTCATGGGTCCTTCGCTCAAGAAACTGGGTCTCCTGTTCTCCAAGTTTAATGGTCAT
ATGTCTGAACCCAGTTCAGAGCCGATGTACACAATTTCTGATGGAATCGTTCAGCCGCAT
TATATGTGGCAGGACATCAAATATTCTCAGATGGAGAAAGGGAAAGCAGAGGCCTGTTCT
CAAAGTGAAATTAACCTCAGTGAGGTAGAATTAGGTGAAGCCCGGGGCGCTGCTCAGAGC
AGTGAATGCCCTCTAGCCTGTTCCAGCTCTCTTCACTGCGTATCCAGCATCTGCTCCTCA
AATTCTAAACTTTTAGACTCCTCAGAAGATGTATTTGAAACTTGGGGAGAGGCGTGTGAC
CTGCTCATGCACAAATGGGGTGATGGACAGGAAGAACAAGTTACAACTCGGCTCTAA
>XM_059050011.1 PREDICTED: Kogia breviceps transient receptor potential cation channel subfamily C member 5 (TRPC5), mRNA
GAGTGGAAGTTTGCAAGGACGAAGCTCTGGATGAGTTACTTCGATGAAGGCGGCACCTTG
CCACCTCCTTTCAACATCATCCCCAGCCCCAAGTCATTTCTATACCTTGGTAACTGGTTC
AACAACACCTTCTGCCCCCAAAGAGACCCTGATGGTAGACGGAGAAGGCACAACTTGAGA
AGCTTCACAGAACGCCATGCTGACAGCCTGATACAGAATCAACATTACCAGGAAGTTATC
AGGAATTTGGTCAAAAGATATGTGGCAGCTATGATAAGAAATTCCAAAACAAATGAGGGA
CTAACAGAAGAAAATTTTAAGGAATTAAAGCAGGACATTTCCAGCTTTCGATATGAAGTG
CTTGACCTCTTGGGAAATAGGAAGCACCAAAGGAGAAGTTTTTCCACTAGTAGCACTGAA
CTCTCT---CAGAGAGATGATACCAATGATGGCAGTGGCGGGGCTCGGGCCAAGTCCAAG
AGTGTCTCTTTCAATTTAGGCTGCAAGAAAAAAGCCTGCCATGGGCCACCTCTCATCAGG
ACCATGCCAAGAGTTGGTGGTGCCCAAGGCAAGTCAAAAGCTGAGTCATCAAGCAAACGC
TCCTTCATGGGTCCCTCTCTCAAGAAACTGGGTCTCCTATTCTCCAAGTTTAATGGTCAT
ATGTCTGAACCCAGTTCAGAGCCGATGTACACAATTTCTGATGGAATCGTTCAGCCGCAC
TATATGTGGCAGGACATCAAATATTCTCAGATGGAGAAAGGGAAAGCAGAGTCCTGTTCT
CAAAGTGAAATTAACCTCAGTGCAGTAGAATCAGGTGAAGCCCGGGGCGCTGCTCAGAGC
AGCGAATGCCCTCTAGCCTGTTCCAGCTCTCTTCACTGCGCATCCAGCACCTGTTCCTCA
AATTCTAAACTTTTAGACTCCTCAGAGGATGTATTTGAAACTTGGGGAGAGGCTTGTGAC
CTGCTCATGCACAAATGGGGTGATGGACAGGAAGAACAAGTTACAACTCGGCTCTAA
>XM_060138597.1 PREDICTED: Lagenorhynchus albirostris transient receptor potential cation channel subfamily C member 5 (TRPC5), mRNA
GAGTGGAAGTTTGCAAGGACGAAGCTCTGGATGAGTTACTTCGATGAAGGCGGCACCTTG
CCACCTCCTTTCAACATCATCCCCAGCCCCAAGTCATTTCTATACCTTGGTAACTGGTTC
AACAACACCTTCTGCCCCCAAAGAGACCCTGATGGTAGACGGAGAAGGCACAACTTGAGA
AGCTTCACAGAACGCCATGCTGACAGCCTGATACAGAATCAACATTACCAGGAAGTTATC
AGGAATTTAGTCAAAAGATATGTGGCAGCTATGATAAGAAATTCCAAAACAAATGAGGGA
CTAACAGAAGAAAATTTTAAGGAATTAAAGCAGGACATTTCCAGCTTTCGATATGAAGTG
CTTGACCTCTTAGGAAACAGGAAGCACCAAAGGAGAAGTTTTTCCACTAGCAGCACTGAA
CTCTCT---CAGAGAGATGATACCAATGATGGCAGTGGCGGAGCTCGGGCCAAATCCAAG
AGCGTCTCTTTCAATTTAGGCTGCAAGAAAAAAGCCTGCCATGGGCCACCTCTCATCAGG
ACCATGCCAAGAGTTGGTGGTGCCCAAGGGAAGTCAAAAGCTGAGTCATCAAGCAAACGC
TCCTTCATGGGTCCCTCTCTCAAGAAACTGGGTCTCCTATTCTCCAAGTTTAATGGTCAT
ATGTCTGAACCCAGTTCAGAGCCGATGTACACAATTTCTGATGGAATCGTTCAGCCGCAC
TATATGTGGCAGGACATCAAATATTCTCAGATGGAGAAAGGGAAAGCAGAGTCCTGTTCT
CAAAGTGAAATTAACCTCAGTGAGGTAGAATTAGGTGAAGCCCGGGGCGCTGCTCAGAGC
AGTGAATGCCCTCTAGCCTGTTCCAGCTCTCTTCACTGCGCATCCAGCATCTGCTCCTCA
AATTCTAAACTTTTAGACTCCTCAGAGGATGTATTTGAAACTTGGGGAGAGGCTTGTGAC
CTGCTCATGCACAAATGGGGTGATGGACAGGAAGAACAAGTTACAACTCGGCTCTAA
>XM_007466308.1 PREDICTED: Lipotes vexillifer transient receptor potential cation channel, subfamily C, member 5 (TRPC5), mRNA
GAGTGGAAGTTTGCAAGGACGAAGCTCTGGATGAGTTACTTCGATGAAGGCGGCACCTTG
CCACCTCCTTTCAACATCATCCCCAGCCCCAAGTCATTTCTATACCTTGGTAACTGGTTC
AACAACACCTTCTGCCCCCAAAGAGACCCCGATGGTAGACGGAGAAGGCACAACTTGAGA
AGCTTCACAGAACGCCATGCTGACAGCCTGATACAGAATCAACATTACCAGGAAGTTATC
AGGAATTTAGTCAAAAGATATGTGGCAGCTATGATAAGAAATTCCAAAACAAATGAGGGA
CTAACAGAAGAAAATTTTAAGGAATTAAAGCAGGACATTTCCAGCTTTCGATATGAAGTG
CTTGACCTCTTGGGAAATAGGAAGCACCAAAGGAGAAGTTTTTCCACTAGCAGCACTGAA
CTCTCT---CAGAGAGATGATACCAATGATGGCAGTGGCGGGGCTCGGGCCAAATCCAAG
AGTGTCTCTTTCAATTTAGGCTGCAAGAAAAAAGCCTGCCATGGGCCACCTCTCATCAGG
ACCATGCCAAGAGTTGGTGGTGCCCAAGGGAAGTCAAAAGCTGAGTCATCAAGCAAACGC
TCCTTCATGGGTCCCTCTCTCAAGAAACTGGGTCTCCTATTCTCCAAGTTTAATGGTCAT
ATGTCTGAACCCAGTTCAGAGCCGATGTACACAATTTCTGATGGAATCGTTCAGCCGCAC
TATATGTGGCAGGACATCAAATATTCTCAGATGGAGAAAGGGAAAGCAGAGTCCTGTTCT
CAAAGTGAAATTAACCTCAGTGAGGTAGAATTAGGTGAAGCCCGGGGCGCTGCTCAGAGC
AGTGAATGCCCTCTAGCCTGTTCCAGCTCTCTTCACTGCGCATCCAGCATCTGCTCCTCA
AATTCTAAACTTTTAGACTCCTCAGAGGATGTATTTGAAACTTGGGGAGAGGCTTGTGAC
CTGCTCATGCACAAATGGGGTGATGGACAGGAAGAACAAGTTACAACTCGGCTCTAA
>XM_060086790.1 PREDICTED: Mesoplodon densirostris transient receptor potential cation channel subfamily C member 5 (TRPC5), mRNA
GAGTGGAAGTTTGCAAGGACAAAGCTCTGGATGAGTTACTTCGATGAAGGTGGCACCTTG
CCACCTCCTTTCAACATCATCCCCAGCCCCAAGTCATTTCTATACCTTGGTAACTGGTTC
AACAACACCTTCTGCCCCCAAAGAGACCCTGATGGTAGACGGAGAAGGCACAACTTGAGA
AGCTTCACAGAACGTCATGCTGACAGCCTGATACAGAATCAACATTACCAGGAAGTTATC
AGGAATTTAGTCAAAAGATATGTGGCAGCTATGATAAGAAATTCCAAAACAAATGAGGGA
CTAACAGAAGAAAATTTTAAGGAATTAAAGCAGGACATTTCCAGCTTTCGATATGAAGTG
CTTGACCTCTTGGGAAACAGGAAACACCAAAGGAGAAGTTTTTCCACTAGCAGCACTGAA
TTTTCT---CAGAGAGATGATACCAATGATGGCAGTGGCGGGGCTCGGGCCAAATCCAAG
AGTGTCTCTTTCAATTTAGGCTGCAAGAAAAAAGCCTGCCATGGGCCACCTCTCATCAGG
ACCATGCCAAGAGTTGGTGGTGCCCAAGGGAAGTCAAAAGCTGAGTCATCAAGCAAACGC
TCCTTCATGGGTCCCTCTCTCAAGAAACTGGGTCTCCTATTCTCCAAGTTTAATGGTCAT
ATGTCTGAACCCAGTTCAGAGCCGATGTACACAATTTCTGATGGAATCGTTCAGCCACAT
TATATGTGGCAGGATATCAAATATTCTCAGATGGAGAAAGGGAAAGCAGAGTCCTGTTCT
CAAAGGGAAATTAACCTCAGTGAGGTAGAATTAGGTGACGCCCGGGGCGCTGCTCAGAGC
AGTGAATGCCCTCTAGCCTGTTCCAGCTCTCTTCACTGCGCATCCAGCATCTGCTCCTCA
AATTCTAAACTTTTAGACTCCTCAGAGGATGTATTTGAAACTTGGGGAGAGGCTTGTGAC
CTGCTCATGCACAAATGGGGTGATGGACAGGAAGACCAAGTTACAACTCGGCTCTAA
>XM_029240598.1 PREDICTED: Monodon monoceros transient receptor potential cation channel subfamily C member 5 (TRPC5), mRNA
GAGTGGAAGTTTGCAAGGACGAAGCTCTGGATGAGTTACTTCGATGAAGGCGGCACCTTG
CCACCTCCTTTCAACATCATCCCCAGCCCCAAGTCATTTCTATACCTTGGTAACTGGTTC
AACAACACCTTCTGCCCCCAAAGAGACCCTGATGGTAGACGGAGAAGGCACAACTTGAGA
AGCTTCACAGAACGCCATGCTGACAGCCTGGTACAGAATCAACATTACCAGGAAGTTATC
AGGAATTTAGTCAAAAGATATGTGGCAGCTATGATAAGAAATTCCAAAACAAATGAGGGA
CTAACAGAAGAAAATTTTAAGGAATTAAAGCAGGACATTTCCAGCTTTCGATATGAAGTG
CTTGACCTCTTAGGAAATAGGAAGCACCAAAGGAGAAGTTTTTCCACTAGCAGCACTGAA
CTCTCT---CAGAGAGATGATACCAATGATGGCAGTGGCGGGGCTCGGGCCAAATCCAAG
AGTGTCTCTTTCAATTTAGGCTGCAAGAAAAAAGCCTGCCATGGGCCACCTCTCATCAGG
ACCATGCCAAGAGTTGGTGGTGGCCAAGGGAAGTCAAAAGCTGAGTCATCAAGCAAACGC
TCCTTCATGGGTCCCTCTCTCAAGAAACTGGGTCTCCTATTTTCCAAGTTTAATGGTCAT
ATGTCTGAACCCAGTTCAGAGCCGATGTACACAATTTCTGATGGAATCGTTCAGCCGCAC
TATATGTGGCAGGACATCAAATATTCTCAGATGGAGAAAGGGAAAGCAGAGTCCTGTTCT
CAAAGTGAAATTAACCTCAGTGAGGTAGAATTAGGTGAAGCCCGGGGCGCTGCTCAGAGC
AGTGAATGCCCTCTAGCCTGTTCCAGCTCTCTTCACTGCGCATCCAGCATCTGCTCCTCA
AATTCTAAACTTTTAGACTCCTCAGAGGATGTATTTGAAACTTGGGGAGAGGCTTGTGAC
CTGCTCATGCACAAATGGGGTGATGGACAGGAAGAACAAGTTACAACTCGGCTCTAA
>XM_055393456.1 PREDICTED: Moschus berezovskii transient receptor potential cation channel subfamily C member 5 (TRPC5), mRNA
GAGTGGAAGTTTGCAAGGACGAAGCTCTGGATGAGTTACTTTGATGAAGGTGGCACCTTG
CCACCTCCTTTCAACATTATTCCCAGCCCCAAGTCATTTCTATACCTTGGCAACTGGTTC
AACAACACCTTCTGCCCTAAAAGAGACCCTGACGGTAGACGGAGAAGGCACAACTTGAGA
AGCTTCACAGAACGCCATGCTGACAGCCTGATACAGAACCAACATTACCAGGAAGTTATC
AGGAATTTAGTCAAAAGATACGTGGCAGCTATGATAAGAAATTCCAAAACAAATGAGGGA
CTAACAGAAGAAAATTTTAAGGAATTAAAGCAGGATATCTCCAGCTTTCGATATGAAGTG
CTTGACCTCTTGGGAAATAGGAAGCACCAAAGGAGAAGCTTTTCCGCTAGCAGCACTGAA
CTCTCT---CAGAGGGATGATACCAATGATGGTAGTGGTGGGGCTCGGCCCAAATCCAAG
AGTGTCTCTTTCAATGTAGGCTGCAAGAAAAAAGCCTGCCATGGGCCACCTCTCATCAGG
ACTATGCCAAGAGTTGGTGGTGCCCAAGGCAAGTCAAAAGCTGAGTCATCAAGCAAACGA
TCCTTCATGGGTCCCTCTCTCAAGAAACTGGGTCTCCTATTCTCCAAGTTTAATGGTCAT
ATGTCTGAAGCCAGTTCAGAGCCAATGTACACAATCTCTGATGGAATTGTTCAGCCACAC
TACATGTGGCAGGACATCAGACATTCTCAGATGGAGAAAGGGAAAGCAGAGGCCTGTTCT
CAAAGTGAAATTAACCTCAGTGAGGTAGAATTAGATGAAGCCCGGGGCACTGCTCAGAGC
AAAGAATGCCCTCTATCCTGTTCCAGCTCTCTTCACTGCATATCCAGCATCTGTTCCTCA
AATTCTAAACTTTTAGACTCCTCAGAGGATGTATTTGAAACGTGGGGAGAGGCTTGTGAC
CTGCTCATGCACAAATGGGGTGATGGACAGGAAGAACAAGTTACAACTCGGCTCTAA
>XM_024749174.1 PREDICTED: Neophocaena asiaeorientalis asiaeorientalis transient receptor potential cation channel subfamily C member 5 (TRPC5), mRNA
GAGTGGAAGTTTGCAAGGACGAAGCTCTGGATGAGTTACTTCGATGAAGGCGGCACCTTG
CCACCTCCTTTCAACATCATCCCCAGCCCCAAGTCATTTCTATACCTTGGTAACTGGTTC
AACAACACCTTCTGCCCCCAAAGAGACCCTGATGGTAGACGGAGAAGGCACAACTTGAGA
AGCTTCACAGAACGCCATGCTGACAGCCTGATACAGAATCAACATTACCAGGAAGTTATC
AGGAATTTAGTCAAAAGATATGTGGCAGCTATGATAAGAAATTCCAAAACAAATGAGGGA
CTAACAGAAGAAAATTTTAAGGAATTAAAGCAGGACATTTCCAGCTTTCGATATGAAGTG
CTTGACCTCTTAGGAAATAGGAAGCACCAAAGGAGAAGTTTTTCCACTAGCAGCACTGAA
CTCTCT---CAGAGAGATGATACCAACGATGGCAGTGGCGGGGCTCGGGCCAAATCCAAG
AGTGTCTCTTTCAATTTAGGCTGCAAGAAAAAAGCCTGCCATGGGCCACCTCTCATCAGG
ACCATGCCAAGAGTTGGTGGTAGCCAAGGGAAGTCAAAAGCTGAGTCATCAAGCAAACGC
TCCTTCATGGGTCCCTCTCTCAAGAAACTGGGTCTCCTATTCTCCAAGTTTAATGGTCAT
ATGTCTGAACCCAGTTCAGAGCCGATGTACACAATTTCTGATGGAGTCGTTCAGCCGCAC
TATATGTGGCAGGACATCAAATATTCTCAGATGGAGAAAGGGAAAGCAGAGTCCTGTTCT
CAAAGTGAAATTAACCTCAGTGAGGTAGAATTAGGTGAAGCCCGGGGCGCTGCTCAGAGC
AGTGAATGCCCTCTAGCCTGTTCCAGCTCTCTTCACTGCGCATCCAGCATCTGCTCCTCA
AATTCTAAACTTTTAGACTCCTCAGAGGATGTATTTGAAACTTGGGGAGAGGCTTGTGAC
CTGCTCATGCACAAATGGGGTGATGGACAGGAAGAACAAGTTACAACTCGGCTCTAA
>XM_020881534.1 PREDICTED: Odocoileus virginianus texanus transient receptor potential cation channel subfamily C member 5 (TRPC5), mRNA
GAGTGGAAGTTTGCAAGGACGAAGCTCTGGATGAGTTACTTTGACGAAGGTGGCACCTTG
CCACCTCCTTTCAACATTATCCCCAGCCCCAAGTCATTTCTATACCTTGGCAACTGGTTC
AACAACACCTTCTGCCCTAAAAGAGACCCTGATGGTAGACGAAGAAGGCACAACTTGAGA
AGCTTCACAGAACGCCATGCTGACAGCCTGATACAGAACCAACATTACCAGGAAGTTATC
AGGAATTTAGTCAAAAGATATGTGGCAGCTATGATAAGAAATTCCAAAACAAATGAGGGA
CTAACAGAAGAAAATTTTAAGGAATTAAAGCAGGATATCTCCAGCTTTCGATATGAAGTG
CTTGACCTCTTGGGGAACAGGAAGCACCAAAGGAGAAGTTTTTCCACTAGCAGCACTGAA
CTCTCT---CAGAGGGATGATACCAATGATGGCAGTGGTGGGGCTCGGGCCAAATCCAAG
AGTGTCTCTTTCAATGTAGGCTGCAAGAAAAAAGCCTGCCATGGGCCACCTCTCATCAGG
ACTATGCCAAGAGTTGGTGGTGCCCAAGGCAAGTCAAAAGCTGAGTCATCAAGCAAACGA
TCCTTCATGGGTCCCTCTCTCAAGAAACTGGGTCTCCTATTCTCCAAGTTTAATGGTCAT
ATGTCTGAACCCAGTTCAGAGCCAATGTACACAATCTCTGATGGAATTGTTCAGCCACAC
TATATGTGGCAGGACATCAGATATTCTCAGATGGAGAAAGGGAAAGCAGAGGCCTGTTCT
CAAAGTGAAATTAACCTCAGTGAGGTAGAATTAGGTGAAGCCCGGGGCACTGCTCAGAGC
ACTGAATGCCCTCTAGCCTGTTCCAGCTCTCTTCACTGCGTTTCCAGCATCTGTTCCTCA
AATTCTAAACTTTTAGACTCCTCAGAGGATGTATTTGAAACGTGGGGAGAGGCCTGTGAC
CTGCTCATGCACAAATGGGGTGATGGACAGGAAGAACAAGTTACAACTCGGCTCTAA
>XM_004281548.3 PREDICTED: Orcinus orca transient receptor potential cation channel subfamily C member 5 (TRPC5), mRNA
GAGTGGAAGTTTGCAAGGACGAAGCTCTGGATGAGTTACTTCGATGAAGGCGGCACCTTG
CCACCTCCTTTCAACATCATCCCCAGCCCCAAGTCATTTCTATACCTTGGTAACTGGTTC
AACAACACCTTCTGCCCCCAAAGAGACCCTGATGGTAGACGGAGAAGGCACAACTTGAGA
AGCTTCACAGAACGCCATGCTGACAGCCTGATACAGAATCAACATTACCAGGAAGTTATC
AGGAATTTAGTCAAAAGATATGTGGCAGCTATGATAAGAAATTCCAAAACAAATGAGGGA
CTAACAGAAGAAAATTTTAAGGAATTAAAGCAGGACATTTCCAGCTTTCGATATGAAGTG
CTTGACCTCTTAGGAAATAGGAAGCACCAAAGGAGAAGTTTTTCCACTAGCAGCACTGAA
CTCTCT---CAGAGAGATGATACCAATGATGGCAGTGGCGGGGCTCGGGCCAAATCCAAG
AGCGTCTCTTTCAATTTAGGCTGCAAGAAAAAAGCCTGCCATGGGCCACCTCTCATCAGG
ACCATGCCAAGAGTTGGTGGTGCCCAAGGGAAGTCAAAAGCTGAGTCATCAAGCAAACGC
TCCTTCATGGGTCCCTCTCTCAAGAAACTGGGTCTCCTATTCTCCAAGTTTAATGGTCAT
ATGTCTGAACCCAGTTCAGAGCCGATGTACACAATTTCTGATGGAATCGTTCAGCCGCAC
TATATGTGGCAGGACATCAAATATTCTCAGATGGAGAAAGGGAAAGCAGAGTCCTGTTCT
CAAAGTGAAATTAACCTCAGTGAGGTAGAATTAGGTGAAGCCCGGGGCGCTGCTCAGAGC
AGTGAATGCCCTCTAGCCTGTTCCAGCTCTCTTCACTGCGCATCCAGCATCTGCTCCTCA
AATTCTAAACTTTTAGACTCCTCAGAGGATGTATTTGAAACTTGGGGAGAGGCTTGTGAC
CTGCTCATGCACAAATGGGGTGATGGACAGGAAGAACAAGTTACAACTCGGCTCTAA
>XM_040265106.1 PREDICTED: Oryx dammah transient receptor potential cation channel subfamily C member 5 (TRPC5), mRNA
GAGTGGAAGTTTGCAAGGACGAAGCTCTGGATGAGTTACTTTGATGAAGGTGGCACCTTG
CCACCTCCTTTCAACATTATCCCCAGCCCCAAGTCATTTCTATACCTTGGCAACTGGTTC
AACAACACCTTCTGCCCTAAAAGAGACCCTGATGGTAGACGGAGAAGGCGCAACTTGAGA
AGCTTCACAGAACGCCATGCTGACAGCCTGATACAGAACCAACATTACCAGGAAGTTATC
AGGAATTTAGTCAAAAGATATGTGGCAGCTATGATAAGAAATTCCAAAACAAATGAGGGA
CTAACAGAAGAAAATTTTAAGGAATTAAAGCAGGATATCTCCAGTTTTCGATATGAAGTG
CTTGACCTCTTGGGAAACAGGAAGCACCAAAGGAGAAGCTTTTCCACTAGCAGCACTGAA
CTCTCA---CAGAGGGATGATACCAACGATGGCAGTGGTGGGGCTCGGGCCAAATCCAAG
AGTGTCTCTTTCAATGTAGGCTGCAAGAAAAAAGCCTGCCATGGGCCACCTCTCATCAGG
ACTATGCCAAGAGTCGGTGGTGCCCAAGGCAAGTCAAAAGCTGAGTCATCAAGCAAACGA
TCCTTCATGGGTCCCTCTCTCAAGAAACTGGGTCTCCTATTCTCCAAGTTTAATGGTCAT
ATGTCCGAACCCAGTTCAGAGCCAATGTACACCATCTCTGATGGAATTGTTCAGCCACAC
TATATGTGGCAGGACATCAGATATTCTCAGATGGAGAAAGGGAAAGCAGAGGCCTGTTCT
CAAAGTGAAATTAACCTCAGTGAGGTAGAATTAGGTGAAGCCCAGGGCACTGCTCAGAGC
ACTGAATGCCCTCTAGCCTGTTCCAGCTCTCTTCACTGCGTATCCAGCATCTGTTCCTCA
AATTCTAAACTTTTAGACTCCTCAGAGGATGTATTTGAAACGTGGGGAGAGGCTTGTGAC
CTGCTCATGCACAAATGGGGTGATGGACAGGAAGAACAAGTTACAACTCGGCTCTAA
>XM_027963151.2 PREDICTED: Ovis aries transient receptor potential cation channel subfamily C member 5 (TRPC5), mRNA
GAGTGGAAGTTTGCAAGGACGAAGCTCTGGATGAGTTACTTTGATGAAGGTGGCACCTTG
CCACCTCCTTTCAACATTATCCCCAGCCCCAAGTCATTTCTATACCTTGGCAACTGGTTC
AACAACACCTTCTGCCCTAAAAGAGACCCTGATGGTAGACGGAGAAGGCACAACTTGAGA
AGCTTCACAGAACGCCATGCTGACAGCCTGATACAGAACCAACATTACCAGGAAGTTATC
AGGAATTTAGTCAAAAGATATGTGGCAGCTATGATAAGAAATTCCAAAACAAATGAGGGA
CTAACAGAAGAAAATTTTAAGGAATTAAAGCAGGATATCTCCAGCTTTCGATATGAAGTG
CTTGACCTCTTGGGAAACAGGAAGCACCAAAGGAGAAGCTTTTCCACTAGCAGCACTGAA
CTCTCG---CAGAGGGATGATACCAACGATGGCAGTGGTGGGGCTCGGGCCAAATCCAAG
AGTGTCTCTTTCAATGTAGGCTGCAAGAAAAAAGCCTGCCATGGGCCACCTCTCATCAGG
ACTATGCCAAGAGTCGGTGGTGCCCAAGGCAAGTCAAAAGCTGAGTCATCAAGCAAACGA
TCCTTCATGGGTCCCTCTCTCAAGAAACTGGGTCTCCTATTCTCCAAGTTTAATGGTCAT
ATGTCCGAACCCAGTTCAGAGCCAATGTACACCATCTCTGATGGAATTGTTCAGCCACAC
TATATGTGGCAGGACATCAGATATTCTCAGATGGAGAAAGGGAAAGCAGAGGCCTGTTCT
CAAAGTGAAATTAACCTCAGTGAGGTAGAATTAGGTGAAGCCCGGGGCACTGCTCAGAGC
ACTGAATGCCCTCTAGCCTGTTCCAGCTCTCTTCACTGCGTATCCAGCATCTGTTCCTCA
AATTCTAAACTTTTAGACTCCTCAGAGGATGTATTTGAAACGTGGGGAGAGGCTTGTGAC
CTGCTCATGCACAAATGGGGTGATGGACAGGAAGAACAAGTTACAACTCGGCTCTAA
>XM_047764922.1 PREDICTED: Phacochoerus africanus transient receptor potential cation channel subfamily C member 5 (TRPC5), mRNA
GAGTGGAAATTTGCAAGGACAAAGCTCTGGATGAGTTACTTTGACGAAGGTGGCACCTTG
CCACCTCCTTTCAACATCATCCCCAGCCCCAAGTCATTTCTATACCTTGGTAACTGGTTC
AACAATACCTTCTGCCCCAAAAGAGACCCTGATGGTAGACGGAGAAGGCACAACTTGAGA
AGCTTCACAGAACGCCATGCTGACAGCCTCATACAGAATCAACATTACCAGGAAGTTATC
AGGAATTTAGTGAAAAGATATGTGGCAGCTATGATAAGAAATTCCAAAACAAATGAAGGA
CTAACAGAAGAAAATTTTAAGGAATTGAAACAGGACATCTCCAGCTTTCGATATGAAGTG
CTTGACCTCTTGGGAAATAGGAAGCACCCAAGGAGAAGCTTTTCCACTAGCAGCACTGAA
CTCTCT---CAGAGGGATGATACCAATGATGGCAGTGGTGGGGCCCGGGCCAAATCCAAG
AGTGTCTCTTTCAATTTAGGCTGCAAGAAAAAAGCCTGCCACGGGCCACCTCTCATCAGG
ACCACACCAAGAGTCAGTGGTGCCCAAGGGAAGTCAAAAGCAGAGTCATCAAGCAAACGC
TCCTTCATGGGTCCCTCTCTCAAGAAACTGGGTCTCCTATTCTCCAAGTTTAACGGTCAT
ATGTCTGAACCCAGTTCAGAGCCAATGTACACAATTTCTGATGGAATCGTTCAGCAGCAC
TATATGTGGCAGGACGTCAGATATTCTCAGATGGAGAAAGGGAAGGCAGAGGCCTGTTCT
CAAAGTGAAATTAACCTCAGTGAGGTAGAATTAGGTGAAGCCAGGGGCGCTGCTCAGAGC
AGTGAATGCCCTCTAGCCTGTTCCAGCTCTCTTCACTGCGCATCCAGTATTTGCTCCTCA
AATTCTAAACTTTTAGACTCCTCAGAGGACGTATTTGAAACTTGGGGAGAGGCTTGTGAC
TTACTCATGCACAAATGGGGTGATGGACAGGAAGAACAAGTTACAACTCGGCTCTAA
>XM_032619874.1 PREDICTED: Phocoena sinus transient receptor potential cation channel subfamily C member 5 (TRPC5), mRNA
GAGTGGAAGTTTGCAAGGACGAAGCTCTGGATGAGTTACTTCGATGAAGGCGGCACCTTG
CCACCTCCTTTCAACATCATCCCCAGCCCCAAGTCATTTCTATACCTTGGTAACTGGTTC
AACAACACCTTCTGCCCCCAAAGAGACCCTGATGGTAGACGGAGAAGGCACAACTTGAGA
AGCTTCACAGAACGCCATGCTGACAGCCTGATACAGAATCAACATTACCAGGAAGTTATC
AGGAATTTAGTCAAAAGATATGTGGCAGCTATGATAAGAAATTCCAAAACAAATGAGGGA
CTAACAGAAGAAAATTTTAAGGAATTAAAGCAGGACATTTCCAGCTTTCGATATGAAGTG
CTTGACCTCTTAGGAAATAGGAAGCACCAAAGGAGAAGTTTTTCCACTAGCAGCACTGAA
CTCTCT---CAGAGAGATGATACCAACGATGGCAGTGGCGGGGCTCGGGCCAAATCCAAG
AGTGTCTCTTTCAATTTAGGCTGCAAGAAAAAAGCCTGCCATGGGCCACCTCTCATCAGG
ACCATGCCAAGAGTTGGTGGTGGCCAAGGGAAGTCAAAAGCTGAGTCATCAAGCAAACGC
TCCTTCATGGGTCCCTCTCTCAAGAAACTGGGTCTCCTATTCTCCAAGTTTAATGGTCAT
ATGTCTGAACCCAGTTCAGAGCCGATGTACACAATTTCTGATGGAGTCGTTCAGCCGCAC
TATATGTGGCAGGACATCAAATATTCTCAGATGGAGAAAGGGAAAGCAGAGTCCTGTTCT
CAAAGTGAAATTAACCTCAGTGAGGTAGAATTAGGTGAAGCCCGGGGCGCTGCTCAGAGC
AGTGAATGCCCTCTAGCCTGTTCCAGCTCTCTTCACTGCGCATCCAGCATCTGCTCCTCA
AATTCTAAACTTTTAGACTCCTCAGAGGATGTATTTGAAACTTGGGGAGAGGCTTGTGAC
CTGCTCATGCACAAATGGGGTGATGGACAGGAAGAACAAGTTACAACTCGGCTCTAA
>XM_007115180.1 PREDICTED: Physeter macrocephalus transient receptor potential cation channel subfamily C member 5 (TRPC5), mRNA
GAGTGGAAGTTTGCAAGGACGAAGCTCTGGATGAGTTACTTCGATGAAGGCGGCACCTTG
CCACCTCCTTTCAACATCATCCCCAGCCCCAAGTCATTTCTATACCTTGGTAACTGGTTC
AACAACACCTTCTGCCCCCAAAGAGACCCTGATGGTAGACGGAGAAGGCACAACTTGAGA
AGCTTCACAGAACGCCATGCTGACAGCCTGATACAGAATCAACATTACCAGGAAGTTATC
AGGAATTTAGTCAAAAGATATGTGGCAGCTATGATAAGAAATTCCAAAACAAATGAGGGA
CTAACAGAAGAAAATTTTAAGGAATTAAAGCAGGACATTTCCAGCTTTCGATATGAAGTG
CTTGACCTCTTGGGAAATAGGAAGCACCAAAGGAGAAGTTTTTCCACTAGCAGCACTGAA
CTCTCT---CAGAGAGATGATACCAATGATGGCAGTGGCGGGGCTCGGGCCAAATCCAAG
AGTGTCTCTTTCAATTTAGGCTGCAAGAAAAAAGCCTGCCATGGGCCACCTCTCATCAGG
ACCATGCCAAGAGTTGGTGGTGCCCAAGGCAAGTCAAAAGCTGAGTCATCAAGCAAACGC
TCCTTCATGGGTCCCTCTCTCAAGAAACTGGGTCTCCTATTCTCCAAGTTTAATGGTCAT
ATGTCTGAACCCAGTTCAGAGCCGATGTACACAATTTCTGATGGAATCGTTCAGCCGCAC
TATATGTGGCAGGACATCAAATATTCTCAGATGGAGAAAGGGAAAGCAGAGTCCTGTTCT
CAAAGTGAAATTAACCTCAGTGCGGTAGAATCAGGTGAAGCCCGGGGCGCTGCTCAGAGC
AGCGAATGCCCTCTAGCCTGTTCCAGCTCTCTTCACTGCGCATCCAGCACCTGCTCCTCA
AATTCTAAACTTTTAGACTCCTCAGAGGATGTATTTGAAACTTGGGGAGAGGCTTGTGAC
CTGCTCATGCACAAATGGGGTGATGGACAGGAAGAACAAGTTACAACTCGGCTCTAA
>NM_001097459.1 Sus scrofa transient receptor potential cation channel subfamily C member 5 (TRPC5), mRNA
GAGTGGAAATTTGCAAGGACAAAGCTCTGGATGAGTTACTTTGACGAAGGTGGCACCTTG
CCACCTCCTTTCAACATCATCCCCAGCCCCAAGTCATTTCTATACCTTGGTAACTGGTTC
AACAATACCTTCTGCCCCAAAAGAGACCCTGATGGTAGACGGAGAAGGCACAACTTGAGA
AGCTTCACAGAACGCCATGCTGACAGCCTGATACAGAATCAACATTACCAGGAAGTTATC
AGGAATTTAGTCAAAAGATATGTGGCAGCTATGATAAGAAATTCCAAAACAAATGAGGGA
CTAACAGAAGAAAATTTTAAGGAATTGAAACAGGACATCTCCAGCTTTCGATATGAAGTG
CTTGACCTCTTGGGAAATAGGGAGCACCCAAGGAGAAGCTTTCCCACTAGCAGCACTGAA
CTCTCT---CAGAGGGATGATACCAATGATGGCAGTGGTGGGGCCCGGGCCAAATCCAAG
AGTGTCTCTTTCAATTTAGGCTGCAAGAAAAAAGCCTGCCACGGGCCACCTCTCATCAGG
ACCACACCAAGAGTCAGTGGTGCCCAAGGGAAGTCAAAAGCAGAGTCATCAAGCAAACGC
TCCTTCATGGGTCCCTCTCTCAAGAAACTGGGTCTCCTATTCTCCAAGTTTAACGGTCAT
ATGTCTGAACCCAGTTCAGAGCCAATGTACACAATTTCTGATGGAATCGTTCAGCAGCAC
TATATGTGGCAGGACGTCAGATATTCTCAGATGGAGAAAGGGAAAGCAGAGGCCTGTTCT
CAAAGTGAAATTAACCTCAGTGAGGTAGAATTAGGTGAAGCCAGGGGCGCTGCTCAGAGC
AGTGAATGCCCTCTAGCCTGTTCCAGCTCTCTTCACTGCGCATCCAGTATTTGCTCCTCA
AATTCTAAACTTTTAGACTCCTCAGAGGACGTATTTGAAACTTGGGGAGAGGCTTGTGAC
TTACTCATGCACAAATGGGGTGATGGACAGGAAGAACAAGTTACAACTCGGCTCTAA
>XM_019949469.2 PREDICTED: Tursiops truncatus transient receptor potential cation channel subfamily C member 5 (TRPC5), mRNA
GAGTGGAAGTTTGCAAGGACGAAGCTCTGGATGAGTTACTTCGATGAAGGCGGCACCTTG
CCACCTCCTTTCAACATCATCCCCAGCCCCAAGTCATTTCTATACCTTGGTAACTGGTTC
AACAACACCTTCTGCCCCCAAAGAGACCCTGATGGTAGACGGAGAAGGCACAACTTGAGA
AGCTTCACAGAACGCCATGCTGACAGCCTGATACAGAATCAACATTACCAGGAAGTTATC
AGGAATTTAGTCAAAAGATATGTGGCAGCTATGATAAGAAATTCCAAAACAAATGAGGGA
CTCACAGAAGAAAATTTTAAGGAATTAAAGCAGGACATTTCCAGCTTTCGATATGAAGTG
CTTGACCTCTTAGGAAATAGGAAGCACCAAAGGAGAAGTTTTTCCACTAGCAGCACTGAA
CTCTCT---CAGAGAGATGATACCAATGATGGCAGTGGCGGGGCTCGGGCCAAATCCAAG
AGCGTCTCTTTCAATTTAGGCTGCAAGAAAAAAGCCTGCCATGGGCCACCTCTCATCAGG
ACCATGCCAAGAGTTGGTGGTGCCCAAGGGAAGTCAAAAGCTGAGTCATCAAGCAAACGC
TCCTTCATGGGTCCCTCTCTCAAGAAACTGGGTCTCCTATTCTCCAAGTTTAATGGTCAT
ATGTCTGAACCCAGTTCAGAGCCGATGTACACAATTTCTGATGGAATCGTTCAGCCGCAC
TATATGTGGCAGGACATCAAATATTCTCAGATGGAGAAAGGGAAAGCAGAGTCCTGTTCT
CAAAGTGAAATTAACCTCAGTGAGGTAGAATTAGGTGAAGCCCGGGGCGCTGCTCAGAGC
AGTGAATGCCCTCTAGCCCGTTCCAGCTCTCTTCACTGCGCATCCAGCATCTGCTCCTCA
AATTCTAAACTTTTAGACTCCTCAGAGGATGTATTTGAAACTTGGGGAGAGGCTTGTGAC
CTGCTCATGCACAAATGGGGTGACGGACAGGAAGAACAAGTTACAACTCGGCTCTAA
