# Supplementary material for: Molecular evolution of TRPC4 regulatory sequences supports a role in mammalian thermoregulatory adaptation
Source: PeerJ. 2025 Jul 8;13:e19697. doi: 10.7717/peerj.19697 (PMC12248226; doi:10.7717/peerj.19697)
Supplement: Supplemental Information 1 — Required and optional parameters that are read by the codeml package of PAML. This file is for information only, an explicit value must be selected for Model and the dummy file names must be replaced with explicit paths to function. The sequence and guide tree files are in standard formats (FASTA and Newick, respectively). [file peerj-13-19697-s001.zip › input.files/untrimmed.alignments.with.original.accessions/artiodactyl.trpc6.fas]

>NM_001166572.1 Bos taurus transient receptor potential cation channel subfamily C member 6 (TRPC6), mRNA
GAATGGAAATTCGCAAGGGCCAAACTTTGGTTTTCTTACTTTGAGGAGGGAAGAACTCTT
CCTGTTCCCTTCAACCTGGTGCCAAGTCCAAAGTCCCTGTTTTATCTCTTATTGAGGCTT
AAAAAATGGATTTCTGAATTGTTCCAGGGCCATAAAAAAGGTTTCCAG------GAGGAT
GCAGAAATGAACAAGAGAAATGAAGGAAAGAAATTTGGAATTTTGGGAAGTCATGAAGAC
CTTTCAAAATTATCACTTGACAGAAAACAGTTTGCACATAGTAAACAATCAAGTATAAGG
AGCTCAGAAGATTTCCAGTTAAACAGTTTCACTAATCCTCCAAGACAATATCAGAAAATA
ATGAAGAGGCTCATTAAAAGATATGTATTACAAGCCCAGATAGACAAGGAGAGTGATGAA
GTGAATGAAGGGGAACTGAAGGAAATTAAACAAGACATCTCAAGTCTCCGCTATGAACTC
CTTGAAGAAAAAACTCAGAATTCAGAAGACCTGGCAGAACTTATTAGAAAACTTGGGGAG
AAATTATCAATGGAGCCAAATCAAGAGGAAAGCAATAGATAA
>XM_021062700.1 PREDICTED: Sus scrofa transient receptor potential cation channel subfamily C member 6 (TRPC6), transcript variant X2, mRNA
GAATGGAAATTTGCAAGGGCCAAACTTTGGTTCTCCTACTTTGAGGAAGGAAGAACTCTT
CCTGTTCCCTTCAACCTGGTGCCAAGTCCAAAGTCCCTGTTTTATCTCTTACTGAGGCTT
AAAAAATGGATTTCCGAGTTGTTCCAGGGCCATAAAAAGGGTTTCCAG------GAGGAT
GCAGAAATGAACAAGAGAAATGAAGAAAAGAAATTTGGAATTTTGGGAAGTCATGAAGAC
CTTTCAAAACTATCACTTGACAAAAAACAGTTTGGGCACAGTAAACAATCAAGTATAAGG
AGCTCGGAAGATTTCCATTTAAATAATTTCAATAATCCTCCAAGACAATATCAGAAAATA
ATGAAGAGGCTCATTAAAAGATATGTATTACAAGCCCAGATAGATAAGGAGAGTGACGAA
GTGAATGAAGGGGAACTGAAGGAAATTAAACAAGACATCTCAAGTCTCCGCTATGAACTC
CTTGAAGAAAAATCTCAGAATTCAGAGGACCTGGCAGAACTTATTAGAAAACTTGGGGAG
AAATTATCAATGAGGCCAAATCAAGAGGAAAGCAATAGATAA
>XM_024115319.3 PREDICTED: Physeter macrocephalus transient receptor potential cation channel subfamily C member 6 (TRPC6), transcript variant X4, mRNA
GAGTGGAAATTTGCAAGGGCCAAACTTTGGTTTTCCTACTTTGAGGAGGGAAGAACTCTT
CCTGTTCCCTTCAACCTGGTGCCAAGTCCAAAGTCCCTGTTTTATCTCCTACTGAGGCTT
AAAAAATGGATTTCTGAGCTGTTCCAGGGCCATAAAAAAGGTTTCCAG------GAGGAT
GTGGAAATGAACAAGAGAAATGAAGAAAAGAAATTTGGAATTCTGGGAAGTCATGAAGAC
CTTTCAAAATTATCACTTGACAAAAAACAGTTTGGACATAGTAAACAATCAAGCTTAAGA
AGTTCAGAAGATTTCCAGTTAAACAGTTTCAATAATCCTCCAAGACAATATCAGAAAATA
ATGAAGAGGCTCATTAAAAGATATGTATTACAAGCCCAGATAGATAAGGAGAGTGATGAA
GTGAATGAAGGGGAACTGAAGGAAATTAAACAGGACATCTCAAGTCTCCGCTATGAACTT
CTTGAAGAAAAAACTCAAAATTCAGAAGACCTGGCAGAACTTATTCGAAAACTTGGGGAG
AAATTATCAATGAAACCAAATCAAGAGGAAAGCAATAGATAA
>XM_015100877.3 PREDICTED: Ovis aries transient receptor potential cation channel subfamily C member 6 (TRPC6), mRNA
GAATGGAAATTTGCAAGGGCCAAACTTTGGTTTTCTTACTTTGAGGAGGGAAGAACTCTT
CCTGTTCCCTTCAACCTGGTGCCAAGTCCAAAGTCCCTGTTTTATCTCTTATTGAGGCTT
AAAAAATGGATTTCTGAATTGTTCCAGGGCCATAAAAAAGGTTTCCAG------GAGGAT
GCAGAAATGAACAAGAGAAATGAAGGAAAGAAATTTGGAATTTTGGGAAGTCATGAAGAC
CTTTCAAAATTATCACTTGACAGAAAACAGTTTGCACATAGTAAACAATCAAGTATAAGG
AGCTCAGAAGATTTCCAGTTAAACAGTTTCACTAATCCTCCAAGACAATATCAGAAAATA
ATGAAGAGGCTCATTAAAAGATATGTACTACAAGCCCAGATAGACAAGGAGAGTGACGAA
GTGAATGAAGGGGAATTGAAGGAAATTAAACAAGACATCTCAAGTCTCCGCTATGAACTC
CTTGAAGAAAAAACTCAGAATTCAGAAGACCTGGCAGAACTTATTAGAAAACTCGGGGAG
AAATTATCAATGGGGCCAAATCAAGAGGAAAGCAATAGATAA
>XM_033862113.1 PREDICTED: Tursiops truncatus transient receptor potential cation channel subfamily C member 6 (TRPC6), transcript variant X3, mRNA
GAGTGGAAATTTGCAAGGGCCAAACTTTGGTTTTCCTACTTTGAGGAAGGAAGAACTCTT
CCTGTTCCCTTCAACCTGGTGCCAAGTCCAAAGTCCCTGTTTTATCTCCTACTGAGGCTT
AAAAAATGGATTTCTGAGCTGTTCCAGGGCCATAAAAAAGGTTTCCAG------GAGGAT
GTGGAAATGAACAAGAGAAATGAAGAAAAGAAATTTGGAATTCTGGGAAGTCATGAAGAC
CTTTCAAAATTATCACTTGACAAAAGACAGTTTGGACATAGTAAACAATCAAGCTTAAGA
AGTTCAGAAGATTTCCAGTTAAACAGTTTCAGTAATCCTCCAAGACAATATCAGAAAATA
ATGAAGAGGCTCATTAAAAGATATGTATTACAAGCCCAGATAGATAAGGAGAGTGATGAA
GTGAATGAAGGGGAGCTGAAGGAAATTAAACAGGACATCTCAAGTCTCCGCTATGAACTT
CTTGAAGAAAAAACTCAAAATTCAGAAGACTTGGCAGAACTTATTAGAAAACTTGGGGAG
AAATTATCAATGAAACCAAATCAAGAGGAAAGCAATAGATAA
>XM_010848230.1 PREDICTED: Bison bison bison transient receptor potential cation channel, subfamily C, member 6 (TRPC6), partial mRNA
GAATGGAAATTCGCAAGGGCCAAACTTTGGTTTTCTTACTTTGAGGAGGGAAGAACTCTT
CCTGTTCCCTTCAACCTGGTGCCAAGTCCAAAGTCCCTGTTTTATGTCTTATTGAGGCTT
AAAAAATGGATTTCTGAATTGTTCCAGGGCCATAAAAAAGGTTTCCAG------GAGGAT
GCAGAAATGAACAAGAGAAATGAAGGAAAGAAATTTGGAATTTTGGGAAGTCATGAAGAC
CTTTCAAAATTATCACTTGACAGAAAACAGTTTGCACATAGTAAACAATCAAGTATAAGG
AGCTCAGAAGATTTCCAGTTAAACAGTTTCACTAATCCTCCAAGACAATATCAGAAAATA
ATGAAGAGGCTCATTAAAAGATATGTATTACAAGCCCAGATAGACAAGGAGAGTGATGAA
GTGAATGAAGGGGAACTGAAGGAAATTAAACAAGACATCTCAAGTCTCCGCTATGAACTC
CTTGAAGAAAAAACTCAGAATTCAGAAGACCTGGCAGAACTTATTAGAAAACTTGGGGAG
AAATTATCAATGGAGCAAAATCAAGAGGAAAGCAATAGATAA
>XM_004283348.4 PREDICTED: Orcinus orca transient receptor potential cation channel subfamily C member 6 (TRPC6), transcript variant X1, mRNA
GAGTGGAAATTTGCGAGGGCCAAACTTTGGTTTTCCTACTTTGAGGAAGGAAGAACTCTT
CCTGTTCCCTTCAACCTGGTGCCAAGTCCAAAGTCCCTGTTTTATCTCCTACTGAGGCTT
AAAAAATGGATTTCTGAGCTGTTCCAGGGCCATAAAAAAGGTTTCCAG------GAGGAT
GTGGAAATGAACAAGAGAAATGAAGAAAAGAAATTTGGAATTCTGGGAAGTCATGAAGAC
CTTTCAAAATTATCACTTGACAAAAGACAGTTTGGACATAGTAAACAATCAAGCTTAAGA
AGTTCAGAAGATTTCCAGTTAAACAGTTTCAGTAATCCTCCAAGACAATATCAGAAAATA
ATGAAGAGGCTCATTAAAAGATATGTATTACAAGCCCAGATAGATAAGGAGAGTGATGAA
GTGAATGAAGGGGAGCTGAAGGAAATTAAACAGGACATCTCAAGTCTCCGCTATGAACTT
CTTGAAGAAAAAACTCAAAATTCAGAAGACTTGGCAGAACTTATTAGAAAACTTGGGGAG
AAATTATCAATGAAACCAAATCAAGAGGAAAGCAATAGATAA
>XM_018059881.1 PREDICTED: Capra hircus transient receptor potential cation channel subfamily C member 6 (TRPC6), mRNA
GAATGGAAATTTGCAAGGGCCAAACTTTGGTTTTCTTACTTTGAGGAGGGAAGAACTCTT
CCTGTTCCCTTCAACCTGGTGCCAAGTCCAAAGTCCCTGTTTTATCTCTTATTGAGGCTT
AAAAAATGGATTTCTGAATTGTTCCAGGGCCATAAAAAAGGTTTCCAG------GAGGAT
GCAGAAATGAACAAGAGAAATGAAGGAAAGAAATTTGGAATTTTGGGAAGTCATGAAGAC
CTTTCAAAATTATCACTTGACAGAAAACAGTTTGCACATAGTAAACAATCAAGTATAAGG
AGCTCAGAAGATTTCCAGTTAAACAGTTTCACTAATCCTCCAAGACAATATCAGAAAATA
ATGAAGAGGCTCATTAAAAGATATGTATTACAAGCCCAGATAGACAAGGAGAGTGACGAA
GTGAATGAAGGGGAATTGAAGGAAATTAAACAAGACATCTCAAGTCTCCGCTATGAACTC
CTTGAAGAAAAAACTCAGAATTCAGAAGACCTGGCAGAACTTATTAGAAAACTCGGGGAG
AAATTATCAATGGGGCCAAATCAAGAGGAAAGCAATAGATAA
>XM_007191211.2 PREDICTED: Balaenoptera acutorostrata transient receptor potential cation channel subfamily C member 6 (TRPC6), transcript variant X1, mRNA
GAGTGGAAATTTGCAAGGGCCAAACTTTGGTTTTCCTACTTTGAGGAGGGAAGAACTCTT
CCTGTTCCCTTCAACCTGGTGCCAAGTCCAAAGTCCCTGTTTTATCTCCTACTGAGGCTA
AAAAAATGGATTTCTGAGCTGTTCCAGGGCCATAAAAAAGGTTTCCAG------GAGGAT
GTGGAAATGAACAAGAGAAATGAAGAAAAGAAATTTGGAATTCTGGGAAGTCATGAAGAC
CTTTCAAAATTATCACTTGACAAAAAACAGTTTGGACATAGTAAACAATCAAGTTTAAGA
AGTTCAGAAGATTTCCAGTTAAACAGTTTCAATAATCCTCCAAGACAATATCAGAAAATA
ATGAAGAGACTCATTAAAAGATATGTATTACAAGCCCAGATAGATAAGGAGAGTGATGAA
GTGAATGAAGGGGAACTGAAGGAAATTAAACAGGACATCTCAAGTCTCCGCTATGAACTC
CTTGAAGAAAAAACTCAAAATTCAGAAGACCTGGCAGAACTTATTAGAAAACTTGGGGAG
AAATTATCAATGAAACCAAATCAAGAGGAAAGCAATAGATAA
>XM_006206706.2 PREDICTED: Vicugna pacos transient receptor potential cation channel subfamily C member 6 (TRPC6), mRNA
GAATGGAAATTTGCAAGGGCCAAACTTTGGTTTTCCTACTTTGAGGAGGGAAGAACTCTT
CCTGTTCCCTTCAACCTGGTGCCAAGTCCAAAGTCCCTGTTTTATCTCTTACTGAGGCTT
AAAAAATGGATTTCCGAGCTGTTCCAGGGCCATAAAAAAGGTTTCCAG------GAGGAT
GCCGAAATGAACAAGAGAAATGAAGAAAAGAAATTTGGAATTTTGGGAAGCCACGAAGAC
CTTTCAAAATTATCGCTTGACAAAAAACAGTTTGGGCACAGTAAACAATCCAGCATAAGG
AGCTCAGAAGATTTCCAGTTAAATAGTTTCAATAATCGTCCGAGACAGTATCAGAAAATA
ATGAAGAGGCTCATTAAAAGATACGTATTGCAAGCCCAGATAGATAAGGAGAGTGATGAG
GTGAATGAAGGGGAACTGAAGGAAATTAAACAGGACATCTCAAGCCTCCGCTATGAACTC
CTTGAAGAAAAAACTCAGAATTCAGAAGACCTGGCGGAGCTTATCAGAAAACTTGGGGAG
AAATTATCGATGGAACCAAATCAAGGGGAAAGCAATAGATAA
>XM_020868814.1 PREDICTED: Odocoileus virginianus texanus transient receptor potential cation channel subfamily C member 6 (TRPC6), mRNA
GAATGGAAATTTGCAAGGGCCAAACTTTGGTTTTCTTACTTTGAGGAGGGAAGAACTCTT
CCTGTTCCCTTCAACCTGGTGCCAAGTCCAAAGTCCCTGTTTTATCTTTTATTGAGGCTT
AAAAAATGGATTTCTGAATTGTTCCAGGGCCATAAAAAAGGTTTCCAGGAGCAGGAGGAT
GCAGAAATGAACAAGAGAAATGAAGGAAGGAAATTTGGAATTTTGGGAAGTCATGAAGAT
CTTTCAAAATTATCACTTGATAGAAAACAGTTTGCACATAGTAAACAATCAAGTATAAGG
AGCTCAGAAGATTTCCAGTTAAACAGTTTCACTAATCCTCCAAGACAATATCAGAAAATA
ATGAAGAGGCTCATTAAAAGATATGTATTACAAGCCCAGATAGACAAGGAGAGTGACGAA
GTGAATGAAGGGGAACTGAAAGAAATTAAACAAGACATCTCAAGCCTCCGCTATGAACTT
CTTGAAGAAAAAACTCAGAATTCAGAAGACCTGGCAGAACTTATTAGAAAACTTGGGGAG
AAATTATCAATGGAGTCAAATCAAGAGGAAAGCAATAGATAA
>XM_055422891.1 PREDICTED: Moschus berezovskii transient receptor potential cation channel subfamily C member 6 (TRPC6), transcript variant X1, mRNA
GAATGGAAATTCGCAAGGGCCAAACTTTGGTTTTCTTACTTTGAGGAGGGAAGAACTCTT
CCTGTTCCCTTCAACCTGGTGCCAAGTCCAAAGTCTCTGTTTTATCTCTTATTGCGACTT
AAAAAATGGATTTCTGAATTGTTCCAGGGCCATAAAAAAGGTTTCCAG------GAGGAT
GCAGAAATGAACAAGAGAAATGAAGGAAAGAAATTTGGAATTTTGGGAAGTCATGAAGAC
CTTTCAAAATTATCACTTGACAGAAAACAGTTTGCACATAGTAAACAATCAAGTATAAGG
AGCTCAGAAGATTTCCAGTTAAACAGTTTCACAAATCCTCCAAGACAATATCAGAAAATA
ATGAAGAGGCTCATTAAAAGATATGTATTACAAGCCCAGATAGACAAGGAGAGTGACGAA
GTGAACGAAGGGGAACTGAAGGAAATTAAACAAGACATCTCAAGTCTCCGCTATGAACTC
CTTGAAGAAAAAACTCAGAATTCAGAAGACCTGGCAGAACTTATTAGAAAACTTGGGGAG
AAATTATCAATGGAGCCAAATCAAGAGGAAAGCAATAGATAA
>XM_007448548.1 PREDICTED: Lipotes vexillifer transient receptor potential cation channel, subfamily C, member 6 (TRPC6), transcript variant X3, mRNA
GAGTGGAAATTTGCAAGGGCCAAACTTTGGTTTTCCTACTTTGAGGAGGGAAGAACTCTT
CCTGTTCCCTTCAACCTGGTGCCAAGTCCAAAGTCCCTGTTTTATCTCCTACTGAGGCTT
AAAAAATGGATTTCTGAGCTGTTCCAGGGCCATAAAAAAGGTTTCCAG------GAGGAT
GTGGAAATGAACAAGAGAAATGAAGAAAAGAAATTTGGAATTCTGGGAAGTCATGAAGAC
GTTTCAAAATTATCACTTGACAAAAAACAGTTTGGACACAGTAAACAATCAAGCTTAAGA
AGTTCAGAAGATTTCCAGTTAAACAGTTTCAATAATCCTCCAAGACAATATCAGAAAATA
ATGAAGAGGCTCATTAAAAGATATGTATTACAAGCCCAGATAGATAAGGAGAGTGATGAA
GTGAATGAAGGGGAACTGAAGGAAATTAAACAGGACATCTCAAGTCTCCGCTATGAACTT
CTTGAAGAAAAAACTCAAAATTCAGAAGACTTGGCAGAACTTATTAGAAAACTTGGGGAG
AAATTATCAATGAAACCAAATCAAGAGGAAAGCAATAGATAA
>XM_022562056.2 PREDICTED: Delphinapterus leucas transient receptor potential cation channel subfamily C member 6 (TRPC6), transcript variant X3, mRNA
GAGTGGAAATTTGCAAGGGCCAAACTTTGGTTTTCCTACTTTGAGGAAGGAAGAACTCTT
CCTGTTCCCTTCAACCTGGTGCCAAGTCCAAAGTCCCTGTTTTATCTCCTACTGAGGCTT
AAAAAATGGATTTCTGAGCTGTTCCAGGGCCATAAAAAAGGTTTCCAG------GAGGAT
GTGGAAATGAACAAGAGAAATGAAGAAAAGAAATTTGGAATTCTCGGAAGTCATGAAGAC
CTTTCCAAATTATCACTTGACAAAAGACAGTTTGGACATAGTAAACAATCAAGCTTAAGA
AGTTCAGAAGATTTCCAGTTAAACAGTTTCAGTAATCCTCCAAGACAATATCAGAAAATA
ATGAAGAGGCTCATTAAAAGATATGTATTACAAGCCCAGATAGATAAGGAGAGTGATGAA
GTGAATGAAGGGGAGCTGAAGGAAATTAAACAGGACATCTCAAGTCTCCGCTATGAACTT
CTTGAAGAAAAAACTCAAAATTCAGAAGACTTGGCAGAACTTATTAGAAAACTTGGGGAG
AAATTATCAATGAAACCAAATCAAGAGGAAAGCAATAGATAA
>XM_024760361.1 PREDICTED: Neophocaena asiaeorientalis asiaeorientalis transient receptor potential cation channel subfamily C member 6 (TRPC6), transcript variant X1, mRNA
GAGTGGAAATTTGCAAGGGCCAAACTTTGGTTTTCCTACTTTGAGGAAGGAAGAACTCTT
CCTGTTCCCTTCAACCTGGTGCCAAGTCCAAAGTCCCTGTTTTATCTCCTACTGAGGCTT
AAAAAATGGATTTCTGAGCTGTTCCAGGGCCATAAAAAAGGTTTCCAG------GAGGAT
GTGGAAATGAACAAGAGAAATGAAGAAAAGAAATTTGGAATTCTGGGAAGTCATGAAGAC
CTTTCAAAATTATCACTTGACAAAAGACAGTTTGGACATAGTAAACAATCAAGCTTAAGA
AGTTCAGAAGATTTCCAGTTAAACAGTTTCAGTAATCCTCCAAGACAATATCAGAAAATA
ATGAAGAGGCTCATCAAAAGATATGTATTACAAGCCCAGATAGATAAGGAGAGTGATGAA
GTGAATGAAGGGGAGCTGAAGGAAATTAAACAGGACATCTCAAGTCTCCGCTATGAACTT
CTTGAAGAAAAATCTCAAAATTCAGAAGACTTGGCAGAACTTATTAGAAAACTTGGGGAG
AAATTATCAATGAAACCAAATCAAGAGGAAAGCAATAGATAA
>XM_060102948.1 PREDICTED: Mesoplodon densirostris transient receptor potential cation channel subfamily C member 6 (TRPC6), transcript variant X9, mRNA
GAGTGGAAATTTGCAAGGGCCAAACTTTGGTTTTCCTACTTTGAGGAGGGAAGAACTCTT
CCTGTTCCCTTCAACCTGGTGCCAAGTCCAAAGTCCCTGTTTTATCTTCTACTGAGGCTT
AAAAAATGGATTTCTGAGCTGTTCCAGGGCCATAAAAAAGGTTTCCAG------GAGGAT
GTGGAAATGAACAAGAGAAATGAAGAAAAGAAATTTGGAATTCTGGGAAGTCAAGAAGAC
CTTTCAAAATTATCACTTGACAAAAGACAGTTTGGACATAGTAAACAATCAAGCTTAAGA
AGTTCAGAAGATTTCCAGTTAAACAGTTTCAATAATCCTCCAAGACAATATCAGAAAATA
ATGAAGAGGCTCATTAAAAGATATGTATTACAAGCCCAGATAGATAAAGAGAGTGATGAA
GTGAATGAAGGGGAACTGAAGGAAATTAAACAGGACATCTCAAGTCTCCGCTATGAACTT
CTTGAAGAAAAAACTCAAAATTCAGAAGACTTGGCAGAACTTATTAGAAAACTTGGGGAG
AAATTATCAATGAAACCAAGTCAAGAGGAAAGCAATAGATAA
>XM_031460621.1 PREDICTED: Camelus dromedarius transient receptor potential cation channel subfamily C member 6 (TRPC6), mRNA
GAATGGAAATTTGCAAGGGCCAAACTTTGGTTTTCCTACTTTGAGGAGGGAAGAACTCTT
CCTGTTCCCTTCAACCTGGTGCCAAGTCCAAAGTCCCTGTTTTATCTCTTACTGAGGCTT
AAAAAGTGGATTTCCGAGCTGTTCCAGGGCCATAAAAAAGGTTTCCAG------GAGGAT
GCCGAAATGAACAAGAGAAATGAAGAAAAGAAATTTGGAATTTTGGGAAGCCACGAAGAC
CTTTCAAAATTATCACTTGACAAAAAACAGTTTGGGCACAGTAAACAATCCAGCATAAGG
AGCTCAGAAGATTTCCAGTTAAATAGTTTCAATAATCGTCCGAGACAATATCAGAAAATA
ATGAAGAGGCTCATTAAAAGATATGTATTGCAAGCCCAGATAGACAAGGAGAGTGATGAG
GTGAATGAAGGGGAACTGAAGGAAATTAAACAGGACATCTCAAGCCTCCGCTATGAACTC
CTTGAAGAAAAAACTCAGAATTCAGAAGACCTGGCAGAGCTTATCAGAAAACTTGGGGAG
AGATTATCGATGGAACCAAATCAAGGGGAAAGCAATAGATAA
>XM_057695249.1 PREDICTED: Hippopotamus amphibius kiboko transient receptor potential cation channel subfamily C member 6 (TRPC6), mRNA
GAGTGGAAATTTGCAAGGGCCAAACTTTGGTTTTCCTACTTTGAGGAGGGAAGAACTCTT
CCTGTTCCCTTCAACCTGGTGCCAAGTCCAAAGTCCCTGTTTTATCTCTTACTGAGACTT
AAAAAATGGATTTCAGAGCTGTTCCAGGGCCATAAAAAAGGTTTCCAG------GAGGAT
ACAGAAATGAACAAGAGAAATGAAGAAAAGAAATTTGGAATTTTGGGAAGTCATGAAGAC
CTTTCAAAATTATCACTTGACAAAAAACAGTTTGGGCATAGTAAGCAATCAAGTATAAGA
AGTTCAGAAGATTTCCAGTTAAACAGTTTCAATAATCCTCCAAGACAATATCAGAAAATA
ATGAAGAGGCTCATTAAAAGATATGTATTACAAGCCCAGATAGATAAGGAGAGTGACGAA
GTGAATGAAGGGGAACTGAAGGAAATTAAACAGGACATCTCAAGTCTCCGCTACGAACTC
CTTGAAGAAAAAACTCAGAATTCAGACGACCTGGCAGAACTTATTAGAAAACTTGGGGAG
AAATTATCAATGGAACCAAATCAAGAGGAAAGCAATAGATAA
>XM_029208921.1 PREDICTED: Monodon monoceros transient receptor potential cation channel subfamily C member 6 (TRPC6), transcript variant X3, mRNA
GAGTGGAAATTTGCAAGGGCCAAACTTTGGTTTTCCTACTTTGAGGAAGGAAGAACTCTT
CCTGTTCCCTTCAACCTGGTGCCAAGTCCAAAGTCCCTGTTTTATCTCCTACTGAGGCTT
AAAAAATGGATTTCTGAGCTGTTCCAGGGCCATAAAAAAGGTTTCCAG------GAGGAT
GTGGAAATGAACAAGAGAAATGAAGAAAAGAAATTTGGAATTCTCGGAAGTCATGAAGAC
CTTTCCAAATTATCACTTGACAAAAGACAGTTTGGACATAGTAAACAATCAAGCTTAAGA
AGTTCAGAAGATTTCCAGTTAAACAGTTTCAGTAATCCTCCAAGACAATATCAGAAAATA
ATGAAGAGGCTCATTAAAAGATATGTATTACAAGCCCAGATAGATAAGGAGAGTGATGAA
GTGAATGAAGGGGAGCTGAAGGAAATTAAACAGGACATCTCAAGTCTCCGCTATGAACTT
CTTGAAGAAAAAACTCAAAATTCAGAAGACTTGGCAGAACTTATTAGAAAACTTGGGGAG
AAATTATCAATGAAACCAAATCAAGAGGAAAGCAATAGATAA
>XM_030883701.2 PREDICTED: Globicephala melas transient receptor potential cation channel subfamily C member 6 (TRPC6), transcript variant X1, mRNA
GAGTGGAAATTTGCAAGGGCCAAACTTTGGTTTTCCTACTTTGAGGAAGGAAGAACTCTT
CCTGTTCCCTTCAACCTGGTGCCAAGTCCAAAGTCCCTGTTTTATCTCCTACTGAGGCTT
AAAAAATGGATTTCTGAGCTGTTCCAGGGCCATAAAAAAGGTTTCCAG------GAGGAT
GTGGAAATGAACAAGAGAAATGAAGAAAAGAAATTTGGAATTCTGGGAAGTCATGAAGAC
CTTTCAAAATTATCACTTGACAAAAGACAGTTTGGACATAGTAAACAATCAAGCTTAAGA
AGTTCAGAAGATTTCCAGTTAAACAGTTTCAGTAATCCTCCAAGACAATATCAGAAAATA
ATGAAGAGGCTCATTAAAAGATATGTATTACAAGCCCAGATAGATAAGGAGAGTGATGAA
GTGAATGAAGGGGAGCTGAAGGAAATTAAACAGGACATCTCAAGTCTCCGCTATGAACTT
CTTGAAGAAAAAACTCAAAATTCAGAAGACTTGGCAGAACTTATTAGAAAACTTGGGGAG
AAATTATCAATGAAACCAAATCAAGAGGAAAGCAATAGATAA
>XM_061143543.1 PREDICTED: Dama dama transient receptor potential cation channel subfamily C member 6 (TRPC6), mRNA
GAATGGAAATTTGCAAGGGCCAAACTTTGGTTTTCTTACTTTGAGGAGGGAAGAACTCTT
CCTGTTCCCTTCAACCTGGTGCCAAGTCCAAAGTCCCTGTTTTATCTTTTACTGAGGCTT
AAAAAATGGATTTCTGAATTGTTCCAGGGCCATAAAAAAGGTTTCCAGGAGCAGGAGGAT
GCAGAAATGAACAAGAGAAATGAAGGAAAGAAATTTGGAATTTTGGGAAGTCATGAAGAC
CTTTCAAAATTATCACTTGACAGAAAACAGTTTGCACATAGTAAACAATCAAGTATAAGG
AGCTCAGAAGATTTCCAGTTAAACAGTTTCACTAATCCTCCAAGACAATATCAGAAAATA
ATGAAGAGGCTCATTAAAAGATATGTATTGCAAGCCCAGATAGACAAGGAGAGTGACGAA
GTGAACGAAGGGGAACTGAAAGAAATTAAACAAGACATCTCAAGCCTCCGCTATGAACTT
CTTGAAGAAAAAACTCAGAATTCAGAAGACCTGGCAGAACTTATTAGAAAACTTGGGGAG
AAATTATCAGTGGAGTCAAATCAAGAGGAAAGCAATAGATAA
>XM_040257870.1 PREDICTED: Oryx dammah transient receptor potential cation channel subfamily C member 6 (TRPC6), mRNA
GAATGGAAATTCGCAAGGGCCAAACTTTGGTTTTCTTACTTTGAGGAGGGAAGAACTCTT
CCTGTTCCCTTCAACCTGGTGCCAAGTCCAAAGTCCCTGTTTTATCTCTTATTGAGGCTT
AAGAAATGGATTTCTGAATTGTTCCAGGGCCATAAAAAAGGTTTCCAG------GAGGAT
GCAGAAATGAACAAGAGAAATGAAGGAAAGAAATTTGGAATTTTGGGAAGTCATGAAGAC
CTTTCAAAATTATCACTTGACAGAAAACAGTTTGCACATAGTAAACAATCAAGTATAAGG
AGCTCAGAAGATTTCCAGTTAAACAGTTTCACTAATCCTCCAAGACAATATCAGAAAATA
ATGAAGAGGCTCATTAAAAGATATGTATTACAAGCCCAGATAGACAAGGAGAGTGACGAA
GTGAATGAAGGGGAACTGAAGGAAATTAAACAAGACATCTCAAGTCTCCGCTATGAACTC
CTTGAAGAAAAAACTCAGAATTCAGAAGACCTGGCAGAACTTATTAGAAAACTTGGGGAG
AAATTATCAATGGAGCCAAATCAAGAGGAAAGCAATAGATAG
>XM_061202654.1 PREDICTED: Eubalaena glacialis transient receptor potential cation channel subfamily C member 6 (TRPC6), transcript variant X4, mRNA
GAGTGGAAATTTGCAAGGGCCAAACTTTGGTTTTCCTACTTTGAGGAGGGAAGAACTCTT
CCTGTTCCCTTCAACCTGGTGCCAAGTCCAAAGTCCCTGTTTTATCTCCTACTGAGGCTT
AAAAAATGGATTTCTGAGCTGTTCCAGGGCCATAAAAAAGGTTTCCAG------GAGGAT
GTGGAAATGAACAAGAGAAATGAAGAAAAGAAATTTGGAATTCTGGGAAGTCATGAAGAC
CTTTCAAAATTATCACTTGACAAAAAACAGTTTGGACATAGTAAACAATCAAGTTTAAGA
AGTTCAGAAGATTTCCAGTTAAACAGTTTCAATAATCCTCCAAGACAATATCAGAAAATA
ATGAAGAGGCTCATTAAAAGATATGTATTACAAGCCCAGATAGATAAGGAGAGTGATGAA
GTGAACGAAGGGGAACTGAAGGAAATTAAACAGGACATCTCAAGTCTCCGCTATGAACTC
CTTGAAGAAAAAACTCAAAATTCAGAAGACCTGGCAGAACTTATTAGAAAACTTGGGGAG
AAATTATCAATGAAACCAAATCAAGAGGAAAGCAATAGATAA
>XM_060017218.1 PREDICTED: Delphinus delphis transient receptor potential cation channel subfamily C member 6 (TRPC6), mRNA
GAGTGGAAATTTGCAAGGGCCAAACTTTGGTTTTCCTACTTTGAGGAAGGAAGAACTCTT
CCTGTTCCCTTCAACCTGGTGCCAAGTCCAAAGTCCCTGTTTTATCTCCTACTGAGGCTT
AAAAAATGGATTTCTGAGCTGTTCCAGGGCCATACAAAAGGTTTCCAG------GAGGAT
GTGGAAATGAACAAGAGAAATGAAGAAAAGAAATTTGGAATTCTGGGAAGTCATGAAGAC
CTTTCAAAATTATCACTTGACAAAAGACAGTTTGGACATAGTAAACAATCAAGCTTAAGA
AGTTCAGAAGATTTCCAGTTAAACAGTTTCAGTAATCCTCCAAGACAATATCAGAAAATA
ATGAAGAGGCTCATTAAAAGATATGTATTACAAGCCCAGATAGATAAGGAGAGTGATGAA
GTGAATGAAGGGGAGCTGAAGGAAATTAAACAGGACATCTCAAGTCTCCGCTATGAACTT
CTTGAAGAAAAAACTCAAAATTCAGAAGACTTGGCAGAACTTATTAGAAAACTTGGGGAG
AAATTATCAATGAAACCAAATCAAGAGGAAAGCAATAGATAA
>XM_055547555.1 PREDICTED: Bubalus kerabau transient receptor potential cation channel subfamily C member 6 (TRPC6), mRNA
GAATGGAAATTCGCAAGGGCCAAACTTTGGTTTTCTTACTTTGAGGAGGGAAGAACTCTT
CCTGTTCCCTTCAACCTGGTGCCAAGTCCAAAGTCCCTGTTTTATCTCTTATTGAGGCTT
AAAAAGTGGATTTCTGAATTGTTCCAGGGCCATAAAAAAGGTTTCCAG------AAGGAT
GCAGAAATGAACAAGAGAAATGAAGGAAAGAAATTTGGAATTTTGGGAAGTCATGAAGAC
CTTTCAAAGTTATCACTTGACAGAAAACAGTTTGCACATAGTAAACAATCAAGTATAAGG
AGCTCAGAAGATTTCCAGTTAAACAGTTTCACTAATCCTCCAAGACAATATCAGAAAATA
ATGAAGAGGCTCATTAAAAGATATGTATTACAAGCCCAGATAGACAAGGAAAGTGATGAA
GTGAATGAAGGGGAACTGAAGGAAATTAAACAAGACATCTCAAGTCTCCGCTATGAACTC
CTTGAAGAAAAAACTCAGAATTCAGAAGACCTGGCAGAACTTATTAGAAAACTTGGGGAG
AAATTATCAATGGAGCCAAATCAAGAGGAAAGCAATAGATAA
>XM_047752592.1 PREDICTED: Phacochoerus africanus transient receptor potential cation channel subfamily C member 6 (TRPC6), transcript variant X2, mRNA
GAATGGAAATTTGCAAGGGCCAAACTTTGGTTCTCCTACTTTGAGGAAGGAAGAACTCTT
CCTGTTCCCTTCAACCTGGTGCCAAGTCCAAAGTCCCTGTTTTATCTCTTACTGAGGCTT
AAAAAATGGATTTCCGAGTTGTTCCAGGGCCATAAAAAGGGTTTCCAG------GAGGAT
GCAGAAATGAACAAGAGAAATGAAGAAAAGAAATTTGGAATTTTGGGAAGTCATGAAGAC
CTTTCAAAACTATCACTTGACAAAAAACAGTTTGGGCACAGTAAACAATCAAGTATAAGG
AGCTCGGAAGATTTCCATTTAAATAATTTCAATAATCCTCCAAGACAATATCAGAAAATA
ATGAAGAGGCTCATTAAAAGATATGTATTACAAGCCCAGATAGATAAGGAGAGTGACGAA
GTGAATGAAGGGGAACTGAAGGAAATTAAGCAAGACATCTCAAGTCTCCGCTATGAACTC
CTTGAAGAAAAATCTCAGAATTCAGAGGACCTAGCAGAACTTATTAGAAAACTTGGGGAG
AAATTATCAATGAGGCCAAATCAAGAGGAAAGCAATAGATAA
>XM_060160268.1 PREDICTED: Lagenorhynchus albirostris transient receptor potential cation channel subfamily C member 6 (TRPC6), transcript variant X1, mRNA
GAGTGGAAATTTGCAAGGGCCAAACTTTGGTTTTCCTACTTTGAGGAAGGAAGAACTCTT
CCTGTTCCCTTCAACCTGGTGCCAAGTCCAAAGTCCCTGTTTTATCTCCTACTGAGGCTT
AAAAAATGGATTTCTGAGCTGTTCCAGGGCCATAAAAAAGGTTTCCAG------GAGGAT
GTGGAAATGAACAAGAGAAATGAAGAAAAGAAATTTGGAATTCTGGGAAGTCATGAAGAC
CTTTCAAAATTATCACTTGACAAAAGACAGTTTGGACATAGTAAACAATCAAGCTTAAGA
AGTTCAGAAGATTTCCAGTTAAACAGTTTCAGTAATCCTCCAAGACAATATCAGAAAATA
ATGAAGAGGCTCATTAAAAGATATGTATTACAAGCCCAGATAGATAAGGAGAGTGATGAA
GTGAATGAAGGGGAGCTGAAGGAAATTAAACAGGACATCTCAAGTCTCCGCTATGAACTT
CTTGAAGAAAAAACTCAAAATTCAGAAGACTTGGCAGAACTTATAAGAAAACTTGGGGAG
AAATTATCAGTGAAACCAAACCAAGAGGAAAGCAATAGATAA
>XM_032640178.1 PREDICTED: Phocoena sinus transient receptor potential cation channel subfamily C member 6 (TRPC6), transcript variant X6, mRNA
GAGTGGAAATTTGCAAGGGCCAAACTTTGGTTTTCCTACTTTGAGGAAGGAAGAACTCTT
CCTGTTCCCTTCAACCTGGTGCCAAGTCCAAAGTCCCTGTTTTATCTCCTACTGAGGCTT
AAAAAATGGATTTCTGAGCTGTTCCAGGGCCATAAAAAAGGTTTCCAG------GAGGAT
GTGGAAATGAACAAGAGAAATGAAGAAAAGAAATTTGGAATTCTGGGAAGTCATGAAGAC
CTTTCAAAATTATCACTTGACAAAAGACAGTTTGGACATAGTAAACAATCAAGCTTAAGA
AGTTCAGAAGATTTCCAGTTAAACAGTTTCAGTAATCCTCCAAGACAATATCAGAAAATA
ATGAAGAGGCTCATCAAAAGATATGTATTACAAGCCCAGATAGATAAGGAGAGTGATGAA
GTGAATGAAGGGGAGCTGAAGGAAATTAAACAGGACATCTCAAGTCTCCGCTATGAACTT
CTTGAAGAAAAATCTCAAAATTCAGAAGACTTGGCAGAACTTATTAGAAAACTTGGGGAG
AAATTATCAATGAAACCAAATCAAGAGGAAAGCAATAGATAA
>XM_052652832.1 PREDICTED: Budorcas taxicolor transient receptor potential cation channel subfamily C member 6 (TRPC6), mRNA
GAATGGAAATTTGCAAGGGCCAAACTTTGGTTTTCTTACTTTGAGGAGGGAAGAACTCTT
CCTGTTCCCTTCAACCTGGTGCCAAGTCCAAAGTCCCTGTTTTATCTCTTATTGAGGCTT
AAAAAATGGATTTCTGAATTGTTCCAGGGCCATAAAAAAGGTTTCCAG------GAGGAT
GCAGAAATGAACAAGAGAAATGAAGGAAAGAAATTTGGAATTTTGGGAAGTCATGAAGAC
CTTTCAAAATTATCACTTGACAGAAAACAGTTTGCACATAGTAAACAATCAAGTATAAGG
AGCTCAGAAGATTTCCAGTTAAACAGTTTCACTAATCCTCCAAGACAATATCAGAAAATA
ATGAAGAGGCTCATTAAAAGATATGTATTACAAGCCCAGATAGACAAGGAGAGTGACGAA
GTGAATGAAGGGGAACTGAAGGAAATTAAACAAGACATCTCAAGTCTCCGCTATGAACTC
CTTGAAGAAAAAACTCAGAATTCAGAAGACCTGGCAGAACTTATTAGAAAACTTGGGGAG
AAATTATCAATGGAGCCAAATCAAGAGGAAAGCAATAGATAA
>XM_043482170.1 PREDICTED: Cervus canadensis transient receptor potential cation channel subfamily C member 6 (TRPC6), transcript variant X2, mRNA
GAATGGAAATTTGCAAGGGCCAAGCTTTGGTTTTCTTACTTTGAGGAGGGAAGAACTCTT
CCTGTTCCCTTCAACCTGGTGCCAAGTCCAAAGTCCCTGTTTTATCTTTTATTGAGGCTT
AAAAAATGGATTTCTGAATTGTTCCAAGGCCATAAAAAAGGTTTCCAGGAGCAGGAGGAT
GCAGAAATGAACAAGAGAAATGAAGAAAAGAAATTTGGAATTTTGGGAAGTCATGAAGAC
CTTTCAAAATTATCACTTGACAGAAAACAGTTTGCACATAGTAAACAATCAAGTATAAGG
AGCTCAGAAGATTTCCAGTTAAACAGTTTCACTAATCCTCCAAGACAATATCAGAAAATA
ATGAAGAGGCTCATTAAAAGATATGTATTACAAGCCCAGATAGACAAGGAGAGTGACGAA
GTGAACGAAGGGGAACTGAAAGAAATTAAACAAGACATCTCAAGCCTCCGCTATGAACTT
CTTGAAGAAAAAACTCAGAATTCAGAAGACCTGGCAGAACTTATTAGAAAACTTGGGGAG
AAATTATCAATGGAGTCAAATCAAGAGGAAAGCAATAGATAA
>XM_059070716.1 PREDICTED: Kogia breviceps transient receptor potential cation channel subfamily C member 6 (TRPC6), transcript variant X1, mRNA
GAGTGGAAATTTGCAAGGGCCAAACTTTGGTTTTCCTACTTTGAGGAGGGAAGAACTCTT
CCTGTTCCCTTCAACCTGGTGCCAAGTCCAAAGTCCCTGTTTTATCTCCTACTGAGGCTT
AAAAAATGGATTTCTGAGCTGTTCCAGGGTCATAAAAAAGGTTTCCAG------GAGGAT
GTGGAAATGAACAAGAGAAATGAAGAAAAGAAATTTGGAATTCTGGGAAGTCATGAAGAC
CTTTCAAAATTATCACTTGACAAAAAACAGTTTGGACATAGTAAACAATCAAGCTTAAGA
AGTTCAGAAGATTTCCAGTTAAACAGTTTCAATAATCCTCCAAGACAATATCAGAAAATA
ATGAAGAGGCTCATTAAAAGATATGTATTACAAGCCCAGATAGATAAGGAGAGTGATGAA
GTGAATGAAGGGGAACTGAAGGAAATTAAACAAGACATCTCAAGTCTCCGCTATGAACTT
CTTGAAGAAAAAACTCAAAATTCAGAAGACCTGGCAGAACTTATTAGAAAACTTGGGGAG
AAATTATCAATGAAACCAAATCAAGAGGAAAGCAATAGATAA
