# Supplementary material for: Molecular evolution of TRPC4 regulatory sequences supports a role in mammalian thermoregulatory adaptation
Source: PeerJ. 2025 Jul 8;13:e19697. doi: 10.7717/peerj.19697 (PMC12248226; doi:10.7717/peerj.19697)
Supplement: Supplemental Information 1 — Required and optional parameters that are read by the codeml package of PAML. This file is for information only, an explicit value must be selected for Model and the dummy file names must be replaced with explicit paths to function. The sequence and guide tree files are in standard formats (FASTA and Newick, respectively). [file peerj-13-19697-s001.zip › input.files/untrimmed.alignments.with.original.accessions/artiodactyl.trpc7.fas]

>NM_001192795.2 Bos taurus transient receptor potential cation channel subfamily C member 7 (TRPC7), mRNA
GAGTGGAAGTTTGCCCGAGCGAAGCTCTGGCTGTCTTATTTTGATGAAGGAAGAACTCTA
CCTGCTCCTTTTAATCTAGTGCCAAGTCCTAAATCATTTTATTATCTCATAATGAGAATC
AAGATGTGCCTCATAAAACTCTGCAAATCTAAGGCCAAAAGCTGTGAAAATGACCTTGAA
ATGGGCATGCTGAATTCTAAATTCAGGAAGACTCGATACCAGGCTGGCATGAGGAATTCT
GAAAACCTGACAGCAAATAACACTTACAGCAAGCCCACCAGATACCAGAAAATCATGAAA
CGGCTCATAAAAAGATATGTCCTGAAGGCCCAGGTGGACAGAGAAAATGATGAAGTCAAT
GAAGGTGAACTGAAGGAAATCAAGCAAGACATCTCCAGCCTGCGCTATGAGCTCCTTGAA
GAGAAATCTCAAGCTACCGGAGAGCTGGCCGACCTCATCCAACAGCTCAGTGAGAAGTTC
GGGAAGAACTTAAACAAAGACCACCTGCGGGTGAACAAGGGCAAAGACATTTAG
>NM_001145753.1 Sus scrofa transient receptor potential cation channel subfamily C member 7 (TRPC7), mRNA
GAGTGGAAGTTCGCCCGAGCCAAGCTCTGGCTGTCTTATTTTGATGAAGGAAGAACTCTA
CCTGCGCCTTTTAACCTAGTGCCAAGTCCTAAATCCTTTTATTATCTCATAATGAGAATC
AAGATGTGCCTCATAAAACTCTGCAAATCTAAGGCCAAAAGCTGTGAAAATGACCTTGAA
ATGGGCATGCTGAATTCCAAATTCAGG---ACTCGTTACCAGGCGGGCATGAGGAATTCT
GAAAACCTGACAGCAAATAACACTTTCAGCAAGCCCACCAGATACCAGAAAATCATGAAA
CGGCTCATTAAAAGATACGTCCTGAAGGCCCAGGTGGACAGAGAAAACGACGAAGTCAAT
GAAGGTGAACTGAAGGAAATCAAGCAAGATATTTCCAGCCTGCGCTATGAGCTTCTTGAA
GAGAAATCTCAAGCTACCGGCGAGCTGGCGGACCTGATCCAACAGCTCAGTGAGAAATTT
GGGAAGAACTTAAACAAAGACCACCTGAGGGTGAACAAGGGCAAAGACATTTAG
>XM_042250548.2 PREDICTED: Ovis aries transient receptor potential cation channel subfamily C member 7 (TRPC7), transcript variant X1, mRNA
GAGTGGAAGTTTGCCCGAGCGAAGCTCTGGCTGTCTTATTTTGATGAAGGAAGAACTCTA
CCTGCTCCTTTTAATCTAGTGCCAAGTCCTAAATCGTTTTATTATCTCATAATGAGAATC
AAGATGTGCCTCATAAAACTCTGCAAATCTAAGGCCAAAAGCTGTGAAAATGACCTTGAA
ATGGGCATGCTGAATTCTAAATTCAGGAAGACTCGGTACCAGGCTGGCATGAGGAATTCT
GAAAATCTGACAGCAAATAACACTTATAGCAAGCCCACCAGATACCAGAAAATCATGAAA
CGGCTCATAAAAAGATATGTCCTGAAGGCCCAGGTGGACAGAGAAAATGATGAAGTCAAT
GAAGGCGAACTGAAGGAAATCAAGCAAGATATCTCCAGCCTGCGCTACGAGCTCCTTGAA
GAGAAATCTCAAGCTACCGGAGAGCTGGCCGACCTCATCCAACAGCTCAGTGAGAAGTTT
GGGAAGAACTTAAACAAAGACCACCTGCGGGTGAACAAGGGCAAAGACATTTAG
>XM_049707869.1 PREDICTED: Orcinus orca transient receptor potential cation channel subfamily C member 7 (TRPC7), partial mRNA
GAGTGGAAGTTTGCCCGAGCAAAGCTCTGGCTGTCTTATTTTGATGAAGGAAGAACTCTA
CCTGCTCCTTTTAATCTAGTGCCAAGTCCTAAATCATTTTATTATCTCATAATGAGAATC
AAGATGTGCCTCATAAAACTCTGCAAATCTAAGGCCAAAAGCTGTGAAAATGACCTTGAA
ATGGGCATGCTGAATTCTAAATTCAGGAAGACTCGCTACCAGGCTGGCATGAGGAATTCT
GAAAACCTGACAGCAAATAACACTTACAGCAAGCCCACCAGATATCAGAAAATCATGAAA
CGGCTCATAAAAAGATATGTCCTGAAGGCCCAGGTGGATAGAGAAAATGACGAAGTCAAT
GAAGGCGAACTGAAGGAAATCAAGCAAGATATCTCCAGCCTGCGCTATGAGCTTCTTGAA
GAGAAATCTCAAGCCACCGGCGAGCTGGCAGACCTCATCCAACAGCTCAGCGAGAAGTTT
GGAAAGAACTTAAACAAAGACCACCTGAGGGCGAACAAGGGCAAAGACATTTAA
>XM_005682966.2 PREDICTED: Capra hircus transient receptor potential cation channel subfamily C member 7 (TRPC7), transcript variant X3, mRNA
GAGTGGAAGTTCGCCCGAGCGAAGCTCTGGCTGTCTTATTTTGATGAAGGAAGAACTCTA
CCTGCTCCTTTTAATCTAGTGCCAAGTCCTAAATCGTTTTATTATCTCATAATGAGAATC
AAGATGTGCCTCATAAAACTCTGCAAATCTAAGGCCAAAAGCTGTGAAAATGACCTTGAA
ATGGGCATGCTGAATTCTAAATTCAGGAAGACTCGGTACCAGGCTGGCATGAGGAATTCT
GAAAATCTGACAGCAAATAACACTTACAGCAAGCCCACCAGATACCAGAAAATCATGAAA
CGGCTCATAAAAAGATATGTCCTGAAGGCGCAGGTGGACAGAGAAAATGATGAAGTCAAT
GAAGGCGAACTGAAGGAAATCAAGCAAGATATCTCCAGCCTGCGCTACGAGCTCCTTGAA
GAGAAATCTCAAGCTACCGGAGAGCTGGCCGACCTCATCCAACAGCTCAGTGAGAAGTTT
GGGAAGAACTTAAACAAAGACCACCTGCGGGTGAACAAGGGCAAAGACATTTAG
>XM_006212779.2 PREDICTED: Vicugna pacos transient receptor potential cation channel subfamily C member 7 (TRPC7), transcript variant X4, mRNA
GAGTGGAAGTTTGCCCGAGCAAAGCTCTGGCTGTCTTATTTTGATGAAGGAAGAACTCTA
CCTGCTCCTTTTAATCTAGTGCCAAGTCCTAAATCATTTTATTATCTCATAATGAGAATC
AAGATGTGCCTCATAAAACTCTGCAAATCTAAGGCCAAAAGCTGTGAAAATGACCTTGAA
ATGGGCATGCTGAATTCTAAATTCAGGAAGACTCACTACCACGCTGGCATGAGGAATTCT
GAAAACCTGACAGCAAATAACACTTACAGCAAGCCCACCAGATACCAGAAAATCATGAAA
CGGCTCATAAAGAGGTATGTCCTGAAGGCTCAGGTGGACAGAGAAAATGATGAAGTCAAT
GAAGGTGAACTGAAGGAAATCAAGCAAGATATCTCCAGCCTGCGCTATGAGCTTCTCGAA
GAGAAATCTCAAGCTACTGGAGAGCTGGCAGACCTGATCCAACAGCTCAGCGAGAAATTT
GGGAAGAACTTAAACAAAGACCACCTGAGGGTGAACAAGGGCAAAGACATTTAG
>XM_024125313.1 PREDICTED: Physeter macrocephalus transient receptor potential cation channel subfamily C member 7 (TRPC7), mRNA
GAGTGGAAGTTTGCCCGAGCAAAGCTCTGGCTGTCTTATTTTGATGAAGGAAGAACTCTA
CCTGCTCCTTTTAATCTAGTGCCAAGTCCTAAATCATTTTATTATCTCATAATGAGAATC
AAGATGTGCCTCATAAAACTCTGCAAATCTAAGGCCAAAAGCTGTGAAAATGACCTTGAA
ATGGGCATGCTGAATTCTAAATTCAGGAAGACTCGCTACCAGGCTGGCATGAGGAATTCT
GAAAACCTGACAGCAAATAACACTTACAGCAAGCCCACCAGATATCAGAAAATCATGAAA
CGGCTCATAAAAAGATACGTCCTGAAGGCCCAGGTGGATAGAGAAAATGACGAAGTCAAT
GAAGGCGAACTGAAGGAAATCAAGCAAGATATCTCCAGCCTGCGCTATGAGCTTCTTGAA
GAGAAATCTCAAGCTACCGGCGAGCTGGCAGACCTCATCCAACAGCTCAGTGAGAAGTTT
GGAAAGAACTTAAACAAAGACCACCTGAGGGTGAACAAGGGCAAAGACATTTAA
>XM_057540739.1 PREDICTED: Balaenoptera acutorostrata transient receptor potential cation channel subfamily C member 7 (TRPC7), transcript variant X5, mRNA
GAGTGGAAGTTTGCCCGAGCAAAGCTCTGGCTGTCTTATTTTGATGAAGGAAGAACTCTA
CCTGCTCCTTTTAATCTAGTGCCAAGTCCTAAATCATTTTATTATCTCATAATGAGAATC
AAGATGTGCCTCATAAAACTCTGCAAATCTAAGGCCAAAAGCTGTGAAAATGACCTTGAA
ATGGGCATGCTGAATTCTAAATTCAGGAAGACTCGCTACCAGGCTGGCATGAGGAATTCT
GAAAACCTGACAGCAAATAACACTTACAGCAAGCCCACCAGATATCAGAAAATCATGAAA
CGGCTCATAAAAAGATATGTCCTGAAGGCCCAGGTGGATAGAGAAAATGACGAAGTCAAT
GAAGGCGAACTGAAGGAAATCAAGCAAGATATCTCCAGCCTGCGCTATGAGCTTCTTGAA
GAGAAATCTCAAGCTACCCGCGAGCTGGCAGACCTCATCCAACAGCTCAGTGAGAAGTTT
GGAAGGAACTTAAACAAAGACCACCTGAGGGTGAACAAGGGCAAAGACATTTAA
>XM_007461394.1 PREDICTED: Lipotes vexillifer transient receptor potential cation channel, subfamily C, member 7 (TRPC7), transcript variant X3, mRNA
GAGTGGAAGTTTGCCCGAGCAAAGCTCTGGCTGTCTTATTTTGATGAAGGAAGAACTCTA
CCTGCTCCTTTTAATCTAGTGCCAAGTCCTAAATCATTTTATTATCTCATAATGAGAATC
AAGATGTGCCTCATAAAACTCTGCAAATCTAAGGCCAAAAGCTGTGAAAATGACCTTGAA
ATGGGCATGCTGAATTCTAAATTCAGGAAGACTCGCTACCAGGCTGGCATGAGGAATTCT
GAAAACCTGACAGCAAATAACACTTACAGCAAGCCCACTAGATATCAGAAAATCATGAAA
CGGCTCATAAAAAGATATGTCCTGAAGGCCCAGGTGGATAGAGAAAATGACGAAGTCAAT
GAAGGCGAACTGAAGGAAATCAAGCAAGATATCTCCAGCCTGCGCTACGAGCTTCTTGAA
GAGAAATCTCAAGCTACCGGTGAGCTGGCAGACCTCATCCAACAGCTCAGCGAGAAGTTT
GGAAAGAACTTAAACAAAGACCACCTGAGGGTGAACAAAGGCAAAGACATTTAA
>XM_010844477.1 PREDICTED: Bison bison bison transient receptor potential cation channel, subfamily C, member 7 (TRPC7), mRNA
GAGTGGAAGTTTGCCCGAGCGAAGCTCTGGCTGTCTTATTTTGATGAAGGAAGAACTCTA
CCTGCTCCTTTTAATCTAGTGCCAAGTCCTAAATCATTTTATTATCTCATAATGAGAATC
AAGATGTGCCTCATAAAACTCTGCAAATCTAAGGCCAAAAGCTGTGAAAATGACCTTGAA
ATGGGCATGCTGAATTCTAAATTCAGGAAGACTCGATACCAGGCTGGCATGAGGAATTCT
GAAAACCTGACAGCAAATAACACTTACAGCAAGCCCACCAGATACCAGAAAATCATGAAA
CGGCTCATAAAAAGATATGTCCTGAAGGCCCAGGTGGACAGAGAAAATGATGAAGTCAAT
GAAGGTGAACTGAAGGAAATCAAGCAAGACATCTCCAGCCTGCGCTATGAGCTCCTGGAA
GAGAAATCTCAAGCTACCGGAGAGCTGGCCGACCTTATCCAACAGCTCAGTGAGAAGTTC
GGGAAGAACTTAAACAAAGACCACCTGCGGGTAAACAAGGGCAAAGACATTTAG
>XM_010981813.2 PREDICTED: Camelus dromedarius transient receptor potential cation channel subfamily C member 7 (TRPC7), transcript variant X1, mRNA
GAGTGGAAGTTTGCCCGAGCAAAGCTCTGGCTATCTTATTTTGATGAAGGAAGAACTCTA
CCTGCTCCTTTTAATCTAGTGCCAAGTCCTAAATCATTTTATTATCTCATAATGAGAATC
AAGATGTGCCTCATAAAACTCTGCAAATCTAAGGCCAAAAGCTGTGAAAATGACCTTGAA
ATGGGCATGCTGAATTCTAAATTCAGGAAGACTCACTACCATGCTGGCATGAGGAATTCT
GAAATCCTGACAGCAAATAACACTTACAGCAAGCCCACCAGATACCAGAAAATCATGAAA
CGACTCATAAAGAGGTATGTCCTGAAGGCTCAGGTGGACAGAGAAAATGATGAAGTCAAT
GAAGGTGAACTGAAGGAAATCAAGCAAGATATCTCCAGCCTGCGCTATGAGCTTCTCGAA
GAGAAATCTCAAGCTACTGGAGAGCTGGCAGACCTGATCCAACAGCTCAGCGAGAAATTT
GGGAAGAACTTAAACAAAGACCACCTGAGGGTGAACAAGGGCAAAGACATTTAG
>XM_020875540.1 PREDICTED: Odocoileus virginianus texanus transient receptor potential cation channel subfamily C member 7 (TRPC7), transcript variant X4, mRNA
GAGTGGAAGTTTGCCCGAGCAAAGCTCTGGCTGTCTTATTTTGATGAAGGAAGAACTCTA
CCTGCTCCTTTTAATCTAGTGCCAAGTCCTAAATCATTTTATTATCTCATAATGAGAATC
AAGATGTGCCTCATAAAACTCTGCAAATCTAAGGCCAAAAGCTGTGAAAATGACCTTGAA
ATGGGCATGCTGAATTCTAAATTCAGGAAGACTCGATACCAGGCTGGCATGAGGAATTCT
GAAAAGCTGACAGCAAATAACACTTACAGCAAGCCCACCAGATACCAGAAAATCATGAAA
CGGCTCATAAAAAGATATGTCCTGAAGGCCCAGGTGGACAGAGAAAATGATGAAGTCAAT
GAAGGCGAACTGAAGGAAATCAAGCAAGATATCTCCAGCCTGCGCTATGAGCTCCTTGAA
GAGAAATCTCAAGCTACTGGAGAGCTGGCCGACCTCATCCAACAACTCAGTGAGAAGTTT
GGGAAGAACTTAAACAAAGACCACCTGCGGGTGAACAAGGGCAAAGACATTTAG
>XM_022588866.2 PREDICTED: Delphinapterus leucas transient receptor potential cation channel subfamily C member 7 (TRPC7), transcript variant X3, mRNA
GAGTGGAAGTTTGCCCGAGCAAAGCTCTGGCTGTCTTATTTTGATGAAGGAAGAACTCTA
CCTGCTCCTTTTAATCTAGTGCCAAGTCCTAAATCATTTTATTATCTCATAATGAGAATC
AAGATGTGCCTCATAAAACTCTGCAAATCTAAGGCCAAAAGCTGTGAAAATGACCTTGAA
ATGGGCATGCTGAATTCTAAATTCAAGAAGACTCGCTACCAGGCTGGCATGAGGAATTCT
GAAAACCTGACAGCAAATAACACTTACAGCAAGCCCACCAGATATCAGAAAATCATGAAA
CGGCTCATAAAAAGATATGTCCTGAAGGCCCAGGTGGATAGAGAAAATGACGAAGTCAAT
GAAGGCGAACTGAAGGAAATCAAGCAAGATATCTCCAGCCTGCGCTATGAGCTTCTTGAA
GAGAAATCTCAAGCTACCGGCGAGCTGGCAGACCTCATCCAACAGCTCAGCGAGAAGTTT
GGAAAGAACTTAAACAAAGACCACCTGAGGGCGAACAAGGGCAAAGACATTTAA
>XM_024752304.1 PREDICTED: Neophocaena asiaeorientalis asiaeorientalis transient receptor potential cation channel subfamily C member 7 (TRPC7), transcript variant X4, mRNA
GAGTGGAAGTTTGCCCGAGCAAAGCTCTGGCTGTCTTATTTTGATGAAGGAAGAACTCTA
CCTGCTCCTTTTAATCTAGTGCCAAGTCCTAAATCATTTTATTATCTCATAATGAGAATC
AAGATGTGCCTCATAAAACTCTGCAAATCTAAGGCCAAAAGCTGTGAAAATGACCTTGAA
ATGGGCATGCTGAGTTCTAAATTCAGGAAGACTCGCTACCAGGCTGGCATGAGGAATTCT
GAAAACCTGACAGCAAATAACACTTACAGCAAGCCCACCAGATATCAGAAAATCATGAAA
CGGCTCATAAAAAGATATGTCCTGAAGGCCCAGGTGGATAGAGAAAATGACGAAGTCAAT
GAAGGCGAACTGAAGGAAATCAAGCAAGATATCTCCAGCCTGCGCTATGAGCTCCTTGAA
GAGAAATCTCAAGCTACTGGCGAGCTGGCAGACCTCATCCAACAGCTCAGCGAGAAGTTT
GGAAAGAACTTAAACAAAGACCACCTGAGGGCGAACAAGGGCAAAGACATTTAA
>XM_030869368.2 PREDICTED: Globicephala melas transient receptor potential cation channel subfamily C member 7 (TRPC7), mRNA
GAGTGGAAGTTTGCCCGAGCAAAGCTCTGGCTGTCTTATTTTGATGAAGGAAGAACTCTA
CCTGCTCCTTTTAATCTAGTGCCAAGTCCTAAATCATTTTATTATCTCATAATGAGAATC
AAGATGTGCCTCATAAAACTCTGCAAATCTAAGGCCAAAAGCTGTGAAAATGACCTTGAA
ATGGGCATGCTGAATTCTAAATTCAGGAAGACTCGCTACCAGGCTGGCATGAGGAATTCT
GAAAACCTGACAGCAAATAACACTTACAGCAAGCCCACCAGATATCAGAAAATCATGAAA
CGGCTCATAAAAAGATATGTCCTGAAGGCCCAGGTGGATAGAGAAAATGACGAAGTCAAT
GAAGGCGAACTGAAGGAAATCAAGCAAGATATCTCCAGCCTGCGCTATGAGCTTCTTGAA
GAGAAATCTCAAGCTACCGGCGAGCTGGCAGACCTCATCCAACAGCTCAGCGAGAAGTTT
GGAAAGAACTTAAACAAAGACCACCTGAGGGCGAACAAGGGCAAAGACATTTAA
>XM_029219012.1 PREDICTED: Monodon monoceros transient receptor potential cation channel subfamily C member 7 (TRPC7), transcript variant X3, mRNA
GAGTGGAAGTTTGCCCGAGCAAAGCTCTGGCTGTCTTATTTTGATGAAGGAAGAACTCTA
CCTGCTCCTTTTAATCTAGTGCCAAGTCCTAAATCATTTTATTATCTCATAATGAGAATC
AAGATGTGCCTCATAAAACTCTGCAAATCTAAGGCCAAAAGCTGTGAAAATGACCTTGAA
ATGGGCATGCTGAATTCTAAATTCAGGAAGACTCGCTACCAGGCTGGCATGAGGAATTCT
GAAAACCTGACAGCAAATAACACTTACAGCAAGCCCACCAGATATCAGAAAATCATGAAA
CGGCTCATAAAAAGATATGTCCTGAAGGCCCAGGTGGATAGAGAAAATGACGAAGTCAAT
GAAGGCGAACTGAAGGAAATCAAGCAAGATATCTCCAGCCTGCGCTATGAGCTTCTTGAA
GAGAAATCTCAAGCTACCGGCGAGCTGGCAGACCTCATCCAACAGCTCAGCGAGAAGTTT
GGAAAGAACTTAAACAAAGACCACCTGAGGGCGAACAAGGGCAAAGACATTTAA
>XM_032628614.1 PREDICTED: Phocoena sinus transient receptor potential cation channel subfamily C member 7 (TRPC7), mRNA
GAGTGGAAGTTTGCCCGAGCAAAGCTCTGGCTGTCTTATTTTGATGAAGGAAGAACTCTA
CCTGCTCCTTTTAATCTAGTGCCAAGTCCTAAATCATTTTATTATCTCATAATGAGAATC
AAGATGTGCCTCATAAAACTCTGCAAATCTAAGGCCAAAAGCTGTGAAAATGACCTTGAA
ATGGGCATGCTGAGTTCTAAATTCAGGAAGACTCGCTACCAGGCTGGCATGAGGAATTCT
GAAAACCTGACAGCAAATAACACTTACAGCAAGCCCACCAGATATCAGAAAATCATGAAA
CGGCTCATAAAAAGATATGTCCTGAAGGCCCAGGTGGATAGAGAAAATGACGAAGTCAAT
GAAGGCGAACTGAAGGAAATCAAGCAAGATATCTCCAGCCTGCGCTATGAGCTCCTTGAA
GAGAAATCTCAAGCTACCGGCGAGCTGGCAGACCTCATCCAACAGCTCAGCGAGAAGTTT
GGAAAGAACTTAAACAAAGACCACCTGAGGGCGAACAAGGGCAAAGACATTTAA
>XM_040241561.1 PREDICTED: Oryx dammah transient receptor potential cation channel subfamily C member 7 (TRPC7), mRNA
GAGTGGAAGTTTGCCCGAGCGAAGCTCTGGCTGTCTTACTTTGATGAAGGAAGAACTCTA
CCTGCTCCTTTTAATCTAGTGCCAAGTCCTAAATCATTTTATTATCTCATAATGAGAATC
AAGATGTGCCTCATAAAACTCTGCAAATCTAAGGCCAAAAGCTGTGAAAATGACCTTGAA
ATGGGCATGCTGAATTCTAAATTCAGGAAGACTCGATACCAGGCTGGCATGAGGAATTCT
GAAAATCTGACAGCAAATAACACTTACAGCAAGCCCACCAGATACCAGAAAATCATGAAA
CGGCTCATAAAACGATATGTCCTGAAGGCCCAGGTGGACAGAGAAAATGATGAAGTCAAT
GAAGGCGAACTGAAGGAAATCAAACAAGATATCTCCAGCCTGCGCTACGAGCTCCTTGAA
GAGAAATCTCAAGCTACTGGAGAGCTGGCCGACCTCATCCAACAGCTCAGTGAGAAGTTT
GGGAAGAACTTAAACAAAGATCACCTGCGGGTGAACAAGGGCAAAGACATTTAG
>XM_043465435.1 PREDICTED: Cervus canadensis transient receptor potential cation channel subfamily C member 7 (TRPC7), transcript variant X1, mRNAGAGTGGAAGTTTGCCCGAGCGAAGCTCTGGCTGTCTTATTTTGATGAAGGAAGAACTCTA
CCTGCTCCTTTTAATCTAGTGCCAAGTCCTAAATCATTTTATTATCTCATAATGAGAATC
AAGATGTGCCTCATAAAACTCTGCAAATCTAAGGCCAAAAGCTGTGAAAATGACCTTGAA
ATGGGCATGCTGAATTCTAAATTCAGGAAGACTCGATACCAGGCTGGCATGAGGAATTCT
GAAAGCCTGACAGCAAATAACACTTACAGCAAGCCCACCAGATACCAGAAAATCATGAAA
CGGCTCATAAAAAGATACGTCCTGAAGGCCCAGGTGGACAGAGAAAATGATGAAGTCAAT
GAAGGCGAACTGAAGGAAATCAAGCAAGATATCTCCAGCCTGCGCTACGAGCTCCTTGAA
GAGAAATCTCAAGCTACCGGAGAGCTGGCCGACCTCATCCAACAACTCAGTGAGAAGTTT
GGGAAGAACTTAAACAAAGACCACCTGCGGGTGAACAAGGGCAAAGACATTTAG
>XM_047778694.1 PREDICTED: Phacochoerus africanus transient receptor potential cation channel subfamily C member 7 (TRPC7), transcript variant X5, mRNA
GAGTGGAAGTTCGCCCGAGCCAAGCTCTGGCTGTCTTATTTTGATGAAGGAAGAACTCTA
CCTGCGCCTTTTAACCTAGTGCCAAGTCCTAAATCCTTTTATTATCTCATAATGAGAATC
AAGATGTGCCTCATAAAACTCTGCAAATCTAAGGCCAAAAGCTGTGAAAATGACCTTGAA
ATGGGCATGCTGAATTCCAAATTCAGGAAGACTCGTTACCAGGCGGGCATGAGGAATTCT
GAAAACCTGACAGCAAATAACACTTTCAGCAAGCCCACCAGATACCAGAAAATCATGAAA
CGGCTCATTAAAAGATACGTCCTGAAGGCCCAGGTGGACAGAGAAAACGACGAAGTCAAT
GAAGGCGAACTGAAGGAAATCAAGCAAGATATTTCCAGCCTGCGCTATGAGCTTCTTGAA
GAGAAATCTCAAGCTACCGGCGAGCTGGCGGACCTGATCCAACAGCTCAGTGAGAAATTT
GGGAAGAACTTAAACAAAGAGCACCTGCGGGTGAACAAGGGCAAAGACATTTAG
>XM_052643521.1 PREDICTED: Budorcas taxicolor transient receptor potential cation channel subfamily C member 7 (TRPC7), mRNA
GAGTGGAAGTTTGCCCGAGCGAAGCTCTGGCTGTCTTATTTTGATGAAGGAAGAACTCTA
CCTGCTCCTTTTAATCTAGTGCCAAGTCCTAAATCGTTTTATTATCTCATAATGAGAATC
AAGATGTGCCTCATAAAACTCTGCAAATCTAAGGCCAAAAGCTGTGAAAATGACCTTGAA
ATGGGCATGCTGAATTCTAAATTCAGGAAGACTCGGTACCAGGCTGGCATGAGGAATTCT
GAAACTCTGACAGCAAATAACACTTACAGCAAGCCCACCAGATACCAGAAAATCATGAAA
CGGCTCATAAAAAGATATGTCCTGAAGGCCCAGGTGGACAGAGAAAATGATGAAGTCAAT
GAAGGCGAACTGAAGGAAATCAAGCAAGATATCTCCAGCCTGCGCTACGAGCTCCTTGAA
GAGAAATCTCAAGCTACCGGAGAGCTGGCCGACCTCATCCAACAGCTCAGTGAGAAGTTT
GGGAAGAACTTAAACAAAGATCACCTGCGGGTGAACAAGGGCAAAGACATTTAG
>XM_055430349.1 PREDICTED: Moschus berezovskii transient receptor potential cation channel subfamily C member 7 (TRPC7), mRNA
GAGTGGAAGTTTGCCCGAGCGAAGCTCTGGCTGTCTTATTTTGATGAAGGAAGAACTCTA
CCTGCTCCTTTTAATCTAGTGCCAAGTCCTAAATCATTTTATTATCTCATAATGAGAATC
AAGATGTGCCTCATAAAACTCTGCAAATCTAAGGCCAAAAGCTGTGAAAATGACCTTGAA
ATGGGCATGCTGAATTCTAAATTCAGGAAGACTCGATACCAGGCTGGCATGAGGAATTCT
GAAAACCTGACAGCAAATAACACTTACAGCAAGCCCACCAGATACCAGAAAATCATGAAA
CGGCTTATAAAAAGATATGTCCTGAAGGCCCAGGTGGACAGAGAAAATGATGAAGTCAAT
GAAGGCGAACTGAAGGAAATCAAGCAAGATATCTCCAGCCTGCGCTACGAGCTCCTTGAA
GAGAAATCTCAAGCTACGGGAGAGCTGGCCGACCTCATCCAACAGCTCAGTGAGAAGTTT
GGGAAGAACTTAAACAAAGACCACCTGCGAGTGAACCAGGGCAAAGACATTTAG
>XM_055549354.1 PREDICTED: Bubalus kerabau transient receptor potential cation channel subfamily C member 7 (TRPC7), mRNA
GAGTGGAAGTTTGCCCGAGCGAAGCTCTGGCTGTCTTATTTTGATGAAGGAAGAACTCTA
CCTGCTCCTTTTAATCTAGTGCCAAGTCCTAAATCATTTTATTATCTCATAATGAGAATC
AAGATGTGCCTCATAAAACTCTGCAAATCTAAGGCCAAAAGCTGTGAAAATGACCTTGAA
ATGGGCATGCTGAATTCTAAATTCAGGAAGACTCGATACCAGGCTGGCATGAGGAATTCT
GAAAACCTGACAGCAAATAACACTTACAGCAAGCCCACCAGATACCAGAAAATCATGAAA
CGGCTCATAAAAAGATATGTCCTGAAGGCCCAGGTGGACAGAGAAAATGATGAAGTCAAT
GAAGGCGAACTGAAGGAAATCAAGCAAGATATCTCCAGCCTGCGCTATGAGCTCCTTGAA
GAGAAATCTCAAGCTACCGGAGAGCTGGCCGACCTCATCCAACAGCTCAGTGAGAAGTTT
GGGAAGAACTTAAACAAAGACCACCTGCGGGTGAACAAGGGCAAAGACATTTAG
>XM_057748479.1 PREDICTED: Hippopotamus amphibius kiboko transient receptor potential cation channel subfamily C member 7 (TRPC7), mRNA
GAATGGAAGTTTGCCCGAGCAAAGCTCTGGCTGTCTTATTTCGATGAAGGAAGAACTCTA
CCTGCTCCTTTTAATCTAGTGCCAAGTCCTAAATCATTTTATTATCTCATAATGAGAATC
AAGATGTGCCTCATAAAACTCTGCAAATCTAAGGCCAAAAGCTGTGAAAATGACCTTGAA
ATGGGCATGCTGAATTCTAAATTCAGGAAAACTCGCTACCAGGCTGGCATGAGGAATTCT
GAAAACCTGACAGCAAATAACACTTACAGCAAGCCCACCAGATACCAGAAAATCATGAAA
CGGCTCATAAAAAGATACGTCCTGAAGGCCCAGGTGGATAGAGAAAATGATGAGGTCAAT
GAAGGTGAACTGAAGGAAATCAAGCAAGATATCTCCAGTCTGCGCTATGAGCTTCTTGAA
GAGAAATCTCAAGCTACTGGTGAGCTGGCAGACCTCATCCAACAGCTCAGTGAGAAGTTT
GGAAAGAACTTAAACAAAGACCACCTGAGGGTGAACAAGGGCAAAGACATTTAG
>XM_059060579.1 PREDICTED: Kogia breviceps transient receptor potential cation channel subfamily C member 7 (TRPC7), mRNA
GAGTGGAAGTTTGCCCGAGCAAAGCTCTGGCTGTCTTATTTTGATGAAGGAAGAACTCTA
CCTGCTCCTTTTAATCTAGTGCCAAGTCCTAAATCATTTTATTATCTCATAATGAGAATC
AAGATGTGCCTCATAAAACTCTGCAAATCTAAGGCCAAAAGCTGTGAAAATGACCTTGAA
ATGGGCATGCTGAATTCTAAATTCAGGAAGACTCGCTACCAGGCTGGCATGAGGAATTCT
GAAAACCTGACAGCAAATAACACTTACAGCAAGCCCACCAGATATCAGAAAATCATGAAA
CGGCTCATAAAAAGATATGTCCTGAAGGCCCAGGTGGATAGAGAAAATGACGAAGTCAAT
GAAGGCGAACTGAAGGAAATCAAGCAAGATATCTCCAGCCTGCGCTATGAGCTCCTTGAA
GAGAAATCTCAAGCTACCGGCGAGCTGGCAGACCTCATCCAACAGCTCAGTGAGAAGTTT
GGAAAGAACTTAAACAAAGACCACCTGCGGGTGAACAAGGGCAAAGACATTTAA
>XM_060006927.1 PREDICTED: Delphinus delphis transient receptor potential cation channel subfamily C member 7 (TRPC7), transcript variant X4, mRNA
GAGTGGAAGTTTGCCCGAGCAAAGCTCTGGCTGTCTTATTTTGATGAAGGAAGAACTCTA
CCTGCTCCTTTTAATCTAGTGCCAAGTCCTAAATCATTTTATTATCTCATAATGAGAATC
AAGATGTGCCTCATAAAACTCTGCAAATCTAAGGCCAAAAGCTGTGAAAATGACCTTGAA
ATGGGCATGCTGAATTCTAAATTCAGGAAGACTCGCTACCAGGCTGGCATGAGGAATTCT
GAAAACCTGACTGCAAATAACACTTACAGCAAGCCCACCAGATATCAGAAAATCATGAAA
CGGCTCATAAAAAGATATGTCCTGAAGGCCCAGGTGGATAGAGAAAATGACGAAGTCAAT
GAAGGCGAACTGAAGGAAATCAAGCAAGATATCTCCAGCCTGCGCTATGAGCTTCTTGAA
GAGAAATCTCAAGCCACCGGCGAGCTGGCAGACCTCATCCAACAGCTCAGCGAGAAGTTT
GGAAAGAACTTAAACAAAGACCACCTGAGGGCGAACAAGGGCAAAGACATTTAA
>XM_060093397.1 PREDICTED: Mesoplodon densirostris transient receptor potential cation channel subfamily C member 7 (TRPC7), transcript variant X5, mRNA
GAGTGGAAGTTTGCCCGAGCAAAGCTCTGGCTGTCTTATTTTGATGAAGGAAGAACTCTA
CCTGCTCCTTTTAATCTAGTGCCAAGTCCTAAATCATTTTATTATCTCATAATGAGAATC
AAGATGTGCCTCATAAAACTCTGCAAATCTAAGGCCAAAAGCTGTGAAAATGACCTTGAA
ATGGGCATGCTGAATTCTAAATTCAGGAAGACTCGCTACCAGGCTGGCATGAGGAATTCT
GAAAACCTGACAGCAAATAACACTTACAGCAAGCCCACCAGATATCAGAAAATCATGAAA
CGGCTCATAAAAAGATATGTCCTGAAGGCCCAGGTGGATAGAGAAAATGACGAAGTCAAT
GAAGGCGAACTGAAGGAAATCAAGCAAGATATCTCCAGCCTGCGCTATGAGCTTCTTGAA
GAGAAATCTCAAGCTACCGGCGAGCTGGCGGACCTCATCCAACAGCTCAGTGAGAAGTTT
GGAAAGAACTTAAACAAAGACCACCTGAGGGTGAACAAGGGCAAAGACATTTAA
>XM_060146269.1 PREDICTED: Lagenorhynchus albirostris transient receptor potential cation channel subfamily C member 7 (TRPC7), transcript variant X5, mRNA
GAGTGGAAGTTTGCCCGAGCAAAGCTCTGGCTGTCTTATTTTGATGAAGGAAGAACTCTA
CCTGCTCCTTTTAATCTAGTGCCAAGTCCTAAATCATTTTATTATCTCATAATGAGAATC
AAGATGTGCCTCATAAAACTCTGCAAATCTAAGGCCAAAAGCTGTGAAAATGACCTTGAA
ATGGGCATGCTGAATTCTAAATTCAGGAAGACTCGCTACCAGGCTGGCATGAGGAATTCT
GAAAACCTGACAGCAAATAACACTTACAGCAAGCCCACCAGATATCAGAAAATCATGAAA
CGGCTCATAAAAAGATATGTCCTGAAGGCCCAGGTGGATAGAGAAAATGACGAAGTCAAT
GAAGGCGAACTGAAGGAAATCAAGCAAGATATCTCCAGCCTGCGCTATGAGCTTCTTGAA
GAGAAATCTCAAGCTACCGGCGAGCTGGCAGACCTCATCCAACAGCTCAGCGAGAAGTTT
GGAAAGAACTTAAACAAAGACCACCTGAGGGCGAACAAGGGCAAAGACATTTAA
>XM_061151351.1 PREDICTED: Dama dama transient receptor potential cation channel subfamily C member 7 (TRPC7), mRNA
GAGTGGAAGTTTGCCCGAGCGAAGCTCTGGCTGTCTTATTTTGATGAAGGAAGAACTCTA
CCTGCTCCTTTTAATCTAGTGCCAAGTCCTAAATCATTTTATTATCTCATAATGAGAATC
AAGATGTGCCTCATAAAACTCTGCAAATCTAAGGCCAAAAGCTGTGAAAATGACCTTGAA
ATGGGCATGCTGAATTCTAAATTCAGGAAGACTCGATACCAGGCTGGCATGAGGAATTCT
GAAAGCCTGACAGCAAATAACACTTACAGCAAGCCCACCAGATACCAGAAAATCATGAAA
CGGCTCATAAAAAGATACGTCCTGAAGGCCCAGGTGGACAGAGAAAATGATGAAGTCAAT
GAAGGCGAACTGAAGGAAATCAAGCAAGATATCTCCAGCCTGCGCTACGAGCTCCTTGAA
GAGAAATCTCAAGCTACCGGAGAGCTGGCCGACCTCATCCAACAACTCAGTGAGAAGTTT
GGGAAGAACTTAAACAAAGACCACCTGCGGGTGAACAAGGGCAAAGACATTTAG
>XM_061188219.1 PREDICTED: Eubalaena glacialis transient receptor potential cation channel subfamily C member 7 (TRPC7), transcript variant X5, mRNA
GAGTGGAAGTTTGCCCGAGCAAAGCTCTGGCTGTCTTATTTTGATGAAGGAAGAACTCTA
CCTGCTCCTTTTAATCTAGTGCCAAGTCCTAAATCATTTTATTATCTCATAATGAGAATC
AAGATGTGCCTCATAAAACTCTGCAAATCTAAGGCCAAAAGCTGTGAAAATGACCTTGAA
ATGGGCATGCTGAATTCTAAATTCAGGAAGACTCGCTACCAGGCTGGCATGAGGAATTCT
GAAAACCTGACAGCAAATAACACTTACAGCAAGCCCACCAGATATCAGAAAATCATGAAA
CGGCTCATAAAAAGATATGTCCTGAAGGCCCAGGTGGATAGAGAAAATGACGAAGTCAAT
GAAGGCGAACTGAAGGAAATCAAGCAAGATATCTCCAGTCTGCGCTATGAGCTTCTTGAA
GAGAAATCTCAAGCTACCGGCGAGCTGGCAGACCTCATCCAACAGCTCAGTGAGAAGTTT
GGAAGGAACTTAAACAAAGACCACCTGAGGGTGAACAAGGGCAAAGACATTTAA
