# Supplementary material for: Molecular evolution of TRPC4 regulatory sequences supports a role in mammalian thermoregulatory adaptation
Source: PeerJ. 2025 Jul 8;13:e19697. doi: 10.7717/peerj.19697 (PMC12248226; doi:10.7717/peerj.19697)
Supplement: Supplemental Information 1 — Required and optional parameters that are read by the codeml package of PAML. This file is for information only, an explicit value must be selected for Model and the dummy file names must be replaced with explicit paths to function. The sequence and guide tree files are in standard formats (FASTA and Newick, respectively). [file peerj-13-19697-s001.zip › input.files/untrimmed.alignments.with.original.accessions/artiodactyl.trpm2.fas]

>XM_040231658.1 PREDICTED: Oryx dammah transient receptor potential cation channel subfamily M member 2 (TRPM2), transcript variant X4, mRNA
GACCAGATCTGGAAGTTCCAGCGCCACAACCTGATCGAGGAGTACCAGGGCAGGCCCCCC
GCGCCGCCCCCCTTCATCCTCCTCAGCCACCTGCACCTCTTCATCAAGAGGGTCGTGCTG
AAGATCCCTGCCAAGCGGCATAAGCAGTTCAAGAACAAGCTAGAGAAGAACGAGGAGGCG
GCCCTCCTGTCCTGGGAGATCTACCTGAAGGAGAACTACCTGCAGGAACAGCAGTTCCAG
CAGAAGCAGAGGCCGGAGCAGAAGATCCAGGACGTCAGTGACAAGGTGGACACCATGGTG
CGCCTGCTGGAAATGGCACGTCTGAAGCAGTCAGGCGCCGTGGAGCAGAGACTGGCCTCC
CTGGAGGAACAGGTGGCCCAGACAGCCACAGCATTGCACTGGATTGTGAAGGCCCTGAGG
GACAGTGGCTTTGGCTCAGAAGAAGGTGTCCCCACTCTGGCACCCCAGAAGGCCTCGGTG
GGGCGGGACCCTGAGCTGGACAGCGGATCAAAGGCAGAAGACCCAGGTGACGCCTACCAC
GTGAATGCCCGTCACCTGCTCTACCCGAGTTGCTCTGTCCTGCGGTTCCCGGTGCCCAAC
GAGAAGGTGCCCTGGGAAACGGAGTTCCTCATGTACAACCCGCCCTTCTACACGGCTGAC
AGGAAGGACAGGGACCTGGTGGATCCCGCGGGGGATGCCCTGGAACCTCTGTCCAGGATC
AGCTACAATTCGGTGGATGGACCACTGGACCGGCGCAGCTTCCATGGAGTCTACGCAGTG
CAGGACGGGCTCCCTCTGAATCCCATGGGTCGCACGGGACTGCGTGGCCGCGGGGATCTC
AGCTACTTCGGCCCCAATCACACGCTGCAGCCTGTGATCACCCGCTGGAGGCGGAGCCTG
GATGGTGCCATCTGCAGGAAGAACGTCAAGAAGATGCTGGAGGTGCTGGTGGTGAAGCGT
GGCCCCTCCGAGCACTGGATGTTGCCTGGGGGCTCCCGGGAGCCAGGAGAGATGCTGCCC
TGGAAGCTAAAGCAGGTCCTGCGAAGAGAATTCTGGTCTTCCTTTGAGAGCCTGCTGACT
CAGGGCATGGAGGTATACAAAGGATACATGGATGACCCCAGGAACACGGACAATGCCTGG
ATCGAGACGGTGGCCGTGAGCATCCACTTCCCAGACCAGAGTGATGTGGAGCTCAAGAGG
CTGAACTCTCATCTGCACTCCTGTGACGAGGGGATGGCCATTCGCTGGCAGGTGGTGGAT
GAGCGCATCTCCCTGTATGACGACCACAAGGTCATCCTCCAGAAAGTGGCCGCCTTGTTC
GGGGCCTACTACTGA
>XM_052638328.1 PREDICTED: Budorcas taxicolor transient receptor potential cation channel subfamily M member 2 (TRPM2), mRNA
GACCAGATCTGGAAGTTCCAGCGCCACGACCTGATCGAGGAGTACCAGGGCAGGCCCCCC
GCGCCACCCCCCTTCATCCTCCTCAGCCACCTGCACCTCTTCATCAAGAGGGTCGTGCTG
AAGATCCCTGCCAAGCGGCATAAGCAGTTCAAGAACAAGCTAGAGAAGAACGAAGAGGCG
GCCCTCCTGTCCTGGGAGATCTACCTGAAGGAGAACTACCTGCAGGAACAGCAGCTCCAG
CAGAAGCAGAGGCCGGAGCAGAAGATCCAGGACGTCAGTGACAAGGCGGACACCATGGTG
CGCCTGCTGGAAACGGCACGTCTGAAGCAGTCGGGCGCCGTGGAGCGGAGACTGGCCTCC
CTGGAGGAGCAGGTGGCCCAGACAGCCGCAGCAGTGCACTGGATTGTGAAGGCCCTGAGG
GACAGTGGCTTTGGCTCAGAAGAAGGTGTCCCCACTCTGGCACCCCAGAAGGCCTCAGTG
GGGCGGGACCCTGAGCTGGACAGCAGATCGAAGGCAGAGGACCCAGGTGACGCCTACCAC
GTGAATGCCCGGCACCTGCTCTACCCGAGTTGCTCTGTCCTGAGATTCCCGGTGCCCAAC
GAGAAGGTGCCCTGGGAAACGGAGTTCCTCGTGTACAACCCGCCCTTCTACACGGCCGAC
AGGAAGGACAAGGACCTGGTGGACCCCGTGGGGGATGCCCTGGAACCTCTGTCCAGGATC
AGCTACAATGCGGTGGACGGACCACTGGACCGGCGCAGCTTCCATGGAGTCTACGCAGTG
CGGGACGGGCTCCCTCTGAACCCCATGGGTCGCACAGGACTGCGTGGCCGCGGGGACCTC
AGCTACTTCGGCCCCAATCACACACTGCAGCCTGTGATCACCCGCTGGAGGCGGAGCCTG
GATGGTGCCATCTGCAGGAAGAACGTCAAGAAGATGCTGGAGGTGCTGGTGGTGAAACGT
GGCCCCTCCGAGCACTGGATGTTGCCTGGGGGCTCCCGGGAGCCAGGAGAGATGCTGCCC
TGGAAGCTAAAGCAGGTCCTGCGAAGAGAATTCTGGTCTTCCTTTGAGAGCCTGCTGACT
CAGGGCATGGAGGTATACAAAGGATACATGGATGACCCCAGGAACACGGACAATGCCTGG
ATCGAGACGGTGGCCGTGAGCATCCACTTCCCAGACCAAAGTGATGTGGAGCTCAAGAGG
CTGAACTCTCATCTGCACTCCTGTGACGAGGGGATGGCCATTCGCTGGCAGGTGGTGGAT
GAGCGCATCTCCCTGTGTGACAACCACAAGGTCATCCTCCAGAAAGTGGCCACCTTGTTC
GGGGCCTACTACTGA
>XM_055569796.1 PREDICTED: Bubalus kerabau transient receptor potential cation channel subfamily M member 2 (TRPM2), transcript variant X2, mRNA
GACCAGATCTGGAAGTTCCAGCGCCACGACCTGATTGAGGAGTACCAGGGCAGGCCCCCC
GCGCCGCCCCCCTTCATCCTCCTCAGCCACCTGCACCTCATCATCAAGAGGGTCATGCTG
AAGATCCCTGCTGAGCGGCATAAGCAGTTCAAGAACAAGCTAGAGAAGACAGAGGAGGCG
GCCCTCCTGTCCTGGGAGATCTACCTGAAGGAGAACTACCTGCAGGAACAGCAGTTCCAG
CAGAAGCAGAGGCCGGAGCAGAAGATCCAGGACGTCAGTGACAAGGTGGATTCCATGGTG
CGCCTGCTGGAAATGGCACATCTGAAGCAGTCGGGCGCTGTGGAGCAGAGACTGGCCTCC
CTGGAGGAGCAGGTGGCTCAGACAGCCACAGCATTGCACTGGATTGTGAAGGCCCTGAGG
GACAGTGGCTTTGGCTCAGAAGAAGGTGTCCCCACTCTGGCACCCCAGAAGGCCTCAGTG
GGGTGGGACCCTGAGCTGGACAGTGGATCAAAGGCAGAGGACCCAGGTGACACCTACCAC
GTGAATGCCCGGCACCTGCTCTACCCGAGTTGCTCTGTCCTGCGATTCCCGGTGCCCAAC
GAGAAGGTGCCCTGGAAGACGGAGTTCCTCATGTACAACCCGCCCTTCTATACGGCCGAC
AGGAAGGACAAGGACTTGGTGGACCCTGTGGGGGATGCCCTGGAACCTCTGTCCAGGATC
AGCTACAATGCGGTGGACGGACCACTGGACCGGCGCAGCTTCCATGGAGTCTACACAGTG
CGGGATGGGCTCCCTCTGAACCCCATGGGCCGCACGGGACTGCGCGGCCGCGGGGACCTC
AGCTGCTTCGGCCCCAATCACACGCTGCAGCCTGTGATCACCTGCTGGAGGCGGAATCTG
GATGGTGCCATCTGCAGGAAGAACGTCAAGAAGATGCTGGAGGTGCTGGTGGTGAAGCAT
GGCCCCTCCGAGCACTGGATGCTGCCTGGGGGCTCCCGGGAGCCAGGAGAGATGCTGCCC
CGGAAGCTAAAGCAGGTCCTGCGAAGAGAGTTATGGTCTTCCTTCGAGCGCCTGCTGACT
CAGGGCATGAAGGTGTACAAAGGATACGTGGATGACCCCAGGAACACAGACAATGCCTGG
ATCGAGACGGTGGCTGTGAGCATCCACTTCCCAGACCAGAACGATGTGGAGCTCAAGAGG
CTGAACTCTCATCTGCACTCCTGTGACGAGGGGATGGCCATTCGCTGGCAGGTGGTGGAT
GAGCGCATCCCCCTGTATGACAACCACAAGGTCATCCTCCAGAAAGTGGCCTCCTTGTTC
ATGGCCTACTACTGA
>XM_029214813.1 PREDICTED: Monodon monoceros transient receptor potential cation channel subfamily M member 2 (TRPM2), transcript variant X1, mRNA
GACCAGATCTGGAAGTTCCAGCGCCACGACCTGATCGAGGAGTACCAGGGCAGGCCCCCT
GCGCCGCCCCCCTTCATCCTTCTCAACCACCTGCATCTCTTCATCAAGAGGGTCATCCTG
AAGATCCCCACCAAGCGACACAAGCAGCTCAAGAACAAGCTAGAGAAGAACGAGGAGGCG
GCCCTCCTGTCCTGGGAGATCTACCTGAAGGAGAACTACCTGCAGGACCAGCAGATCCAG
CAGAAGCAGAGGCCGGAGCAGAAGATCCAGGACATCAGTGACAAGGTGGACACCATGGTG
GACCTGCTGGAAATGGCACATCTGAAGCAGTCGAGCTCCATGGAGCAGAGACTGGCCTCT
CTAGAGGAGCAGGTGGCCCAGACGGCCAGAGCGCTGCACTGGATCATGAAAGCCCTGAGG
GACAGCGGCTTTGGCTCGGAGGAGGGCGTCCCCACCCTGGCACCCCAGAAGGCCTCGGTG
GGGCGGGACCCTGAGCTGGACGGCGGGCTGAAGGTGGAGGACCCGGGCGACGCCTACCAC
GTGGATGCCAGGCACCTCCTCTACCCCAACTGCCCCGTCCAGCGTTTCCCAGTGCCCAAC
GAGAAGGTGCCCTGGGAGACGGAGTTCCTTATCTACAGCCCGCCCTTCTACACAGCCGAC
AGGAAAAACAAGGACCTGGTGGACCCTGTGGGGGACGCCCTGGAGCCTCTGTCCAGGATC
AGCTACAACGCGGTGGATGGATGCCTGGACCGGCGCAGCTTCCACGGGGTCTACGCTGTG
CAGGATGGGCTCCCTCTGAACCCCATGGGCCGCACAGGGCTGCGCGGGCGCGGGGACCTC
AGCTGCTTTGGCCCCAACCACACCCTGCAGCCCGTGGTCACCCGCTGGAGGCGGAGCCAG
GACGGTGCCATCTGCAGGAAGGGCATAAAGAAGGTGCTGGAGGTGCTGGTGGTGAAGCGC
TCCGTCTCAGAGCACTGGGTTCTGCCCGGGGGCTCCCGGGAACCAGGAGAGACGCTGCCC
CGGAAGCTGAAGCAGGTCCTCCGGAGAGAGTTCTGGCCTTCCTTCGAGAGCCTGCTGACG
CAGGGCATGGAGGTGTACAAAGGGTACGTGGATGACCCAAGGAACACGGACAACGCCTGG
ATCGAGACGGTGGCCGTGAGCGTCCACTTTCCAGACCAGAGCGACGTGGAGCTGAAGAGG
CTGAACTCTCACCTATACTCCTGCGATGCGGGGGTGTCCATCCGGTGGCAGGTGGTGGAC
GAGCGCATCCCGCTGTATGCCAACCACAAGGCCATCCTCCAGAAGGTGGCTGCCTTGTTC
GGGGCCTACTACTAA
>XM_060009759.1 PREDICTED: Delphinus delphis transient receptor potential cation channel subfamily M member 2 (TRPM2), mRNA
GACCAGATCTGGAAGTTCCAGCGCCACGACCTGATCGAGGAGTACCAGGGCAGGCCCCCC
GCGCCGCCCCCCTTCATCCTTCTCAACCACCTGCATCTCTTCATCAAGAGGGTCATCCTG
AAGGTCCCCGCCAAGCGACACAAGCAGCTCAAGAACAAGCTAGAGAAGAACGAGGAGGCG
GCCCTCCTGTCCTGGGAGATCTACCTGAAGGAGAACTACCTGCAGGACCAGCAGATCCAG
CAGAAGCAGAGGCCGGAGCAGAAGATCCAGGACATCAGTGACAAGGTGGACACCATGGTG
GACCTGCTGGAAATGGCACATCTGAAGCAGTCGAGCTCCATGGAGCAGAGACTGGCCTCT
CTAGAGGAGCAGGTGGCCCAGACGGCCAGAGCGCTGCACTGGATTGTGAAAGCCCTGAGG
GACAGCGGCTTTGGCTCGGAGGAGGGCGTCCCCACCCTGGCACCCCAGAAGGCCTCGGTG
GGGCGGGACCCTGAGCTGGACGGCGGGCTGAAGGTGGAGGACCCGGGCGACGCCTACCAC
GTGGATGCCAGGCACCTCCTCTACCCCAACTGCCCCGTCCAGCGTTTCCCAGTGCCCAAC
GAGAAGGTGCCCTGGGAGACGGAGTTCCTTATCTACAGCCCGCCCTTCTACACGGCCGAC
AGGAAAAACAAGGACCTGGTGGACCCTGTGGGGGACGCCCTGGAGCCTCTGTCCAGGATC
AACTACAACGCGGTGGATGGATGCCTGGACCGGCGCAGCTTCCATGGGGTCTACACTGTG
CAGGATGGGCTCCCTCTGAACCCCATGGGCCGCACAGGGCTGCGCGGGCGCGGGGACCTC
AGCTGCTTTGGCCCCAACCACACGCTGCAGCCCGTGGTCACCCGCTGGAGGCGGAACCAG
GACGGCGCCATCTGCAGGAAGGGCATAAAGAAGATGCTGGAGGTGCTGGTGGTGAAGCGC
TCCCTCTCAGAGCACTGGGTGCTGCCAGGGGGCTCCCGGGAACCAGGAGAGATGCTGCCC
CGGAAGCTGAAGCAGGTCCTCCGGAGAGAGTTCTGGCCTTCCTTCGAGAGCCTGCTGACG
CAGGGCATGGAGGTGTACAAAGGGTACGTGGATGACCCAAGGAACACGGACAACGCCTGG
ATCGAGACGGTGGCCGTGAGCGTCCACTTTCCAGACCAGAGCGACGTGGAGCTGAAGAGT
CTGAACTCTCACCTGTACTCCTGCGATGCGGGGGTGTCCATCCGGTGGCAGGTGGTGGAC
GAGCGCATCCCTCTGTACGCCAACCACAAGGCCATCCTCCAGAAGGTGGCCGCCTTGTTC
GGGGCCTACTACTAA
>XM_061167464.1 PREDICTED: Dama dama transient receptor potential cation channel subfamily M member 2 (TRPM2), transcript variant X3, mRNA
GACCAGATCTGGAAGTTCCAGCGCCACGACCTGATCGAGGAGTACCAGGGCAGGCCCCCC
GCCCCACCCCCCTTCATCCTCCTCAGCCACCTGCACCTCTTCATCAAGAGGGTCGTGCTG
AAGATCCCCGCCAAGCGGCATAAGCAGTTCAAGAACAAGCTGGAGAAGAATGAGGAGGCG
GCCCTCCTGTCCTGGGAGATCTACCTGAAGGAGAACTACCTGCAGGAACAGCAGTTCCAG
CGGAAGCAGAGGCCAGAGCAGAAGATTCAGGACATCAGTGACAAGGTGGATACCACAGTG
GACCTGCTGGAAATGGCAACTCTGAAGCAGTCGGGCGCTGTGGAGCAGAGACTGGCCTCC
CTGGAGGAGCAGGTGGCCCAGACAGCCACAGCATTGCACTGGATTGTGAAGGCCCTGAGG
GACAGTGGCTTTGGCTCGGAAGAAGGTGTCCCCACTTTTGTACCCCAGAAGGCCTCAGCG
GGGCAGGACCCTGAGCTGGACAGCAGATCAAAGGTGGAGGACCCCGGCGATGCCTACCAC
GTGAATGCCCGGCACCTGCTCTACCCGAGTTGCTCTGTCCTGAGATTCCCGGTGCCCAAC
GAGAAGGTGCCCTGGGAGACGGAGTTCCTCATGTACAACCCGCCCTTCTACACGGCCGAC
AGGAAGGACAAGGACCTGGTGGACCCCGTGGGGGATGCCCTAGAACCTCTGTTCAAGATC
AGCTACAACTCGGTAGACGGGCCGCTGGACCGGCGCAGCTTCCATGGAGTCTATGCAGTG
CGGGACGGGCTCCCCCTGAACCCCATGGGCCGCACGGGACTGCGTGGCCGCGGGGACCTC
AGCTGCTTCGGCCCCAATCACACGCTGCAGCCTGTGATCACCCGCTGGAGGCGGAGCCTG
GATGGTGCCATCTGCAGGAAGAGCGTCAAGAAGATGCTGGAGGTGCTGGTGGTGAAGCGT
GGCCCCTCCGAGCACTGGATGCTGCCTGGGGGCTCCCGGGAGCCAGGAGAGGTGCTGCCC
CGGAAGCTAAAGCAGGTCCTGCGAAGAGAGTTCTGGTCTTCCTTTGAGAGCTTGCTGACT
CAGGGCATGGAGGTGTACAAAGGATACGTGGATGACCCCAGGAACACGGACAATGCCTGG
ATCGAGACGGTGGCTGTGAGCATCCACTTCCAAGACCAGAGCAATATGGAGCTCAAGAGG
CTGAACTCTCATCTGTACTCCTGTGACGAGGGGATGGCCATTCGCTGGCAGGTGGTGGAT
GAGCGCATTCCCCTGTATGACAACCACAAGGCCATCCTCCAGAAAGTGGCTGCCTGGTTC
GAGGCCTACTACTGA
>XM_018051946.1 PREDICTED: Capra hircus transient receptor potential cation channel subfamily M member 2 (TRPM2), mRNA
GACCAGATCTGGAAGTTCCAGCGCCACGACCTGATCGAGGAGTACCAGAGCAGGCCCCCC
GCGCCGCCCCCCTTCATCCTCCTCAGCCACCTGCACCTCTTCATCAAGAGGGTCGTGCTG
AAGATCCCTGCCAAGCGGCATAAGCAGTTCAAGAACAAGCTAGAGAAGAACGAAGAGGCG
GCCCTCCTGTCCTGGGAGATCTACCTGAAGGAGAACTACCTGCAGGAACAGCAGTTCCAG
CAGAAACAGAGGCCAGAGCAGAAGATCCAGGACGTCAGTGACAAGGTGGACACCATGGTG
CGCCTGCTGGAAACAGCACGTCTGAAGCAGTCGGGCGCCGTGGAGCAGAGACTGGCCTCC
CTGGAGGAGCAGGTGGCCCAGACAGCCACAGCATTGCACTGGATTGTGAAGGCCCTGAGG
GACAGTGGCTTTGGCTCAGAAGATGTCCCCACTCTGGCACCCCAGAAGGCCTCAGTGGGG
CGGGACCCTGAGCTGGACAGCGGATCGAAGGCAGAGGACCCAGGTGATGCCTACCACGTG
AATGCCCGGCACCTGCTCTACCCGAGTTGCTCTGTCCTGAGATTCCCGGTGCCCAACGAG
AAGGTGCCCTGGGAAACGGAGTTCCTCGTGTACAACCCGCCCTTCTACACGGCTGACAGG
AAGGACAAGGACCTGGTGGACCCCGTGGGGGATGCCCTGGAACCTCTGTCCAGGATCAGC
TACAATGTGGTGGACGGACCACTGGACCGGCGCAGCTTCCATGGAGTCTACGCAGTGCGG
GACGGGCTCCCTCTGAACCCCATGGGTCGCACGGGACTGCGTGGCCGTGGGGACCTTAGC
TACTTTGGCCCCAATCACACGCTGCAGCCTGTGATCACCCGCTGGAGGCGGAGCCTGGAT
GGTGCCATCTGCAGGAAGAACGTCAAGAAGATGCTGGAGGTGCTGGTGGTGAAGCGTGGC
CCCTCCGAGCACTGGATGTTGCCTGGGGGCTCCCGGGAGCCAGGAGAGATGCTGCCCCGG
AAGCTAAAGCAGGTCCTGCGAAGAGAATTCTGGTCTTCCTTTGAGAGCCTGCTGACTCAG
GGCATGGAGGTATACAAAGGATACATGGATGACCCCAGGAACACGGACAATGCCTGGATC
GAGACGGTGGCCGTGAGCATCCACTTCCCAGACCAGAGTGATGTGGAGCTCAAGAGGCTG
AACTCTCATCTGCACTGTTATGACGAGGGGATGGCCATTCGCTGGCAGGTGGTGGATGAG
CGCATCTCCCTGTGTGACAACCACAAGGTCATCCTCCAGAAAGTGGCCGCCTTGTTCGGG
GCCTACTACTGA
>XM_024758371.1 PREDICTED: Neophocaena asiaeorientalis asiaeorientalis transient receptor potential cation channel subfamily M member 2 (TRPM2), transcript variant X6, mRNA
GACCAGATCTGGAAGTTCCAGCGCCACGACCTGATCGAGGAGTACCAGGGCAGGCCCCCT
GCGCCGCCCCCCTTCATCCTTCTCAACCACCTGCATCTCTTCATCAAGAGGGCCATCCTG
AAGATCCCCGCCAAGCGACACAAGCAGCTCAAGAACAAGCTAGAGAAGAACGAGGAGGCG
GCCCTCCTGTCCTGGGAGATCTACCTGAAGGAGAACTACCTGCAGGACCAGCAGATCCAG
CAGAAGCAGAGGCCGGAGCAGAAGATCCAGGACATCAGCGACAAGGTGGACACCATGGTG
GACCTGCTGGAAATGGCACATCTGAAGCAGTCGAGCTCCATGGAGCAGAGACTGGCCTCT
CTAGAGGAGCAGGTGGCCCAGACGGCCAGAGCGCTGCACTGGATCGTGAAAGCCCTGAGG
GACAGCGGCTTTGGCTCGGAGGAGGGCGTCCCCACCCTGGCACCCCAGAAGGCCTCGATG
GGGCGGGACCCTGAGCTGGACGGCGGGCTGAAGGTGGAGGACCCGGGCGACGCCTACCAC
GTGGATGCCAGGCACCTCCTCTACCCCAACTGCCCCGTCCAGCGTTTCCCAGTGCCCAAC
GAGAAGGTGCCCTGGGAGACGGAGTTCCTTATCTACAGCCCGCCCTTCTACACGGCCGAC
AGGAAAAACAAGGACCTGGTGGACCCTGTGGGGGACGCCCTGGAGCCTCTGTCCAGGATC
AGCTACAACGCGGTGGATGGATGCCTGGACCGGCGCAGCTTCCACGGGGTCTACGCTGTG
CAGGAGGGGCTCCCTCTGAACCCCATGGGCCGCACAGGGCTGCGCGGGCGTGGGGACCTC
AGCTGCTTTGGCCCCAACCACACCCTGCAGCCCGTGGTCACCCGGTGGAGGCGGAGCCAG
GACGGTGCCATCTGCAGGAAGGGCATAAAGAAGGTGCTGGAGGTGCTGGTGGTGAAGCGC
TCCCTCTCAGAGCACTGGGTTCTGCCCGGGGGCTCCCAGGAACCAGGAGAGACGCTGCCC
CGGAAGCTGAAGCAGGTCCTCCGGAGAGAGTTCTGGCCTTCCTTCGAGAGCCTGCTGGCG
CAGGGCATGGAGGTGTACAAAGGGTACGTGGATGACCCAAGGAACACAGACAATGCCTGG
ATCGAGACGGTGGCCGTGAGCGTCCACTTTCCAGACCAGAGCGACGTGGAGCTGAAGAGG
CTGAACTCTCACCTATACTCCTGCGATGCGGGGGTGTCCATCCGGTGGCAGGTGGTGGAC
GAGCGCATCCCGCTGTACGCCAACCACAAGGCCATCCTCCAGAAGGTGGCCGCCTTGTTC
GGGGCCTACTACTAA
>XM_007452492.1 PREDICTED: Lipotes vexillifer transient receptor potential cation channel, subfamily M, member 2 (TRPM2), mRNA
GACCAGATCTGGAAGTTCCAGCGCCACGACCTGATCGAGGAGTACCAGGGCAGGCCCCCT
GCGCCGCCCCCCTTCATCCTTCTCAACCACCTGCATCTCTTCATCAAGACCGTCATCCTG
AAGATCCCTACCAAGCGACACAAGCAGCTCAAGAACAAGCTCGAGAAGAACGAGGAGGCG
GCCCTCCTGTCCTGGGAGATCTACCTGAAGGAGAACTACCTGCAGGACCAGCAGATCCAG
CAGAAGCAGAGGCCGGAGCAGAAGATCCAGGACATCAGCGACAAGGTGGACACCATGGTG
GACCTGCTGGAAATGGCACATCTGAAGCAGTCGAGCTCCATGGAGCAGAGACTGGCCTCT
CTAGAGGAGCAGGTGGCCCAGACGGCCAGAGCGCTGCACTGGATCGTGAAAGCCCTGAGG
GACAGCGGCTTTGGCTCGGAGGAGGGCGTCCCCACCCTGGCACCCCAGAAGGCCTCGGTG
GGGCGGGACCCTGCGCTGGACGGCGCGCTGAAGGTGGAGGACCCGGGCGACGCCTACCAC
GTGGATGCCCGGCACCTCCTCTACCCCAACTGCCCCGTCCAGCGTTTCCCAGTGCCCAAC
GAGAAGGTGCCCTGGGAGACGGAGTTCCTTATCTACAGCCCGCCCTTCTACACGGCCGAC
AGGAAAAACAAGGACCTGGTGGACCCTGTGGGGGACGCCCTGGAGCCTCTGTCCAGGATC
AGCTACAATGCGGTGGATGGACGCCTGGACCGGCGCAGCTTCCATGGGGTCTACGCTGTG
CAGGATGGGCTCCCTCTGAACCCCATGGGCCGCACAGGGCTGCGCGGGCGTGGGGACCTC
AGCTGCTTTGGCCCCAACCACACGCTGCAGCCCGTGGTCACCCGCTGGAGGCGGAACCAG
GACGGCGCCATCTGCAGGAAGGGCATAAAGAAGATGCTGGAGGTGCTGGTGGTGAAGCGC
TCCCTCTCAGAGCACTGGGTGCTGCCCGGGGGCTCCCGGGAACCAGGAGAGACGCTGCCC
CGGAAGCTGAAGCAGGTCCTCCGGAGAGAGTTCTGGCCTTCCTTTGAGAGCCTGCTGACG
CAGGGCATGGAGGTGTACAAAGGGTACGTGGATGACCCAAGGAACACAGACAACGCCTGG
ATCGAGACGGTGGCCGTGAGCGTCCACTTTCCAGACCAGAGTGACGTGGAGCTGAAGAGG
CTGAACTCTCACCTATACTCCTGCGATGCGGGGGTGTCCATCCGGTGGCAGGTGGTGGAC
GAGCGCATCCCGCTGTACGCCAACCACAAGGCTATCCTCCAGAAGGTGGCCGCCTTGTTC
GGAGCCTACTACTAA
>XM_057697833.1 PREDICTED: Hippopotamus amphibius kiboko transient receptor potential cation channel subfamily M member 2 (TRPM2), transcript variant X2, mRNA
GACCAGGTCTGGAAGTTCCAGCGCCACGACCTGATCGAGGAGTACCAGAGCAGGCCCCCT
GCGCCGCCCCCCTTCATCCTCCTCAGCCACCTGCACCTCTTCATCAAGAGGGTGGTGCTG
AAGATCCCCGCCAAGCGCCACAAGCAGCTCAAGAACAAGCTGGAGAAGAACGAGGAGGCC
GCCCTCCTGTGCTGGGAGATCTACCTGAAGGAGAACTACCTGCAGGACCAGCAGTCCCTG
CAGAAGCAGAGGCTGCAGCAGAAGATCCAGGACGTCAGCGACAGGGTGGACACCGTGGTG
GACCTGCTGGAAACGGCTCGTCTGAAGCAGTTGGGCTCCGTGGAGCAGAGACTGGCCTCC
CTGGAGGAGCAGGTGGCCCAGACGGCTGGCGCCTTGCACTGGATAGTGAAGGCCCTGAGG
GACGGCGGCTTTGGCTCGGAGGGGGACGTCCCCACCCTGGCACCGCAGATGGCCTCGGTG
GGGCAGGACCCTGAGCTGGACGGCGGGCCGAAGACGGAGGACCCGGGCGACGCCTACCAC
GTGAACGCCCGGCACCTCCTCTACCCCAGCTGCCCTGTCCTGCGCTTCCCGGTGCCCAAC
GAGAAGGTGCCCTGGGAGATGGAGTTCCTTATCTACAACCCGCCCTTCTACACGGCCGAC
AGGAAGGACAAGGATCTGGTGGACCCTGTGGGGGACGCCCCAGAGCCTCTGTCCAGGATC
AGCTACAACGTGATGGATGGATGTCTGGACCGGCGCAGCGTCCACGGGGTCTACGCCGTG
CAGGGCGGGCTCCCTCTGAACCCCATGGGCCGCACGGGGCTGCGCGGGCGCGGGGACCTC
CGCTACTTTGGCCCCAACCACACTCTGCAGCCTGTGATCACCCGGTGGAAGCGGAACCAG
GACGACGCCATCTGCATGAAGAGCATAAAGAAGATGCTGGAGGTGCTGGTGGTGAGGTGC
CCCTTCTCCGAGCACTGGGCGCTGCCAGGGGGCTCCCGGGAACCAGGAGAGACGCTGCCC
CGGAAGCTGAAGCTGGTCCTCCGGAGAGAGTTCTGGCCTTCCTTCGAGAACTTGCTGGCG
CAGGGCATGGAGGTGTACAAAGGCTACGTGGATGATCCAAGGAACACGGACAACGCCTGG
GTCGAGACCGTGGCCGTGAGCGTCCACTTCCCAGACCAGAGCGACGCGGAGCTGAAGAGG
CTGAATTCTCACCTGCACTCCTGCGACACGGGGACGTCCGTCCGGTGGCAGCTGGTGGAT
CAGCGCATCCCGCTGTACGCCAACCACAAGGCCATCCTCCAGAAGGTGGCCGCCTTGTTT
GGGGCCTACTACTGA
>XM_057544830.1 PREDICTED: Balaenoptera acutorostrata transient receptor potential cation channel subfamily M member 2 (TRPM2), transcript variant X4, mRNA
GACCAGATCTGGAAGTTCCAGCGCCACGACCTGATCGAAGAGTACCAGGGCAGGCCCCCT
GCGCCGCCCCCCTTCATCCTCCTCAACCACCTGCATCTCTTCATCAAGAGGGTCATCCTG
AAGGTCCCCACCAAGCGGCACAAGCAGCTCAAGAACAAGCTAGAGAAGAACGAGGAGGCG
GCCCTCCTGTCCTGGGAGATCTACCTGAAGGAGAACTACCTTCAGGACCAGCAGATCCAG
CAGAAGCAGAGGCCGGAGCAGAAGATCCAGGATGTCAGCGACAAGGCGGACGCCATGGCG
GACCTGCTGGAAATGGTGCATCTGAAGCAGTCGGGCTCCATGGAGCAGAGACTGGCCTCC
CTAGAGGAGCAGGTGGCCCAGACGTCCAGAGCGCTGCACTGGATCGTGAAGGCCCTGAGG
GATGGCGGCTTTGGCTCGGAAGAGGGCGTCCCCACCCTAGCACCCCAGAAGGCCTCGGTG
GGGCGGGACCCTGAGCTGGACAGCGGGCTGAAGGTGGAGGACCCGGGCGACGCCTACCAC
GTGGATGCCCGGCACCTCCTCTACCCCAACTGCCCCGTCCAGCGTTTCCCAGTGCCCAAC
GAGAAGGTGCCCTGGGAGACGGAGTTCCTTATCTACAACCCGCCCTTCTACACGGCCGAC
AGGAAGAACAAAGACCTGGTGGACCCTGTGGGGGACGCCCTGGAGCCTCTGTCCAGGATC
AGCTACAACGCGGTGGATGGACGCCTGGACCGGCGCAGCTTCCACGGGGTCTACGCCGTG
CAGGACGGGCTCCCTCTGAACCCCATGGGCCGCACAGGGCTGCGCGGGCGCGGGGACCTC
AGCTGCTTTGGCCCCAACCACACGCTGCAGCCCGTGGTCACCCGCTGGAGGCGGAACCAG
GACGGCGCCATCTGCAGGAAGGGCATAAAGAAGGTGCTGGAGGTGCTGGTGGTGAAGCGC
TCCCTCTCAGAGCACTGGGTGCTGCCCGGGGGCTCCCGGGAACCAGGAGAGACGCTGCCC
CGGAAGCTGAAGCAGGTCCTCCGGAGAGAGTTCTGGCCTTCCTTCGAGAGCCTGCTGACG
CACGGCATGGAGGTGTACAAAGGGTACATGGATGACCCAAGGAACACGGACAATGCCTGG
ATCGAGACGGTGGCCTTGAGCGTCCACTTTCCAGACCAGGGTGACGTGGAGCTGAAGAGG
CTGAACTCTCACCTGCACTCCTGCGATGCGGGCGTGTCCATCAGGTGGCAGGTGGTGGAC
GAGCGCATCCCGCTGTACGCCAACCACAAGGCCATCCTCCAGAAGGTGGCCGCCTTGTTC
GGGGCCTACTACTAA
>XM_049709983.1 PREDICTED: Orcinus orca transient receptor potential cation channel subfamily M member 2 (TRPM2), transcript variant X6, mRNA
GACCAGATCTGGAAGTTCCAGCGCCACGACCTGATCGAGGAGTACCAGGGCAGGCCCCCC
GCGCCGCCCCCCTTCATCCTTCTCAACCACCTGCATCTCTTCATCAAGAGGGTCATCCTG
AAGGTCCCCGCCAAGCGACACAAGCAGCTCAAGAACAAGCTAGAGAAGAACGAGGAGGCG
GCCCTCCTGTCCTGGGAGATCTACCTGAAGGAGAACTACCTGCAGGACCAGCAGATCCAG
CAGAAGCAGAGGCCGGAGCAGAAGATCCAGGACATCAGTGACAAGGTGGACACCATGGTG
GACCTGCTGGAAATGGCACATCTGAAGCAGTCGAGCTCCATGGAGCAGAGACTGGCCTCT
CTAGAGGAGCAGGTGGCCCAGACGGCCAGAGCGCTGCACTGGATCGTGAAAGCCCTGAGG
GACAGCGGCTTTGGCTCGGAGGAGGGCGTCCCCACCCTGGCACCCCAGAAGGCCTCGGTG
GGGCGGGACCCTGAGCTGGACAGCGGGCTGAAGGTGGAGGACCCGGGCGACGCCTACCAC
GTGGATGCCAGGCACCTCCTCTACCCCAACTGCCCCGTCCAGCGTTTCCCAGTGCCCAAC
GAGAAGGTGCCCTGGGAGACGGAGTTCCTTATCTACAGCCCGCCCTTCTACACGGCCGAC
AGGAAAAACAAGGACCTGGTGGACCCTGTGGGGGACGCCCTGGAGCCTCTGTCCAGGATC
AACTACAATGCGGTGGATGGATGCCTGGACCGGCGCAGCTTCCATGGGGTCTACACTGTG
CAGGATGGACTCCCTCTGAACCCCATGGGCCGCACAGGGCTGCGCGGGCGCGGGGACCTC
AGCTGCTTTGGCCCCAACCACACGCTGCAGCCCGTGGTCACCCGCTGGAGGCGGAACCAG
GACGGCGCCATCTGCAGGAAGGGCATAAAGAAGATGCTGGAGGTGCTGGTGGTGAAGCGC
TCCCTCTCAGAGCACTGGGTGCTGCCCGGGGGCTCCCGGGAACCAGGAGAGACGCTGCCC
CGGAAGCTGAAGCAGGTCCTCCGGAGAGAGTTCTGGCCTTCCTTCGAGAGCCTGCTGACG
CAGGGCATGGAGGTGTACAAAGGGTACGTGGATGACCCAAGGAACACGGACAACGCCTGG
ATCGAGACGGTGGCCATGAGCGTCCACTTTCCAGACCAGAGCGACGTGGAGCTGAAGAGG
CTGAACTCTCACCTGTACTCCTGCGACGCGGGGGTGTCCATCCGGTGGCAGGTGGTGGAC
GAGCGCATCCCACTGTACGCCAACCACAAGGCCATCCTCCAGAAGGTGGCCGCCTTGTTC
GGGGCCTACTACTAG
>XM_030760855.1 PREDICTED: Delphinapterus leucas transient receptor potential cation channel subfamily M member 2 (TRPM2), transcript variant X6, mRNA
GACCAGATCTGGAAGTTCCAGCGCCACGACCTGATCGAGGAGTACCAGGGCAGGCCCCCT
GCGCCGCCCCCCTTCATCCTTCTCAACCACCTGCATCTCTTCATCAAGAGGGTCATCCTG
AAGATCCCTGCCAAGCGACACAAGCAGCTCAAGAACAAGCTAGAGAAGAACGAGGAGGCG
GCCCTCCTGTCCTGGGAGATCTACCTGAAGGAGAACTACCTGCAGGACCAGCAGATCCAG
CAGAAGCAGAGGCCGGAGCAGAAGATCCAGGACATCAGTGACAAGGTGGACACCATGGTG
GACCTGCTGGAAATGGCACATCTGAAGCAGTCGAGCTCCATGGAGCAGAGACTGGCCTCT
CTAGAGGAGCAGGTGGCCCAGACGGCCAGAGCGCTGCACTGGATCATGAAAGCCCTGAGG
GACAGCGGCTTTGGCTCGGAGGAGGGCGTCCCCACCCTGGCACCCCAGAAGGCCTCGGTG
GGGCGGGACCCTGAGCTGGACGGCGGGCTGAAGGTGGAGGACCCGGGCGACGCCTACCAC
GTGGATGCCAGGCACCTCCTCTACCCCAACTGCCCCGTCCAGCGTTTCCCAGTGCCCAAC
GAGAAGGTGCCCTGGGAGACGGAGTTCCTTATCTACAGCCCGCCCTTCTACACGGCCGAC
AGGAAAAACAAGGACCTGGTGGACCCTGTGGGAGACGCCCTGGAGCCTCTGTCCAGGATC
AGCTACAACGCGGTGGATGGATGCCTGGACCGGCGCAGCTTCCACGGGGTCTACGCTGTG
CAGGATGGGCTCCCTCTGAACCCCATGGGCCGCACAGGGCTGCGCGGGCGCGGGGACCTC
AGCTGCTTTGGCCCCAACCACACCCTGCAGCCCGTGGTCACCCGCTGGAGGCGGAGCCAG
GACGGTGCCATCTGCAGGAAGGGCATAAAGAAGGTGCTGGAGGTGCTGGTGGTGAAGCGT
TCCATCTCAGAGCACTGGGTTCTGCCCGGGGGCTCCCGGGAACCAGGAGAGATGCTGCCC
CGGAAGCTGAAGCAGGTCCTCCGGAGAGAGTTCTGGCCTTCCTTCGAGAGCCTGCTGACG
CAGGGCATGGAGGTGTACAAAGGGTACGTGGATGACCCAAGGAACACGGACAACGCCTGG
ATCGAGACGGTGGCCGTGAGCGTCCACTTTCCAGACCAGAGCGACGTGGAGCTGAAGAGG
CTGAACTCTCACCTATACTCCTGCGATGCGGGGGTGTCCATCCGGTGGCAGGTGGTGGAC
GAGCGCATCCCGCTGTACGCCAACCACAAGGCCATCCTCCAGAAGGTGGCCGCCTTGTTC
GGGGCCTACTACTAA
>XM_043474547.1 PREDICTED: Cervus canadensis transient receptor potential cation channel subfamily M member 2 (TRPM2), transcript variant X3, mRNA
GACCAGATCTGGAAGTTCCAGCGCCACGACCTGATCGAGGAGTACCAGGGCAGGCCCCCC
GCCCCACCCCCCTTCATCCTCCTCAGCCACCTGCACCTCTTCATCAAGAGGGTCGTGCTG
AAGATCCCCGCCAAGCGGCATAAGCAATTCAAGAACAAGCTGGAGAAGAACGAGGAGGCG
GCCCTCCTGTCCTGGGAGATCTACCTGAAGGAGAACTACCTGCAGGAACAGCAGTTCCAG
CGGAAGCAGAGGCCAGAGCAGAAGATCCAGGACATCAGTGACAAGGTGGATACCACAGTG
GACCTGCTGGAAATGGCAACTCTGAAGCAGTCGGGCGCCGTGGAGCAGAGACTGGCCTCC
CTGGAGGAGCAGGTGGCCCAGACAGCCACAGCATTGCACTGGATTGTGAAGGCCCTGAGG
GACAGTGGCTTTGGCTCGGAAGAAGGTGTCCCCACTCTGGTACCCCAGAAGGCCTCAGCG
GGGCAGGACCCTGAGCTGGACAGCAGATCAAAGGTGGAGGACCCCGGCGATGCCTACCAC
GTGAATGCCCGGCACCTGCTCTACCCAAGTTGCTCTGTCCTGAGATTCCCGGTGCCCAAC
GAGAAGGTGCCCTGGGAGATGGAGTTCCTCATGTACAACCCGCCCTTCTACACCGCCGAC
AGGAAGGACAAGGACCTGGTGGACCCCGTGGGGGATGCCCTGGAACCTCTGTCCAAGATC
AGCTACAACTCGGTAGATGGGCTGCTGGACCGGCGCAGCTTCCATGGAGTCTATGCAGTG
CGGGACGGGCTCCCCCTGAACCCCATGGGCCGCACGGGACTGCGTGGCCGCGGGGACCTC
AGCTGCTTCGGCCCCAATCACACGCTGCAGCCTGTGATCACCCGCTGGAGGCGGAGCCTG
GATGGTGCCATCTGCAGGAAGAGCGTCAAGAAGATGCTGGAGGTGCTGGTGGTGAAGCGT
GGCCCCTCTGAGCACTGGATGCTACCTGGGGGCTCCCGGGAGCCAGGAGAGGTGCTGCCC
CGGAAGCTAAAGCAGGTCCTGCGAAGAGAGTTCTGGTCTTCCTTTGAGAGCTTGCTGACT
CAGGGCACGGAGGTGTACAAAGGATACGTGGACGACCCCAGGAACACGGACAATGCCTGG
ATCGAGACGGTGGCTGTCAGCATCCACTTCCAAGACCAGAGCGATATGGAGCTCAAGAGG
CTGAACTCTCATCTGTACTCCTGTGACGAGGGGATGGCCATTCGCTGGCAGGTGGTGGAT
GAGCGCATTCCCCTGTATGACAACCACAAGGCCATCCTCCAGAAAGTGGCTGCCTGGTTC
GAGGCCTACTACTGA
>XM_032629738.1 PREDICTED: Phocoena sinus transient receptor potential cation channel subfamily M member 2 (TRPM2), transcript variant X6, mRNA
GACCAGATCTGGAAGTTCCAGCGCCACGACCTGATTGAGGAGTACCAGGGCAGGCCCCCT
GCGCCGCCCCCCTTCATCCTTCTCAACCACCTGCATCTCTTCATCAAGAGGGCCATCCTG
AAGATCCCCGCCAAGCGACACAAGCAGCTCAAGAACAAGCTAGAGAAGAACGAGGAGGCG
GCCCTCCTGTCCTGGGAGATCTACCTGAAGGAGAACTACCTGCAGGACCAGCAGATCCAG
CAGAAGCAGAGGCCGGAGCAGAAGATCCAGGACATCAGCGACAAGGTGGACACCATGGTG
GACCTGCTGGAAATGGCACATCTGAAGCAGTCGAGCTCCATGGAGCAGAGACTGGCCTCT
CTAGAGGAGCAGGTGGCCCAGACGGCCAGAGCGCTGCACTGGATCGTGAAAGCCCTGAGG
GACAGCGGCTTTGGCTCGGAGGAGGGCGTCCCCACCCTGGCACCCCAGAAGGCCTCGATG
GGGCGGGACCCTGAGCTGGACGGCGGGCTGAAGGTGGAGGACCCGGGCGACGCCTACCAC
GTGGATGCCAGGCACCTCCTCTACCCCAACTGCCCCGTCCAGCGTTTCCCAGTGCCCAAC
GAGAAGGTGCCCTGGGAGACGGAGTTCCTTATCTACAGCCCGCCCTTCTACACGGCCGAC
AGGAAAAACAAGGACCTGGTGGACCCTGTGGGGGACGCCCTGGAGCCTCTGTCCAGGATC
AGCTACAACGCGGTGGATGGATGCCTGGACCGGCGCAGCTTCCACGGGGTCTACGCTGTG
CAGGAGGGGCTCCCTCTGAACCCCATGGGCCGCACAGGGCTGCGTGGGCGCGGGGACCTC
AGCTGCTTTGGCCCCAACCACACCCTGCAGCCCGTGGTCACCCGCTGGAGGCGGAGCCAG
GACGGTGCCATCTGCAGGAAGGGCATAAAGAAGGTGCTGGAGGTGCTGGTGGTGAAGCGC
TCCCTCTCAGAGCACTGGGTTCTGCCCGGGGGCTCCCGGGAACCAGGAGAGACGCTGCCC
CGGAAGCTGAAGCAGGTCCTCCGGAGAGAGTTCTGGCCTTCCTTCGAGAGCCTGCTGGCG
CAGGGCATGGAGGTGTACAAAGGGTACGTGGATGACCCAAGGAACACGGACAATGCCTGG
ATCGAGACGGTGGCCGTGAGCGTCCACTTTCCAGACCAGAGTGACGTGGAGCTGAAGAGG
CTGAACTCTCACCTATACTCCTGCGATGCGGGGGTGTCCATCCGGTGGCAGGTGGTGGAC
GAGCGCATCCCGCTGTACGCCAACCACAAGGCCATCCTCCAGAAGGTGGCCGCCTTGTTC
GGGGCCTACTACTAA
>XM_060151074.1 PREDICTED: Lagenorhynchus albirostris transient receptor potential cation channel subfamily M member 2 (TRPM2), transcript variant X7, mRNA
GACCAGATCTGGAAGTTCCAGCGCCACGACCTGATCGAGGAGTACCAGGGCAGGCCCCCC
GCGCCGCCCCCCTTCATCCTTCTCAACCACCTGCATCTCTTCATCAAGAGGGTCATCCTG
AAGGTCCCCGCCAAGCGACACAAGCAGCTCAAGAACAAGCTAGAGAAGAACGAGGAGGCG
GCCCTCCTGTCCTGGGAGATCTACCTGAAGGAGAACTACCTGCAGGACCAGCAGATCCAG
CAGAAGCAGAGGCCGGAGCAGAAGATCCAGGACATCAGTGACAAGGTGGACACCATGGTG
GACCTGCTGGAAATGGCACATCTGAAGCAGTCGAGCTCTATGGAGCAGAGACTGGCCTCT
CTAGAGGAGCAGGTGGCCCAGACGGCCAGAGCGCTGCACTGGATCGTGAAAGCCCTGAGG
GACAGCGGCTTTGGCTCGGAGGAGGGCGTCCCCACCCTGGCACCCCAGAAGGCCTCGGTG
GGGCGGGACCCTGAGCTGGACGGCGGGCTGAAGGTGGAGGACCCGGGCGACGCCTACCAC
GTGGATGCCAGGCACCTCCTCTACCCCAACTGCCCCGTCCAGCGTTTCCCAGTGCCCAAC
GAGAAGGTGCCCTGGGAGACGGAATTCCTTATCTACAGCCCGCCCTTCTACACGGCCGAC
AGGAAAAACAAGGACCTGGTGGACCCTGTGGGGGACGCCCTGGAGCCTCTGTCCAGGATC
AACTACAACGCGGTGGATGGATGCCTGGACCGGCACAGCTTCCATGGGGTCTACGCTGTG
CAGGATGGGCTCCCTCTGAACCCCATGGGCCGCACAGGGCTGCGCGGGCGCGGGGACCTC
AGCTGCTTTGGCCCCAACCACACGCTGCAGCCCGTGGTCACCCGCTGGAGGCGGAACCAG
GACGGCGCCATCTGCAGGAAGGGCATAAAGAAGATGCTGGAGGTGCTGGTGGTGAAGCGC
TCCCTCTCAGAGCACTGGGTGCTGCCCGGGGGCTCCCGGGAACCAGGAGAGACGCTGCCC
CGGAAGCTGAAGCAGGTCCTCCGGAGAGAGTTCTGGCCTTCCTTCGAGAGCCTGCTGACG
CAGGGCATGGAGGTGTACAAAGGGTACGTGGATGACCCAAGGAACACGGACAACGCCTGG
ATCGAGACGGTGGCCGTGAGCGTCCACTTTCCAGACCAGAGCGACGTGGAGCTGAAGAGG
CTGAACTCTCACCTGTACTCCTGCGACGCGGGGGTGTCCATCCGGTGGCAGGTGGTGGAC
GAGCGCATCCCACTGTACGCCAACCACAAGGCCATCCTCCAGAAGGTGGCCGCCTTGTTC
GGGGCCTACTACTAA
>XM_047797915.1 PREDICTED: Phacochoerus africanus transient receptor potential cation channel subfamily M member 2 (TRPM2), transcript variant X5, mRNA
GACCAGATCTGGAAGTTCCAGCGCCACGGCCTGATAGAGGAGTACGAGGGCAGGCCGCCC
GCCCCGCCCCCCTTCATCCTCCTCAACCACCTGCACCTCTTCCTCCAGAGGGTCGTCCTG
AAGAACCCCGCTGAGAGACGCAAGCCGTTCAAGAGCAAGCTGGAGAAGAACGAGGAGGCG
GCGCTCTTGTCCTGGGAGATCTACCTGAAGGAGAACTACCTTCAGGACCAGCAGTTCCAG
CAGAAGCAGAGGCCGGAGCAGAAGATCCAGGACACCAGTGAGAAGGTGGACACCATGGTG
GACCTGCTGGAAATGGCGCGTCTGAAGCAGTCGGGCTCCGTGGAGCAGAGACTGGCCTCC
CTGGAGGAGCAGGTGGCCCAGATGGCCAGAGCGCTGCACTGGGTCGTGAGAGCCCTGAGG
GACAGTGGCTTCGGCTCCGAGGAGGGCGTCCCCACCCTGGCACCCCAGAAGGCCTCAGAG
GGGCAGGACCCGGAGCTGGACGACGGGCAGAGAGTGGAGGACCCGGGCGACGCCTACCAC
GTGAATGCCCGGCACCTGCTCTACCCCAACTCCCCGGTCCTGCGTTTCCCGGTGCCCAAC
GAGAAGGTGCCCTGGGAAACGGAGTTCCTCATCTACGACCCGCCCTTCTACTCGGCCGAC
AGGAAGGACAAGGACCTGGTGGACCCTGTGGGAGACACCTGGGAGCCTCTGTCCAGGATC
AGCTTCAACGCGGTGGAAGGGCACCTGGACCGGCGCAGCTTCCACGGGGCCTACGCCCTG
CGGGACGGCTTCCCGCTGAACCCCATGGGCCGCACGGGGCTGCGGGGTCGCGGAGACCTG
GTCTGCTTCGGCCCCAACCACACGCTGCAGCCTGTGATCACCCGCTGGAAGAGGAACCAG
GACGGAGCCATCTGCAGGAAGAGCATAAAGAAGATGCTGGAAGTGCTGGTGGTGAAGCGC
TCCCTGTCCGAGCACTGGGCCCTTCCGGGGGGCTCTCGGGAACCAGGGGAGACGCTGCCC
CGGAAGCTGAAGCAGGCCCTCCGCCACGAGTTCTGGGCTTCCTTCGAGAACTTGCTGAGG
CAGGGCGCTGAGGTGTACAGAGGGTACGTGGATGACCCGCGGAACACAGACAACGCCTGG
ATCGAGACCGTGGCCGTGAGCATCCACTTCGCAGACCAGAGCGACGTGGAGCTGAAGAGG
CTGAACTCTCACCTGTGCTCCCGCGACCCAGGGCTGTCCATCCGCTGGCAGCTGGTGGAC
CGGCGCATCCCGCTGTACGCCAACCACAAGGCCATCCTCCGGAAGGCAGCCGCCTTGTTC
GGGGCTTACTACTGA
>XM_033856219.1 PREDICTED: Tursiops truncatus transient receptor potential cation channel subfamily M member 2 (TRPM2), transcript variant X5, mRNA
GACCAGATCTGGAAGTTCCAGCGCCACGACCTGATCGAGGAGTACCAGGGCAGGCCCCCC
GCGCCGCCCCCCTTCATCCTTCTCAACCACCTGCATCTCTTCATCAAGAGGGTCATCCTG
AAGGTCCCCGCCAAGCGACACAAGCAGCTCAAGAACAAGCTAGAGAAGAACGAGGAGGCG
GCCCTCCTGTCCTGGGAGATCTACCTGAAAGAGAACTACCTGCAGGACCAGCAGATCCAG
CAGAAGCAGAGGCCGGAGCAGAAGATCCAGGACATCAGTGACAAGGTGGACACCATGGTG
GACCTGCTGGAAATGGCACATCTGAAGCAGTCGAGCTCCATGGAGCAGAGACTGGCCTCT
CTAGAGGAGCAGGTGGCCCAGACGGCCAGAGCGCTGCACTGGATTGTGAAAGCCCTGAGG
GACAGCGGCTTTGGCTCGGAGGAGGGCGTCCCCACCCTGGCACCCCAGAAGGCCTCGGTG
GGGCGGGACCCTGAGCTGGACGGCGGGCTGAAGGTGGAGGACCCGGGCGACGCCTACCAC
GTGGATGCCAGGCACCTCCTCTACCCCAACTGCCCCGTCCAGCGTTTCCCAGTGCCCAAC
GAGAAGGTGCCCTGGGAGACGGAGTTCCTTATCTACAGCCCGCCCTTCTACACGGCCGAC
AGGAAAAACAAGGACCTGGTGGACCCTGTGGGGGACGCCCTGGAGCCTCTGTCCAGGATC
AACTACAACGCGGTGGATGGATGCCTGGACCGGCGCAGCTTCCATGGGGTCTACACTGTG
CAGGATGGGCTCCCTCTGAACCCCATGGGCCGCACAGGGCTGCGCGGGCGCGGGGACCTC
AGCTGCTTTGGCCCCAACCACACGCTGCAGCCCGTGGTCACCCGCTGGAGGCGGAACCAG
GACGGCGCCATCTGCAGGAAGGGCATAAAGAAGATGCTGGAGGTGCTGGTGGTGAAGCGC
TCCCTCTCAGAGCACTGGGTGCTGCCAGGGGGCTCCCGGGAACCAGGAGAGACGCTGCCC
CGGAAGCTGAAGCAGGTCCTCCGGAGAGAGTTCTGGCCTTCCTTCGAGAGCCTGCTGACG
CAGGGCATGGAGGTGTACAAAGGGTACGTGGATGACCCAAGGAACACGGACAACGCCTGG
ATCGAGACGGTGGCCGTGAGCGTCCACTTTCCAGACCAGAGCGACGTGGAGCTGAAGAGG
CTGAACTCTCACCTGTACTCCTGCGACGCGGGGGTGTCCATCCGGTGGCAGGTGGTGGAC
GAGCGCATCCCTCTGTACGCCAACCACAAGGCCATCCTCCAGAAGGTGGCCGCCTTGTTC
GGGGCCTACTACTAA
>XM_030835578.2 PREDICTED: Globicephala melas transient receptor potential cation channel subfamily M member 2 (TRPM2), transcript variant X5, mRNA
GACCAGATCTGGAAGTTCCAGCGCCACGACCTGATCGAGGAGTACCAGGGCAGGCCCCCC
GCGCCGCCCCCCTTCATCCTTCTCAACCACCTGCATCTCTTCATCAAGAGGGTCATCCTG
AAGGTCCCCGCCAAGCGACACAAGCAGCTCAAGAACAAGCTAGAGAAGAACGAGGAGGCG
GCCCTCCTGTCCTGGGAGATCTACCTGAAGGAGAACTACCTGCAGGACCAGCAGATCCAG
CAGAAGCAGAGGCCGGAGCAGAAGATCCAGGACATCAATGACAAGGTGGACACCATGGTG
GACCTGCTGGAAATGGCACATCTGAAGCAGTCGAGCTCCATGGAGCAGAGACTGGCCTCT
CTAGAGGAGCAGGTGGCCCAGACGGCCAGAGCGCTACACTGGATCGTGAAAGCCCTGAGG
GACAGCGGCTTTGGCTCGGAGGAGGGCGTCCCCACCCTGGCACCCCAGAAGGCCTCGGTG
GGGCGGGACCCTGAGCTGGACGGCGAGCTGAAGGTGGAGGACCCGGGCGACGCCTACCAC
GTGGATGCCAGGCACCTCCTCTACCCCAACTGCCCCGTCCAGCGTTTCCCAGTGCCCAAC
GAGAAGGTGCCCTGGGAGACGGAGTTCCTTATCTACAGCCCGCCCTTCTACACGGCCGAC
AGGAAAAACAAGGACCTGGTGGACCCTGTGGGGGACGCCCTGGAGCCTCTGTCCAGGATC
AACTACAACGCGGTGGATGGATGCTTGGACCGGCGCAGCTTCCATGGGGTCTACACTGTG
CAGGATGGGCTCCCTCTGAACCCCATGGGCCGCACAGGGCTGCGCGGGCGCGGGGACCTC
AGCTGCTTTGGCCCCAACCACACGCTGCAGCCCGTGGTCACCCGCTGGAGGCGGAACCAG
GACGGCGCCATCTGCAGGAAGGGCATAAAGAAGATGCTGGAGGTGCTGGTGGTGAAGCGC
TCCCTCTCAGAGCACTGGGTGCTGCCCGGGGGCTCCCGGGAACCAGGAGAGACGCTGCCC
CGGAAGCTGAAGCAGGTCCTCCGGAGAGAGTTCTGGCCTTCCTTCGAGAGCCTGCTGACG
CAGGGCATGGAGGTGTACAAAGGGTACGTGGATGACCCAAGGAACACGGACAACGCCTGG
ATCGAGACGGTGGCCGTGAGCGTCCACTTTCCAGACCAGAGCGACGTGGAGCTGAAGAGG
CTGAACTCTCACCTGTACTCCTGCGATGCGGGGGTGTCCATCCGGTGGCAGGTGGTGGAC
GAGCGCATCCCTCTGTACGCCAACCACAAGGCCATCCTCCAGAAGGTGGCCGCCTTGTTC
GGGGCCTACTACTAG
>XM_055414937.1 PREDICTED: Moschus berezovskii transient receptor potential cation channel subfamily M member 2 (TRPM2), transcript variant X4, mRNA
GACCAGATCTGGAAGTTCCAGCGCCACGACCTGATCGAGGAGTACCAGGGCAGGCCCCCC
GCGCCGCCCCCCTTTATCCTCCTCAGCCACCTGCACCTATTCATCAAGAGGGTTGTGCTG
AAGATCCCCGCCAAGCGGCATAAGCAGTTCAAGAACAAGCTGGAGAAGAACGAGGAGGCA
GCCCTCCTGTCCTGGGAGATCTACCTGAAGGAGAACTACCTGCAGGAACAGCAGTTCCAG
CAGAAGCAGAGGCCGGAGCAGAAGATCCAGGACGTCAGTGACAAGGTGGATACCATGGTG
AGTCTGCTGGAAATGGCACATCTGAAGCAGTCGGGCGCCGTGGAGCAGAGACTGGCCTCC
CTGGAGGAGCAGGTGGCCCAGACAGCCACAGCGTTGCACTGGATTGTGAAGGCCCTGAGG
GACAGTGGCTTTGGCTCGGAAGAAGGTGTTCCCACTCTGGCACCCCAGAAGGCTTCAGTG
GAGCGGGACCCTGAGCTGGACAGAGGATCGAAGGCAGAGGACCCAGGCGATGCCTACCAC
GTGAATGCCCGGCACTTGTTCTACCCGAATTGCTCTGTCCTGCGATTGCCAGTGCCCAAC
GAGAAGGTGCCCTGGGAGACGGAGTTCCTCATGTACAACCCGCCCTTCTACACGGCCGAC
AGGAAGGACAAGGAGCTGGTGGACCCCGTGGGGGATGCCCTGGAACCTCTGTCCAGGATC
AGCTACAATGCAGTGGACGGACCGCTGGACCGGCGCAGCTTCCATGGAGTCTACGCTGTG
CGGGACGGGCTCCCTCTGAACCCCATGGGCCGCACAGGACTGCGCGGCCGTGGGGACCTC
AGCCGCTTCGGCCCCAATCACACGCTGCAGCCTGTGATCACCCGCTGGAGGCGGAGCCTG
GATGGTGCCATCTGCAGGAAGAGTGTCAAGAAGGTGCTGGAGGTGCTGGTGGTGAAGCGT
GGTCCCTCTGAGCACTGGATGCTGCCTGGGGGCTCCCGAGAGCCAGGAGAGATGCTGCCC
CGGAAGCTAAAGCAGGTCCTGCGAAGAGAGTTCTGGTCTTCCTTCGAGAGCCTGCTGACT
CAGGGCATGGAGGTGTACAAAGGATACATGGATGACCCCAGGAACACGGACAATGCCTGG
ATCGAGACGGTGGCCGTGAGCATCCACTTCTCAGACCAGAGCGATGTGGAGCTCAAGAGG
CTGAACTCTCATCTGTACTCCTGTGACCAGGGGATGGCCATTCGCTGGCAGGTGGTGGAT
GAGCGCATCCCCCTGGATGACAACCACAAGGCCATCCTGCAGAAAGTGGCCACCTTGTTC
GGGGCCTACTACTGA
>XM_020883581.1 PREDICTED: Odocoileus virginianus texanus transient receptor potential cation channel subfamily M member 2 (TRPM2), transcript variant X5, mRNA
GACCAGATCTGGAAGTTCCAGCGCCACGACCTGATCGAGGAGTACCAGGGAAGGCCCCCC
GCCCCACCCCCCTTCATCCTCCTCAGCCACCTGCACCTCTTCATCAAGAGGGTCATGCTG
AAGATCCCCGCCAAGCGGCATAAGCAGTTCAAGAACAAGCTGGAGAAGAACGAGGAGGCG
GCCCTCCTGTCCTGGGAGATCTACCTGAAGGAGAACTACCTGCAGGAACAGCAGTTCCAG
CGGAAGCAGAGTCCAGAGCAGAAGATTCAGGACATCAGTGACAAGGTGGATACCATAGTG
GACCTGCTGGAAACGGCACCTCTGAAGCAGTCGGGAGCCGTGGAGCAGAGACTGGCCTCC
CTGGAGGAGCAGGTGGCCCAGACAGCCACAGCCTTGCACTGGATTGTGAAGGCCCTGAGG
GACAGTGGCTTTGGCTCGGAAGAAGGTGTCCCCACTCTGGTACCCGAGAAGGCCTCAGTG
GGGCGGGGCCCTGAGCTGGACAGCAGATCAAAGGCGGAGGACCCCTGCGATGCCTACCAC
GTGAATGCCCGGCACCTGCTCTACCCGAGTTGCTCTGTCCTGAGGTTCCCGGTGCCCAAC
GAGAAGGTGCCCTGGGAGACGGAGTTCCTCATGTACAACCCGCCCTTCTACACGGCCGAC
AGGAAGGACAAGGACCTGGTGGACCCCGTGGGGGATGCCCTGGAACCTCTGTCCAAGATC
AGCTACAACGCGGTAGACGGGCCGCTGGACCGGCGCAGCTTCCATGGAGTCTACGCAGTG
CGAGATGGGCTCCCTCTGAACCCCATGGGCCGCACGGGACTGCGTGGCCGCGGGGACCTC
AGCTACTTCGGCCCCAATCACACGCTGCAGCCTGTGATCACCCGCTGGAGGCGGAGCCTG
GATGGTGCCATCTGCAGGAAGAGCGTCAAGAAGATGCTGGAGGTGCTGGTGGTGAAGCGT
GGCCCCTCTGAGCACTGGATGCTGCCTGGGGGCTCCCGGGACCCAGGAGAGGTGCTGCCC
CGGAAGCTAAAGCAGGTCCTGCGAAGAGAGTTCTGGTCTTCCTTTGAGAGGTTGCTGACT
CAGGGCACGGAGGTGTACAGAGGATACGTGGATGACCCCAGGAACACGGACAATGCCTGG
ATCGAGACGGTGGCTGTGAGCATCCACTTCCAAGACCAGAGCAATATGGAGCTCAAGAGG
CTGAACTCTCATCTGTACTCCTGTGACGAGGGGATGGCCATCCGCTGGCAGGTGGTAGAT
GAGCGCATTCCTCTGTATGACAACCACAAGGCCATCCTCCAGAAAGTGGCTGCCTGGTTC
GAGGCCTACTACTGA
>XM_024996726.2 PREDICTED: Bos taurus transient receptor potential cation channel subfamily M member 2 (TRPM2), transcript variant X1, mRNA
GACCAGATCTGGAAGTTCCAGCGCCACGACCTGATCGAGGAGTACCAGGGCAGGCCCCCC
GCGCCGCCCCCCTTCATCCTCCTCAGCCACCTGCACCTCATCATCAAGAGGGTCGTGCTG
AAGATCCCTGCCAAGCGGCATAAGCTGTTCAAGAACAAGCTAGAGAAGACAGAGGAGGCG
GCCCTCCTGTCCTGGGAGATGTACCTGAAGGAGAACTACCTGCAGGAACAGCAGTTCCAG
CAGAAGCAGAGGCCGGAGCAGAAGATCCAGGACGTCAGTGACAAGGTGGATTCCATGGTG
CGCCTGCTGGAAATGGCACATCTGAAGCAGTCGGGCGCCATGGAGCAGAGACTGGCCTCC
CTGGAGGAGCAGGTGGCCCAGACAGCCACAGCATTGCACTGGATTGTGAAGGCCCTGAGG
GACAGTGGCTTTGGCTCAGAAGAAGGTGTCCCCACTCTGGCACCCCAGAAGGCCTCAGTG
GGGCGGGATCCTGAGCTGGACAGCAGATCGAAGGCAGAGGACCCAGATGACGCCTACCAC
GTGAATGCCCGGCATCTGCTCTACCCAAGTTGCTCTGTCCTGCGATTCCCGGTGCCCAAC
GAGAAGGTGCCCTGGGAGACGGAGTTCCTCATGTACAACCCGCCCTTCTACACGGCCAAC
AGGAAGGACAAGGACCTGGTGGACCCCGTGGGAGATGCCCTGGAACCTCTGTCCAGGATC
AGCTACAATGCAGTGGACGGACCACTGGACCGGCGCAGCTTCCATGGAGTCTACACAGTG
CGGGACGGGCTCCCTCTAAACCCCATGGGTCGCACGGGACTGCGCGGCCGCGGGGACCTC
AGCCGCTTCGGCCCCAATCACACACTGCAGCCTGTGATCACCCGCTGGAGGCGGAGCCTG
GATGGTGCCATCTGCAGGAAGAACGTCAAGAAGATGCTGGAGGTGCTGGTGGTGAAGCAT
GGCCCCTCCGAGCACTGGATGCTGCCTGGGGGCTCCCGGGAGCCAGGAGAGTTGCTGCCC
CAGAATTTAAAACAGGTCCTGCAAAGAGAGTTCTGGTCTTCCTTCGAGCGCCTGCTGACT
CAGGGCATGAAGGTGTACAAAGGATACATGGATGACCCCAGGAACACGGACAATGCCTGG
ATCGAGACGGTGGCTGTGAGCATCCACTTCCCAGACCAGAGCGATGTGGAGCTCAAGAGG
CTGAACTCTCATCTGCACTCCTGTGACGAGGGGATGGCCATTCGCTGGCAGGTGGTGGAT
GAGCGCATCCCCCTGTATGACAACCACAAGGTCATCCTCCAGAAAGTGGCCGCCTTGTTC
ATGGCCTACTACTGA
>XM_060100388.1 PREDICTED: Mesoplodon densirostris transient receptor potential cation channel subfamily M member 2 (TRPM2), transcript variant X5, mRNA
GACCAGATCTGGAAGTTCCAGCGCCACGACCTGATCGAGGAGTACCAGGGCAGGCCCCCC
GCACCGCCCCCCTTCATCCTCCTCAACCACCTGCATCTCTTCATCAAGAGGGTCATTTTG
AAGGTCCCCACCAAGCGACACAAGCAGCTCAAGAACAAGCTAGAGAAGAACGAGGAGGCG
GCCCTCCTGTCCTGGGAGATCTACCTGAAGGAGAACTACCTGCAGGACCAGCAGATCCAG
CAGAAGCAGAGGCCAGAGCAGAAGATCCAGGACATCAGCGACAAGGTGGACACCATGGTG
GACCTGCTGGAAATGGCACATCTGAAGCAGTCGAGCTCCATGGAGCAGAGACTGGCCTCC
CTAGAGGAGCAGGTGGCCCAGACGGCCAGAGCACTGCACTGGATCGTGAAAGCCCTGAGG
GACAGCGGCTTTGGCTCGGAGGAGGGCATCCCCACCCTGGCACCCCAGAAGGCCTCGGTG
GGGCGGGACCCTGAGCTGGACGGCGGGCTGAAGGTGGAGGACCCGGGCGATGCCTACCAC
GTGGATGCCCGGCACCTCCTCTACCCCAACTGCCCCGTCCAGCGTTTCCCAGTGCCCAAC
GAGAAGGTCCCCTGGGAGACGGAGTTCCTTATCTACAACCCGCCCTTCTACACGGCCGAC
AGGAAGAACAAGGACCTGGTGGACCCTGTGGGGGACGCCCTGGAGCCTCTGTCCAGGATC
AGCTACAACGCGGTGGATGGATGCCTGGACCGGCGCAGCTTCCACGGGGTCTACACTGTG
CAGGACGGGCTCCCTCTGAACCCTATGGGCCGCACAGGGCTGCGCGGGCGCGGGGACCTC
AGCTGCTTTGGCCCCAACCACACACTGCAGCCCGTGATCACCCGCTGGAGGCGGAACCAG
GACGGCGCCATCTGCCGGAAGGGCATAAAGAAGGTGCTGGAGGTGCTGGTGGTGAAGCGC
TGCCTCTCCGAGCACTGGGTGCTGCCCGGGGGCTCCCAGGAACCAGGAGAGATGCTGCCC
CGGAAGCTGAAGCAGGTCCTCCGGAGAGAGTTCTGGCCTGCCTTCGAGAACCTGCTGACG
CAGGGCATGGAGGTGTACAAAGGGTACGTGGATGACCCAAGGAACACGGACAACGCCTGG
ATCGAGACGGTAGCCGTGAGCGTCCACTTTCCAGACCAGAGCGACGTGGAGCTGAAGAGG
CTGAACTCTCACCTATACTCCTGCGACGCGGGGGTGTCCATCCGGTGGCAGGTGGTGGAC
GAGCGCATCCCACTGTACGCCAACCACAAGGCCATCCTCCAGAAGGTGGCCGCCTTGTTC
GGGGCCTACTACTAA
>XM_010835000.1 PREDICTED: Bison bison bison transient receptor potential cation channel, subfamily M, member 2 (TRPM2), mRNA
GACCAGATCTGGAAGTTCCAGCGCCACGACCTGATCGAGGAGTACCAGGGCAGGCCCCCC
GCACCGCCCCCCTTCATCCTCCTCAGCCACCTGCACCTCATCATCAAGAGGGTCGTGCTG
AAGATCCCTGCCAAGCGGCATAAGCTGTTCAAGAACAAGCTAGAGAAGACAGAGGAGGCG
GCCCTCCTGTCCTGGGAGATGTACCTGAAGGAGAACTACCTGCAGGAACAGCAGTTCCAG
CAGAAGCAGAGGCCGGAGCAGAAGATCCAGGACGTCAGTGACAAGGTGGATTCCATGGTG
CGCCTGCTGGAAATGGCACATCTGAAGAAGTCGGGCGCCGTGGAGCAGAAACTGGCCTCC
CTGGAGGAGCAGGTGGCCCAGACAGCCACAGCATTGCACTGGATTGTGAAGGCCCTGAGG
GACAGTGGCTTTGGCTCAGAAGAAGGTGTCCCCACTCTGGCACCCCAGAGGGCCTCAGTG
GGGCGGGATCCTGAGCTGGACAGCGGATCGAAGGCAGAGGACCCAGGTGATGCCTACCAC
GTGAATGCCCGGCACCTGCTCTACCCGAGTTGCTCTGTCTTGCGATTCCCGGTGCCCAAC
GAGAAGGTGCCCTGGGAGACGGAGTTCCTCATGTACAACCCGCCCTTCTACACGGCCGAC
AGGAAGGACAAGGACCTGGTGGACCCCGTGGGAGATGCCCTGGAACCTCTGTCCAGGATC
AGCTACAATGCAGTGGACGGACCACTGGACCGGCGTAGCTTCCATGGAGTCTACACAGTG
CGGGACGGGCTCCCTCTAAACCCCATGGGTCGNNNNNNNCTGCGCGGCCGCGGGGACCTC
AGCTGCTTCGGCCCCAATCACACGCTGCAGCCTGTGATCACCCGCTGGAGGCGGAGCCTG
GATGGTGCCATCTGCAGGAAGAACGTCAAGAAGATGCTGGAGGTGCTGGTGGTGAAGCGT
GGCCCCTCCGAGCACTGGATGCTGCCTGGGGGCTTCCGGGAGCCAGGAGAGATGCTGCCC
CAGAAGCTAAAGCAGGTCCTGCGAAGAGAGTTCTGGTCTTCCTTCGAGCGCCTGCTGACT
CAGGGCATGAAGGTGTACAAAGGATACATGGATGACCCCAGGAACACGGACAATGCCTGG
ATCGAGACGGTGGCTGTGAGCATCCACTTCCCAGACCAGAGCGATGTGGAGCTCAAGAGG
CTGAACTCTCATCTGCACTCCTGTGACGAGGGGATGGCCATTCGCTGGCAGGTGGTGGAT
GAGCGCATCCCCCTGTATGACAACCACAAGGTCATCCTCCAGAAAGTGGCCGCCTTGTTC
ATGGCCTACTACTGA
>XM_031460733.1 PREDICTED: Camelus dromedarius transient receptor potential cation channel subfamily M member 2 (TRPM2), transcript variant X4, mRNA
GACCAGATCTGGAAGTTCCAACGCCACGACCTGATAGAGGAGTATCAGGGCCGGCCCCCC
GCGCCGCCCCCATTCATCCTCCTCAGCCACCTGCACCTCTTCGTCAGGAGGGTCGTCCTG
AAGATCCCCTCCAGGCGGCACAGGCAGCTCAAGGACAAGCTGGAGAAGAACGAGGAGGCG
GCCCTCCTGTCCTGGGAGATGTACCTGAAGGAAAGTTACCTGCAGAGCCAGCAGCTCCAG
AAGAAGCAGTGCCCAGAGCAGAAGGTCCAGGACATCAGTGAGAAGGTGGACACCATGGTG
GACCTGCTGGAAATGGCACGTCTGAAGCGGCTGGGCTCCATGGAGCAGAGGCTGGTCTCC
CTGGAAGAGCAGGTGGCCCAGACGACCAGAGCGTTGCACTGGGTTGTGAAGAGCCTGCGG
GCCAGCGGCTTTGGCTCGGAGGAGGGCGTCCCCACCCTGGTACCCCAGAAGGTCTCGGAG
GGGCAGGACCCTGAGCTGGACAGAGGGCAGAAGGCAGAGGACCCGGGTGACGCGTACCAC
GTGAACGCCCGGCACCTCTTCTACCCTGGCTCCTCGGTCCTGCGTTTCCCAGTGCCCAAC
GAGAAGGTGCCCTGGGAGGTGGAGTTCCTCATCTACGACCCGCCCTTTCACACGGCCGAC
AGGAGGGACAAGGACTCGGTGGACCCCATGGGAGATGCCCTGGAGCCTCTGTCCAGGATC
AGCTACAACGCGGTGGACGGACACCTGGACCGACGCAGCTCCCACGGGACCTACGCCGTC
CGGGACGGGCTCCCTCTGAACCCCATGGGCCGCACCGGGCTGCGTGGGCGCGGGGGCCTC
AGCTGCTTTGGCCCCAACCACACACTGCAGCCTGTGATCACCCGGTGGAAGCGGAACCAG
GACGGCGCCATCTGCAGGAAAAGCATAAAGAAGATGCTGGAAGTGCTGGCAGTGAGACCC
CCCCTCTCGGAGCACTGGGCCCTGCCCGGGGGATCCCGGGAACCGGGAGAGACACTGCCC
CGGAAGCTGAAGCAGGTCCTCCGGAGAGAGTTCTGGCCTTCCTTTGAGAACTTGCTGGCG
CAGGGCACGGAGGTGTACAAAGGGTACGTGGATGACCCGAGGAACACCGACAACGCCTGG
ATCGAGACAGTGGCTGTGAGCATCCACTTTCCAGACCAGAGCGATGTGGAGCTGAAAAGG
CTGAACTCTCACCTGCACTCCTGCGACACAGGGATGTCCATCCGATGGCAGGTGGTGGAC
AGGCGCATCCCGCTGTACGCCAACCACAAGACCATTCTCCAGAAGGTGGCCGCCTTGTTC
GGGGCTTACTACTAA
>XM_061192824.1 PREDICTED: Eubalaena glacialis transient receptor potential cation channel subfamily M member 2 (TRPM2), transcript variant X3, mRNA
GACCAGATCTGGAAGTTCCAGCGCCACGACCTGATCGAGGAGTACCAGGGCAGGCCCCCT
GCGCCGCCCCCCTTCATCCTCCTCAACCACCTGCATCTCTTCATCAGGAGGGTCATCCTG
AAGGTCCCCACCAAGCGGCACAAGCAGCTCAAGAACAAGCTAGAGAAGAACGAGGAGGCG
GCCCTCCTGTCCTGGGAGATGTACCTGAAGGAGAACTACCTTCAGGACCAGCAGATCCAG
CAGAAGCAAAGGCCGGAACAGAAGATCCAGGACGTCAGCGGCAAGGTGGACACCATGGTG
GACCTGCTGGAAATGGCACATCTGAAGCAGTCGGGCTCCATGGAGCAGAGACTGGCCTCC
CTAGAGGAGCAGGTGGCCCAGACGGCCAGAGCGCTGCACTGGATCGTGAAGGCCCTGAGG
GACAGCGGCTTTGGCTCGGAGGAGGGCGTCCCCACCCTGGCACCCCAGAAGGCCTCGGTG
GGGCGGGACCCTGAGCTGGACGGCGGGCTGAAGGTGGAGGACCCGGGCGACGCCTACCAC
GTGGATGCCCGGCACCTCCTCTACCCCAGCTGCCCCGTCCAGCGTTTCCCAGTGCCCAAC
GAGAAGGTGCCCTGGGAGACGGAGTTCCTTATCTACAACCCGCCCTTCTACACGGCCGAC
AGGAAGAACAAAGACCTGGTGGACCCTGTGGGGGACGCCCTGGAGCCTCTGTCCAGGATC
AGCTACAACGCGGTGGATGGACGCCTGGACCGGCGCAGCTTCCACGGGGTCTACGCTGTG
CAGGATGGGCTGCCTCTGAACCCCATGGGCCGCACAGGGCTGCGCGGGCGCGGGGACCTC
AGCTGCTTTGGCCCCAACCACACGCTGCAGCCCGTGGTCACCCGCTGGAGGCGGAACCAG
GACGGCGCCATCTGCAGGAAGGGCATAAAGAAGATGCTGGAGGTGCTGGTGGTGAAGCGC
TCCCTCTCAGAGCACTGGGTGCTGCCCGGGGGCTCCCGGGAACCAGGAGAGATGCTGCCC
CGGAAGCTGAAGCAGGTCCTCTGGAGAGAGTTCTGGCCTTCCTTCGAGAGCCTGCTGATG
CAGGGCATGGAGGTGTACAAAGGGTACGTGGATGACCCAAGGAACACGGACAACGCCTGG
ATCGAGACGGTGGCCGTGAGCGTCCACTTTCCAGACCAGGGCGATGTGGAGCTGAAGAGG
CTGAACTCTCACCTGCACTCCTGCGATGCGGGGGTGTCCATCCGGTGGCAGGTGGTGGAC
GAACGCATCCCGCTGTACGCCAACCACAAGGCCATCCTCCAGAAGGTGGCCGCCTTGTTC
GGGGCCTACTACTAA
>XM_059064828.1 PREDICTED: Kogia breviceps transient receptor potential cation channel subfamily M member 2 (TRPM2), mRNA
GACCAGATCTGGAAGTTCCAGCGCCACGACCTGATCGAGGAGTACCAGGGCAGGCCCCCC
GCGCCACCCCCCTTCATCCTCCTCAACCACCTGCACCTCTTCGTCAAGAGGGTCGTCCTG
AAGACCCCCACCAAGCGACACAAGCAGCTCAAGAACAAGCTAGAGAAGAACGAGGAGGCG
GCCCTCCTGTCCTGGGAGATCTACCTGAAGGAGAATTACCTGCAGGACCAGCGGATCCAG
CAGAAGCAGAGGCCGCAGCAGAAGATCCAGGACATCAGCGACAAGGTGGACACCATGGTG
GACCTGCTGGAGATGGCACATCTGAAGCAGTCGGGCTCCATGGAGCAGAGACTGGCCTCC
CTAGAGGAGCAGGTGGCCCAGACGGCCAGAGCGCTGCACTGGATCGTGAAGGCCCTGAGG
GACAACGGCTTTGGCTCGGAGGAGGGCGTCCCCACCCTGGCACCCCAGAAGGCCTCGGTG
GGGCGGGACCCGGAGCTGGACGGCGGGCTGAAGGTGGAGGACCCGGGCGACGCGTACCAC
GTGGACGCCCGGCACCTCCTCTACCCCAGCTGCCCCGCCCAGCGTTTCCCAGTGCCTAAC
GAGAAGGTGCCCTGGGAGACGGAGTTCCTTATCTACAACCCGCCCTTCTACACGGCCGAC
GGGAAGAACGAGGGCCTGGTGGACCCTGTCGGGGACACCCTGGAGCCTCTGTCCAGGATC
AGCTACAACGCGGTGGATGGACACCTGGACCGGCGCAGCTTCCACGGGGTCTACGCTGTG
CAGGAAGGGCTCCCTCTGAACCCCATGGGCCGCACAGGGCTGCGCGGGCGCGGGGACCTC
AGCCGCTTTGGCCCCAACCACACGCTGCAGCCCGTGGTCACCCGCTGGAGGCGGAACCAG
GACGGCGCCATCTGCAGGAAGGGCATAAAGAAGATGCTGGAGGTGCTGGTGGTGAAGCGC
TCCGTCTCAGAGCACTGGGTGCTGCCCGGGGGCTCCCGAGAACCAGGAGAGGCGCTGCCC
CGGAAGCTGAAGCAGGTCCTCCAGAGAGAGTTCTGGCCTTCCTTCGAGAGCCTGCTGACG
CAGGGCATGGAGGTGTACAAAGGGTACGTGGATGACCCAAGGAACACGGACAACGCCTGG
ATCGAGACGGTGGCCGTGAGCGTCCACTTCCCAGACCAGAGCGACGTGGAGCTGAAGAGG
CTGAACTCTCACCTGCGCTCCTGCGAAGCGGGGGTGTCCGTCCGGTGGCAGGTGGTGGAC
GAGCGCATCCCACTGTACGCCAACCACAAGGCCATCCTCCAGAAGGTGGCCGCCTTGTTC
GGGGCCTACTACTAA
