# Supplementary material for: Molecular evolution of TRPC4 regulatory sequences supports a role in mammalian thermoregulatory adaptation
Source: PeerJ. 2025 Jul 8;13:e19697. doi: 10.7717/peerj.19697 (PMC12248226; doi:10.7717/peerj.19697)
Supplement: Supplemental Information 1 — Required and optional parameters that are read by the codeml package of PAML. This file is for information only, an explicit value must be selected for Model and the dummy file names must be replaced with explicit paths to function. The sequence and guide tree files are in standard formats (FASTA and Newick, respectively). [file peerj-13-19697-s001.zip › input.files/untrimmed.alignments.with.original.accessions/artiodactyl.trpv1.fas]

>XM_032497966.1 PREDICTED: Camelus ferus transient receptor potential cation channel subfamily V member 1 (TRPV1), transcript variant X2, mRNA
ATGGGCGAGACCGTTAACAAGATCGCCCAGGAGAGCAAGAATATCTGGAAGCTGCAGAGA
GCCATCACCATCCTGGACACGGAGAAGAGCTTCCTTAAGTGTATAAGGAAGGCTTTCCGC
TCAGGCAAGCTGCTGCAGGTGGGGTACACACCTGATGGCAAGGACGACTACAGGTGGTGC
TTCAGGGTGGACGAGGTGAACTGGACCACCTGGAACACCAACGTGGGCATCATCAATGAA
GACCCCGGCTACTGTGAGGGGATCAAGCGCACCCTGAGCTTCTCCCTGCGGTCAGGCAGA
------------------------------------------------------------
---GCTGCAGGGAGACACTGGAAGAACTTTGCCCTGGTTCCCCTCTTAAGAGATGCAAGT
ACTCGGGAAAGGCACCCTGTCCAGCCTGAGGTAGTTCATCTGAAGCACTTCGCAGGGTCC
CTCAAGCCAGAGGATGCTGAGATCGTCAAGGACCCTGCTGCTTTAGGAGAGAAGTGA
>XM_007177450.2 PREDICTED: Balaenoptera acutorostrata transient receptor potential cation channel subfamily V member 1 (TRPV1), transcript variant X5, mRNA
ATGGGTGAGACGGTCAACAGGATCGCACAGGAGAGCAAGAACATCTGGAAGCTGCAGAGA
GCCATCACCATCCTGGACACGGAGAAGAGCTTCCTTAAGTGTATGAGGAAGGCCTTTCGC
TCAGGCAAGCTGCTGCAGGTGGGGTACACAGCTGACGGCAAAGACGACTACAGGTGGTGT
TTCAGGGTGGACGAGGTGAACTGGACCACCTGGAATACCAACGTGGGCATCATCAATGAA
GACCCGGGCAACTGTGAGGGCATCAAACGCACCCTGAGCTTCTCCCTGCGGTCGGGCCGA
------------------------------------------------------------
---GCTGCAGGGAGGAACTGGAAGAACTTTGCCCTGGTTCCCCTCTTAAGAGATGCGAGT
ACTCGAGAAAGACACCCTGCCCAGCCTGAGGAAGTTCATCTGAAGCACTTCGCGGGGTCC
CTCAAGCCAGAAGATGCCGAGATTATCAAGGATTCTGCTGCTTTAGGGGAGAAGTGA
>XM_027975474.3 PREDICTED: Ovis aries transient receptor potential cation channel subfamily V member 1 (TRPV1), transcript variant X1, mRNA
ATGGGCGAGACGGTGAACAAGATTGCGCAGGAAAGCAAGAACATCTGGAAGCTGCAGAGA
GCCATCACCATCCTAGACACGGAGAAGAGCTTCCTCAAGTGTATGAGGAAGGCCTTTCGC
TCAGGCAAGCTGCTGCAGGTGGGGTACACACCTGATGGCAAGGACGACTACAGGTGGTGT
TTCAGGGTGGACGAGGTGAACTGGACCACCTGGAACACCAACGTGGGCATCATCAACGAA
GACCCGGGCAACTGCGAGGGCATCAAGCGCACCCTGAGCTTCTCCCTGCGGTCAAGCCGA
------------------------------------------------------------
---GTTGCAGGGAGGAACTGGAAGAACTTTGCCCTGGTTCCCCTCTTACGAGATGCAAGT
ACTCGAGAAAGGCACCCTGCCCAGCCTGAAGAAGTTCACCTGAGGCACTTCACAGGATCC
CTCAAGCCCGAAGATGCTGAGGTCATCAAAGATTCTGCTGCTTTAGGGGAGAAGTGA
>XM_006213341.2 PREDICTED: Vicugna pacos transient receptor potential cation channel subfamily V member 1 (TRPV1), mRNA
ATGGGCGAGACCGTCAACAAGATCGCCCAGGAGAGCAAGAATATCTGGAAGCTGCAGAGA
GCCATCACCATCCTGGACACGGAGAAGAGCTTCCTTAAGTGTATAAGGAAGGCTTTCCGC
TCAGGCAAGCTGCTGCAGGTGGGGTACACACCTGATGGCAAGGACGACTACAGGTGGTGC
TTCAGGGTGGATGAGGTTAACTGGACCACCTGGAACACCAACGTGGGCATCATCAATGAA
GACCCCGGCTACTGTGAGGGGATCAAGCGCACCCTGAGCTTCTCCCTGCGGTCAGGCAGA
------------------------------------------------------------
---GCTGCAGGGAGACACTGGAAGAACTTTGCCCTGGTTCCCCTCTTAAGAGATGCAAGT
ACTCGGGAAAGGCACCCTGTCCAGCCCGAGGTAGTTCATCTGAAGCACTTCGCAGGGTCC
CTCAAGCCAGAGGATGCTGAGCTCGTCAAGGACCCTGCTGCTTTAGGAGAGAAGTGA
>XM_055090142.1 PREDICTED: Physeter macrocephalus transient receptor potential cation channel subfamily V member 1 (TRPV1), transcript variant X12, mRNA
ATGGGTGAGACGGTCAACAAGATCGCACAGGAGAGCAAGAACATCTGGAAGCTGCAGAGA
GCCATCACCATCCTGGACACGGAGAAGAGCTTCCTTAAGTGTATGAGGAAGGCCTTTCGC
TCAGGCAAGCTGCTGCAGGTGGGGTACACAGCTGATGGCCAGGACGACTACAGGTGGTGT
TTCAGGGTGGACGAGGTGAACTGGACCACCTGGAACACCAACGTGGGCCTCATCAATGAA
GACCCGGGCAACTGTGAGGGCATCAAACGCACCCTGAGCTTCTCCCTGCGGTCGGGCCGA
------------------------------------------------------------
---GCTGCAGGGAGGAACTGGAAGAACTTTGCCCTGGTTCCCCTCTTAAGAGATGCAAGT
ACTCGAGAAAGACACCCTACCCAGCCTGAGGAAGTTCATCTGAAGCACTTTGCGGGGTCC
CTCAAGCCCGAAGATGCCAAGATCATCAAGGATTCCGCTGCTCTAGGGGAGAAGTGA
>XM_013981216.2 PREDICTED: Sus scrofa transient receptor potential cation channel subfamily V member 1 (TRPV1), mRNA
ATGGGCGAGACTGTCAACAAGATTTCGCAGGAGAGCAAGAACATCTGGAAACTGCAGAGA
GCCATCACCATCCTGGACACGGAGAAGAGCTTCCTTAAGTGTATGAGGAAGGTCTTTCGC
TCAGGCAAGCTGCTACAGGTGGGGTACACACCTGATGGCAAGGATGACTACAGGTGGTGT
TTCAGGGTGGACGAGGTGAACTGGACCACCTGGAACACCAACGTGGGCATCATCAATGAA
GACCCGGGCAACTGTGAGGGCATCAAGCGTACCCTGAGCTTTTCCCTGCGGTCCAGCAGA
------------------------------------------------------------
---GTTGCAGGGAGAAACTGGAAAAACTTTGCCCTGGTTCCCCTCTTAAGAGATGCAAGT
ACTCGAGAAAGGCACCTTGCCCAGCCCGAGGAAGTTCATCTGAAACACATCGCAAAGTCG
CTCAAGCCAGAAGATGCTGAGATCGTCAAGGATCCTTAGGCTGTAGGGGAGAAGCGA
>XM_006079707.3 PREDICTED: Bubalus bubalis transient receptor potential cation channel subfamily V member 1 (TRPV1), mRNA
ATGGGCGAGACGGTCAACAAGATTGCGCAGGAGAGCAAGAACATCTGGAAGCTGCAGAGA
GCCATCACCATCCTAGACACGGAGAAGAGCTTCCTCAAGTGTATGAGGAAGGCCTTTCGC
TCAGGCAAGCTGCTGCAGGTGGGGTACACACCTGATGGCAAGGACGACTACAGGTGGTGT
TTCAGGGTGGACGAGGTGAACTGGACCACCTGGAACACCAACGTGGGCATCATCAACGAA
GACCCGGGCAACTGTGAGGGCATCAAGCGCACCCTGAGCTTCTCCCTGCGGTCAAGCCGA
------------------------------------------------------------
---GTTGCAGGGAGGAACTGGAAGAACTTTGCCCTGGTTCCCCTCTTAAGAGATGCAAGT
ACTCGAGAAAGGCACCCTGCCCAGCCTGAAGAAGTTCACCTGAGGCACTTCACAGGGTCC
CTCAAGCCCGAAGATGCTGAGATCATCAACGATTCTGCGGCTTTAGGGGAGAAGTGA
>XM_059878467.1 PREDICTED: Bos taurus transient receptor potential cation channel subfamily V member 1 (TRPV1), transcript variant X1, mRNA
ATGGGCGAGACGGTCAACAAAATTGCGCAGGAGAGCAAGAACATCTGGAAGCTGCAGAGA
GCCATCACCATCCTAGACACGGAGAAGAGCTTCCTCAAGTGTATGAGGAAGGCCTTTCGC
TCAGGCAAGCTGCTGCAGGTGGGGTACACGCCTGATGGCAAGGACGACTACAGGTGGTGT
TTCAGGGTGGACGAGGTGAACTGGACCACCTGGAACACCAACGTGGGCATCATCAACGAA
GACCCGGGCAACTGCGAGGGCATCAAGCGCACCCTGAGCTTCTCCTTGCGGTCAAGCCGA
GGCAGGCAGAGGAGGGAAGAGTGGGAGCAGAGGAGCCCTGCGGAGAACCACTACCAGAAA
CCAGTTGCAGGGAGGAACTGGAAGAACTTTGCCCTGGTTCCCCTCTTAAGAGACGCAAGT
ACTCGAGAAAGGCACCCTGCCCAGCCTGAAGAAGTTCACCTGAGGCACTTCACAGGGTCC
CTCAAGCCCGAAGATGCTGAGATCATCAACGATTCTGCGGCTTTAGGCGAGAAGTGA
>XM_018064038.1 PREDICTED: Capra hircus transient receptor potential cation channel subfamily V member 1 (TRPV1), transcript variant X2, mRNA
ATGGGCGAGACGGTGAACAAGATTGCGCAGGAAAGCAAGAACATCTGGAAGCTGCAGAGA
GCCATCACCATCCTAGATACGGAGAAGAGCTTCCTCAAGTGTATGAGGAAGGCCTTTCGC
TCAGGCAAGCTGCTGCAGGTGGGGTACACACCTGATGGCAAGGACGACTACAGGTGGTGT
TTCAGGGTGGACGAGGTGAACTGGACCACCTGGAACACCAATGTGGGCATCATCAACGAA
GACCCGGGCAACTGCGAGGGCATCAAGCGCACCCTGAGCTTCTCCCTGCGGTCAAGCCGA
------------------------------------------------------------
---GTTGCAGGGAGGAACTGGAAAAACTTCGCCCTGGTTCCCCTCTTACGAGATGCAAGT
ACTCGAGAAAGGCACCCTGCCCAGCCTGAAGAAGTTCACCTGAGGCACTTCACAGGGTCC
CTCAAGCCCGAAGATGCTGAGGTCATCAAAGATTCTGCTGCTTTAGGGGAGAAGTGA
>XM_049702097.1 PREDICTED: Orcinus orca transient receptor potential cation channel subfamily V member 1 (TRPV1), mRNA
ATGGGCGAGACGGTCAACAAGATCGCACAGGAGAGCAAGAACATCTGGAAGCTGCAGAGA
GCCATCACCATCCTGGACACGGAGAAGAGCTTCCTTAAGTGTATGAGGAAGGCCTTTCGC
TCAGGCAAGCTGCTGCAGGTGGGGTACACAGCTGACGGCAAGGATGACTACAGGTGGTGT
TTCAGGGTGGACGAGGTGAACTGGACCACCTGGAACACCAACGTGGGCATCATCAATGAA
GACCCGGGCAACTGTGAGGGCATCAAACGCACACTGAGCTTCTCCCTGCGGTCGGGCCGA
------------------------------------------------------------
---GCTGCAGGGAGGAACTGGAAGAACTTTGCCCTGGTTCCCCTCTTAAGAGATGCAAGT
ACTCGAGAAAGACACCCTGCCCAGCCTGAGGAAGTTCATCTGAAGCACTTTGCAGGGTCC
CTCAAGCCAGAAGATGCCGATATCATCAAGGATTCTGCTGCTTTAGGGGAGAAGTGA
>XM_022595823.2 PREDICTED: Delphinapterus leucas transient receptor potential cation channel subfamily V member 1 (TRPV1), mRNA
ATGGGCGAGACGGTCAACAAGATCGCACAGGAGAGCAAGAACATCTGGAAGCTGCAGAGA
GCCATCACCATCCTGGACACGGAGAAGAGCTTCCTTAAGTGTATGAGGAAGGCCTTTCGC
TCAGGCAAGCTGCTGCAGGTGGGGTACACAGCTGACGGCAAGGACGACTACAGGTGGTGT
TTCAGGGTGGACGAGGTGAACTGGACCACCTGGAACACCAACGTGGGCATCATCAATGAA
GACCCGGGCAACTGTGAAGGCATCAAACGCACCCTGAGCTTCTCCCTGCGGTCGGGCCGA
------------------------------------------------------------
---GCTGCAGGGAGGAACTGGAAGAACTTTGCCCTGGTTCCCCTCTTAAGAGATGCAAGT
ACTCGAGAAAGACACCCTGCCCAGCCTGAGGAAGTTCATCTGAAGCACTTCGCGGGGTCC
CTCAAGCCAGAAGATGCCGATATCATCAAGGATTCTGCTGCTTTAGGGGAGAAGTGA
>XM_027130685.1 PREDICTED: Sagmatias obliquidens transient receptor potential cation channel subfamily V member 1 (LOC113632921), transcript variant X7, mRNA
ATGGGCGAGACGGTCAACAAGATCGCACAGGAGAGCAAGAACATCTGGAAGCTGCAGAGA
GCCATCACCATCCTGGACACGGAGAAGAGCTTCCTTAAGTGTATGAGGAAGGCCTTTCGC
TCAGGCAAGCTGCTGCAGGTGGGGTACACAGCTGACGGCAAGGACGACTACAGGTGGTGT
TTCAGGGTGGACGAGGTGAACTGGACCACCTGGAACACCAACGTGGGCATCATCAATGAA
GACCCGGGCAACTGTGAGGGCATCAAACGCACACTGAGCTTCTCCCTGCGGTCGGGCCGA
------------------------------------------------------------
---GCTGCAGGGAGGAACTGGAAGAACTTTGCCCTGGTTCCCCTCTTAAGAGATGCAAGT
ACTCGAGAAAGACACCCTGCCCAGCCTGAGGAAGTTCATCTGAAGCACTTTGCAGGGTCC
CTCAAGCCAGAAGATGCCAATATCATCAAGGATTCTGCTGCTTTAGGGGAGAAGTGA
>XM_010847480.1 PREDICTED: Bison bison bison transient receptor potential cation channel, subfamily V, member 1 (TRPV1), mRNA
ATGGGCGAGACGGTCAACAAAATTGCGCAGGAGAGCAAGAACATCTGGAAGCTGCAGAGA
GCCATCACCATCCTAGACACGGAGAAGAGCTTCCTCAAGTGTATGAGGAAAGCCTTTCGC
TCAGGCAAGCTGCTGCAGGTGGGGTACACGCCTGATGGCAAGGACGACTACAGGTGGTGT
TTCAGGGTGGACGAGGTGAACTGGACCACCTGGAACACCAACGTGGGCATCATCAACGAA
GACCCGGGCAACTGCGAGGGCATCAAGCGCACCCTGAGCTTCTCCTTGCGGTCAAGCCGA
------------------------------------------------------------
---GTTGCAGGGAGGAACTGGAAGAACTTTGCCCTGGTTCCCCTCTTAAGAGACGCGAGT
ACTCGAGAAAGGCACCCTGCCCAGCCTGAAGAAGTTCACCTGAGGCACTTCACAGGGTCC
CTCAAGCCCGAAGATGCTGAGATCATCAACGATTCTGCGGCTTTAGGCGAGAAGTGA
>XM_029211930.1 PREDICTED: Monodon monoceros transient receptor potential cation channel subfamily V member 1 (TRPV1), mRNA
ATGGGCGAGACGGTCAACAAGATCGCACAGGAGAGCAAGAACATCTGGAAGCTGCAGAGA
GCCATCACCATCCTGGACACGGAGAAGAGCTTCCTTAAGTGTATGAGGAAGGCCTTTCGC
TCCGGCAAGCTGCTGCAGGTGGGGTACACAGCTGACGGCAAGGACGACTACAGGTGGTGT
TTCAGGGTGGACGAGGTGAACTGGACCACCTGGAACACCAACGTGGGCATCATCAATGAA
GACCCGGGCAACTGTGAGGGCATCAAACGCACCCTGAGCTTCTCCCTGCGGTCGGGCCGA
------------------------------------------------------------
---GCTGCAGGGAGGAACTGGAAGAACTTTGCCCTGGTTCCCCTCTTAAGAGATGCAAGT
ACTCGAGAAAGACACCCTGCCCAGCCTGAGGAAGTTCATCTGAAGCACTTCGCGGGGTCC
CTCAAGCCAGAAGACGCCGATATCATCAAGGATTCTGCTGCTTTAGAGGAGAAGTGA
>XM_007454185.1 PREDICTED: Lipotes vexillifer transient receptor potential cation channel, subfamily V, member 1 (TRPV1), transcript variant X2, mRNA
ATGGGCGAGACGGTCAACAAGATTGCACAGGAGAGCAAGAACATCTGGAAACTGCAGAGA
GCCATCACCATCCTGGACACGGAGAAGAGCTTCCTTAAGTGTATGAGGAAGGCCTTTCGC
TCAGGCAAGCTGCTGCAGGTGGGGTACACAGCTGACGGCAAGGACGACTACAGGTGGTGT
TTCAGGGTGGACGAGGTGAACTGGACCACCTGGAACACCAACGTGGGCATCATCAATGAA
GACCCGGGCAACTGTGAGGGCATCAAACGCACCCTGAGCTTCTCCCTGCGGTCGGGCCGA
------------------------------------------------------------
---GCTGCAGGGAGGAACTGGAAAAACTTTGCCCTGGTTCCCCTCTTAAGGGATGCAAGT
ACTCGAGAAAGACACCCTGCCCAGCCTGAGGAAGTTCATCTGAAGCACTTTGCGGGGTCC
CTCAAGCCAGAAGATGCCGATATCATCAAGGATTCTGCTGCTTTAGGGGAGAAGTGA
>XM_019926885.2 PREDICTED: Tursiops truncatus transient receptor potential cation channel subfamily V member 1 (TRPV1), transcript variant X6, mRNA
ATGGGCGAGACGGTCAACAAGATCGCACAGGAGAGCAAGAACATCTGGAAGCTGCAGAGA
GCCATCACCATCCTGGACACGGAGAAGAGCTTCCTTAAGTGTATGAGGAAGGCCTTTCGC
TCAGGCAAGCTGCTGCAGGTGGGGTACACAGCTGACGGCAAGGACGACTACAGGTGGTGT
TTCAGGGTGGACGAGGTGAACTGGACCACCTGGAACACCAACGTGGGCATCATCAATGAA
GACCCGGGCAACTGTGAGGGCATCAAACGCACATTGAGCTTCTCCCTGCGGTCGGGCCGA
------------------------------------------------------------
---GCTGCAGGGAGGAACTGGAAGAACTTTGCCCTGGTTCCCCTCTTAAGAGATGCAAGT
ACTCGAGAAAGACACGCTGCCCAGCCTGAGGAAGTTCATCTGAAGCACTTTGCAGGGTCC
CTCAAGCCAGAAGATGCCGATATCATCAAGGATTCTGCTGCTTTAGGGGAGAAGTGA
>XM_032616759.1 PREDICTED: Phocoena sinus transient receptor potential cation channel subfamily V member 1 (TRPV1), mRNA
ATGGGCGAGACGGTCAACAAGATCGCCCAGGAGAGCAAGAACATCTGGAAGCTGCAGAGA
GCCATCACCATCCTGGACACGGAGAAGAGCTTCCTTAAGTGTATGAGGAAGGCCTTTCGC
TCAGGCAAGCTGCTGCAGGTGGGGTACACAGCTGACGGCAAGGACGACTACAGGTGGTGT
TTCAGGGTGGATGAGGTGAACTGGACCACCTGGAACACCAACGTGGGCATCATCAATGAA
GACCCGGGCAACTGTGAGGGCATCAAACGCACCCTGAGCTTCTCCCTGCGGTCGGGCCGA
------------------------------------------------------------
---GCTGCAGGGAGGAACTGGAAGAACTTTGCCCTGGTTCCCCTCTTAAGAGATGCAAGT
ACTCGAGAAAGACACCCTGCCCGGCCTGAGGAAGTTCATCTGAAGCACTTCGCGGGGTCC
CTCAAGCCAGAAGATGCCGAGATCCTCAAGGATTCTGCTGCTTTAGGGGAGAAGTGA
>XM_040243737.1 PREDICTED: Oryx dammah transient receptor potential cation channel subfamily V member 1 (TRPV1), mRNA
ATGGGCGAGACGGTGAACAAGATTGCGCAGGAGAGCAAGAACATCTGGAAGCTGCAGAGA
GCCATCACCATCCTAGACACGGAGAAGAGCTTCCTCAAGTGTATGAGGAAGGCCTTTCGC
TCAGGCAAGCTGCTGCAGGTGGGGTACACACCTGATGGCAAGGACGACTACAGGTGGTGT
TTCAGGGTGGACGAGGTGAACTGGACCACCTGGAACACCAACGTGGGCATCATCAATGAA
GACCCGGGCAACTGCGAGGGCATCAAGCGCACCCTGAGCTTCTCCCTGCGGTCAAGCCGA
------------------------------------------------------------
---GTTGCAGGGAGGAACTGGAAGAACTTTGCCCTGGTGCCCCTCTTAAGAGATGCAAGT
ACTCGAGAAAGGCACCCTGCCCAGCCTGAAGAAGTTCACCTGAGGCACTTCACAGGGTCC
CTCAAGCCCGAAGATGCTGAGGTCATCAAAGATTCTGCTGCTTTAGGGGAGAAGTGA
>XM_043903417.1 PREDICTED: Cervus elaphus transient receptor potential cation channel subfamily V member 1 (TRPV1), transcript variant X2, mRNA
ATGGGCGAGACGGTCAACAAGATCGCTCAAGAGAGCAAGAACATCTGGAAGCTGCAGAGA
GCCATCACCATCCTAGACACGGAGAAGAGCTTCCTCAAGTGTATGCGGAAGGCCTTTCGC
TCAGGCAAGCTGCTGCAGGTGGGGTACACACCTGATGGCAAGGATGACTACAGGTGGTGT
TTCAGGGTGGACGAGGTGAACTGGACCACCTGGAACACCAACGTGGGCATCATCAACGAA
GACCCGGGCAACTGTGAGGGCATCAAACGCACCCTGAGCTTCTCCCTGCGGTCAAGCCGA
------------------------------------------------------------
---GTTGCAGGGAGGAACTGGAAGAACTTTGCCCTGGTTCCCCTCTTAAGAGATGCAAGC
ACTCGAGAAAGGCACCCTGCCCAGCCTGAAGAAGTTCACCTGAGGCACTTCGCAGGGTCC
CTCAAGCCCGAAGATGCTGAGATCATCAAAGATTCTGCTGCTTTAGGGGAGAAGTGA
>XM_060291283.1 PREDICTED: Globicephala melas transient receptor potential cation channel subfamily V member 1 (TRPV1), transcript variant X2, mRNA
ATGGGCGAGACGGTCAACAAGATCGCACAGGAGAGCAAGAACATCTGGAAGCTGCAGAGA
GCCATCACCATCCTGGACACGGAGAAGAGCTTCCTTAAGTGTATGAGGAAGGCCTTTCGC
TCAGGCAAGCTGCTGCAGGTGGGGTACACAGCTGACGGCAAGGACGACTACAGGTGGTGT
TTCAGGGTGGACGAGGTGAACTGGACCACCTGGAACACCAACGTGGGCATCATCAATGAA
GACCCGGGCAACTGTGAGGGCATCAAACGCACACTGAGCTTCTCCCTGCGGTCGGGCCGA
------------------------------------------------------------
---GCTGCAGGGAGGAACTGGAAGAACTTTGCCCTGGTTCCCCTCTTAAGAGATGCAAGT
ACTCGAGAAAGACACCCTGCCCAGCCTGAGGAAGTTCATCTGAAGCACTTTGCAGGGTCC
CTCAAGCCAGAAGATGCTGATGTCATCAAGGATTCTGCTGCTTTAGGGGAGAAGTGA
>XM_047757592.1 PREDICTED: Phacochoerus africanus transient receptor potential cation channel subfamily V member 1 (TRPV1), mRNA
ATGGGCGAGACTGTCAACAAGATTTCGCAGGAGAGCAAGAACATCTGGAAACTGCAGAGA
GCCATCACCATCCTGGACACGGAGAAGAGCTTCCTTAAGTGTATGAGGAAGGTCTTTCGC
TCAGGCAAGCTGCTACAGGTGGGGTACACACCTGATGGCAAGGATGACTACAGGTGGTGT
TTCAGGGTGGACGAGGTGAACTGGACCACCTGGAACACCAACGTGGGCATCATCAATGAA
GACCCGGGCAACTGTGAGGGCATCAAGCGTACCCTGAGCTTCTCCCTGCGGTCCAGCAGA
------------------------------------------------------------
---GTTGCAGGGAGAAACTGGAAAAACTTTGCCCTGGTTCCCCTCTTAAGAGATGCAAGT
GCTCGAGAAAGGCACCTTGCCCAGCCCGAGGAAGTTCATCTGAAACACATCGCAAAGTCG
CTCAAGCCAGAAGATGCTGAGATCGTCAAGGATCCTTAGGCTGTAGGGGAGAAGCCA
>XM_057715640.1 PREDICTED: Hippopotamus amphibius kiboko transient receptor potential cation channel subfamily V member 1 (TRPV1), mRNA
ATGGGTGAGACAGTTAACAAGATCTCACAGGAGAGCAAGAACATCTGGAAGCTGCAGAGA
GCCATCACCATCCTGGACACGGAGAAGAGCTTCCTTAAGTGTATGAGGAAGGCCTTTCGC
TCAGGCAAGCTGCTACAGGTGGGGTACACCCCTGATGGCAAGGACGACTACAGGTGGTGT
TTCAGGGTGGACGAGGTGAACTGGACCACCTGGAACACCAACGTGGGCATCATCAATGAA
GACCCGGGCAACTGTGAGGGCATCAAGCGCACCCTGAGCTTCTCCCTGCGGTCAGGCCGA
------------------------------------------------------------
---GTTGCAGGAAGGAACTGGAAGAACTTTGCCCTGGTTCCCCTCTTAAGAGATACAAGT
ACTCGAGAAAGGCGCGATGCTCAGCCGGAGGAAGTTCACCTGAAGTACTTCACAGGGTCC
CTCAAGCCGGAAGATGCTGAGATCATCAAGGATCCTGCTGCTTTAGGGGAGAAGTGA
>XM_052658223.1 PREDICTED: Budorcas taxicolor transient receptor potential cation channel subfamily V member 1 (TRPV1), mRNA
ATGGGCGAGACGGTGAACAAGATTGCGCAGGAAAGCAAGAACATCTGGAAGCTGCAGAGA
GCCATCACCATCCTAGACACGGAGAAGAGCTTCCTCAAGTGTATGAGGAAGGCCTTTCGC
TCAGGCAAGCTGCTGCAGGTGGGGTACACACCTGATGGCAAGGACGACTACAGGTGGTGT
TTCAGGGTGGACGAGGTGAACTGGACCACCTGGAACACCAACGTGGGCATCATCAACGAA
GACCCAGGCAACTGCGAGGGCATCAAGCGCACCCTGAGCTTCTCCCTGCGGTCAAGCCGA
------------------------------------------------------------
---GTTGCAGGGAGGAACTGGAAGAACTTTGCCCTGGTTCCCCTCTTACGAGATGCAAGT
ACTCGAGAAAGGCACCCTGCCCAGCCTGAAGAAGTTCACCTGAGGCACTTCACAGGGTCC
CTCAAGCCCGAAGATGCTGAGGTCATCAAAGATTCTGCTGCTTTAGGGGAGAAGTGA
>XM_055396269.1 PREDICTED: Moschus berezovskii transient receptor potential cation channel subfamily V member 1 (TRPV1), mRNA
ATGGGTGAGACGGTCAACAAGATAGCTCAAGAGAGCAAGAACATCTGGAAGCTGCAGAGA
GCCATCACCATCCTAGACACAGAGAAGAGCTTCCTCAAGTGTATGAGGAAGGCCTTTCGC
TCAGGCAAGCTGCTGCAGGTGGGGTACACGCCCGATGGCAGGGACGACTGCAGGTGGTGT
TTCAGGGTGGACGAGGTGAACTGGACCACTTGGAACACCAACGTGGGCATCATCAACGAA
GACCCGGGCAACTGCGAGGGCATCAAGCGCACCCTGAGCTTCTCCCTGCGATCAACCCGA
------------------------------------------------------------
---GTTGCAGGGAGGAACTGGAAGAACTTTGCCCTGGTTCCCCTCTTAAGAGATGCAAGT
ACTCGAGAAAGGCACCCTGCCCAGCCTGAAGAAGTTCACCTGAGGCACTTCACAGGGTCC
CTCAAGCCCGAAGATGCTGAGATCATCAAAGCTTCTGCTGCTTTAGGGGAGAAGTAA
>XM_061141018.1 PREDICTED: Dama dama transient receptor potential cation channel subfamily V member 1 (TRPV1), mRNA
ATGGGCGAGACGGTCAACAAGATTGCTCAAGAGAGCAAGAACATCTGGAAGCTGCAGAGA
GCCATCACCATCCTAGACACGGAGAAAAGCTTCCTCAAGTGTATGCGGAAGGCCTTTCGC
TCAGGCAAGCTGCTGCAGGTGGGGTACACACCTGATGGCAAGGATGACTACAGGTGGTGT
TTCAGGGTGGACGAGGTGAACTGGACCACCTGGAACACCAACGTGGGCATCATCAACGAA
GACCCGGGCAACTGCGAGGGCATCAAACGTACCCTGAGCTTCTCCCTGCGGTCAAGCCGA
------------------------------------------------------------
---GTTGCAGGGAGGAACTGGAAGAACTTTGCCTTGGTTCCCCTCTTAAGAGATGCAAGC
ACTCGAGAAAGGCACCCTGCCCAGCCTGAAGAAGTTCACCTGAGGCACTTCGCAGGGTCC
CTCAAGCCCGAAGATGCTGAGATCATCAAAGATTCTGCTGCTTTAGGGGAGAAGTGA
>XM_024736548.1 PREDICTED: Neophocaena asiaeorientalis asiaeorientalis transient receptor potential cation channel subfamily V member 1 (TRPV1), mRNA
ATGGGCGAGACGGTCAACAAGATCGCCCAGGAGAGCAAGAACATCTGGAAGCTGCAGAGA
GCCATCACCATCCTGGACACGGAGAAGAGCTTCCTTAAGTGTATGAGGAAGGCCTTTCGC
TCAGGCAAGCTGCTGCAGGTGGGGTACACAGCTGACGGCAAGGACGACTACAGGTGGTGT
TTCAGGGTGGATGAGGTGAACTGGACCACCTGGAACACCAACGTGGGCATCATCAATGAA
GACCCGGGCAACTGTGAGGGCATCAAACGCACCCTGAGCTTCTCCCTGCGGTCGGGCCGA
------------------------------------------------------------
---GCTGCAGGGAGGAACTGGAAGAACTTTGCCCTGGTTCCCCTCTTAAGAGATGCAAGT
ACTCGAGAAAGACACCCTGCCCGGCCTGAGGAAGTTCATCTGAAGCACTTCGCGGGGTCC
CTCAAGCCAGAAGATGCCGAGATCATCAAGGATTCTGCTGCTTTAGGGGAGAAGTGA
>XM_059046690.1 PREDICTED: Kogia breviceps transient receptor potential cation channel subfamily V member 1 (TRPV1), transcript variant X10, mRNA
ATGGGTGAGACGGTCAACAAGATCGCACAGGAGAGCAAGAACATCTGGAAGCTGCAGAGA
GCCATCACCATCCTGGACACGGAGAAGAGCTTCCTTAAGTGTATGAGGAAGGCCTTTCGC
TCAGGCAAGCTGCTGCAGGTGGGGTACACAGCTGACGGCAAGGACGACTACAGGTGGTGT
TTCAGGGTGGACGAGGTGAACTGGACCACCTGGAACACCAACGTAGGCCTCATCAATGAA
GACCCGGGCAACTGCGAGGGCATCAAACGCACGCTGAGCTTCTCCCTGCGGTCGGGCCGA
------------------------------------------------------------
---GCTGCAGGGAGGAACTGGAAGAACTTTGCCCTGGTTCCCCTCTTGAAAGATGCAAGT
ACTCGAGAAAGACACCCTGCCCAGCCTGAGGAAGTTCATCTGAAGCACTTTGCGGGGTCC
CTCAAGCCAGAAGATGCCGAGATCGTCAGGGATTCCGCTGCTCTAGGGGAGAAGTGA
>XM_059996881.1 PREDICTED: Delphinus delphis transient receptor potential cation channel subfamily V member 1 (TRPV1), mRNA
ATGGGTGAGACGGTCAACAAGATCGCACAGGAGAGCAAGAACATCTGGAAGCTGCAGAGA
GCCATCACCATCCTGGACACGGAGAAGAGCTTCCTTAAGTGTATGAGGAAGGCCTTTCGC
TCAGGCAAGCTGCTGCAGGTGGGGTACACAGCTGACGGCAAGGACGACTACAGGTGGTGT
TTCAGGGTGGACGAGGTGAACTGGACCACCTGGAACACCAACGTGGGCATCATCAATGAA
GACCCGGGCAACTGTGAGGGCATCAAACGCACACTGAGCTTCTCCCTGCGGTCGGGCCGA
------------------------------------------------------------
---GCTGCAGGGAGGAACTGGAAGAACTTTGCCCTGGTTCCCCTCTTAAGAGATGCAAGT
ACTCGAGAAAGACACCCTGCCCAGCCTGAGGAAGTTCATCTGAAGCACTTTGCAGGGTCC
CTCAAGCCAGAAGATGCCGATATCATCAAGGATTCTGCTGCTTTAGGGGAGAAGTGA
>XM_060081399.1 PREDICTED: Mesoplodon densirostris transient receptor potential cation channel subfamily V member 1 (TRPV1), mRNA
ATGGGTGAGACGGTCAACAAGATCGCACAGGAGAGCAAGAACATCTGGAAGCTGCAGAGA
GCCATCACCATCCTGGACACGGAGAAGAGCTTCCTTAAGTGTATGAGGAAGGCCTTTCGC
TCAGGCAAGCTGCTGCAGGTGGGGTACACAGCTGACGGCAAGGACGACTACAGGTGGTGT
TTCAGGGTGGACGAGGTGAACTGGACCACCTGGAACACCAACGTGGGCATCATCAATGAA
GACCCGGGCAACTGTGAGGGCATCAAACGCACCCTGAGCTTCTCCCTGCGGTCGGGCCGA
------------------------------------------------------------
---GCTGCAGGGAGGAACTGGAAGAACTTTGCCCTGGTTCCCCTCTTAAGAGATGCAAGT
ACTCGAGAAAGACACCCTGCCCAGCCTGAGGAAGTTCATCTGAAGCACTTCGCGGGGTCC
CTCAAGCCAGAAGATGCCGATATCGTCAAGGATTCTGCTGCTTTAGGGGAGAAGTGA
>XM_061175510.1 PREDICTED: Eubalaena glacialis transient receptor potential cation channel subfamily V member 1 (TRPV1), mRNA
ATGGGTGAGACGGTCAACAGGATCGCACAGGAGAGCAAGAACATCTGGAAGCTGCAGAGA
GCCATCACCATCCTGGACACGGAGAAGAGCTTCCTTAAGTGTATGAGGAAGGCCTTTCGC
TCAGGCAAGCTGCTGCAGGTGGGGTACACAGCTGACGGCAAGGACGACTACAGGTGGTGT
TTCAGGGTGGACGAGGTGAATTGGACCACCTGGAACACCAACGTGGGCATCATCAATGAA
GACCCGGGCAACTGTGAGGGCATTAAACGCACCCTGAGCTTCTCCCTGCGGTCGGGCCGA
------------------------------------------------------------
---GCTGCAGGGAGGAACTGGAAGAACTTTGCCCTGGTTCCCCTCTTAAGAGATGCAAGT
ACTCGAGAAAGGCACCCTGCCCAGCCTGAGGAAGTTCATCTGAAGCACTTCGCGGGGTCC
CTCAAGCCAGAAGATGCCGAGATTATCAAGGATTCTGCTGCTTTAGGGGAGAAGTGA
