# Supplementary material for: Molecular evolution of TRPC4 regulatory sequences supports a role in mammalian thermoregulatory adaptation
Source: PeerJ. 2025 Jul 8;13:e19697. doi: 10.7717/peerj.19697 (PMC12248226; doi:10.7717/peerj.19697)
Supplement: Supplemental Information 1 — Required and optional parameters that are read by the codeml package of PAML. This file is for information only, an explicit value must be selected for Model and the dummy file names must be replaced with explicit paths to function. The sequence and guide tree files are in standard formats (FASTA and Newick, respectively). [file peerj-13-19697-s001.zip › input.files/untrimmed.alignments.with.original.accessions/basal.eutheria.trpc4.fas]

>XM_001368047.5 PREDICTED: Monodelphis domestica transient receptor potential cation channel subfamily C member 4 (TRPC4), mRNA
GAATGGAAATTTGCACGGACAAAACTATGGATGAGTTATTTTGAAGAAGGAGGTACTCTG
CCTACTCCCTTCAATGTCATCCCAAGCCCCAAGTCTCTCTGGTATCTTCTCAAATGGATC
TGGACACACCTATGCAAGAAAAAGATTAGAAGGAAACCAGAAAGTTTTGGAACAATAGGG
AGGCGGGCAGCTGATAATTTAAGAAGACACCATCAGTACCAGGAAGTTATGAGGAACTTG
GTGAAGAGATATGTTGCAGCAATGATTAGAGATGCTAAAACTGAAGAAGGTCTGACAGAG
GAAAATTTTAAGGAGCTAAAGCAAGATATTTCAAGCTTTCGTTTTGAAGTCCTGGGATTG
CTGAAAGGAAGCAAGCTTGCCTCTTTACGATCTTCAAAAATCATGAAGGAGCCT------
CCATTGGAGGCTGAGGAGAAGAGTGACAGTGAAGGGAGCGACAAGACAAAG---AAAAAG
AATTTCAGCCTCTTTGATATCACTAGCATGATTCATCCAAGGTCAGCAGCCATTGCTTCA
GAAAGACATAACGTGAGCAATGGTGCTGCCCTCATGGTTCATGAAACCCCCAAAGAGAAG
CAGAAGAAAGTGAACTTTGTGGCAGATGTCAAACACTTTGGGCTGTTTCATAAACGCTCG
AAACCACAC---TCTGCAGAGGCAAGCGCCAACCAGATCTTCTCGGTTTCAGAGGAAGTT
TCCCGACAACAGGCTGATGAAGAATTTGGAAAACATTTTCAACTGGAAGCAAGAGGACTG
GCCACCAAAGGTGAACGGAGTGTTGCAGGACTCAGTGAACCATGTGTGTTATCAGACACA
AAAAGAAGGAACAGAGAGACTTTGAATTTACCTTTTGGGGAGAGCCTTTGTCCC---TTG
GAATCAGAGAAGTTGGTGGTAGAGGACACTGTGCCCATAATACCAAAGGACATG---CAT
GCTAAGGAAGAGGCCAGTGCTAAAGACTGTGAATTAAAAATCACAGAGACAGTGATACAC
GAAGACTATGTAACAACAAGATTGTGA
>XM_031961977.1 PREDICTED: Sarcophilus harrisii transient receptor potential cation channel subfamily C member 4 (TRPC4), mRNA
GAATGGAAATTTGCTCGGACAAAATTATGGATGAGTTATTTTGAAGAAGGGGGTACCCTG
CCTACTCCCTTCAATGTCATCCCGAGTCCCAAGTCTCTCTGGTACCTTCTTAAATGGATT
TGGACACATCTGTGCAAGAAAAAAATGAGACGAAAACCAGAAAGTTTTGGAACAATAGGG
AGGCGGACAGCTGATAATTTAAGAAGACATCATCAGTACCAGGAAGTTATGAGGAACTTG
GTGAAGAGATATGTTGCAGCAATGATTAGAGATGCAAAAACTGAAGAAGGCCTTACAGAA
GAAAACTTTAAGGAACTAAAACAAGACATTTCTAGCTTCCGTTTTGAAGTCCTAGGATTG
CTGAAAGGAAGCAAGCTTGCTTCTTTACAATCCTCAAAAATTATGAAAGAGCCT------
CCATTAGAAACTGAGGAGAAGAGTGACAGTGAAGGGAGCGACAAGACAAAG---AAAAAG
AATTTCAGCCTCTTTGACATAACTAGTATGATTCATCCAAGGTCAGCAGCTATTGCTTCA
GAAAGACATAATGTAAGCAATGGTGCTGCCCTGATGGTTCACGAAACCCCCAAAGAGAAG
CAGAAGAAAGTGAACTTTGTGACTGATGTCAAACACTTTGGGCTGTTCCATAAGCGCTCC
AAACCACAC---TCTGCTGAAGCAAACACCAACCAGATCTTCTCTGTGTCAGAGGAAGTT
TCACGCCAACAGGCTGATGAAGACCTTGGGAAACATTTTCAACTGGAAGCAAGAGGAATG
GCTACCAAAGGTGAACGGAGCATCCCAGGCCTCAATGAACAGTGTATGTTA---GATACA
AAAAGAAGAAACAAAGAGACTTTGAATTTACACTTCAGTGAGAGCCTTTGCACC---TTG
GAATCAGAGAAGTTGATGGTAGAGGACACTGTACCCATAATACCAAAAGACCTG---CAT
GACAAGGAAGAGGTCAGTGCTAAAGACTGTGATCTAAAAACCACAGAGACAGTGATACAT
GAAGACTATGTAACAACAAGATTGTGA
>XM_020970010.1 PREDICTED: Phascolarctos cinereus transient receptor potential cation channel subfamily C member 4 (TRPC4), mRNA
GAATGGAAATTTGCACGGACAAAGTTATGGATGAGTTATTTTGAAGAAGGAGGTACTCTG
CCCACTCCCTTCAATGTCATCCCAAGCCCCAAGTCTCTTTGGTATCTTCTCAAGTGGATT
TGGACACACCTATGCAAGAAAAAGATGAGGCGAAAACCAGAAAGTTTTGGAACAATAGGG
AGGCGGACAGCTGATAATTTAAGAAGACATCATCAGTACCAGGAAGTTATGAGGAACTTG
GTGAAGAGATATGTTGCAGCAATGATTAGAGATGCTAAAACCGAAGAAGGCCTTACTGAG
GAAAACTTTAAGGAGCTAAAACAAGACATTTCCAGCTTCCGTTTTGAAGTCCTAGGATTG
CTGAAAGGAAGCAAGCTTGCTTCTTTACGATCTTCAAAAATTATAAAGGAGCCT------
CCACTGGAGACTGAGGAGAAGAGTGACAGTGAAGGGAGTGACAAGACAAAG---AAAAAG
AATTTCAGCCTCTTTGATATAACCAGCATGATTCATCCAAGGTCGGCAGCCATCGCTTCA
GAGAGACATAACGTGAGCAATGGTGCTGCCCTGATGGTTCATGAAACCCCCAGAGAGAAG
CAGAAGAAAGTGAACTTTGTGACCGATGTCAAACACNTTGGGCTGTTTCATAAGCGCTCG
AAACCACAC---TCTGCTGAAGCAAACACCAACCAGATCTTCTCGGTTTCAGAGGAAGTT
TCACGTCAACAGGTAGATGAAGAACTTGGGAAACATTTTCAACTGGAAGCAAGAGGACTG
GCCAGCAAAGGTGAATGGAGCATCCCAGGCCTCAGTGAACAGTGTGGGTTAGCAGACACA
AAAAGAAGGAACAGAGAGACCTTGAATTTACACTTCAGCGAGAGCCTTTGCACC---TTG
GAATCAGAGAAGTTGGTAGTAGAGGACACTGTGCCCATAATACCAAAGGACATG---CCT
GCCAGGGAAGAGGCCAGTGCTAAAGACTATGAGCTAAGCATCACAGAGACAGTGGTACAT
GAAGACTATGTAACAACAAGATTGTGA
>XM_036745196.1 PREDICTED: Trichosurus vulpecula transient receptor potential cation channel subfamily C member 4 (TRPC4), transcript variant X6, mRNA
GAATGGAAATTTGCACGGACCAAGTTATGGATGAGTTATTTTGAAGAAGGAGGTACTCTG
CCTACTCCCTTCAATGTCATCCCAAGCCCCAAATCTCTCTGGTATCTTCTCAAATGGATT
TGGACGCACCTGTGCAAGAAAAACATGAGACGAAAACCAGAAAGTTTTGGAACAATAGGG
AGACGGACAGCTGATAATTTGAGAAGACATCATCAGTACCAGGAAGTCATGAGGAACTTG
GTGAAGAGATATGTTGCAGCGATGATTAGAGATGCTAAAACTGAAGAAGGCCTTACTGAG
GAAAACTTTAAGGAGCTAAAACAAGACATTTCCAGCTTCCGTTTTGAAGTCCTAGGATTG
CTGAAAGGAAGCAAGCTTGCTTCTTTACGATCTTCAAAAATTATAAAGGAGCCT------
CCATTGGAGACTGAGGAGAGGAGTGACAGTGAAGGGAGTGACAAGACAAAG---AAAAAG
AATTTCAGCCTCTTTGATATAACCAGCATGATTCATCCAAGGTCAGCAGCCATCGCTTCA
GAAAGACACAGCGTGAGCAATGGCACTGCCCTGATGGTTCATGAAACCCCCAGAGAGAAG
CAGAAGAAAGTGAATTTTGTATCCGACGTCAAACACTTTGGGCTGTTTCATAAGCGTTCC
AAACCACAC---TCTGCTGAGGCAAACGCCAACCAGATCTTCTCGGTTTCAGAGGAAGTT
TCACGTCAACAGGCAGATGAAGAACTTGGGAAACATTTTCAACTGGAAGCAAGAGGACTG
GCCAGCAAAGGTGAACAGAGCATCCCAGGCCTCAGTGAGCAGTGTGTGTTAGCAGACACG
AAAAGAAGGAACAGAGAGACTTTGAATTTACATTTCAGTGACAGCCTTTGCACC---TTG
GAATCAGAGAAGTTAGTGGTAGAGGACACTGTGCCCATAATACCAAAGGAGATG---CAT
GCCAAGGAAGAGGCCAGTGCTAAAGACTGTGAGTTAAAAATCACAGAGACAGTGATACAC
GAAGACTATGTAACAACGAGATTGTGA
>XM_043998715.1 PREDICTED: Dromiciops gliroides transient receptor potential cation channel subfamily C member 4 (TRPC4), transcript variant X3, mRNA
GAATGGAAATTTGCACGGACAAAGTTATGGATGAGTTATTTTGAAGAAGGGGGTACTCTG
CCTACTCCCTTCAATGTCATTCCAAGCCCCAAATCTCTCTGGTACCTTCTCAAATGGATT
TGGACACACCTGTGCAAGAAGAAGATTAGACGAAAACCAGAAAGTTTTGGAACAATAGGG
AGGAGGGCAGCTGATAATTTAAGAAGACATCATCAGTACCAGGAAGTTATGAGGAACTTG
GTGAAGAGATATGTTGCAGCCATGATTAGAGATGCTAAAACTGAAGAAGGCCTTACAGAG
GAAAACTTTAAGGAGCTCAAACAAGACATTTCTAGCTTCCGTTTTGAAGTCCTAGGATTG
CTGAAAGGAAGCAAGCTTGCTTCTATACGATCTTCAAAAATTATGAAGGAGCCT------
CCACTGGAGACCGATGAGAAAAGTGACAGTGAAGGGAGTGACAAGACAAAG---AAAAAG
AATTTCAGCCTCTTTGATATAACTAGCATGATTCATCCACGGTCAGCAGCTATTGCTTCA
GAAAGACATAATGTGAGTAATGGTGCCGCCCTGATGGTTCATGAAATCCCCAAAGAAAAG
CAGAAGAAAGTGAACTTTGTGACAGATGTCAAACACTTTGGGCTCTTTCATAAGCGCTCC
AAACCACAC---TCTGCTGAGGCAAACACCAACCAGATCTTCTCGGTTTCAGAGGAAGTT
TCACGTCAACAGGCTGATGAAGACCTTGGGAAACATTTTCAACTGGAAGCGAGAGGACTG
GCCATCAAAGGTGAACAGAGCATCCTGGGTCTCAGTGAACAGTGCATGTTAGCAGACACA
AAAAGAAGGAACAGAGAGACTTTGAATTTAGACTTTGATGAGAGCCTTTGCACC---TTG
GAATCAGAGAAGTTGGTGGTAGAAGACACTGTTCCTATAATACCAAAGGACATG---CAT
GCCAAGGAAGAGGCCAGTGCTAAAGACTGTGAGTTAAAAATCACAGAAACAGTGATACAT
GAAGACTATGTAACAACAAGATTGTGA
>XM_044666076.1 PREDICTED: Gracilinanus agilis transient receptor potential cation channel subfamily C member 4 (TRPC4), transcript variant X6, mRNA
GAATGGAAATTTGCACGGACAAAGCTATGGATGAGTTATTTTGAAGAAGGAGGTACTCTG
CCTACTCCCTTCAATGTCATCCCAAGCCCCAAGTCTCTCTGGTATCTTCTCAAATGGATC
TGGACACACCTGTGCAAAAAAAAGATTAGAAGGAAACCAGAAAGTTTTGGAACAATAGGG
AGGCGGGCAGCTGATAATTTAAGAAGACACCATCAGTACCAGGAAGTTATGAGGAACTTG
GTGAAGAGATACGTTGCGGCAATGATTAGAGATGCTAAAACTGAAGAAGGCCTTACAGAG
GAAAATTTTAAGGAGCTAAAACAAGATATTTCAAGCTTTCGTTTTGAAGTCCTGGGATTG
CTGAAAGGAAGCAAGCTTGCTTCTTTACGATCTTCAAAAATCATGAAGGAGCCT------
CCATTGGAGGCAGAGGAGAAGAGTGACAGTGAAGGGAGTGACAAGACAAAG---AAAAAG
AATTTCAGCCTCTTTGATATCACTAGCATGATTCATCCAAGGTCAGCAGCTATTGCTTCA
GAAAGACATAACGTGAGCAACGGTGCTGCCCTCATGGTTCATGAAACTCCCAAAGAGAAG
CAGAAGAAAGTGAACTTTGTGGCAGACGTCAAACACTTTGGGCTGTTTCATAAACGCTCA
AAACCACAC---TCTGCAGAGGCAAACACCAACCAGATCTTCTCGGTTTCAGAGGAAGTT
TCCCGTCAACAGGCTGATGAAGAATTTGGAAAACATTTTCAACTGGAAGCAAGAGGACTG
GCCACCAAAGGTGAACGGAGCATCGCAGGACTCAGTGAACAGTGTGTGTTATCAGATACA
AAAAGAAGGAATAGAGAAACTTTGAATTTACCTTTTGGGGAGAGCCTTTGTCCC---TTG
GAATCAGAGAAGTTGGTGATAGAGGACACTGTGCCCATAATACCAAAGGACATG---CAT
GCTAAGGAAGAGGCCAGTGCTAAAGACTGTGAATTAAAAATCACAGAGACAGTGATACAC
GAAGACTATGTCACAACAAGATTGTGA
>XM_051987405.1 PREDICTED: Antechinus flavipes transient receptor potential cation channel subfamily C member 4 (TRPC4), mRNA
GAATGGAAATTTGCTCGGACAAAATTATGGATGAGTTATTTTGAAGAAGGGGGTACTCTG
CCTACTCCCTTCAATGTCATCCCGAGTCCCAAGTCTCTCTGGTACCTTCTTAAGTGGATT
TGGACACATCTGTGCAAGAAAAAAATGAGACGAAAACCAGAAAGTTTTGGAACAATAGGG
AGGCGGACAGCTGATAATTTAAGAAGACATCATCAGTACCAGGAAGTTATGAGAAACTTG
GTGAAGAGATATGTTGCAGCAATGATTAGAGATGCAAAAACTGAAGAAGGCCTTACAGAG
GAAAATTTTAAGGAACTAAAACAAGACATTTCTAGCTTCCGTTTTGAAGTCCTAGGATTG
CTGAAAGGAAGCAAGCTTGCTTCTTTACGATCTTCAAAAATTATGAAGGAGCCT------
CCATTAGAAACTGAGGAGAAGAGTGACAGTGAAGGGAGTGACAAGACAAAG---AAAAAG
AATTTCAGTCTCTTTGACATAACTAGTATGATTCATCCAAGGTCAGCAGCTATTGCTTCA
GAAAGACATAATGTGAGCAATGGTGCTGCCCTGATGGTTCACGAAACCCCCAAAGAGAAG
CAGAAGAAAGTGAACTTTGTGACTGATGTCAAACACTTTGGGCTGTTCCATAAGCGCTCC
AAACCACAC---TCTGCTGAAGCAAACACCAACCAGATCTTCTCCGTGTCAGAGGAAGTT
TCACGCCAACAGGCTGATGAAGACCTTGGGAAACATTTTCAACTGGAAGCAAGAGGACTG
GCTACCAAAGGTGAACGGAGCATTCCAGGCCTCAATGAACAGTGTATGTTACCAGATACA
AAAAGAAGAAACAAAGAGACTTTGAATTTACACTTCAGTGAGAGCCTTTGCACC---TTG
GAGTCAGAGAAGTTGATGGTAGACGACACTGTACCCATAATACCAAAAGACCTG---CAT
GACAAGGAAGAGGCCAGTGCTAAAGACTGTGATCTAAAAGTCACGGAGACAGTGATACAT
GAAGACTATGTAACAACAAGATTGTGA
>XM_010810662.4 PREDICTED: Bos taurus transient receptor potential cation channel subfamily C member 4 (TRPC4), transcript variant X6, mRNA
GAATGGAAATTTGCTAGAACAAAGCTTTGGATGAGTTATTTTGAAGAAGGAGGTACCCTT
CCTACCCCCTTCAATGTCATCCCGAGCCCCAAGTCTCTCTGGTACCTGATCAAATGGATA
TGGACACACCTGTGCAAGAAAAAGATGAGAAGAAAGCCAGAAAGTTTTGGAACGATAGGG
AGGCGAGCTGCTGATAATTTGAGAAGACATCACCAATATCAAGAAGTTATGCGGAACCTG
GTAAAGCGATACGTTGCCGCAATGATTAGAGATGCCAAAACTGAGGAAGGTCTGACAGAG
GAGAACTTTAAGGAACTCAAGCAAGACATTTCTAGCTTCCGCTTTGAAGTCCTGGGGTTA
TTAAGAGGAAGCAAACTCTCCACGGTCCAGTCTGCCCAGGGCACCAAGGAGTCTTCTAAC
TCCGCAGACTCGGATGAAAAGAGTGATAACGAAGGTAGCAGCAAGGACAAG---AAAAAG
AACTTCAGCCTCTTCGACCTGACCACCCTCATTCACCCGCGGTCGGCGGCAATTGCCGCT
GAAAGACACACCATCAGCAATGGCTCCGCCCTCGTGGTGCAGGAGCCCCCGAGGGAGAAG
CAGAGAAAAGTGAATTTTGTGACCGATATCAGACACTTTGGATTGTTTCACAGACGATCG
AAACAACACGCCGCCGCCGAGCAAAACGCAAACCAGATCTTCTCCGTTTCAGAAGGGGTG
GCCCGCCAACAAGCTGAAGGACCCCTGGAGAGGAGCATCCAGCTGGAGTCCCGAACTCTA
GCTTCACGGGGTGACTTGAACATTCCGGGGCTCAGCGAACAGTGTATATTGGTAGATCAT
CGAGAAAGAAATACAGACTCCCTTGGTGTACAGGTGAGCAAGAGAGTGTGTTCA---TTC
AAGTCAGAGAAGGTGGTGGTGGAGGACACGGTTCCCATCATACCAAAGGAGAAGAAACAC
GCGAAAGAGGAGGACTCGAGTGCAGACTATGATGCAAACCTCACAGACACCATCACCCAC
GAAGACTATGTGACCACAAGGTTGTGA
>XM_006501296.4 PREDICTED: Mus musculus transient receptor potential cation channel, subfamily C, member 4 (Trpc4), transcript variant X1, mRNA
GAATGGAAATTTGCTCGAACAAAGCTTTGGATGAGCTACTTTGAAGAAGGAGGTACCCTG
CCTACACCTTTCAATGTCATCCCAAGCCCCAAGTCCCTGTGGTACCTGGTCAAGTGGATA
TGGACACACTTATGTAAGAAAAAAATGAGAAGGAAGCCAGAAAGCTTCGGGACAATTGGG
CGGCGTGCTGCTGATAACTTGAGAAGACATCACCAATACCAAGAGGTGATGAGGAACCTG
GTGAAGCGGTACGTGGCAGCCATGATCAGAGAGGCAAAAACCGAAGAAGGCTTGACGGAG
GAGAATGTTAAGGAACTAAAGCAAGACATTTCTAGCTTCCGCTTCGAAGTTCTGGGATTG
CTCAGAGGAAGCAAGCTCTCTACAATACAGTCAGCCAACGCGGCGAGT------------
TCAGCGGACTCCGACGAGAAGAGCCAGAGCGAAGGTAATGGCAAGGACAAG---AGAAAG
AATCTCAGCCTCTTTGATTTAACCACTCTGATCCACCCGCGGTCGGCAGCCATTGCCTCC
GAGAGACATAACCTAAGCAATGGTTCCGCCCTGGTGGTGCAGGAGCCGCCCAGGGAGAAG
CAGAGGAAAGTGAATTTTGTGGCTGATATCAAAAACTTCGGGTTATTTCATAGACGGTCA
AAACAAAAT---GCTGCTGAGCAAAACGCAAACCAAATCTTCTCTGTTTCAGAAGAAATT
ACTCGTCAACAGGCGGCAGGAGCACTTGAGCGAAATATCGAACTGGAATCCAAAGGATTA
GCTTCACGGGGTGACCGCAGCATTCCTGGTCTCAATGAACAGTGTGTGCTAGTAGACCAT
AGAGAAAGGAATACGGACACTTTGGGTTTACAGGTAGGCAAGAGAGTGTGCTCCACCTTC
AAGTCGGAGAAGGTGGTGGTGGAAGACACCGTCCCTATTATACCAAAGGAGAAA---CAC
GCCCACGAGGAGGACTCGAGCATAGACTATGACTTAAGCCCCACGGACACAGCTGCCCAC
GAAGATTATGTGACCACAAGATTGTGA
>NM_001354799.2 Homo sapiens transient receptor potential cation channel subfamily C member 4 (TRPC4), transcript variant 8, mRNA
GAATGGAAATTTGCACGAACAAAGCTTTGGATGAGTTATTTTGAAGAAGGAGGTACTCTG
CCTACTCCCTTCAATGTCATCCCGAGCCCCAAGTCTCTCTGGTACCTGATCAAATGGATC
TGGACACACTTGTGCAAGAAAAAGATGAGAAGAAAGCCAGAAAGTTTTGGAACAATAGGG
AGGCGAGCTGCTGATAACTTGAGAAGACATCACCAATACCAAGAAGTTATGAGGAACCTG
GTGAAGCGATACGTTGCTGCAATGATTAGAGATGCTAAAACTGAAGAAGGCCTGACCGAA
GAGAACTTTAAGGAACTAAAGCAAGACATTTCTAGTTTCCGCTTTGAAGTCCTGGGATTA
CTAAGAGGAAGCAAACTTTCCACAATACAATCTGCGAATGCCTCGAAGGAGTCTTCAAAT
TCGGCAGACTCAGATGAAAAGAGTGATAGCGAAGGTAATAGCAAGGACAAG---AAAAAG
AATTTCAGCCTTTTTGATTTAACCACCCTGATTCATCCGAGATCAGCAGCAATTGCCTCT
GAAAGACATAACATAAGCAATGGCTCTGCCCTGGTGGTTCAGGAGCCGCCCAGGGAGAAG
CAGAGAAAAGTGAATTTTGTGACCGATATCAAAAACTTTGGGTTATTTCATAGACGATCA
AAACAAAAT---GCTGCTGAGCAAAATGCAAACCAAATCTTCTCTGTTTCAGAAGAAGTT
GCTCGTCAACAGGCTGCAGGACCACTTGAGAGAAATATTCAACTGGAATCTCGAGGATTA
GCTTCACGGGGTGACCTGAGCATTCCCGGTCTCAGTGAACAATGTGTGTTAGTAGACCAT
AGAGAAAGGAATACGGACACACTGGGGTTACAGGTAGGAAAGAGAGTGTGTCCA---TTC
AAGTCAGAGAAGGTGGTGGTGGAGGACACGGTTCCTATAATACCAAAGGAGAAA---CAT
GCAAAAGAAGAGGACTCTAGTATAGACTATGATCTAAACCTCCCAGACACAGTCACCCAC
GAAGATTACGTGACCACAAGATTGTGA
>XM_025462422.3 PREDICTED: Canis lupus dingo transient receptor potential cation channel subfamily C member 4 (TRPC4), transcript variant X2, mRNA
GAATGGAAATTTGCTCGAACAAAGCTTTGGATGAGTTATTTCGAAGAAGGAGGTACTCTA
CCAACACCTTTCAATGTCATCCCGAGCCCCAAGTCTCTCTGGTACCTAATCAAATGGATC
TGGACACACTTGTGCAAGAAAAAGATGAGAAGAAAGCCTGAAAGTTTTGGAACAATAGGG
AGGCGGGCTGCTGATAATTTGAGGAGACATCACCAATATCAAGAGGTCATGAGGAACCTG
GTGAAGCGATACGTTGCTGCAATGATCAGAGATGCCAAAACTGAAGAAGGTTTGACAGAA
GAGAACTTTAAGGAACTAAAGCAAGACATTTCCAGTTTCCGCTTTGAAGTCCTGGGTTTA
CTACGAGGAAGCAAATTCTCGACGGTACAGTCAGCTCAGGCTTCGAAGGAGCCCTCCAAT
TCCGCCGACTCCGATGAAAAGAGTGATAATGAAGGTAGTAGCAAGGACAAG---AGAAAG
AACTTCAGCCTGTTTGATTTAACCACTCTGATTCACCCCCGATCAGCAGCAATTGCCTCC
GAAAGACACAACATCAGCAATGGCTCTGCCCTGGTGGTGCAAGAGCCCCCCAGGGAGAAG
CAGAGAAAAGTGAATTTTGTGACCGATATAAAAAATTTTGGGTTGTTTCATAGACGATCA
AAACAAAAC---GCTGCTGAGCAAAATGCAAACCAAATCTTTTCTGTTTCAGAAGAAGTT
ACTCGTCAACAGGCCGAAAGACCACTGGAGAGAAATATTCAACTGGAATCCCGAGGATTG
GCTTCACGGGGTGACTTGAACATCCCTGGTCTCAGTGAACAATGTATATTAGTGGACCAT
CGAGAAAGGAATACGGACTGCCTGGGTTTACAGGTGGGCAAGAGAGTGTGTTCC---TTC
AAGTCAGAGAAGGTGGTGGTGGAGGACACTGTTCCCATAATACCAAAGGAGAAG---CAT
GCAAAGGAAGAGGACTCTAGTATAGACTATGATGTGAACCTCACAGACACAGTCACCCAT
GAAGATTATGTGACCACAAGACTGTGA
>XM_016123470.2 PREDICTED: Rousettus aegyptiacus transient receptor potential cation channel subfamily C member 4 (TRPC4), transcript variant X2, mRNA
GAATGGAAATTTGCTCGAACAAAGCTTTGGATGAGTTATTTTGAAGAAGGAGGTACCCTG
CCTACTCCGTTCAATGTCATCCCAAGCCCCAAATCTCTCTGGTACTTGATCAAATGGATA
TGGACACACTTGTGCAAGAAAAAGATGAGAAGAAAGCCAGAAAGTTTTGGAACAATAGGG
AGGCGAGCTGCTGATAATTTGAGAAGACATCACCAGTATCAAGAAGTTATGAGGAACCTG
GTGAAGCGATATGTTGCTGCAATGATTAGAGATGCCAAAACCGAAGAAGGGCTTACTGAA
GAGAACTTTAAGGAACTAAAGCAAGACATTTCTAGTTTTCGCTTTGAAGTCCTGGGGTTG
CTAAAAGGAAGCAAACTCTCTACAGGACAGTCTGCTCAGGCCATGAAAGACTTTCCTAAT
CCAGCAGACTCAGATGAAAAGAGCGATAATGAAGGTAGCAGCAAAGACAAG---AAGAAG
AACTTCAGCCTTTTTGATTTAACTGCTCTGATTCACCCGCGATCAGCAGCAATTGCCGCA
GAAAGACACAACATAAGCAACGGCTCTGTGCTGGTGGTACAGGAGCCCCTGCGGGAGAAG
CAGAGAAAAATGAATTTTGTGACAGATATAAAAACCTTTGGTTTATTTCATAGACGATCA
AAACAAAAC---GCTGTTGAGCAAAATGCAAATCAAATCTTCTCTGTTTCAGAAGAGGTT
GCTCGTCAACAAGCTGAGGCAGCTCTGGAGAGAAATATTCAACTGGAATCTCGAGGATTA
GCTTCAAGGGGCGACCTGAGCATCCCCGGGCTCAGTGAACAGTGCATACTCGTAGACCAT
CGGGAAAGGAACACGGACAGTCTGGGTTTACAGGTGGGCAAGAGAATGTGTTCA---TTC
AAGTCAGAGAGGGTGGTAGTGGAGGACACTGTTCCAATAATACCAAAGGAGAAG---CAC
GCAAAGGAAGAAGACTCTAGTACAGATTATGATGTAACCCTAAAAGACACAGTCACCCAC
GAAGATTATGTGACCACACGATTATGA
>XM_029047972.2 PREDICTED: Ornithorhynchus anatinus transient receptor potential cation channel subfamily C member 4 (TRPC4), transcript variant X6, mRNA
GAATGGAAGTTTGCCCGAACCAAGCTGTGGATGAGTTACTTTGAGGAAGGAGGGACCCTG
CCCACTCCCTTCAACGTCATCCCGAGCCCCAAGTCGCTGTGGTACTTTCTCAGGTGGACG
TGGAGGCACCTGTGCAAGAAGAAGATGAGGCGGAAACCCGAAAGCTTTGGAACCATAGGG
AGGCGAGCGGCTGACAATTTGAGGAGACATCACCAATACCAGGAAGTTATGAGGAACCTC
GTGAAGAGATATGTTGCGGCAATGATTCGCGATGCCAAAACTGAAGAAGGCCTGACAGAA
GAAAACTTTAAGGAGTTAAAACAAGACATTTCTAGCTTTCGCTTTGAAGTCCTCGGATTA
TTAAAAGGAAACAAACTGGCAACTCTCCAACCCTCCAAGGTCGTTAAGGAACCTCTGAAT
CCCCTGGATCCTGATGACAGAAGTGACGGCGGTGGTGGTGGTAAGGCAGCCAATAAAAAG
AATTTCAGCCTTTTCGACATAACCAGCCTGATTCACCCAAGGTCAGCCGCCATCGCCTCG
GAGACACACCCTATAAGCAACGGATCGGCCCTGCTGGGTCCCGAGACCGCCAAGGAGAAA
CAAAAGAAAGTGAACTTCGTAACGGACATCAAGCACTTCGGGTTGTTTCACAGACGCTCC
AAACCCAAC---TCTGGAGAGGCACAGGCGAATAAAATCTACTCTGTTTCCGAAGAAGTC
TCCCGCCAACAGGCCGACCAACAATGTGAGAAAAACACTCAACTGGAAGCAGAAGACTTG
GCCGTGAAATGTGAATTAAGCCTCGCCGGACTCGCCGAGCGGAGCGTGTCGACGGACGCT
AAGCGAGATAACCCAGAGACGGTGGATTTACAGGGGGGCGGGACTCCTTGCCTA---TTG
GAGCCAGAGGAGCTGATGGTTAAAGCCGCAGAGCCAGACCCAGTTAAGGAGAAT---CCG
GACCAGGAAGGAGACGGTAACAGAGACGCTGACCTGAAGATCTCGGAGACAATCGTTCAC
GAAGATTACGTGACAACCAGATTGTGA
>XM_038761778.1 PREDICTED: Tachyglossus aculeatus transient receptor potential cation channel subfamily C member 4 (TRPC4), transcript variant X3, mRNA
GAATGGAAGTTTGCCCGAACCAAGCTGTGGATGAGTTACTTTGAGGAAGGAGGGACCCTG
CCCACTCCCTTCAACGTCATCCCGAGCCCCAAGTCGCTGTGGTACTTTCTCAGGTGGACG
TGGAGGCATCTGTGCAAGAAAAACATTAGGCGGAAACCCGAAAGCTTTGGAACCATAGGG
AGGCGAGCGGCTGACAATTTGAGGAGACATCACCAATACCAGGAAGTTATGAGGAACCTT
GTGAAGAGATATGTTGCCGCAATGATTCGAGATGCCAAAACTGAAGAAGGCCTGACAGAA
GAAAACTTTAAGGAGTTAAAACAAGACATTTCTAGCTTTCGTTTTGAAGTCCTCGGATTA
TTAAAAGGCAACAAACTGGCCACTCTCCAACCCTCCAAGGTCGTTAAGGAACCTCTGAGT
CCCCTGGCTCCTGAAGACAGAAGTGACGGCGGTGGTGGCAGTAAGGCAGCCAATAAAAAG
AATTTCAGCCTTTTTGACATAACTAGCCTGATTCACCCACGGTCAGCTGCCATCGCCTCG
GAGAGACACCCCATAAGCAACGGATCCGCGCTGCTGGGTCCCGAGACCGCAAAGGAGAAA
CAAAAGAAAGTGAACTTTGTAACGGACATCAAGCACTTTGGGTTGTTTCACAGACGCTCT
AAACTCAAC---TCTGGAGAGGTACAGGCGAACAAAATCTACTCCGTTTCAGAAGAAGTC
TCCCGCCAACAGGCCAACCAACAACGTGAGAAAAACACTCAACTGGAAGCGGAAGGCTTG
GCCGTGAAATGTGAATTACGCCTCGCCGGACTCGGGGAGCAGAGCGTGCCCACGGACGCT
AAGCGAGATAACCCAGAGACCGTGGATTTACAGGTGGGCGAGGCTCCTTGTACA---TTG
GAGCCGGAGGCGCTGATGGTTAAATCCTCAGAGCCGGACACAGTTAAGGAGAAT---CTG
GACCAGGAAGGAGACAGTAACAAAGAGGCTGACCTGAAGATCTCGGAGACGGTCGTTCAC
GAAGATTATGTGACAACCAGATTGTGA
