# Supplementary material for: Molecular evolution of TRPC4 regulatory sequences supports a role in mammalian thermoregulatory adaptation
Source: PeerJ. 2025 Jul 8;13:e19697. doi: 10.7717/peerj.19697 (PMC12248226; doi:10.7717/peerj.19697)
Supplement: Supplemental Information 1 — Required and optional parameters that are read by the codeml package of PAML. This file is for information only, an explicit value must be selected for Model and the dummy file names must be replaced with explicit paths to function. The sequence and guide tree files are in standard formats (FASTA and Newick, respectively). [file peerj-13-19697-s001.zip › input.files/untrimmed.alignments.with.original.accessions/bat.branch.trpc1.fas]

>XM_005201850.5 PREDICTED: Bos taurus transient receptor potential cation channel subfamily C member 1 (TRPC1), transcript variant X6, mRNA
GAATGGAAGTTTGCACGAGCAAAATTGTGGCTTAGCTACTTTGATGACAAATGTACATTA
CCCCCACCTTTCAACATCATTCCTTCGCCAAAGACTATCTGCTATATGATTAGTAGCCTG
AGTAAGTGGATTTGCTCTCATACATCAAAAGGCAAGGTTAAACGGCAGAACAGCTTGAAG
GAATGGAGAAACTTGAAGCAAAAGAGAGATGAAAACTACCAGAAAGTGATGTGCTGTCTG
GTGCATCGCTACTTGACTTCCATGAGACAGAAGATGCAAAGCACAGATCAGGCCACTGTG
GAAAATCTAAACGAACTGCGCCAAGATCTGTCAAAGTTCCGAAATGAAATAAGGGATTTA
CTTGGCTTTCGGACTTCAAAATATGCTATGTTTTATCCAAGAAATTAG
>XM_021068264.1 PREDICTED: Sus scrofa transient receptor potential cation channel subfamily C member 1 (TRPC1), transcript variant X8, mRNA
GAATGGAAGTTTGCTCGAGCAAAGTTATGGCTTAGCTACTTTGATGACAAATGTACATTG
CCCCCACCTTTCAACATCATTCCTTCACCAAAGACTATCTGCTATATGATTAGTAGCCTT
AGTAAATGGATTTGCTCTCATACATCCAAAGGCAAGGTTAAACGGCAGAACAGCTTGAAG
GAATGGAGAAATTTGAAACAAAAGAGAGATGAAAACTACCAAAAAGTGATGTGCTGTTTA
GTGCATCGTTACTTGACTTCCATGAGACAAAAGATGCAAAGTACAGATCAGGCAACTGTG
GAAAATCTAAATGAACTGCGCCAAGACCTGTCAAAATTCCGAAATGAAATAAGAGATTTA
CTTGGCTTTCGGACTTCTAAATATGCTATGTTTTACCCAAGAAATTAG
>XM_060405626.1 PREDICTED: Ovis aries transient receptor potential cation channel subfamily C member 1 (TRPC1), transcript variant X13, mRNA
GAATGGAAGTTTGCTCGAGCAAAATTGTGGCTTAGCTACTTTGATGACAAATGTACATTA
CCCCCACCTTTCAACATCATTCCTTCACCAAAGACCATTTGCTATATGATTAGTAGCCTG
AGTAAGTGGATTTGCTCTCATACATCAAAAGGCAAGGTTAAACGGCAGAACAGCTTGAAG
GAATGGAGAAATTTGAAACAAAAGAGAGATGAAAACTACCAAAAGGTGATGTGCTGTCTG
GTGCATCGCTACTTGACTTCCATGAGGCAGAAGATGCAGAGCACAGATCAGGCAACTGTG
GAAAATCTGAATGAACTGCGCCAGGATCTGTCAAAATTCCGAAATGAAATAAGGGATTTA
CTTGGCTTTCGGACTTCAAAATATGCCATGTTTTATCCAAGAAATTAG
>XM_018049566.1 PREDICTED: Capra hircus transient receptor potential cation channel subfamily C member 1 (TRPC1), transcript variant X5, mRNA
GAATGGAAGTTTGCTCGAGCAAAATTGTGGCTTAGCTACTTTGATGACAAATGTACATTA
CCCCCACCTTTCAACATCATTCCTTCACCAAAGACCATCTGCTATATGATTAGTAGCCTG
AGTAAGTGGATTTGCTCTCATACATCAAAAGGCAAGGTTAAACGGCAGAACAGCTTGAAG
GAATGGAGAAATTTGAAACAAAAGAGAGATGAAAACTACCAAAAGGTGATGTGCTGTCTG
GTGCATCGCTACTTGACTTCCATGAGGCAGAAGATGCAGAGCACAGATCAGGCAACTGTG
GAAAATCTGAATGAACTGCGCCAGGATCTGTCAAAATTCCGAAATGAAATAAGGGATTTA
CTTGGCTTTCGGACTTCAAAATATGCCATGTTTTATCCAAGAAATTAG
>XM_055569445.1 PREDICTED: Bubalus kerabau transient receptor potential cation channel subfamily C member 1 (TRPC1), transcript variant X9, mRNA
GAATGGAAGTTTGCGCGAGCAAAATTGTGGCTTAGCTACTTTGATGACAAATGTACATTA
CCCCCACCTTTCAACATCATTCCTTCGCCAAAGACTATCTGCTATATGATTAGTAGCCTG
AGTAAGTGGATTTGCTCTCATACATCAAAAGGCAAGGTTAAACGGCAGAACAGCTTGAAG
GAATGGAGAAACTTGAAACAAAAGAGAGATGAAAACTACCAAAAAGTGATGTGCTGTCTG
GTGCATCGCTACTTGACTTCCATGAGACAGAAGATGCAAAGTACAGATCAGGCGACTGTG
GAAAATCTAAACGAACTGCGCCAAGATCTGTCAAAGTTCCGAAATGAAATAAGGGATTTA
CTTGGCTTTCGGACTTCAAAATATGCTATGTTTTATCCAAGAAATTAG
>XM_006202774.3 PREDICTED: Vicugna pacos transient receptor potential cation channel subfamily C member 1 (TRPC1), transcript variant X2, mRNA
GAATGGAAGTTTGCTCGAGCAAAGTTGTGGCTTAGCTACTTCGATGACAAATGTACATTA
CCCCCACCTTTCAATATCATTCCTTCGCCCAAGACTATCTGCTATATGATTAGCAGCCTC
AGTAAGTGGATTTGCTCTCATACATCAAAAGGCAAGGTTAAACGGCAGAACAGTTTAAAG
GAATGGAGAAATTTGAAACAAAAGAGAGATGAAAACTACCAAAAAGTGATGTGCTGTTTA
GTGCATCGTTACTTGACTTCCATGAGACAAAAGATGCAAAGTACAGATCAGGCAACTGTG
GAAAATCTAAATGAACTGCGCCAAGATCTGTCAAAATTCCGAAATGAAATAAGAGATTTA
CTTGGCTTTCGGACTTCTAAATATGCTATGTTTTATCCAAGAAATTAG
>XM_032487078.1 PREDICTED: Camelus ferus transient receptor potential cation channel subfamily C member 1 (TRPC1), transcript variant X3, mRNA
GAATGGAAGTTTGCTCGAGCAAAGTTGTGGCTTAGCTACTTCGATGACAAATGTACATTA
CCCCCACCTTTCAATATCATTCCTTCGCCCAAGACTATCTGCTATATGATTAGCAGCCTC
AGTAAGTGGATTTGCTCTCATACATCAAAAGGCAAGGTTAAACGGCAGAACAGTTTAAAG
GAATGGAGAAATTTGAAACAAAAGAGAGATGAAAACTACCAAAAAGTGATGTGCTGTTTA
GTGCATCGTTACTTGACTTCCATGAGACAAAAGATGCAAAGTACAGATCAGGCAACTGTG
GAAAATCTAAATGAACTGCGCCAAGATCTGTCAAAATTCCGAAATGAAATAAGAGATTTA
CTTGGCTTTCGGACTTCTAAATATGCTATGTTTTATCCAAGAAATTAG
>XM_057545191.1 PREDICTED: Balaenoptera acutorostrata transient receptor potential cation channel subfamily C member 1 (TRPC1), transcript variant X4, mRNA
GAATGGAAGTTTGCTCGAGCAAAGTTGTGGCTTAGCTACTTTGATGACAAATGTACATTA
CCCCCACCTTTCAACATCATTCCTTCACCAAAGACTATCTGCTATATGATTAGTAGCCTC
AGTAAATGGATTTGCTCTCATACATCAAAAGGCAAGGTTAAACGGCAGAACAGCTTAAAG
GAATGGAGAAATTTGAAGCAAAAGAGAGATGAAAACTACCAAAAAGTGATGTGCTGTTTA
GTGCATCGTTACTTGACTTCCATGAGACAAAAGATGCAAAGTACAGATCAGGCAACTGTG
GAAAATCTAAATGAACTGCGCCAAGATCTGTCAAAATTCCGAAATGAAATAAGGGATTTA
CTTGGCTTTCGGACTTCTAAATATGCTATGTTTTATCCAAGAAATTAG
>XM_010858152.1 PREDICTED: Bison bison bison transient receptor potential cation channel, subfamily C, member 1 (TRPC1), transcript variant X9, mRNA
GAATGGAAGTTTGCACGAGCAAAATTGTGGCTTAGCTACTTTGATGACAAATGTACATTA
CCCCCACCTTTCAACATCATTCCTTCGCCAAAGACTATCTGCTATATGATTAGTAGCCTG
AGTAAGTGGATTTGCTCTCATACATCAAAAGGCAAGGTTAAACGGCAGAACAGCTTGAAG
GAATGGAGAAACTTGAAGCAAAAGAGAGATGAAAACTACCAGAAAGTGATGTGCTGTCTG
GTGCATCGCTACTTGACTTCCATGAGACAGAAGATGCAAAGCACAGATCAGGCCACTGTG
GAAAATCTAAACGAACTGCGCCAAGATCTGTCAAAGTTCCGAAATGAAATAAGGGATTTA
CTTGGCTTTCGGACTTCAAAATATGCTATGTTTTATCCAAGAAATTAG
>XM_020887148.1 PREDICTED: Odocoileus virginianus texanus transient receptor potential cation channel subfamily C member 1 (TRPC1), transcript variant X6, mRNA
GAATGGAAGTTTGCTCGAGCAAAACTGTGGCTTAGCTACTTTGATGACAAATGTACATTA
CCCCCACCTTTCAACATCATTCCTTCGCCAAAGACTATCTGCTATATGATTAGTAGCCTG
AGTAAGTGGATTTGCTCTCATACATCAAAAGGCAAGGTTAAACGGCAGAACAGCTTAAAG
GAATGGAGAAATTTGAAACAAAAGAGAGATGAAAACTACCAAAAAGTGATGTGCTGTCTA
GTACATCGTTATTTGACTTCCATGAGACAAAAGATGCAAAGTACAGATCAGGCAACTGTG
GAAAATCTAAATGAACTGCGCCAAGATCTGTCAAAATTCCGAAATGAAATAAGGGATTTA
CTTGGCTTTCGGACTTCTAAATATGCTATGTTTTATCCAAGAAATTAG
>XM_043474198.1 PREDICTED: Cervus canadensis transient receptor potential cation channel subfamily C member 1 (TRPC1), transcript variant X7, mRNA
GAATGGAAGTTTGCTCGAGCAAAACTGTGGCTTAGCTACTTTGATGACAAATGTACATTA
CCCCCACCTTTCAACATCATCCCTTCGCCAAAGACTATCTGCTATATGATTAGTAGCCTG
AGTAAGTGGATTTGCTCTCATACATCAAAAGGCAAAGTTAAACGGCAGAACAGCTTGAAG
GAATGGAGAAATTTGAAACAAAAGAGAGATGAAAACTACCAAAAAGTGATGTGCTGTCTA
GTGCATCGTTACTTGACTTCCATGAGACAAAAGATGCAAAGTACAGATCAGGCAACTGTG
GAAAATCTAAATGAACTGCGCCAAGATCTGTCAAAATTCCGAAATGAAATAAGGGATTTA
CTTGGCTTTCGGACTTCTAAATATGCTATGTTTTATCCAAGAAATTAG
>XM_047783971.1 PREDICTED: Phacochoerus africanus transient receptor potential cation channel subfamily C member 1 (TRPC1), transcript variant X2, mRNA
GAATGGAAGTTTGCTCGAGCAAAGTTATGGCTTAGCTACTTTGATGACAAATGTACATTG
CCCCCACCTTTCAACATCATTCCTTCACCAAAGACTATCTGCTATATGATTAGTAGCCTT
AGTAAATGGATTTGCTCTCATACATCCAAAGGCAAGGTTAAACGGCAGAACAGCTTGAAG
GAATGGAGAAATTTGAAACAAAAGAGAGATGAAAACTACCAAAAAGTGATGTGCTGTTTA
GTGCATCGTTACTTGACTTCCATGAGACAAAAGATGCAAAGTACAGATCAGGCAACTGTG
GAAAATCTAAATGAACTGCGCCAAGACCTGTCAAAATTCCGAAATGAAATAAGAGATTTA
CTTGGCTTTCGGACTTCTAAATATGCTATGTTTTATCCAAGAAATTAG
>XM_040234157.1 PREDICTED: Oryx dammah transient receptor potential cation channel subfamily C member 1 (TRPC1), transcript variant X4, mRNA
GAATGGAAGTTTGCTCGAGCAAAACTGTGGCTTAGCTACTTTGATGACAAGTGTACATTG
CCCCCACCTTTCAACATCATTCCTTCACCAAAGACTATCTGCTATATGATTAGTAGCCTG
AGTAAGTGGATTTGCTCCCATACATCTAAAGGCAAGGTTAAGCGGCAGAACAGCTTGAAG
GAATGGAGAAATTTGAAACAAAAGAGAGATGAAAACTACCAAAAGGTGATGTGCTGTTTG
GTGCATCGCTACTTGACTTCCATGAGGCAGAAGATGCAGAGCACAGACCAGGCAACTGTG
GAAAATCTAAATGAACTGCGCCAGGACCTGTCAAAATTCCGAAATGAAATAAGGGATTTA
CTTGGCTTTCGGACTTCAAAATATGCCATGTTTTATCCAAGAAATTAG
>XM_052638456.1 PREDICTED: Budorcas taxicolor transient receptor potential cation channel subfamily C member 1 (TRPC1), mRNA
GAATGGAAGTTTGCTCGAGCAAAATTGTGGCTTAGCTACTTTGATGACAAATGTACATTA
CCCCCACCTTTCAACATCATTCCTTCACCAAAGACCATCTGCTATATGATTAGTAGCCTG
AGTAAGTGGATTTGCTCTCATACATCAAAAGGCAAGGTTAAACGGCAGAACAGCTTGAAG
GAATGGAGAAATTTGAAACAAAAGAGAGATGAAAACTACCAAAAGGTGATGTGCTGTCTG
GTGCATCGCTACTTGACTTCCATGAGGCAGAAGATGCAGAGCACAGATCAGGCAACTGTG
GAAAACCTGAATGAACTGCGCCAGGATCTGTCACAATTCCGAAATGAAATAAGGGATTTA
CTTGGCTTTCGGACTTCAAAATATGCCATGTTTTATCCAAGAAATTAG
>XM_055412354.1 PREDICTED: Moschus berezovskii transient receptor potential cation channel subfamily C member 1 (TRPC1), transcript variant X4, mRNA
GAATGGAAGTTTGCTCGAGCAAAACTGTGGCTTAGCTACTTTGATGACAAATGTACATTA
CCCCCACCTTTCAACATCATTCCTTCACCAAAGACTATCTGCTATATGATTAGTAGCCTG
AGTAAGTGGATTTGCTCTCATACATCAAAAGGCAAGGTTAAACGACAGAACAGCTTGAAG
GAATGGAGAAATTTGAAACAAAAGAGAGATGAAAACTACCAAAAAGTGATGTGCTGTCTA
GTGCATCGTTACTTGACTTCCATGAGACAAAAGATGCAAAGTACAGATCAGGCAACTGTG
GAAAATCTAAATGAACTGCGCCAAGATCTGTCAAAATTCCGAAATGAAATAAGGGATTTA
CTTGGCTTTCGGACTTCTAAATATGCTATGTTTTATCCAAGAAATTAG
>XM_057739822.1 PREDICTED: Hippopotamus amphibius kiboko transient receptor potential cation channel subfamily C member 1 (TRPC1), transcript variant X4, mRNA
GAATGGAAGTTTGCTCGAGCAAAGTTGTGGCTTAGCTACTTCGATGACAAATGTACATTA
CCCCCACCTTTCAACATCATTCCTTCGCCAAAGACCATCTGCTATATGATTAGTAGCCTC
AGTAAATGGATTTGCTCTCATACATCAAAAGGCAAGGTTAAACGACAGAACAGCTTAAAG
GAATGGAGAAATTTGAAACAAAAGAGAGATGAAAACTACCAAAAAGTGATGTGCTGTTTA
GTGCATCGTTACTTGACTTCCATGAGACAAAAGATGCAAAGTACAGATCAGGCAACTGTG
GAAAATCTAAATGAACTGCGTCAAGATCTGTCAAAATTCCGAAATGAAATAAGAGATTTA
CTTGGCTTTCGGACTTCTAAATATGCTATGTTTTATCCAAGAAATTAG
>XM_061167791.1 PREDICTED: Dama dama transient receptor potential cation channel subfamily C member 1 (TRPC1), transcript variant X12, mRNA
GAATGGAAGTTTGCTCGAGCAAAACTGTGGCTTAGCTACTTTGATGACAAATGTACATTA
CCCCCACCTTTCAACATCATTCCTTCGCCAAAGACTATCTGCTATATGATTAGTAGCCTG
AGTAAGTGGATTTGCTCTCATACATCAAAAGGCAAGGTTAAACGGCAGAACAGCTTGAAG
GAATGGAGAAATTTGAAACAAAAGAGAGATGAAAACTACCAAAAAGTGATGTGCTGTCTA
GTGCATCGTTACTTGACTTCCATGAGACAAAAGATGCAAAGTACAGATCAGGCAACTGTG
GAAAATCTAAATGAACTGCGCCAAGATCTGTCAAAATTCCGAAATGAAATAAGGGATTTA
CTTGGCTTTCGGACTTCTAAATATGCTATGTTTTATCCAAGAAATTAG
>XM_061193598.1 PREDICTED: Eubalaena glacialis transient receptor potential cation channel subfamily C member 1 (TRPC1), transcript variant X4, mRNA
GAATGGAAGTTTGCTCGAGCAAAGTTGTGGCTTAGCTACTTTGATGACAAATGTACATTA
CCCCCACCTTTCAACATCATTCCTTCACCAAAGACTATCTGCTATATGATTAGTAGCCTC
AGTAAATGGATTTGCTCTCATACATCAAAAGGCAAGGTTAAACGGCAGAACAGCTTAAAG
GAATGGAGAAATTTGAAGCAAAAGAGAGATGAGAACTACCAAAAAGTGATGTGCTGTTTA
GTGCATCGTTACTTGACTTCCATGAGACAAAAGATGCAAAGTACAGATCAGGCAACTGTG
GAAAATCTAAATGAACTGCGCCAAGATCTGTCAAAATTCCGAAATGAAATAAGGGATTTA
CTTGGCTTTCGGACTTCTAAATATGCTATGTTTTATCCAAGAAATTAG
>XM_055321571.1 PREDICTED: Nyctereutes procyonoides transient receptor potential cation channel subfamily C member 1 (TRPC1), transcript variant X5, mRNA
GAATGGAAGTTTGCTCGAGCAAAGTTATGGCTTAGCTACTTTGATGACAAATGCACATTA
CCCCCACCTTTCAACATCATTCCTTCACCAAAGACTATATGCTACATGATTAGTAGCCTC
AGTAAGTGGATTTGCTCTCATACATCAAAAGGCAAAGTTAAACGGCAAAACAGTTTAAAG
GAATGGAGAAATCTGAAGCAAAAGAGGGATGAGAACTACCAAAAAGTGATGTGCTGCTTA
GTGCATCGTTATCTGACGTCCATGAGGCAGAAGATGCAAAGTACAGATCAGGCAACTGTG
GAAAACCTAAATGAACTACGTCAAGATCTGTCAAAATTCCGAAATGAAATAAGGGATTTA
CTTGGCTTTCGGACTTCTAAATATGCTATGTTTTATCCAAGAAATTAA
>XM_058730113.1 PREDICTED: Neofelis nebulosa transient receptor potential cation channel subfamily C member 1 (TRPC1), transcript variant X12, mRNA
GAATGGAAGTTTGCTCGAGCAAAGTTGTGGCTTAGCTACTTTGATGACAAATGTACATTA
CCCCCACCTTTCAATATCATTCCTTCACCAAAGACTATTTGCTATATGATTAGTAGCCTC
AGTAAGTGGATTTGCTCTCATACATCAAAAGGCAAGGTTAAACGGCAAAACAGTTTAAAG
GAATGGAGAAATTTGAAACAAAAGAGAGATGAAAACTACCAAAAAGTGATGTGCTGCCTA
GTGCATCGTTACTTGACATCCATGAGACAGAAGATGCAAAGTACAGATCAGGCAACCGTG
GAAAATCTAAATGAACTACGCCAAGATCTTTCAAAATTCCGAAATGAAATAAGGGATTTA
CTTGGCTTTCGGACTTCTAAATATGCTATGTTTTACCCAAGAAATTAA
>XM_004397304.2 PREDICTED: Odobenus rosmarus divergens transient receptor potential cation channel, subfamily C, member 1 (TRPC1), transcript variant X2, mRNA
GAATGGAAGTTCGCTCGAGCGAAGTTATGGCTTAGCTACTTTGATGACAAATGTACATTA
CCCCCACCTTTCAACATCATTCCTTCACCAAAGACTATTTGCTATATGATTAGTAGCCTC
AGTAAGTGGATTTGCTCTCATACATCAAAAGGCAAGGTTAAACGGCAAAACAGTTTGAAG
GAATGGAGAAATCTGAAACAAAAGAGGGATGAGAACTACCAAAAAGTGATGTGCTGCTTG
GTGCATCGTTACCTGACGTCCATGAGGCAGAAGATGCAAAGTACAGATCAGGCAACCGTG
GAAAACCTAAATGAACTACGCCAAGATCTGTCAAAATTCCGAAATGAAATAAGGGATTTA
CTTGGCTTTCGGACTTCTAAATATGCTATGTTTTATCCAAGAAATTAA
>XM_032408538.1 PREDICTED: Phoca vitulina transient receptor potential cation channel subfamily C member 1 (TRPC1), transcript variant X5, mRNA
GAATGGAAGTTCGCTCGAGCAAAGTTATGGCTTAGCTACTTTGATGACAAATGTACATTA
CCCCCACCTTTCAACATCATTCCTTCACCAAAGACTATTTGCTATATGATTAGTAGCCTC
AGTAAGTGGATTTGCTCTCATACATCAAAAGGCAAGGTTAAACGGCAAAACAGTTTAAAG
GAATGGAGAAATCTGAAACAAAAGAGGGATGAGAACTACCAAAAAGTGATGTGCTGCTTG
GTGCATCGTTACCTGACGTCCATGAGGCAGAAGATGCAAAGTACAGATCAGGCAACCGTG
GAAAACCTAAATGAACTACGCCAAGATCTGTCAAAATTCCGAAACGAAATAAGGGATTTA
CTTGGCTTTCGGACTTCTAAATATGCTATGTTTTATCCAAGAAATTAA
>XM_060638855.1 PREDICTED: Panthera onca transient receptor potential cation channel subfamily C member 1 (TRPC1), transcript variant X12, mRNA
GAATGGAAGTTTGCTCGAGCAAAGTTGTGGCTTAGCTACTTTGATGACAAATGTACGTTA
CCCCCACCTTTCAATATCATTCCTTCACCAAAGACTATTTGCTATATGATTAGTAGCCTC
AGTAAGTGGATTTGCTCTCATACATCAAAAGGCAAGGTTAAACGGCAAAACAGTTTAAAG
GAATGGAGAAATTTGAAACAAAAGAGAGATGAAAACTACCAAAAAGTGATGTGCTGCCTA
GTGCATCGTTACTTGACATCCATGAGACAGAAGATGCAAAGTACAGATCAGGCAACCGTG
GAAAATCTAAATGAACTACGCCAAGATCTTTCAAAATTCCGAAATGAAATAAGGGATTTA
CTTGGCTTTCGGACTTCTAAATATGCTATGTTTTACCCAAGAAATTAA
>XM_026497193.4 PREDICTED: Ursus arctos transient receptor potential cation channel subfamily C member 1 (TRPC1), transcript variant X4, mRNA
GAATGGAAGTTTGCTCGAGCAAAGTTATGGCTTAGCTACTTTGATGACAAATGTACATTA
CCCCCACCTTTCAACATCATTCCTTCACCAAAGACTATTTGCTATATGATCAGTAGCCTC
AGTAAGTGGATTTGCTCTCATACATCAAAAGGCAAGGTTAAACGGCAGAACAGTTTAAAG
GAATGGAGAAATCTGAAACAAAAGAGGGATGAGAACTACCAAAAAGTGATGTGCTGCTTG
GTGCATCGTTACCTGACATCCATGAGGCAGAAGATGCAAAGTACAGATCAGGCAACCGTG
GAGAACCTAAATGAACTACGCCAAGATCTGTCAAAATTCAGAAATGAAATAAGGGATTTA
CTTGGCTTTCGGACTTCTAAATATGCTATGTTTTATCCAAGAAATTAA
>XM_053221360.1 PREDICTED: Acinonyx jubatus transient receptor potential cation channel subfamily C member 1 (TRPC1), transcript variant X13, mRNA
GAATGGAAGTTTGCTCGAGCAAAGTTGTGGCTTAGCTACTTTGATGACAAATGTACATTA
CCCCCACCTTTCAATATTATTCCTTCACCAAAGACTATTTGCTATATGATTAGTAGCCTC
AGTAAGTGGATTTGCTCTCATACATCCAAAGGCAAGGTTAAACGGCAAAACAGTTTAAAG
GAATGGAGAAATTTGAAACAAAAGAGAGATGAAAACTACCAAAAAGTGATGTGCTGCCTA
GTGCATCGTTACTTGACATCCATGAGACAGAAGATGCAAAGTACAGATCAGGCAACCGTG
GAAAATCTAAATGAACTACGCCAAGATCTTTCAAAATTCCGAAATGAAATAAGGGATTTA
CTTGGCTTTCGGACTTCTAAATATGCTATGTTTTACCCAAGAAATTAA
>XM_022504457.1 PREDICTED: Enhydra lutris kenyoni transient receptor potential cation channel subfamily C member 1 (LOC111148061), transcript variant X3, mRNA
GAATGGAAGTTTGCTCGAGCAAAGTTATGGCTTAGCTACTTTGATGACAAATGTACATTA
CCCCCACCTTTCAACATCATTCCTTCACCAAAGACTATTTGCTATATGATTAGTAGCCTC
AGTAAGTGGATTTGCTCTCATACATCAAAAGGCAAGGTTAAACGTCAGAACAGTTTAAAG
GAATGGAGAAATCTGAAACAAAAGAGGGATGAGAACTACCAAAAAGTGATGTGCTGCTTG
GTGCATCGTTACCTGACGTCCATGAGGCAGAAGATGCAAAGTACAGATCAGGCAACTGTG
GAAAATCTAAATGAACTACGCCAAGATCTGTCAAAATTCCGAAATGAAATAAGGGATTTA
CTTGGCTTTCGGACTTCTAAATATGCTATGTTTTATCCAAGAAATTAA
>XM_027584207.2 PREDICTED: Zalophus californianus transient receptor potential cation channel subfamily C member 1 (TRPC1), transcript variant X3, mRNA
GAATGGAAGTTCGCTCGAGCAAAGTTATGGCTTAGCTACTTTGATGACAAATGTACATTA
CCCCCACCTTTCAACATCATTCCTTCACCAAAGACTATTTGCTATATGATTAGTAGCCTC
AGTAAGTGGATTTGCTCTCATACATCAAAAGGCAAGGTTAAACGGCAAAACAGTTTGAAG
GAATGGAGAAATCTGAAACAAAAGAGGGATGAGAACTACCAAAAAGTGATGTGCTGCTTG
GTGCATCGTTACCTGACGTCCATGAGGCAGAAGATGCAAAGTACAGATCAGGCAACCGTG
GAAAACCTAAATGAACTACGCCAGGATCTGTCAAAATTCCGAAATGAAATAAGGGATTTA
CTTGGCTTTCGGACTTCTAAATATGCTATGTTTTATCCAAGAAATTAA
>XM_040480389.1 PREDICTED: Puma yagouaroundi transient receptor potential cation channel subfamily C member 1 (TRPC1), transcript variant X6, mRNA
GAATGGAAGTTTGCTCGAGCAAAGTTGTGGCTTAGCTACTTTGATGACAAATGTACATTA
CCCCCACCTTTCAATATTATTCCTTCACCAAAGACTATTTGCTATATGATTAGTAGCCTC
AGTAAGTGGATTTGCTCTCATACATCAAAAGGCAAGGTTAAACGGCAAAACAGTTTAAAG
GAATGGAGAAATTTGAAACAAAAGAGAGATGAAAACTACCAAAAAGTGATGTGCTGCCTA
GTGCATCGTTACTTGACATCCATGAGACAGAAGATGCAAAGTACAGATCAGGCAACCGTG
GAAAATCTAAATGAACTACGCCAAGATCTTTCAAAATTCCGAAATGAAATAAGGGATTTA
CTTGGCTTTCGGACTTCTAAATATGCTATGTTTTACCCAAGAAATTAA
>XM_026018521.1 PREDICTED: Vulpes vulpes transient receptor potential cation channel subfamily C member 1 (TRPC1), transcript variant X6, mRNA
GAATGGAAGTTTGCTCGAGCAAAGTTATGGCTTAGCTACTTTGATGACAAATGCACATTA
CCCCCACCTTTCAACATCATTCCTTCACCAAAGACTATATGCTACATGATTAGTAGCCTC
AGTAAGTGGATTTGCTCTCATACATCAAAAGGCAAAGTTAAACGGCAAAACAGTTTAAAG
GAATGGAGAAATCTGAAGCAAAAGAGGGATGAGAACTACCAAAAAGTGATGTGCTGCTTA
GTGCATCGTTATCTGACGTCCATGAGGCAGAAGATGCAAAGTACAGATCAGGCAACTGTG
GAAAACCTAAATGAACTACGTCAAGATCTGTCAAAATTCCGAAATGAAATAAGGGATTTA
CTTGGCTTTCGGACTTCTAAATATGCTATGTTTTATCCAAGAAATTAA
>XM_025881137.1 PREDICTED: Callorhinus ursinus transient receptor potential cation channel subfamily C member 1 (TRPC1), transcript variant X4, mRNA
GAATGGAAGTTCGCTCGAGCAAAGTTATGGCTTAGCTACTTTGATGACAAATGTACATTA
CCCCCACCTTTCAACATCATTCCTTCACCAAAGACTATTTGCTATATGATTAGTAGCCTC
AGTAAGTGGATTTGCTCTCATACATCAAAAGGCAAGGTTAAACGGCAAAACAGTTTGAAG
GAATGGAGAAATCTGAAACAAAAGAGGGATGAGAACTACCAAAAAGTGATGTGCTGCTTG
GTGCATCGTTACCTGACGTCCATGAGGCAGAAGATGCAAAGTACAGATCAGGCAACCGTG
GAAAACCTAAATGAACTACGCCAGGATCTGTCAAAATTCCGAAATGAAATAAGGGATTTA
CTTGGCTTTCGGACTTCTAAATATGCTATGTTTTATCCAAGAAATTAA
>XM_029940110.1 PREDICTED: Suricata suricatta transient receptor potential cation channel subfamily C member 1 (TRPC1), transcript variant X4, mRNA
GAATGGAAGTTTGCTCGAGCAAAGTTGTGGCTTAGCTACTTTGATGACAAATGTACATTA
CCCCCACCTTTCAACATCATTCCTTCACCAAAGACTATTTGCTATATGATTAGTAGCCTC
AGTAAATGGATTTGCTCTCATACATCAAAAGGCAAGGTTAAACGGCAAAACAGTTTAAAG
GAATGGAGAAATTTGAAACAAAAGAGAGATGAAAACTATCAAAAAGTGATGTGCTGCCTA
GTGCATCGTTACTTGACGTCCATGAGACAGAAGATGCAAAGTACAGATCAGGCAACCGTG
GAAAATCTAAATGAACTACGCCAAGATCTGTCAAAATTCCGAAATGAAATAAGGGATTTA
CTTGGCTTTCGGACTTCTAAATATGCTATGTTTTACCCAAGAAATTAA
>XM_030329956.1 PREDICTED: Lynx canadensis transient receptor potential cation channel subfamily C member 1 (TRPC1), transcript variant X6, mRNA
GAATGGAAGTTTGCTCGAGCAAAGTTGTGGCTTAGCTACTTTGATGACAAATGTACATTA
CCCCCACCTTTCAATATTATTCCTTCACCAAAGACTATTTGCTATATGATTAGTAGCCTC
AGTAAGTGGATTTGCTCTCATACATCAAAAGGCAAGGTTAAACGGCAAAACAGTTTAAAG
GAATGGAGAAATTTGAAACAAAAGAGAGATGAAAACTACCAAAAAGTGATGTGCTGCCTA
GTGCATCGTTACTTGACATCCATGAGACAGAAGATGCAAAGTACAGATCAGGCAACCGTG
GAAAATCTAAATGAACTACGCCAAGATCTTTCAAAATTCCGAAATGAAATAAGGGATTTA
CTTGGCTTTCGGACTTCTAAATATGCTATGTTTTACCCAAGAAATTAA
>XM_032346823.1 PREDICTED: Mustela erminea transient receptor potential cation channel subfamily C member 1 (TRPC1), transcript variant X4, mRNA
GAATGGAAGTTTGCTCGAGCAAAGTTATGGCTTAGCTACTTTGATGACAAATGTACATTA
CCCCCACCTTTCAACATCATTCCTTCACCAAAGACTATTTGCTATATGATTAGTAGCCTC
AGTAAGTGGATTTGCTCTCATACATCAAAAGGCAAGGTTAAACGTCAAAACAGTTTAAAG
GAATGGAGAAATCTGAAACAAAAGAGGGATGAGAACTACCAAAAAGTGATGTGCTGCTTG
GTGCATCGTTACCTGACGTCCATGAGGCAGAAGATGCAAAGTACAGATCAGGCAACCGTG
GAAAATCTAAATGAACTACGCCAGGATCTGTCAAAATTCCGAAATGAAATAAGGGATTTA
CTTGGCTTTCGGACTTCTAAATATGCTATGTTTTATCCAAGAAATTAA
>XM_031026472.1 PREDICTED: Leptonychotes weddellii transient receptor potential cation channel subfamily C member 1 (TRPC1), transcript variant X4, mRNA
GAATGGAAGTTCGCTCGAGCAAAGTTATGGCTTAGCTACTTTGATGACAAATGTACATTA
CCCCCACCTTTCAACATCATTCCTTCACCAAAGACTATTTGCTATATGATTAGTAGCCTC
AGTAAGTGGATTTGCTCTCATACATCAAAAGGCAAGGTTAAACGGCAAAACAGTTTAAAG
GAATGGAGAAATCTGAAACAAAAGAGGGATGAGAACTACCAAAAAGTGATGTGCTGCTTG
GTGCATCGTTACCTGACGTCCATGAGGCAGAAGATGCAAAGTACAGATCAGGCAACCGTG
GAAAACCTAAATGAACTACGCCAAGATCTGTCAAAATTCCGAAACGAAATAAGGGATTTA
CTTGGCTTTCGGACTTCTAAATATGCTATGTTTTATCCAAGAAATTAA
>XM_032852404.1 PREDICTED: Lontra canadensis transient receptor potential cation channel subfamily C member 1 (TRPC1), transcript variant X4, mRNA
GAATGGAAGTTTGCTCGAGCAAAGTTATGGCTTAGCTACTTTGATGACAAATGTACATTA
CCCCCACCTTTCAACATCATTCCTTCACCAAAGACTATTTGCTATATGATTAGTAGCCTC
AGTAAGTGGATTTGCTCTCATACATCAAAAGGCAAGGTTAAACGTCAGAACAGTTTAAAG
GAATGGAGAAATCTGAAACAAAAGAGGGATGAGAACTACCAAAAAGTGATGTGCTGCTTG
GTGCATCGTTACCTGACGTCCATGAGGCAGAAGATGCAAAGTACAGATCAGGCAACTGTG
GAAAATCTAAATGAACTACGCCAAGATCTGTCAAAATTCCGAAATGAAATAAGGGATTTA
CTTGGCTTTCGGACTTCTAAATATGCTATGTTTTATCCAAGAAATTAA
>XM_034996284.1 PREDICTED: Mirounga leonina transient receptor potential cation channel subfamily C member 1 (TRPC1), transcript variant X3, mRNA
GAATGGAAGTTTGCTCGAGCAAAGTTATGGCTTAGCTACTTTGATGACAAATGTACATTA
CCCCCACCTTTCAACATCATTCCTTCACCAAAGACTATTTGCTATATGATTAGTAGCCTC
AGTAAGTGGATTTGCTCTCATACATCAAAAGGCAAGGTTAAACGGCAAAACAGTTTAAAG
GAATGGAGAAATCTGAAACAAAAGAGGGATGAGAACTACCAAAAAGTGATGTGCTGCTTG
GTGCATCGTTACCTGACATCCATGAGGCAGAAGATGCAAAGTACAGATCAGGCAACTGTG
GAAAACCTAAATGAACTACGCCAAGATCTGTCAAAATTCCGAAACGAAATAAGGGATTTA
CTTGGCTTTCGGACTTCTAAATATGCTATGTTTTATCCAAGAAATTAA
>XM_036096336.1 PREDICTED: Halichoerus grypus transient receptor potential cation channel subfamily C member 1 (TRPC1), transcript variant X5, mRNA
GAATGGAAGTTCGCTCGAGCAAAGTTATGGCTTAGCTACTTTGATGACAAATGTACATTA
CCCCCACCTTTCAACATCATTCCTTCACCAAAGACTATTTGCTATATGATTAGTAGCCTC
AGTAAGTGGATTTGCTCTCATACATCAAAAGGCAAGGTTAAACGGCAAAACAGTTTAAAG
GAATGGAGAAATCTGAAACAAAAGAGGGATGAGAACTACCAAAAAGTGATGTGCTGCTTG
GTGCATCGTTACTTGACGTCCATGAGGCAGAAGATGCAAAGTACAGATCAGGCAACCGTG
GAAAACCTAAATGAACTACGCCAAGATCTGTCAAAATTCCGAAACGAAATAAGGGATTTA
CTTGGCTTTCGGACTTCTAAATATGCTATGTTTTATCCAAGAAATTAA
>XM_039219320.1 PREDICTED: Hyaena hyaena transient receptor potential cation channel subfamily C member 1 (TRPC1), mRNA
GAATGGAAGTTTGCCCGAGCAAAGTTGTGGCTTAGCTACTTTGATGACAAATGTACATTA
CCTCCACCTTTCAACATCATTCCTTCACCAAAGACTATTTGCTATATGATTAGTAGCCTC
AGTAAGTGGATTTGCTCTCATACATCAAAAGGCAAGGTTAAACGGCAAAACAGTTTAAAG
GAATGGAGAAATTTGAAACAAAAGAGAGATGAAAACTACCAAAAAGTGATGTGCTGCCTA
GTGCATCGTTACTTGACGTCCATGAGACAGAAGATGCAAAGTACAGATCAGGCAACCGTG
GAAAATCTAAATGAACTACGCCAAGATCTGTCAAAATTCCGAAATGAAATAAGAGATTTA
CTTGGCTTTCGGACTTCTAAATATGCTATGTTTTACCCAAGAAATTAA
>XM_047875303.1 PREDICTED: Prionailurus viverrinus transient receptor potential cation channel subfamily C member 1 (TRPC1), transcript variant X7, mRNA
GAATGGAAGTTTGCTCGAGCAAAGTTGTGGCTTAGCTACTTTGATGACAAATGTACATTA
CCCCCACCTTTCAATATTATTCCTTCACCAAAGACTATTTGCTATATGATTAGTAGCCTC
AGTAAGTGGATTTGCTCTCATACATCAAAAGGCAAGGTTAAACGGCAAAACAGTTTAAAG
GAATGGAGAAATTTGAAACAAAAGAGAGATGAAAACTACCAAAAAGTGATGTGCTGCCTA
GTGCATCGTTACTTGACATCCATGAGACAAAAGATGCAAAGTACAGATCAGGCAACCGTG
GAAAATCTAAATGAACTACGCCAAGATCTTTCAAAATTCCGAAATGAAATAAGGGATTTA
CTTGGCTTTCGGACTTCTAAATATGCTATGTTTTACCCAAGAAATTAA
>XM_044251537.1 PREDICTED: Neovison vison transient receptor potential cation channel subfamily C member 1 (TRPC1), transcript variant X4, mRNA
GAATGGAAGTTTGCTCGAGCAAAGTTATGGCTTAGCTACTTTGATGACAAATGTACATTA
CCCCCACCTTTCAACATCATTCCTTCACCAAAGACTATTTGCTATATGATTAGTAGCCTC
AGTAAGTGGATTTGCTCTCATACATCAAAAGGCAAGGTTAAACGTCAAAACAGTTTAAAG
GAATGGAGAAATCTGAAACAAAAGAGGGATGAGAACTACCAAAAAGTGATGTGCTGCTTG
GTACATCGTTACCTGACGTCCATGAGGCAGAAGATGCAAAGTACAGATCAGGCAACCGTG
GAAAATCTAAATGAACTACGCCAGGATCTGTCAAAATTCCGAAATGAAATAAGGGATTTA
CTTGGCTTTCGGACTTCTAAATATGCTATGTTTTATCCAAGAAATTAA
>XM_023260499.2 PREDICTED: Felis catus transient receptor potential cation channel subfamily C member 1 (TRPC1), transcript variant X5, mRNA
GAATGGAAGTTTGCTCGAGCAAAGTTGTGGCTTAGCTACTTTGATGACAAATGTACATTA
CCCCCACCTTTCAATATCATTCCTTCACCAAAGACTATTTGCTATATGATTAGTAGCCTC
AGTAAGTGGATTTGCTCTCATACATCAAAAGGCAAGGTTAAACGGCAAAACAGTTTAAAG
GAATGGAGAAATTTGAAACAAAAGAGAGATGAAAACTACCAAAAAGTGATGTGCTGCCTA
GTGCATCGTTACTTGACATCCATGAGACAGAAGATGCAAAGTACAGATCAGGCAACCGTG
GAAAATCTAAATGAACTACGCCAAGATCTTTCAAAATTCCGAAATGAAATAAGGGATTTA
CTTGGCTTTCGGACTTCTAAATATGCTATGTTTTACCCAAGAAATTAA
>XM_046003774.1 PREDICTED: Meles meles transient receptor potential cation channel subfamily C member 1 (TRPC1), transcript variant X4, mRNA
GAGTGGAAGTTCGCTCGAGCAAAGTTATGGCTTAGCTACTTTGATGACAAGTGTACATTA
CCCCCACCTTTCAACATCATTCCTTCACCAAAGACTATTTGCTATATAATTAGTAGCCTC
AGTAAGTGGATTTGCTCTCATACATCAAAAGGCAAGGTTAAACGTCAAAACAGTTTAAAG
GAATGGAGAAATCTGAAACAAAAGAGGGATGAGAACTACCAAAAAGTGATGTGCTGCTTG
GTGCATCGTTACCTGACATCCATGAGGCAGAAGATGCAAAGTACAGATCAAGCAACCGTG
GAAAATCTAAATGAACTACGCCAAGATCTGTCAAAATTTCGAAATGAAATAAGAGATTTA
CTTGGCTTTCGGACTTCTAAATATGCTATGTTTTACCCAAGAAATTAA
>XM_047726886.1 PREDICTED: Lutra lutra transient receptor potential cation channel subfamily C member 1 (TRPC1), transcript variant X4, mRNA
GAATGGAAGTTTGCTCGAGCAAAGTTATGGCTTAGCTACTTTGATGACAAATGTACATTA
CCCCCACCTTTCAACATCATTCCTCCACCAAAGACTATTTGCTATATGATTAGTAGCCTC
AGTAAGTGGATTTGCTCTCATACATCAAAAGGCAAGGTTAAACGTCAGAACAGTTTAAAG
GAATGGAGAAATCTGAAACAAAAGAGGGATGAGAACTACCAAAAAGTGATGTGCTGCTTG
GTGCATCGTTACCTGACGTCCATGAGGCAGAAGATGCAAAGTACAGATCAGGCAACTGTG
GAAAATCTAAATGAACTACGCCAAGATCTGTCAAAATTCCGAAATGAAATAAGGGATTTA
CTTGGCTTTCGGACTTCTAAATATGCTATGTTTTATCCAAGAAATTAA
>XM_025449012.3 PREDICTED: Canis lupus dingo transient receptor potential cation channel subfamily C member 1 (TRPC1), transcript variant X6, mRNA
GAATGGAAGTTTGCTCGAGCAAAGTTATGGCTTAGCTACTTTGATGACAAATGCACATTA
CCCCCACCTTTCAACATCATTCCTTCACCAAAGACTATATGCTACATGATTAGTAGCCTC
AGTAAGTGGATTTGCTCTCATACATCAAAAGGCAAAGTTAAACGGCAAAACAGTTTAAAG
GAATGGAGAAATCTGAAGCAAAAGAGGGATGAGAACTACCAAAAAGTGATGTGCTGCTTA
GTGCATCGTTATCTGACGTCCATGAGGCAGAAGATGCAAAGTACAGATCAGGCAACTGTG
GAAAACCTAAATGAACTACGTCAAGATCTGTCAAAATTCCGAAATGAAATAAGGGATTTA
CTTGGCTTTCGGACTTCTAAATATGCTATGTTTTATCCAAGAAATTAA
>XM_045503410.1 PREDICTED: Leopardus geoffroyi transient receptor potential cation channel subfamily C member 1 (TRPC1), transcript variant X8, mRNA
GAATGGAAGTTTGCTCGAGCAAAGTTGTGGCTTAGCTACTTTGATGACAAATGTACATTA
CCCCCACCTTTCAATATCATTCCTTCACCAAAGACTATTTGCTATATGATTAGTAGCCTC
AGTAAGTGGATTTGCTCTCATACATCAAAAGGCAAGGTTAAACGGCAAAACAGTTTAAAG
GAATGGAGAAATTTGAAACAAAAGAGAGATGAAAACTACCAAAAAGTGATGTGCTGCCTA
GTGCATCGTTACTTGACATCCATGAGACAGAAGATGCAAAGTACAGATCAGGCAACCGTG
GAAAATCTAAATGAACTACGCCAAGATCTTTCAAAATTCCGAAATGAAATAAGGGATTTA
CTTGGCTTTCGGACTTCTAAATATGCTATGTTTTACCCAAGAAATTAA
>XM_053667276.1 PREDICTED: Artibeus jamaicensis transient receptor potential cation channel subfamily C member 1 (TRPC1), transcript variant X4, mRNA
GAATGGAAGTTTGCTCGAGCAAAGTTGTGGCTCAGCTACTTTGATGACAAGTGTACATTA
CCCCCACCTTTTAATATCATTCCTTCACCAAAGACTATCTGCTATATGATTAGTAGTCTC
AGTAAATGGATTTGTTCTCATACATCAAAAGGCAAGGTTAAACGGCAAAACAGTTTAAAG
GAATGGAGAAATCTGAAACAAAAGAGAGATGAAAACTACCAGAAAGTGATGTGCTGCCTG
GTGCACCGTTACCTGACCTCCATGAGACAGAAGATGCAGAGCACGGATCAGGCGACCGTG
GAAAACCTGAACGAACTGCGCCAAGACCTGTCCAAATTCCGAAATGAAATAAGGGATTTG
CTTGGCTTTCGGACTGCTAAATACGCCATGTTTTACCCAAGAAACTAA
>XM_045192051.2 PREDICTED: Desmodus rotundus transient receptor potential cation channel subfamily C member 1 (TRPC1), transcript variant X2, mRNA
GAATGGAAGTTTGCTCGAGCAAAGTTGTGGCTTAGCTACTTTGATGACAAATGTACATTG
CCCCCACCTTTTAACATCATTCCTTCACCGAAGACTATCTGCTATATGATTAGTAGCCTC
AGTAAATGGATTTGCTCTCATACATCAAAAGGCAAGGTTAAACGGCAAAACAGTTTAAAG
GAATGGAGAAATTTGAAACAAAAGAGAGATGAGAACTACCAAAAAGTGATGTGCTGCTTG
GTGCACCGGTACCTGACCTCCATGAGGCAGAAGATGCAGAGCACGGATCAGGCGACTGTG
GAGAATCTGAGCGAACTGCGCCAAGACCTGTCGAAATTCCGAAATGAAATAAGGGATTTG
CTTGGCTTTCGGACCTCTAAATATGCTATGTTTTATCCAAGAAACTAA
>XM_054721625.1 PREDICTED: Eptesicus fuscus transient receptor potential cation channel subfamily C member 1 (TRPC1), transcript variant X3, mRNA
GAATGGAAGTTTGCCCGCGCAAAGTTGTGGCTTAGTTACTTTGATGACAAATGTACATTA
CCCCCACCTTTCAACATCATTCCTTCACCAAAAACCATCTGCTACATGATTAGTAGCCTC
AGTAAATGGATTTGCTCTCATACATCAAAAGGCAGGGTTAAACGGCAAAACAGTCTAAAG
GAATGGAGAAACTTGAAACAAAAGAGAGATGAAAACTACCAAAAAGTGATGTGCTGCTTG
GTACATCGTTACTTGACTTCTATGAGACAGAAGATGCAAAGCACAGATCAGGCAACTGTA
GAAAATCTAAATGAACTGCGCCAAGATCTGTCAAAATTCCGAAATGAGATAAGGGATTTA
CTTGGCTTTCGGACTTCTAAATATGCTATGTTTTATCCAAGGAACTAA
>XM_019656945.1 PREDICTED: Hipposideros armiger transient receptor potential cation channel subfamily C member 1 (TRPC1), transcript variant X3, mRNA
GAATGGAAGTTTGCTCGAGCCAAGCTGTGGCTTAGCTACTTTGATGACAAATGTACTTTA
CCTCCCCCTTTCAACATCGTTCCCTCACCAAAGACAATCTGCTATATGATCAGTAGCCTC
AGTAAATGGATTTGCTCTCATACATCCAAAGGCAAGGTTAAACGGCAAAATAGTTTAAAG
GAATGGAGAAATTTGAAACAAAAGAGAGATGAAAACTACCAAAAAGTGATGTGCTGCTTA
GTGCATCGTTACCTGACTTCCATGAGGCAGAAGATGCAAAGTACAGATCAGGCAACTGTG
GAAAATCTAAATGAACTGCGCCAAGATCTGTCAAAATTCCGAAATGAAATAAGAGATTTA
CTTGGCTTTCGGACTTCTAAATATGCTATGTTTTATCCAAGAAATTAA
>XM_036017873.1 PREDICTED: Phyllostomus discolor transient receptor potential cation channel subfamily C member 1 (TRPC1), transcript variant X2, mRNA
GAATGGAAGTTTGCTCGAGCAAAGTTGTGGCTTAGCTACTTTGATGACAAGTGTACATTA
CCCCCACCTTTCAACATCATTCCTTCACCAAAGACTATCTGCTATATGATTAGTAGCCTC
AGTAAATGGATTTGTTCTCATACATCGAAAGGCAAGGTTAAACGGCAAAACAGTTTAAAG
GAATGGAGAAATCTGAAACAGAAGAGAGATGAAAACTACCAGAAAGTGATGTGCTGCCTG
GTGCACCGCTACCTGACCTCCATGAGGCAGAAGATGCAGAGTACGGACCAGGCGACTGTG
GAGAACCTGAACGAGCTGCGCCAAGATCTGTCGAAATTCCGAAATGAAATACGGGACTTG
CTGGGCTTTCGGACTTCTAAATATGCTATGTTTTATCAAAGAAACTAA
>XM_036242794.1 PREDICTED: Molossus molossus transient receptor potential cation channel subfamily C member 1 (TRPC1), transcript variant X2, mRNA
GAATGGAAGTTTGCTCGTGCGAAGTTGTGGCTTAGCTACTTTGATGACAAGTGTACGTTA
CCCCCACCTTTTAACATCATTCCTTCACCAAAGACTATCTGCTATATGATTAGTAGCCTC
AGTAAGTGGATTTGCTCTCATACATCAAAAGGCAAGGTTAAACGGCAAAACAGTTTAAAG
GAATGGAGAAATTTGAAACAAAAGAGAGATGAAAACTACCAGAAAGTGATGTGCTGCTTG
GTGCACCGTTACCTGACTTCTGTGAGACAGAAGATGCAGAGCACAGATCAGGCAACCGTG
GAGAGTCTGAATGAGCTGCGCCAAGATCTGTCAAAGTTCCGAAATGAAATAAGGGATTTA
CTTGGCTTTCGGACTTCTAAATACGCTATGTTTTATCCAAGAAATTAA
>XM_016214094.1 PREDICTED: Miniopterus natalensis transient receptor potential cation channel subfamily C member 1 (TRPC1), mRNA
GAGTGGAAGTTTGCCCGCGCAAAGTTGTGGCTTAGCTACTTCGATGACAAGTGTACGTTA
CCCCCACCGTTTAACATCATTCCTTCACCGAAGACTATCTGCTATATGATCAGCAGCCTT
AGCAAATGGATTTGCTCGCATACATCAAAAGGCAAGGTTAAACGGCAGAACAGTTTAAAG
GAGTGGAGGGACTTGAAACAGAAGCGAGATGAGAACTACCAGAAAGTGATGTGCTGCCTG
GCGCACCGCTACCTGACGTCCACGCGCCAGAGGATGCAGAGCTCGGACCAGGCCACTGTG
GAGAATCTGAACGAGCTGCGCCAGGACCTGGCCGAGTTCCGAAATGAAATCAGGGATTTG
CTTGGCTTTCGGACTTCTAAATATGCTGTGCTTTATCCAAGAAATTAA
>XM_036349191.1 PREDICTED: Myotis myotis transient receptor potential cation channel subfamily C member 1 (TRPC1), transcript variant X2, mRNA
GAATGGAAGTTTGCCCGCGCAAAGTTGTGGCTTAGTTACTTTGATGACAAGTGTACATTA
CCTCCACCTTTCAACATCATTCCTTCACCAAAGACCATCTGCTACATGATTAGTAGCCTC
AGTAAATGGATTTGCTCTCATACATCAAAAGGCAGGGTTAAACGGCAAAACAGTTTAAAG
GAATGGAGAACTTTGAAACAAAAGAGAAATGAAAACTACCAAAAAGTGATGTGCTGCTTG
GTGCATCGTTACTTGACTTCCATGAGACAGAAGATGCAAAGCACAGATCAGGCAACTGTG
GAAAATCTAAATGAACTGCGCCAAGATCTGTCAAAATTCCGAAATGAGATAAGGGATTTA
CTTGGCTTTCGGACTTCTAAATATGCTATGTTTTATCCAAGAAACTAA
>XM_036444193.2 PREDICTED: Pipistrellus kuhlii transient receptor potential cation channel subfamily C member 1 (TRPC1), transcript variant X7, mRNA
GAATGGAAGTTTGCCCGCGCAAAGTTGTGGCTTAGTTACTTTGATGACAAATGTACATTA
CCCCCACCTTTCAACATCATTCCTTCACCAAAAACCATCTGCTACATGATTAGTAGCCTC
AGTAAATGGATTTGCTCTCATACATCAAAAGGCAGGGTTAAACGGCAAAACAGTCTAAAG
GAATGGAGAAATTTGAAACAAAAGAGAGATGAAAACTACCAAAAAGTGATGTGCTGCTTG
GTACATCGTTACTTGACTTCCATGAGACAGAAGATGCAAAGCACAGATCAGGCAACTGTA
GAAAATCTAAATGAACTGCGCCAAGATCTGTCAAAATTCCAAAATGAGATAAGGGATTTA
CTTGGCTTTCGAACTTCTAAATATGCTATGTTTTATCCAAGGAACTAA
>XM_054585154.1 PREDICTED: Pteronotus mesoamericanus transient receptor potential cation channel subfamily C member 1 (TRPC1), mRNA
GAATGGAAGTTTGCTCGAGCAAAGTTGTGGCTTAGCTACTTTGATGACAAGTGTACATTA
CCCCCACCTTTTAATATCATTCCTTCACCAAAGACTATCTGTTATATGATTAGTAGCCTC
AGTAAGTGGATTTGCTCTCATACATCAAAAGGCAAGGTTAAACGGCAAAACAGTTTAAAG
GAATGGAGAAATTTGAAACAAAAGAGAGATGAAAACTACCAAAAAGTGATGTGTTGCTTG
GTGCATCGTTACTTGACTTCCATGAGACAGAAGATGCAAAGCACGGATCAGGCAACTGTG
GAAAATCTCAATGAACTGCGCCAAGATCTGTCAAAATTCCGAAATGAAATAAGGGATTTA
CTTGGCTTTCGGACTTCTAAATATGCTATGTTTTATCCAAGAAATTAA
>XM_025050780.1 PREDICTED: Pteropus alecto transient receptor potential cation channel subfamily C member 1 (TRPC1), transcript variant X5, mRNA
GAATGGAAGTTTGCTCGAGCAAAGTTGTGGCTTAGCTACTTTGATGACAAATGTACATTA
CCCCCACCTTTTAACATCATTCCTTCACCCAAAACAATCTGCTACATGATTAGCAGCCTC
AGTAAATGGATTTGCTCTCATACATCGAAAGGCAAGGTTAAACGGCAAAACAGTTTAAAG
GAATGGAGAAATTTGAAACAAAAGAGAGATGAAAACTACCAAAAAGTGATGTGCTGCTTA
GTGCATCGTTACTTGACTTCCATGAGACAGAAGATGCAAAGTACAGATCAGGCAACTGTG
GAAAATCTAAATGAATTGCGCCAAGATCTGTCAAAATTCCGAAATGAAATAAGGGATTTA
CTCGGCTTTCGGACTTCTAAATATGCTATGTTTTATCCAAGAAATTAA
>XM_036219723.1 PREDICTED: Rousettus aegyptiacus transient receptor potential cation channel subfamily C member 1 (TRPC1), transcript variant X7, mRNA
GAATGGAAGTTTGCTCGAGCAAAGTTGTGGCTTAGCTACTTTGATGACAAATGTACATTA
CCCCCACCTTTTAACATCATTCCTTCACCAAAAACAATCTGCTACATGATTAGCAGTCTC
AGTAAATGGATTTGCTCTCATACATCGAAAGGCAAGGTTAAACGGCAAAACAGTTTAAAG
GAATGGAGAAATTTGAAACAAAAGAGAGATGAAAACTACCAAAAAGTGATGTGCTGCTTA
GTGCATCGTTACTTGACTTCCATGAGACAGAAGATGCAAAGTACAGATCAGGCAACTGTG
GAAAATTTAAATGAATTGCGCCAAGATCTGTCAAAATTCCGAAATGAAATAAGGGATTTA
CTTGGCTTTCGAACTTCTAAATATGCTATGTTTTATCCAAGAAATTAA
>XM_033125514.1 PREDICTED: Rhinolophus ferrumequinum transient receptor potential cation channel subfamily C member 1 (TRPC1), transcript variant X6, mRNA
GAATGGAAGTTTGCTCGAGCCAAGTTGTGGCTTAGCTACTTTGATGACAAATGTACTTTA
CCGCCCCCTTTCAACATCGTTCCCTCACCAAAGACAGTTTGCTATATGATCAGTAGCCTC
AGCAAATGGATTTGCTCTCATACATCCAAAGGCAAGGTTAAACGGCAAAACAGTTTAAAG
GAATGGAGAAATTTGAAACAAAAGAGAGATGAAAACTACCAAAAAGTGATGTGCTGCTTA
GTGCATCGTTACCTGACTTCTATGAGGCAGAAGATGCAAAGTACAGATCAGGCAACTGTG
GAAAATCTAAATGAACTGCGCCAAGATCTGTCAAAATTCCGAAATGAAATAAGAGATTTA
CTTGGCTTTCGGACTTCTAAATATGCTATGTTTTATCCAAGAAATTAA
>XM_066241202.1 PREDICTED: Saccopteryx bilineata transient receptor potential cation channel subfamily C member 1 (TRPC1), mRNA
GAGTGGAAGTTTGCGCGGGCCAAGCTGTGGCTCAGCTACTTTGACGACAAGTGTACGCTG
CCACCCCCGTTCAACATCGTCCCCTCCCCGAAGACCATCTGCTACATGGTCAGCAGCCTC
AGCAAGTGGGTCTGCTCGCACACGTCCAAGGGCAAGGTGAAGCGGCAGAACAGCCTGAAG
GAGTGGAGAAACCTGAAGCAGAAGAGAGACGAGAACTACCAGAAGGTGATGTGCTGCCTG
GTGCACCGCTACCTGACCTCCATGAGGCAGAAGATGCAGAGCACCGACCAGGCCACCGTG
GAGAACCTCAACGAGCTGCGCCAGGACCTCTCCAAGTTCCGCAATGAGATCCGCGATCTG
CTGGGCTTTCGGACTTCTAAGTATGCCATGTTCTACCCCAGAAACTAA
>XM_037040281.1 PREDICTED: Sturnira hondurensis transient receptor potential cation channel subfamily C member 1 (TRPC1), transcript variant X2, mRNA
GAATGGAAGTTTGCTCGAGCAAAGTTGTGGCTTAGCTACTTTGATGACAAGTGTACATTA
CCCCCACCTTTTAACATCATTCCTCCACCAAAGACCATCTGCTATATGATTAGTAGCCTC
AGTAAATGGATTTGCTCTCATACATCAAAAGGCAAGGTTAAACGGCAAAACAGTTTAAAG
GAATGGAGAAATCTGAAACAAAAGAGAGATGAAAACTACCAAAAAGTGATGTGCTGCCTG
GTGCATCGTTACCTGACCTCCATGAGACAGAAAATGCAGAGCACGGATCAGGCCACCGTG
GAAAACCTGAACGAACTGCGCCAAGACCTGTCCAAATTCCGAAATGAAATAAGGGATTTG
CTTGGCTTTCGGACTTCTAAATACGCCATGTTTTACCCAAGAAACTAA
>XM_014453217.2 PREDICTED: Myotis lucifugus transient receptor potential cation channel subfamily C member 1 (TRPC1), mRNA
GAATGGAAGTTTGCCCGCGCAAAGTTGTGGCTTAGTTACTTTGATGACAAGTGTACATTA
CCTCCACCTTTCAACATCATTCCTTCACCAAAGACCATCTGCTACATGATTAGTAGCCTC
AGTAAATGGATTTGCTCTCATACATCAAAAGGCAGGGTTAAACGGCAAAACAGTTTAAAG
GAATGGAGAACTTTGAAACAAAAGAGAGATGAAAACTACCAAAAAGTGATGTGCTGCTTG
GTGCATCGTTACTTGACTTCCATGAGACAGAAGATGCAAAGCACAGATCAGGCAACTGTG
GAAAATCTAAATGAACTGCGCCAAGATCTGTCAAAATTCCGAAATGAGATAAGGGATTTA
CTTGGCTTTCGGACTTCTAAATATGCTATGTTTTATCCAAGAAACTAA
