# Supplementary material for: Molecular evolution of TRPC4 regulatory sequences supports a role in mammalian thermoregulatory adaptation
Source: PeerJ. 2025 Jul 8;13:e19697. doi: 10.7717/peerj.19697 (PMC12248226; doi:10.7717/peerj.19697)
Supplement: Supplemental Information 1 — Required and optional parameters that are read by the codeml package of PAML. This file is for information only, an explicit value must be selected for Model and the dummy file names must be replaced with explicit paths to function. The sequence and guide tree files are in standard formats (FASTA and Newick, respectively). [file peerj-13-19697-s001.zip › input.files/untrimmed.alignments.with.original.accessions/bat.branch.trpc4.fas]

>XM_004399897.1 PREDICTED: Odobenus rosmarus divergens transient receptor potential cation channel, subfamily C, member 4 (TRPC4), transcript variant X6, mRNA
GAATGGAAATTCGCTCGAACAAAGCTTTGGATGAGTTATTTCGAAGAAGGAGGTACTCTG
CCTACTCCCTTCAATGTCATCCCAAGCCCCAAGTCTCTCTGGTACCTGATTAAATGGATC
TGGACACACCTGTGCAAGAAAAAGATGAGGAGAAAGCCTGAAAGTTTTGGAACAATAGGG
AGGCGAGCTGCTGATAATTTGAGAAGACATCACCAATATCAAGAGGTTATGAGGAACTTG
GTGAAGCGATACGTTGCCGCAATGATCAGAGATGCCAAAACTGAAGAAGGTCTGACTGAA
GAGAACTTTAAGGAACTAAAGCAAGACATTTCCAGTTTCCGCTTTGAAGTCCTGGGGTTG
CTCCGGGGAAGCAAACTCTCCACCGTGCAGGCGGCTCAGGCCACGAAGGAGTCCTTCAAT
TCAGCCGACTCGGATGAAAAGAGCGATAACGAAGGCAGCAGCAAGGACAAGCGAAAGAAC
TTCAGCCTTTTCGACTTAACCACTCTCATTCACCCGCGATCCGCAGCCATTGCCTCCGAG
AGACACAACATAAGCAACGGCTCCGCCCTGGTGGTGCAGGAG---CCGCTGAGGGAGAAG
CAGAGAAAAGTGAATTTTGTGACCGATATCAAAAACTTCGGGTTATTTCACAGACGAGCA
AAACAAAAT------GCTGCTGAGCAAAAT------GCAACCCAAATCTTCTCTGTTTCA
GAAGAAGTTACTCGTCAACAGGCCGAAAGACCACTGGAGAGAAATATTCAACTGGAATCT
CGAGGA---TTAGCTTCGCGGGGTGACTTGAACATCCCGGGTCTCAGTGAACAGTGTATA
TTAGTAGACCACCGAGAAAGGAATACGGACACCCTGGGTTTACAGGTGGGCAAGAGAGTG
TGTTCCTTCAAGTCGGAGAAGGTGGTGGTGGAGGACACTGTTCCAATCATACCAAAGGAG
AAG---CATGCAAAGGACGAGGACTCTAGTATAGACTATGATGTAAACCTCACAGACACA
GTCACCCACGAAGATTACATGACCACACGATTGTGA
>XM_027589178.2 PREDICTED: Zalophus californianus transient receptor potential cation channel subfamily C member 4 (TRPC4), transcript variant X9, mRNA
GAATGGAAATTCGCTCGAACAAAGCTTTGGATGAGTTATTTCGAAGAAGGAGGTACTCTG
CCTACTCCCTTCAATGTCATCCCGAGCCCCAAGTCTCTCTGGTACCTGATTAAATGGATC
TGGACACACCTGTGCAAGAAAAAGATGAGGAGAAAGCCTGAAAGTTTTGGAACAATAGGG
AGGCGAGCTGCTGATAATTTGAGAAGACATCACCAATATCAAGAGGTTATGAGGAACCTG
GTGAAGCGATACGTTGCCGCAATGATCAGAGATGCCAAAACTGAAGAAGGTCTGACTGAA
GAGAACTTTAAGGAACTAAAGCAAGACATTTCCAGTTTCCGCTTTGAAGTCCTGGGGTTG
CTCCGGGGAAGCAAACTCTCCACGGTGCAGGCGGCTCAGGCCACGAAGGAGTCCTTCAAT
TCAGCCGACTCGGATGAAAAGAGCGATAACGAAGGCAGCAGCAAGGACAAGCGAAAGAAC
TTCAGTCTTTTCGACTTAACCACTCTCATTCACCCGCGATCCGCCGCCCTTGCCTCCGAG
AGACACAACATAAGCAACGGCTCCGCCCTGGTGGTGCAGGAG---CCGCTGAGGGAGAAG
CAGAGAAAAGTGAATTTTGTGACCGATATCAAAAACTTCGGGTTATTTCACAGACGAGCA
AAACAAAAT------GCTGCTGAGCAAAAT------GCCACCCAAGTCTTCTCTGTTTCA
GAAGAAGTTACTCGTCAACAGGCCGAAAGACCGCTGGAGAGAAATATTCAACTGGAATCT
CGAGGA---TTCGCTTCGCGCGGTGACTTGAACATCCCGGGTCTCAGTGAACAGTGTATA
TTAGTAGACCACCGAGAAAGGAATACGGACACCCTGGGTTTACAGGTGGGCAAGAGAGTG
TGTTCCTTCAAGTCGGAGAAGGTGGTGGTGGAGGACACTGTTCCAATCATACCAAAGGAG
AAG---CATGCAAAGGACGAGGACTCTAGTATAGACTATGATGTAAACCTCACAGACACA
GTCACCCACGAAGATTACATGACCACACGATTGTGA
>XM_032403126.1 PREDICTED: Phoca vitulina transient receptor potential cation channel subfamily C member 4 (TRPC4), transcript variant X7, mRNA
GAATGGAAATTCGCTCGAACAAAGCTTTGGATGAGTTATTTCGAAGAAGGAGGTACTCTG
CCTACTCCCTTCAATGTCATCCCGAGCCCCAAGTCTCTCTGGTACCTGATTAAATGGATC
TGGACACACCTGTGCAAGAAAAAGATGAGGAGAAAGCCTGAAAGTTTTGGAACAATAGGG
AGGCGAGCTGCTGATAATTTGAGAAGACATCACCAATACCAAGAGGTTATGAGGAACCTG
GTGAAGCGATACGTTGCCGCAATGATCAGAGATGCCAAAACTGAAGAAGGTCTGACTGAA
GAGAACTTTAAGGAACTAAAGCAAGACATTTCCAGTTTCCGCTTTGAAGTCCTGGGGTTG
CTCCGGGGAAGCAAACTCTCCACCGTGCAGGCGGCTCAGGCCACGAAGGAGTCCTTCAAT
TCAGCCGACTCGGATGAAAAGAGCGATAACGAAGGCAGCAGCAAGGACAAGCGAAAGAAC
TTCAGCCTTTTCGACTTAACCACTCTGATTCACCCGCGATCCGCCGCCATAGCCTCCGAG
AGACACAACATAAGCAACGGCTCCGCCCTGGTGGTGCACGAG---CCGGCGAGGGAGAAG
CAGAGAAGAGTGAATTTTGTGACCGATATCAAAAACTTCGGGTTATTTCACAGACGATCA
AAACAAAAT------GCTGCTGAGCAAAAT------GCAACCCAAATCTTCTCTGTTTCA
GAAGAAGTTACTCGTCAACAGGCCGAAAGACCACTGGAGAGAAATATTCAACTGGAATCT
CGAGGA---TTAGCTTCGCGGGGTGACTTGAACATCCCGGGTCTCAGTGAACAGTGTATA
TTAGTAGACCACCGAGAAAGGAATACGGACACCCTGGGTTTACAGGTGGGCAAGAGAGTG
TGTTCCTTCAAGTCGGAGAAGGTGGTGGTGGAGGACACTGTTCCAATCATACCAAAGGAG
AAG---CATGCAAAGGACGAGGACTCTAGTATAGACTATGATGTAAACCTCACAGACACA
GTCACCCACGAAGATTACGTGACCACAAGATTGTGA
>XM_035003505.1 PREDICTED: Mirounga leonina transient receptor potential cation channel subfamily C member 4 (TRPC4), mRNA
GAATGGAAATTCGCTCGAACAAAGCTTTGGATGAGTTATTTCGAAGAAGGAGGTACTCTG
CCTACTCCCTTCAATGTTATCCCAAGCCCCAAGTCTCTCTGGTACCTGATTAAATGGATC
TGGACACACCTGTGCAAGAAAAAGATGAGGAGAAAGCCTGAAAGTTTTGGAACAATAGGG
AGACGAGCTGCTGATAATTTGAGAAGACATCACCAATATCAAGAGGTTATGAGGAACCTG
GTGAAGCGATACGTTGCCGCAATGATCAGAGATGCCAAAACTGAAGAAGGTCTGACTGAA
GAGAACTTTAAGGAACTAAAGCAAGACATTTCCAGTTTCCGCTTTGAAGTCCTGGGGTTG
CTCCGGGGAAGCAAACTCTCCACGGTGCAGGCGGCTCAGGCCACGAAGGAGTCCTTCAAT
TCCGCCGACTCGGATGAAAAGAGCGACAACGAAGGCAGCAGCAAGGACAAGCGGAAGAAC
TTCAGCCTTTTCGACTTGACCACTCTGATTCACCCGCGATCGGCCGCCATTGCCTCCGAG
AGACACAACGTAAGCAATGGCTCCGCCCTGGTGGTGCAGGAG---CCGCCGAGGGAGAAG
CAGAGAAGAGTGAATTTTGTGACCGACATCAAAAACTTCGGGTTATTTCACAGACGGTCA
AAACAAAGT------GCTGCTGGGCAGAAT------GCAACCCAGATCTTCTCTGTCTCA
GAAGAAGTTACTCGTCAACAGGCCGAAAGGCCACTGGGGAGAAACATTCAACTGGAATCT
CGAGGA---TTAGCTTCGCGGGGTGACTTGAACATCCCGGGTCTCAGTGAACAGTGTATG
TTGGTAGACCACCGAGAAAGGAATACGGACACCCTGGGCTTACAGGTGGGCAAGAGAGTG
TGTTCCTTCAAGTCGGAGAAGGTGGTGGTGGAGGACACCGTTCCAATCATACCAAAGGAG
AAG---CATGCAAAGGACGAGGACTCTAGCATAGACTATGATGTAAACCTCACAGACGCA
GTCGCCCACGAAGATTACGTGACCACAAGATTGTGA
>XM_022520653.1 PREDICTED: Enhydra lutris kenyoni transient receptor potential cation channel subfamily C member 4 (LOC111158553), mRNA
GAATGGAAATTCGCTAGAACAAAGCTTTGGATGAGTTATTTTGAAGAAGGTGGTACTCTG
CCTACTCCCTTCAATGTCATCCCAAGCCCCAAGTCTCTCTGGTACCTGATCAAATGGATA
TGGACACACCTGTGCAAGAAAAAGATGAGGAGAAAGCCTGAAAGTTTTGGAACAATAGGG
AGGCGAGCTGCTGATAATTTGAGAAGACATCACCAATATCAAGAGGTTATGAGGAACCTG
GTAAAGCGATACGTTGCCGCAATGATCAGAGATGCCAAAACTGAAGAAGGGCTGACTGAA
GAGAACTTTAAGGAACTAAAGCAAGACATTTCCAGTTTCCGCTTTGAAGTCCTGGGGTTG
CTACGAGGAAGCAAACTCTCCACAGTGCAGGCGGCTCAGGCCACGAAGGAGTCCTCCAAT
TCGGCCGACTCGGATGAGAAGAGCGATAACGAGGGCAGCAGCAAGGACAAGCGAAAGAAC
TTCAGCCTGTTCGACTTAACCACGCTGATTCACCCGCGATCAGCCGCCATTGCCTCCGAA
AGACACAACATAAGCAACGGCTCGGCTCTGGTGATGCAGGAG---CCCCCGAGGGAGAAG
CAGAGAAAAGTGAATTTTGTGACCGATATCAAAAACTTCGGGTTATTTCACAGACGATCC
AAACAAAAC------GCTGCTGAGCAAAAT------GCAAACCAGATCTTCTCTGTTTCA
GAAGAAGTCACTCGTCAACAGGCCGAAAGACCAATGGAGAGAAATATTCAACTGGAATCT
CGAGGG---TTGGCTTCCCGGGGTGACTTGAACATCCCGGGTCTCAGCGAACAGTGTATA
TTAGTAGACCACCGAGAACGGAACACGGACACCCTGGGCTTACAGGTGGGCAAGAGAGTG
TGTTCCTTCAAGTCGGAGAAGGTGGTGGTGGAGGACACCGTCCCAATCATACCAAAGGAG
AAG---CATGAGAAGGAAGAAGACTCTAGCATAGACTATGACGGAAACCTCACAGACACA
GTCAGCCACGAGGATTACGTGACCACCAGGTTGTGA
>XM_045978498.1 PREDICTED: Meles meles transient receptor potential cation channel subfamily C member 4 (TRPC4), transcript variant X4, mRNA
GAATGGAAATTCGCTAGAACAAAGCTTTGGATGAGTTATTTTGAAGAAGGTGGTACTCTG
CCTACTCCCTTCAATGTCATCCCGAGCCCCAAGTCTCTCTGGTACCTGATCAAATGGATA
TGGACACACCTGTGCAAGAAAAAGATGAGGAGAAAGCCTGAAAGTTTTGGAACAATAGGG
AGGCGAGCTGCTGATAATTTGAGAAGACATCACCAATATCAAGAGGTTATGAGGAACCTG
GTAAAGCGATACGTTGCCGCAATGATCAGAGATGCCAAAACTGAAGAAGGGCTGACTGAA
GAGAACTTTAAGGAACTAAAGCAAGACATTTCCAGTTTCCGCTTTGAGGTCCTGGGGTTG
CTACGAGGAAGCAAACTCTCCACAGTACAGGCGGCTCAGGCCACGAAGGAGTCTTCCAAC
TCGGCGGACTCGGATGAGAAGAGCGATAACGAGGGCAGCAGCAAGGACAGGAGAAAGAAC
TTCAGCCTCTTCGACTTAACCACGCTGATTCACCCGCGATCAGCCGCCATTGCCTCGGAA
AGACACAACATAAGCAACGGCTCGGCCCTGGTGATGCAGGAG---CCCCCGAGGGAGAAG
CAGAGAAAAGTGAATTTTGTGACCGATATCAAAAACTTCGGGTTATTTCACAGACGATCC
AAACAAAAC------GCTGCTGAGCAAAAT------GCAAACCAAATCTTCTCTGTTTCA
GAAGAAGTCACTCGTCAACAGGCCGAAAGACCAATGGAGAGAAATATTCAACTGGAATCT
CGAGGG---TTGGCTTCCCGGGGTGACTTGAACATCCCCGGCCTCAGTGAACAGTGTATA
TTAGTAGACCACCGAGAACGCAGTACGGACACCCTGGGCTTACAGGTGGGCAAGAGAGTG
TGTTCCTTCAAGTCGGAGAAGGTGGTGGTGGAAGACACCGTCCCAATCATACCCAAGGAG
AAG---CATGAGAAGGAAGAAGACTCCAGCATAGACTATGACGGAAACCTCACAGACACA
GTCAGCCACGAGGATTACGTGACCACCAGATTGTGA
>XM_004779530.3 PREDICTED: Mustela putorius furo transient receptor potential cation channel subfamily C member 4 (TRPC4), mRNA
GAATGGAAATTCGCTAGAACAAAGCTTTGGATGAGTTATTTTGAAGAAGGTGGTACTCTG
CCTACTCCCTTCAATGTCATCCCGAGCCCCAAGTCTCTCTGGTACCTGATCAAATGGATA
TGGACACACCTGTGCAAGAAAAAGATGAGGAGAAAGCCTGAAAGTTTTGGAACAATAGGG
AGGCGAGCTGCTGATAATTTGAGAAGACATCACCAATATCAAGAGGTTATGAGGAACCTG
GTAAAGCGATACGTTGCTGCAATGATCAGAGATGCCAAAACTGAAGAAGGGCTGACTGAA
GAGAACTTTAAGGAACTAAAACAAGACATTTCCAGTTTCCGCTTTGAAGTCCTGGGGTTG
CTACGAGGTAGCAAACTGTCCACAGTACAGGCGGCTCAGGCCACGAAGGAGTCCTCCAAT
TCGGCCGACTCGGATGAGAAGAGCGATAACGAGGGCAGCGGCAGGGACAAGCGAAAGAAC
TTCAGCCTCTTCGACTTAACCACGCTGATCCACCCGCGATCCGCTGCCATTGCCTCCGAA
CGACACAACATAAGCAACGGCTCGGCCCTGGTGATGCAGGAG---CCCCCCAGGGAGAAG
CAGAGAAAAGTGAATTTTGTGACCGATATCAAAAACTTCGGGTTATTTCACAGACGATCC
AAACAGAAC------GCTGCTGAGCAAAAT------GCAAACCAAATCTTCTCTGTTTCA
GAAGAGGTCACTCGTCAACAGGCCGAAAGACCAATGGAGAGGAGTATTCAACTGGAATCT
CGAGGG---TTGGCTTCCCGGGGGGACTTGAACATCCCGGGTCTCAGTGAACAGTGTATA
TTAGTAGACCACCGAGAACGGAATACGGACTCCCTGGGCTTACAGGTGGGCAAGAGAGTG
TGTTCCTTCAAGTCGGAGAAGGTGGTGGTGGAGGACACCGTCCCAATCATACCAAAGGAG
AAG---CATGAGAAGGAAGAAGACTCTAGCATAGACTATGACGGAAACCTCACCGACACA
GCCAGCCATGAGGATTACGTGACCACCAGATTGTGA
>XM_044249631.1 PREDICTED: Neovison vison transient receptor potential cation channel subfamily C member 4 (TRPC4), transcript variant X2, mRNA
GAATGGAAATTCGCTAGAACAAAGCTCTGGATGAGTTATTTTGAAGAAGGTGGTACTCTG
CCTACTCCCTTCAATGTCATCCCGAGCCCCAAGTCTCTCTGGTACCTGATCAAATGGATA
TGGACACACCTGTGCAAGAAAAAGATGAGGAGAAAGCCTGAAAGTTTTGGAACAATAGGG
AGGCGAGCTGCTGATAATTTGAGAAGACATCACCAATATCAAGAGGTTATGAGGAACCTG
GTAAAGCGATACGTTGCTGCAATGATCAGAGATGCCAAAACTGAAGAAGGGCTGACTGAA
GAGAACTTTAAGGAACTAAAACAAGACATTTCCAGTTTCCGCTTTGAAGTCCTGGGGTTG
CTACGAGGTAGCAAACTCTCCACAGTACAGGCGGCTCAGGCCACGAAGGAGTCCTCCAAT
TCGGCCGACTCGGATGAGAAGAGCGATAACGAGGGCAGCAGCAAGGACAAGCGAAAGAAC
TTCAGCCTCTTCGACTTAACCACGCTGATCCACCCGCGATCCGCTGCCATTGCCTCCGAA
AGACACAACATAAGCAACGGCTCGGCCCTGGTGATGCAGGAG---CCCCCGAGGGAGAAG
CAGAGAAAAGTGAATTTTGTGACCGATATCAAAAACTTCGGGTTATTTCACAGACGATCC
AAACAAAAC------GCTGCTGAGCAAAAT------GCACACCAAATCTTCTCTGTTTCA
GAAGAAGTCACGCGTCAACAGGCCGAAAGACCAATGGAGAGGAATATTCAACTGGAATCT
CGAGGG---TTGGCTTCCCGGGGTGACTTGAACATCCCGGGTCTCAGTGAACAGTGTATA
TTAGTAGACCACCGAGAACGGAATACGGACACCCTGGGCTTACAGGTGGGCAAGAGAGTG
TGTTCCTTCAAGTCGGAGAAGGTGGTGGTGGAGGACACCGTCCCAATCATACCAAAGGAG
AAG---CATGAGAAGGAAGAAGACTCTAGCATAGACTATGACGGAAACCTCACAGACACA
GCCAGCCATGAGGATTACGTGACCACCAGATTGTGA
>XM_008692259.1 PREDICTED: Ursus maritimus transient receptor potential cation channel subfamily C member 4 (TRPC4), transcript variant X2, mRNA
GAATGGAAATTCGCTCGAACAAAGCTTTGGATGAGTTATTTCGAGGAAGGAGGGACTCTG
CCTACTCCCTTCAATGTCATCCCAAGCCCCAAGTCTCTCTGGTACCTGATCAAATGGATA
TGGACACACCTGTGCAAGAAAAAGATGAGAAGAAAGCCTGAAAGTTTTGGAACAATAGGG
AGGCGAGCTGCTGATAATTTGAGAAGACATCACCAATATCAAGAGGTCATGAGGAACCTA
GTGAAGCGATATGTCGCCGCAATGATCAGAGATGCCAAAACTGAGGAAGGTCTGACCGAA
GAGAACTTTAAGGAACTAAAGCAAGACATTTCCAGTTTCCGCTTTGAAGTGCTGGGGTTG
CTACGAGGAAGCAAACTCTCGACAGTGCAGGCGGCTCAGGCCACGAAGGAGTCCTCCAAT
TCCGCCGACTCGGATGAAAAGAGTGACAACGAAGGCAGTAGCAAGGACAAGCGAAAGAAC
TTCAGCCTCTTCGATTTAACCACGCTCATTCACCCCCGATCAGCCGCCATTGCCTCCGAG
AGACACAACATAAGCAACGGCTCGGCCCTGGTGGTGCAGGAG---CCCCCGAGGGAGAAG
CAGAGAAAAGTGAATTTTGTGACCGATATCAAAAACTTCGGGTTATTTCACAGACGATCA
AAACAAAAT------GCTGCTGAGCAAAAT------GCAAACCAAATCTTCTCTGTTTCA
GAAGAAGTTACTCGTCAACAGGCCGAAAGACCACTGGAGAGAAATATTCAACTGGAATCT
CGAGGA---TTAGCGTCGCGGGGTGACTTGAACATCCCCGGGCTCAGTGAACAGTGTATA
TTAGTGGACCACCGAGAAAGGAATACGGACACCCTGGGTTTGCAGGTGGGCAAGAGAGTG
TGTTCCTTCACGTCGGAGAAGGTGGTGGTGGAGGACACTGTGCCAATCATACCAAAGGAG
AAG---CACGCAAAGGAAGAGGACTCTAGTATAGACTATGATCCCAGCCTCACAGACACA
GTCACCCACGAGGATTACGTCACCACAAGATTGTGA
>XM_025462422.3 PREDICTED: Canis lupus dingo transient receptor potential cation channel subfamily C member 4 (TRPC4), transcript variant X2, mRNA
GAATGGAAATTTGCTCGAACAAAGCTTTGGATGAGTTATTTCGAAGAAGGAGGTACTCTA
CCAACACCTTTCAATGTCATCCCGAGCCCCAAGTCTCTCTGGTACCTAATCAAATGGATC
TGGACACACTTGTGCAAGAAAAAGATGAGAAGAAAGCCTGAAAGTTTTGGAACAATAGGG
AGGCGGGCTGCTGATAATTTGAGGAGACATCACCAATATCAAGAGGTCATGAGGAACCTG
GTGAAGCGATACGTTGCTGCAATGATCAGAGATGCCAAAACTGAAGAAGGTTTGACAGAA
GAGAACTTTAAGGAACTAAAGCAAGACATTTCCAGTTTCCGCTTTGAAGTCCTGGGTTTA
CTACGAGGAAGCAAATTCTCGACGGTACAGTCAGCTCAGGCTTCGAAGGAGCCCTCCAAT
TCCGCCGACTCCGATGAAAAGAGTGATAATGAAGGTAGTAGCAAGGACAAGAGAAAGAAC
TTCAGCCTGTTTGATTTAACCACTCTGATTCACCCCCGATCAGCAGCAATTGCCTCCGAA
AGACACAACATCAGCAATGGCTCTGCCCTGGTGGTGCAAGAG---CCCCCCAGGGAGAAG
CAGAGAAAAGTGAATTTTGTGACCGATATAAAAAATTTTGGGTTGTTTCATAGACGATCA
AAACAAAAC------GCTGCTGAGCAAAAT------GCAAACCAAATCTTTTCTGTTTCA
GAAGAAGTTACTCGTCAACAGGCCGAAAGACCACTGGAGAGAAATATTCAACTGGAATCC
CGAGGA---TTGGCTTCACGGGGTGACTTGAACATCCCTGGTCTCAGTGAACAATGTATA
TTAGTGGACCATCGAGAAAGGAATACGGACTGCCTGGGTTTACAGGTGGGCAAGAGAGTG
TGTTCCTTCAAGTCAGAGAAGGTGGTGGTGGAGGACACTGTTCCCATAATACCAAAGGAG
AAG---CATGCAAAGGAAGAGGACTCTAGTATAGACTATGATGTGAACCTCACAGACACA
GTCACCCATGAAGATTATGTGACCACAAGACTGTGA
>XM_007097684.3 PREDICTED: Panthera tigris transient receptor potential cation channel subfamily C member 4 (TRPC4), transcript variant X2, mRNA
GAATGGAAGTTTGCTCGAACAAAGCTTTGGATGAGTTATTTCGAAGAAGGAGGTACTCTG
CCCACTCCCTTCAATGTCATCCCGAGCCCCAAGTCTCTCTGGTACCTGATCAAATGGATA
TGGACACACCTGTGCAAGAAAAAGATGAGAAGAAAGCCTGAAAGTTTTGGAACAATAGGG
AGGCGAGCTGCTGATAATTTGAGAAGACATCACCAGTATCAAGAGGTTATGCGGAACCTG
GTGAAGAGGTATGTTGCCGCAATGATCAGAGATGCCAAAACTGAAGAAGGTCTGACTGAA
GAGAACTTTAAGGAACTAAAGCAAGACATTTCTAGTTTCCGCTTTGAAGTCCTGGGGTTA
CTAAGAGGAAGCAAGCTCTCTACCGTCCAGTCGGCTCAGGCCACAAAGGAGTCCTCCAAC
TCTGCGGACTCGGATGAAAAGAGTGACAACGAAGGCAGTAGCAAAGACAAGAAAAAGAAC
TTCAGCCTTTTCGATTTAACCACCCTGATTCACCCGCGATCGGCAGCGATTGCCTCCGAA
AGACACAACATCAGCAATGGTTCCGCCCTAGTGGTGCAAGAG---CCCCCAAGAGAGAAG
CAGAGAAAAGTGAACTTTGTGACCGATATCAAAAACTTCGGGTTATTTCACAGACGGTCA
AAACAAAAC------TCTGCCGAGCAAAAT------GCAAACCAAATCTTCTCTGTTTCA
GAAGAAGTTGCTCGTCAGCAGGCCGAAAGACCACTGGAGAGAAATATTCAACTGGAATCC
CGAGGG---TTAGCTTCGCGGGGTGACTTGAACATCCCTGGTCTCAGTGAACAGTGTATC
TTAGTAGACCATCGAGAAAGGAATACGGACACCCTGGGTTTACAGGTGGGCAAGAGAGTG
TGTTCCTTCAAGTCGGAGAAGGTGGTGGTGGAGGACACTGTTCCAATAATACCAAAGGAG
AAG---CACGCAAAAGAAGAGGACTCCAGTATAGACTATGATGTAAACCTCACGGACACA
GCCACCCACGAAGATTATGTGACCACAAGATTGTGA
>XM_045474788.1 PREDICTED: Leopardus geoffroyi transient receptor potential cation channel subfamily C member 4 (TRPC4), transcript variant X5, mRNA
GAATGGAAGTTTGCTCGAACAAAGCTTTGGATGAGTTATTTCGAAGAAGGAGGTACTCTG
CCCACTCCCTTCAATGTCATCCCGAGCCCCAAGTCTCTCTGGTACCTGATCAAATGGATA
TGGACACACCTGTGCAAGAAAAAGATGAGAAGAAAGCCTGAAAGTTTTGGAACAATAGGG
AGGCGAGCTGCTGATAATTTGAGAAGACATCACCAGTATCAAGAGGTTATGCGGAACCTG
GTGAAGAGGTATGTTGCCGCAATGATCAGAGATGCCAAAACTGAAGAAGGTCTGACTGAA
GAGAACTTTAAGGAACTAAAGCAAGACATTTCTAGTTTCCGCTTTGAAGTCCTGGGGTTA
CTAAGAGGAAGCAAGCTCTCTACCGTCCAGTCGGCTCAGGCCACAAAGGAGTCCTCCAAC
TCTGCGGACTCGGATGAAAAGAGTGACAACGAAGGCAGTAGCAAAGACAAGAAAAAGAAC
TTCAGCCTTTTCGATTTAACCACCCTGATTCACCCGCGATCGGCAGCGATTGCCTCCGAA
AGACAC---ATCAGCAATGGCTCCGCCCTAGTGGTGCAAGAG---CCCCCAAGAGAGAAG
CAGAGAAAAGTGAACTTTGTGACCGATATCAAAAACTTCGGGTTATTTCACAGACGGTCG
AAACAAAAC------GCTGCTGAGCAAAAT------GCAAACCAAATCTTCTCTGTTTCA
GAAGAAGTTGCTCGTCAGCAGGCCGAAAGACCACTGGAGAGAAACATTCAACTGGAATCC
CGAGGG---TTAGCTTCGCGAGGTGACTTGAACATCCCTGGTCTCAGTGAACAGTGTATC
TTAGTAGACCATCGAGAAAGGAACACAGACACCCTGGGTTTACAGGTGGGCAAGAGAGTG
TGTTCCTTCAAGTCGGAGAAGGTGGTGGTGGAGGACACTGTTCCAATAATACCAAAGGAG
AAG---CACGCAAAGGAAGAGGACTCCAGTATAGACTACGATGGAAACCTCACGGACACA
GCCACCCACGAAGATTATGTGACCACAAGATTGTGA
>XM_029938602.1 PREDICTED: Suricata suricatta transient receptor potential cation channel subfamily C member 4 (TRPC4), transcript variant X6, mRNA
GAATGGAAATTCGCTCGCACAAAGCTTTGGATGAGTTATTTCGAAGAAGGAGGTACTCTG
CCCACTCCCTTCAATGTCATCCCGAGCCCCAAGTCTCTCTGGTACCTGATCAAATGGATA
TGGACACACCTGTGCAAGAAAAAGATGAGAAGAAAGCCTGAAAGTTTTGGAACAATAGGG
AGGCGAGCTGCTGATAATTTGAGAAGACATCACCAATATCAAGAGGTCATGCGGAACCTG
GTGAAGCGGTATGTCGCAGCGATGATCAGAGATGCCAAAACTGAAGAAGGTCTGACTGAA
GAGAACTTTAAGGAACTAAAGCAAGACATTTCTAGTTTCCGCTTTGAAGTTCTGGGGTTA
CTAAGAGGAAGCAAACTGTCTACGGTGCAGTCAGCTCAGGCCACAAAGGAGTCCTCCAAC
TCAGCGGACTCAGATGAAAAGAGTGACAATGAAGGCAGTAGCAAGGACAAGAAAAAGAAC
TTCAGCCTCTTCGATCTAACCACTCTGATTCACCCACGATCAGCAGCGATTGCCTGCGAA
AGACACAACATCAGCAATGGCTCTGCCCTAGTAGTTCAAGAG---CCCCCAAGAGAGAAG
CAGAGAAAAGTGAATTTTGTAACCGATATCAAAAACTTCGGGTTATTTCACAGGCGGTCA
AAACAAAAT------GCTGCTGAACAAAAT------GCAAACCCAATCTTCTCTGTTTCA
GAAGAAGTTGCTCGTCAACAGGCAGTAAGACCACTGGAGAGAAATATTCAACTGGAATCT
CGAGGG---TTAGCTTCCCGGGGTGACTTGAACATCCCCGGTCTCAGTGAACAATGTATA
TTAGTAGACCATCGAGAAAGGAATACGGACACGCTGGGTTTACAGGTGGGCAAAAGAGTG
TGTTCCTTCAAGTCGGAGAAGGTGGTGGTGGAGGACACTGTTCCAATAATACCAAAGGAG
AAG---CACGCAAAGGAGGAGGACTCCAGTATAGACTATGATGTGAACCTCACGGACACA
GTCACCCACGAAGATTATGTGACCACAAGATTGTGA
>XM_039253649.1 PREDICTED: Hyaena hyaena transient receptor potential cation channel subfamily C member 4 (TRPC4), transcript variant X6, mRNA
GAATGGAAATTCGCACGCACAAAGCTTTGGATGAGTTATTTCGAAGAAGGAGGCACTCTG
CCCACTCCCTTCAATGTCATCCCGAGCCCCAAGTCCCTCTGGTACCTGATCAAATGGATA
TGGACGCACCTGTGCAAGAAAAAGATGAGAAGAAAGCCTGAAAGTTTTGGAACGATAGGG
AGGCGAGCGGCCGATAATTTGAGAAGACATCACCAATATCAAGATGTCATGCGGAACCTG
GTGAAGCGGTATGTTGCTGCAATGATCAGAGATGCCAAAACTGAAGAAGGTCTGACTGAA
GAGAACTTTAAGGAACTAAAGCAAGACATTTCTAGTTTCCGCTTTGAAGTCCTGGGGTTA
CTAAGAGGAAGCAAACTGTCTACGGTGCAGTCGGCTCAGGCCACAAAGGAATCCTCCAAC
TCAGCGGACTCAGATGAAAAGAGTGACAACGAAGGCAGTAGCAAGGACAAGAAAAAGAAC
TTCAGCCTCTTCGATCTAACCACTCTGATTCACCCGCGATCAGCAGCGATTGCCTGCGAA
AGACACAATATCAGTAATGGCTCTGCCTTAGTGGTGCAAGAG---CCCCCAAGAGAGAAG
CAGAGAAAAGTGAATTTTGTGACCGATATCAAAAACTTTGGGCTGTTTCACAGACGGTCA
AAACAAAAT------GCTGCTGAGCAAAAT------GCAAACCCAATCTTCTCTGTTTCA
GAAGAAGTTGCTCGTCAACAGGCAGAAAGACCACTGGAGAGAAATATTCAACTGGAATCT
CGAGGG---TTAGCTTCGCGGGGTGACTTGAACATCCCTGGTCTCAGTGAACAATGTATA
TTAGTAGATCATCGAGAAAGGAATACGGACACCCTGGGTTTACAGGTGAGCAAGAGAGTG
TGTTCCTTCAAGTCGGAGAAAGTGGTGGTGGAGGACACCGTTCCAATAATACCAAAGGAG
AAG---CATGCGAAGGAAGAGGACTCCTGTATAGACTATGATGTGAACCTCACGGACACA
GTCACCCACGAAGATTATGTGACCACAAGATTGTGA
>XM_033103825.1 PREDICTED: Rhinolophus ferrumequinum transient receptor potential cation channel subfamily C member 4 (TRPC4), mRNA
GAATGGAAATTTGCTCGAACAAAACTTTGGATGAGTTATTTTGAAGAAGGAGGTACCCTG
CCTACTCCCTTCAATGTCATCCCAAGCCCCAAGTCTCTCTGGTACCTGATCAAATGGATT
TGGACACACCTGTGCAAGAAAAAGATGAGAAGAAAGCCAGAAAGTTTTGGAACAATAGGG
AGGCGAGCTGCTGATAATTTAAGAAGACATCACCAGTATCAAGAAGTTATGAGGAATCTG
GTGAAGCGATATGTTGCCGCGATGATTAGAGATGCCAAAACTGAAGAGGGCCTGACTGAA
GAGAACTTTAAGGAACTAAAGCAAGACATTTCTAGTTTCCGCTTTGAAGTCCTGGGGTTA
CTGAGAGGCTGCAAACTCTCTGCAGTCCAGTCGGCTCAGGCCGCGAAGGACTCTCCCAAT
TCGGCAGACTCCGATGAAAAGAGTGATAACGAAGGTAGCAGCAAAGACAAGAAGAAGAAC
TTCAGCCTTTTCGATTTAACCACTCTGATTCACCCGCGATCAGCAGCAATTGCCGCAGAA
AGACACAGCATAAGCAATGGCTCCGCCCTGGTGGTACAGGAG---CCCCCGCGGGAGAAG
CAGAGAAAAGTGAATTTTGTGACCGATATCAAAAACTTCGGGTTATTTCATAGACGATCA
AAACAAAAC------GCCTCCGAGCCAAAT------GCAAATCAGATCTTCTCTGTTTCA
GAAGATGTTGCTCGTCATCAGGCTGAAGGACCCCTGGAGAAAAATATTCAACTGGAATCT
CGAGGA---CTAGCTTCCCGGGGTGACCTGAGCATCCCAGGTCTCAGTGAACAGTGCGTA
TTAGTAGACCATCGGGAAAGGAATACGGACAGCCTGGGTTTACAGGTCAGCAAGAGAATG
TGTTCGTTCAAGTCAGAAAAGGTGGCGGTGGAGGACACTGTTCCAATAATACCAAAGGAG
GAG---CACGGAAAGGAAGAGGACTCCAGCATAGGCTATGATGTCACCCTCCCAGACTCA
GCTACCCATGACGATTATGTGACCACAAGATTGTGA
>XM_025049523.1 PREDICTED: Pteropus alecto transient receptor potential cation channel subfamily C member 4 (TRPC4), transcript variant X4, mRNA
GAATGGAAATTTGCTCGAACAAAGCTTTGGATGAGTTATTTTGAAGAAGGAGGTACCCTG
CCTACTCCGTTCAATGTCATCCCAAGCCCCAAGTCTCTCTGGTACTTGATCAAATGGATA
TGGACACACTTGTGCAAGAAAAAGATGAGAAGAAAGCCAGAAAGTTTTGGAACAATAGGG
AGGCGAGCTGCTGATAATTTGAGAAGACATCACCAGTATCAAGAAGTTATGAGGAACCTG
GTGAAGCGATATGTTGCTGCGATGATTAGAGATGCCAAAACCGAAGAAGGGCTGACTGAA
GAGAACTTTAAGGAACTAAAGCAAGACATTTCTAGTTTTCGCTTTGAAGTCCTGGGGTTA
CTAAGAGGAAGCAAACTCTCTGCAGTACAGTCTGCTCAGGCCACGAAAGACTTTCCTAAT
CCAGCAGACTCAGATGAAAAGAGCGATAACGAAGGTAGCAGCAAAGACAAGAAGAAGAAC
TTCAGCCTTTTTGATTTAACAGCTCTGATTCACCCGCGATCAGCTGCAATTGCA---GAA
AGACACAACATAAGCAACGGCTCTGCGCTGGTGGTGCAGGAG---CCCCTGCGGGAGAAG
CAGAGAAAAATGAATTTTGTGACAGATATAAAAACCTTCGGGTTATTTCATAGACGATCA
AAACAAAAC------GCTGCTGAGCAAAAT------GCAAATCAAATCTTCTCTGTTTCA
GAAGAGGTTGCTCGTCAACAAGCTGAGGGACCACTGGAGAGAAATATTCAACTGGAATCT
CGAGGA---TTAGCTTCACGGGGCGACCTGAGCATCCCCGGGCTCAGTGAACAGTGCATA
CTTGTAGACCATCGGGAAAGGAACACGGACAGCCTGGGTTTACAGATGGGCAAGAGAATG
TGTTCGTTCAAGTCAGAGAGGGTGGTGGTGGAAGACACTGTTCCAATAATACCAAAGGAG
AAG---CACGCAAAGGAAGAAGACTCTAGTACAGACTATGATGTAACCCTCACAGACACA
GTCACCCACGAAGATTATGTGACCACAAGATTGTGA
>XM_016123470.2 PREDICTED: Rousettus aegyptiacus transient receptor potential cation channel subfamily C member 4 (TRPC4), transcript variant X2, mRNA
GAATGGAAATTTGCTCGAACAAAGCTTTGGATGAGTTATTTTGAAGAAGGAGGTACCCTG
CCTACTCCGTTCAATGTCATCCCAAGCCCCAAATCTCTCTGGTACTTGATCAAATGGATA
TGGACACACTTGTGCAAGAAAAAGATGAGAAGAAAGCCAGAAAGTTTTGGAACAATAGGG
AGGCGAGCTGCTGATAATTTGAGAAGACATCACCAGTATCAAGAAGTTATGAGGAACCTG
GTGAAGCGATATGTTGCTGCAATGATTAGAGATGCCAAAACCGAAGAAGGGCTTACTGAA
GAGAACTTTAAGGAACTAAAGCAAGACATTTCTAGTTTTCGCTTTGAAGTCCTGGGGTTG
CTAAAAGGAAGCAAACTCTCTACAGGACAGTCTGCTCAGGCCATGAAAGACTTTCCTAAT
CCAGCAGACTCAGATGAAAAGAGCGATAATGAAGGTAGCAGCAAAGACAAGAAGAAGAAC
TTCAGCCTTTTTGATTTAACTGCTCTGATTCACCCGCGATCAGCAGCAATTGCCGCAGAA
AGACACAACATAAGCAACGGCTCTGTGCTGGTGGTACAGGAG---CCCCTGCGGGAGAAG
CAGAGAAAAATGAATTTTGTGACAGATATAAAAACCTTTGGTTTATTTCATAGACGATCA
AAACAAAAC------GCTGTTGAGCAAAAT------GCAAATCAAATCTTCTCTGTTTCA
GAAGAGGTTGCTCGTCAACAAGCTGAGGCAGCTCTGGAGAGAAATATTCAACTGGAATCT
CGAGGA---TTAGCTTCAAGGGGCGACCTGAGCATCCCCGGGCTCAGTGAACAGTGCATA
CTCGTAGACCATCGGGAAAGGAACACGGACAGTCTGGGTTTACAGGTGGGCAAGAGAATG
TGTTCATTCAAGTCAGAGAGGGTGGTAGTGGAGGACACTGTTCCAATAATACCAAAGGAG
AAG---CACGCAAAGGAAGAAGACTCTAGTACAGATTATGATGTAACCCTAAAAGACACA
GTCACCCACGAAGATTATGTGACCACACGATTATGA
>XM_008159223.3 PREDICTED: Eptesicus fuscus transient receptor potential cation channel subfamily C member 4 (TRPC4), transcript variant X2, mRNA
GAATGGAAATTTGCTCGAACAAAGCTTTGGATGAGTTATTTTGAAGAAGGAGGTACCCTA
CCTACTCCCTTCAATGTTATTCCGAGCCCTAAATCTCTTTGGTACCTGATCAAATGGATA
TGGACACACCTGTGCAAGAAAAAGATAAGAAGAAAGCCAGAAAGCTTTGGAACAATAGGG
AGGCGAACTGCTGATAATTTGAGAAAACATCACCAGTATCAAGAAGTTATGAGGAACCTG
GTGAAGCGATATGTTGCTGCAATGATTAGAGATGCCAAAACAGAAGAAGGCCTGACTGAA
GAAAACTTTAAGGAACTAAAGCAAGACATTTCTAGTTTCCGCTTTGAAGTCCTGGGGTTA
CTAAGAGGAAGCAAACTCTCTACAATACAATCTGCTCAGACCATGAAGGACACTTCTAAT
TCAGCAGACTCAGGTGAAAAGAGTGATAACGAAGTTACCAGCAAAGACAAG---AAGAAC
TTCAGCCTTTTCGATTTAACCACCCTGATCCATCCTCGATCAGCAGCAATTACCGCAGAA
AGACACAACATAAGCAATGGTTCTGCACTGGTGGTGCAGGAA---CGCCTGCGGGAGAAA
CAGAGAAAAATGAATTTTGTGACTGATATAAAAAACTTTGGGTTATTTTATAGACGATCA
AAACAAAAT------GCTGCCAAGCAAAAT------GCAAACCAAATCTTCTCTGTTTCA
GAAGAGGTTGCTCGTCAACAGGCTGAGGTATCACTGGAGAGAAATATTCAACTGGAATCT
CCAGGA---TTATCTTCAAGGGGTGACCTGGGCATACCTGGTCTCAGTGAACAATGCATA
TTAGTAGACCACCGAGAAAGGAATATGGACAGTCTAGGTTTGCAAGTTGGAAAGAGAATG
TGTGCCTTCAAATCAGAGAAGGTGATGGTGGAAGACACTGTTCCAATAATACCAAAGGAG
AAG---CATGCAAGGAAAGAGGACTCTAGTACAGACTATGATGCAAGCCTCACAAACACA
GTCATTCATGAAGATTATGTGACTACAAGATTGTGA
>XM_036454947.2 PREDICTED: Pipistrellus kuhlii transient receptor potential cation channel subfamily C member 4 (TRPC4), mRNA
GAATGGAAATTTGCTCGAACAAAGCTTTGGATGAGTTATTTTGAAGAAGGAGGTACCCTG
CCTACTCCCTTCAATGTTATTCCGAGCCCCAAATCTCTTTGGTACCTGATCAAATGGATA
TGGACACACCTGTGCAAGAAAAAGATAAGAAGAAAGCCAGAAAGCTTTGGAACAATAGGG
AGGCGAGCTGCTGATAATTTGAGAAGACATCACCAGTATCAAGAAGTTATGAGGAACCTG
GTGAAGCGATATATTGCTGCAATGATTAGAGATGCCAAAACTGAAGAAGGCCTGACTGAA
GAGAACTTTAAGGAACTAAAGCAAGACATTTCTAGTTTCCGCTTTGAAGTCCTGGGGTTA
CTAAGAGGAAGCAAACTCTCTACAGTACAATCTGCTCAGACCACAAAGGACACTTCTAAT
TCAGCAGACTCAGATGAAAAGACTGATAATGAAGGTACCAGCAAAGACAAG---AAGAAC
TTCAGCCTTTTTGATTTAACCACCTTGATTCATCCTCGATCATCAGCAATTACCACAGAA
AGACACAGCATAAGCAATGGTTCTGCACTGGTGGTGCAGGAA---CGCCTGCGGGAGAAA
CAGAGAAAAATGAATTTTGTGACTGATTTAAAAAACTTTGGATTATTTTATAGACGGTCA
AAACAAAAT------GCTGCCAAGCAAAAT------GCAAACCAAATTTTCTCTGTTTCA
GAAGAGGTTGCTCATCAACATGCTGAGGTATCTCTGGAGAGAAATATTCAACTGGAATCT
CCAGGA---ATATCTTCAAAGGGTGACCTGGGCATTCCTGGTCTCAGTGAACAATGCATA
TTAATAGACCACCGAGAAAGGAATATAGACAGTCAAGATTTACAAGTTGGAAAGAGAATG
TATGCCTTCAAATCAGAGAAGGTGATGATGGAAGACACTGTTCCAATAATACTAAAGGAG
AAG---CATGCAAGGAACGAGGACTCTAGTACAGACTATGATGCAGCCCTCAGAAACACA
GTCATTTACGAAGATTATGTGACTACAAGATTGTGA
>XM_005882679.2 PREDICTED: Myotis brandtii transient receptor potential cation channel, subfamily C, member 4 (TRPC4), transcript variant X2, mRNA
GAATGGAAATTTGCTCGAACAAAGCTTTGGATGAGTTATTTTGAAGAAGGAGGTACCCTG
CCTACTCCCTTCAATGTCATTCCGAGCCCCAAATCTCTTTGGTACCTGATCAAATGGATA
TGGACACACCTGTGCAAGAAAAAGATAAGAAGAAAACCAGAAAGCTTTGGAACAATAGGG
AGGCGAGCTGCTGATAATTTGAGAAGACATCACCAGTATCAAGAAGTTATGAGGAACCTG
GTGAAGCGATATGTTGCTGCAATGATTAGAGATGCCAAAACTGAAGAAGGCCTGACTGAA
GAGAACTTTAAGGAACTAAAGCAAGACATTTCTAGTTTCCGCTTTGAAGTCCTGGGGTTA
CTAAGAGGAAGTAAACTCTCTACAGTACAATCCGCTCAGGCCACGAAGGACACTTCTAAT
TCAGCAGACTCAGATGAAAAGAGTGATAACGAAGGTATCAGCAAAGACAAG---AAGAAC
TTCAGCCTTTTCGACTTAACCACCCTGATCCACCCGCGATCAGCAGCAATTGCTGCAGAA
AGACACAACATAAGCAATGGTTCTGCGCTGGTGGTGCAGGAG---CGCCTGCGGGAGAAG
CAGAGAAAAGTGAATTTTGTGACTGATATAAAAAACTTGGGGTTATTTTATAGACGATCA
AAACAAAAT------TCTGCCAAACAAAAT------GCAAACCAAATCTTCTCTGTTTCA
GAAGAGGTTGCTCGTCAACAGGCTGAAGTATCATTGGAGAGAAATATTCAACTGGAATCT
CCAGGA---TTATCTTCAAGGGGTGACCCGAGCATCCCTGGTCTCAGTGAACAATGCATA
TTAGTAGACCACCGGGAAAGGAATACCGACAGTCTGGGTTTACAAGTTGGAAAGAGAATG
TGTGCTTTCAAATCAGAGAAGGTGGTGATAGAAGACACTCTTCCAATAATACCAAAGGAG
AAG---CATGCAAGGAAAGAGGACTCTAGTGCAGACTATGATGCAACCCTCACTAACACA
GTCATCCAGGAAGATTATGTGACCACAAGATTGTGA
>XM_016208908.1 PREDICTED: Miniopterus natalensis transient receptor potential cation channel subfamily C member 4 (TRPC4), mRNA
GAATGGAAATTTGCTCGAACAAAGCTTTGGATGAGTTATTTTGAAGAAGGAGGTACCCTG
CCTACTCCCTTCAATGTCATCCCGAGTCCCAAGTCTCTTTGGTACCTGATCAAATGGATA
TGGACACACCTGTGCAAGAAAAAGATGAGAAGAAAGCCAGAAAGTTTTGGAACAATAGGG
AGGCGAGCTGCTGATAATTTGAGACGACACCACCAGTATCAAGAAGTTATGAGGAACCTG
GTGAAGCGATATGTTGCTGCAATGATTAGAGATGCCAAAACTGAAGAAGGCCTGACTGAA
GAGAACTTTAAGGAGCTAAAGCAAGACATTTCTAGTTTTCGCTTTGAAGTCCTGGGGTTA
CTAAGAGGAAGTAAACTGTCTGCCCTACAGTCTGCTCAGGCCACGAAGGACTCTTCTAAT
TCAGCAGGTTCTGATGAAAAGAGTGATAACGAAGGTACCAGCAAAGACAAGAAGAAGAAC
TTTAGTCTTTTCGATTTAACCACCCTGATCCACCCTCGATCAGCAGCAATTGCTGCAGAA
AGACACAACATAAGCAATGGCTCCCCTCCAGTGGTGCAGGAG---CGCCTGCGGGAAAAG
CAGAGAAAAATGAATTTTGTGACCGATATCAAAAACTTCGGGCTATTTTATAGACGATCA
AAACAAAAT------GCTGCAGAGCAAAAT------GCAAACCAAATCTTCTCTGTTTCA
GAAGAGGTTGCTTGTCAACAGGCTGAAGCATCACTGGAGAGAAATAGCCAACTGGAATCT
CGAGGA---TTAGCTTCAAGGGGTGACCTGAGCATCCCTGGTCTCAGTGAACAATGCATA
TTAGTAGACCACCGGGAAAGGAATGCGGACAGTCTGGGTTTACAGGTTGGCAAGATAATG
TGTTCCTTCAAATCAGAGAAGGCAGTGGTGGAGGACACTGTCCCAATAATACCAAAGGAG
AAG---CATGCAAGGGAAGAGGACTCCAATACAGACTATGATGCAGCCCTCATAAACACA
GTCACCCATGAAGATTATGTGACCACAAGACTGTGA
>XM_036250161.1 PREDICTED: Molossus molossus transient receptor potential cation channel subfamily C member 4 (TRPC4), mRNA
GAATGGAAATTCGCTCGGACGAAGCTCTGGATGAGCTACTTTGAAGAAGGAGGAACCCTG
CCGACTCCCTTCAACGTCATCCCAAGCCCCAAATCTCTCTGGTACCTGATCAAATGGATA
TGGACACACCTGTGCAAGAAAAAGATAAGAAGAAAACCGGAAAGTTTTGGAACAATAGGG
CGGCGAGCGGCTGACAACTTGAGGAGACACCACCAGTACCAAGAGGTCATGAGGAACCTG
GTGAAGCGCTATGTGGCTGCCATGATCAGAGACGCCAAGACCGAGGAGGGTCTGACAGAG
GATAACTTCAAGGAGCTGAAGCAGGACATCTCGAGCTTCCGCTTCGAGGTGCTGGGCTTG
CTGAGAGGGGCCCAGCTGCCCGGGGTGCAGGCCGCGCCCCCCGCGCAGGACCCCGGCCCC
TCGGCGCACCCGGCGGCCAAGGGCGACAGCGAAGGCGGCGGCCGGGACCGGAGGAAGAAC
TTCAGCCTCTTCGACCTGACCACGCTGATCCACCCGCGCTCGGCCGCGATCGCGGCGGAC
AGACACGGCCTCAGCAACGGCTCGGCCCTGGCGGCGCCCGCG---CGCCCACGCGAGCGG
CCCCGGAAGGCGCCC---GCGGCCGACGTCCGGAACCTCGGGCTGTTCCACCGGCGCGCC
CGGCCCAAG------GCCGCCGAGCCGGGC------GCGAACCACGTCTTCTCCGTCTCG
GGGGAGGTCGCCGGTCGACAGGCCGAAGGGGCGCTGGACAGGCCCGCGCCGCTGGAGCCG
CGCGCC---TTGGCCTCCAGGGCCGACCTGGGCATCCCGGGGCTCAGCGAACAGTGCGTC
CTGGTGGACCGCCGGGAGCGGAATCCCGACAGCCTGGGGGTGCCGGTGGCCCAGAGAATG
TGTCCCTCCGAGGCAGAGACGGGGGTGGCGGGGGACGCGGTGCCCATCGTGCCCAAAGGG
AAG---CGCGCGAGGGGCGAGGACGCGCGTGCGGACCACGCCGCCTCCCTCCCCAGCGCC
GCCGCCCACGAGGGGGACGTGACCACGCGATTGTGA
>XM_054586675.1 PREDICTED: Pteronotus mesoamericanus transient receptor potential cation channel subfamily C member 4 (TRPC4), transcript variant X6, mRNA
GAGTGGAAGTTTGCTCGAACAAAGCTTTGGATGAGCTATTTTGAAGAAGGGGGGACCCTG
CCCACGCCCTTCAACGTCATCCCGAGCCCCAAGTCTCTCTGGTACCTGGTCAAGTGGATA
TGGACGCACCTGTGCAAGAAGAAGATGAGAAGGAAGCCGGAAAGCTTTGGAACGATAGGG
AGGCGGGCGGCTGACAACTTGAGGCGACACCACCAGTACCAGGAAGTGATGAGGAGCCTG
GTGAAGCGCTACGTGGCCGCGATGATCCGAGACGCCCGCACCGAGGAAGGCCTGACCGAG
GAGAACTTCAAGGAACTGAAGCAGGACATCTCCAGCTTCCGCTTTGAAGTCCTGGGCTTG
CTGAGGGGAAGCAAGCTCTCTCCAGTGCAGCCCGCTCCCGCCGAGAAGGGCTCCTCTAAC
TTAGCCGACTGGGAGGACAGGGGCGAC---GAAGCCGCAGGCAAAGACAAGAAGAAGAAC
TTCAGCCTCTTCGACCTGACCACCCTGATCCACCCACGCTCGGCGGCCATCGCCGCAGAG
AGACACCCCGTGAGCAACGGCTCCGCCCTGGTGGGGCAGGAGCCCCCGCCGCGGGAGAAG
CAGAGGAGAATGAATTTTGTGGCCGACATCAAACATTTCGGGTTGTTTCACAGACGGTCC
AAACACAGC------GCCGCGGAGCAACAC------GCACACCCGATCTCGTCTGTTTCG
GAAGAGGTGGCTCGGCACCAGGCCGAGGGGTCCCTGGAGAGGAGCGCTCAGCTGGAGCCG
CGAGGG---CTGGCGGCCCGCGGCGAGCGCAGCATCCCCGGGCTCAGCGAACAGTGCGTC
CTGGTGGACCACCGGGAGCGCAGCGCGGACAGCCTGCCCGTGCAGGTGGGCAAGAGGATC
TGCGCCTTCAAACCCGAGAAGGCGGTGGTGGAGGACACAGTCCCCATTATCCCCAAGGGG
GGG---CGTGCCCGGGAGGAGGACTCCAGCTCCGACTACGACGCCACCCTCTCCGACACC
GTCGCCCACGAAGACTACGTGACCACCAGGTTGTGA
>XM_024566758.3 PREDICTED: Desmodus rotundus transient receptor potential cation channel subfamily C member 4 (TRPC4), mRNA
GAGTGGAAGTTTGCTCGAACAAAGCTCTGGATGAGCTACTTTGAAGAAGGTGGCACCCTG
CCCACGCCCTTCAACGTCATCCCGAGCCCCAAGTCCCTCTGGTACCTGGTCAAGTGGCTA
TGGACACACCTGTGCAAGAAAAAGATGCGAAGGAAGCCCGAGAGCTTCGGAACAATAGGG
AGGCGAGCAGCTGATAATTTGAGACGACACCACCAGTATCAAGAGGTGATGAGGAGCCTG
GTGAAGCGGTACGTGGCCGCGATGATCCGAGACGCCCGCACGGAGGAAGGCCTGACCGAG
GAAAACTTCAAGGAACTGAAGCAAGACATCTCCAGTTTCCGCTTCGAAGTCCTGGGGCTG
CTGAGAGGAAGTAAACTCTCTCCAGTCCAGTCCACTCCGGCCACAAAGGGCTCTTCCTAT
GCCGCGGACCCAGAGGACAGGAGCGAT---GAAGGCCCCGGCAAAGACAAGAAGAAGAAC
TTCAGCCTCTTCGACCTGACCACGCTGATCCACCCGCGCTCCGCAGCCATCGCAGCCGAA
AGGCACACCGTGAGCAACGGCTCGGCGCTGGTGGGGCAGGAGCCCCCTCCGCGGGAGAAG
CAGAGAAAAATGAACTTCGTGACCGACATCAAACACTTTGGGCTATTCCACAGACGATCC
AAACACAGT------GCTGTCGAGCAACAT------GCAAACCAGATCCTATCTGTTTCC
GAAGAGGTGGCTCGTCACCAGGCCGAAGGGTCCCTGGAGAGACACAGTCAGCTGGAAGCT
CGAGGG---CTGGCTTCCCGGGGCGAGCGCAGCATCCCGGGGCTCAGCGAACAGTGCGTC
CTGGTGGACCACCGCGAGCGGAACACGGACAGCCTGCCCGTGCAGGTGGGCAAGCGGATC
TGCTCCTTCAAGTCGGAGAAGGCGGTGGTGGAGGACACTGTCCCCATTATCCCCAAGGAG
AGG---CACGCCCGGGAGGAGGACTCCAGCTCAGACTACGATGCCACCCTCTCCGACACT
GTCGCCCACGAAGATTATGTGACCACCAGGTTGTGA
>XM_037138713.2 PREDICTED: Artibeus jamaicensis transient receptor potential cation channel subfamily C member 4 (TRPC4), transcript variant X2, mRNA
GAGTGGAAGTTCGCTCGAACGAAGCTCTGGATGAGCTACTTTGAAGAAGGTGGCACCCTG
CCCACGCCCTTCAACGTCATCCCCAGCCCCAAGTCCCTCTGGTACCTGGTCAAGTGGATC
TGGACACACCTGTGCAAGAAAAAGATGCGAAGAAAGCCCGAGAGCTTCGGGACGATAGGG
AGGCGAGCGGCTGATAATTTGAGACGACACCACCAGTATCAAGAGGTGATGAGGAGCCTG
GTGAAGCGGTACGTGGCCGCGATGATCCGAGACGCCCGCACGGAGGAGGGTCTGACCGAG
GAGAACTTCAAGGAACTGAAGCAGGACATCTCCAGTTTCCGCTTCGAAGTCCTGGGGTTG
CTAAGAGGAAGCAAACTGTCTCCGGTCCAGCCCGATCCAGCCCCAAAGGGCTGTTCCTAT
TCCGCGGACTCGGAGGACAGGAGTGAC---GAAGGCGCCGGCAGAGACAAGAAGAAGAAC
TTCAGCCTCTTCGACCTGACCACCCTGATCCACCCGCGCTCCGCGGCCATCACGGCCGAA
AGGCACACTGTGAGCAACGGCTCCGCCCTGCTGGGGCAGGAGCTCCCTCCGCGGGAGAAG
CAGAGGAAAATGAATTTCGTGACCGACATCAAGCACTTCGGCTTATTTCACAGACGATCC
AAACACAGC------GCTGCCGAGCAACAG---CACACAAACCAGATCGCATCTGTTTCC
GAGGAGGTGGCCCGTCTGCAGGCCGAGGGGTCCCTGGAGAGAACCGGCCAGCTGGAAGCT
CGGGGG---CTGGCCGCCCGGGGCGAGCGCGGCATCCCCGGGCTCAGCGAACAGTGCGTC
CTGGTGGACCACCGCGAGCGGAGCACGGACAGCCTGCCCGTGCAGGTGGGCAGGCGGATC
TGCCCCTTCAAGTCCGAGAAGGCGGTGGTGGAGGACACCGTGCCCATCATTCCCAAGGAG
AGG---CGCAGCCGGGGGGAGGACTCCAGCTCAGACTACGACGCCGCCCTCTCCGACACT
GTCGCCCGCGAAGATTACGTGACCACCAGGTTGTGA
>XM_045839128.1 PREDICTED: Phyllostomus hastatus transient receptor potential cation channel subfamily C member 4 (TRPC4), transcript variant X4, mRNA
GAGTGGAAGTTCGCGCGGACGAAGCTCTGGATGAGCTACTTCGAGGAAGGCGGCACCCTG
CCCACGCCCTTCAACGTCGTCCCCAGCCCCAAGTCCCTGTGGTACCTGGTCAAGTGGCTC
TGGACCCACCTGTGCAAGAAGAAGATGCGGAGGAAGCCCGAGAGCTTCGGGACCATAGGG
AGGCGAGCGGCTGATAACTTGCGACGACACCACCAGTATCAGGAGGTGATGCGGAGCCTG
GTGAAGCGGTACGTGGCCGCCATGATCCGAGACGCCCGCACCGAGGAAGGCCTGACCGAG
GAGAACTTCAAGGAGCTGAAGCAAGACATCTCCAGCTTCCGCTTCGAGGTGCTGGGGCTG
CTGAGAGGGGGCAAGCTCTCCCCGGCCCAGCCCGCCCCGGCCAGCAGGGGCCGCCCCTGC
CCCGCGGACCCGGAGGAC------------GAGGGCGCCGGCAGGGACAAGAGGAAGAAC
TTCAGCCTCTTCGACCTGACCACGCTGATCCACCCACGCTCCGCCGCCATCGCGGCCGAG
CGGCACCCCGTGAGCAACGGCTCCGCCCTGCTGGGCCAGGAGCCGCCGCCGCGGGAGAAG
CAGCGGCGCATGCACTTCGTGGCCGACATCAAGCACTTCGGGCTGTTCCACAGGCGGTCC
AGGCACAGCACCGCCGCCGCCGAGCAGCCGCCGCACGGGCACCCCATCGCGTCCGTGTCC
GAGGAGGTGGCCCGCCACCAGGCCGAGGGGTCCCTGGCCCGGGACGGCCCGCTGGAGGCG
CGAGGGGGGCTGGCCGCCCGGGGCGAGCGCGGCCTCCCGGGGCTCGGCGAACAGTGCGTG
CTGGTGGACCACCGCGAGCGCGGCGCCGACAGCCTGCCCGCGCAGGTGGGCAGGCGCCTC
TGCCCCTTCAAGGCGGAGAGGGCGGTGGTGGAGGACACCGTCCCCATCATCCCCAGGGGC
AGG---CACGCCCGGGGGGAGGACTCCAGCTCGGACTGCGACGCCGCCCCCTCCGACACG
GCCGCCCACGAGGACTACGTGACCACCCGGTTGTGA
>XM_007117007.2 PREDICTED: Physeter macrocephalus transient receptor potential cation channel subfamily C member 4 (TRPC4), transcript variant X1, mRNA
GAATGGAAATTTGCTCGGACAAAGCTTTGGATGAGTTATTTTGAAGAAGGAGGTACCCTG
CCCACTCCCTTCAATGTCATCCCAAGCCCCAAGTCTCTCTGGTACCTGATCAAATGGATA
TGGACACACCTGTGCAAGAAAAAGATGAGAAGAAAGCCAGAAAGTTTTGGAACAATAGGG
AGGCGAGCTGCTGATAATTTAAGAAGACATCACCAATATCAAGAAGTTATGAGAAACCTG
GTAAAGCGATACGTGGCTGCAATGATTAGAGACGCCAAAACTGAAGAAGGTCTGACTGAG
GAGAACTTTAAGGAACTGAAGCAAGACATTTCTAGCTTCCGCTTTGAAGTCCTGGGGTTA
CTAAGAGGAAGCAAACTCTCTACGGTCCAATCTGCTCAGGGCACGAAGGATTCTTCTAAC
TCCGCAGACTCGGATGAAAAGAGTGATAACGAAGGTAGTAGCAAGGACAAGAAAAAGAAC
TTCAGCCTCTTCGACTTAACCACCCTGATTCACCCACGATCAGCAGCGATCGCTTCCGAA
AGACACACCATCAGCAACGGCTCCGCCCTGGTGGTGCAGGAG---CCACCGAGGGAGAAG
CAGAGAAAAGTGAATTTTGTGACCGATATCAAAAACTTCGGGTTATTTCATAGACGATCA
AAACAACAC------GCTGCCGAGCAAAAT------GCAAACCAAATCTTCTCCGTTTCG
GAAGAGGTGGCTCGTCAACAAGTTGAAGCACCACTAGAGACAAACATCCAACTGGAATCT
CGAGGG---TTAGCTTCCCGGGGTGACTTGAACATCCCAGGTCTCAGCGAACAGTGTATA
TTAGTAGATCATCGAGAAAGAAATACGGATTCCCTGGGTTTACAGGTGGGCAAGAGAGTG
TGTTCGTTCAAGTCAGAGAAGGTGGTGGTGGAGGACACGGTTCCAATCATACCAAAGGAG
AAA---CATGCAAAGGAAGAGGACTGCAGTGTAGACTACGATGCAAACCTCACAGACATG
GTCACCCACGAAGATTACGTGACCACAAGATTGTGA
>XM_027116465.1 PREDICTED: Sagmatias obliquidens transient receptor potential cation channel subfamily C member 4 (LOC113625679), transcript variant X3, mRNA
GAATGGAAATTTGCTCGGACCAAGCTTTGGATGAGTTATTTTGAAGAAGGAGGTACCCTG
CCTACTCCCTTCAATGTCATCCCAAGCCCCAAGTCTCTCTGGTACCTGATCAAATGGATA
TGGACACACCTGTGCAAGAAAAAGATGAGAAGAAAGCCAGAAAGTTTTGGAACAATAGGG
AGGCGAGCTGCTGATAATTTAAGAAGACATCACCAATATCAAGAAGTTATGAGGAACCTG
GTAAAGCGATACGTGGCTGCAATGATTAGAGATGCCAAAACTGAAGAAGGTCTGACTGAG
GAGAACTTTAAGGAACTGAAGCAAGACATTTCTAGCTTCCGCTTTGAAGTCCTGGGGTTA
CTAAGAGGAAGCAAACTCTCTACGGTCCAATCTGCTCAGGGCACGAAGGATTCTTCTAAC
TCCGCAGACTCGGATGAAAAGAGTGATAACGAAGGTAGTAGCAAGGACAAGAAAAAGAAC
TTTAGCCTCTTCGACTTAACCACCCTGATTCACCCACGATCAGCAGCGATCGCCTCCGAA
AGACACACCATCAGCAACGGCTCCGCCCTGGTGGTGCAGGAG---CCACCGAGGGAGAAG
CAGAGAAAAGTGAATTTTGTGACCGATATCAAAAACTTCGGGTTATTTCATAGACGATCA
AAACAACAC------GCTGCCGAGCAAAAT------ACAAACCAAATCTTCTCCGTTTCA
GAAGAGGTGGCTCGTCAACAAGCTGAAGCACCACTAGAGACAAACATCCAACTAGAATCT
CGAGGG---TTAGCTTCCCGGGGTGACTTGAACATCCCAGGTCTCAGCGAACAGTGTATA
TTAGTAGATCATCGAGAAAGAAATACGGATTCCCTGGGTTTACAGGTTGGCAAGAGAGTG
TGTTCATTCAAGTCGGAGAAGGTGGTGGTGGAGGACACGGTTCCAATCATACCAAAGGAG
AAA---CATGCAAAGGAAGAGGACTGCAGTGTAGACTACGATGCAAACCTCACAGACATG
GTCACCCATGAAGATTACGTGACCACAAGATTGTGA
>XM_060079796.1 PREDICTED: Mesoplodon densirostris transient receptor potential cation channel subfamily C member 4 (TRPC4), mRNA
GAATGGAAATTTGCTCGGACAAAGCTTTGGATGAGTTATTTTGAAGAAGGAGGTACCCTG
CCTACTCCCTTCAATGTCATCCCAAGCCCCAAGTCTCTCTGGTACCTGATCAAATGGATA
TGGACGCACCTGTGCAAGAAAAAGATGAGAAGAAAGCCAGAAAGTTTTGGGACAATAGGG
AGGCGAGCTGCTGATAATTTAAGAAGACATCACCAATATCAAGAAGTTATGAGGAACCTG
GTAAAGCGATACGTGGCTGCAATGATTAGAGACGCCAAAACTGAAGAAGGTCTGACTGAG
GAGAACTTTAAGGAACTGAAGCAAGACATTTCTAGCTTCCGCTTTGAAGTCCTGGGGTTA
CTAAGAGGAAGCAAACTCTCTACGGTCCAATCTGCTCAGGGCACGAAGGATTCTTCTAAC
TCCGCAGACTCGGATGAAAAGAGTGATAACGAAGCTAGTAGCAAGGACAAGAAAAAGAAC
TTTAGCCTCTTCGACTTAACCACCCTGATTCACCCACGATCAGCAGCAATCGCCTCCGAA
AGACACACCATCAGCAACGGCTCCGCCCTGGTGGTGCAGGAG---CCACCGAGGGAGAAG
CAGAGAAAAGTGAATTTTGTGACCGATATCAAAAACTTTGGGTTATTTCATAGACGATCA
AAACAACAC------ACTGCCGAGCAAAAT------GCAAACCAAATCTTCTCCGTTTCC
GGAGAGGTGGCTCGTCAACAAGCTGAAGCACCACTAGAGACAAACATCCAACTGGAATCT
CGAGGG---TTAGCTTCCCGGGGTGACTTGAACATCCCAGGTCTCAGCGAACAGTGTATA
TTAGTAGATCATCGAGAAAGAAATACGGATTCCCTGGGTTTACAGGTTGGCAAGAGAGTG
TGTTCATTCAAGTCAGAGAAGGTGGTGGTGGAGGACACAGTTCCAATCATACCAAAGGAG
AAA---CACGCAAAGGAAGAGGACTGCAGTGTAGACTACGATGCAAACCTCACAGACATG
GTCACCCACGAAGATTACGTGACCACAAGATTGTGA
>XM_022574682.2 PREDICTED: Delphinapterus leucas transient receptor potential cation channel subfamily C member 4 (TRPC4), mRNA
GAATGGAAATTTGCTCGGACAAAGCTTTGGATGAGTTATTTTGAAGAAGGAGGTACCCTG
CCTACTCCCTTCAATGTCATCCCAAGCCCCAAGTCTCTCTGGTACCTGATCAAATGGATA
TGGACACACCTGTGCAAGAAAAAGATGAGAAGAAAGCCAGAAAGTTTTGGAACAATAGGG
AGGCGAGCTGCTGATAATTTAAGAAGACATCACCAATATCAAGAAGTTATGAGGAACCTG
GTAAAGCGATACGTGGCTGCAATGATTAGAGACGCCAAAACTGAAGAAGGTCTGACTGAG
GAAAACTTTAAGGAACTGAAGCAAGACATTTCTAGCTTCCGCTTTGAAGTCCTGGGGTTA
CTAAGAGGAAGCAAGCTCTCTACGGTCCAATCTGCTCAGGGCACGAAGGATTCTTCTAAC
TCCGCAGACTCGGATGAAAAGAGTGATAACGAAGGTAGTAGCAAGGACAGGAAAAAGAAC
TTTAGCCTCTTCGACTTAACCACCCTGATTCACCCACGATCAGCAGCGATCACCTCCGAA
AGACACACCATCAGCAACGGCTCCGCCCTGGTGGTGCAGGAG---CCACCGAGGGAGAAG
CAGAGAAAAGTGAATTTTGTGACCGATATCAAAAACTTCGGGCTATTTCACAGACGATCA
AAA---CAC------GCTGCCGAGCAAAAT------GCAAACCAAATCTTCTCCGTTTCG
GAAGAGGTGGCTCGTCAACAAGCTGAAGCACCACTAGAGACAAACATCCAACTGGAATCT
CGAGGG---TTAGCTTCCCGGGGTGACTTGAACATCCCAGGTCTCAGCGAACAGTGTATA
TTAGTAGATCATAGAGAAAGAAATACGGATTCCCTGGGTTTACAGGTTGGCAAGAGAGTG
TGTTCATTCAAGTCGGAGAAGGTGGTGGTGGAGGACACGGTTCCAATCATACCAAAGGAG
AAA---CACGCAAAGGAAGAGGACTGCAGTGTAGACTATGATGCAAACCTCACAGACATG
GTCACCCACGAAGATTACGTGACCACAAGATTGTGA
>XM_057532914.1 PREDICTED: Balaenoptera acutorostrata transient receptor potential cation channel subfamily C member 4 (TRPC4), transcript variant X3, mRNA
GAATGGAAATTTGCTCGGACAAAGCTTTGGATGAGTTATTTTGAAGAAGGAGGTACCCTG
CCTACTCCATTCAATGTCATCCCAAGCCCCAAGTCTCTCTGGTACCTGATCAAATGGATA
TGGACACACCTGTGCAAGAAAAAGATGAGAAGAAAGCCAGAAAGTTTTGGAACAATAGGG
AGGCGAGCTGCTGATAATTTAAGAAGACATCACCAATATCAAGAAGTTATGAGGAACCTG
GTAAAGCGATACGTGGCTGCAATGATTAGAGACGCCAAAACTGAAGAAGGTCTGACTGAG
GAGAACTTTAAGGAACTAAAGCAAGACATTTCTAGCTTCCGCTTTGAAGTCCTGGGGTTA
CTAAGAGGAAGCAAACTCTCTACGGTCCAATCTGCTCAGGGCACGAAGGATTCTTCTAAC
TCCGCAGACTCGGATGAAAAGAGCGATAACGAAGGTAGTATCAAGGACAAGAAAAAGAAC
TTTAGCCTCTTTGACTTAACCACCCTGATTCACCCACGATCAGCAGCGATCGCCTCCGAA
AGACACACCATCAGCAACGGCTCCGCCCTGGTGGTGCAGGAG---CCACCGAGGGAGAAG
CAGAGAAAAGTGAATTTTGTGACCGATATCAAAAACTTCGGGTTATTTCATAGACGATCA
AAACAACAC------GCTGCCGAGCAAAAT------GCAAACCAAATCTTCTCCGTTTCA
GAAGAGGTGGCTCGTCAACAAGCTGAAGCACCACTAGAGACAAACATCCAACTGGAATCT
CGAGGG---TTAGCTTCCCGGGGTGACTTGAACATCCCAGGTCTCAGCGAACAGTGTATA
TTAGTAGATCATCGAGAAAGAAATACGGATTCCCTGGGTTTACAGGTGGGCAAGAGAGTG
TGTTCGTTCAAGTCAGAGAAGGTGGTGGTGGAGGACACGGTTCCAATCATACCAAAGGAG
AAA---CACTCAAAGGAAGAGGACTGCAGTGTAGACTACGACGCAAACCTCACAGACATG
GTCACCCACGAAGACTACGTGACCACAAGATTGTGA
>XM_007447183.1 PREDICTED: Lipotes vexillifer transient receptor potential cation channel, subfamily C, member 4 (TRPC4), transcript variant X6, mRNA
GAATGGAAATTTGCTCGGACAAAGCTTTGGATGAGTTATTTTGAAGAAGGAGGTACCCTG
CCTACTCCTTTCAATGTCATCCCAAGCCCCAAGTCTCTCTGGTACCTGATCAAATGGATA
TGGACACACCTGTGCAAGAAAAAGATGAGAAGAAAGCCAGAAAGTTTTGGAACAATAGGG
AGGCGGGCTGCTGATAATTTAAGAAGACATCACCAATATCAAGAGGTTATGAGGAACCTG
GTAAAGCGATACGTGGCTGCAATGATTAGAGACGCCAAAACTGAAGAAGGTCTGACTGAA
GAGAACTTTAAGGAACTGAAGCAAGACATTTCTAGCTTCCGCTTTGAAGTCCTGGGGTTA
CTAAGAGGAAGCAAACTCTCTACGGTCCAATCTGCTCAGGGCACGAAGGATTCTTCTAAC
TCCGCAGACTCGGATGAGAAGAGTGATAACGAAGGTAGTAGCAAGGACAAGAAAAAGAAC
TTTAGCCTCTTCGACTTAACCACCCTGATTCACCCACGATCAGCAGCGATCGCCTCCGAA
AGACACACCATCAGCAACGGCTCCGCCCTGGTGGTGCAGGAG---CCACCGAGGGAGAAG
CAGAGAAAAGTGAGTTTTGTGACCGATATAAAAAACTTCGGGTTATTTCATAGACGATCA
AAACAACAC------GCTGCCGAGCAAAAT------GCAAACCAAATCTTCTCCGTTTCG
GAAGAGGTGACTCGTCAACAAGCTGAAGCACCACTAGAGACAAACATCCAACTGGAATCT
CGAGGG---TTAGCTTCCCGGGGTGACTTGAACATCCCAGGTCTCAGCGAACAGTGTATA
TTAGTAGATCATCGAGAAAGAAATACGGATTCCCTGGGTTTACAGGTTGGCAAGAGAGTG
TGCTCATTCAAGTCGGAGAAGGTGGTGGTGGAGGACACGGTTCCAATCATACCAAAGGAG
AAA---CACGCAAAGAAAGAGGACTGCGGCGTAGACTATGATGCAAACCTCACAGACATG
GTCACCCCCGAAGATTACGTGACCACAAGATTGTGA
>XM_031465904.1 PREDICTED: Camelus dromedarius transient receptor potential cation channel subfamily C member 4 (TRPC4), transcript variant X3, mRNA
GAGTGGAAATTTGCTCGAACAAAGCTTTGGATGAGTTATTTTGAGGAAGGGGGCACCCTG
CCTACTCCCTTCAACGTCATCCCGAGCCCCAAGTCTCTCTGGTACCTGATCAAATGGATA
TGGACCCACCTGTGCAAGAAAAAGATGAGAAGAAAGCCAGAAAGTTTTGGAACCATAGGG
AGGCGAGCGGCTGATAATTTAAGAAGACATCACCAATATCAAGAAGTTATGAGGAACCTG
GTGAAGCGGTATGTCGCCGCTATGATTAGAGACGCCAAAACTGAAGAAGGCCTGACTGAG
GAGAACTTTAAGGAACTCAAACAAGACATTTCTAGTTTCCGCTTTGAGGTCCTGGGCTTA
CTAAGAGGAAGCAAACTCTCCACGGTACAGTCTGCTCAGGGCATGAAGGAGTCTTCTAAC
TCCGTCGACTCCGATGAGAAGAGTGACAACGAAGGCAGCAGCAAGGACAAGAAAAAGAAC
TTCAGCCTCTTCGACTTAACCACCCTGATTCACCCGCGATCGGCCGCCATCGCCTCCGAG
AGACAC---ATGAGCAATGGCTCGGCGCTCGTGGTGCAGGAG---CCCCCGAGGGAGAAG
CCGAGGAAAGTCAATTTTGTGACCGATATTAAAAACTTCGGGCTGTTTCACAGACGATCA
AAA---CAC------CACGCTGCCGAGCAACAT---GCAAACCAAATCTTCTCCGTTTCG
GAAGGGGTTGCTCGCCAACAAGCCGAAGGACCCCCGGAGAGAAATATCCCCCTGGAATCT
CGAGGA---TTAGCTTCCCGGGGTGACCTGAACATCCCCGGGCTCAGCGAACAGTGTATA
TTAGTAGATCATCGAGAGAGAAACACGGACTCCCTGGGTTTACAGGCAAGCAGGGCAGTG
GGTTCGTTCGAGTCGGATAAGGTGGTGGTGGAGGACACGGTTCCGATCATACCAAAGGAG
AAG---CACGCGAAGGACAAGGACTCGAGTCGAGACTACGAGGCC------ACAGACACG
GTCACCCACGAGGATTATGTGACCACAAGACTGTGA
>XM_057707523.1 PREDICTED: Hippopotamus amphibius kiboko transient receptor potential cation channel subfamily C member 4 (TRPC4), mRNA
GAATGGAAATTTGCTCGAACAAAGCTTTGGATGAGTTATTTTGAAGAAGGGGGTACCCTG
CCTACTCCCTTCAACGTCATCCCAAGCCCCAAATCTCTCTGGTACCTGATCAAATGGATA
TGGACACATCTGTGCAAGAAAAAGATGAGAAGAAAGCCAGAAAGTTTTGGAACAATAGGG
AGGCGAGCTGCTGATAATTTGAGAAGACATCACCAATATCAAGAAGTTATGAGGAACCTG
GTAAAGCGATACGTGGCTGCAATGATTAGAGATGCCAAAACTGAAGAAGGTCTGACTGAG
GAGAACTTTAAGGAACTCAAGCAAGACATATCCAGCTTCCGTTTTGAAGTCCTGGGGTTA
CTAAGAGGAAGCAAACTCTCTACGGTCCAGTCTGCTCAAGGCACGAAGGATTCTTCTAAC
TCCGCAGACTCGGATGAAAAGAGTGATAATGAAGGTTGTAGCAAGGACAGGAAAAAGAAC
CTAAGCCTCTTCGACTTGACCACCTTGATTCACCCGCGATCCGCAGCGATCGCCTCCGAA
AGACACACCATCAGCAACGGCTCCGCCCTGGTGGTGCAGGAG---CCTCCCAGGGAGAAG
CACAGAAAAGTGAATTTTGTGACCGATATCAAAAACCTCGGGTTATTTCATAGACGATCA
AAA---CAA------CACGCTGCCGAGCAAAAT---GCAAAGCAGATCTTCTCCGTTTCA
GAAGAGGTGGCTCGCCAACAAGCTGAAGGACCACGGGAGAGGAACATCCAACTGGAATCT
CGAGGG---TTAGCTTCCCGGGGTGACTTGAACATCCCAGGTCTCAGCGAACAGTGTATA
TTAGTAGATCATCGAGAAAGAAATACGGACTCCCTGGGTTTACAGGTGGGCAAGAGAGTG
TGTTCGTTCAAGTCAGAGAAGGTGGTGGTGGAGGACACGGTTCCGATCATACCAAAGGAG
AAA---CACGCAAAGGAGGAGGACTCTAGTGTAGACTACGATGCAAACCTCACAGACACA
GTCACCCACGAAGATTACGTGACCACAAGATTGTGA
>XM_010810662.4 PREDICTED: Bos taurus transient receptor potential cation channel subfamily C member 4 (TRPC4), transcript variant X6, mRNA
GAATGGAAATTTGCTAGAACAAAGCTTTGGATGAGTTATTTTGAAGAAGGAGGTACCCTT
CCTACCCCCTTCAATGTCATCCCGAGCCCCAAGTCTCTCTGGTACCTGATCAAATGGATA
TGGACACACCTGTGCAAGAAAAAGATGAGAAGAAAGCCAGAAAGTTTTGGAACGATAGGG
AGGCGAGCTGCTGATAATTTGAGAAGACATCACCAATATCAAGAAGTTATGCGGAACCTG
GTAAAGCGATACGTTGCCGCAATGATTAGAGATGCCAAAACTGAGGAAGGTCTGACAGAG
GAGAACTTTAAGGAACTCAAGCAAGACATTTCTAGCTTCCGCTTTGAAGTCCTGGGGTTA
TTAAGAGGAAGCAAACTCTCCACGGTCCAGTCTGCCCAGGGCACCAAGGAGTCTTCTAAC
TCCGCAGACTCGGATGAAAAGAGTGATAACGAAGGTAGCAGCAAGGACAAGAAAAAGAAC
TTCAGCCTCTTCGACCTGACCACCCTCATTCACCCGCGGTCGGCGGCAATTGCCGCTGAA
AGACACACCATCAGCAATGGCTCCGCCCTCGTGGTGCAGGAG---CCCCCGAGGGAGAAG
CAGAGAAAAGTGAATTTTGTGACCGATATCAGACACTTTGGATTGTTTCACAGACGATCG
AAACAACAC------GCCGCCGCCGAGCAAAAC---GCAAACCAGATCTTCTCCGTTTCA
GAAGGGGTGGCCCGCCAACAAGCTGAAGGACCCCTGGAGAGGAGCATCCAGCTGGAGTCC
CGAACT---CTAGCTTCACGGGGTGACTTGAACATTCCGGGGCTCAGCGAACAGTGTATA
TTGGTAGATCATCGAGAAAGAAATACAGACTCCCTTGGTGTACAGGTGAGCAAGAGAGTG
TGTTCATTCAAGTCAGAGAAGGTGGTGGTGGAGGACACGGTTCCCATCATACCAAAGGAG
AAGAAACACGCGAAAGAGGAGGACTCGAGTGCAGACTATGATGCAAACCTCACAGACACC
ATCACCCACGAAGACTATGTGACCACAAGGTTGTGA
>XM_006065973.4 PREDICTED: Bubalus bubalis transient receptor potential cation channel subfamily C member 4 (TRPC4), transcript variant X2, mRNA
GAATGGAAATTTGCTAGAACAAAGCTTTGGATGAGTTATTTTGAAGAAGGAGGTACCCTT
CCTACCCCCTTCAATGTCATCCCGAGCCCCAAGTCTCTCTGGTACCTGATCAAATGGATA
TGGACACACCTGTGCAAGAAAAAGATGAGAAGAAAGCCAGAAAGTTTTGGAACGATAGGG
AGGCGAGCTGCTGATAATTTGAGAAGACATCACCAATATCAAGAAGTTATGCGGAACCTG
GTAAAGCGATACGTTGCTGCAATGATTAGAGATGCCAAAACTGAGGAAGGTCTGACAGAG
GAGAACTTTAAGGAACTGAAGCAAGACATTTCTAGCTTCCGCTTTGAAGTCCTGGGTTTA
TTAAGAGGAAGCAAACTCTCCACGGTCCAGTCTGCCCAGGGCACGAAGGAGTCTTCTAAC
TCCGCAGACTCGGATGAAAAGAGTGATAACGAGGGTAGCAGCAAGGACAAGAAAAAGAAC
TTCAGCCTCTTCGACCTGACCACCCTCATTCACCCGCGGTCGGCGGCAATTGCCGCCGAA
AGACACACCATCAGCAACGGCTCCGCCCTCGTGGTGCAGGAG---CCCCCGAGGGAGAAG
CAGAGAAAAGTGAATTTTGTGACTGATATCAGACACTTTGGGTTGTTTCACAGACGATCG
AAACAACAC------GTCGCCGCGGAGCAAAAC---GCAAACCAGATCTTCTCCGTTTCA
GAAGGGGTGGCTCGCCAACAAGCTGAAGGACCCCTGGAGAGGAGCATCCAGCTGGAGTCC
CGAGCT---CTAGCTTCACGGGGTGACTTGAACATCCCGGGGCTCAGCGAACAGTGTATA
TTGGTAGATCATCGAGAAAGAAATACAGACTCCCTGGGTGTACAGGTGAGCAAGAGAGTG
TGTTCATTCAAGTCAGAGAAGGTGGTGGTGGAGGACACGGTTCCCATCATACCAAAGGAG
AAGAAACACGCGAAAGAGGAGGACTCGAGTGTAGACTATGATGCAAACCTCACAGACACC
ATCACCCACGAAGACTATGTGACCACAAGGTTGTGA
>XM_055426212.1 PREDICTED: Moschus berezovskii transient receptor potential cation channel subfamily C member 4 (TRPC4), transcript variant X3, mRNA
GAATGGAAATTTGCTAGAACAAAGCTTTGGATGAGTTATTTTGAAGAAGGAGGTACCCTT
CCTACCCCCTTCAATGTCATCCCGAGTCCCAAGTCTCTCTGGTACCTGATCAAATGGATA
TGGACACACCTGTGCAAGAAAAAGATGAGAAGAAAGCCAGAAAGTTTTGGAACGATAGGG
AGGCGAGCTGCTGATAATTTGAGAAGACATCACCAATATCAAGAAGTTATGCGGAACCTG
GTAAAGCGATACGTTGCCGCAATGATTAGAGATGCCAAAACTGAAGAAGGTCTGACAGAG
GAGAACTTTAAGGAACTCAAGCAAGACATTTCTAGCTTCCGCTTTGAAGTCCTGGGGTTA
TTAAGAGGAAGCAAACTCTCCACGGTCCAGTCTGCTCAGGGCACGAAGGAGTCTTCTAAT
TCCGCAGACTCGGATGAAAAGAGTGATAACGAGGGTAGCAGCAAGGACAAGAAAAAGAAC
TTCAGCCTCTTCGACCTGACCACCCTCATTCACCCGCGGTCGGCGGCAATTGCCGCTGAA
AGACACACCATCAGCAACGGCTCCGCCCTCGTGGTGCAGGAG---CCCCCGAGAGAGAAG
CAGAGAAAAGTGAATTTTGTGACCGATATCAGACACTTTGGGTTGTTTCACAGACGATCG
AAACAACAC------GCCACCGCCCAGCAAAAC---GCAAACCAGATCTTCTCTGTTTCA
GAAGGGGTGGCCCGCCAACAAGCTGAAGGACCCCTGGAGAGGAGCATCCAGCTGGAGTCC
CGAGCT---TTAGCGTCACGGGGTGACTTGAACATCCCGGGGCTCAGCGAACAGTGCATA
TTGGTAGATCATCGAGAAAGAAATACAGACTCCCTGGGTGTACAGGTGAGCAAGAGAGTG
TGTTCATTCAAGTCAGAGAAGGTGGTGGTGGAGGACACGGTTCCCATCATACCAAAGGAG
AAGAAACACGCGAAAGAGGAGGACTCGAGTGTAGACTATGATGCAGACCTCACAGACACC
ATCACCCACGAAGACTATGTGACCACAAGGTTGTGA
>XM_060394394.1 PREDICTED: Ovis aries transient receptor potential cation channel subfamily C member 4 (TRPC4), transcript variant X9, mRNA
GAATGGAAATTTGCTAGAACAAAGCTTTGGATGAGTTATTTTGAAGAAGGAGGTACCCTT
CCTACCCCCTTCAATGTCATCCCAAGCCCCAAGTCTCTCTGGTACCTGATCAAATGGATA
TGGACACACCTGTGCAAGAAAAAGATGAGAAGAAAGCCAGAAAGTTTTGGAACAATAGGG
AGGCGAGCTGCTGATAATTTGAGAAGACATCACCAGTATCAAGAAGTTATGAGGAACCTG
GTAAAGCGATACGTTGCCGCAATGATTAGAGATGCCAAAACTGAGGAAGGTTTGACAGAG
GAGAACTTTAAGGAACTCAAGCAAGACATTTCTAGCTTCCGCTTTGAAGTCCTGGGGTTA
TTAAGAGGAAGCAAACTCTCCACGGTCCAGTCTGCCCAGGGCACGAAGGAGTCTTCTAAC
TCTGCAGACTCGGATGAAAAGAGTGATAACGAGGGTAGCAGCAAGGACAAGAAAAAGAAC
TTCAGCCTCTTCGACCTGACCACCCTCATTCACCCGCGGTCGGCGGCAATTGCCGCGGAA
CGACACACCATCAGCAACGGCTCCGCCCTCGTGGTGCAGGAG---CCCCCGAGGGAGAAG
CAGAGAAAAGTGAATTTTGTGACGGATATCAGACACTTTGGGTTGTTTCACAGACGATCG
AAACAACAC------GCCGCCGCCGAGCGAAAT---GCAAACCAGATCTTCTCCGTTTCA
GAAGGGGTGGCCCGTCAACAAGCTGAAGGACCCCTGGAGAGGAGCATCCAGCTGGAGTCC
CGAGCT---CTAGCTTCACGGGGTGACTTGAACATCCCGGGGCTCAGCGAACAGTGTATA
TTGGTAGATCATCGAGAAAGAAATACAGACTCCCTGGGTGTACAGGTGAGCAAGAGAGTG
TGTTCATTCAAGTCAGAGAAGGTGGTGGTGGAGGACACGGTTCCCATCATACCAAAGGAG
AAGAAACACGCGAAAGAGGAGGACTCGAGTGTAGACTATGATGCAAACCTCACAGACACC
GTCACCCACGAAGACTATGTGACCACAAGGTTGTGA
>XM_040267029.1 PREDICTED: Oryx dammah transient receptor potential cation channel subfamily C member 4 (TRPC4), mRNA
GAATGGAAATTTGCTAGAACAAAGCTTTGGATGAGTTATTTTGAAGAAGGAGGTACCCTT
CCTACCCCCTTCAATGTCATCCCGAGCCCCAAGTCTCTCTGGTACCTGATCAAATGGATA
TGGACACACCTGTGCAAGAAAAAGATGAGAAGAAAGCCAGAAAGTTTTGGAACGATAGGG
AGGCGAGCTGCTGATAATTTGAGAAGACATCACCAATATCAAGAAGTTATGCGGAACCTG
GTAAAGCGATACGTTGCCGCAATGATTAGAGATGCCAAAACTGAGGAAGGTCTGACAGAG
GAGAACTTTAAGGAACTCAAGCAGGACATTTCTAGCTTCCGCTTTGAAGTCCTGGGGTTA
TTAAGAGGAAGCAAACTCTCCACGGTCCAGTCTGCCCAGGGCACGAAGGAGTCTTCTAAC
TCCGCAGACTCGGATGAAAAGAGTGATAACGAGGGTAGCAGCAAGGACAAGAAAAAGAAC
TTCAGCCTCTTCGACCTGACCACCCTCATTCACCCGCGGTCGGCGGCAATTGCCGCCGAA
CGACACACCATCAGCAACGGCTCCGCCCTCGTGGTGCAGGAG---CCCCCGAGGGAGAAG
CAGAGAAAAGTGAATTTTGTGACGGATATCAGACACTTTGGGTTGTTTCACAGACGATCG
AAACAACAC------GCCGCCGCCGAGCAAAAC---GCAAACCAGATCTTCTCGGTTTCA
GAAGGGGTGGCCCGCCAACAAGCTGAAGGACCCCTGGAGAGGAGCATCCAGCTGGAGTCC
CGAGCT---CTAGCTTCACGGGGTGACTTGAACATCCCGGGGCTCAGCGAACAGTGTATA
TTGGTAGATCATCGAGAAAGAAATACAGACTCCCTGGGTGTACAGGTGAGCAAGAGAGTG
TGTTCATTCAAGTCGGAGAAGGTGGTGGTGGAGGACACGGTTCCCATCATACCAAAGGAG
AAGAAACACGCGAAAGAGGAGGACTCGAGTGTAGACTACGATGCAAACCTCACAGACACC
GTCACCCACGAAGACTATGTGACCACAAGGTTGTGA
>XM_061133198.1 PREDICTED: Dama dama transient receptor potential cation channel subfamily C member 4 (TRPC4), transcript variant X4, mRNA
GAATGGAAATTTGCTAGAACAAAGCTTTGGATGAGTTATTTTGAAGAAGGAGGTACCCTT
CCTACCCCCTTCAATGTCATCCCGAGCCCCAAGTCTCTCTGGTACCTGATCAAATGGATT
TGGACACACCTGTGCAAGAAAAAGATGAGAAGAAAGCCAGAAAGTTTTGGAACGATAGGG
AGGCGAGCTGCTGATAATCTGAGAAGACATCACCAATATCAAGAAGTTATGCGGAACCTG
GTAAAGCGATACGTGGCCGCAATGATTAGAGATGCCAAAACTGAGGAAGGTCTGACAGAG
GAGAACTTTAAGGAACTCAAGCAAGACATTTCTAGCTTCCGCTTTGAAGTCCTGGGGTTA
TTAAGAGGAAGCAAACTCTCTACAGTCCAGTCTGCTCAGGGCACGAAGGAGTCTTCTAAC
TCCGCAGACTCGGATGAAAAGAGTGATAACGAGGGTAGCAGCAAGGACAGGAAAAAGAAC
TTCAGTCTCTTCGACTTGACCACCCTCATTCACCCGCGATCGGCAGCAATTGCCGCCGAA
AGACACCCCATCAGCAACGGCTCCGCCCTTGTGCTCCAGGAG---CCCCCGAGGGAGAAG
CAGAGAAAAGTGAATTTTGTGACCGATATCAGACACTTTGGGTTGTTTCACAGACGATCG
AAACAACAC------GCCGCCGCCGAGCAAAAC---GCAAACCAGATCTTCTCCGTTTCA
GAAGGGGTGGCCCGCCAACAAGCTGAAGGACCCCTGGAGAGGAGCATCCAGCTGGAGTCC
CGAGCT---TTAGCTTCGCGGGGTGACTTGAACATCCCGGGGCTCAGCGAACAGTGTATA
TTGGTAGATCATCGAGAAAGAAATACAGACTCCCTGGGTGTACAGGTGAGCAAGAGAGTG
TGTTCATTCAAGTCAGAGAAGGTGGTGGTGGAGGACACTGTTCCCATCATACCGAAGGAG
AAGAAACACGCGAAAGAGGAGGACTCGAGTGTAGACTATGATGCAAACTTCACAGACACT
GTCACCCACGAAGACTATGTGACCACAAGGTTGTGA
>XM_020878215.1 PREDICTED: Odocoileus virginianus texanus transient receptor potential cation channel subfamily C member 4 (TRPC4), transcript variant X3, mRNA
GAATGGAAATTTGCTAGAACAAAACTTTGGATGAGTTATTTTGAAGAAGGAGGTACCCTT
CCTACCCCCTTCAATGTCATCCCGAGCCCCAAGTCTCTCTGGTACCTGATCAAATGGATA
TGGACACACCTGTGCAAGAAAAAGATGAGAAGAAAGCCAGAAAGTTTTGGAACGATAGGG
AGGCGAGCTGCTGATAATTTGAGAAGACATCACCAATATCAAGAAGTTATGCGGAACCTG
GTAAAGCGATACGTGGCCGCAATGATTAGAGATGCCAAAACTGAGGAAGGTCTGACAGAG
GAGAACTTTAAGGAGCTCAAGCAAGACATTTCTAGCTTCCGCTTTGAAGTCCTGGGGTTA
TTAAGAGGAAGCAAACTCTCTACGGTCCAGTCTGCTCAGGGCACGAAGGAGTCTTCTAAC
TCCGCAGACTCGGATGAAAAGAGTGATAACGAGGGTAGCAGCAAGGACAGGAAAAAGAAC
TTCAGTCTCTTCGACCTGACCACCCTCATTCACCCGCGATCAGCGGCAATTGCCGCCGAA
AGACACACCATCAGCAACGGCTCCGCGCTGGTGCTGCAGGAG---CCCCCGAGGGAGAAG
CAGAGAAAAGTGAATTTTGTGACCGATATCAGACACTTTGGGTTGTTTCACAGACGATCG
AAACAACAC------GCCGCCGCCGAGCAAAAC---GCAAACCAGATCTTCTCCGTGTCA
GAAGGGGTGGCCCGCCAACAAGCTGAAGGACCCCTGGAAAGGAGCATCCAGCTGGAGTCC
CGAGCT---TTAGCTTCGCGGGGTGACTTGAACATCCCGGGGCTCAGCGAACAGTGTATA
TTGGTAGATCATCGAGAAAGAAATACAGACTCCCTGGGTGTACAGGTGAGCAAGAGAGTG
TGTTCATTCAAGTCAGAGAAGGTGGTGGTGGAGGACACGGTTCCCATCATACCAAAGGAG
AAGAAACACGCGAAAGAGGAGGACTCGAGTGTAGACTATGATGCAAACCTCACAGACACC
GTCACCCACGAAGACTATGTGACCACAAGGTTGTGA
>XM_043892342.1 PREDICTED: Cervus elaphus transient receptor potential cation channel subfamily C member 4 (TRPC4), transcript variant X4, mRNA
GAATGGAAATTTGCTAGAACAAAGCTTTGGATGAGTTATTTTGAAGAAGGAGGTACCCTT
CCTACCCCCTTCAATGTCATCCCGAGCCCCAAGTCTCTCTGGTACCTGATCAAATGGATT
TGGACACACCTGTGCAAGAAAAAGATGAGAAGAAAGCCAGAAAGTTTTGGAACGATAGGG
AGGCGAGCTGCTGATAATCTGAGAAGACATCACCAATATCAAGAAGTTATGCGGAACCTG
GTAAAGCGATACGTGGCCGCAATGATTAGAGATGCCAAAACTGAGGAAGGTCTGACAGAG
GAGAACTTTAAGGAACTCAAGCAAGACATTTCTAGCTTCCGCTTTGAAGTCCTGGGGTTA
TTAAGAGGAAGCAAACTCTCTACGGTCCAGTCTGCTCAGGGCACGAAGGAGTCTTCTAAC
TCCGCAGACTCGGATGAAAAGAGTGATAACGAGGGTAGCAGCAAGGACAGGAAAAAGAAC
TTCAGTCTCTTCGACCTGACCACCCTCATTCACCCGCGATCGGCGGCACTTGCCGCCGAA
AGACACACCATCAGCAACGGCTCCGCCCTCGCGCTGCAGGAG---CCCCAGAGGGAGAAG
CAGAGAAAAGTGAATTTTGTGACCGATATCAGACACTTTGGGTTGTTTCACAGACGATCG
AAACAACAC------GCCGCCGCCGAGCAAAAC---GCAAACCAGATCTTCTCCGTTTCA
GAAGGGGTGGCCCGCCAACAAGCTGAAGGACCCCTGGAGAGGAGCATCCAGCTGGAGTCC
CGAGCT---TTAGCTTCGCGGGGTGACTTGAACATCCCGGGGCTCAGCGAACAGTGTATA
TTGGTAGATCATCGAGAAAGAAATACAGACTCCCTGGGCGTACAGGTGAGCAAGAGAGTG
TGTTCATTCAAGTCAGAGAAGGTGGTGGTGGAGGACACGGTTCCCATCATACCGAAGGAG
AAGAAACACGCGAAAGAGGAGGACTCGAGTGTAGACTATGATGCAAACCTCACAGACACC
GTCACCCACGAAGACTATGTGACCACAAGGTTGTGA
>XM_004399897.1 PREDICTED: Odobenus rosmarus divergens transient receptor potential cation channel, subfamily C, member 4 (TRPC4), transcript variant X6, mRNA
GAATGGAAATTCGCTCGAACAAAGCTTTGGATGAGTTATTTCGAAGAAGGAGGTACTCTG
CCTACTCCCTTCAATGTCATCCCAAGCCCCAAGTCTCTCTGGTACCTGATTAAATGGATC
TGGACACACCTGTGCAAGAAAAAGATGAGGAGAAAGCCTGAAAGTTTTGGAACAATAGGG
AGGCGAGCTGCTGATAATTTGAGAAGACATCACCAATATCAAGAGGTTATGAGGAACTTG
GTGAAGCGATACGTTGCCGCAATGATCAGAGATGCCAAAACTGAAGAAGGTCTGACTGAA
GAGAACTTTAAGGAACTAAAGCAAGACATTTCCAGTTTCCGCTTTGAAGTCCTGGGGTTG
CTCCGGGGAAGCAAACTCTCCACCGTGCAGGCGGCTCAGGCCACGAAGGAGTCCTTCAAT
TCAGCCGACTCGGATGAAAAGAGCGATAACGAAGGCAGCAGCAAGGACAAGCGAAAGAAC
TTCAGCCTTTTCGACTTAACCACTCTCATTCACCCGCGATCCGCAGCCATTGCCTCCGAG
AGACACAACATAAGCAACGGCTCCGCCCTGGTGGTGCAGGAG---CCGCTGAGGGAGAAG
CAGAGAAAAGTGAATTTTGTGACCGATATCAAAAACTTCGGGTTATTTCACAGACGAGCA
AAACAAAAT------GCTGCTGAGCAAAAT------GCAACCCAAATCTTCTCTGTTTCA
GAAGAAGTTACTCGTCAACAGGCCGAAAGACCACTGGAGAGAAATATTCAACTGGAATCT
CGAGGA---TTAGCTTCGCGGGGTGACTTGAACATCCCGGGTCTCAGTGAACAGTGTATA
TTAGTAGACCACCGAGAAAGGAATACGGACACCCTGGGTTTACAGGTGGGCAAGAGAGTG
TGTTCCTTCAAGTCGGAGAAGGTGGTGGTGGAGGACACTGTTCCAATCATACCAAAGGAG
AAG---CATGCAAAGGACGAGGACTCTAGTATAGACTATGATGTAAACCTCACAGACACA
GTCACCCACGAAGATTACATGACCACACGATTGTGA
>XM_027589178.2 PREDICTED: Zalophus californianus transient receptor potential cation channel subfamily C member 4 (TRPC4), transcript variant X9, mRNA
GAATGGAAATTCGCTCGAACAAAGCTTTGGATGAGTTATTTCGAAGAAGGAGGTACTCTG
CCTACTCCCTTCAATGTCATCCCGAGCCCCAAGTCTCTCTGGTACCTGATTAAATGGATC
TGGACACACCTGTGCAAGAAAAAGATGAGGAGAAAGCCTGAAAGTTTTGGAACAATAGGG
AGGCGAGCTGCTGATAATTTGAGAAGACATCACCAATATCAAGAGGTTATGAGGAACCTG
GTGAAGCGATACGTTGCCGCAATGATCAGAGATGCCAAAACTGAAGAAGGTCTGACTGAA
GAGAACTTTAAGGAACTAAAGCAAGACATTTCCAGTTTCCGCTTTGAAGTCCTGGGGTTG
CTCCGGGGAAGCAAACTCTCCACGGTGCAGGCGGCTCAGGCCACGAAGGAGTCCTTCAAT
TCAGCCGACTCGGATGAAAAGAGCGATAACGAAGGCAGCAGCAAGGACAAGCGAAAGAAC
TTCAGTCTTTTCGACTTAACCACTCTCATTCACCCGCGATCCGCCGCCCTTGCCTCCGAG
AGACACAACATAAGCAACGGCTCCGCCCTGGTGGTGCAGGAG---CCGCTGAGGGAGAAG
CAGAGAAAAGTGAATTTTGTGACCGATATCAAAAACTTCGGGTTATTTCACAGACGAGCA
AAACAAAAT------GCTGCTGAGCAAAAT------GCCACCCAAGTCTTCTCTGTTTCA
GAAGAAGTTACTCGTCAACAGGCCGAAAGACCGCTGGAGAGAAATATTCAACTGGAATCT
CGAGGA---TTCGCTTCGCGCGGTGACTTGAACATCCCGGGTCTCAGTGAACAGTGTATA
TTAGTAGACCACCGAGAAAGGAATACGGACACCCTGGGTTTACAGGTGGGCAAGAGAGTG
TGTTCCTTCAAGTCGGAGAAGGTGGTGGTGGAGGACACTGTTCCAATCATACCAAAGGAG
AAG---CATGCAAAGGACGAGGACTCTAGTATAGACTATGATGTAAACCTCACAGACACA
GTCACCCACGAAGATTACATGACCACACGATTGTGA
>XM_032403126.1 PREDICTED: Phoca vitulina transient receptor potential cation channel subfamily C member 4 (TRPC4), transcript variant X7, mRNA
GAATGGAAATTCGCTCGAACAAAGCTTTGGATGAGTTATTTCGAAGAAGGAGGTACTCTG
CCTACTCCCTTCAATGTCATCCCGAGCCCCAAGTCTCTCTGGTACCTGATTAAATGGATC
TGGACACACCTGTGCAAGAAAAAGATGAGGAGAAAGCCTGAAAGTTTTGGAACAATAGGG
AGGCGAGCTGCTGATAATTTGAGAAGACATCACCAATACCAAGAGGTTATGAGGAACCTG
GTGAAGCGATACGTTGCCGCAATGATCAGAGATGCCAAAACTGAAGAAGGTCTGACTGAA
GAGAACTTTAAGGAACTAAAGCAAGACATTTCCAGTTTCCGCTTTGAAGTCCTGGGGTTG
CTCCGGGGAAGCAAACTCTCCACCGTGCAGGCGGCTCAGGCCACGAAGGAGTCCTTCAAT
TCAGCCGACTCGGATGAAAAGAGCGATAACGAAGGCAGCAGCAAGGACAAGCGAAAGAAC
TTCAGCCTTTTCGACTTAACCACTCTGATTCACCCGCGATCCGCCGCCATAGCCTCCGAG
AGACACAACATAAGCAACGGCTCCGCCCTGGTGGTGCACGAG---CCGGCGAGGGAGAAG
CAGAGAAGAGTGAATTTTGTGACCGATATCAAAAACTTCGGGTTATTTCACAGACGATCA
AAACAAAAT------GCTGCTGAGCAAAAT------GCAACCCAAATCTTCTCTGTTTCA
GAAGAAGTTACTCGTCAACAGGCCGAAAGACCACTGGAGAGAAATATTCAACTGGAATCT
CGAGGA---TTAGCTTCGCGGGGTGACTTGAACATCCCGGGTCTCAGTGAACAGTGTATA
TTAGTAGACCACCGAGAAAGGAATACGGACACCCTGGGTTTACAGGTGGGCAAGAGAGTG
TGTTCCTTCAAGTCGGAGAAGGTGGTGGTGGAGGACACTGTTCCAATCATACCAAAGGAG
AAG---CATGCAAAGGACGAGGACTCTAGTATAGACTATGATGTAAACCTCACAGACACA
GTCACCCACGAAGATTACGTGACCACAAGATTGTGA
>XM_045869356.2 PREDICTED: Mirounga angustirostris transient receptor potential cation channel subfamily C member 4 (TRPC4), mRNA
GAATGGAAATTCGCTCGAACAAAGCTTTGGATGAGTTATTTCGAAGAAGGAGGTACTCTG
CCTACTCCCTTCAATGTTATCCCAAGCCCCAAGTCTCTCTGGTACCTGATTAAATGGATC
TGGACACACCTGTGCAAGAAAAAGATGAGGAGAAAGCCTGAAAGTTTTGGAACAATAGGG
AGACGAGCTGCTGATAATTTGAGAAGACATCACCAATATCAAGAGGTTATGAGGAACCTG
GTGAAGCGATACGTTGCCGCAATGATCAGAGATGCCAAAACTGAAGAAGGTCTGACTGAA
GAGAACTTTAAGGAACTAAAGCAAGACATTTCCAGTTTCCGCTTTGAAGTCCTGGGGTTG
CTCCGGGGAAGCAAACTCTCCACGGTGCAGGCGGCTCAGGCCACGAAGGAGTCCTTCAAT
TCCGCCGACTCGGATGAAAAGAGCGACAACGAAGGCAGCAGCAAGGACAAGCGGAAGAAC
TTCAGCCTTTTCGACTTGACCACTCTGATTCACCCGCGATCGGCCGCCATTGCCTCCGAG
AGACACAACGTAAGCAATGGCTCCGCCCTGGTGGTGCAGGAG---CCGCCGAGGGAGAAG
CAGAGAAGAGTGAATTTTGTGACCGACATCAAAAACTTCGGGTTATTTCACAGACGGTCA
AAACAAAGT------GCTGCTGGGCAGAAT------GCAACCCAGATCTTCTCTGTCTCA
GAAGAAGTTACTCGTCAACAGGCCGAAAGGCCACTGGGGAGAAACATTCAACTGGAATCT
CGAGGA---TTAGCTTCGCGGGGTGACTTGAACATCCCGGGTCTCAGTGAACAGTGTATG
TTGGTAGACCACCGAGAAAGGAATACGGACACCCTGGGCTTACAGGTGGGCAAGAGAGTG
TGTTCCTTCAAGTCGGAGAAGGTGGTGGTGGAGGACACCGTTCCAATCATACCAAAGGAG
AAG---CATGCAAAGGACGAGGACTCTAGCATAGACTATGATGTAAACCTCACAGACGCA
GTCGCCCACGAAGATTACGTGACCACAAGATTGTGA
>XM_022520653.1 PREDICTED: Enhydra lutris kenyoni transient receptor potential cation channel subfamily C member 4 (LOC111158553), mRNA
GAATGGAAATTCGCTAGAACAAAGCTTTGGATGAGTTATTTTGAAGAAGGTGGTACTCTG
CCTACTCCCTTCAATGTCATCCCAAGCCCCAAGTCTCTCTGGTACCTGATCAAATGGATA
TGGACACACCTGTGCAAGAAAAAGATGAGGAGAAAGCCTGAAAGTTTTGGAACAATAGGG
AGGCGAGCTGCTGATAATTTGAGAAGACATCACCAATATCAAGAGGTTATGAGGAACCTG
GTAAAGCGATACGTTGCCGCAATGATCAGAGATGCCAAAACTGAAGAAGGGCTGACTGAA
GAGAACTTTAAGGAACTAAAGCAAGACATTTCCAGTTTCCGCTTTGAAGTCCTGGGGTTG
CTACGAGGAAGCAAACTCTCCACAGTGCAGGCGGCTCAGGCCACGAAGGAGTCCTCCAAT
TCGGCCGACTCGGATGAGAAGAGCGATAACGAGGGCAGCAGCAAGGACAAGCGAAAGAAC
TTCAGCCTGTTCGACTTAACCACGCTGATTCACCCGCGATCAGCCGCCATTGCCTCCGAA
AGACACAACATAAGCAACGGCTCGGCTCTGGTGATGCAGGAG---CCCCCGAGGGAGAAG
CAGAGAAAAGTGAATTTTGTGACCGATATCAAAAACTTCGGGTTATTTCACAGACGATCC
AAACAAAAC------GCTGCTGAGCAAAAT------GCAAACCAGATCTTCTCTGTTTCA
GAAGAAGTCACTCGTCAACAGGCCGAAAGACCAATGGAGAGAAATATTCAACTGGAATCT
CGAGGG---TTGGCTTCCCGGGGTGACTTGAACATCCCGGGTCTCAGCGAACAGTGTATA
TTAGTAGACCACCGAGAACGGAACACGGACACCCTGGGCTTACAGGTGGGCAAGAGAGTG
TGTTCCTTCAAGTCGGAGAAGGTGGTGGTGGAGGACACCGTCCCAATCATACCAAAGGAG
AAG---CATGAGAAGGAAGAAGACTCTAGCATAGACTATGACGGAAACCTCACAGACACA
GTCAGCCACGAGGATTACGTGACCACCAGGTTGTGA
>XM_045978498.1 PREDICTED: Meles meles transient receptor potential cation channel subfamily C member 4 (TRPC4), transcript variant X4, mRNA
GAATGGAAATTCGCTAGAACAAAGCTTTGGATGAGTTATTTTGAAGAAGGTGGTACTCTG
CCTACTCCCTTCAATGTCATCCCGAGCCCCAAGTCTCTCTGGTACCTGATCAAATGGATA
TGGACACACCTGTGCAAGAAAAAGATGAGGAGAAAGCCTGAAAGTTTTGGAACAATAGGG
AGGCGAGCTGCTGATAATTTGAGAAGACATCACCAATATCAAGAGGTTATGAGGAACCTG
GTAAAGCGATACGTTGCCGCAATGATCAGAGATGCCAAAACTGAAGAAGGGCTGACTGAA
GAGAACTTTAAGGAACTAAAGCAAGACATTTCCAGTTTCCGCTTTGAGGTCCTGGGGTTG
CTACGAGGAAGCAAACTCTCCACAGTACAGGCGGCTCAGGCCACGAAGGAGTCTTCCAAC
TCGGCGGACTCGGATGAGAAGAGCGATAACGAGGGCAGCAGCAAGGACAGGAGAAAGAAC
TTCAGCCTCTTCGACTTAACCACGCTGATTCACCCGCGATCAGCCGCCATTGCCTCGGAA
AGACACAACATAAGCAACGGCTCGGCCCTGGTGATGCAGGAG---CCCCCGAGGGAGAAG
CAGAGAAAAGTGAATTTTGTGACCGATATCAAAAACTTCGGGTTATTTCACAGACGATCC
AAACAAAAC------GCTGCTGAGCAAAAT------GCAAACCAAATCTTCTCTGTTTCA
GAAGAAGTCACTCGTCAACAGGCCGAAAGACCAATGGAGAGAAATATTCAACTGGAATCT
CGAGGG---TTGGCTTCCCGGGGTGACTTGAACATCCCCGGCCTCAGTGAACAGTGTATA
TTAGTAGACCACCGAGAACGCAGTACGGACACCCTGGGCTTACAGGTGGGCAAGAGAGTG
TGTTCCTTCAAGTCGGAGAAGGTGGTGGTGGAAGACACCGTCCCAATCATACCCAAGGAG
AAG---CATGAGAAGGAAGAAGACTCCAGCATAGACTATGACGGAAACCTCACAGACACA
GTCAGCCACGAGGATTACGTGACCACCAGATTGTGA
>XM_004779530.3 PREDICTED: Mustela putorius furo transient receptor potential cation channel subfamily C member 4 (TRPC4), mRNA
GAATGGAAATTCGCTAGAACAAAGCTTTGGATGAGTTATTTTGAAGAAGGTGGTACTCTG
CCTACTCCCTTCAATGTCATCCCGAGCCCCAAGTCTCTCTGGTACCTGATCAAATGGATA
TGGACACACCTGTGCAAGAAAAAGATGAGGAGAAAGCCTGAAAGTTTTGGAACAATAGGG
AGGCGAGCTGCTGATAATTTGAGAAGACATCACCAATATCAAGAGGTTATGAGGAACCTG
GTAAAGCGATACGTTGCTGCAATGATCAGAGATGCCAAAACTGAAGAAGGGCTGACTGAA
GAGAACTTTAAGGAACTAAAACAAGACATTTCCAGTTTCCGCTTTGAAGTCCTGGGGTTG
CTACGAGGTAGCAAACTGTCCACAGTACAGGCGGCTCAGGCCACGAAGGAGTCCTCCAAT
TCGGCCGACTCGGATGAGAAGAGCGATAACGAGGGCAGCGGCAGGGACAAGCGAAAGAAC
TTCAGCCTCTTCGACTTAACCACGCTGATCCACCCGCGATCCGCTGCCATTGCCTCCGAA
CGACACAACATAAGCAACGGCTCGGCCCTGGTGATGCAGGAG---CCCCCCAGGGAGAAG
CAGAGAAAAGTGAATTTTGTGACCGATATCAAAAACTTCGGGTTATTTCACAGACGATCC
AAACAGAAC------GCTGCTGAGCAAAAT------GCAAACCAAATCTTCTCTGTTTCA
GAAGAGGTCACTCGTCAACAGGCCGAAAGACCAATGGAGAGGAGTATTCAACTGGAATCT
CGAGGG---TTGGCTTCCCGGGGGGACTTGAACATCCCGGGTCTCAGTGAACAGTGTATA
TTAGTAGACCACCGAGAACGGAATACGGACTCCCTGGGCTTACAGGTGGGCAAGAGAGTG
TGTTCCTTCAAGTCGGAGAAGGTGGTGGTGGAGGACACCGTCCCAATCATACCAAAGGAG
AAG---CATGAGAAGGAAGAAGACTCTAGCATAGACTATGACGGAAACCTCACCGACACA
GCCAGCCATGAGGATTACGTGACCACCAGATTGTGA
>XM_044249631.1 PREDICTED: Neovison vison transient receptor potential cation channel subfamily C member 4 (TRPC4), transcript variant X2, mRNA
GAATGGAAATTCGCTAGAACAAAGCTCTGGATGAGTTATTTTGAAGAAGGTGGTACTCTG
CCTACTCCCTTCAATGTCATCCCGAGCCCCAAGTCTCTCTGGTACCTGATCAAATGGATA
TGGACACACCTGTGCAAGAAAAAGATGAGGAGAAAGCCTGAAAGTTTTGGAACAATAGGG
AGGCGAGCTGCTGATAATTTGAGAAGACATCACCAATATCAAGAGGTTATGAGGAACCTG
GTAAAGCGATACGTTGCTGCAATGATCAGAGATGCCAAAACTGAAGAAGGGCTGACTGAA
GAGAACTTTAAGGAACTAAAACAAGACATTTCCAGTTTCCGCTTTGAAGTCCTGGGGTTG
CTACGAGGTAGCAAACTCTCCACAGTACAGGCGGCTCAGGCCACGAAGGAGTCCTCCAAT
TCGGCCGACTCGGATGAGAAGAGCGATAACGAGGGCAGCAGCAAGGACAAGCGAAAGAAC
TTCAGCCTCTTCGACTTAACCACGCTGATCCACCCGCGATCCGCTGCCATTGCCTCCGAA
AGACACAACATAAGCAACGGCTCGGCCCTGGTGATGCAGGAG---CCCCCGAGGGAGAAG
CAGAGAAAAGTGAATTTTGTGACCGATATCAAAAACTTCGGGTTATTTCACAGACGATCC
AAACAAAAC------GCTGCTGAGCAAAAT------GCACACCAAATCTTCTCTGTTTCA
GAAGAAGTCACGCGTCAACAGGCCGAAAGACCAATGGAGAGGAATATTCAACTGGAATCT
CGAGGG---TTGGCTTCCCGGGGTGACTTGAACATCCCGGGTCTCAGTGAACAGTGTATA
TTAGTAGACCACCGAGAACGGAATACGGACACCCTGGGCTTACAGGTGGGCAAGAGAGTG
TGTTCCTTCAAGTCGGAGAAGGTGGTGGTGGAGGACACCGTCCCAATCATACCAAAGGAG
AAG---CATGAGAAGGAAGAAGACTCTAGCATAGACTATGACGGAAACCTCACAGACACA
GCCAGCCATGAGGATTACGTGACCACCAGATTGTGA
>XM_045796918.1 PREDICTED: Ursus americanus transient receptor potential cation channel subfamily C member 4 (TRPC4), transcript variant X2, mRNA
GAATGGAAATTCGCTCGAACAAAGCTTTGGATGAGTTATTTCGAGGAAGGAGGGACTCTG
CCTACTCCCTTCAATGTCATCCCAAGCCCCAAGTCTCTCTGGTACCTGATCAAATGGATA
TGGACACACCTGTGCAAGAAAAAGATGAGAAGAAAGCCTGAAAGTTTTGGAACAATAGGG
AGGCGAGCTGCTGATAATTTGAGAAGACATCACCAATATCAAGAGGTCATGAGGAACCTA
GTGAAGCGATATGTCGCCGCAATGATCAGAGATGCCAAAACTGAGGAAGGTCTGACCGAA
GAGAACTTTAAGGAACTAAAGCAAGACATTTCCAGTTTCCGCTTTGAAGTGCTGGGGTTG
CTACGAGGAAGCAAACTCTCGACAGTGCAGGCGGCTCAGGCCACGAAGGAGTCCTCCAAT
TCCGCCGACTCGGATGAAAAGAGTGACAACGAAGGCAGTAGCAAGGACAAGCGAAAGAAC
TTCAGCCTCTTCGATTTAACCACGCTCATTCACCCCCGATCAGCCGCCATTGCCTCCGAG
AGACACAACATAAGCAACGGCTCGGCCCTGGTGGTGCAGGAG---CCCCCGAGGGAGAAG
CAGAGAAAAGTGAATTTTGTGACCGATATCAAAAACTTCGGGTTATTTCACAGACGATCA
AAACAAAAT------GCTGCTGAGCAAAAT------GCAAACCAAATCTTCTCTGTTTCA
GAAGAAGTTACTCGTCAACAGGCCGAAAGACCACTGGAGAGAAATATTCAACTGGAATCT
CGAGGA---TTAGCGTCGCGGGGTGACTTGAACATCCCCGGGCTCAGTGAACAGTGTATA
TTAGTGGACCACCGAGAAAGGAATACGGACACCCTGGGTTTGCAGGTGGGCAAGAGAGTG
TGTTCCTTCACGTCGGAGAAGGTGGTGGTGGAGGACACTGTGCCAATCATACCAAAGGAG
AAG---CACGCAAAGGAAGAGGACTCTAGTATAGACTATGATCCCAGCCTCACAGACACA
GTCACCCACGAGGATTACGTCACCACAAGATTGTGA
>XM_025462422.3 PREDICTED: Canis lupus dingo transient receptor potential cation channel subfamily C member 4 (TRPC4), transcript variant X2, mRNA
GAATGGAAATTTGCTCGAACAAAGCTTTGGATGAGTTATTTCGAAGAAGGAGGTACTCTA
CCAACACCTTTCAATGTCATCCCGAGCCCCAAGTCTCTCTGGTACCTAATCAAATGGATC
TGGACACACTTGTGCAAGAAAAAGATGAGAAGAAAGCCTGAAAGTTTTGGAACAATAGGG
AGGCGGGCTGCTGATAATTTGAGGAGACATCACCAATATCAAGAGGTCATGAGGAACCTG
GTGAAGCGATACGTTGCTGCAATGATCAGAGATGCCAAAACTGAAGAAGGTTTGACAGAA
GAGAACTTTAAGGAACTAAAGCAAGACATTTCCAGTTTCCGCTTTGAAGTCCTGGGTTTA
CTACGAGGAAGCAAATTCTCGACGGTACAGTCAGCTCAGGCTTCGAAGGAGCCCTCCAAT
TCCGCCGACTCCGATGAAAAGAGTGATAATGAAGGTAGTAGCAAGGACAAGAGAAAGAAC
TTCAGCCTGTTTGATTTAACCACTCTGATTCACCCCCGATCAGCAGCAATTGCCTCCGAA
AGACACAACATCAGCAATGGCTCTGCCCTGGTGGTGCAAGAG---CCCCCCAGGGAGAAG
CAGAGAAAAGTGAATTTTGTGACCGATATAAAAAATTTTGGGTTGTTTCATAGACGATCA
AAACAAAAC------GCTGCTGAGCAAAAT------GCAAACCAAATCTTTTCTGTTTCA
GAAGAAGTTACTCGTCAACAGGCCGAAAGACCACTGGAGAGAAATATTCAACTGGAATCC
CGAGGA---TTGGCTTCACGGGGTGACTTGAACATCCCTGGTCTCAGTGAACAATGTATA
TTAGTGGACCATCGAGAAAGGAATACGGACTGCCTGGGTTTACAGGTGGGCAAGAGAGTG
TGTTCCTTCAAGTCAGAGAAGGTGGTGGTGGAGGACACTGTTCCCATAATACCAAAGGAG
AAG---CATGCAAAGGAAGAGGACTCTAGTATAGACTATGATGTGAACCTCACAGACACA
GTCACCCATGAAGATTATGTGACCACAAGACTGTGA
>XM_007097684.3 PREDICTED: Panthera tigris transient receptor potential cation channel subfamily C member 4 (TRPC4), transcript variant X2, mRNA
GAATGGAAGTTTGCTCGAACAAAGCTTTGGATGAGTTATTTCGAAGAAGGAGGTACTCTG
CCCACTCCCTTCAATGTCATCCCGAGCCCCAAGTCTCTCTGGTACCTGATCAAATGGATA
TGGACACACCTGTGCAAGAAAAAGATGAGAAGAAAGCCTGAAAGTTTTGGAACAATAGGG
AGGCGAGCTGCTGATAATTTGAGAAGACATCACCAGTATCAAGAGGTTATGCGGAACCTG
GTGAAGAGGTATGTTGCCGCAATGATCAGAGATGCCAAAACTGAAGAAGGTCTGACTGAA
GAGAACTTTAAGGAACTAAAGCAAGACATTTCTAGTTTCCGCTTTGAAGTCCTGGGGTTA
CTAAGAGGAAGCAAGCTCTCTACCGTCCAGTCGGCTCAGGCCACAAAGGAGTCCTCCAAC
TCTGCGGACTCGGATGAAAAGAGTGACAACGAAGGCAGTAGCAAAGACAAGAAAAAGAAC
TTCAGCCTTTTCGATTTAACCACCCTGATTCACCCGCGATCGGCAGCGATTGCCTCCGAA
AGACACAACATCAGCAATGGTTCCGCCCTAGTGGTGCAAGAG---CCCCCAAGAGAGAAG
CAGAGAAAAGTGAACTTTGTGACCGATATCAAAAACTTCGGGTTATTTCACAGACGGTCA
AAACAAAAC------TCTGCCGAGCAAAAT------GCAAACCAAATCTTCTCTGTTTCA
GAAGAAGTTGCTCGTCAGCAGGCCGAAAGACCACTGGAGAGAAATATTCAACTGGAATCC
CGAGGG---TTAGCTTCGCGGGGTGACTTGAACATCCCTGGTCTCAGTGAACAGTGTATC
TTAGTAGACCATCGAGAAAGGAATACGGACACCCTGGGTTTACAGGTGGGCAAGAGAGTG
TGTTCCTTCAAGTCGGAGAAGGTGGTGGTGGAGGACACTGTTCCAATAATACCAAAGGAG
AAG---CACGCAAAAGAAGAGGACTCCAGTATAGACTATGATGTAAACCTCACGGACACA
GCCACCCACGAAGATTATGTGACCACAAGATTGTGA
>XM_045474788.1 PREDICTED: Leopardus geoffroyi transient receptor potential cation channel subfamily C member 4 (TRPC4), transcript variant X5, mRNA
GAATGGAAGTTTGCTCGAACAAAGCTTTGGATGAGTTATTTCGAAGAAGGAGGTACTCTG
CCCACTCCCTTCAATGTCATCCCGAGCCCCAAGTCTCTCTGGTACCTGATCAAATGGATA
TGGACACACCTGTGCAAGAAAAAGATGAGAAGAAAGCCTGAAAGTTTTGGAACAATAGGG
AGGCGAGCTGCTGATAATTTGAGAAGACATCACCAGTATCAAGAGGTTATGCGGAACCTG
GTGAAGAGGTATGTTGCCGCAATGATCAGAGATGCCAAAACTGAAGAAGGTCTGACTGAA
GAGAACTTTAAGGAACTAAAGCAAGACATTTCTAGTTTCCGCTTTGAAGTCCTGGGGTTA
CTAAGAGGAAGCAAGCTCTCTACCGTCCAGTCGGCTCAGGCCACAAAGGAGTCCTCCAAC
TCTGCGGACTCGGATGAAAAGAGTGACAACGAAGGCAGTAGCAAAGACAAGAAAAAGAAC
TTCAGCCTTTTCGATTTAACCACCCTGATTCACCCGCGATCGGCAGCGATTGCCTCCGAA
AGACAC---ATCAGCAATGGCTCCGCCCTAGTGGTGCAAGAG---CCCCCAAGAGAGAAG
CAGAGAAAAGTGAACTTTGTGACCGATATCAAAAACTTCGGGTTATTTCACAGACGGTCG
AAACAAAAC------GCTGCTGAGCAAAAT------GCAAACCAAATCTTCTCTGTTTCA
GAAGAAGTTGCTCGTCAGCAGGCCGAAAGACCACTGGAGAGAAACATTCAACTGGAATCC
CGAGGG---TTAGCTTCGCGAGGTGACTTGAACATCCCTGGTCTCAGTGAACAGTGTATC
TTAGTAGACCATCGAGAAAGGAACACAGACACCCTGGGTTTACAGGTGGGCAAGAGAGTG
TGTTCCTTCAAGTCGGAGAAGGTGGTGGTGGAGGACACTGTTCCAATAATACCAAAGGAG
AAG---CACGCAAAGGAAGAGGACTCCAGTATAGACTACGATGGAAACCTCACGGACACA
GCCACCCACGAAGATTATGTGACCACAAGATTGTGA
>XM_029938602.1 PREDICTED: Suricata suricatta transient receptor potential cation channel subfamily C member 4 (TRPC4), transcript variant X6, mRNA
GAATGGAAATTCGCTCGCACAAAGCTTTGGATGAGTTATTTCGAAGAAGGAGGTACTCTG
CCCACTCCCTTCAATGTCATCCCGAGCCCCAAGTCTCTCTGGTACCTGATCAAATGGATA
TGGACACACCTGTGCAAGAAAAAGATGAGAAGAAAGCCTGAAAGTTTTGGAACAATAGGG
AGGCGAGCTGCTGATAATTTGAGAAGACATCACCAATATCAAGAGGTCATGCGGAACCTG
GTGAAGCGGTATGTCGCAGCGATGATCAGAGATGCCAAAACTGAAGAAGGTCTGACTGAA
GAGAACTTTAAGGAACTAAAGCAAGACATTTCTAGTTTCCGCTTTGAAGTTCTGGGGTTA
CTAAGAGGAAGCAAACTGTCTACGGTGCAGTCAGCTCAGGCCACAAAGGAGTCCTCCAAC
TCAGCGGACTCAGATGAAAAGAGTGACAATGAAGGCAGTAGCAAGGACAAGAAAAAGAAC
TTCAGCCTCTTCGATCTAACCACTCTGATTCACCCACGATCAGCAGCGATTGCCTGCGAA
AGACACAACATCAGCAATGGCTCTGCCCTAGTAGTTCAAGAG---CCCCCAAGAGAGAAG
CAGAGAAAAGTGAATTTTGTAACCGATATCAAAAACTTCGGGTTATTTCACAGGCGGTCA
AAACAAAAT------GCTGCTGAACAAAAT------GCAAACCCAATCTTCTCTGTTTCA
GAAGAAGTTGCTCGTCAACAGGCAGTAAGACCACTGGAGAGAAATATTCAACTGGAATCT
CGAGGG---TTAGCTTCCCGGGGTGACTTGAACATCCCCGGTCTCAGTGAACAATGTATA
TTAGTAGACCATCGAGAAAGGAATACGGACACGCTGGGTTTACAGGTGGGCAAAAGAGTG
TGTTCCTTCAAGTCGGAGAAGGTGGTGGTGGAGGACACTGTTCCAATAATACCAAAGGAG
AAG---CACGCAAAGGAGGAGGACTCCAGTATAGACTATGATGTGAACCTCACGGACACA
GTCACCCACGAAGATTATGTGACCACAAGATTGTGA
>XM_039253649.1 PREDICTED: Hyaena hyaena transient receptor potential cation channel subfamily C member 4 (TRPC4), transcript variant X6, mRNA
GAATGGAAATTCGCACGCACAAAGCTTTGGATGAGTTATTTCGAAGAAGGAGGCACTCTG
CCCACTCCCTTCAATGTCATCCCGAGCCCCAAGTCCCTCTGGTACCTGATCAAATGGATA
TGGACGCACCTGTGCAAGAAAAAGATGAGAAGAAAGCCTGAAAGTTTTGGAACGATAGGG
AGGCGAGCGGCCGATAATTTGAGAAGACATCACCAATATCAAGATGTCATGCGGAACCTG
GTGAAGCGGTATGTTGCTGCAATGATCAGAGATGCCAAAACTGAAGAAGGTCTGACTGAA
GAGAACTTTAAGGAACTAAAGCAAGACATTTCTAGTTTCCGCTTTGAAGTCCTGGGGTTA
CTAAGAGGAAGCAAACTGTCTACGGTGCAGTCGGCTCAGGCCACAAAGGAATCCTCCAAC
TCAGCGGACTCAGATGAAAAGAGTGACAACGAAGGCAGTAGCAAGGACAAGAAAAAGAAC
TTCAGCCTCTTCGATCTAACCACTCTGATTCACCCGCGATCAGCAGCGATTGCCTGCGAA
AGACACAATATCAGTAATGGCTCTGCCTTAGTGGTGCAAGAG---CCCCCAAGAGAGAAG
CAGAGAAAAGTGAATTTTGTGACCGATATCAAAAACTTTGGGCTGTTTCACAGACGGTCA
AAACAAAAT------GCTGCTGAGCAAAAT------GCAAACCCAATCTTCTCTGTTTCA
GAAGAAGTTGCTCGTCAACAGGCAGAAAGACCACTGGAGAGAAATATTCAACTGGAATCT
CGAGGG---TTAGCTTCGCGGGGTGACTTGAACATCCCTGGTCTCAGTGAACAATGTATA
TTAGTAGATCATCGAGAAAGGAATACGGACACCCTGGGTTTACAGGTGAGCAAGAGAGTG
TGTTCCTTCAAGTCGGAGAAAGTGGTGGTGGAGGACACCGTTCCAATAATACCAAAGGAG
AAG---CATGCGAAGGAAGAGGACTCCTGTATAGACTATGATGTGAACCTCACGGACACA
GTCACCCACGAAGATTATGTGACCACAAGATTGTGA
>XM_033103825.1 PREDICTED: Rhinolophus ferrumequinum transient receptor potential cation channel subfamily C member 4 (TRPC4), mRNA
GAATGGAAATTTGCTCGAACAAAACTTTGGATGAGTTATTTTGAAGAAGGAGGTACCCTG
CCTACTCCCTTCAATGTCATCCCAAGCCCCAAGTCTCTCTGGTACCTGATCAAATGGATT
TGGACACACCTGTGCAAGAAAAAGATGAGAAGAAAGCCAGAAAGTTTTGGAACAATAGGG
AGGCGAGCTGCTGATAATTTAAGAAGACATCACCAGTATCAAGAAGTTATGAGGAATCTG
GTGAAGCGATATGTTGCCGCGATGATTAGAGATGCCAAAACTGAAGAGGGCCTGACTGAA
GAGAACTTTAAGGAACTAAAGCAAGACATTTCTAGTTTCCGCTTTGAAGTCCTGGGGTTA
CTGAGAGGCTGCAAACTCTCTGCAGTCCAGTCGGCTCAGGCCGCGAAGGACTCTCCCAAT
TCGGCAGACTCCGATGAAAAGAGTGATAACGAAGGTAGCAGCAAAGACAAGAAGAAGAAC
TTCAGCCTTTTCGATTTAACCACTCTGATTCACCCGCGATCAGCAGCAATTGCCGCAGAA
AGACACAGCATAAGCAATGGCTCCGCCCTGGTGGTACAGGAG---CCCCCGCGGGAGAAG
CAGAGAAAAGTGAATTTTGTGACCGATATCAAAAACTTCGGGTTATTTCATAGACGATCA
AAACAAAAC------GCCTCCGAGCCAAAT------GCAAATCAGATCTTCTCTGTTTCA
GAAGATGTTGCTCGTCATCAGGCTGAAGGACCCCTGGAGAAAAATATTCAACTGGAATCT
CGAGGA---CTAGCTTCCCGGGGTGACCTGAGCATCCCAGGTCTCAGTGAACAGTGCGTA
TTAGTAGACCATCGGGAAAGGAATACGGACAGCCTGGGTTTACAGGTCAGCAAGAGAATG
TGTTCGTTCAAGTCAGAAAAGGTGGCGGTGGAGGACACTGTTCCAATAATACCAAAGGAG
GAG---CACGGAAAGGAAGAGGACTCCAGCATAGGCTATGATGTCACCCTCCCAGACTCA
GCTACCCATGACGATTATGTGACCACAAGATTGTGA
>XM_025049523.1 PREDICTED: Pteropus alecto transient receptor potential cation channel subfamily C member 4 (TRPC4), transcript variant X4, mRNA
GAATGGAAATTTGCTCGAACAAAGCTTTGGATGAGTTATTTTGAAGAAGGAGGTACCCTG
CCTACTCCGTTCAATGTCATCCCAAGCCCCAAGTCTCTCTGGTACTTGATCAAATGGATA
TGGACACACTTGTGCAAGAAAAAGATGAGAAGAAAGCCAGAAAGTTTTGGAACAATAGGG
AGGCGAGCTGCTGATAATTTGAGAAGACATCACCAGTATCAAGAAGTTATGAGGAACCTG
GTGAAGCGATATGTTGCTGCGATGATTAGAGATGCCAAAACCGAAGAAGGGCTGACTGAA
GAGAACTTTAAGGAACTAAAGCAAGACATTTCTAGTTTTCGCTTTGAAGTCCTGGGGTTA
CTAAGAGGAAGCAAACTCTCTGCAGTACAGTCTGCTCAGGCCACGAAAGACTTTCCTAAT
CCAGCAGACTCAGATGAAAAGAGCGATAACGAAGGTAGCAGCAAAGACAAGAAGAAGAAC
TTCAGCCTTTTTGATTTAACAGCTCTGATTCACCCGCGATCAGCTGCAATTGCA---GAA
AGACACAACATAAGCAACGGCTCTGCGCTGGTGGTGCAGGAG---CCCCTGCGGGAGAAG
CAGAGAAAAATGAATTTTGTGACAGATATAAAAACCTTCGGGTTATTTCATAGACGATCA
AAACAAAAC------GCTGCTGAGCAAAAT------GCAAATCAAATCTTCTCTGTTTCA
GAAGAGGTTGCTCGTCAACAAGCTGAGGGACCACTGGAGAGAAATATTCAACTGGAATCT
CGAGGA---TTAGCTTCACGGGGCGACCTGAGCATCCCCGGGCTCAGTGAACAGTGCATA
CTTGTAGACCATCGGGAAAGGAACACGGACAGCCTGGGTTTACAGATGGGCAAGAGAATG
TGTTCGTTCAAGTCAGAGAGGGTGGTGGTGGAAGACACTGTTCCAATAATACCAAAGGAG
AAG---CACGCAAAGGAAGAAGACTCTAGTACAGACTATGATGTAACCCTCACAGACACA
GTCACCCACGAAGATTATGTGACCACAAGATTGTGA
>XM_016123470.2 PREDICTED: Rousettus aegyptiacus transient receptor potential cation channel subfamily C member 4 (TRPC4), transcript variant X2, mRNA
GAATGGAAATTTGCTCGAACAAAGCTTTGGATGAGTTATTTTGAAGAAGGAGGTACCCTG
CCTACTCCGTTCAATGTCATCCCAAGCCCCAAATCTCTCTGGTACTTGATCAAATGGATA
TGGACACACTTGTGCAAGAAAAAGATGAGAAGAAAGCCAGAAAGTTTTGGAACAATAGGG
AGGCGAGCTGCTGATAATTTGAGAAGACATCACCAGTATCAAGAAGTTATGAGGAACCTG
GTGAAGCGATATGTTGCTGCAATGATTAGAGATGCCAAAACCGAAGAAGGGCTTACTGAA
GAGAACTTTAAGGAACTAAAGCAAGACATTTCTAGTTTTCGCTTTGAAGTCCTGGGGTTG
CTAAAAGGAAGCAAACTCTCTACAGGACAGTCTGCTCAGGCCATGAAAGACTTTCCTAAT
CCAGCAGACTCAGATGAAAAGAGCGATAATGAAGGTAGCAGCAAAGACAAGAAGAAGAAC
TTCAGCCTTTTTGATTTAACTGCTCTGATTCACCCGCGATCAGCAGCAATTGCCGCAGAA
AGACACAACATAAGCAACGGCTCTGTGCTGGTGGTACAGGAG---CCCCTGCGGGAGAAG
CAGAGAAAAATGAATTTTGTGACAGATATAAAAACCTTTGGTTTATTTCATAGACGATCA
AAACAAAAC------GCTGTTGAGCAAAAT------GCAAATCAAATCTTCTCTGTTTCA
GAAGAGGTTGCTCGTCAACAAGCTGAGGCAGCTCTGGAGAGAAATATTCAACTGGAATCT
CGAGGA---TTAGCTTCAAGGGGCGACCTGAGCATCCCCGGGCTCAGTGAACAGTGCATA
CTCGTAGACCATCGGGAAAGGAACACGGACAGTCTGGGTTTACAGGTGGGCAAGAGAATG
TGTTCATTCAAGTCAGAGAGGGTGGTAGTGGAGGACACTGTTCCAATAATACCAAAGGAG
AAG---CACGCAAAGGAAGAAGACTCTAGTACAGATTATGATGTAACCCTAAAAGACACA
GTCACCCACGAAGATTATGTGACCACACGATTATGA
>XM_008159223.3 PREDICTED: Eptesicus fuscus transient receptor potential cation channel subfamily C member 4 (TRPC4), transcript variant X2, mRNA
GAATGGAAATTTGCTCGAACAAAGCTTTGGATGAGTTATTTTGAAGAAGGAGGTACCCTA
CCTACTCCCTTCAATGTTATTCCGAGCCCTAAATCTCTTTGGTACCTGATCAAATGGATA
TGGACACACCTGTGCAAGAAAAAGATAAGAAGAAAGCCAGAAAGCTTTGGAACAATAGGG
AGGCGAACTGCTGATAATTTGAGAAAACATCACCAGTATCAAGAAGTTATGAGGAACCTG
GTGAAGCGATATGTTGCTGCAATGATTAGAGATGCCAAAACAGAAGAAGGCCTGACTGAA
GAAAACTTTAAGGAACTAAAGCAAGACATTTCTAGTTTCCGCTTTGAAGTCCTGGGGTTA
CTAAGAGGAAGCAAACTCTCTACAATACAATCTGCTCAGACCATGAAGGACACTTCTAAT
TCAGCAGACTCAGGTGAAAAGAGTGATAACGAAGTTACCAGCAAAGACAAG---AAGAAC
TTCAGCCTTTTCGATTTAACCACCCTGATCCATCCTCGATCAGCAGCAATTACCGCAGAA
AGACACAACATAAGCAATGGTTCTGCACTGGTGGTGCAGGAA---CGCCTGCGGGAGAAA
CAGAGAAAAATGAATTTTGTGACTGATATAAAAAACTTTGGGTTATTTTATAGACGATCA
AAACAAAAT------GCTGCCAAGCAAAAT------GCAAACCAAATCTTCTCTGTTTCA
GAAGAGGTTGCTCGTCAACAGGCTGAGGTATCACTGGAGAGAAATATTCAACTGGAATCT
CCAGGA---TTATCTTCAAGGGGTGACCTGGGCATACCTGGTCTCAGTGAACAATGCATA
TTAGTAGACCACCGAGAAAGGAATATGGACAGTCTAGGTTTGCAAGTTGGAAAGAGAATG
TGTGCCTTCAAATCAGAGAAGGTGATGGTGGAAGACACTGTTCCAATAATACCAAAGGAG
AAG---CATGCAAGGAAAGAGGACTCTAGTACAGACTATGATGCAAGCCTCACAAACACA
GTCATTCATGAAGATTATGTGACTACAAGATTGTGA
>XM_036454947.2 PREDICTED: Pipistrellus kuhlii transient receptor potential cation channel subfamily C member 4 (TRPC4), mRNA
GAATGGAAATTTGCTCGAACAAAGCTTTGGATGAGTTATTTTGAAGAAGGAGGTACCCTG
CCTACTCCCTTCAATGTTATTCCGAGCCCCAAATCTCTTTGGTACCTGATCAAATGGATA
TGGACACACCTGTGCAAGAAAAAGATAAGAAGAAAGCCAGAAAGCTTTGGAACAATAGGG
AGGCGAGCTGCTGATAATTTGAGAAGACATCACCAGTATCAAGAAGTTATGAGGAACCTG
GTGAAGCGATATATTGCTGCAATGATTAGAGATGCCAAAACTGAAGAAGGCCTGACTGAA
GAGAACTTTAAGGAACTAAAGCAAGACATTTCTAGTTTCCGCTTTGAAGTCCTGGGGTTA
CTAAGAGGAAGCAAACTCTCTACAGTACAATCTGCTCAGACCACAAAGGACACTTCTAAT
TCAGCAGACTCAGATGAAAAGACTGATAATGAAGGTACCAGCAAAGACAAG---AAGAAC
TTCAGCCTTTTTGATTTAACCACCTTGATTCATCCTCGATCATCAGCAATTACCACAGAA
AGACACAGCATAAGCAATGGTTCTGCACTGGTGGTGCAGGAA---CGCCTGCGGGAGAAA
CAGAGAAAAATGAATTTTGTGACTGATTTAAAAAACTTTGGATTATTTTATAGACGGTCA
AAACAAAAT------GCTGCCAAGCAAAAT------GCAAACCAAATTTTCTCTGTTTCA
GAAGAGGTTGCTCATCAACATGCTGAGGTATCTCTGGAGAGAAATATTCAACTGGAATCT
CCAGGA---ATATCTTCAAAGGGTGACCTGGGCATTCCTGGTCTCAGTGAACAATGCATA
TTAATAGACCACCGAGAAAGGAATATAGACAGTCAAGATTTACAAGTTGGAAAGAGAATG
TATGCCTTCAAATCAGAGAAGGTGATGATGGAAGACACTGTTCCAATAATACTAAAGGAG
AAG---CATGCAAGGAACGAGGACTCTAGTACAGACTATGATGCAGCCCTCAGAAACACA
GTCATTTACGAAGATTATGTGACTACAAGATTGTGA
>XM_005882679.2 PREDICTED: Myotis brandtii transient receptor potential cation channel, subfamily C, member 4 (TRPC4), transcript variant X2, mRNA
GAATGGAAATTTGCTCGAACAAAGCTTTGGATGAGTTATTTTGAAGAAGGAGGTACCCTG
CCTACTCCCTTCAATGTCATTCCGAGCCCCAAATCTCTTTGGTACCTGATCAAATGGATA
TGGACACACCTGTGCAAGAAAAAGATAAGAAGAAAACCAGAAAGCTTTGGAACAATAGGG
AGGCGAGCTGCTGATAATTTGAGAAGACATCACCAGTATCAAGAAGTTATGAGGAACCTG
GTGAAGCGATATGTTGCTGCAATGATTAGAGATGCCAAAACTGAAGAAGGCCTGACTGAA
GAGAACTTTAAGGAACTAAAGCAAGACATTTCTAGTTTCCGCTTTGAAGTCCTGGGGTTA
CTAAGAGGAAGTAAACTCTCTACAGTACAATCCGCTCAGGCCACGAAGGACACTTCTAAT
TCAGCAGACTCAGATGAAAAGAGTGATAACGAAGGTATCAGCAAAGACAAG---AAGAAC
TTCAGCCTTTTCGACTTAACCACCCTGATCCACCCGCGATCAGCAGCAATTGCTGCAGAA
AGACACAACATAAGCAATGGTTCTGCGCTGGTGGTGCAGGAG---CGCCTGCGGGAGAAG
CAGAGAAAAGTGAATTTTGTGACTGATATAAAAAACTTGGGGTTATTTTATAGACGATCA
AAACAAAAT------TCTGCCAAACAAAAT------GCAAACCAAATCTTCTCTGTTTCA
GAAGAGGTTGCTCGTCAACAGGCTGAAGTATCATTGGAGAGAAATATTCAACTGGAATCT
CCAGGA---TTATCTTCAAGGGGTGACCCGAGCATCCCTGGTCTCAGTGAACAATGCATA
TTAGTAGACCACCGGGAAAGGAATACCGACAGTCTGGGTTTACAAGTTGGAAAGAGAATG
TGTGCTTTCAAATCAGAGAAGGTGGTGATAGAAGACACTCTTCCAATAATACCAAAGGAG
AAG---CATGCAAGGAAAGAGGACTCTAGTGCAGACTATGATGCAACCCTCACTAACACA
GTCATCCAGGAAGATTATGTGACCACAAGATTGTGA
>XM_016208908.1 PREDICTED: Miniopterus natalensis transient receptor potential cation channel subfamily C member 4 (TRPC4), mRNA
GAATGGAAATTTGCTCGAACAAAGCTTTGGATGAGTTATTTTGAAGAAGGAGGTACCCTG
CCTACTCCCTTCAATGTCATCCCGAGTCCCAAGTCTCTTTGGTACCTGATCAAATGGATA
TGGACACACCTGTGCAAGAAAAAGATGAGAAGAAAGCCAGAAAGTTTTGGAACAATAGGG
AGGCGAGCTGCTGATAATTTGAGACGACACCACCAGTATCAAGAAGTTATGAGGAACCTG
GTGAAGCGATATGTTGCTGCAATGATTAGAGATGCCAAAACTGAAGAAGGCCTGACTGAA
GAGAACTTTAAGGAGCTAAAGCAAGACATTTCTAGTTTTCGCTTTGAAGTCCTGGGGTTA
CTAAGAGGAAGTAAACTGTCTGCCCTACAGTCTGCTCAGGCCACGAAGGACTCTTCTAAT
TCAGCAGGTTCTGATGAAAAGAGTGATAACGAAGGTACCAGCAAAGACAAGAAGAAGAAC
TTTAGTCTTTTCGATTTAACCACCCTGATCCACCCTCGATCAGCAGCAATTGCTGCAGAA
AGACACAACATAAGCAATGGCTCCCCTCCAGTGGTGCAGGAG---CGCCTGCGGGAAAAG
CAGAGAAAAATGAATTTTGTGACCGATATCAAAAACTTCGGGCTATTTTATAGACGATCA
AAACAAAAT------GCTGCAGAGCAAAAT------GCAAACCAAATCTTCTCTGTTTCA
GAAGAGGTTGCTTGTCAACAGGCTGAAGCATCACTGGAGAGAAATAGCCAACTGGAATCT
CGAGGA---TTAGCTTCAAGGGGTGACCTGAGCATCCCTGGTCTCAGTGAACAATGCATA
TTAGTAGACCACCGGGAAAGGAATGCGGACAGTCTGGGTTTACAGGTTGGCAAGATAATG
TGTTCCTTCAAATCAGAGAAGGCAGTGGTGGAGGACACTGTCCCAATAATACCAAAGGAG
AAG---CATGCAAGGGAAGAGGACTCCAATACAGACTATGATGCAGCCCTCATAAACACA
GTCACCCATGAAGATTATGTGACCACAAGACTGTGA
>XM_007117007.2 PREDICTED: Physeter macrocephalus transient receptor potential cation channel subfamily C member 4 (TRPC4), transcript variant X1, mRNA
GAATGGAAATTTGCTCGGACAAAGCTTTGGATGAGTTATTTTGAAGAAGGAGGTACCCTG
CCCACTCCCTTCAATGTCATCCCAAGCCCCAAGTCTCTCTGGTACCTGATCAAATGGATA
TGGACACACCTGTGCAAGAAAAAGATGAGAAGAAAGCCAGAAAGTTTTGGAACAATAGGG
AGGCGAGCTGCTGATAATTTAAGAAGACATCACCAATATCAAGAAGTTATGAGAAACCTG
GTAAAGCGATACGTGGCTGCAATGATTAGAGACGCCAAAACTGAAGAAGGTCTGACTGAG
GAGAACTTTAAGGAACTGAAGCAAGACATTTCTAGCTTCCGCTTTGAAGTCCTGGGGTTA
CTAAGAGGAAGCAAACTCTCTACGGTCCAATCTGCTCAGGGCACGAAGGATTCTTCTAAC
TCCGCAGACTCGGATGAAAAGAGTGATAACGAAGGTAGTAGCAAGGACAAGAAAAAGAAC
TTCAGCCTCTTCGACTTAACCACCCTGATTCACCCACGATCAGCAGCGATCGCTTCCGAA
AGACACACCATCAGCAACGGCTCCGCCCTGGTGGTGCAGGAG---CCACCGAGGGAGAAG
CAGAGAAAAGTGAATTTTGTGACCGATATCAAAAACTTCGGGTTATTTCATAGACGATCA
AAACAACAC------GCTGCCGAGCAAAAT------GCAAACCAAATCTTCTCCGTTTCG
GAAGAGGTGGCTCGTCAACAAGTTGAAGCACCACTAGAGACAAACATCCAACTGGAATCT
CGAGGG---TTAGCTTCCCGGGGTGACTTGAACATCCCAGGTCTCAGCGAACAGTGTATA
TTAGTAGATCATCGAGAAAGAAATACGGATTCCCTGGGTTTACAGGTGGGCAAGAGAGTG
TGTTCGTTCAAGTCAGAGAAGGTGGTGGTGGAGGACACGGTTCCAATCATACCAAAGGAG
AAA---CATGCAAAGGAAGAGGACTGCAGTGTAGACTACGATGCAAACCTCACAGACATG
GTCACCCACGAAGATTACGTGACCACAAGATTGTGA
>XM_027116465.1 PREDICTED: Sagmatias obliquidens transient receptor potential cation channel subfamily C member 4 (LOC113625679), transcript variant X3, mRNA
GAATGGAAATTTGCTCGGACCAAGCTTTGGATGAGTTATTTTGAAGAAGGAGGTACCCTG
CCTACTCCCTTCAATGTCATCCCAAGCCCCAAGTCTCTCTGGTACCTGATCAAATGGATA
TGGACACACCTGTGCAAGAAAAAGATGAGAAGAAAGCCAGAAAGTTTTGGAACAATAGGG
AGGCGAGCTGCTGATAATTTAAGAAGACATCACCAATATCAAGAAGTTATGAGGAACCTG
GTAAAGCGATACGTGGCTGCAATGATTAGAGATGCCAAAACTGAAGAAGGTCTGACTGAG
GAGAACTTTAAGGAACTGAAGCAAGACATTTCTAGCTTCCGCTTTGAAGTCCTGGGGTTA
CTAAGAGGAAGCAAACTCTCTACGGTCCAATCTGCTCAGGGCACGAAGGATTCTTCTAAC
TCCGCAGACTCGGATGAAAAGAGTGATAACGAAGGTAGTAGCAAGGACAAGAAAAAGAAC
TTTAGCCTCTTCGACTTAACCACCCTGATTCACCCACGATCAGCAGCGATCGCCTCCGAA
AGACACACCATCAGCAACGGCTCCGCCCTGGTGGTGCAGGAG---CCACCGAGGGAGAAG
CAGAGAAAAGTGAATTTTGTGACCGATATCAAAAACTTCGGGTTATTTCATAGACGATCA
AAACAACAC------GCTGCCGAGCAAAAT------ACAAACCAAATCTTCTCCGTTTCA
GAAGAGGTGGCTCGTCAACAAGCTGAAGCACCACTAGAGACAAACATCCAACTAGAATCT
CGAGGG---TTAGCTTCCCGGGGTGACTTGAACATCCCAGGTCTCAGCGAACAGTGTATA
TTAGTAGATCATCGAGAAAGAAATACGGATTCCCTGGGTTTACAGGTTGGCAAGAGAGTG
TGTTCATTCAAGTCGGAGAAGGTGGTGGTGGAGGACACGGTTCCAATCATACCAAAGGAG
AAA---CATGCAAAGGAAGAGGACTGCAGTGTAGACTACGATGCAAACCTCACAGACATG
GTCACCCATGAAGATTACGTGACCACAAGATTGTGA
>XM_060079796.1 PREDICTED: Mesoplodon densirostris transient receptor potential cation channel subfamily C member 4 (TRPC4), mRNA
GAATGGAAATTTGCTCGGACAAAGCTTTGGATGAGTTATTTTGAAGAAGGAGGTACCCTG
CCTACTCCCTTCAATGTCATCCCAAGCCCCAAGTCTCTCTGGTACCTGATCAAATGGATA
TGGACGCACCTGTGCAAGAAAAAGATGAGAAGAAAGCCAGAAAGTTTTGGGACAATAGGG
AGGCGAGCTGCTGATAATTTAAGAAGACATCACCAATATCAAGAAGTTATGAGGAACCTG
GTAAAGCGATACGTGGCTGCAATGATTAGAGACGCCAAAACTGAAGAAGGTCTGACTGAG
GAGAACTTTAAGGAACTGAAGCAAGACATTTCTAGCTTCCGCTTTGAAGTCCTGGGGTTA
CTAAGAGGAAGCAAACTCTCTACGGTCCAATCTGCTCAGGGCACGAAGGATTCTTCTAAC
TCCGCAGACTCGGATGAAAAGAGTGATAACGAAGCTAGTAGCAAGGACAAGAAAAAGAAC
TTTAGCCTCTTCGACTTAACCACCCTGATTCACCCACGATCAGCAGCAATCGCCTCCGAA
AGACACACCATCAGCAACGGCTCCGCCCTGGTGGTGCAGGAG---CCACCGAGGGAGAAG
CAGAGAAAAGTGAATTTTGTGACCGATATCAAAAACTTTGGGTTATTTCATAGACGATCA
AAACAACAC------ACTGCCGAGCAAAAT------GCAAACCAAATCTTCTCCGTTTCC
GGAGAGGTGGCTCGTCAACAAGCTGAAGCACCACTAGAGACAAACATCCAACTGGAATCT
CGAGGG---TTAGCTTCCCGGGGTGACTTGAACATCCCAGGTCTCAGCGAACAGTGTATA
TTAGTAGATCATCGAGAAAGAAATACGGATTCCCTGGGTTTACAGGTTGGCAAGAGAGTG
TGTTCATTCAAGTCAGAGAAGGTGGTGGTGGAGGACACAGTTCCAATCATACCAAAGGAG
AAA---CACGCAAAGGAAGAGGACTGCAGTGTAGACTACGATGCAAACCTCACAGACATG
GTCACCCACGAAGATTACGTGACCACAAGATTGTGA
>XM_022574682.2 PREDICTED: Delphinapterus leucas transient receptor potential cation channel subfamily C member 4 (TRPC4), mRNA
GAATGGAAATTTGCTCGGACAAAGCTTTGGATGAGTTATTTTGAAGAAGGAGGTACCCTG
CCTACTCCCTTCAATGTCATCCCAAGCCCCAAGTCTCTCTGGTACCTGATCAAATGGATA
TGGACACACCTGTGCAAGAAAAAGATGAGAAGAAAGCCAGAAAGTTTTGGAACAATAGGG
AGGCGAGCTGCTGATAATTTAAGAAGACATCACCAATATCAAGAAGTTATGAGGAACCTG
GTAAAGCGATACGTGGCTGCAATGATTAGAGACGCCAAAACTGAAGAAGGTCTGACTGAG
GAAAACTTTAAGGAACTGAAGCAAGACATTTCTAGCTTCCGCTTTGAAGTCCTGGGGTTA
CTAAGAGGAAGCAAGCTCTCTACGGTCCAATCTGCTCAGGGCACGAAGGATTCTTCTAAC
TCCGCAGACTCGGATGAAAAGAGTGATAACGAAGGTAGTAGCAAGGACAGGAAAAAGAAC
TTTAGCCTCTTCGACTTAACCACCCTGATTCACCCACGATCAGCAGCGATCACCTCCGAA
AGACACACCATCAGCAACGGCTCCGCCCTGGTGGTGCAGGAG---CCACCGAGGGAGAAG
CAGAGAAAAGTGAATTTTGTGACCGATATCAAAAACTTCGGGCTATTTCACAGACGATCA
AAA---CAC------GCTGCCGAGCAAAAT------GCAAACCAAATCTTCTCCGTTTCG
GAAGAGGTGGCTCGTCAACAAGCTGAAGCACCACTAGAGACAAACATCCAACTGGAATCT
CGAGGG---TTAGCTTCCCGGGGTGACTTGAACATCCCAGGTCTCAGCGAACAGTGTATA
TTAGTAGATCATAGAGAAAGAAATACGGATTCCCTGGGTTTACAGGTTGGCAAGAGAGTG
TGTTCATTCAAGTCGGAGAAGGTGGTGGTGGAGGACACGGTTCCAATCATACCAAAGGAG
AAA---CACGCAAAGGAAGAGGACTGCAGTGTAGACTATGATGCAAACCTCACAGACATG
GTCACCCACGAAGATTACGTGACCACAAGATTGTGA
>XM_057532914.1 PREDICTED: Balaenoptera acutorostrata transient receptor potential cation channel subfamily C member 4 (TRPC4), transcript variant X3, mRNA
GAATGGAAATTTGCTCGGACAAAGCTTTGGATGAGTTATTTTGAAGAAGGAGGTACCCTG
CCTACTCCATTCAATGTCATCCCAAGCCCCAAGTCTCTCTGGTACCTGATCAAATGGATA
TGGACACACCTGTGCAAGAAAAAGATGAGAAGAAAGCCAGAAAGTTTTGGAACAATAGGG
AGGCGAGCTGCTGATAATTTAAGAAGACATCACCAATATCAAGAAGTTATGAGGAACCTG
GTAAAGCGATACGTGGCTGCAATGATTAGAGACGCCAAAACTGAAGAAGGTCTGACTGAG
GAGAACTTTAAGGAACTAAAGCAAGACATTTCTAGCTTCCGCTTTGAAGTCCTGGGGTTA
CTAAGAGGAAGCAAACTCTCTACGGTCCAATCTGCTCAGGGCACGAAGGATTCTTCTAAC
TCCGCAGACTCGGATGAAAAGAGCGATAACGAAGGTAGTATCAAGGACAAGAAAAAGAAC
TTTAGCCTCTTTGACTTAACCACCCTGATTCACCCACGATCAGCAGCGATCGCCTCCGAA
AGACACACCATCAGCAACGGCTCCGCCCTGGTGGTGCAGGAG---CCACCGAGGGAGAAG
CAGAGAAAAGTGAATTTTGTGACCGATATCAAAAACTTCGGGTTATTTCATAGACGATCA
AAACAACAC------GCTGCCGAGCAAAAT------GCAAACCAAATCTTCTCCGTTTCA
GAAGAGGTGGCTCGTCAACAAGCTGAAGCACCACTAGAGACAAACATCCAACTGGAATCT
CGAGGG---TTAGCTTCCCGGGGTGACTTGAACATCCCAGGTCTCAGCGAACAGTGTATA
TTAGTAGATCATCGAGAAAGAAATACGGATTCCCTGGGTTTACAGGTGGGCAAGAGAGTG
TGTTCGTTCAAGTCAGAGAAGGTGGTGGTGGAGGACACGGTTCCAATCATACCAAAGGAG
AAA---CACTCAAAGGAAGAGGACTGCAGTGTAGACTACGACGCAAACCTCACAGACATG
GTCACCCACGAAGACTACGTGACCACAAGATTGTGA
>XM_007447183.1 PREDICTED: Lipotes vexillifer transient receptor potential cation channel, subfamily C, member 4 (TRPC4), transcript variant X6, mRNA
GAATGGAAATTTGCTCGGACAAAGCTTTGGATGAGTTATTTTGAAGAAGGAGGTACCCTG
CCTACTCCTTTCAATGTCATCCCAAGCCCCAAGTCTCTCTGGTACCTGATCAAATGGATA
TGGACACACCTGTGCAAGAAAAAGATGAGAAGAAAGCCAGAAAGTTTTGGAACAATAGGG
AGGCGGGCTGCTGATAATTTAAGAAGACATCACCAATATCAAGAGGTTATGAGGAACCTG
GTAAAGCGATACGTGGCTGCAATGATTAGAGACGCCAAAACTGAAGAAGGTCTGACTGAA
GAGAACTTTAAGGAACTGAAGCAAGACATTTCTAGCTTCCGCTTTGAAGTCCTGGGGTTA
CTAAGAGGAAGCAAACTCTCTACGGTCCAATCTGCTCAGGGCACGAAGGATTCTTCTAAC
TCCGCAGACTCGGATGAGAAGAGTGATAACGAAGGTAGTAGCAAGGACAAGAAAAAGAAC
TTTAGCCTCTTCGACTTAACCACCCTGATTCACCCACGATCAGCAGCGATCGCCTCCGAA
AGACACACCATCAGCAACGGCTCCGCCCTGGTGGTGCAGGAG---CCACCGAGGGAGAAG
CAGAGAAAAGTGAGTTTTGTGACCGATATAAAAAACTTCGGGTTATTTCATAGACGATCA
AAACAACAC------GCTGCCGAGCAAAAT------GCAAACCAAATCTTCTCCGTTTCG
GAAGAGGTGACTCGTCAACAAGCTGAAGCACCACTAGAGACAAACATCCAACTGGAATCT
CGAGGG---TTAGCTTCCCGGGGTGACTTGAACATCCCAGGTCTCAGCGAACAGTGTATA
TTAGTAGATCATCGAGAAAGAAATACGGATTCCCTGGGTTTACAGGTTGGCAAGAGAGTG
TGCTCATTCAAGTCGGAGAAGGTGGTGGTGGAGGACACGGTTCCAATCATACCAAAGGAG
AAA---CACGCAAAGAAAGAGGACTGCGGCGTAGACTATGATGCAAACCTCACAGACATG
GTCACCCCCGAAGATTACGTGACCACAAGATTGTGA
>XM_045514099.1 PREDICTED: Camelus bactrianus transient receptor potential cation channel subfamily C member 4 (TRPC4), transcript variant X3, mRNA
GAGTGGAAATTTGCTCGAACAAAGCTTTGGATGAGTTATTTTGAGGAAGGGGGCACCCTG
CCTACTCCCTTCAACGTCATCCCGAGCCCCAAGTCTCTCTGGTACCTGATCAAATGGATA
TGGACCCACCTGTGCAAGAAAAAGATGAGAAGAAAGCCAGAAAGTTTTGGAACCATAGGG
AGGCGAGCGGCTGATAATTTAAGAAGACATCACCAATATCAAGAAGTTATGAGGAACCTG
GTGAAGCGGTATGTCGCCGCTATGATTAGAGACGCCAAAACTGAAGAAGGCCTGACTGAG
GAGAACTTTAAGGAACTCAAACAAGACATTTCTAGTTTCCGCTTTGAGGTCCTGGGCTTA
CTAAGAGGAAGCAAACTCTCCACGGTACAGTCTGCTCAGGGCATGAAGGAGTCTTCTAAC
TCCGTCGACTCCGATGAGAAGAGTGACAACGAAGGCAGCAGCAAGGACAAGAAAAAGAAC
TTCAGCCTCTTCGACTTAACCACCCTGATTCACCCGCGATCGGCCGCCATCGCCTCCGAG
AGACAC---ATGAGCAATGGCTCGGCGCTCGTGGTGCAGGAG---CCCCCGAGGGAGAAG
CCGAGGAAAGTCAATTTTGTGACCGATATTAAAAACTTCGGGCTGTTTCACAGACGATCA
AAA---CAC------CACGCTGCCGAGCAACAT---GCAAACCAAATCTTCTCCGTTTCG
GAAGGGGTTGCTCGCCAACAAGCCGAAGGACCCCCGGAGAGAAATATCCCCCTGGAATCT
CGAGGA---TTAGCTTCCCGGGGTGACCTGAACATCCCCGGGCTCAGCGAACAGTGTATA
TTAGTAGATCATCGAGAGAGAAACACGGACTCCCTGGGTTTACAGGCAAGCAGGGCAGTG
GGTTCGTTCGAGTCGGATAAGGTGGTGGTGGAGGACACGGTTCCGATCATACCAAAGGAG
AAG---CACGCGAAGGACAAGGACTCGAGTCGAGACTACGAGGCC------ACAGACACG
GTCACCCACGAGGATTATGTGACCACAAGACTGTGA
>XM_057707523.1 PREDICTED: Hippopotamus amphibius kiboko transient receptor potential cation channel subfamily C member 4 (TRPC4), mRNA
GAATGGAAATTTGCTCGAACAAAGCTTTGGATGAGTTATTTTGAAGAAGGGGGTACCCTG
CCTACTCCCTTCAACGTCATCCCAAGCCCCAAATCTCTCTGGTACCTGATCAAATGGATA
TGGACACATCTGTGCAAGAAAAAGATGAGAAGAAAGCCAGAAAGTTTTGGAACAATAGGG
AGGCGAGCTGCTGATAATTTGAGAAGACATCACCAATATCAAGAAGTTATGAGGAACCTG
GTAAAGCGATACGTGGCTGCAATGATTAGAGATGCCAAAACTGAAGAAGGTCTGACTGAG
GAGAACTTTAAGGAACTCAAGCAAGACATATCCAGCTTCCGTTTTGAAGTCCTGGGGTTA
CTAAGAGGAAGCAAACTCTCTACGGTCCAGTCTGCTCAAGGCACGAAGGATTCTTCTAAC
TCCGCAGACTCGGATGAAAAGAGTGATAATGAAGGTTGTAGCAAGGACAGGAAAAAGAAC
CTAAGCCTCTTCGACTTGACCACCTTGATTCACCCGCGATCCGCAGCGATCGCCTCCGAA
AGACACACCATCAGCAACGGCTCCGCCCTGGTGGTGCAGGAG---CCTCCCAGGGAGAAG
CACAGAAAAGTGAATTTTGTGACCGATATCAAAAACCTCGGGTTATTTCATAGACGATCA
AAA---CAA------CACGCTGCCGAGCAAAAT---GCAAAGCAGATCTTCTCCGTTTCA
GAAGAGGTGGCTCGCCAACAAGCTGAAGGACCACGGGAGAGGAACATCCAACTGGAATCT
CGAGGG---TTAGCTTCCCGGGGTGACTTGAACATCCCAGGTCTCAGCGAACAGTGTATA
TTAGTAGATCATCGAGAAAGAAATACGGACTCCCTGGGTTTACAGGTGGGCAAGAGAGTG
TGTTCGTTCAAGTCAGAGAAGGTGGTGGTGGAGGACACGGTTCCGATCATACCAAAGGAG
AAA---CACGCAAAGGAGGAGGACTCTAGTGTAGACTACGATGCAAACCTCACAGACACA
GTCACCCACGAAGATTACGTGACCACAAGATTGTGA
>XM_010810662.4 PREDICTED: Bos taurus transient receptor potential cation channel subfamily C member 4 (TRPC4), transcript variant X6, mRNA
GAATGGAAATTTGCTAGAACAAAGCTTTGGATGAGTTATTTTGAAGAAGGAGGTACCCTT
CCTACCCCCTTCAATGTCATCCCGAGCCCCAAGTCTCTCTGGTACCTGATCAAATGGATA
TGGACACACCTGTGCAAGAAAAAGATGAGAAGAAAGCCAGAAAGTTTTGGAACGATAGGG
AGGCGAGCTGCTGATAATTTGAGAAGACATCACCAATATCAAGAAGTTATGCGGAACCTG
GTAAAGCGATACGTTGCCGCAATGATTAGAGATGCCAAAACTGAGGAAGGTCTGACAGAG
GAGAACTTTAAGGAACTCAAGCAAGACATTTCTAGCTTCCGCTTTGAAGTCCTGGGGTTA
TTAAGAGGAAGCAAACTCTCCACGGTCCAGTCTGCCCAGGGCACCAAGGAGTCTTCTAAC
TCCGCAGACTCGGATGAAAAGAGTGATAACGAAGGTAGCAGCAAGGACAAGAAAAAGAAC
TTCAGCCTCTTCGACCTGACCACCCTCATTCACCCGCGGTCGGCGGCAATTGCCGCTGAA
AGACACACCATCAGCAATGGCTCCGCCCTCGTGGTGCAGGAG---CCCCCGAGGGAGAAG
CAGAGAAAAGTGAATTTTGTGACCGATATCAGACACTTTGGATTGTTTCACAGACGATCG
AAACAACAC------GCCGCCGCCGAGCAAAAC---GCAAACCAGATCTTCTCCGTTTCA
GAAGGGGTGGCCCGCCAACAAGCTGAAGGACCCCTGGAGAGGAGCATCCAGCTGGAGTCC
CGAACT---CTAGCTTCACGGGGTGACTTGAACATTCCGGGGCTCAGCGAACAGTGTATA
TTGGTAGATCATCGAGAAAGAAATACAGACTCCCTTGGTGTACAGGTGAGCAAGAGAGTG
TGTTCATTCAAGTCAGAGAAGGTGGTGGTGGAGGACACGGTTCCCATCATACCAAAGGAG
AAGAAACACGCGAAAGAGGAGGACTCGAGTGCAGACTATGATGCAAACCTCACAGACACC
ATCACCCACGAAGACTATGTGACCACAAGGTTGTGA
>XM_006065973.4 PREDICTED: Bubalus bubalis transient receptor potential cation channel subfamily C member 4 (TRPC4), transcript variant X2, mRNA
GAATGGAAATTTGCTAGAACAAAGCTTTGGATGAGTTATTTTGAAGAAGGAGGTACCCTT
CCTACCCCCTTCAATGTCATCCCGAGCCCCAAGTCTCTCTGGTACCTGATCAAATGGATA
TGGACACACCTGTGCAAGAAAAAGATGAGAAGAAAGCCAGAAAGTTTTGGAACGATAGGG
AGGCGAGCTGCTGATAATTTGAGAAGACATCACCAATATCAAGAAGTTATGCGGAACCTG
GTAAAGCGATACGTTGCTGCAATGATTAGAGATGCCAAAACTGAGGAAGGTCTGACAGAG
GAGAACTTTAAGGAACTGAAGCAAGACATTTCTAGCTTCCGCTTTGAAGTCCTGGGTTTA
TTAAGAGGAAGCAAACTCTCCACGGTCCAGTCTGCCCAGGGCACGAAGGAGTCTTCTAAC
TCCGCAGACTCGGATGAAAAGAGTGATAACGAGGGTAGCAGCAAGGACAAGAAAAAGAAC
TTCAGCCTCTTCGACCTGACCACCCTCATTCACCCGCGGTCGGCGGCAATTGCCGCCGAA
AGACACACCATCAGCAACGGCTCCGCCCTCGTGGTGCAGGAG---CCCCCGAGGGAGAAG
CAGAGAAAAGTGAATTTTGTGACTGATATCAGACACTTTGGGTTGTTTCACAGACGATCG
AAACAACAC------GTCGCCGCGGAGCAAAAC---GCAAACCAGATCTTCTCCGTTTCA
GAAGGGGTGGCTCGCCAACAAGCTGAAGGACCCCTGGAGAGGAGCATCCAGCTGGAGTCC
CGAGCT---CTAGCTTCACGGGGTGACTTGAACATCCCGGGGCTCAGCGAACAGTGTATA
TTGGTAGATCATCGAGAAAGAAATACAGACTCCCTGGGTGTACAGGTGAGCAAGAGAGTG
TGTTCATTCAAGTCAGAGAAGGTGGTGGTGGAGGACACGGTTCCCATCATACCAAAGGAG
AAGAAACACGCGAAAGAGGAGGACTCGAGTGTAGACTATGATGCAAACCTCACAGACACC
ATCACCCACGAAGACTATGTGACCACAAGGTTGTGA
>XM_055426212.1 PREDICTED: Moschus berezovskii transient receptor potential cation channel subfamily C member 4 (TRPC4), transcript variant X3, mRNA
GAATGGAAATTTGCTAGAACAAAGCTTTGGATGAGTTATTTTGAAGAAGGAGGTACCCTT
CCTACCCCCTTCAATGTCATCCCGAGTCCCAAGTCTCTCTGGTACCTGATCAAATGGATA
TGGACACACCTGTGCAAGAAAAAGATGAGAAGAAAGCCAGAAAGTTTTGGAACGATAGGG
AGGCGAGCTGCTGATAATTTGAGAAGACATCACCAATATCAAGAAGTTATGCGGAACCTG
GTAAAGCGATACGTTGCCGCAATGATTAGAGATGCCAAAACTGAAGAAGGTCTGACAGAG
GAGAACTTTAAGGAACTCAAGCAAGACATTTCTAGCTTCCGCTTTGAAGTCCTGGGGTTA
TTAAGAGGAAGCAAACTCTCCACGGTCCAGTCTGCTCAGGGCACGAAGGAGTCTTCTAAT
TCCGCAGACTCGGATGAAAAGAGTGATAACGAGGGTAGCAGCAAGGACAAGAAAAAGAAC
TTCAGCCTCTTCGACCTGACCACCCTCATTCACCCGCGGTCGGCGGCAATTGCCGCTGAA
AGACACACCATCAGCAACGGCTCCGCCCTCGTGGTGCAGGAG---CCCCCGAGAGAGAAG
CAGAGAAAAGTGAATTTTGTGACCGATATCAGACACTTTGGGTTGTTTCACAGACGATCG
AAACAACAC------GCCACCGCCCAGCAAAAC---GCAAACCAGATCTTCTCTGTTTCA
GAAGGGGTGGCCCGCCAACAAGCTGAAGGACCCCTGGAGAGGAGCATCCAGCTGGAGTCC
CGAGCT---TTAGCGTCACGGGGTGACTTGAACATCCCGGGGCTCAGCGAACAGTGCATA
TTGGTAGATCATCGAGAAAGAAATACAGACTCCCTGGGTGTACAGGTGAGCAAGAGAGTG
TGTTCATTCAAGTCAGAGAAGGTGGTGGTGGAGGACACGGTTCCCATCATACCAAAGGAG
AAGAAACACGCGAAAGAGGAGGACTCGAGTGTAGACTATGATGCAGACCTCACAGACACC
ATCACCCACGAAGACTATGTGACCACAAGGTTGTGA
>XM_060394394.1 PREDICTED: Ovis aries transient receptor potential cation channel subfamily C member 4 (TRPC4), transcript variant X9, mRNA
GAATGGAAATTTGCTAGAACAAAGCTTTGGATGAGTTATTTTGAAGAAGGAGGTACCCTT
CCTACCCCCTTCAATGTCATCCCAAGCCCCAAGTCTCTCTGGTACCTGATCAAATGGATA
TGGACACACCTGTGCAAGAAAAAGATGAGAAGAAAGCCAGAAAGTTTTGGAACAATAGGG
AGGCGAGCTGCTGATAATTTGAGAAGACATCACCAGTATCAAGAAGTTATGAGGAACCTG
GTAAAGCGATACGTTGCCGCAATGATTAGAGATGCCAAAACTGAGGAAGGTTTGACAGAG
GAGAACTTTAAGGAACTCAAGCAAGACATTTCTAGCTTCCGCTTTGAAGTCCTGGGGTTA
TTAAGAGGAAGCAAACTCTCCACGGTCCAGTCTGCCCAGGGCACGAAGGAGTCTTCTAAC
TCTGCAGACTCGGATGAAAAGAGTGATAACGAGGGTAGCAGCAAGGACAAGAAAAAGAAC
TTCAGCCTCTTCGACCTGACCACCCTCATTCACCCGCGGTCGGCGGCAATTGCCGCGGAA
CGACACACCATCAGCAACGGCTCCGCCCTCGTGGTGCAGGAG---CCCCCGAGGGAGAAG
CAGAGAAAAGTGAATTTTGTGACGGATATCAGACACTTTGGGTTGTTTCACAGACGATCG
AAACAACAC------GCCGCCGCCGAGCGAAAT---GCAAACCAGATCTTCTCCGTTTCA
GAAGGGGTGGCCCGTCAACAAGCTGAAGGACCCCTGGAGAGGAGCATCCAGCTGGAGTCC
CGAGCT---CTAGCTTCACGGGGTGACTTGAACATCCCGGGGCTCAGCGAACAGTGTATA
TTGGTAGATCATCGAGAAAGAAATACAGACTCCCTGGGTGTACAGGTGAGCAAGAGAGTG
TGTTCATTCAAGTCAGAGAAGGTGGTGGTGGAGGACACGGTTCCCATCATACCAAAGGAG
AAGAAACACGCGAAAGAGGAGGACTCGAGTGTAGACTATGATGCAAACCTCACAGACACC
GTCACCCACGAAGACTATGTGACCACAAGGTTGTGA
>XM_040267029.1 PREDICTED: Oryx dammah transient receptor potential cation channel subfamily C member 4 (TRPC4), mRNA
GAATGGAAATTTGCTAGAACAAAGCTTTGGATGAGTTATTTTGAAGAAGGAGGTACCCTT
CCTACCCCCTTCAATGTCATCCCGAGCCCCAAGTCTCTCTGGTACCTGATCAAATGGATA
TGGACACACCTGTGCAAGAAAAAGATGAGAAGAAAGCCAGAAAGTTTTGGAACGATAGGG
AGGCGAGCTGCTGATAATTTGAGAAGACATCACCAATATCAAGAAGTTATGCGGAACCTG
GTAAAGCGATACGTTGCCGCAATGATTAGAGATGCCAAAACTGAGGAAGGTCTGACAGAG
GAGAACTTTAAGGAACTCAAGCAGGACATTTCTAGCTTCCGCTTTGAAGTCCTGGGGTTA
TTAAGAGGAAGCAAACTCTCCACGGTCCAGTCTGCCCAGGGCACGAAGGAGTCTTCTAAC
TCCGCAGACTCGGATGAAAAGAGTGATAACGAGGGTAGCAGCAAGGACAAGAAAAAGAAC
TTCAGCCTCTTCGACCTGACCACCCTCATTCACCCGCGGTCGGCGGCAATTGCCGCCGAA
CGACACACCATCAGCAACGGCTCCGCCCTCGTGGTGCAGGAG---CCCCCGAGGGAGAAG
CAGAGAAAAGTGAATTTTGTGACGGATATCAGACACTTTGGGTTGTTTCACAGACGATCG
AAACAACAC------GCCGCCGCCGAGCAAAAC---GCAAACCAGATCTTCTCGGTTTCA
GAAGGGGTGGCCCGCCAACAAGCTGAAGGACCCCTGGAGAGGAGCATCCAGCTGGAGTCC
CGAGCT---CTAGCTTCACGGGGTGACTTGAACATCCCGGGGCTCAGCGAACAGTGTATA
TTGGTAGATCATCGAGAAAGAAATACAGACTCCCTGGGTGTACAGGTGAGCAAGAGAGTG
TGTTCATTCAAGTCGGAGAAGGTGGTGGTGGAGGACACGGTTCCCATCATACCAAAGGAG
AAGAAACACGCGAAAGAGGAGGACTCGAGTGTAGACTACGATGCAAACCTCACAGACACC
GTCACCCACGAAGACTATGTGACCACAAGGTTGTGA
>XM_061133198.1 PREDICTED: Dama dama transient receptor potential cation channel subfamily C member 4 (TRPC4), transcript variant X4, mRNA
GAATGGAAATTTGCTAGAACAAAGCTTTGGATGAGTTATTTTGAAGAAGGAGGTACCCTT
CCTACCCCCTTCAATGTCATCCCGAGCCCCAAGTCTCTCTGGTACCTGATCAAATGGATT
TGGACACACCTGTGCAAGAAAAAGATGAGAAGAAAGCCAGAAAGTTTTGGAACGATAGGG
AGGCGAGCTGCTGATAATCTGAGAAGACATCACCAATATCAAGAAGTTATGCGGAACCTG
GTAAAGCGATACGTGGCCGCAATGATTAGAGATGCCAAAACTGAGGAAGGTCTGACAGAG
GAGAACTTTAAGGAACTCAAGCAAGACATTTCTAGCTTCCGCTTTGAAGTCCTGGGGTTA
TTAAGAGGAAGCAAACTCTCTACAGTCCAGTCTGCTCAGGGCACGAAGGAGTCTTCTAAC
TCCGCAGACTCGGATGAAAAGAGTGATAACGAGGGTAGCAGCAAGGACAGGAAAAAGAAC
TTCAGTCTCTTCGACTTGACCACCCTCATTCACCCGCGATCGGCAGCAATTGCCGCCGAA
AGACACCCCATCAGCAACGGCTCCGCCCTTGTGCTCCAGGAG---CCCCCGAGGGAGAAG
CAGAGAAAAGTGAATTTTGTGACCGATATCAGACACTTTGGGTTGTTTCACAGACGATCG
AAACAACAC------GCCGCCGCCGAGCAAAAC---GCAAACCAGATCTTCTCCGTTTCA
GAAGGGGTGGCCCGCCAACAAGCTGAAGGACCCCTGGAGAGGAGCATCCAGCTGGAGTCC
CGAGCT---TTAGCTTCGCGGGGTGACTTGAACATCCCGGGGCTCAGCGAACAGTGTATA
TTGGTAGATCATCGAGAAAGAAATACAGACTCCCTGGGTGTACAGGTGAGCAAGAGAGTG
TGTTCATTCAAGTCAGAGAAGGTGGTGGTGGAGGACACTGTTCCCATCATACCGAAGGAG
AAGAAACACGCGAAAGAGGAGGACTCGAGTGTAGACTATGATGCAAACTTCACAGACACT
GTCACCCACGAAGACTATGTGACCACAAGGTTGTGA
>XM_020878215.1 PREDICTED: Odocoileus virginianus texanus transient receptor potential cation channel subfamily C member 4 (TRPC4), transcript variant X3, mRNA
GAATGGAAATTTGCTAGAACAAAACTTTGGATGAGTTATTTTGAAGAAGGAGGTACCCTT
CCTACCCCCTTCAATGTCATCCCGAGCCCCAAGTCTCTCTGGTACCTGATCAAATGGATA
TGGACACACCTGTGCAAGAAAAAGATGAGAAGAAAGCCAGAAAGTTTTGGAACGATAGGG
AGGCGAGCTGCTGATAATTTGAGAAGACATCACCAATATCAAGAAGTTATGCGGAACCTG
GTAAAGCGATACGTGGCCGCAATGATTAGAGATGCCAAAACTGAGGAAGGTCTGACAGAG
GAGAACTTTAAGGAGCTCAAGCAAGACATTTCTAGCTTCCGCTTTGAAGTCCTGGGGTTA
TTAAGAGGAAGCAAACTCTCTACGGTCCAGTCTGCTCAGGGCACGAAGGAGTCTTCTAAC
TCCGCAGACTCGGATGAAAAGAGTGATAACGAGGGTAGCAGCAAGGACAGGAAAAAGAAC
TTCAGTCTCTTCGACCTGACCACCCTCATTCACCCGCGATCAGCGGCAATTGCCGCCGAA
AGACACACCATCAGCAACGGCTCCGCGCTGGTGCTGCAGGAG---CCCCCGAGGGAGAAG
CAGAGAAAAGTGAATTTTGTGACCGATATCAGACACTTTGGGTTGTTTCACAGACGATCG
AAACAACAC------GCCGCCGCCGAGCAAAAC---GCAAACCAGATCTTCTCCGTGTCA
GAAGGGGTGGCCCGCCAACAAGCTGAAGGACCCCTGGAAAGGAGCATCCAGCTGGAGTCC
CGAGCT---TTAGCTTCGCGGGGTGACTTGAACATCCCGGGGCTCAGCGAACAGTGTATA
TTGGTAGATCATCGAGAAAGAAATACAGACTCCCTGGGTGTACAGGTGAGCAAGAGAGTG
TGTTCATTCAAGTCAGAGAAGGTGGTGGTGGAGGACACGGTTCCCATCATACCAAAGGAG
AAGAAACACGCGAAAGAGGAGGACTCGAGTGTAGACTATGATGCAAACCTCACAGACACC
GTCACCCACGAAGACTATGTGACCACAAGGTTGTGA
>XM_043477368.1 PREDICTED: Cervus canadensis transient receptor potential cation channel subfamily C member 4 (TRPC4), transcript variant X4, mRNA
GAATGGAAATTTGCTAGAACAAAGCTTTGGATGAGTTATTTTGAAGAAGGAGGTACCCTT
CCTACCCCCTTCAATGTCATCCCGAGCCCCAAGTCTCTCTGGTACCTGATCAAATGGATT
TGGACACACCTGTGCAAGAAAAAGATGAGAAGAAAGCCAGAAAGTTTTGGAACGATAGGG
AGGCGAGCTGCTGATAATCTGAGAAGACATCACCAATATCAAGAAGTTATGCGGAACCTG
GTAAAGCGATACGTGGCCGCAATGATTAGAGATGCCAAAACTGAGGAAGGTCTGACAGAG
GAGAACTTTAAGGAACTCAAGCAAGACATTTCTAGCTTCCGCTTTGAAGTCCTGGGGTTA
TTAAGAGGAAGCAAACTCTCTACGGTCCAGTCTGCTCAGGGCACGAAGGAGTCTTCTAAC
TCCGCAGACTCGGATGAAAAGAGTGATAACGAGGGTAGCAGCAAGGACAGGAAAAAGAAC
TTCAGTCTCTTCGACCTGACCACCCTCATTCACCCGCGATCGGCGGCACTTGCCGCCGAA
AGACACACCATCAGCAACGGCTCCGCCCTCGCGCTGCAGGAG---CCCCAGAGGGAGAAG
CAGAGAAAAGTGAATTTTGTGACCGATATCAGACACTTTGGGTTGTTTCACAGACGATCG
AAACAACAC------GCCGCCGCCGAGCAAAAC---GCAAACCAGATCTTCTCCGTTTCA
GAAGGGGTGGCCCGCCAACAAGCTGAAGGACCCCTGGAGAGGAGCATCCAGCTGGAGTCC
CGAGCT---TTAGCTTCGCGGGGTGACTTGAACATCCCGGGGCTCAGCGAACAGTGTATA
TTGGTAGATCATCGAGAAAGAAATACAGACTCCCTGGGCGTACAGGTGAGCAAGAGAGTG
TGTTCATTCAAGTCAGAGAAGGTGGTGGTGGAGGACACGGTTCCCATCATACCGAAGGAG
AAGAAACACGCGAAAGAGGAGGACTCGAGTGTAGACTATGATGCAAACCTCACAGACACC
GTCACCCACGAAGACTATGTGACCACAAGGTTGTGA
