# Supplementary material for: Molecular evolution of TRPC4 regulatory sequences supports a role in mammalian thermoregulatory adaptation
Source: PeerJ. 2025 Jul 8;13:e19697. doi: 10.7717/peerj.19697 (PMC12248226; doi:10.7717/peerj.19697)
Supplement: Supplemental Information 1 — Required and optional parameters that are read by the codeml package of PAML. This file is for information only, an explicit value must be selected for Model and the dummy file names must be replaced with explicit paths to function. The sequence and guide tree files are in standard formats (FASTA and Newick, respectively). [file peerj-13-19697-s001.zip › input.files/untrimmed.alignments.with.original.accessions/bat.branch.trpc5.fas]

>XM_025431527.3 PREDICTED: Canis lupus dingo transient receptor potential cation channel subfamily C member 5 (TRPC5), mRNA
GAGTGGAAGTTTGCAAGGACGAAGCTCTGGATGAGTTACTTTGATGAAGGCGGCACCTTG
CCACCTCCTTTCAACATCATCCCCAGTCCCAAGTCATTTCTATACCTTGGTAACTGGTTC
AACAATACCTTCTGCCCCAAAAGAGATCCTGATGGTAGACGGAGAAGGCATAACTTGAGA
AGCTTCACAGAACGCCACGCTGACAGCCTGATACAGAATCAACATTATCAGGAAGTTATC
AGGAATTTAGTCAAAAGATATGTGGCCGCTATGATAAGAAATTCCAAAACAAATGAGGGA
CTAACAGAAGAAAATTTTAAGGAATTAAAGCAGGACATCTCCAGCTTTCGATATGAAGTA
CTTGACCTCTTAGGAAATAGGAAACACTCAAGGAGAAGCTTTTCCACGAGCAGCACCGAA
CTCTCT---CAGAGGGACGATACCAATGATGGCAGTGGTGGGGCACGGGCCAAATCCAAG
AGTGTCTCTTTCAATTTAGGCTGCAAAAAAAAGGCCTGCCACGGGCCACCTCTCATCAGA
ACTGTGCCAAGAGCCAGTGGCACCCAAGGGAAGTCAAAATCTGAGTCATCGAGCAAACGC
TCCTTCGTGGGTCCTTCTCTCAAGAAACTCGGTCTCCTGTTTTCCAAGTTCAATGGTCAT
ATGTCCGAACCAAGTTCAGAGCCAATGTACACCATTTCGGATGGCATTGCTCAACAGCAC
TACATGTGGCAAGACATCAGATATTCTCAGATGGAGAAAGGGAAAGCAGGGGCCTGTTCT
CAGAGTGAAATGAACCTCAGTGAGGTAGAATTAGGTGAAGCCCGGGGTGCTGCTCCAAGC
AGTGAATGCCCTCTAGCCTGTTCCAGCTCTCTTCACTGTGCATCCAGCATCTGCTCCTCA
AATTCCAAACTTTTAGACTCCTCAGAGGACGTGTTCGAAACTTGGGGAGAGGCCTGCGAC
CTGCTCATGCACAAATGGGGTGATGGACAGGAAGAACAAGTAACAACTCGACTCTAA
>XM_022524385.1 PREDICTED: Enhydra lutris kenyoni transient receptor potential cation channel subfamily C member 5 (LOC111160972), mRNA
GAGTGGAAGTTTGCAAGGACAAAGCTCTGGATGAGTTACTTTGATGAAGGTGGCACCTTG
CCACCTCCTTTCAACATCATCCCCAGTCCCAAGTCATTTCTCTACCTTGGTAACTGGTTT
AACAACACCTTCTGCCCCAAAAGAGACCCTGATGGTAGACGGAGGAGGCACAACTTGAGA
AGCTTCACGGAACGCCATGCTGACAGCCTGATACAGAATCAACATTATCAGGAAGTCATC
AGGAATTTAGTCAAAAGATATGTGGCTGCTATGATAAGAAATTCCAAAACAAACGAGGGA
CTAACAGAAGAAAATTTTAAGGAATTAAAGCAGGACATTTCCAGCTTTCGATATGAAGTA
CTTGACCTCTTAGGAAACAGGAAACACTCAAGGAGAAGCTTTTCCGCGAGCAGCACTGAA
CTCTCT---CAGAGGGATGACACCAATGATGGCAGTGGTGGGGCTCGGGCCAAATCCAAG
AGTGTCTCTTTCAACTTGGGCTGCAAGAAAAAGGCCTGCCACGGGCCACCTCTCATCAGA
ACCATGCCAAGAGCCGGGGGTGCCCAAGGGAAGTCAAAAGCTGAGTCATCAAGTAAACGG
TCCTTCATGGGTCCTTCTCTCAAGAAACTCGGTCTCTTGTTCTCCAAATTTAATGGTCAT
ATGTCTGAACCCAGTTCAGAGCCAATGTACACCATTTCGGATGGCATCGCTCAGCAGCAC
TATATGTGGCAGGACATCAGATATTCTCAGATGGAGAAAGGGAAAGCAGGGGCCTGTTCT
CAAAGTGAAATTAACCTCAGTGAGGTAGAATTAGGTGACGCCCGGGGTGCTGCTGAGAGC
AGTGAATGCCCCCTAGCCTGTTCTAGCTCTCTCCACTGTGCATCCAGCATCTGCTCCTCA
AATTCTAAACTTTTAGACTCCTCAGAGGATGTATTTGAAACTTGGGGAGAGGCTTGCGAC
CTGCTCATGCACAAATGGGGTGATGGACAGGAAGAACAAGTTACAACGCGGCTCTAA
>XM_039247425.1 PREDICTED: Hyaena hyaena transient receptor potential cation channel subfamily C member 5 (TRPC5), mRNA
GAGTGGAAGTTTGCAAGGACAAAGCTCTGGATGAGTTACTTCGATGAAGGTGGCACCTTG
CCACCTCCTTTCAATATCATCCCCAGCCCCAAGTCATTTCTCTACCTTGGTAACTGGTTC
AACAACACCTTCTGCCCCAAAAGAGACCCTGATGGGAGACGGAGAAGGCACAACTTGAGA
AGCTTCACAGAACGCCATGCTGACAGCCTGATACAGAATCAACATTATCAGGAAGTTATC
AGGAATTTAGTCAAAAGATACGTTGCTGCTATGATAAGAAATTCCAAAACGAACGAGGGA
CTGACAGAAGAAAATTTTAAGGAGTTAAAGCAGGACATCTCCAGCTTTCGATACGAAGTA
CTCGACCTCTTAGGAAATAGGAAACACTCAAGGAGAAGCTTTTCCGCAAGCAGCACTGAA
CTGTCC---CAGAGGGATGATACCAATGATGGAAGTGGTGGGGCTCGGGCCAAATCCAAA
AGTGTCTCTTTCAATTTAGGCTGCAAGAAAAAGGCCTGCCATGTGCCACCTCTCATCAGA
ACCATGCCAAGAGTCGGTGGTGCCCAAGGGAAGTCAAAAGCCGAGTCATCAAGCAAACGC
TCCTTCATGGGTCCTTCTCTCAAGAAACTCGGTCTCCTATTCTCCAAGTTTAATGGTCAT
ATGGCTGAACCCAGTTCAGAGCCAATGTACACCATTTCGGATGGCATCGCTCAGCAGCAT
TATATGTGGCAGGACATCAGATATTCTCAGATGGAGAAAGGGAAAGCAGAGGCCTGTTCT
CAAAGTGAAATTAACCTCAGTGAGGTAGAATTAGGTGAAGCCCGGGGCGCTGCTCAGAGT
AGTGAATGCCCTCTAACCTGTTCCAGTTCTCTCCACTGTGCATCCAGCATCTGCTCCTCA
AATTCTAAACTTTTAGACTCCTCAGAGGATGTATTTGAAACTTGGGGAGAGGCTTGCGAC
CTGCTCATGCACAAATGGGGTGATGGGCAGGAAGAACAAGTTACAACTCGGCTCTAA
>XM_045471374.1 PREDICTED: Leopardus geoffroyi transient receptor potential cation channel subfamily C member 5 (TRPC5), mRNA
GAGTGGAAATTTGCAAGGACAAAGCTCTGGATGAGTTACTTTGATGAAGGCGGCACCTTG
CCACCTCCTTTCAATATCATCCCCAGTCCCAAGTCATTTCTCTACCTTGGTAACTGGTTC
AACAACACCTTCTGCCCCAAAAGAGACCCTGATGGGAGACGGAGGAGGCACAACTTGAGA
AGCTTCACAGAACGCCATGCTGACAGCCTGATACAGAATCAACATTACCAGGAAGTTATC
AGGAATTTAGTCAAAAGATACGTGGCTGCTATGATAAGAAATTCCAAAACGAACGAGGGA
CTGACAGAAGAAAATTTTAAGGAATTAAAGCAGGACATCTCCAGCTTTCGATATGAAGTA
CTCGACCTCTTAGGAAATAGGAAACACTCAAGGAGAAGTTTTTCCGCGAGCAGCACCGAA
CTGTCC---CAGAGGGATGATACCAATGATGGCAGTGGTGGGGCTCGGGCCAAATCCAAG
AGTGTCTCTTTCAATTTAGGCTGCAAGAAAAAGGCCTGCCACGGGCCACCTCTCATCAGA
ACCATGCCAAGAGCCGGCGGTGCCCAAGGGAAGTCAAAAGCCGAGTCATCAAGCAAACGC
TCCTTCATGGGTCCTTCTCTCAAGAAACTCGGCCTCCTATTCTCCAAGTTTAACGGTCAT
ATGTCTGAACCCAGTTCAGAGCCAATGTGCACCATTTCGGATGGCATCGCTCAGCAGCAC
TATATGTGGCAGGACATCAGGTATTCTCAGATGGAGACCGGGAAAGCAGAGGCCTGCTCT
CAAAGTGAAATTAACCTCAGTGAGGTAGAATTAGGGGAAGCCCGGGGCGCTGCTCAGAGC
CGTGAATGCCCTCTAGCCTGTTCCAGCTCTCTCCACTGTGCATCCAGCATCTGTTCCTCG
AATTCTAAACTTTTAGACTCCTCAGAGGACGTCTTTGAAACTTGGGGAGAGGCTTGCGAC
CTGCTCATGCACAAATGGGGTGACGGACAGGAAGAACAAGTTACAACTCGGCTCTAA
>XM_045994589.1 PREDICTED: Meles meles transient receptor potential cation channel subfamily C member 5 (TRPC5), mRNA
GAGTGGAAGTTTGCAAGGACAAAGCTCTGGATGAGTTACTTTGATGAAGGTGGCACCTTG
CCACCTCCTTTCAACATCATCCCCAGTCCCAAGTCATTTCTCTACCTTGGTAACTGGTTT
AACAACACCTTCTGCCCCAAAAGGGACCCTGATGGTAGACGGAGAAGGCACAACTTAAGA
AGCTTCACGGAACGCCATGCTGACAGCCTGATACAGAATCAACATTATCAGGAAGTCATC
AGGAATTTAGTCAAAAGATATGTGGCTGCTATGATAAGAAATTCCAAAACAAACGAGGGA
CTAACAGAAGAAAATTTTAAGGAATTAAAGCAGGACATTTCCAGCTTTCGATATGAAGTT
CTTGACCTCTTAGGAAACAGGAAACACTCAAGGAGAAGCTTTTCCGCGAGCAGCACTGAA
CTCTCG---CAGAGGGATGACACCAATGATGGCAGTGGTGGGGCTCGGGCCAAATCCAAG
AGTGTCTCTTTCAACTTGGGCTGCAAGAAAAAGGCCTGCCATGGGCCACCTCTCATCAGA
ACCACGCCAAGAGCCGGGGGTGCCCAAGGAAAGTCAAAAGCTGAGTCATCAAGTAAACGG
TCCTTCATGGGTCCTTCTCTCAAGAAACTCGGTCTCTTGTTTTCCAAATTTAATGGTCGT
ATGTCTGAACCCAGTTCAGAGCCAATGTACACCATTTCGGATGGCATCGCTCAGCAGCAC
TGTATGTGGCAGGACATCAGATATTCTCAGATGGAGAAAGGGAAAGCAGGGGCCTGCTCT
CAAAGTGAAATTAACCTCAGTGAGGTAGAATTAGGTGACGCCCGGGGCGCTGCTGAGAGC
AGTGAATGCCCCCTAGCCTGTTCTAGCTCTCTCCACTGTGTATCCAGCATCTGCTCCTCA
AATTCTAAACTTTTAGACTCCTCAGAGGATGTATTTGAAACTTGGGGAGAGGCTTGCGAC
CTGCTCATGCACAAATGGGGTGATGGACAGGAAGAACAAGTTACAACGCGGCTCTAA
>XM_035007348.1 PREDICTED: Mirounga leonina transient receptor potential cation channel subfamily C member 5 (TRPC5), mRNA
GAGTGGAAGTTTGCAAGGACAAAACTCTGGATGAGTTACTTTGATGAAGGCGGCACCTTG
CCACCTCCTTTCAACATCATCCCCAGTCCCAAGTCATTTCTCTACCTTGGTAACTGGTTC
AACAACACCTTCTGCCCCAAAAGAGACCCTGATGGTAGACGGAGAAGGCACAACTTGAGA
AGCTTCACAGAACGCCACGCTGACAGCCTGATACAGAATCAACATTATCAGGAAGTCATC
AGGAATTTAGTCAAAAGATATGTAGCTGCTATGATAAGAAATTCCAAAACAAACGAGGGA
CTAACAGAAGAAAATTTTAAGGAATTAAAGCAGGACATCTCCAGCTTTCGATATGAAGTA
CTTGACCTCTTAGGAAATAGGAAGCACTCAAGGAGAAGCTTTTCCACAAGCAGCACTGAA
CTCTCT---CAGAGGGATGATACCAATGATGGCAGTGGTGGGGCTCGGGCCAAATCCAAG
AGTGTCTCTTTCAACTTAGGCTGCAAGAAAAAGGCCTGCCATGGGCCACCTCTCATCAGA
ACCATGCCGAGAGCCGGGGGTGCCCAAGGGAAGCCAAAAGCTGAGTCATCAAGCAAACGG
TCCTTCATGGGTCCTTCTCTCAAGAAACTCGGGCTCCTGTTCTCCAAGTTTAACGGTCAT
ATGTCTGAACCCAGTTCCGAGCCAATGTACACCATTTCAGATGGCATCGCTCAGCAGCAT
TATATGTGGCAGGACATCAGATATTCTCAGATGGAGAAAGGGAAAGCAGGGGCCTGCTCT
CAAAGCGAAATTAACCTCAGTGAGGTAGAATTAGGTGAAGCCCGGGGCGCTGCTGAGAGC
AGTGAATGCCCCCTAGCCTGTTCTAGCTCTCTCCACTGTGCATCCAGCATCTGCTCCTCA
AATTCTAAACTTTTAGACTCCTCGGAGGACGTATTTGAAACTTGGGGAGAGGCTTGCGAC
CTGCTCATGCACAAATGGGGTGATGGACAGGAAGAACAAGTTACAACGCGGCTCTAA
>XM_004769088.3 PREDICTED: Mustela putorius furo transient receptor potential cation channel subfamily C member 5 (TRPC5), mRNA
GAGTGGAAGTTTGCAAGGACAAAGCTCTGGATGAGTTACTTTGATGAAGGTGGCACCTTG
CCACCTCCTTTCAACATCATCCCCAGTCCCAAGTCATTTCTCTACCTTGGTAACTGGTTT
AACAACACCTTCTGCCCCAAAAGAGACCCTGATGGTAGACGGAGAAGGCACAACTTGAGA
AGCTTCACGGAACGCCATGCTGACAGCCTGATACAGAATCAACATTATCAGGAAGTCATC
AGGAATTTAGTCAAAAGATATGTGGCTGCTATGATAAGAAATTCCAAAACAAACGAGGGA
CTAACAGAAGAAAATTTTAAGGAATTAAAGCAGGACATTTCCAGCTTTCGATATGAAGTA
CTTGACCTCTTAGGAAACAGGAAACACTCAAGGAGAAGCTTTTCCGCGAGCAGCACTGAA
CTCTCT---CAGAGGGATGATGCCAATGATGGCAGTGGTGGGGCTCGGGCCAAATCCAAG
AGTGTCTCTTTCAACTTGGGCTGCAAGAAAAAGGCCTGCCACGGGCCACCTCTCATCAGA
ACCATGCCAAGAGCTGGGGGTGCCCAAGGGAAGTCAAAAGCTGAGTCATCAAGTAAACGG
TCCTTCATGGGTCCTTCTCTCAAGAAACTTGGTCTCTTGTTCTCCAAATTTAATGGTCAT
ATGTCTGAACCCAGTTCAGAGCCAATGTACACCATTTCGGATGGCATCGCTCAGCAGCAC
TATATGTGGCAGGACATCAGATATTCTCAGATGGAGAAAGGGAAAGCAGGGGCCTGTTCT
CAAAGTGAAATTAACCTCAGTGAGGTAGAATTAGGTGACGCCCGGGGTGCTGCTGAGAGC
AGTGAATGCCCCCTAGCCTGTTCTAGCTCTCTCCACTGTGCATCCAGCATCTGCTCCTCA
AATTCTAAACTTTTAGACTCCTCAGAGGATGTATTTGAAACTTGGGGAGAGGCTTGCGAC
CTGCTCATGCACAAATGGGGTGATGGACAGGAAGAACAAGTTACAACGCGGCTCTAA
>XM_044234456.1 PREDICTED: Neovison vison transient receptor potential cation channel subfamily C member 5 (TRPC5), mRNA
GAGTGGAAGTTTGCAAGGACAAAGCTCTGGATGAGTTACTTTGATGAAGGTGGCACCTTG
CCACCTCCTTTCAACATCATCCCCAGTCCCAAGTCATTTCTCTACCTTGGTAACTGGTTT
AACAACACCTTCTGCCCCAAAAGAGACCCTGATGGTAGACGGAGAAGGCACAACTTGAGA
AGCTTCACGGAACGCCATGCTGACAGCCTGATACAGAATCAACATTATCAGGAAGTCATC
AGGAATTTAGTCAAAAGATATGTGGCTGCTATGATAAGAAATTCCAAAACAAACGAGGGA
CTAACAGAAGAAAATTTTAAGGAATTAAAGCAGGACATTTCCAGCTTTCGATATGAAGTA
CTTGACCTCTTAGGAAACAGGAAACACTCAAGGAGAAGCTTTTCCGCGAGCAGCACTGAA
CTCTCT---CAGAGGGATGATGCCAATGATGGCAGTGGTGGGGCTCGGGCCAAATCCAAG
AGTGTCTCTTTCAACTTGGGCTACAAGAAAAAGGCCTGCCACGGGCCACCTCTCATCAGA
ACCATGCCAAGAGCCGGGGGTGCCCAAGGGAAGTCAAAAGCTGAGTCATCAAGTAAACGG
TCCTTCATGGGTCCTTCTCTCAAGAAACTCGGTCTCCTGTTCTCCAAATTTAATGGTCAT
ATGTCTGAACCCAGTTCAGAGCCAATGTACACCATTTCGGATGGCATCGCTCAGCAGCAC
TATATGTGGCAGGACATCAGATATTCTCAGATGGAGAAAGGGAAAGCAGGGGCCTGTTCT
CAAAGTGAAATTAACCTCAGTGAGGTAGAATTAGGTGACGCCCGGGGTGCTGCTGAGAGC
AGTGAATGCCCCCTAGCCTGTTCTAGCTCTCTCCACTGTGCATCCAGCATCTGCTCCTCA
AATTCTAAACTTTTAGACTCCTCAGAGGATGTATTTGAAACTTGGGGAGAGGCTTGCGAC
CTGCTCATGCACAAATGGGGTGATGGACAGGAAGAACAAGTTACAACGCGGCTCTAA
>XM_004399744.1 PREDICTED: Odobenus rosmarus divergens transient receptor potential cation channel, subfamily C, member 5 (TRPC5), mRNA
GAGTGGAAGTTTGCAAGGACAAAACTCTGGATGAGTTACTTTGATGAAGGCGGCACCTTG
CCACCTCCTTTCAACATCATCCCCAGTCCCAAGTCATTTCTCTACCTTGGTAACTGGTTC
AACAACACCTTCTGTCCCAAAAGAGACCCTGATGGTAGACGGAGAAGGCACAACTTGAGA
AGCTTCACAGACCGCCACGCTGACAGCCTGATACAGAATCAACATTATCAGGAAGTCATC
AGGAATTTAGTCAAAAGATATGTAGCTGCTATGATAAGAAATTCCAAAACAAACGAGGGA
CTAACAGAAGAAAATTTTAAGGAATTAAAGCAGGACATCTCCAGCTTTCGATATGAAGTA
CTTGACCTCTTAGGAAATAGGAAGCACTCAAGGAGAAGCTTTTCCACAAGCAGCACTGAA
CTCCCT---CAGAGGGATGATACCAATGATGGCAGTGGTGGGGCTCGGGCCAAATCCAAG
AGTGTCTCTTTCAACTTAGGCTGCAAGAAAAAGGCCTGCCATGGGCCACCTCTCATCAGA
ACCATGCCGAGAGCCGGGGGTGCCCAAGGGAAGCCAAAAGCTGAGTCATCAAGCAAACCG
TCCTTCATGGGTCCTTCTCTCAAGAAACTCGGGCTCCTGTTCTCCAAGTTTAACGGTCAT
ATGTCTGAATCCAGTTCAGAGCCAATGTACACCATTTCGGATGGCATCGCTCAGCAGCAT
TATATGTGGCAGGACATCAGATATTCTCAGATGGAGAAAGGGAAAGCAGGGGCCTGCTCT
CAAAGCGAAATTAACCTCAGTGAGGTGGAATTAGGTGAAGCCCGGGGCGCTGCTGAGAGC
AGTGAATGCCCCCTAGCCTGTTCTAGCTCTCTCCACTGTGCATCCAGCATCTGCTCCTCA
AATTCTAAACTTTTAGACTCCTCGGAGGACGTATTTGAAACTTGGGGAGAGGCTTGCGAC
CTGCTCATGCACAAATGGGGTGATGGACAGGAAGAACAAGTTACAACGCGGCTCTAA
>XM_007078434.3 PREDICTED: Panthera tigris transient receptor potential cation channel subfamily C member 5 (TRPC5), mRNA
GAGTGGAAATTTGCAAGGACAAAGCTCTGGATGAGTTACTTTGATGAAGGCGGCACCTTG
CCACCTCCTTTCAATATCATCCCCAGTCCCAAGTCATTTCTCTACCTTGGTAACTGGTTC
AACAACACCTTCTGCCCCAAAAGAGACCCTGATGGGAGACGGAGGAGGCACAACTTGAGA
AGCTTCACAGAACGCCATGCTGACAGCCTGATACAGAATCAACATTACCAGGAAGTTATC
AGGAATTTAGTCAAAAGATACGTGGCCGCTATGATAAGAAATTCCAAAACGAACGAGGGA
CTGACAGAAGAAAATTTTAAGGAATTAAAGCAGGACATCTCCAGCTTTCGATATGAAGTA
CTCGACCTCTTAGGAAATAGGAAACACTCAAGGAGAAGCTTTTCCGCAAGCAGCACCGAA
CTGTCC---CAGAGGGATGATACCAATGATGGCAGTGGTGGGGCTCGGGCCAAATCCAAG
AGTGTCTCTTTCAATTTAGGCTGCAAGAAAAAGGCCTGCCACGGGCCACCTCTCATCAGA
ACCATGCCAAGAGCCGGCGGTGCCCAAGGGAAGTCAAAAGCCGAGTCATCAAGCAAACGC
TCCTTCATGGGTCCTTCTCTCAAGAAACTCGGTCTCCTATTCTCCAAGTTTAACGGTCAT
ATGTCTGAACCCAGTTCAGAGCCAATGTACACCATTTCGGATGGCATCGCTCAGCAGCAC
TATATGTGGCAGGACATCAGATATTCTCAGATGGAGACCGGGAAAGCAGAGGCCTGCTCT
CAAAGTGAAATTAACCTCAGTGAGGTAGAATTAGGGGAAGCCCGGGGCGCTGCTCAGAGC
CGTGAATGCCCTCTAGCCTGTTCCAGCTCTCTCCACTGTGCATCCAGCATCTGTTCCTCG
AATTCTAAACTTTTAGACTCCTCAGAGGACGTCTTTGAAACTTGGGGAGAGGCTTGCGAC
CTGCTCATGCACAAATGGGGTGACGGACAGGAAGAACAAGTTACAACTCGGCTCTAA
>XM_032392736.1 PREDICTED: Phoca vitulina transient receptor potential cation channel subfamily C member 5 (TRPC5), transcript variant X2, mRNA
GAGTGGAAGTTTGCAAGGACAAAACTCTGGATGAGTTACTTTGATGAAGGCGGCACCTTG
CCACCTCCTTTCAACATCATCCCCAGTCCCAAGTCATTTCTCTACCTTGGTAACTGGTTC
AACAACACCTTCTGCCCCAAAAGAGACCCTGATGGTAGACGGAGAAGGCACAACTTGAGA
AGCTTCACAGAACGCCACGCTGACAGCCTGATACAGAATCAACATTATCAGGAAGTCATC
AGGAATTTAGTCAAAAGATATGTAGCTGCTATGATAAGAAATTCCAAAACAAACGAGGGA
CTAACAGAAGAAAATTTTAAGGAATTAAAGCAGGACATCTCCAGCTTTCGATATGAAGTA
CTTGACCTCTTAGGAAATAGGAAGCACTCAAGGAGAAGCTTTTCCACAAGCAGCACTGAA
CTCTCT---CAGAGGGATGATACCAATGATGGCAGTGGTGGGGCTCGGGCCAAATCCAAG
AGTGTCTCTTTCAACTTAGGCTGCAAGAAAAAGGCCTGCCATGGGCCACCTCTCATCAGA
ACCATGCCGAGAGCCGGGGGTGCCCAAGGGAAGCCAAAAGCTGAGTCATCAAGCAAACGG
TCCTTCATGGGTCCTTCGCTCAAGAAACTCGGGCTCCTGTTCTCCAAGTTTAACGGTCAT
ATGCCTGAACCCAGTTCAGAGCCAATGTACACCATTTCGGATGGCATCGCTCAGCAGCAT
TATATGTGGCAGGACATCAGATATTCTCAGATGGAGAAAGGGAAAGCAGGGGCCTGCTCT
CAAAGCGAAATTAACCTCAGTGAGGTAGAATTAGGTGAAGCCCGGGATGCTGCTGAGAGC
AGTGAATGCCCCCTAGCCTGTTCTAGCTCTCTCCACTGTGCATCCAGCATCTGCTCCTCA
AATTCTAAACTTTTAGACTCCTCGGAGGATGTATTTGAAACTTGGGGAGAGGCTTGCGAC
CTGCTCATGCACAAATGGGGTGATGGACAGGAAGAACAAGTTACAACGCGGCTCTAA
>XM_029930258.1 PREDICTED: Suricata suricatta transient receptor potential cation channel subfamily C member 5 (TRPC5), mRNA
GAGTGGAAGTTTGCAAGGACAAAACTCTGGATGAGTTACTTCGATGAAGGCGGCACCTTG
CCACCTCCTTTCAATATCATCCCCAGTCCCAAGTCATTTCTCTACCTTGGTAACTGGTTC
AACAACACCTTCTGCCCCAAAAGAGACCCTGATGGAAGACGGAGGAGGCACAACTTGAGA
AGCTTCACAGAACGCCACGCTGACAGCCTAATACAGAATCAACATTATCAGGAAGTTATC
AGGAATTTAGTCAAAAGATACGTGGCTGCTATGATAAGAAATTCCAAAACGAACGAGGGA
TTGACAGAAGAAAATTTTAAGGAGTTAAAGCAGGACATCTCCAGCTTTCGATACGAAGTA
CTAGACCTCTTAGGAAATAGGAAACACTCAAGGAGAAGCTTTTCCGCGAGCAGCACTGAA
CTGTCC---CAGAGGGATGATACCAATGATGGCAGTGGTGGGGCTCGGGCCAAATCCAAG
AGTGTCTCTTTCAATTTAGGCTGCAAGAAAAAGGCCTGCCATGGGCCACCTCTCATCAGA
ACCATGCCAAGAGCCAGTGGTGCCCAAGGGAAGTCAAAAGCCGAGTCATCAGGCAAACGC
TCCTTCATGGGTCCTTCTCTCAAGAAACTCGGTCTCCTATTCTCCAAGTTTAACGGTCAT
ATGTCTGAACCCAGTTCAGAGCCAATGTACACTATTTCGGATGGCATCGCTCAGCAGCAC
TATATGTGGCAGGACATCAGATATTCTCAGATGGAGAAAGGGAAAGCAGAGGCCTGTTCT
CAAAGTGAAATTAACCTCAGTGAGGTAGAATTAGGGGAAGCCCGGGGCGCTGCTCAGAGC
AGTGAATGCCCTCTAACCTGTTCCAGCTCTCTCCACTGTGCATCCAGCATCTGCTCCTCA
AATTCTAAACTTTTAGACTCCTCAGAGGATGTATTTGAAACTTGGGGAGAGGCTTGCGAC
CTGCTCATGCACAAATGGGGTGACGGACAGGAAGAACAAGTTACAACTCGGCTCTAA
>XM_008709288.2 PREDICTED: Ursus maritimus transient receptor potential cation channel subfamily C member 5 (TRPC5), mRNA
GAGTGGAAGTTTGCAAGGACAAAGCTCTGGATGAGTTACTTTGATGAAGGTGGCACCTTG
CCACCTCCTTTCAACATCATCCCCAGTCCCAAGTCATTTCTTTACCTTGGCAACTGGTTC
AACAACACCTTCTGCCCCAAAAGAGACCCTGATGGCAGACGGAGAAGGCACAACTTGAGA
AGCTTTACAGAACGCCACGCTGACAGTCTGATACAGAATCAACATTATCAGGAAGTCATC
AGGAATTTAGTCAAAAGATATGTGGCTGCTATGATAAGAAATTCCAAAACAAACGAGGGA
CTAACAGAAGAAAATTTTAAGGAATTAAAGCAGGACATCTCCAGCTTTCGATATGAAGTA
CTTGACCTCTTAGGAAATAGGAAACACTCAAGGAGAAGCTTTTCCACGAGCAGCACTGAA
TTCTTT---CAGAGGGATGATACCAATGATGGCAGCGGCGGGGCTCGGGCGAAATCCAAG
AGTGTCTCTTTCAACTTAGGCTGCAAGAAAAAGGCCTGCCATGGGCCACCTCTCATCAGA
ACCATGCCGAGAGCTGGGGGTGCCCAAGGGAAGTCAAAAGCTGAGTCATCAAGCAAACGG
TCCTTCATGGGTCCTTCTCTCAAGAAACTCGGTCTCCTGTTCTCCAAGTTTAACGGTCAT
AAGTCCGAACCCAGTTCAGAGCCAATGTACACCATTTCGGATGGCATTGCTCAGCAGCAC
TATATGTGGCAGGACATCAGATATTCTCAGATGGAGAAAGGGAAAGCGGGGGCCTGTTCT
CAAAGTGAAATTAACCTCAGTGAGGTAGAATTAGGTGAAGTCCGGGGCGGGGCTGAGAGC
AGTGAATGCCCCCTAGCCTGTGCTAGCTCTCTTCGCTGTGCATCCAGCATCTGCTCCTCA
AATTCTAAACTTTTAGACTCCTCAGAGGACGTATTTGAAACGTGGGGAGAGGCCTGCGAC
CTGCTCATGCACAAATGGGGTGATGGACAGGAAGAACAAGTTACAACGCGGCTCTAA
>XM_027609568.2 PREDICTED: Zalophus californianus transient receptor potential cation channel subfamily C member 5 (TRPC5), mRNA
GAGTGGAAGTTTGCAAGGACAAAACTCTGGATGAGTTACTTTGATGAAGGCGGCACCTTG
CCACCTCCTTTCAACATCATCCCCAGTCCCAAGTCATTTCTCTACCTTGGTAACTGGTTC
AACAACACCTTCTGCCCCAAAAGAGACCCTGATGGTAGACGGAGAAGGCACAACTTGAGA
AGCTTCACAGAACGCCACGCTGACAGCCTGATACAGAATCAACATTATCAGGAAGTCATC
AGGAATTTAGTCAAAAGATATGTAGCTGCTATGATAAGAAATTCCAAAACAAACGAGGGA
CTAACAGAAGAAAATTTTAAGGAATTAAAGCAGGACATCTCCAGCTTTCGATATGAAGTA
CTTGACCTCTTAGGAAATAGGAAGCACTCAAGGAGAAGCTTTTCCACAAGCAGCACTGAA
CTCTCT---CAGAGGGATGATACCAATGATGGCAGTGGTGGGGCTCGGGCCAAATCCAAG
AGTGTCTCTTTCAACTTAGGCTGCAAGAAAAAGGCCTGCCATGGGCCACCTCTCATCAGA
ACCATGCCGAGAGCCGGGGGTGCCCAAGGGAAGCCAAAAGCTGAGTCATCAAGCAAACCG
TCCTTCATGGGTCCTTCCCTCAAGAAACTCGGGCTCCTGTTCTCCAAGTTTAACGGTCAT
ATGTCTGAATCCAGTTCAGAGCCAATGTACACCATTTCGGATGGCATCGCTCAGCAGCAT
TATATGTGGCAGGACATCAGATATTCTCAGATGGAGAAAGGGAAAGCAGGGGCCTGCTCT
CAAAGCGAAATTAACCTCAGTGAGGTAGAATTAGGTGAAGCCCGGGGCGCCGCTGAGAGC
AGTGAATGCCCCCTAGCCTGTTCTAGCTCTCTCCACTGTGCATCCAGCATCTGCTCCTCA
AATTCTAAACTTTTAGACTCCTCGGAGGACGTATTTGAAACTTGGGGAGAGGCTTGCGAC
TTGCTCATGCACAAATGGGGTGATGGACAGGAAGAACAAGTTACAACGCGGCTCTAA
>XM_053657523.1 PREDICTED: Artibeus jamaicensis transient receptor potential cation channel subfamily C member 5 (TRPC5), mRNA
GAGTGGAAATTTGCAAGGACAAAGCTCTGGATGAGTTACTTTGATGAAGGTGGTACTTTG
CCACCTCCTTTTAACATCATCCCTAGCCCCAAGTCATTTCTATACCTTGGTAACTGGTTT
AATAACACCTTCTGCCCCAAAAAAGACTCTGATGGTAGACGGAGAAGGCACAACTTGAGA
AGCTTCACAGAAGAGCATACTGACAGCCTGATACAGAATCAACATTATCAGGAAGTTATC
AGGAATTTAGTCAAAAGATATGTGGCTGCTATGATAAGAAATTCCAAAACAAATGAGGGA
CTGACAGAAGAAAATTTTAAGGAATTAAAGCAGGACATCTCCAGCTTTCGATATGAAGTG
CTTGACCTCTTAGGAAATAGACAACACCCAAGGAGAAGCTTTTCCACCAGCAGCACTGAA
TTCTCT---CAAAGGGAAGATACCAGTGATGGCAGTGGTGGGGCTCGGGCCAAATCCAAC
AGTGTCTCTTTCCATTTAGGCTGCAAGAAAAAGGCCCGCCATGGGCCATCTCTTACCAGA
ACCATGCCAAGAGCCAGTGGTGTCCAAGGAAAGTCAAAAGCTGAGTCATCAAGCAAACAC
TCCTTCATGGGTCCTTCTCTCAAGAAACTCGGTCTCCTATTCTCCAAGTTTAATGGTCGT
ACCTCTGAACCCAGTTTAGAGCCGATGTACACAATTTCTGATGGAATTACTCAGCAGCAC
TGTATGTGGCAAGATGTCAGATATTCTCAGATGGAGAAAGGGAAAGCAGAGGCCTGTTTG
CAGAGTGAAATTAACCTCAATGAGGTAAAATTAGGTGAAGCCCAAGGCACTGCTCAGAGC
AGTGAATGCCCTCTAGCCTGTTCCAGCCCTTTTCACTGCACACCCAGCATCTGCTCCTTG
AATTTTAAACTTTTAGACTCCTCAGAGGATGTATTTGAAACTTGGGGAGAGGCTTGTGAC
CTGCTCATGCACAAATGGGGCGATGGACAGGAAGAACAAGTTACAACTCACCTCTAA
>XM_024559113.1 PREDICTED: Desmodus rotundus transient receptor potential cation channel subfamily C member 5 (TRPC5), mRNA
GAGTGGAAATTTGCAAGGACAAAGCTCTGGATGAGTTACTTTGATGAAGGTGGTACCTTG
CCACCTCCTTTTAACATCATCCCTAGCCCCAAGTCATTTCTATACCTTGGTAACTGGTTT
AATAACACCTTCTGCCCAAAACGAGACCCTGATGGTAGACGGAGAAGGCACAACTTGAGA
AGCTTCACAGAACGCCATGCTGACAGCCTGATACAGAATCAACATTATCAGGAAGTTATC
AGGAATTTAGTCAAAAGATACGTGGCTGCTATGATAAGAAATTCCAAAACAAATGAGGGA
CTAACAGAAGAAAATTTTAAGGAATTAAAGCAGGACATCTCCAGCTTTCGATATGAAGTG
CTTGACCTCTTAGGAAATAGAAAACACCCAAGGAGAAGCTTTTCCACCAGCAACACTGAA
CTTTCT---CAGAGGGAAGATACCAGTGACGGCAGTGGTGGGGCTCGGGCGAAATCCAAG
AGTGTCTCTTTCAGTTTAGGCTGCAAGGAAAAGGCCTACCATGGGCCATCTCTCATCAGA
ACCATGCCAAGAGCCAGTGGTGTCCAAGGAAAGTCAAAAGCTGAGTCATCAAGCAAATGC
TCCTTCATGGGTCCTTCTCTCAAGAAACTGGGTCTCCTATTCTCCAAGTTTAATGGTCAT
ACATCTGAACCCAGTTCAGAGACGATGTACACAATTTCTGATGGAATTGCTCAGCAGCAC
TATATGTGGCAAGACGTCAGATATTCTCAGATGGAGAAAGGGAAAGCAGAGGCCTGTTCC
CAGAGTGAAATTAACCTCAGTGAGGTAAAATTAGGTGAACCCCGGGGCACTGCTCAGAGC
AGTGAAAGCCCTCTAGCCTGTTCCAGCTCTCTTCACTACACATCCAGCATCTGTTCCTCA
AATTCTAAACTTTTAGACTCCTCAGAGGATGTATTTGAAACTTGGGGAGAGGCCTGTGAC
CTGCTCATGCACAAATGGGGTGGTGGACAGGAAGAACAGGTCACAACTCAGCTCTAA
>XM_008158606.3 PREDICTED: Eptesicus fuscus transient receptor potential cation channel subfamily C member 5 (TRPC5), mRNA
GAGTGGAAATTTGCAAGGACAAAGCTCTGGATGAGTTACTTTGATGAAGGCGGAACCTTG
CCACCTCCTTTTAACATCATCCCTAGTCCCAAGTCATTTCTATACCTTGGCAACTGGTTT
AATAACACCTTCTGCCCAAAAAGAGACCCTGATGGTAGACGGAGAAGGCACAACTTGAGG
AGCTTCACAGAACGCCATGCTGACAGCCTGATACAGAATCAACATTATCAGGAAGTTATT
AGGAATTTAGTCAAAAGATATGTGGCTGCTATGATACGAAATTCCAAAACAAATGAGGGA
CTAACAGAAGAAAATTTTAAGGAGTTAAAGCAGGACATCTCCAGCTTTCGATATGAAGTG
CTTGACCTCTTAGGAAATAGAAAACACCCAAGGAGAAGTTTTTCCACCAGCAGCACTGAA
TTCTCT---CAGAGGGATGATACCAATGATGGCAGTGGTGGGGCTCGGGCCAAATCCAAG
AGTGTCTCTTTCAGTTTAGGCTGCAAGAAAAAGGCCTGCCATGGGCCACCTCTCATCAGA
ACCACACCAAGAGCCAGTGGTGCTCAAGGAAAGTCAAAAGCTGAGTCATCAAGCAAACGC
TCCTTTATGGGTCCTTCTCTCAAGAAACTGGGTCTCCTCTTCTCCAAGTTTAATGGTCAT
ATGTCTGAACCCAGTTCAGAGCCAATGTACACAATTTCTGATGGAATTGTTCAGCAGCAC
TATATGTGGCAAGACATCAGATATTCTCAGATGGAGAAAGGGAAAGCAGAGGCCTGTTCT
CAGAGTGAAATTAACCTCAGTGACGTAGAATCAGGCAAAGCCCAGGGAGCTGCTCAGAGC
AGTGAATGTCCTCTAGTCTGTTCCAGCTCCCTTCACTGCGCACCCAGCATCTGCTCCTCA
AATTCAAAACTTTTAGACTCCTCAGAGGATGTGTTTGAAACTTGGGGAGAGGCTTGTGAC
CTGCTCATGCACAAATGGGGTGATGGACAGGAAGAACAAGTTACAACTCGGCTCTAA
>XM_019632331.1 PREDICTED: Hipposideros armiger transient receptor potential cation channel subfamily C member 5 (TRPC5), mRNA
GAGTGGAAATTTGCAAGGACAAAGCTTTGGATGAGCTACTTTGATGAAGGTGGCACCTTG
CCACCTCCTTTCAACATCATCCCCAGCCCCAAGTCATTTCTATACCTTGGTAACTGGTTC
AACAACACCTTCTGCCCCAAAAGAGACCCTGATGGGAAACGGAGAAGGCACAACTTGAGA
AGCTTCACAGAACGCCATGTTGACAGCCTGATACAGAATCAACATTATCAGGAAGTTATC
AGGAATTTAGTCAAAAGATATGTGGCTGCTATGATAAGAAATTCCAAAACAAACGAGGGG
CTAACAGAAGAGAATTTTAAGGAATTAAAGCAGGACATCTCCAGCTTTCGATATGAAGTG
CTTGACCTCTTAGGAAATAGGAAACACCCAAGGAGGAGCTTTTCCACCAGCAGCGCTGAA
CTGTCT---CAGAGGGATGATACTAATGATGGCAGTGGTGGGGCTCGGGCCAAATCCAAG
AGTGTCTCTTTCAATTTAGCCTGCAAGAAAAAGGCCTGCCATGGGACACCTCTCATCAGA
ACCATGCCAAGAGACAGTGGTGCCCAAGGGAAGTCAAACGCTGAGTCATCAAGCCAACGC
TCCTTCATGGGTTCTTCTCTGAAGAAACTGGGTCTCCTATTCTCCAAATTTAATGGTCAT
ATGTCTGAACCCAGTTCAGAGCCAATGTACACAATTTCTGATGGAATTGCTCAGCAGCAC
TATATGTGGCAGGACATCAGATATTCTCAGATGGAGAAAGGGAGAGCAGAGGCCTGTTCT
CAAAGCGAAATTAACCTCAGTGAGGTAGCATTAGGTGAAGCCCAGGGCCTTGCTCAGAGC
AGTGAATGCCCACTGGCCTGTTCCAGCTCTCTGCACTGCGTATCCAGCATCTGCTCCTCA
AATTCTAAACTTTTAGATTCCTCAGAGGATGTATTTGAAACTTGGGGAGAGGCTTGTGAC
CTGCTGATGCACAAATGGGGTGATGGACAGGAAGAACAAGTTACAACTCAGCTCTAA
>XM_016198072.1 PREDICTED: Miniopterus natalensis transient receptor potential cation channel subfamily C member 5 (TRPC5), mRNA
GAGTGGAAATTTGCAAGGACAAAGCTCTGGATGAGTTACTTTGATGAAGGGGGTACCTTG
CCACCTCCTTTCAACATCATCCCCAGTCCCAAGTCATTTCTATATCTTGGCAACTGGTTT
CATAACACCTTCTGCCCCAAAAGAGACCCTGATGGTAGACGGAGAAGGCGCAACTTGCGA
AGCTTCACAGGACGCCATGCTGACAGCCTGATACAGAATCAACATTATCAGGAAGTTATC
AGGAATTTAGTCAAAAGATATGTGGCTGCTATGGTAAGAAATTCTAAAACAAATGAGGGA
CTAACAGAAGAAAATTTTAAGGAATTAAAGCAGGACATCTCCAGCTTTCGATATGAAGTG
CTTGACCTTTTAGGAAATAGAAAACACCCACGGAGAAGCTTTTCCACCAGCAGCACTGAA
CTCTAT---CACAGGGATGATACCAATGATGGCAGTGGTGGGGCTCGGGCCAAATCCAAG
AGTGTCTCTTTCAGTTTAGGCTGCAAGAAAAAGGCCTGCCACAAGCCACCTCTCATCAGA
ACCAGGCCAAGAGCCAGTGGTGCCCAAGGAAAGTCAAAAGCTGAGTCATCAAGCAAACGC
TCCTTCATGGGTCCTTCTCTCAAGAAACTGGGTCTCCTATTCTCCAAGTTTAATGGTCAT
ACATCTGAACCCAGTTCAGAGCCAATGTACACAATTTCTGATGGAATCGTTCAGCAGCAC
TATATGTGGCAAGACATCAGGTATTCTGAGATGGAGAAAGGGAGAGCACAGGCCTGTTCT
CAGAGTGAAATTAACCTCAGTGAGGTAGAATCAGGTGAAGCCCGGGGAGCTGCTCAGAGC
AGTGAATGCCCTCTAGCCTGTGCCAGCTCTCTTCACTGCATACCCAGCATCTGCTCCTCA
AGTTCTAAACTTTTAGACTCTTCAGAGGATGTGTTTGAAACTTGGGGAGAGGCTTGTGAC
CTGCTCATGCACAAATGGGGTGATGTACAGGAAGAACAAGTTACAACCCGGCTCTAA
>XM_036271288.1 PREDICTED: Molossus molossus transient receptor potential cation channel subfamily C member 5 (TRPC5), mRNA
GAGTGGAAATTTGCAAGGACAAAGCTCTGGATGAGTTACTTTGATGAAGGCGGTACTTTG
CCACCTCCTTTCAACATCATCCCCAGTCCCAAGTCATTTCTATATCTTGGCAACTGGTTT
AATAATACCTTCTGCCCCAAAAGAGACCCTGATGGTAGACAGAGAAGGCATGACTTGAGA
AGCTTCACAGAACGCCATGCTGACAGCCTGATACAGAATCAACATTATCAGGAAGTTATC
AGGAATTTAGTCAAAAGATATGTGGCTGCTATGATAAGAAATTCGAAAACAAATGAAGGA
CTAACAGAAGAAAATTTTAAGGAATTAAAGCAGGATATCTCCAGCTTTCGATATGAAGTG
CTTGACCTCTTAGGAAATAGAAAACACCAAAGGAGAAGCTTTTCCACCAGTAGCACTGAA
TTCTCT---CAGAGGGATGATACTAATGATGGCAGTGGTGGGGCTCGGGCCAAATCCAAG
AGTGTCTCTTTCAGGTTAGGCTGCAAGAAAAAGGCCTGCCATGGGCCACCTCTCATCAGA
ACCATGCCAAAAGCCAGTGGTGCCCAAGGAAAGTCAAAAACTGAGTCATCAAGCAAACGC
TCCTTCATGGGTCCTTCTCTCAAGAAACTGAGTCTCCTATTCTCCAAGTTTAATGGTCAT
ATGTCTGAACCCAGTTCAGAGACAATGTACACAATTTCTGATGGACTCATTCAGCAGCAC
CATATGTGGCAAGACATCAGATATTCTCAGATGGAGAAAGGGAAAGCACAGGCGTGTTCT
CAGAGTGAAATTAACCTCAGTGAGGTAGAATCAGGTGAAGCCCGGGGCACTGCTCAGAGC
AGTGAATGCCCTCTAGCCTGTTCCAGCTCTCTTCACTGTGCATCCAGCATCTGCTCCTCA
AATTCTAAACTTTTAGACTCCTCAGAGGATGTATTTGAAACTTGGGGAGAGGCTTGTGAC
TTGCTCATGCACAAATGGGGTGATGGACAGGAAGAACAAGTTACAACTCGGCTCTAA
>XM_005886346.1 PREDICTED: Myotis brandtii transient receptor potential cation channel, subfamily C, member 5 (TRPC5), transcript variant X2, mRNA
GAATGGAAATTTGCAAGGACAAAGCTCTGGATGAGTTACTTTGATGAAGGCGGTACCTTG
CCACCTCCTTTTAACATCATCCCTAGTCCTAAGTCATTTCTATACCTTGGCAACTGGTTT
AATAACACCTTCTGCCCAAAAAGAGACCCTGATGGTAGACGGAGAAGGCACAACCTGAGA
AGTTTCACAGAACGCCATGCTGACAGCCTGATACAGAATCAACATTATCAGGAAGTTATC
AGGAATTTAGTCAAAAGATATGTGGCTGCTATGATAAGAAATTCCAAAACAAATGAGGGA
CTAACAGAAGAAAATTTTAAGGAGTTAAAGCAGGACATCTCCAGCTTTCGATATGAAGTG
CTTGACCTGTTAGGAAATAGAAAACACCCAAGGAGAAGTTTTTCCACCAGCAGCACTGAA
TTCTCT---CAGAGGGATGATACCAATGATGGCAGTGGTGGGGCTCGGGCCAAATCCAAG
AGTGTCTCTTTCAGTTTAGGCTGCAAGAAAAAGGCCTGCCACGGGCCACCTCTCATCAGA
ACCACACCAAGAGCCAGTGGTGCCCAAGGAAAGTCAAAAGCTGAGTCATCAAGCAAACGC
TCCTTTATGGGTCCTTCTCTCAAGAAACTGGGTCTCCTCTTCTCCAAGTTTAATGGTCAT
ATGTCTGAACCCAGTTCAGAGCCAATGTACACAATTTCTGATGGAATCGTTCAGCAGCAC
TATATGTGGCAAGACATCAGATATTCTCAGATGGAGAAAGGGAAAGCAGAGGCCTGTTCT
CAAAGTGAAATTAACCTCAGTGAGGTAGAATCAGGTGTAGCCCAGGGAGCTGCTCAGAGC
AGTGAATGTCCTCTAGTCTGTTCCAGCTCCCTTCACTGCGCATCCAGCATCTGCTCCTCA
AATTCGAAACTTTTAGACTCCTCAGAGGATGTGTTTGAAACTTGGGGAGAGGCTTGTGAC
CTGCTCATGCACAAATGGGGTGATGGACAGGAAGAACAAGTTACAACTCGGCTCTAA
>XM_045817615.1 PREDICTED: Phyllostomus hastatus transient receptor potential cation channel subfamily C member 5 (TRPC5), mRNA
GAGTGGAAATTTGCAAGGACAAAGCTCTGGATGAGTTACTTTGATGAAGGTGGTACCTTG
CCACCTCCTTTTAATATCATCCCTAGTCCCAAGTCATTTCTATACCTTGGTAACTGGTTT
AATAACACCTTCTGCCCAAAACGAGACCCTGATGGTAGACGGAGAAGGCATAACTTGAGA
AGCTTCATGGAACGCCACACTGACAGCCTGATACAGAATCAACATTATCAGGAAGTTATC
AGGAATTTAGTCAAAAGATATGTGGCTGCTATGATAAGAAATTCCAAAACAAATGAGGGA
CTAACAGAAGAAAATTTTAAGGAATTAAAGCAGGACATCTCCAGCTTTCGATATGAAGTG
CTTGACCTCTTAGGAAATAGAAAATACCCAAGGAGAAGCTTTTCCACCAGCAGCACTGAC
TTCTCT---CAGAGGGAAGACAGCAGTGATGGCAGTGGTGGGGCTCAGGCCAAATCCAAG
ACTGTCTCTTTCAGTTTAGGCTGCAAGAGAAAGGTCTGCCATGGGCCATCTCTCACCAGA
ACCATACCAAGAGCCAGTGGTGTCCAAGAAAAGTCAAAAGCTGAGTCATCAAGCAAACAC
TCCTTCATGGGTTCTTCTCTCAAGAAACTGGGTCTCCTATTCTCCAAGTTTAATGGTCAT
ACCCCTGAAGCCAATTCAGAGCCTATATACACAATTTCTGATGGAATCGCTCAGCAGCAC
TGTATGTGGCAAGATGTCAGATATTCTCAGATGGAGAAAGGGAAAGCAGAGGCATGTTTG
CAGAGTGAAATTAACCTCAGTGAGATAAAATTAGGTGAAGCCCAGGGCACTGCTCAGAGA
AGTGAATGCCCTCTAGCCTGTTCCAGCTCTCTTCACTGCACATCCAGCATCTGCTCCTCA
AATTCTAAACTTTTAGACTCCTCAGAGGATGTATTTGAAACTTGGGGAGAGGCTTGTGAC
CTGCTCATGCACAAATGGGGTGATGGACAGGAAGAACAAGTTACAACTCAGCTCTAA
>XM_036454471.2 PREDICTED: Pipistrellus kuhlii transient receptor potential cation channel subfamily C member 5 (TRPC5), mRNA
GAGTGGAAATTTGCAAGGACAAAGCTCTGGATGAGTTACTTTGATGAAGGTGGAACCTTG
CCACCTCCTTTTAACATCATACCTAGTCCCAAGTCATTTCTATACCTTGGCAACTGGTTT
AATAACACCTTCTGCCCAAAAAGAGACCCTGATGGTAGACGGAGAAGGCACAACTTGAGG
AGCTTCACAGAACGCCATGCTGACAGCCTGATACAGAATCAACATTATCAGGAAGTTATT
AGGAATTTAGTCAAAAGATATGTGGCTGCTATGATACGAAATTCCAAAACAAATGAGGGA
CTAACAGAAGAAAATTTTAAGGAGTTAAAGCAGGACATCTCCAGCTTTCGATATGAAGTG
CTTGACCTCTTAGGAAATAGAAAACACCCGAGGAGAAGCTTTTCAACCAGTAGCACTGAC
TTCTCT---CAGAGGGATGATACTAATGATGGCAGTGGTGGGGCTCGGGCCAAATCCAAG
AGTGTCTCTTTCAGTTTAGGCTGCAAAAAAAAGGCCTGCCACGGGCCACCTCTCATCAGA
ACCACACCAAGAGCCAGTGGTGCCAAAGGAAAGTCAAAAGCTGAGTCATCAAGCAAACGT
TCCTTTATGGGTCCTTCTCTCAAGAAACTGGGTCTCCTCTTCTCCAAGTTTAATGGTCAT
ATGTCTGAACCCAGTTCAGAGCCAATGTACACAATTTCTGATGGAATCGCTCAGCAGCAC
TATATGTGGCAAGACATCAGATATTCTCAGATGGAGAAAGGGAAAGCAGAGGCCTGTTCT
CAGAGTGAAATTAACCTCAGTGAGGTAGAATCAGGCAAAGCCCAGGAAGCTGCTCAGAGC
AGTGAATGTCCTCTAGTCTGTTCCAGCTCCCTTCACTGCGCATCCAGTATCTGCTCCTCA
AATTCAAAACTTTTAGACTCCTCAGAGGATGTGTTTGAAACTTGGGGAGAGGCTTGTGAT
CTGCTCATGCACAAATGGGGTGATGGACAGGAAGAACAAGTTACAACTCGGCTCTAA
>XM_054580356.1 PREDICTED: Pteronotus mesoamericanus transient receptor potential cation channel subfamily C member 5 (TRPC5), mRNA
GAGTGGAAATTTGCAAGGACAAAGCTTTGGATGAGTTACTTTGATGAAGGTGGTACCTTG
CCACCTCCTTTCAACATCATCCCTAGCCCCAAGTCATTTCTATACCTTGGTAACTGGTTT
AATAACACCTTCTGCCCAAAAAGAGACACTGATGGTAGACGGAGAAGGCACAACTTGAGA
AGCTTCACAGAACGTCATGCTGACAGCCTGATACAGAATCAACATTATCAGGAAGTTATA
AGGAATTTAGTCAAAAGATATGTGGCTGCTATGATACGAAATTCCAAAACAAATGAAGGA
CTAACAGAAGAAAATTTTAAGGAATTAAAGCAGGACATCTCTAGCTTTCGATATGAAGTG
CTTGACCTCTTAGGAAATAGAAAACACCCAAGGAGAAGCTTTTCCACCAGCAGCACTGAA
CTCTCT---CAGAGGGGAGATACCAGTGATTGCAGTGGTGGGGCTCGGGCCAAATCCAAG
AGTGTCTCTTTCAGTTTAGGCTGCAAGAAAAAGGCCCACCATGGGCCATCTCTCATTAGA
ACCATGCCAAGAGCCAGTGGTGCCCAAGGAAAGTCAAAAGCTGAGTCATCAAGCAAAGGC
TCCTTCATGGGTCCTTCTCTCAAGAAACTGGGTCTCCTATTCTCCAAGTTTAATGGTCAT
ACATCTGAACCCAGTTCAGAGCCAATGTACACAATTTCTGATGGAATCATTCAGCAGCAC
TATATGTGGCAAGACGTCAGATATTCTCAGATGGAGAAAGGGAAAGCAGAGGCCTGTTCG
CAGAGTGAAATTAACCTCAGTGAGGTAAAGTTAGGCGAAGCCCAGGGCACTGCTCAGGGC
AGTGAGTGCACTCTAGCCTGTTCCAGCTCTCTTCACTGCGCATCCAGCATCTGCTCCTCA
AATTCTAAACTTTTAGACTCCTCAGAGGATGTATTTGAAACTTGGGGAGAGGCGTGTGAT
ATGCTCATGCACAAGTGGGCTGATGGACAGGAAGAACAAGTCACCACTCGGCTCTAA
>XM_006917274.1 PREDICTED: Pteropus alecto transient receptor potential cation channel subfamily C member 5 (TRPC5), mRNA
GAGTGGAAATTTGCTAGAACAAAGCTCTGGATGAGTTACTTTGATGAAGGAGGCACCTTG
CCACCTCCTTTTAACATCATCCCCAGTCCCAAGTCATTTTTGTACCTCGGTAACTGGTTC
AACAACACCTTCTGCCCAAAAAGAGACCCTGATGGTAGACGGAGAAGGCACAACTTGAGA
AGCTTCACAGAACGCCATGCTGACAGCCTGATACAGAATCAACATTATCAGGAAGTTATC
AGGAATTTGGTCAAAAGATATGTGGCTGCTATGATAAGAAATTCCAAAACAAATGAGGGA
CTAACAGAGGAGAATTTTAAGGAATTAAAGCAGGACATCTCTAGCTTTCGATATGAAGTG
CTTGACCTCTTAGGAAATAGGAAACACTCAAGGAGAAGCTTTTCTACCAGCAGCCCTGAA
CTCTCT---CAGAGGGATGATACCAATGATGGCAGTGGTGGGGCTCGGGCCAAATCCAAG
AGTGTCTCTTTCAATTTAGGCTGCAAGAAAAAGGCCTGCCATGGGCCACCTCTCATCAGA
ACCATGCCAATAGATAGTGGTGCCCAAGGGAAGTCAAAAGCTGAGTCATCAAGCAAATGC
TCCTTCATGGGTCCTTCTCTCAAGAAATTGGGTTTCCTATTCTCCAAGTTTAACGGTCAT
ATGTCTGAACCCAGTTCAGAGCCAATGCACACAATTTCTGATGGAATCGTTCAGCAGCAC
TATATGTGGCAAGACATCAGATATTCTCAGATGGAGAAAGGAAAAGCAGAAGCCTGTTCT
CAAAGTGAAATTAACCTCAGTGAGGTAGAATTAGGTGAAACCCGGGGTGCTGCTCAGAGC
AGTGAATGCCCTCTAGCCTGTTCCAGCTCTCTTCACTGCGCATCCAGCATCTGCTCCTCA
AATTCTAAACTTTTAGACTCCTCAGAGGATGTATTTGAAACTTGGGGAGAAGCTTGCGAC
CTGCTCATGCACAAATGGGGTGATGGACAGGAAGAACAAGTTATGACTCGGCTCTAA
>XM_033111511.1 PREDICTED: Rhinolophus ferrumequinum transient receptor potential cation channel subfamily C member 5 (TRPC5), mRNA
GAGTGGAAATTTGCAAGGACAAAGCTCTGGATGAGTTACTTTGATGAAGGGGGCACCTTG
CCACCTCCTTTCAACATTATCCCCAGCCCAAAGTCATTTCTATACCTTGGTAACTGGTTC
AACAACACCTTCTGCCCCAAAAGAGAGCCTGATGGGAGACGGAGAAGGCACAACTTGAGA
AGCTTCACAGAACGCCATGCTGACAGCCTGATACAGAATCAACATTATCAGGAAGTTATC
AGGAATTTAGTCAAAAGGTATGTGGCTGCTATGATAAGAAATTCCAAAACAAATGAGGGG
CTAACAGAAGAGAATTTTAAGGAATTAAAGCAGGACATCTCCAGCTTTCGATATGAAGTG
CTTGACCTCTTAGGAAATAGGAAACACCCAAGGAGAAGCTTTTCCACCAGCAGCACTGAA
CTCTCT---CAGAGGGATGATACCAATGATGGCAGTGGTGGGGCTCGGGCCAAATCCAAG
AGTGTCTCTTTCAATTTACACTGCAAGAAAAAGGCCTGCCATGGGCCATCTCTCATCAGA
ACCATGCCAAGAGACAGTGGTGCCCAAGGGAAGTTAAAAGCTGAGTCAAGC---AAACGC
TCTTTCATGGGTTCTTCTCTCAAGAAACTGGGTCTCCTATTCTCCAAGTTTAATGGTCAT
ATGTCTGAACCCAGTTCACAGCCAATGTATACAATTTCTGATGGAATCGTTCAGCAGCAC
TATATGTGGCAGGACATCAAATATTCTCAGATGAAGAAAGGGAAATCAGAGGCCTGTTCT
CAAAGTGAAATTAACCTCAGTGAGGTAGAATTAGGTGAAGCCCGGGGCCCTGCTCAGAGC
AGTGAGTGCCCTCTAGCCTGTTCCAGCTCTCTGCACTGTGTATCCAGTATCTGCTCCTCA
AATTCTAAACTTTTAGACTCCTCAGAGGATGTATTTGAAACTTGGGGAGAGGCTTGTGAC
CTGCTCATGCACAAATGGGGTGATGGACAGGAAGAACAAGTTATAACTCGACTCTAA
>XM_016119916.2 PREDICTED: Rousettus aegyptiacus transient receptor potential cation channel subfamily C member 5 (TRPC5), mRNA
GAGTGGAAATTTGCAAGAACAAAGCTCTGGATGAGTTACTTTGATGAAGGAGGCACCTTG
CCACCTCCTTTTAACATCATCCCCAGTCCCAAGTCATTTTTGTACCTCGGTAACTGGTTC
AACAACACCTTCTGCCCCAAAAGAGACCCTGATGGTAGACGGAGAAGACACAACTTGAAA
AGCTTCACAGAACGCCATGCTGACAGCCTGATACAGAATCAACATTATCAGGAAGTTATC
AGGAATTTGGTCAAAAGATATGTGGCTGCTATGATAAGAAATTCCAAAACAAATGAGGGA
CTAACAGAGGAGAATTTTAAGGAATTAAAGCAGGACATCTCTAGCTTTCGATATGAAGTG
CTTGACCTCTTAGGAAATAGGAAACACCCAAGGAGAAGCTTTTCTACCAGCAGCCCTGAA
CTCTCT---CAGAGGGATGATACCAATGATGGCAGTGGTGGGGCTCGGGCCAAATCCAAG
AGTGTCTCTTTCAATTTAGGCTGCAAGAAAAAGGCCTGCCATGGGCCACCTCTCATCAGA
ACCATGCCAATAGATAGTGGTACCCAAGGGAAGCCAAAAGCTGAATCATCAAGCAAATGC
TCCTTCATGGGTCCTTCTCTCAAGAAACTGGGTTTCCTATTCTCCAAGTTTAACGGTCAT
ATGCCTGAACCCAGTTCAGAACCAATGTACACAATTTCTGATGGAATCATTCAGCAGCAC
TATATGTGGCAAGACATTAGATATTCTCATATGGAGAAAGGGAAGGCAGAAGCTTGTTCT
CAAAGTGAAATTAACCTCAGTGAGGTAGAATTAGGTGAAACCCAGGGTGCTGCTCAGAGC
AGTGAATACCCTCTAGCCTGTTCCAGCTCTCTTCACTGTGCATCCAGCATCTGCTCA---
AATTCTAAACTTTTAGACTCCTCAGAGGATGTATTTGAAACTTGGGGAGAAGCTTGTGAC
CTGCTCATGCACAAATGGGGTGATGGACAGGAAGAACAAGTTACGACTCGGCTCTAA
>XM_057538148.1 PREDICTED: Balaenoptera acutorostrata transient receptor potential cation channel subfamily C member 5 (TRPC5), mRNA
GAGTGGAAGTTTGCAAGGACGAAGCTCTGGATGAGTTACTTCGATGAAGGCGGCACCTTG
CCACCTCCTTTCAACATCATCCCCAGCCCCAAGTCATTTCTATACCTTGGTAACTGGTTC
AACAACACCTTCTGCCCCCAAAGAGACCCTGATGGTAGACGGAGAAGGCACAACTTGAGA
AGCTTCACAGAACGCCATGCTGACAGCCTGATACAGAATCAACATTACCAGGAAGTTATC
AGGAATTTAGTCAAAAGATATGTGGCAGCTATGATAAGAAATTCCAAAACAAATGAGGGA
CTAACAGAAGAAAATTTTAAGGAATTAAAGCAGGACATTTCCAGCTTTCGATATGAAGTG
CTTGACCTCTTGGGAAATAGGAAGCACCAAAGGAGAAGTTTTTCCACTAGCAGCACTGAA
CTCTCT---CAGAGAGATGATACCAATGATGGCAGTGGCGGGGCTCGGGCCAAATCCAAG
AGTGTCTCTTTCAATTTAGGCTGCAAGAAAAAAGCCTGCCATGGGCCACCTCTCATCAGG
ACCATGCCAAGAGTTGGTGGTGCCCAAGGGAAGTCAAAAGCTGAGTCATCAAGCAAACGC
TCCTTCATGGGTCCCTCTCTCAAGAAACTGGGTCTCCTATTCTCCAAGTTTAATGGTCAT
ATGTCTGAACCCAGTTCAGAGCCGATGTACACAATTTCTGATGGAATCGTTCAGCCGCAC
TATATGTGGCAGGACATCAAATATTCTCAGATGGAGAAAGGGAAAGCAGAGTCCTGTTCT
CAGAGTGAAATTAACCTCAGTGAGGTAGAATCAGGCGAAGCCCGGGGCGCTGCTCAGAGC
AGTGAATGCCCTCTCGCCTGTTCCAGCTCTCTTCACTGCGCATCCAGCATCTGCTCCTCG
AATTCTCAACTTTTAGACTCCTCAGAGGATGTATTTGAAACTTGGGGAGAGGCTTGTGAC
CTGCTCATGCACAAATGGGGTGACGGACAGGAAGAACAAGTTACAACTCGGCTCTAA
>XM_059883295.1 PREDICTED: Bos taurus transient receptor potential cation channel subfamily C member 5 (TRPC5), transcript variant X1, mRNA
GAGTGGAAGTTTGCAAGGACGAAGCTCTGGATGAGTTACTTTGATGAAGGTGGCACCTTG
CCACCTCCTTTCAACATTATCCCCAGCCCCAAGTCATTTCTATACCTTGGCAACTGGTTC
AACAACACCTTCTGCCCTAAAAGAGACCCTGATGGTAGACGAAGAAGGCACAACTTGAGA
AGCTTCACAGAACGCCATGCTGACAGCCTGATACAGAACCAACATTACCAGGAAGTTATC
AGGAATTTAGTCAAAAGATATGTGGCAGCTATGATAAGAAATTCCAAAACAAATGAGGGA
CTAACAGAAGAAAATTTTAAGGAATTAAAGCAGGATATCTCCAGCTTTCGATATGAAGTG
CTTGACCTCTTGGGAAACAGGAAGCACCAAAGGAGAAGCTTTTCCACTAGCAGCACTGAA
CTCTCT---CAGAGGGATGATACCAATGATGGCAGTGGTGGGGCTCGGGCCAAATCCAAG
AGTGTCTCTTTCAATGTAGGCTGCAAGAAAAAAGCCTGCCATGGGCCACCTCTCATCAGG
ACTATGCCAAGAGTCGGTGGTGCCCAAGGCAAGTCAAAAGCTGAGTCATCAAGCAAACGA
TCCTTCATGGGTCCCTCTCTCAAGAAACTGGGTCTCCTATTCTCCAAGTTTAATGGTCAT
ATGTCCGAACCCAGTTCAGAGCCGATGTACACAATCTCTGATGGAATTGTTCAGCCACAC
TATATGTGGCAGGACATCAGATATTCTCAGATGGAGAAAGGGAAAGCAGAGGCCTGTTCT
CAAAGTGAAATTAACCTCAGTGAGGTAGAATTAGGTGAAGCCCGGGGCACTGCTCAGAGC
ACTGAATGCCCTCTAGCCTGTTCCAGCTCTCTTCACTGTGTATCCAGCATCTGTTCCTCA
AATTCTAAACTTTTAGACTCCTCAGAGGATGTATTTGAAACGTGGGGAGAGGCTTGTGAC
CTGCTCATGCACAAATGGGGTGATGGACAGGAAGAACAAGTTACAACTCGGCTCTAA
>XM_055564307.1 PREDICTED: Bubalus kerabau transient receptor potential cation channel subfamily C member 5 (TRPC5), mRNA
GAGTGGAAGTTTGCAAGGACGAAGCTCTGGATGAGTTACTTTGATGAAGGTGGCACCTTG
CCACCTCCTTTCAACATTATCCCCAGCCCCAAGTCATTTCTATACCTTGGCAACTGGTTC
AACAACACCTTCTGCCCTAAAAGAGACCCTGATGGTAGACGGAGAAGGCACAACTTGAGA
AGCTTCACAGAACGCCATGCTGACAGCCTGATACAGAACCAACATTACCAGGAAGTTATC
AGGAATTTAGTCAAAAGATATGTGGCAGCTATGATAAGAAATTCCAAAACAAATGAGGGA
CTAACAGAAGAAAATTTTAAGGAATTAAAGCAGGATATCTCCAGCTTTCGATATGAAGTG
CTTGACCTCTTGGGAAACAGGAAGCACCAAAGAAGAAGCTTTTCCACTAGCAGCACTGAA
CTCTCT---CAGAGGGATGATACCAATGATGGCAGTGGTGGGGCTCGGGCCAAATCCAAG
AGTGTCTCTTTCAATGTAGGCTGCAAGAAAAAAGCCTGCCATGGGCCACCTCTCATCAGG
ACTATGCCAAGAGTCGGTGGTGCCCAAGGCAAGTCAAAAGCTGAGTCATCAAGCAAACGA
TCCTTCATGGGTCCCTCTCTCAAGAAACTGGGTCTCCTATTCTCCAAGTTTAATGGTCAT
ATGTCCGAACCCAGTTCAGAGCCGATGTACACAATCTCTGATGGAATTGTTCAGCCACAC
TATATGTGGCAGGACATCAGATACTCTCAGATGGAGAAAGGGAAAGCAGAGGCCTGTTCT
CAAAGTGAAATTAACCTCAGTGAGGTAGAATTAGGTGAAGCCCGGGGCACTGCTCAGAGC
ACTGAATGCCCTCTAGCCTGTTCCAGCTCTCTTCACTGTGTATCCAGCATCTGTTCCTCA
AATTCTAAACTTTTAGACTCCTCAGAGGATGTATTTGAAACGTGGGGAGAGGCTTGTGAC
CTGCTCATGCACAAATGGGGTGATGGACAGGAAGAACAAGTTACAACTCGGCTCTAA
>XM_006193322.2 PREDICTED: Camelus ferus transient receptor potential cation channel subfamily C member 5 (TRPC5), mRNA
GAATGGAAGTTTGCAAGGACAAAGCTCTGGATGAGTTACTTCGACGAAGGCGGCACCTTG
CCACCCCCTTTCAACATCATCCCCAGTCCCAAGTCATTTCTATACCTTGGTAACTGGTTC
AACAACACCTTCTGCCCCAAAAGAGACCCTGATGGTAGACGGAGAAGGCACAACCTGAGA
AGTTTCACAGAACGCCATGCTGACAGCCTGATACAGAATCAACATTACCAGGAAGTTATC
AGGAATTTAGTCAAAAGATATGTGGCAGCTATGATAAGAAATTCCAAAACAAATGAGGGA
TTAACAGAAGAAAATTTTAAGGAATTAAAGCAAGACATCTCCAGCTTTCGCTATGAAGTG
CTTGACCTCTTGGGAAATAGGAAGCACCCCAGGAGAAGTTTTTCCACTAGCAGCACTGAA
CTCTCCTCTCAGAGGGATGATACCAATGATGGCAGTGGTGGGGCTCGGGCTAAATCCAAG
AGTGTCTCTTTCAATTTAGGCTGCAAGAAAAAAGCCTGTCACGGGCCACCTCTCATCAGG
ACCATGCCAAGAGTTGGTGGTGCCCAAGGGAAGTCAAAAGCTGAGCCATCAAGCAAACGC
TCCTTCATGGGTCCCTCTCTCAAGAAACTGGGTCTCCTATTCTCCAAGTTTAATGGTCAT
ATGTCTGAACCCAGTTCAGAGCCAATGTACACCATTTCTGATGGAATCGTTCAGCAGCAC
TATATGTGGCAGGACATCAGATATTCTCAGATGGAGAAAGGGAAAGCAGAGGCCTGTTCT
CAAAGTGAAATTAACCTCAGTGAGGTAGAATTAGGTGAAGCCCGGGGCGCTGCTCAGAGC
AGTGAATGCCCTCTAGCCTGTTCAAGCTCTCTTCACTGCGCATCCAGCATCTGCTCCTCA
AATTCTAAACTTTTAGACTCCTCAGAGGATGTATTTGAAACTTGGGGAGAGGCTTGTGAC
CTGCTCATGCACAAATGGGGTGATGGACAGGAAGAACAAGTTACAACTCGGCTCTAA
>XM_043458785.1 PREDICTED: Cervus canadensis transient receptor potential cation channel subfamily C member 5 (TRPC5), mRNA
GAGTGGAAGTTTGCAAGGACGAAGCTCTGGATGAGTTACTTTGACGAAGGTGGCACCTTG
CCACCTCCTTTCAACATTATCCCCAGCCCCAAGTCATTTCTATACCTTGGCAACTGGTTC
AACAACACCTTCTGCCCTAAAAGAGACCCTGATGGTAGACGAAGAAGGCACAACTTGAGA
AGCTTCACAGAACGCCATGCTGACAGCCTGATACAGAACCAACATTACCAGGAAGTTATC
AGGAATTTAGTCAAAAGATATGTGGCAGCTATGATAAGAAATTCCAAAACAAATGAGGGA
CTAACAGAAGAAAATTTTAAGGAATTAAAGCAGGATATCTCCAGCTTTCGATATGAAGTG
CTTGACCTCTTGGGAAACAGGAAGCACCAAAGGAGAAGTTTTTCCACTAGCAGCACTGAA
CTCTCT---CAGAGGGATGATACCAATGATGGCAGTGGTGGGGCTCGGGCCAAATCGAAG
AGTGTTTCTTTCAATGTAGGCTGCAAGAAAAAAGCCTGCCATGGGCCACCTCTCATCAGG
ACTATGCCAAGAGTCGGTGGTGCCCAAGGCAAGTCAAAAGCTGAGTCATCAAGCAAACGA
TCCTTCATGGGTCCCTCTCTCAAGAAACTGGGTCTCCTATTCTCCAAGTTTAATGGTCAT
ATGTCCGAACCCAGTTCAGAGCCAATGTACACAATCTCTGATGGAATTGTTCAGCCACAC
TATATGTGGCAGGACATCAGATATTCTCAGATGGAGAAAGGGAAAGCAGAGGCCTGTTCT
CAAAGTGAAATTAACCTCAGTGAGGTAGAATTAGGTGAAGCCCGGGGCACTGCTCAGAGC
ACTGAATGCCCTCTAGCCTGTTCCAGCTCTCTTCACTGCGTTTCCAGCATCTGTTCCTCA
AATTCTAAACTTTTAGACTCCTCAGAGGATGTATTTGAAACATGGGGAGAGGCTTGTGAC
CTGCTCATGCACAAATGGGGTGATGGACAGGAAGAACAAGTTACAACTCGGCTCTAA
>XM_061137072.1 PREDICTED: Dama dama transient receptor potential cation channel subfamily C member 5 (TRPC5), mRNA
GAGTGGAAGTTTGCAAGGACGAAGCTCTGGATGAGTTACTTTGACGAAGGTGGCACCTTG
CCACCTCCTTTCAACATTATCCCCAGCCCCAAGTCATTTCTATACCTTGGCAACTGGTTC
AACAACACCTTCTGCCCTAAAAGAGACCCTGATGGTAGACGAAGAAGGCACAACTTGAGA
AGCTTCACAGAACGCCATGCTGACAGCCTAATACAGAACCAACATTACCAGGAAGTTATC
AGGAATTTAGTCAAAAGATATGTGGCAGCTATGATAAGAAATTCCAAAACAAATGAGGGA
CTAACAGAAGAAAATTTTAAGGAATTAAAGCAGGATATCTCCAGCTTTCGATATGAAGTG
CTTGACCTCTTGGGAAACAGGAAGCACCAAAGAAGAAGTTTTTCCACTAGCAGCACTGAA
CTCTCT---CAGAGGGATGATACCAATGATGGCAGTGGTGGGGCTCGGGCCAAATCGAAG
AGTGTTTCTTTCAATGTAGGCTGCAAGAAAAAAGCCTGCCATGGGCCACCTCTCATCAGG
ACTATGCCAAGAGTCGGTGGTGCCCAAGGCAAGTCAAAAGCTGAGTCATCAAGCAAACGA
TCCTTCATGGGTCCCTCTCTCAAGAAACTGGGTCTCCTATTCTCCAAGTTTAATGGTCAT
ATGTCCGAACCCAGTTCAGAGCCAATGTACACAATCTCTGATGGAATTGTTCAGCCACAC
TATATGTGGCAGGACATCAGATATTCTCAGATGGAGAAAGGGAAAGCAGAGGCCTGTTCT
CAAAGTGAAATTAACCTCAGTGAGGTAGAATTAGGTGAAGCCCGGGGCACTGCTCAGAGC
ACTGAATGCCCTCTAGCCTGTTCCAGCTCTCTTCACTGCGTTTCCAGCATCTGTTCCTCA
AATTCTAAACTTTTAGACTCCTCAGAGGATGTATTTGAAACATGGGGAGAGGCTTGTGAC
CTGCTCATGCACAAATGGGGTGATGGACAGGAAGAACAAGTTACAACTCGGCTCTAA
>XM_022556737.1 PREDICTED: Delphinapterus leucas transient receptor potential cation channel subfamily C member 5 (TRPC5), mRNA
GAGTGGAAGTTTGCAAGGACGAAGCTCTGGATGAGTTACTTCGATGAAGGCGGCACCTTG
CCACCTCCTTTCAACATCATCCCCAGCCCCAAGTCATTTCTATACCTTGGTAACTGGTTC
AACAACACCTTCTGCCCCCAAAGAGACCCTGATGGTAGACGGAGAAGGCACAACTTGAGA
AGCTTCACAGAACGCCATGCTGACAGCCTGATACAGAATCAACATTACCAGGAAGTTATC
AGGAATTTAGTCAAAAGATATGTGGCAGCTATGATAAGAAATTCCAAAACAAATGAGGGA
CTAACAGAAGAAAATTTTAAGGAATTAAAGCAGGACATTTCCAGCTTTCGATATGAAGTG
CTTGACCTCTTAGGAAATAGGAAGCACCAAAGGAGAAGTTTTTCCACTAGCAGCACTGAA
CTCTCT---CAGAGAGATGATACCAATGATGGCAGTGGCGGGGCTCGGGCCAAATCCAAG
AGTGTCTCTTTCAATTTAGGCTGCAAGAAAAAAGCCTGCCATGGGCCACCTCTCATCAGG
ACCATGCCAAGAGTTGGTGGTGGCCAAGGGAAGTCAAAAGCTGAGTCATCAAGCAAACGC
TCCTTCATGGGTCCCTCTCTCAAGAAACTGGGTCTCCTATTCTCCAAGTTTAATGGTCAT
ATGTCTGAACCCAGTTCAGAGCCGATGTACACAATTTCTGATGGAATCGTTCAGCCGCAC
TATATGTGGCAGGACATCAAATATTCTCAGATGGAGAAAGGGAAAGCAGAGTCCTGTTCT
CAAAGTGAAATTAACCTCAGTGAGGTAGAATTAGGTGAAGCCCGGGGCGCTGCTCAGAGC
AGTGAATGCCCTCTAGCCTGTTCCAGCTCTCTTCACTGCGCATCCAGCATCTGCTCCTCA
AATTCTAAACTTTTAGACTCCTCAGAGGATGTATTTGAAACTTGGGGAGAGGCTTGTGAC
CTGCTCATGCACAAATGGGGTGATGGACAGGAAGAACAAGTTACAACTCGGCTCTAA
>XM_057718472.1 PREDICTED: Hippopotamus amphibius kiboko transient receptor potential cation channel subfamily C member 5 (TRPC5), mRNA
GAGTGGAAGTTTGCAAGGACGAAGCTCTGGATGAGTTACTTTGACGAAGGCGGCACCTTG
CCACCTCCTTTCAACATCATCCCTAGCCCCAAGTCATTTCTATACCTTGGTAACTGGTTC
AACAACACCTTCTGCCCCAAAAGAGACCCTGATGGTAGACGGAGAAGGCGCAACTTGAGA
AGCTTCACAGAACGCCATGCTGACAGCCTGATACAGAATCAACATTACCAGGAAGTTATC
AGGAATTTAGTGAAAAGATATGTGGCAGCTATGATAAGAAATTCTAAAACAAATGAGGGA
CTAACAGAAGAAAATTTTAAGGAGTTAAAGCAGGACATTTCCAGCTTTAGATATGAAGTG
CTTGACCTCTTGGGAAATAGGAAGCACCAAAGGAGAAGCTTTTCCACTAGCAGCACTGAA
CTCTCT---CAGAGGGATGATACCAATGATGGCAGTGGTGGGGCTCGGGCCAAATCCAAG
AGTGTCTCTTTCCATTTAGGCTGCAAGAAAAAAACCTGCCATGGGCCACCTCTCATCAGG
ACCATGCCAAGAGTCGGTGGTGCCCAAGGGAAGTCAAAATCTGAGTCGTCAAGCAAACGC
TCCTTCATGGGTCCTTCGCTCAAGAAACTGGGTCTCCTGTTCTCCAAGTTTAATGGTCAT
ATGTCTGAACCCAGTTCAGAGCCGATGTACACAATTTCTGATGGAATCGTTCAGCCGCAT
TATATGTGGCAGGACATCAAATATTCTCAGATGGAGAAAGGGAAAGCAGAGGCCTGTTCT
CAAAGTGAAATTAACCTCAGTGAGGTAGAATTAGGTGAAGCCCGGGGCGCTGCTCAGAGC
AGTGAATGCCCTCTAGCCTGTTCCAGCTCTCTTCACTGCGTATCCAGCATCTGCTCCTCA
AATTCTAAACTTTTAGACTCCTCAGAAGATGTATTTGAAACTTGGGGAGAGGCGTGTGAC
CTGCTCATGCACAAATGGGGTGATGGACAGGAAGAACAAGTTACAACTCGGCTCTAA
>XM_060138597.1 PREDICTED: Lagenorhynchus albirostris transient receptor potential cation channel subfamily C member 5 (TRPC5), mRNA
GAGTGGAAGTTTGCAAGGACGAAGCTCTGGATGAGTTACTTCGATGAAGGCGGCACCTTG
CCACCTCCTTTCAACATCATCCCCAGCCCCAAGTCATTTCTATACCTTGGTAACTGGTTC
AACAACACCTTCTGCCCCCAAAGAGACCCTGATGGTAGACGGAGAAGGCACAACTTGAGA
AGCTTCACAGAACGCCATGCTGACAGCCTGATACAGAATCAACATTACCAGGAAGTTATC
AGGAATTTAGTCAAAAGATATGTGGCAGCTATGATAAGAAATTCCAAAACAAATGAGGGA
CTAACAGAAGAAAATTTTAAGGAATTAAAGCAGGACATTTCCAGCTTTCGATATGAAGTG
CTTGACCTCTTAGGAAACAGGAAGCACCAAAGGAGAAGTTTTTCCACTAGCAGCACTGAA
CTCTCT---CAGAGAGATGATACCAATGATGGCAGTGGCGGAGCTCGGGCCAAATCCAAG
AGCGTCTCTTTCAATTTAGGCTGCAAGAAAAAAGCCTGCCATGGGCCACCTCTCATCAGG
ACCATGCCAAGAGTTGGTGGTGCCCAAGGGAAGTCAAAAGCTGAGTCATCAAGCAAACGC
TCCTTCATGGGTCCCTCTCTCAAGAAACTGGGTCTCCTATTCTCCAAGTTTAATGGTCAT
ATGTCTGAACCCAGTTCAGAGCCGATGTACACAATTTCTGATGGAATCGTTCAGCCGCAC
TATATGTGGCAGGACATCAAATATTCTCAGATGGAGAAAGGGAAAGCAGAGTCCTGTTCT
CAAAGTGAAATTAACCTCAGTGAGGTAGAATTAGGTGAAGCCCGGGGCGCTGCTCAGAGC
AGTGAATGCCCTCTAGCCTGTTCCAGCTCTCTTCACTGCGCATCCAGCATCTGCTCCTCA
AATTCTAAACTTTTAGACTCCTCAGAGGATGTATTTGAAACTTGGGGAGAGGCTTGTGAC
CTGCTCATGCACAAATGGGGTGATGGACAGGAAGAACAAGTTACAACTCGGCTCTAA
>XM_007466308.1 PREDICTED: Lipotes vexillifer transient receptor potential cation channel, subfamily C, member 5 (TRPC5), mRNA
GAGTGGAAGTTTGCAAGGACGAAGCTCTGGATGAGTTACTTCGATGAAGGCGGCACCTTG
CCACCTCCTTTCAACATCATCCCCAGCCCCAAGTCATTTCTATACCTTGGTAACTGGTTC
AACAACACCTTCTGCCCCCAAAGAGACCCCGATGGTAGACGGAGAAGGCACAACTTGAGA
AGCTTCACAGAACGCCATGCTGACAGCCTGATACAGAATCAACATTACCAGGAAGTTATC
AGGAATTTAGTCAAAAGATATGTGGCAGCTATGATAAGAAATTCCAAAACAAATGAGGGA
CTAACAGAAGAAAATTTTAAGGAATTAAAGCAGGACATTTCCAGCTTTCGATATGAAGTG
CTTGACCTCTTGGGAAATAGGAAGCACCAAAGGAGAAGTTTTTCCACTAGCAGCACTGAA
CTCTCT---CAGAGAGATGATACCAATGATGGCAGTGGCGGGGCTCGGGCCAAATCCAAG
AGTGTCTCTTTCAATTTAGGCTGCAAGAAAAAAGCCTGCCATGGGCCACCTCTCATCAGG
ACCATGCCAAGAGTTGGTGGTGCCCAAGGGAAGTCAAAAGCTGAGTCATCAAGCAAACGC
TCCTTCATGGGTCCCTCTCTCAAGAAACTGGGTCTCCTATTCTCCAAGTTTAATGGTCAT
ATGTCTGAACCCAGTTCAGAGCCGATGTACACAATTTCTGATGGAATCGTTCAGCCGCAC
TATATGTGGCAGGACATCAAATATTCTCAGATGGAGAAAGGGAAAGCAGAGTCCTGTTCT
CAAAGTGAAATTAACCTCAGTGAGGTAGAATTAGGTGAAGCCCGGGGCGCTGCTCAGAGC
AGTGAATGCCCTCTAGCCTGTTCCAGCTCTCTTCACTGCGCATCCAGCATCTGCTCCTCA
AATTCTAAACTTTTAGACTCCTCAGAGGATGTATTTGAAACTTGGGGAGAGGCTTGTGAC
CTGCTCATGCACAAATGGGGTGATGGACAGGAAGAACAAGTTACAACTCGGCTCTAA
>XM_060086790.1 PREDICTED: Mesoplodon densirostris transient receptor potential cation channel subfamily C member 5 (TRPC5), mRNA
GAGTGGAAGTTTGCAAGGACAAAGCTCTGGATGAGTTACTTCGATGAAGGTGGCACCTTG
CCACCTCCTTTCAACATCATCCCCAGCCCCAAGTCATTTCTATACCTTGGTAACTGGTTC
AACAACACCTTCTGCCCCCAAAGAGACCCTGATGGTAGACGGAGAAGGCACAACTTGAGA
AGCTTCACAGAACGTCATGCTGACAGCCTGATACAGAATCAACATTACCAGGAAGTTATC
AGGAATTTAGTCAAAAGATATGTGGCAGCTATGATAAGAAATTCCAAAACAAATGAGGGA
CTAACAGAAGAAAATTTTAAGGAATTAAAGCAGGACATTTCCAGCTTTCGATATGAAGTG
CTTGACCTCTTGGGAAACAGGAAACACCAAAGGAGAAGTTTTTCCACTAGCAGCACTGAA
TTTTCT---CAGAGAGATGATACCAATGATGGCAGTGGCGGGGCTCGGGCCAAATCCAAG
AGTGTCTCTTTCAATTTAGGCTGCAAGAAAAAAGCCTGCCATGGGCCACCTCTCATCAGG
ACCATGCCAAGAGTTGGTGGTGCCCAAGGGAAGTCAAAAGCTGAGTCATCAAGCAAACGC
TCCTTCATGGGTCCCTCTCTCAAGAAACTGGGTCTCCTATTCTCCAAGTTTAATGGTCAT
ATGTCTGAACCCAGTTCAGAGCCGATGTACACAATTTCTGATGGAATCGTTCAGCCACAT
TATATGTGGCAGGATATCAAATATTCTCAGATGGAGAAAGGGAAAGCAGAGTCCTGTTCT
CAAAGGGAAATTAACCTCAGTGAGGTAGAATTAGGTGACGCCCGGGGCGCTGCTCAGAGC
AGTGAATGCCCTCTAGCCTGTTCCAGCTCTCTTCACTGCGCATCCAGCATCTGCTCCTCA
AATTCTAAACTTTTAGACTCCTCAGAGGATGTATTTGAAACTTGGGGAGAGGCTTGTGAC
CTGCTCATGCACAAATGGGGTGATGGACAGGAAGACCAAGTTACAACTCGGCTCTAA
>XM_055393456.1 PREDICTED: Moschus berezovskii transient receptor potential cation channel subfamily C member 5 (TRPC5), mRNA
GAGTGGAAGTTTGCAAGGACGAAGCTCTGGATGAGTTACTTTGATGAAGGTGGCACCTTG
CCACCTCCTTTCAACATTATTCCCAGCCCCAAGTCATTTCTATACCTTGGCAACTGGTTC
AACAACACCTTCTGCCCTAAAAGAGACCCTGACGGTAGACGGAGAAGGCACAACTTGAGA
AGCTTCACAGAACGCCATGCTGACAGCCTGATACAGAACCAACATTACCAGGAAGTTATC
AGGAATTTAGTCAAAAGATACGTGGCAGCTATGATAAGAAATTCCAAAACAAATGAGGGA
CTAACAGAAGAAAATTTTAAGGAATTAAAGCAGGATATCTCCAGCTTTCGATATGAAGTG
CTTGACCTCTTGGGAAATAGGAAGCACCAAAGGAGAAGCTTTTCCGCTAGCAGCACTGAA
CTCTCT---CAGAGGGATGATACCAATGATGGTAGTGGTGGGGCTCGGCCCAAATCCAAG
AGTGTCTCTTTCAATGTAGGCTGCAAGAAAAAAGCCTGCCATGGGCCACCTCTCATCAGG
ACTATGCCAAGAGTTGGTGGTGCCCAAGGCAAGTCAAAAGCTGAGTCATCAAGCAAACGA
TCCTTCATGGGTCCCTCTCTCAAGAAACTGGGTCTCCTATTCTCCAAGTTTAATGGTCAT
ATGTCTGAAGCCAGTTCAGAGCCAATGTACACAATCTCTGATGGAATTGTTCAGCCACAC
TACATGTGGCAGGACATCAGACATTCTCAGATGGAGAAAGGGAAAGCAGAGGCCTGTTCT
CAAAGTGAAATTAACCTCAGTGAGGTAGAATTAGATGAAGCCCGGGGCACTGCTCAGAGC
AAAGAATGCCCTCTATCCTGTTCCAGCTCTCTTCACTGCATATCCAGCATCTGTTCCTCA
AATTCTAAACTTTTAGACTCCTCAGAGGATGTATTTGAAACGTGGGGAGAGGCTTGTGAC
CTGCTCATGCACAAATGGGGTGATGGACAGGAAGAACAAGTTACAACTCGGCTCTAA
>XM_020881534.1 PREDICTED: Odocoileus virginianus texanus transient receptor potential cation channel subfamily C member 5 (TRPC5), mRNA
GAGTGGAAGTTTGCAAGGACGAAGCTCTGGATGAGTTACTTTGACGAAGGTGGCACCTTG
CCACCTCCTTTCAACATTATCCCCAGCCCCAAGTCATTTCTATACCTTGGCAACTGGTTC
AACAACACCTTCTGCCCTAAAAGAGACCCTGATGGTAGACGAAGAAGGCACAACTTGAGA
AGCTTCACAGAACGCCATGCTGACAGCCTGATACAGAACCAACATTACCAGGAAGTTATC
AGGAATTTAGTCAAAAGATATGTGGCAGCTATGATAAGAAATTCCAAAACAAATGAGGGA
CTAACAGAAGAAAATTTTAAGGAATTAAAGCAGGATATCTCCAGCTTTCGATATGAAGTG
CTTGACCTCTTGGGGAACAGGAAGCACCAAAGGAGAAGTTTTTCCACTAGCAGCACTGAA
CTCTCT---CAGAGGGATGATACCAATGATGGCAGTGGTGGGGCTCGGGCCAAATCCAAG
AGTGTCTCTTTCAATGTAGGCTGCAAGAAAAAAGCCTGCCATGGGCCACCTCTCATCAGG
ACTATGCCAAGAGTTGGTGGTGCCCAAGGCAAGTCAAAAGCTGAGTCATCAAGCAAACGA
TCCTTCATGGGTCCCTCTCTCAAGAAACTGGGTCTCCTATTCTCCAAGTTTAATGGTCAT
ATGTCTGAACCCAGTTCAGAGCCAATGTACACAATCTCTGATGGAATTGTTCAGCCACAC
TATATGTGGCAGGACATCAGATATTCTCAGATGGAGAAAGGGAAAGCAGAGGCCTGTTCT
CAAAGTGAAATTAACCTCAGTGAGGTAGAATTAGGTGAAGCCCGGGGCACTGCTCAGAGC
ACTGAATGCCCTCTAGCCTGTTCCAGCTCTCTTCACTGCGTTTCCAGCATCTGTTCCTCA
AATTCTAAACTTTTAGACTCCTCAGAGGATGTATTTGAAACGTGGGGAGAGGCCTGTGAC
CTGCTCATGCACAAATGGGGTGATGGACAGGAAGAACAAGTTACAACTCGGCTCTAA
>XM_040265106.1 PREDICTED: Oryx dammah transient receptor potential cation channel subfamily C member 5 (TRPC5), mRNA
GAGTGGAAGTTTGCAAGGACGAAGCTCTGGATGAGTTACTTTGATGAAGGTGGCACCTTG
CCACCTCCTTTCAACATTATCCCCAGCCCCAAGTCATTTCTATACCTTGGCAACTGGTTC
AACAACACCTTCTGCCCTAAAAGAGACCCTGATGGTAGACGGAGAAGGCGCAACTTGAGA
AGCTTCACAGAACGCCATGCTGACAGCCTGATACAGAACCAACATTACCAGGAAGTTATC
AGGAATTTAGTCAAAAGATATGTGGCAGCTATGATAAGAAATTCCAAAACAAATGAGGGA
CTAACAGAAGAAAATTTTAAGGAATTAAAGCAGGATATCTCCAGTTTTCGATATGAAGTG
CTTGACCTCTTGGGAAACAGGAAGCACCAAAGGAGAAGCTTTTCCACTAGCAGCACTGAA
CTCTCA---CAGAGGGATGATACCAACGATGGCAGTGGTGGGGCTCGGGCCAAATCCAAG
AGTGTCTCTTTCAATGTAGGCTGCAAGAAAAAAGCCTGCCATGGGCCACCTCTCATCAGG
ACTATGCCAAGAGTCGGTGGTGCCCAAGGCAAGTCAAAAGCTGAGTCATCAAGCAAACGA
TCCTTCATGGGTCCCTCTCTCAAGAAACTGGGTCTCCTATTCTCCAAGTTTAATGGTCAT
ATGTCCGAACCCAGTTCAGAGCCAATGTACACCATCTCTGATGGAATTGTTCAGCCACAC
TATATGTGGCAGGACATCAGATATTCTCAGATGGAGAAAGGGAAAGCAGAGGCCTGTTCT
CAAAGTGAAATTAACCTCAGTGAGGTAGAATTAGGTGAAGCCCAGGGCACTGCTCAGAGC
ACTGAATGCCCTCTAGCCTGTTCCAGCTCTCTTCACTGCGTATCCAGCATCTGTTCCTCA
AATTCTAAACTTTTAGACTCCTCAGAGGATGTATTTGAAACGTGGGGAGAGGCTTGTGAC
CTGCTCATGCACAAATGGGGTGATGGACAGGAAGAACAAGTTACAACTCGGCTCTAA
>XM_027963151.2 PREDICTED: Ovis aries transient receptor potential cation channel subfamily C member 5 (TRPC5), mRNA
GAGTGGAAGTTTGCAAGGACGAAGCTCTGGATGAGTTACTTTGATGAAGGTGGCACCTTG
CCACCTCCTTTCAACATTATCCCCAGCCCCAAGTCATTTCTATACCTTGGCAACTGGTTC
AACAACACCTTCTGCCCTAAAAGAGACCCTGATGGTAGACGGAGAAGGCACAACTTGAGA
AGCTTCACAGAACGCCATGCTGACAGCCTGATACAGAACCAACATTACCAGGAAGTTATC
AGGAATTTAGTCAAAAGATATGTGGCAGCTATGATAAGAAATTCCAAAACAAATGAGGGA
CTAACAGAAGAAAATTTTAAGGAATTAAAGCAGGATATCTCCAGCTTTCGATATGAAGTG
CTTGACCTCTTGGGAAACAGGAAGCACCAAAGGAGAAGCTTTTCCACTAGCAGCACTGAA
CTCTCG---CAGAGGGATGATACCAACGATGGCAGTGGTGGGGCTCGGGCCAAATCCAAG
AGTGTCTCTTTCAATGTAGGCTGCAAGAAAAAAGCCTGCCATGGGCCACCTCTCATCAGG
ACTATGCCAAGAGTCGGTGGTGCCCAAGGCAAGTCAAAAGCTGAGTCATCAAGCAAACGA
TCCTTCATGGGTCCCTCTCTCAAGAAACTGGGTCTCCTATTCTCCAAGTTTAATGGTCAT
ATGTCCGAACCCAGTTCAGAGCCAATGTACACCATCTCTGATGGAATTGTTCAGCCACAC
TATATGTGGCAGGACATCAGATATTCTCAGATGGAGAAAGGGAAAGCAGAGGCCTGTTCT
CAAAGTGAAATTAACCTCAGTGAGGTAGAATTAGGTGAAGCCCGGGGCACTGCTCAGAGC
ACTGAATGCCCTCTAGCCTGTTCCAGCTCTCTTCACTGCGTATCCAGCATCTGTTCCTCA
AATTCTAAACTTTTAGACTCCTCAGAGGATGTATTTGAAACGTGGGGAGAGGCTTGTGAC
CTGCTCATGCACAAATGGGGTGATGGACAGGAAGAACAAGTTACAACTCGGCTCTAA
>XM_007115180.1 PREDICTED: Physeter macrocephalus transient receptor potential cation channel subfamily C member 5 (TRPC5), mRNA
GAGTGGAAGTTTGCAAGGACGAAGCTCTGGATGAGTTACTTCGATGAAGGCGGCACCTTG
CCACCTCCTTTCAACATCATCCCCAGCCCCAAGTCATTTCTATACCTTGGTAACTGGTTC
AACAACACCTTCTGCCCCCAAAGAGACCCTGATGGTAGACGGAGAAGGCACAACTTGAGA
AGCTTCACAGAACGCCATGCTGACAGCCTGATACAGAATCAACATTACCAGGAAGTTATC
AGGAATTTAGTCAAAAGATATGTGGCAGCTATGATAAGAAATTCCAAAACAAATGAGGGA
CTAACAGAAGAAAATTTTAAGGAATTAAAGCAGGACATTTCCAGCTTTCGATATGAAGTG
CTTGACCTCTTGGGAAATAGGAAGCACCAAAGGAGAAGTTTTTCCACTAGCAGCACTGAA
CTCTCT---CAGAGAGATGATACCAATGATGGCAGTGGCGGGGCTCGGGCCAAATCCAAG
AGTGTCTCTTTCAATTTAGGCTGCAAGAAAAAAGCCTGCCATGGGCCACCTCTCATCAGG
ACCATGCCAAGAGTTGGTGGTGCCCAAGGCAAGTCAAAAGCTGAGTCATCAAGCAAACGC
TCCTTCATGGGTCCCTCTCTCAAGAAACTGGGTCTCCTATTCTCCAAGTTTAATGGTCAT
ATGTCTGAACCCAGTTCAGAGCCGATGTACACAATTTCTGATGGAATCGTTCAGCCGCAC
TATATGTGGCAGGACATCAAATATTCTCAGATGGAGAAAGGGAAAGCAGAGTCCTGTTCT
CAAAGTGAAATTAACCTCAGTGCGGTAGAATCAGGTGAAGCCCGGGGCGCTGCTCAGAGC
AGCGAATGCCCTCTAGCCTGTTCCAGCTCTCTTCACTGCGCATCCAGCACCTGCTCCTCA
AATTCTAAACTTTTAGACTCCTCAGAGGATGTATTTGAAACTTGGGGAGAGGCTTGTGAC
CTGCTCATGCACAAATGGGGTGATGGACAGGAAGAACAAGTTACAACTCGGCTCTAA
