# Supplementary material for: Molecular evolution of TRPC4 regulatory sequences supports a role in mammalian thermoregulatory adaptation
Source: PeerJ. 2025 Jul 8;13:e19697. doi: 10.7717/peerj.19697 (PMC12248226; doi:10.7717/peerj.19697)
Supplement: Supplemental Information 1 — Required and optional parameters that are read by the codeml package of PAML. This file is for information only, an explicit value must be selected for Model and the dummy file names must be replaced with explicit paths to function. The sequence and guide tree files are in standard formats (FASTA and Newick, respectively). [file peerj-13-19697-s001.zip › input.files/untrimmed.alignments.with.original.accessions/bat.trpa1.fas]

>XM_006767358.2 PREDICTED: Myotis davidii transient receptor potential cation channel subfamily A member 1 (TRPA1), mRNA
CTGAAGAGGATTGCCATGCAGGTGGAACTCCACACCAACTTAGAGAAGAAGCTGCCGCTC
TGGTTCCTGCGCAAAGTGGATCAGAAATCCATCGTCGTCTATCCCAACCGAGCCAGATAC
AGCCGAGGGTTACTGTGCATATTTCACCAATTATTTTGCACCCAAGAAGTAAGACAAGAA
ATACCAAATGCGGATACAGCTTTAGAAGTAGAAATATTGAAGCAGAAATACCGGCTGAAG
GACGTGACTTCTCTTCTGGAAAAGCAGCATGAGCTTATTAAACTCATCATTCAGAAGATG
GAAATCATCTCGGAGACAGAGGACGAAGATAACCATAGTTCTTTCCAAGACCGCTATAAG
AGAGAGCAGCAGGAGCAAAGGAATAGCAAGTGGAATTCTGTGCTGAAAGCAGTAAGGGCC
CAAACGCAGAACCCTTAG
>XM_008150387.3 PREDICTED: Eptesicus fuscus transient receptor potential cation channel subfamily A member 1 (TRPA1), mRNA
CTGAAGAGGATTGCCATGCAGGTGGAACTCCATACCAACTTAGAGAAGAAGCTGCCTCTC
TGGTTCTTACGCAAAGTGGATCAGAAGTCCATCGTCGTCTATCCCAACAGAGCCAGATAC
AGCCGAGGGTTGCTGTGCATATTTCATCAACTTTTTTGCACCCAAGAAGTAAGACAAGAA
ATACCAAATGCGGATACAGCTTTAGAAGTAGAAATATTGAAGCAGAAATACCGGCTGAAG
GACGTGACTTCTCTTCTGGAAAAACAGCACGAGCTTATTAAACTCATCATTCAGAAGATG
GAAATCATCTCGGAGACAGAGGATGAAGATAACCATAGTTCTTTCCAAGACCGGTATAAG
AGAGAGCAGCTGGAGCAAAGGAATAGCAAGTGGAATTCTGTGCTGAAAGCAGTGAGGGCC
CAAACGCAGAACCCTTAG
>XM_023534605.1 PREDICTED: Pteropus vampyrus transient receptor potential cation channel subfamily A member 1 (TRPA1), mRNA
CTGAAGCGGATTGCCATGCAGGTGGAGCTTCACACCAACCTGGAGAAGAAGCTGCCGCTC
TGGTTCCTGCGCCAAGTGGATCAGAGTTCCATCATCGTGTACCCCAACAGGCCCAGATGC
GGCGGAAGGATATTACGTATATTTCATTTTCTCTGTCGCACCCAAGATGCAAGACAAGAA
ATACCAAATGTTGATACATCTTTAGAAGTAGAAATATTGAAGCAGAAGTACCGGCTGAAG
GATCTGACTTCTCTTGTGGAAAAACAGCACGAGCTTATTAAACTCATCATTCAGAAGATG
GAAATCATTTCGGAGACAGAGGATGAAGATAATCATAGTTCTTTTCAAGACAGGTATAAA
AAAGAGCAGTTAGAACAAAGGAATAGCAGATGGAATTCTGTGCTGAAGGCAGTAAAGGCA
AAAACTCAGTACCCTTAG
>XM_036232797.1 PREDICTED: Rousettus aegyptiacus transient receptor potential cation channel subfamily A member 1 (TRPA1), transcript variant X2, mRNA
CTGAAGCGGATCGCGATGCAGGTGGAGCTTCACACCAACCTGGAGAAGAAGCTGCCGCTC
TGGTTCCTGCGCAAAGTGGATCAGACTTCCGTCGTCGTGTACCCCAACCGACCCCGATGC
GGA---AAGATACTACATATGTTTCATTTTCTCTTTAACACCCAAGAAGCAAGACAAGAA
ATACCAAATGTTGATACATCCTTAGAAGTAGAAATATTGAAGCAGAAGTACCGGCTGAAG
GATCTGACTTCTCTGCTGGAAAAACAGCACGAGCTTATTAAACTCATCATTCAGAAGATG
GAGATCATTTCGGAGACAGAGGATGAAGATAATCATAGTTCTTTTCAAGATAGGTATAAA
AAAGAGCAGTTAGAACAAAGGAACAGCAGGTGGAATTCTGTGCTGAAGGCAGTAAGGACG
AAAACTCAGTACCCTTAG
>XM_024572316.3 PREDICTED: Desmodus rotundus transient receptor potential cation channel subfamily A member 1 (TRPA1), mRNA
CTGAAGAGGATTGCTATGCAGGTGGAACTTCATACCAACTTAGAGAAGAAGCTGCCGCTC
TGGTTCCTACGCAAGGTGGATCAGAAATCCCTCATCGTGTATCCCAACAGACCCAGATAC
GGGAGAGGGTTATTATGTATATTTCATCATATGTTTTGCACTCATGAAGCAAGACAAGAA
ATACCAAATGTCGATACACCTTTAGAAGTAGAAATATTGAAGCAGAAATACCGGCTGAAG
GATGTGACATCTCTTCTGGAAAAACAGCACGAGCTTATTAAACTCATCATTCAGAAGATG
GAAATCATCTCGGAGACAGAGGATGAAGATAACCATAGTTCTTTTCAAGACAGGTATAAA
AAAGAGCAGTTAGAACAAAGGAACAGCAAATGGAATTCTGTGCTGAGAGCAGTAAGGACC
AAAATGCAGTGACCTTAG
>XM_028533870.2 PREDICTED: Phyllostomus discolor transient receptor potential cation channel subfamily A member 1 (TRPA1), mRNA
CTGAAGAGGATTGCTATGCAGGTGGAACTTCATACCAACTTAGAGAAGAAGCTGCCACTC
TGGTTCCTGCGCAAAGTGGATCAGAAATCCACCATCGTGTATCCCAATAGACCCAGATAC
AGGAGAGGGTTATTATGTATATTTCAGTATGTCTTTTGCACTAATGAAGCAAGACAAGAA
ATACCAAATACTGATACAGCTTTAGAAGTAGAAATATTGAAGCAGAAATACCGGCTGAAG
GATGTGACTTCTCTTCTGGAAAAACAGCACGAGCTTATTAAACTCATCATTCAGAAGATG
GAAATCATCTCAGAGACAGAGGATGAAGATAACCATAGTTCTTTTCAAGACAGGTATAAA
AAAGAGCAGTTAGAACAAAGGAATAGCAAATGGAATTCCGTGCTGAGAGCAGTAAGGACC
AAAACCCCGTGACCT---
>XM_033126388.1 PREDICTED: Rhinolophus ferrumequinum transient receptor potential cation channel subfamily A member 1 (TRPA1), transcript variant X1, mRNA
TTGAAGAGGATTGCTATGCAGGTGGAACTTCACACCAACTTAGAGAAGAAGCTGCCACTC
TGGTTTCTACGCAAAGTGGATCAGAAATCCATCATCGTGTATCCCAACAGACGCAGATAC
AGGAGAGGGTTATTAAGTATATTTTATTATATCTTTTGCACCCAAGAAGCAAGGCAAGAA
ATACCAAATGTCGATACATCTTTAGAGGTAGAAATATTGAAGCAGAAATACCGGCTGAAG
GATCTGACTTCTCTTCTGGAAAAGCAGCATGAGCTTATTAAGCTCATCATTCAGAAGATG
GAAATCATCTCGGAGACAGAGGATGAAGATAACCACAGTTCTTTTCAGGACAGGTATAAA
AAAGAGCAGTTAGAACAAAGGAACAGCAAGTGGAATTCTGTGCTGAGAGCAGTAAGGGCA
AACGCTCAGTACCCTTAG
>XM_036264479.1 PREDICTED: Molossus molossus transient receptor potential cation channel subfamily A member 1 (TRPA1), mRNA
CTGAAGAGGATTGCTATGCAGGTGGAACTTCACACCAACCTAGAGAAGAAGCTGCCACTC
TGGTTCCTACACAAAGTGGATCAGAAATCCATCATCGTGTATCCCAACAGACCCAGATTC
AGTCAAGGGTTATTATGCAAGCTCTGTTACGTCGTTTGCACCCACGAAGTAAGACAAGAA
ATGCCAAATGCTGACACAGCGTTAGAAGTCGAAATGCTGAAGCAGAAATACCGGCTGAAG
GACGTGACTTCTCTTCTGGAAAAACAGCACGAGCTCATTAAACTCATCATTCAGAAGATG
GAAATCATCTCGGAGACAGAAGATGAAGATAACCATTGTTCTTTTCAAGACAGGTATAAA
AAAGAGCAGTTAGAACAAAGGCACAGCAAATGGAATTCTGTGCTGAGAGCAGTAAGGGCC
AAAACAGGC---CCTTAG
>XM_036437140.2 PREDICTED: Pipistrellus kuhlii transient receptor potential cation channel subfamily A member 1 (TRPA1), mRNA
CTGAAGAGGATTGCCATGCAGGTGGAACTCCATACCAACTTAGAGAAGAAGCTGCCTCTC
TGGTTCCTACGCCAAGTGGATCAGAAGTCCATCGTCGTCTATCCCAACAGAGCCAGATAC
GGCCGTGGGTTACTATGCATATTTCATCAAATATTTTGCACCCAAGAAGTGAGACAAGAA
ATACCAAATGCGGATACAGCATTAGAAGTAGAAATAATGAAGCAGAAATACCGGCTGAAG
GACGTGACTTCTCTTCTGGAAAAACAGCACGAGCTTATTAAACTCATCATTCAGAAGATG
GAAATCATCTCGGAGACAGAGGACGAAGATAACCACAGTTCTTTCCAAGACCGGTATAAG
AGAGAGCAGATGGAGCAAAGGAACAGCAAGTGGAATTCTGTGCTGAAAGCAGTGAGGGCC
CGCACGCAGAACCCTTAG
>XM_037058222.1 PREDICTED: Sturnira hondurensis transient receptor potential cation channel subfamily A member 1 (TRPA1), mRNA
CTGAAGAGGATCGCTATGCAGGTGGAACTTCATACCAACTTAGAGAAGAAGCTGCCACTC
TGGTTCCTGCGCAAAGTGGATCAGAAATCCGTCATCGTGTATCCCAACAGACCCAGATAC
AGGAGGGGGTTATTATGTATATTTCAGTATATCTTTTGCACTCATGAAGCAAGACAAGAA
ATACCAAATACTGATACAGCTTTAGAAGTAGAAATATTGAAGCAGAAATACCGGCTGAAG
GACGTGACTTCTCTTCTGGAAAAACAGCACGAGCTTATTAAACTCATCATTCAGAAGATG
GAAATCATCTCGGAGACAGAGGATGAAGACAACCATAGTTCTTTTCAAGACAGGTATAAA
AAAGAGCAGTTAGAACAAAGGAATGGCAAATGGAAGTCTGTGCTGAGAGCAATAAGGGCC
CAAACACCGTGACCT---
>XM_037140384.2 PREDICTED: Artibeus jamaicensis transient receptor potential cation channel subfamily A member 1 (TRPA1), mRNA
CTGAAGAGGATCGCTATGCAGGTGGAACTTCATACCAACTTAGAGAAGAAGCTGCCCCTC
TGGTTCCTACGCAAAGTGGATCAGAAATCCATCATCGTGTATCCCAACAGACCCAGATAC
AGGAGAGGGTTATTATGTATATTTCAGTATCTCTTTTCCACTCATGAAGCAAGACAAGAA
ATACCAAATGTTGATACAGCTTTAGAAGTAGAAATATTGAAGCAGAAATACCGGCTGAAG
GACATGACTTCTCTTCTGGAAAAACAGCACGAGCTTATTAAACTCATCATTCAGAAGATG
GAAATCATCTCAGAGACAGAGGATGAAGATAACCATAGTTCTTTTCAAGACAGGTATAAA
AAAGAGCAGTTAGAACAAAGAAATAGCAAATGGAATTCTGTGCTGAGAGCAGTAAGGCCC
AAAGCACTGTGA------
>XM_054590049.1 PREDICTED: Pteronotus mesoamericanus transient receptor potential cation channel subfamily A member 1 (TRPA1), mRNA
TTGAAGAGGATTGCTATGCAGGTGGAACTTCATACCAACTTAGAGAAGAAGCTGCCTATC
TGGTTCCTACGTAAAGTAGATCAGAAATCCATCATCGTGTATCCCAACAGACCCAGATAT
CGTAGAGGGTTATTATGTATATTTCATTATATCTTTTGCACTTATGAAACAAGACAAGAA
ATACCAAATGCTGATACAGCTTTAGAAGTAGAAATACTGAAGCAGAAATACCGGCTGAAG
GATGTGACTTCTCTTCTGGAAAAACAGCATGAGCTTATTAAACTCATCATTCAGAAGATG
GAAATCATCTCGGAGACAGAGGATGAAGATAACCATAGTTCTTTCCAAGACAGGTATAAA
AAAGAGCAGTTAGAACAAAGGAATAGCAAATGGAATTCTGTGCTGAAAGCGGTAAGGACC
AAACAACAGTGA------
