# Supplementary material for: Molecular evolution of TRPC4 regulatory sequences supports a role in mammalian thermoregulatory adaptation
Source: PeerJ. 2025 Jul 8;13:e19697. doi: 10.7717/peerj.19697 (PMC12248226; doi:10.7717/peerj.19697)
Supplement: Supplemental Information 1 — Required and optional parameters that are read by the codeml package of PAML. This file is for information only, an explicit value must be selected for Model and the dummy file names must be replaced with explicit paths to function. The sequence and guide tree files are in standard formats (FASTA and Newick, respectively). [file peerj-13-19697-s001.zip › input.files/untrimmed.alignments.with.original.accessions/bat.trpc1.fas]

>XM_025050780.1 PREDICTED: Pteropus alecto transient receptor potential cation channel subfamily C member 1 (TRPC1), transcript variant X5, mRNA
GAATGGAAGTTTGCTCGAGCAAAGTTGTGGCTTAGCTACTTTGATGACAAATGTACATTA
CCCCCACCTTTTAACATCATTCCTTCACCCAAAACAATCTGCTACATGATTAGCAGCCTC
AGTAAATGGATTTGCTCTCATACATCGAAAGGCAAGGTTAAACGGCAAAACAGTTTAAAG
GAATGGAGAAATTTGAAACAAAAGAGAGATGAAAACTACCAAAAAGTGATGTGCTGCTTA
GTGCATCGTTACTTGACTTCCATGAGACAGAAGATGCAAAGTACAGATCAGGCAACTGTG
GAAAATCTAAATGAATTGCGCCAAGATCTGTCAAAATTCCGAAATGAAATAAGGGATTTA
CTCGGCTTTCGGACTTCTAAATATGCTATGTTTTATCCAAGAAATTAA
>XM_006757507.2 PREDICTED: Myotis davidii transient receptor potential cation channel subfamily C member 1 (TRPC1), partial mRNA
GAATGGAAGTTTGCCCGCGCAAAGTTGTGGCTTAGTTACTTTGATGACAAGTGTACATTA
CCTCCACCTTTCAACATCATTCCTTCACCAAAGACCATCTGCTACATGATTAGTAGCCTC
AGTAAATGGATTTGCTCTCATACATCAAAAGGCAGGGTTAAACGGCAAAACAGTTTAAAG
GAATGGAGAACATTGAAACAAAAGAGAGATGAAAACTACCAAAAAGTGATGTGCTGCTTG
GTGCATCGTTACTTGACTTCCATGAGACAGAAGCTGCAAAGCACAGATCAGGCAACTGTG
GAAAATCTAAATGAACTGCGCCAAGATCTGTCAAAATTCCGAAATGAGATAAGGGATTTA
CTTGGCTTTCGGACTTCTAAATATGCTATGTTTTATCCAAGAAACTAA
>XM_054721625.1 PREDICTED: Eptesicus fuscus transient receptor potential cation channel subfamily C member 1 (TRPC1), transcript variant X3, mRNA
GAATGGAAGTTTGCCCGCGCAAAGTTGTGGCTTAGTTACTTTGATGACAAATGTACATTA
CCCCCACCTTTCAACATCATTCCTTCACCAAAAACCATCTGCTACATGATTAGTAGCCTC
AGTAAATGGATTTGCTCTCATACATCAAAAGGCAGGGTTAAACGGCAAAACAGTCTAAAG
GAATGGAGAAACTTGAAACAAAAGAGAGATGAAAACTACCAAAAAGTGATGTGCTGCTTG
GTACATCGTTACTTGACTTCTATGAGACAGAAGATGCAAAGCACAGATCAGGCAACTGTA
GAAAATCTAAATGAACTGCGCCAAGATCTGTCAAAATTCCGAAATGAGATAAGGGATTTA
CTTGGCTTTCGGACTTCTAAATATGCTATGTTTTATCCAAGGAACTAA
>XM_036219723.1 PREDICTED: Rousettus aegyptiacus transient receptor potential cation channel subfamily C member 1 (TRPC1), transcript variant X7, mRNA
GAATGGAAGTTTGCTCGAGCAAAGTTGTGGCTTAGCTACTTTGATGACAAATGTACATTA
CCCCCACCTTTTAACATCATTCCTTCACCAAAAACAATCTGCTACATGATTAGCAGTCTC
AGTAAATGGATTTGCTCTCATACATCGAAAGGCAAGGTTAAACGGCAAAACAGTTTAAAG
GAATGGAGAAATTTGAAACAAAAGAGAGATGAAAACTACCAAAAAGTGATGTGCTGCTTA
GTGCATCGTTACTTGACTTCCATGAGACAGAAGATGCAAAGTACAGATCAGGCAACTGTG
GAAAATTTAAATGAATTGCGCCAAGATCTGTCAAAATTCCGAAATGAAATAAGGGATTTA
CTTGGCTTTCGAACTTCTAAATATGCTATGTTTTATCCAAGAAATTAA
>XM_016214094.1 PREDICTED: Miniopterus natalensis transient receptor potential cation channel subfamily C member 1 (TRPC1), mRNA
GAGTGGAAGTTTGCCCGCGCAAAGTTGTGGCTTAGCTACTTCGATGACAAGTGTACGTTA
CCCCCACCGTTTAACATCATTCCTTCACCGAAGACTATCTGCTATATGATCAGCAGCCTT
AGCAAATGGATTTGCTCGCATACATCAAAAGGCAAGGTTAAACGGCAGAACAGTTTAAAG
GAGTGGAGGGACTTGAAACAGAAGCGAGATGAGAACTACCAGAAAGTGATGTGCTGCCTG
GCGCACCGCTACCTGACGTCCACGCGCCAGAGGATGCAGAGCTCGGACCAGGCCACTGTG
GAGAATCTGAACGAGCTGCGCCAGGACCTGGCCGAGTTCCGAAATGAAATCAGGGATTTG
CTTGGCTTTCGGACTTCTAAATATGCTGTGCTTTATCCAAGAAATTAA
>XM_019656945.1 PREDICTED: Hipposideros armiger transient receptor potential cation channel subfamily C member 1 (TRPC1), transcript variant X3, mRNA
GAATGGAAGTTTGCTCGAGCCAAGCTGTGGCTTAGCTACTTTGATGACAAATGTACTTTA
CCTCCCCCTTTCAACATCGTTCCCTCACCAAAGACAATCTGCTATATGATCAGTAGCCTC
AGTAAATGGATTTGCTCTCATACATCCAAAGGCAAGGTTAAACGGCAAAATAGTTTAAAG
GAATGGAGAAATTTGAAACAAAAGAGAGATGAAAACTACCAAAAAGTGATGTGCTGCTTA
GTGCATCGTTACCTGACTTCCATGAGGCAGAAGATGCAAAGTACAGATCAGGCAACTGTG
GAAAATCTAAATGAACTGCGCCAAGATCTGTCAAAATTCCGAAATGAAATAAGAGATTTA
CTTGGCTTTCGGACTTCTAAATATGCTATGTTTTATCCAAGAAATTAA
>XM_045192051.2 PREDICTED: Desmodus rotundus transient receptor potential cation channel subfamily C member 1 (TRPC1), transcript variant X2, mRNA
GAATGGAAGTTTGCTCGAGCAAAGTTGTGGCTTAGCTACTTTGATGACAAATGTACATTG
CCCCCACCTTTTAACATCATTCCTTCACCGAAGACTATCTGCTATATGATTAGTAGCCTC
AGTAAATGGATTTGCTCTCATACATCAAAAGGCAAGGTTAAACGGCAAAACAGTTTAAAG
GAATGGAGAAATTTGAAACAAAAGAGAGATGAGAACTACCAAAAAGTGATGTGCTGCTTG
GTGCACCGGTACCTGACCTCCATGAGGCAGAAGATGCAGAGCACGGATCAGGCGACTGTG
GAGAATCTGAGCGAACTGCGCCAAGACCTGTCGAAATTCCGAAATGAAATAAGGGATTTG
CTTGGCTTTCGGACCTCTAAATATGCTATGTTTTATCCAAGAAACTAA
>XM_036242794.1 PREDICTED: Molossus molossus transient receptor potential cation channel subfamily C member 1 (TRPC1), transcript variant X2, mRNA
GAATGGAAGTTTGCTCGTGCGAAGTTGTGGCTTAGCTACTTTGATGACAAGTGTACGTTA
CCCCCACCTTTTAACATCATTCCTTCACCAAAGACTATCTGCTATATGATTAGTAGCCTC
AGTAAGTGGATTTGCTCTCATACATCAAAAGGCAAGGTTAAACGGCAAAACAGTTTAAAG
GAATGGAGAAATTTGAAACAAAAGAGAGATGAAAACTACCAGAAAGTGATGTGCTGCTTG
GTGCACCGTTACCTGACTTCTGTGAGACAGAAGATGCAGAGCACAGATCAGGCAACCGTG
GAGAGTCTGAATGAGCTGCGCCAAGATCTGTCAAAGTTCCGAAATGAAATAAGGGATTTA
CTTGGCTTTCGGACTTCTAAATACGCTATGTTTTATCCAAGAAATTAA
>XM_037040281.1 PREDICTED: Sturnira hondurensis transient receptor potential cation channel subfamily C member 1 (TRPC1), transcript variant X2, mRNA
GAATGGAAGTTTGCTCGAGCAAAGTTGTGGCTTAGCTACTTTGATGACAAGTGTACATTA
CCCCCACCTTTTAACATCATTCCTCCACCAAAGACCATCTGCTATATGATTAGTAGCCTC
AGTAAATGGATTTGCTCTCATACATCAAAAGGCAAGGTTAAACGGCAAAACAGTTTAAAG
GAATGGAGAAATCTGAAACAAAAGAGAGATGAAAACTACCAAAAAGTGATGTGCTGCCTG
GTGCATCGTTACCTGACCTCCATGAGACAGAAAATGCAGAGCACGGATCAGGCCACCGTG
GAAAACCTGAACGAACTGCGCCAAGACCTGTCCAAATTCCGAAATGAAATAAGGGATTTG
CTTGGCTTTCGGACTTCTAAATACGCCATGTTTTACCCAAGAAACTAA
>XM_053667276.1 PREDICTED: Artibeus jamaicensis transient receptor potential cation channel subfamily C member 1 (TRPC1), transcript variant X4, mRNA
GAATGGAAGTTTGCTCGAGCAAAGTTGTGGCTCAGCTACTTTGATGACAAGTGTACATTA
CCCCCACCTTTTAATATCATTCCTTCACCAAAGACTATCTGCTATATGATTAGTAGTCTC
AGTAAATGGATTTGTTCTCATACATCAAAAGGCAAGGTTAAACGGCAAAACAGTTTAAAG
GAATGGAGAAATCTGAAACAAAAGAGAGATGAAAACTACCAGAAAGTGATGTGCTGCCTG
GTGCACCGTTACCTGACCTCCATGAGACAGAAGATGCAGAGCACGGATCAGGCGACCGTG
GAAAACCTGAACGAACTGCGCCAAGACCTGTCCAAATTCCGAAATGAAATAAGGGATTTG
CTTGGCTTTCGGACTGCTAAATACGCCATGTTTTACCCAAGAAACTAA
>XM_054585154.1 PREDICTED: Pteronotus mesoamericanus transient receptor potential cation channel subfamily C member 1 (TRPC1), mRNA
GAATGGAAGTTTGCTCGAGCAAAGTTGTGGCTTAGCTACTTTGATGACAAGTGTACATTA
CCCCCACCTTTTAATATCATTCCTTCACCAAAGACTATCTGTTATATGATTAGTAGCCTC
AGTAAGTGGATTTGCTCTCATACATCAAAAGGCAAGGTTAAACGGCAAAACAGTTTAAAG
GAATGGAGAAATTTGAAACAAAAGAGAGATGAAAACTACCAAAAAGTGATGTGTTGCTTG
GTGCATCGTTACTTGACTTCCATGAGACAGAAGATGCAAAGCACGGATCAGGCAACTGTG
GAAAATCTCAATGAACTGCGCCAAGATCTGTCAAAATTCCGAAATGAAATAAGGGATTTA
CTTGGCTTTCGGACTTCTAAATATGCTATGTTTTATCCAAGAAATTAA
>XM_036017873.1 PREDICTED: Phyllostomus discolor transient receptor potential cation channel subfamily C member 1 (TRPC1), transcript variant X2, mRNA
GAATGGAAGTTTGCTCGAGCAAAGTTGTGGCTTAGCTACTTTGATGACAAGTGTACATTA
CCCCCACCTTTCAACATCATTCCTTCACCAAAGACTATCTGCTATATGATTAGTAGCCTC
AGTAAATGGATTTGTTCTCATACATCGAAAGGCAAGGTTAAACGGCAAAACAGTTTAAAG
GAATGGAGAAATCTGAAACAGAAGAGAGATGAAAACTACCAGAAAGTGATGTGCTGCCTG
GTGCACCGCTACCTGACCTCCATGAGGCAGAAGATGCAGAGTACGGACCAGGCGACTGTG
GAGAACCTGAACGAGCTGCGCCAAGATCTGTCGAAATTCCGAAATGAAATACGGGACTTG
CTGGGCTTTCGGACTTCTAAATATGCTATGTTTTATCAAAGAAACTAA
