# Supplementary material for: Molecular evolution of TRPC4 regulatory sequences supports a role in mammalian thermoregulatory adaptation
Source: PeerJ. 2025 Jul 8;13:e19697. doi: 10.7717/peerj.19697 (PMC12248226; doi:10.7717/peerj.19697)
Supplement: Supplemental Information 1 — Required and optional parameters that are read by the codeml package of PAML. This file is for information only, an explicit value must be selected for Model and the dummy file names must be replaced with explicit paths to function. The sequence and guide tree files are in standard formats (FASTA and Newick, respectively). [file peerj-13-19697-s001.zip › input.files/untrimmed.alignments.with.original.accessions/bat.trpc3.fas]

>XM_036450266.2 PREDICTED: Pipistrellus kuhlii transient receptor potential cation channel subfamily C member 3 (TRPC3), transcript variant X8, mRNA
GAATGGAAGTTTGCTCGCTCAAAACTTTGGTTATCTTATTTTGATGATGGAAAAACATTA
CCTCCACCCTTCAGTCTAGTTCCCAGTCCAAAGTCATTTGTTTATTTCATCATGCGGATT
GTTAACTTTTCCAAATGCAGAAGAAGGAGGCTCCAGAAAGATATAGAAATGGGACTGGGG
AACTCAAAGTCCAGGTTAAACCTCTTCACTCAGTCTAACTCCAGAGTTTTTGAATCACAC
AGTTTTAACAGCATTCTCAATCAGCCAACACGTTATCAGCAGATAATGAAAAGGCTCATA
AAGCGGTATGTTTTGAAAGCCCAAGTAGACAAAGAGAATGATGAAGTGAATGAAGGCGAA
CTAAAAGAAATCAAGCAAGATATCTCCAGCCTTCGTTATGAACTGTTGGAGGACAAGAGC
CAGGCGACAGAGGAGCTGGCCATGCTAATTCACAAGCTCAGCGAGAAGCTGAGCCCCAGC
TCGCTGAGGTGTGAGTGA
>XM_033135289.1 PREDICTED: Rhinolophus ferrumequinum transient receptor potential cation channel subfamily C member 3 (TRPC3), transcript variant X3, mRNA
GAATGGAAGTTTGCTCGTTCAAAACTTTGGTTATCTTACTTTGATGATGGAAAAACGTTA
CCTCCACCCTTCAGTCTAGTTCCTAGTCCAAAGTCATTCGTTTATTTCATCATGCGGCTC
ATTAACTTTTCCAAATGCAGAAGGAGAAGGCTACCGAAGAACATAGAAATGGGAATGGGG
AACTCCAAGTCCAGGTTAAACCTCTTCACTCAATCTAACTCAAGAGTTTTTGAATCACAC
AGTTTTAACAGCATTCTCAATCAGCCAACACGTTATCAGCAGATAATGAAAAGACTTATA
AAGCGATATGTTTTGAAAGCACAAGTAGACAAAGAGAATGATGAAGTGAATGAAGGTGAA
TTAAAAGAAATCAAGCAAGATATCTCCAGCCTTCGCTATGAACTTCTGGAGGACAAGGGC
CAAGCGACTGAGGAATTAGCCGCTCTAATTCATAAGCTCAGCGAGAAGCTGAGCCCCAGC
GTGCTGAGATGCGAGTGA
>XM_019668370.1 PREDICTED: Hipposideros armiger transient receptor potential cation channel subfamily C member 3 (TRPC3), mRNA
GAATGGAAGTTTGCTCGTTCAAAACTTTGGCTGTCTTATTTTGATGATGGAAAAACCTTA
CCTCCACCCTTCAGCCTAGTTCCCAGCCCAAAGTCATTCGTGTATTTCATCATGCGGGTC
ATTAACTTTTCCAAATGCAGGAGGAGAAGGCTCCAGAAGGACATAGAAATGGGAATGGGG
AACTCCAAGTCCAGGTTAAACCTCTTCACTCAGTCTAACTCAAGAGTTTTTGAATCACAC
AGTTTTAACAGCATTCTCAATCAGCCAACACGTTATCAGCAGATAATGAAAAGACTTATA
AAACGATACGTTTTGAAAGCACAAGTAGACAAAGAAAATGATGAAGTGAATGAAGGTGAA
TTAAAAGAAATCAAGCAAGATATCTCCAGCCTTCGCTATGAACTTTTGGAGGACAAGGGC
CAAGCGACTGAGGAACTAGCCGCTCTAATTCATAAGCTCAGCGAGAAGCTGGCCCCCAGC
ATGCTGAGATGCGAATGA
>XM_014537113.1 PREDICTED: Myotis brandtii transient receptor potential cation channel, subfamily C, member 3 (TRPC3), partial mRNA
GAATGGAAGTTTGCTCGCTCGAAACTTTGGTTATCTTATTTTGATGATGGAAAAACATTA
CCTCCACCCTTCAGTCTAGTTCCTAGTCCAAAGTCATTTGTTTATTTCATCATGCGGATC
ATTAACTTTTCCAAATGCAGAAGGAGAAGGCTTCAGAAAGACATAGAAATGGGGCTGGGG
AACTCAAAGTCCAGGTTAAACCTCTTCACTCAGTCTAACTCCAGAGTTTTTGAATCACAC
AGTTTTAACAGCATTCTCAATCAGCCAACACGATATCAGCAGATAATGAAAAGACTCATA
AAGCGGTATGTTTTGAAAGCGCAAGTAGACAAAGAGAATGACGAGGTGAACGAAGGTGAA
TTGAAAGAAATCAAGCAGGACATCTCCAGCCTTCGTTACGAGCTGCTGGAGGACAAGAGC
CAGGCGACCGAGGAGCTGGCCGTTCTCATTCATAAGCTCAGTGAGAAGCTGAGCCCCAGC
TCGCCGCGGTGTGAGTGA
>XM_054716766.1 PREDICTED: Eptesicus fuscus transient receptor potential cation channel subfamily C member 3 (TRPC3), transcript variant X2, mRNA
GAATGGAAGTTTGCTCGCTCGAAACTTTGGTTATCTTATTTTGATGATGGAAAAACATTA
CCTCCACCCTTCAGTCTAGTTCCTAGTCCAAAGTCATTTGTTTATTTCATCATGCGGATC
ATTAATTTTTCCAAATGCAGAAGGAGGAGGCTTCAGAAAGACATAGAAATGGGGCTGGGG
AACTCCAAGTCCAGGTTAAACCTCTTCACTCAGTCTAACTCGAGAGTTTTTGAATCACAC
AGTTTTAACAGCATTCTCAATCAGCCAACACGTTATCAGCAGATAATGAAAAGACTCATA
AAGCGGTATGTTTTGAAAGCACAAGTAGACAAAGAGAATGACGAAGTGAATGAAGGCGAA
CTAAAAGAAATCAAGCAGGATATCTCCAGCCTTCGTTATGAACTGTTGGAGGACAAGAGC
CAGGCGACGGAGGAGCTAGCCATGCTCATTCATAAGCTCAGCGAGAAGCTGAGCCCCAGC
TCGCCGAGGTGTGAGTGA
>XM_016201493.1 PREDICTED: Miniopterus natalensis transient receptor potential cation channel subfamily C member 3 (TRPC3), mRNA
GAATGGAAGTTTGCTCGTTCAAAACTTTGGTTATCTTACTTTGATGACGGAAAAACGTTA
CCTCCACCCTTCAGTCTAGTTCCTAGTCCAAAGTCATTTGTTTATTTCATCATGCGGATC
ATTAACTTTTCCAAATGCAGAAGGAGAAGGCTTCAGAAAGACATAGAAATGGGACTGGGC
AACTCAAAGTCCAGGTTAAACCTCTTCACTCAGTCTAACTCGAGAGTTTTTGAATCACAC
AGTTTTAACAGCATTCTCAACCAGCCAACACGTTACCAGCAGATCATGAAAAGGCTGATA
AAGCGCTACGTTTTGAAAGCACAAGTAGACAAAGAGAATGATGAAGTGAATGAAGGTGAA
TTAAAAGAAATCAAGCAAGATATCTCCAGTCTTCGTTATGAACTTTTGGAGGACAAGAGC
CAAGCGACCGAGGAACTCGCCGTCCTAATTCATAAGCTCAGCGAGAAGCTGAGCCCCAGC
GCGCCGAGATGTGAATGA
>XM_037058595.1 PREDICTED: Sturnira hondurensis transient receptor potential cation channel subfamily C member 3 (TRPC3), transcript variant X2, mRNA
GAATGGAAGTTTGCTCGTTCGAAACTGTGGCTGTCTTATTTTGATGATGGCAAAACATTA
CCTCCGCCCTTCAGTCTAGTCCCTAGTCCAAAGTCGTTTGTTTATTTCATGATGCGGATC
ATTAACTTTTCCAAATGCAGACGGAGGAGGCTTCAGAAGGACATAGAAATGGGACTGGGG
AACTCGAAGTCCAGGTTAAACCTCTTCACTCAGTCTAACCCGAGAGTTTTTGAATCACAC
AGTTTTAACAGCATTCTCAATCAGCCAACACGCTATCAGCAGATAATGAAAAGACTCATA
AAGCGCTACGTCCTGAAAGCGCAAGTAGACAAAGAGAATGATGAAGTAAATGAAGGTGAA
TTGAAAGAAATCAAGCAAGATATCTCCAGCCTTCGTTACGAACTTTTGGAGGACAAGAGC
CAGGCGACCGAGGAACTAGCCATTCTAATCCACAAGCTCAGTGAGAAGCTGGCCCCCAGC
ACACAGAGATGTGAATGA
>XM_028520394.2 PREDICTED: Phyllostomus discolor transient receptor potential cation channel subfamily C member 3 (TRPC3), transcript variant X2, mRNA
GAATGGAAGTTTGCTCGTTCGAAGCTGTGGCTGTCTTATTTTGACGACGGAAAAACCTTA
CCTCCACCCTTCAGTCTGGTCCCTAGTCCGAAGTCGTTTGTTTATTTCATCCTGCGGATC
ATTAACTTTTCCAAATGCAGACGGAGACGGCTTCAGAAAGACATAGAAATGGGACTGGGG
AACTCGAAGTCCAGGTTAAACCTCTTCACTCAGTCTAACTCGAGAGTTTTTGAATCACAC
AGTTTTAACAGCATTCTCAATCAGCCAACACGCTATCAGCAGATAATGAAAAGGCTCATA
AAGCGGTACGTCCTGAAAGCACAAGTAGACAAAGAGAACGACGAAGTCAATGAAGGTGAA
TTAAAAGAAATCAAGCAAGATATCTCCAGCCTTCGCTATGAACTTTTGGAGGACAAGAGC
CAGGCGACCGAGGAGCTCGCCATTCTAATCCACAAGCTCAGTGAGAAGCTGGCCCCCAGC
ACGCAGAGATGTGAATGA
>XM_053930598.1 PREDICTED: Desmodus rotundus transient receptor potential cation channel subfamily C member 3 (TRPC3), transcript variant X2, mRNA
GAGTGGAAGTTTGCTCGTTCAAAACTTTGGCTGTCTTATTTCGATGATGGAAAAACATTA
CCTCCGCCCTTCAGTCTAGTCCCTAGTCCAAAGTCATTTGTGTATCTCATCGTGCGGATC
ATTAACTTCTCCAAATGCCAGAGGAGAAGGCTTCAGAAAGACATAGAAATGGGACTGGGG
AACTCGAAGTCCAGGTTAAACCTCTTCACTCAGTCTAACTCGAGAGTTTTTGAATCACAC
AGTTTTAACAGCATTCTCAATCAGCCAACACGTTATCAGCAGATAATGAAAAGACTGATA
AAGCGGTACGTCCTGAAAGCACAAGTAGACAAAGAGAATGACGAAGTAAATGAAGGTGAA
TTAAAAGAAATCAAGCAAGATATCTCCAGCCTTCGTTACGAACTTTTGGAGGACAAGAGC
CAAGCGACCGAGGAACTAGCCATTCTAATTCACAAGCTCAGTGAGAAGCTGAACCCCAGC
GCGCAGAGATGTGAATGA
>XM_037129912.2 PREDICTED: Artibeus jamaicensis transient receptor potential cation channel subfamily C member 3 (TRPC3), transcript variant X2, mRNA
GAATGGAAGTTTGCTCGTTCAAAACTTTGGCTATCTTATTTTGATGATGGAAAAACATTA
CCTCCACCCTTCAGTCTAGTCCCCAGTCCAAAGTCATTTGTTTATTTCATCATGCGGATC
ATTAACTTTTCCAAATGCAGACGGAGAAGGCTTCAGAAGGACATAGAAATGGGACTGGGG
AACTCGAAGTCCAGGTTAAACCTCTTCACTCAGTCTAACCCGAGAGTTTTTGAATCACAC
AGTTTTAACAGCATTCTCAATCAGCCAACACGCTATCAGCAAATAATGAAAAGACTCATA
AAACGCTACGTCCTGAAAGCACAAGTAGACAAAGAGAATGACGAAGTAAATGAAGGTGAA
TTAAAAGAAATCAAGCAAGATATCTCCAGCCTTCGTTACGAACTTCTGGAGGACAAGAGC
CAGGCGACCGAGGAACTAGCCATTCTAATCCACAAGCTCAGTGAGAAGCTGGCCCCCAGC
ACACAGAGGTGCGAATGA
>XM_036240551.1 PREDICTED: Molossus molossus transient receptor potential cation channel subfamily C member 3 (TRPC3), transcript variant X3, mRNA
GAATGGAAGTTTGCTCGCTCAAAGCTTTGGTTATCTTATTTTGATGACGGAAGAACATTA
CCACCACCCTTCAGTCTAGTTCCTAGTCCAAAGTCCTTTGTTTATTTCATCATGCGGATC
ATTAACTTTTCCAAATGCAGAAGGAGAAGACTTCAGAAAGACATCGAAATGGGGCTGGGG
AACTCAAAGTCCAGGTTAAACCTCTTCACTCAGTCTAACTCGAGAGTTTTTGAATCACAC
AGTTTTAACAGCATTCTCAATCGGCCAACACGCTATCAGCAGATCATGAAAAGACTTATA
AAGCGGTATGTTTTGAAAGCACAAGTAGACAAAGAGAATGATGAAGTCAACGAAGGTGAA
TTAAAAGAAATCAAGCAGGATATCTCCAGCCTCCGTTACGAACTCCTGGAGGACAAGAGC
CAGGCGACTGAAGAGCTCGCCCTGCTGATCCACAAGCTCAGCGAGAAGCTGGGCCCCAGC
ACGCAGACGTCTGAATGA
>XM_054563505.1 PREDICTED: Pteronotus mesoamericanus transient receptor potential cation channel subfamily C member 3 (TRPC3), transcript variant X2, mRNA
GAATGGAAGTTTGCTCGTTCAAAACTTTGGCTGTCTTATTTTGATGATGGAAAAACATTA
CCTCCGCCCTTCAGTCTAGTCCCCAGTCCAAAGTCATTTGTTTATTTCATCATGCGGATC
ATTAACTTTTCCAAATGTAGACGGAGAAGACTTCAGAAAGACATAGAGATGGGCCTGGGG
AACTCGAAGTCCAGGTTAAACCTCTTCACTCAGTCTAACTCGAGAGTTTTTGAATCACAC
AGTTTTAACAGCATTCTCAATCAGCCAACACGGTATCAGCAGATCATGAAAAGGCTTATC
AAGCGCTATGTCCTGAAAGCACAAGTGGACAAAGAGAACGACGAAGTGAACGAAGGTGAA
TTAAAAGAAATCAAGCAAGATATCTCCAGCCTTCGTTATGAACTTTTGGAGGACAAAAGC
CAAGCGACCGAGGAACTAGCCATTCTAATTCACAAGCTCAGCGAGAAGCCGGCCCCTGCG
CTCAGCGGTGTGAATGAC
>XM_015593957.2 PREDICTED: Pteropus alecto transient receptor potential cation channel subfamily C member 3 (TRPC3), transcript variant X3, mRNA
GAATGGAAGTTTGCGCGTTCGAAACTTTGGTTATCTTATTTTGATGATGGGAAAACATTA
CCTCCACCCTTCAGCCTCGTTCCCAGTCCAAAGTCATTTGTGTATTTCATCATGCGGATC
ATTAACTTTTCCAAATGCAGACGGAGAAGGCTGCAGAAGGACATTGAAATGGGCATGGGG
AACTCGAAGTCCAGGTTAAACCTCTTCACTCAGTCTAACTCAAGAGTTTTTGAATCACAC
AGTTTTAACAGCATTCTCAATCAGCCAACACGTTATCAGCAGATAATGAAAAGACTAATA
AAGCGATACGTCTTGAAAGCACAAGTAGACAAAGAGAATGATGAAGTGAATGAAGGTGAA
TTAAAAGAAATCAAGCAAGATATCTCCAGCCTCCGTTATGAACTTCTGGAGGACAAGAGT
CAAGCAACTGAGGAGTTAGCCATTCTAATTCATAAACTCAGTGAGAAGCTGCACCCCAGT
GGCTGAGGTGTGAATGAC
>XM_016165607.2 PREDICTED: Rousettus aegyptiacus transient receptor potential cation channel subfamily C member 3 (TRPC3), mRNA
GAATGGAAGTTTGCTCGTTCGAAGCTTTGGCTATCTTATTTCGACGATGGCAAAACGTTA
CCTCCACCCTTCAGCCTGGTTCCCAGTCCCAAGTCGTTTGTGTATCTCATCATGCGGATC
CTGAACTTTTCCAAATGCAGACGGAGAAGGCTGCAGAAGGACATCGAAATGGGCATGGGG
AACTCGAAGTCCAGGTTAAACCTCTTCACTCAGTCTAACTCAAGAGTTTTTGAATCACAC
AGTTTTAACAGCATTCTCAATCAGCCAACACGTTATCAGCAAATAATGAAAAGACTTATA
AAACGATACGTTTTGAAAGCACAAGTAGACAAAGAGAACGATGAAGTGAACGAAGGTGAA
TTAAAAGAAATCAAGCAAGATATCTCCAGCCTCCGTTATGAACTTCTGGAGGACAAGAGC
CAAGCAACTGAGGAGTTAGCCATTCTAATTCATAAACTCAGTGAGAAGCTGCACCCCAGT
GGCTGAGGCGTGTGTGAC
