# Supplementary material for: Molecular evolution of TRPC4 regulatory sequences supports a role in mammalian thermoregulatory adaptation
Source: PeerJ. 2025 Jul 8;13:e19697. doi: 10.7717/peerj.19697 (PMC12248226; doi:10.7717/peerj.19697)
Supplement: Supplemental Information 1 — Required and optional parameters that are read by the codeml package of PAML. This file is for information only, an explicit value must be selected for Model and the dummy file names must be replaced with explicit paths to function. The sequence and guide tree files are in standard formats (FASTA and Newick, respectively). [file peerj-13-19697-s001.zip › input.files/untrimmed.alignments.with.original.accessions/bat.trpc4.fas]

>XM_019658678.1 PREDICTED: Hipposideros armiger transient receptor potential cation channel subfamily C member 4 (TRPC4), transcript variant X3, mRNA
GAATGGAAATTTGCTCGAACAAAGCTTTGGATGAGTTACTTTGAAGAAGGAGGTACCCTA
CCTACTCCCTTCAATGTCATCCCGAGCCCCAAGTCTCTCTGGTACCTGATCAAATGGATA
TGGACACACCTGTGCAAGAAACAGATGAGAAGAAAGCCAGAAAGTTTTGGAACAATAGGG
AGGCGAGCTGCTGATAATTTAAGAAGACATCACCAGTATCAAGAAGTTATGAGGAACCTG
GTGAAGCGATATGTTGCCGCAATGATTAGAGACGCCAAAACTGAAGAAGGCCTGACTGAA
GAGAACTTTAAGGAACTAAAGCAAGACATTTCTAGTTTCCGCTTTGAAGTCTTGGGGCTA
CTGAGAGGCAGCAAACTCTCCGCAGTCCAG---------GCTGCGAAGGACTCGTCCAAT
TCAGCAGACTCAGATGAAAAGAGTGATAACGAAGGTAGCAGCAAGGACAAGAAGAAAAAC
TTCAGCCTTTTCGATTTAACCACTCTGATTCACCCGCGATCGGCAGCCATTGCGGCAGAA
AGACACAACATAAGCAATGGCTCCGCCCTGGTGGTCCAGGAG---CCGCCGCGGGAGAAG
CAGAGAAAAGTGAATTTTGTGACCGATATCAAAAACTTCGGTCTATTTCATAGACGTTCA
AAACAAAAC---GCTGCCGCCGAGCAAAAT------GCAAATCAGATCTTCTCTGTTTCA
GAAGCGGTTGCTCGTCAACAGGCTGAAGGACCCCTGGAGAGAAATATTCAACTGGAATCT
CGAGGA---TTAGCTTCCCGGGGTGACCCGAGCATCCCGGGTCTCAGTGAACAGTGCATC
TTAGTAGACCATCGGGAGAGGAATACGGACAGCCTGGGTTTACAGGTCAGCAAGAGAATG
TGTTCGTTCAAGTCAGAGAAGGTGGTGGTGGAGGACACTGTTCCCATAATACCAAAGGAG
GAGCATGGAAAGGAAGAGGACTCCAGCACAGGCTATGATGTAACCCTCTCAGACACAGTC
ACCCACGAAGATTATGTGACCACAAGATTGTGA
>XM_033103825.1 PREDICTED: Rhinolophus ferrumequinum transient receptor potential cation channel subfamily C member 4 (TRPC4), mRNA
GAATGGAAATTTGCTCGAACAAAACTTTGGATGAGTTATTTTGAAGAAGGAGGTACCCTG
CCTACTCCCTTCAATGTCATCCCAAGCCCCAAGTCTCTCTGGTACCTGATCAAATGGATT
TGGACACACCTGTGCAAGAAAAAGATGAGAAGAAAGCCAGAAAGTTTTGGAACAATAGGG
AGGCGAGCTGCTGATAATTTAAGAAGACATCACCAGTATCAAGAAGTTATGAGGAATCTG
GTGAAGCGATATGTTGCCGCGATGATTAGAGATGCCAAAACTGAAGAGGGCCTGACTGAA
GAGAACTTTAAGGAACTAAAGCAAGACATTTCTAGTTTCCGCTTTGAAGTCCTGGGGTTA
CTGAGAGGCTGCAAACTCTCTGCAGTCCAGTCGGCTCAGGCCGCGAAGGACTCTCCCAAT
TCGGCAGACTCCGATGAAAAGAGTGATAACGAAGGTAGCAGCAAAGACAAGAAGAAGAAC
TTCAGCCTTTTCGATTTAACCACTCTGATTCACCCGCGATCAGCAGCAATTGCCGCAGAA
AGACACAGCATAAGCAATGGCTCCGCCCTGGTGGTACAGGAG---CCCCCGCGGGAGAAG
CAGAGAAAAGTGAATTTTGTGACCGATATCAAAAACTTCGGGTTATTTCATAGACGATCA
AAACAAAAC------GCCTCCGAGCCAAAT------GCAAATCAGATCTTCTCTGTTTCA
GAAGATGTTGCTCGTCATCAGGCTGAAGGACCCCTGGAGAAAAATATTCAACTGGAATCT
CGAGGA---CTAGCTTCCCGGGGTGACCTGAGCATCCCAGGTCTCAGTGAACAGTGCGTA
TTAGTAGACCATCGGGAAAGGAATACGGACAGCCTGGGTTTACAGGTCAGCAAGAGAATG
TGTTCGTTCAAGTCAGAAAAGGTGGCGGTGGAGGACACTGTTCCAATAATACCAAAGGAG
GAGCACGGAAAGGAAGAGGACTCCAGCATAGGCTATGATGTCACCCTCCCAGACTCAGCT
ACCCATGACGATTATGTGACCACAAGATTGTGA
>XM_025049523.1 PREDICTED: Pteropus alecto transient receptor potential cation channel subfamily C member 4 (TRPC4), transcript variant X4, mRNA
GAATGGAAATTTGCTCGAACAAAGCTTTGGATGAGTTATTTTGAAGAAGGAGGTACCCTG
CCTACTCCGTTCAATGTCATCCCAAGCCCCAAGTCTCTCTGGTACTTGATCAAATGGATA
TGGACACACTTGTGCAAGAAAAAGATGAGAAGAAAGCCAGAAAGTTTTGGAACAATAGGG
AGGCGAGCTGCTGATAATTTGAGAAGACATCACCAGTATCAAGAAGTTATGAGGAACCTG
GTGAAGCGATATGTTGCTGCGATGATTAGAGATGCCAAAACCGAAGAAGGGCTGACTGAA
GAGAACTTTAAGGAACTAAAGCAAGACATTTCTAGTTTTCGCTTTGAAGTCCTGGGGTTA
CTAAGAGGAAGCAAACTCTCTGCAGTACAGTCTGCTCAGGCCACGAAAGACTTTCCTAAT
CCAGCAGACTCAGATGAAAAGAGCGATAACGAAGGTAGCAGCAAAGACAAGAAGAAGAAC
TTCAGCCTTTTTGATTTAACAGCTCTGATTCACCCGCGATCAGCTGCAATTGCA---GAA
AGACACAACATAAGCAACGGCTCTGCGCTGGTGGTGCAGGAG---CCCCTGCGGGAGAAG
CAGAGAAAAATGAATTTTGTGACAGATATAAAAACCTTCGGGTTATTTCATAGACGATCA
AAACAAAAC------GCTGCTGAGCAAAAT------GCAAATCAAATCTTCTCTGTTTCA
GAAGAGGTTGCTCGTCAACAAGCTGAGGGACCACTGGAGAGAAATATTCAACTGGAATCT
CGAGGA---TTAGCTTCACGGGGCGACCTGAGCATCCCCGGGCTCAGTGAACAGTGCATA
CTTGTAGACCATCGGGAAAGGAACACGGACAGCCTGGGTTTACAGATGGGCAAGAGAATG
TGTTCGTTCAAGTCAGAGAGGGTGGTGGTGGAAGACACTGTTCCAATAATACCAAAGGAG
AAGCACGCAAAGGAAGAAGACTCTAGTACAGACTATGATGTAACCCTCACAGACACAGTC
ACCCACGAAGATTATGTGACCACAAGATTGTGA
>XM_016123470.2 PREDICTED: Rousettus aegyptiacus transient receptor potential cation channel subfamily C member 4 (TRPC4), transcript variant X2, mRNA
GAATGGAAATTTGCTCGAACAAAGCTTTGGATGAGTTATTTTGAAGAAGGAGGTACCCTG
CCTACTCCGTTCAATGTCATCCCAAGCCCCAAATCTCTCTGGTACTTGATCAAATGGATA
TGGACACACTTGTGCAAGAAAAAGATGAGAAGAAAGCCAGAAAGTTTTGGAACAATAGGG
AGGCGAGCTGCTGATAATTTGAGAAGACATCACCAGTATCAAGAAGTTATGAGGAACCTG
GTGAAGCGATATGTTGCTGCAATGATTAGAGATGCCAAAACCGAAGAAGGGCTTACTGAA
GAGAACTTTAAGGAACTAAAGCAAGACATTTCTAGTTTTCGCTTTGAAGTCCTGGGGTTG
CTAAAAGGAAGCAAACTCTCTACAGGACAGTCTGCTCAGGCCATGAAAGACTTTCCTAAT
CCAGCAGACTCAGATGAAAAGAGCGATAATGAAGGTAGCAGCAAAGACAAGAAGAAGAAC
TTCAGCCTTTTTGATTTAACTGCTCTGATTCACCCGCGATCAGCAGCAATTGCCGCAGAA
AGACACAACATAAGCAACGGCTCTGTGCTGGTGGTACAGGAG---CCCCTGCGGGAGAAG
CAGAGAAAAATGAATTTTGTGACAGATATAAAAACCTTTGGTTTATTTCATAGACGATCA
AAACAAAAC------GCTGTTGAGCAAAAT------GCAAATCAAATCTTCTCTGTTTCA
GAAGAGGTTGCTCGTCAACAAGCTGAGGCAGCTCTGGAGAGAAATATTCAACTGGAATCT
CGAGGA---TTAGCTTCAAGGGGCGACCTGAGCATCCCCGGGCTCAGTGAACAGTGCATA
CTCGTAGACCATCGGGAAAGGAACACGGACAGTCTGGGTTTACAGGTGGGCAAGAGAATG
TGTTCATTCAAGTCAGAGAGGGTGGTAGTGGAGGACACTGTTCCAATAATACCAAAGGAG
AAGCACGCAAAGGAAGAAGACTCTAGTACAGATTATGATGTAACCCTAAAAGACACAGTC
ACCCACGAAGATTATGTGACCACACGATTATGA
>XM_008159223.3 PREDICTED: Eptesicus fuscus transient receptor potential cation channel subfamily C member 4 (TRPC4), transcript variant X2, mRNA
GAATGGAAATTTGCTCGAACAAAGCTTTGGATGAGTTATTTTGAAGAAGGAGGTACCCTA
CCTACTCCCTTCAATGTTATTCCGAGCCCTAAATCTCTTTGGTACCTGATCAAATGGATA
TGGACACACCTGTGCAAGAAAAAGATAAGAAGAAAGCCAGAAAGCTTTGGAACAATAGGG
AGGCGAACTGCTGATAATTTGAGAAAACATCACCAGTATCAAGAAGTTATGAGGAACCTG
GTGAAGCGATATGTTGCTGCAATGATTAGAGATGCCAAAACAGAAGAAGGCCTGACTGAA
GAAAACTTTAAGGAACTAAAGCAAGACATTTCTAGTTTCCGCTTTGAAGTCCTGGGGTTA
CTAAGAGGAAGCAAACTCTCTACAATACAATCTGCTCAGACCATGAAGGACACTTCTAAT
TCAGCAGACTCAGGTGAAAAGAGTGATAACGAAGTTACCAGCAAAGACAAGAAG---AAC
TTCAGCCTTTTCGATTTAACCACCCTGATCCATCCTCGATCAGCAGCAATTACCGCAGAA
AGACACAACATAAGCAATGGTTCTGCACTGGTGGTGCAGGAA---CGCCTGCGGGAGAAA
CAGAGAAAAATGAATTTTGTGACTGATATAAAAAACTTTGGGTTATTTTATAGACGATCA
AAACAAAAT------GCTGCCAAGCAAAAT------GCAAACCAAATCTTCTCTGTTTCA
GAAGAGGTTGCTCGTCAACAGGCTGAGGTATCACTGGAGAGAAATATTCAACTGGAATCT
CCAGGA---TTATCTTCAAGGGGTGACCTGGGCATACCTGGTCTCAGTGAACAATGCATA
TTAGTAGACCACCGAGAAAGGAATATGGACAGTCTAGGTTTGCAAGTTGGAAAGAGAATG
TGTGCCTTCAAATCAGAGAAGGTGATGGTGGAAGACACTGTTCCAATAATACCAAAGGAG
AAGCATGCAAGGAAAGAGGACTCTAGTACAGACTATGATGCAAGCCTCACAAACACAGTC
ATTCATGAAGATTATGTGACTACAAGATTGTGA
>XM_036454947.2 PREDICTED: Pipistrellus kuhlii transient receptor potential cation channel subfamily C member 4 (TRPC4), mRNA
GAATGGAAATTTGCTCGAACAAAGCTTTGGATGAGTTATTTTGAAGAAGGAGGTACCCTG
CCTACTCCCTTCAATGTTATTCCGAGCCCCAAATCTCTTTGGTACCTGATCAAATGGATA
TGGACACACCTGTGCAAGAAAAAGATAAGAAGAAAGCCAGAAAGCTTTGGAACAATAGGG
AGGCGAGCTGCTGATAATTTGAGAAGACATCACCAGTATCAAGAAGTTATGAGGAACCTG
GTGAAGCGATATATTGCTGCAATGATTAGAGATGCCAAAACTGAAGAAGGCCTGACTGAA
GAGAACTTTAAGGAACTAAAGCAAGACATTTCTAGTTTCCGCTTTGAAGTCCTGGGGTTA
CTAAGAGGAAGCAAACTCTCTACAGTACAATCTGCTCAGACCACAAAGGACACTTCTAAT
TCAGCAGACTCAGATGAAAAGACTGATAATGAAGGTACCAGCAAAGACAAGAAG---AAC
TTCAGCCTTTTTGATTTAACCACCTTGATTCATCCTCGATCATCAGCAATTACCACAGAA
AGACACAGCATAAGCAATGGTTCTGCACTGGTGGTGCAGGAA---CGCCTGCGGGAGAAA
CAGAGAAAAATGAATTTTGTGACTGATTTAAAAAACTTTGGATTATTTTATAGACGGTCA
AAACAAAAT------GCTGCCAAGCAAAAT------GCAAACCAAATTTTCTCTGTTTCA
GAAGAGGTTGCTCATCAACATGCTGAGGTATCTCTGGAGAGAAATATTCAACTGGAATCT
CCAGGA---ATATCTTCAAAGGGTGACCTGGGCATTCCTGGTCTCAGTGAACAATGCATA
TTAATAGACCACCGAGAAAGGAATATAGACAGTCAAGATTTACAAGTTGGAAAGAGAATG
TATGCCTTCAAATCAGAGAAGGTGATGATGGAAGACACTGTTCCAATAATACTAAAGGAG
AAGCATGCAAGGAACGAGGACTCTAGTACAGACTATGATGCAGCCCTCAGAAACACAGTC
ATTTACGAAGATTATGTGACTACAAGATTGTGA
>XM_005882679.2 PREDICTED: Myotis brandtii transient receptor potential cation channel, subfamily C, member 4 (TRPC4), transcript variant X2, mRNA
GAATGGAAATTTGCTCGAACAAAGCTTTGGATGAGTTATTTTGAAGAAGGAGGTACCCTG
CCTACTCCCTTCAATGTCATTCCGAGCCCCAAATCTCTTTGGTACCTGATCAAATGGATA
TGGACACACCTGTGCAAGAAAAAGATAAGAAGAAAACCAGAAAGCTTTGGAACAATAGGG
AGGCGAGCTGCTGATAATTTGAGAAGACATCACCAGTATCAAGAAGTTATGAGGAACCTG
GTGAAGCGATATGTTGCTGCAATGATTAGAGATGCCAAAACTGAAGAAGGCCTGACTGAA
GAGAACTTTAAGGAACTAAAGCAAGACATTTCTAGTTTCCGCTTTGAAGTCCTGGGGTTA
CTAAGAGGAAGTAAACTCTCTACAGTACAATCCGCTCAGGCCACGAAGGACACTTCTAAT
TCAGCAGACTCAGATGAAAAGAGTGATAACGAAGGTATCAGCAAAGACAAGAAG---AAC
TTCAGCCTTTTCGACTTAACCACCCTGATCCACCCGCGATCAGCAGCAATTGCTGCAGAA
AGACACAACATAAGCAATGGTTCTGCGCTGGTGGTGCAGGAG---CGCCTGCGGGAGAAG
CAGAGAAAAGTGAATTTTGTGACTGATATAAAAAACTTGGGGTTATTTTATAGACGATCA
AAACAAAAT------TCTGCCAAACAAAAT------GCAAACCAAATCTTCTCTGTTTCA
GAAGAGGTTGCTCGTCAACAGGCTGAAGTATCATTGGAGAGAAATATTCAACTGGAATCT
CCAGGA---TTATCTTCAAGGGGTGACCCGAGCATCCCTGGTCTCAGTGAACAATGCATA
TTAGTAGACCACCGGGAAAGGAATACCGACAGTCTGGGTTTACAAGTTGGAAAGAGAATG
TGTGCTTTCAAATCAGAGAAGGTGGTGATAGAAGACACTCTTCCAATAATACCAAAGGAG
AAGCATGCAAGGAAAGAGGACTCTAGTGCAGACTATGATGCAACCCTCACTAACACAGTC
ATCCAGGAAGATTATGTGACCACAAGATTGTGA
>XM_016208908.1 PREDICTED: Miniopterus natalensis transient receptor potential cation channel subfamily C member 4 (TRPC4), mRNA
GAATGGAAATTTGCTCGAACAAAGCTTTGGATGAGTTATTTTGAAGAAGGAGGTACCCTG
CCTACTCCCTTCAATGTCATCCCGAGTCCCAAGTCTCTTTGGTACCTGATCAAATGGATA
TGGACACACCTGTGCAAGAAAAAGATGAGAAGAAAGCCAGAAAGTTTTGGAACAATAGGG
AGGCGAGCTGCTGATAATTTGAGACGACACCACCAGTATCAAGAAGTTATGAGGAACCTG
GTGAAGCGATATGTTGCTGCAATGATTAGAGATGCCAAAACTGAAGAAGGCCTGACTGAA
GAGAACTTTAAGGAGCTAAAGCAAGACATTTCTAGTTTTCGCTTTGAAGTCCTGGGGTTA
CTAAGAGGAAGTAAACTGTCTGCCCTACAGTCTGCTCAGGCCACGAAGGACTCTTCTAAT
TCAGCAGGTTCTGATGAAAAGAGTGATAACGAAGGTACCAGCAAAGACAAGAAGAAGAAC
TTTAGTCTTTTCGATTTAACCACCCTGATCCACCCTCGATCAGCAGCAATTGCTGCAGAA
AGACACAACATAAGCAATGGCTCCCCTCCAGTGGTGCAGGAG---CGCCTGCGGGAAAAG
CAGAGAAAAATGAATTTTGTGACCGATATCAAAAACTTCGGGCTATTTTATAGACGATCA
AAACAAAAT------GCTGCAGAGCAAAAT------GCAAACCAAATCTTCTCTGTTTCA
GAAGAGGTTGCTTGTCAACAGGCTGAAGCATCACTGGAGAGAAATAGCCAACTGGAATCT
CGAGGA---TTAGCTTCAAGGGGTGACCTGAGCATCCCTGGTCTCAGTGAACAATGCATA
TTAGTAGACCACCGGGAAAGGAATGCGGACAGTCTGGGTTTACAGGTTGGCAAGATAATG
TGTTCCTTCAAATCAGAGAAGGCAGTGGTGGAGGACACTGTCCCAATAATACCAAAGGAG
AAGCATGCAAGGGAAGAGGACTCCAATACAGACTATGATGCAGCCCTCATAAACACAGTC
ACCCATGAAGATTATGTGACCACAAGACTGTGA
>XM_036250161.1 PREDICTED: Molossus molossus transient receptor potential cation channel subfamily C member 4 (TRPC4), mRNA
GAATGGAAATTCGCTCGGACGAAGCTCTGGATGAGCTACTTTGAAGAAGGAGGAACCCTG
CCGACTCCCTTCAACGTCATCCCAAGCCCCAAATCTCTCTGGTACCTGATCAAATGGATA
TGGACACACCTGTGCAAGAAAAAGATAAGAAGAAAACCGGAAAGTTTTGGAACAATAGGG
CGGCGAGCGGCTGACAACTTGAGGAGACACCACCAGTACCAAGAGGTCATGAGGAACCTG
GTGAAGCGCTATGTGGCTGCCATGATCAGAGACGCCAAGACCGAGGAGGGTCTGACAGAG
GATAACTTCAAGGAGCTGAAGCAGGACATCTCGAGCTTCCGCTTCGAGGTGCTGGGCTTG
CTGAGAGGGGCCCAGCTGCCCGGGGTGCAGGCCGCGCCCCCCGCGCAGGACCCCGGCCCC
TCGGCGCACCCGGCGGCCAAGGGCGACAGCGAAGGCGGCGGCCGGGACCGGAGGAAGAAC
TTCAGCCTCTTCGACCTGACCACGCTGATCCACCCGCGCTCGGCCGCGATCGCGGCGGAC
AGACACGGCCTCAGCAACGGCTCGGCCCTGGCGGCGCCCGCG---CGCCCACGCGAGCGG
CCCCGGAAGGCGCCC---GCGGCCGACGTCCGGAACCTCGGGCTGTTCCACCGGCGCGCC
CGGCCCAAG------GCCGCCGAGCCGGGC------GCGAACCACGTCTTCTCCGTCTCG
GGGGAGGTCGCCGGTCGACAGGCCGAAGGGGCGCTGGACAGGCCCGCGCCGCTGGAGCCG
CGCGCC---TTGGCCTCCAGGGCCGACCTGGGCATCCCGGGGCTCAGCGAACAGTGCGTC
CTGGTGGACCGCCGGGAGCGGAATCCCGACAGCCTGGGGGTGCCGGTGGCCCAGAGAATG
TGTCCCTCCGAGGCAGAGACGGGGGTGGCGGGGGACGCGGTGCCCATCGTGCCCAAAGGG
AAGCGCGCGAGGGGCGAGGACGCGCGTGCGGACCACGCCGCCTCCCTCCCCAGCGCCGCC
GCCCACGAGGGGGACGTGACCACGCGATTGTGA
>XM_054586675.1 PREDICTED: Pteronotus mesoamericanus transient receptor potential cation channel subfamily C member 4 (TRPC4), transcript variant X6, mRNA
GAGTGGAAGTTTGCTCGAACAAAGCTTTGGATGAGCTATTTTGAAGAAGGGGGGACCCTG
CCCACGCCCTTCAACGTCATCCCGAGCCCCAAGTCTCTCTGGTACCTGGTCAAGTGGATA
TGGACGCACCTGTGCAAGAAGAAGATGAGAAGGAAGCCGGAAAGCTTTGGAACGATAGGG
AGGCGGGCGGCTGACAACTTGAGGCGACACCACCAGTACCAGGAAGTGATGAGGAGCCTG
GTGAAGCGCTACGTGGCCGCGATGATCCGAGACGCCCGCACCGAGGAAGGCCTGACCGAG
GAGAACTTCAAGGAACTGAAGCAGGACATCTCCAGCTTCCGCTTTGAAGTCCTGGGCTTG
CTGAGGGGAAGCAAGCTCTCTCCAGTGCAGCCCGCTCCCGCCGAGAAGGGCTCCTCTAAC
TTAGCCGACTGGGAGGACAGGGGCGAC---GAAGCCGCAGGCAAAGACAAGAAGAAGAAC
TTCAGCCTCTTCGACCTGACCACCCTGATCCACCCACGCTCGGCGGCCATCGCCGCAGAG
AGACACCCCGTGAGCAACGGCTCCGCCCTGGTGGGGCAGGAGCCCCCGCCGCGGGAGAAG
CAGAGGAGAATGAATTTTGTGGCCGACATCAAACATTTCGGGTTGTTTCACAGACGGTCC
AAACACAGC------GCCGCGGAGCAACAC------GCACACCCGATCTCGTCTGTTTCG
GAAGAGGTGGCTCGGCACCAGGCCGAGGGGTCCCTGGAGAGGAGCGCTCAGCTGGAGCCG
CGAGGG---CTGGCGGCCCGCGGCGAGCGCAGCATCCCCGGGCTCAGCGAACAGTGCGTC
CTGGTGGACCACCGGGAGCGCAGCGCGGACAGCCTGCCCGTGCAGGTGGGCAAGAGGATC
TGCGCCTTCAAACCCGAGAAGGCGGTGGTGGAGGACACAGTCCCCATTATCCCCAAGGGG
GGGCGTGCCCGGGAGGAGGACTCCAGCTCCGACTACGACGCCACCCTCTCCGACACCGTC
GCCCACGAAGACTACGTGACCACCAGGTTGTGA
>XM_024566758.3 PREDICTED: Desmodus rotundus transient receptor potential cation channel subfamily C member 4 (TRPC4), mRNA
GAGTGGAAGTTTGCTCGAACAAAGCTCTGGATGAGCTACTTTGAAGAAGGTGGCACCCTG
CCCACGCCCTTCAACGTCATCCCGAGCCCCAAGTCCCTCTGGTACCTGGTCAAGTGGCTA
TGGACACACCTGTGCAAGAAAAAGATGCGAAGGAAGCCCGAGAGCTTCGGAACAATAGGG
AGGCGAGCAGCTGATAATTTGAGACGACACCACCAGTATCAAGAGGTGATGAGGAGCCTG
GTGAAGCGGTACGTGGCCGCGATGATCCGAGACGCCCGCACGGAGGAAGGCCTGACCGAG
GAAAACTTCAAGGAACTGAAGCAAGACATCTCCAGTTTCCGCTTCGAAGTCCTGGGGCTG
CTGAGAGGAAGTAAACTCTCTCCAGTCCAGTCCACTCCGGCCACAAAGGGCTCTTCCTAT
GCCGCGGACCCAGAGGACAGGAGCGAT---GAAGGCCCCGGCAAAGACAAGAAGAAGAAC
TTCAGCCTCTTCGACCTGACCACGCTGATCCACCCGCGCTCCGCAGCCATCGCAGCCGAA
AGGCACACCGTGAGCAACGGCTCGGCGCTGGTGGGGCAGGAGCCCCCTCCGCGGGAGAAG
CAGAGAAAAATGAACTTCGTGACCGACATCAAACACTTTGGGCTATTCCACAGACGATCC
AAACACAGT------GCTGTCGAGCAACAT------GCAAACCAGATCCTATCTGTTTCC
GAAGAGGTGGCTCGTCACCAGGCCGAAGGGTCCCTGGAGAGACACAGTCAGCTGGAAGCT
CGAGGG---CTGGCTTCCCGGGGCGAGCGCAGCATCCCGGGGCTCAGCGAACAGTGCGTC
CTGGTGGACCACCGCGAGCGGAACACGGACAGCCTGCCCGTGCAGGTGGGCAAGCGGATC
TGCTCCTTCAAGTCGGAGAAGGCGGTGGTGGAGGACACTGTCCCCATTATCCCCAAGGAG
AGGCACGCCCGGGAGGAGGACTCCAGCTCAGACTACGATGCCACCCTCTCCGACACTGTC
GCCCACGAAGATTATGTGACCACCAGGTTGTGA
>XM_037138713.2 PREDICTED: Artibeus jamaicensis transient receptor potential cation channel subfamily C member 4 (TRPC4), transcript variant X2, mRNA
GAGTGGAAGTTCGCTCGAACGAAGCTCTGGATGAGCTACTTTGAAGAAGGTGGCACCCTG
CCCACGCCCTTCAACGTCATCCCCAGCCCCAAGTCCCTCTGGTACCTGGTCAAGTGGATC
TGGACACACCTGTGCAAGAAAAAGATGCGAAGAAAGCCCGAGAGCTTCGGGACGATAGGG
AGGCGAGCGGCTGATAATTTGAGACGACACCACCAGTATCAAGAGGTGATGAGGAGCCTG
GTGAAGCGGTACGTGGCCGCGATGATCCGAGACGCCCGCACGGAGGAGGGTCTGACCGAG
GAGAACTTCAAGGAACTGAAGCAGGACATCTCCAGTTTCCGCTTCGAAGTCCTGGGGTTG
CTAAGAGGAAGCAAACTGTCTCCGGTCCAGCCCGATCCAGCCCCAAAGGGCTGTTCCTAT
TCCGCGGACTCGGAGGACAGGAGTGAC---GAAGGCGCCGGCAGAGACAAGAAGAAGAAC
TTCAGCCTCTTCGACCTGACCACCCTGATCCACCCGCGCTCCGCGGCCATCACGGCCGAA
AGGCACACTGTGAGCAACGGCTCCGCCCTGCTGGGGCAGGAGCTCCCTCCGCGGGAGAAG
CAGAGGAAAATGAATTTCGTGACCGACATCAAGCACTTCGGCTTATTTCACAGACGATCC
AAACACAGC------GCTGCCGAGCAACAG---CACACAAACCAGATCGCATCTGTTTCC
GAGGAGGTGGCCCGTCTGCAGGCCGAGGGGTCCCTGGAGAGAACCGGCCAGCTGGAAGCT
CGGGGG---CTGGCCGCCCGGGGCGAGCGCGGCATCCCCGGGCTCAGCGAACAGTGCGTC
CTGGTGGACCACCGCGAGCGGAGCACGGACAGCCTGCCCGTGCAGGTGGGCAGGCGGATC
TGCCCCTTCAAGTCCGAGAAGGCGGTGGTGGAGGACACCGTGCCCATCATTCCCAAGGAG
AGGCGCAGCCGGGGGGAGGACTCCAGCTCAGACTACGACGCCGCCCTCTCCGACACTGTC
GCCCGCGAAGATTACGTGACCACCAGGTTGTGA
>XM_045839128.1 PREDICTED: Phyllostomus hastatus transient receptor potential cation channel subfamily C member 4 (TRPC4), transcript variant X4, mRNA
GAGTGGAAGTTCGCGCGGACGAAGCTCTGGATGAGCTACTTCGAGGAAGGCGGCACCCTG
CCCACGCCCTTCAACGTCGTCCCCAGCCCCAAGTCCCTGTGGTACCTGGTCAAGTGGCTC
TGGACCCACCTGTGCAAGAAGAAGATGCGGAGGAAGCCCGAGAGCTTCGGGACCATAGGG
AGGCGAGCGGCTGATAACTTGCGACGACACCACCAGTATCAGGAGGTGATGCGGAGCCTG
GTGAAGCGGTACGTGGCCGCCATGATCCGAGACGCCCGCACCGAGGAAGGCCTGACCGAG
GAGAACTTCAAGGAGCTGAAGCAAGACATCTCCAGCTTCCGCTTCGAGGTGCTGGGGCTG
CTGAGAGGGGGCAAGCTCTCCCCGGCCCAGCCCGCCCCGGCCAGCAGGGGCCGCCCCTGC
CCCGCGGACCCGGAGGAC------------GAGGGCGCCGGCAGGGACAAGAGGAAGAAC
TTCAGCCTCTTCGACCTGACCACGCTGATCCACCCACGCTCCGCCGCCATCGCGGCCGAG
CGGCACCCCGTGAGCAACGGCTCCGCCCTGCTGGGCCAGGAGCCGCCGCCGCGGGAGAAG
CAGCGGCGCATGCACTTCGTGGCCGACATCAAGCACTTCGGGCTGTTCCACAGGCGGTCC
AGGCACAGCACCGCCGCCGCCGAGCAGCCGCCGCACGGGCACCCCATCGCGTCCGTGTCC
GAGGAGGTGGCCCGCCACCAGGCCGAGGGGTCCCTGGCCCGGGACGGCCCGCTGGAGGCG
CGAGGGGGGCTGGCCGCCCGGGGCGAGCGCGGCCTCCCGGGGCTCGGCGAACAGTGCGTG
CTGGTGGACCACCGCGAGCGCGGCGCCGACAGCCTGCCCGCGCAGGTGGGCAGGCGCCTC
TGCCCCTTCAAGGCGGAGAGGGCGGTGGTGGAGGACACCGTCCCCATCATCCCCAGGGGC
AGGCACGCCCGGGGGGAGGACTCCAGCTCGGACTGCGACGCCGCCCCCTCCGACACGGCC
GCCCACGAGGACTACGTGACCACCCGGTTGTGA
