# Supplementary material for: Molecular evolution of TRPC4 regulatory sequences supports a role in mammalian thermoregulatory adaptation
Source: PeerJ. 2025 Jul 8;13:e19697. doi: 10.7717/peerj.19697 (PMC12248226; doi:10.7717/peerj.19697)
Supplement: Supplemental Information 1 — Required and optional parameters that are read by the codeml package of PAML. This file is for information only, an explicit value must be selected for Model and the dummy file names must be replaced with explicit paths to function. The sequence and guide tree files are in standard formats (FASTA and Newick, respectively). [file peerj-13-19697-s001.zip › input.files/untrimmed.alignments.with.original.accessions/bat.trpc5.fas]

>XM_053657523.1 PREDICTED: Artibeus jamaicensis transient receptor potential cation channel subfamily C member 5 (TRPC5), mRNA
GAGTGGAAATTTGCAAGGACAAAGCTCTGGATGAGTTACTTTGATGAAGGTGGTACTTTG
CCACCTCCTTTTAACATCATCCCTAGCCCCAAGTCATTTCTATACCTTGGTAACTGGTTT
AATAACACCTTCTGCCCCAAAAAAGACTCTGATGGTAGACGGAGAAGGCACAACTTGAGA
AGCTTCACAGAAGAGCATACTGACAGCCTGATACAGAATCAACATTATCAGGAAGTTATC
AGGAATTTAGTCAAAAGATATGTGGCTGCTATGATAAGAAATTCCAAAACAAATGAGGGA
CTGACAGAAGAAAATTTTAAGGAATTAAAGCAGGACATCTCCAGCTTTCGATATGAAGTG
CTTGACCTCTTAGGAAATAGACAACACCCAAGGAGAAGCTTTTCCACCAGCAGCACTGAA
TTCTCTCAAAGGGAAGATACCAGTGATGGCAGTGGTGGGGCTCGGGCCAAATCCAACAGT
GTCTCTTTCCATTTAGGCTGCAAGAAAAAGGCCCGCCATGGGCCATCTCTTACCAGAACC
ATGCCAAGAGCCAGTGGTGTCCAAGGAAAGTCAAAAGCTGAGTCATCAAGCAAACACTCC
TTCATGGGTCCTTCTCTCAAGAAACTCGGTCTCCTATTCTCCAAGTTTAATGGTCGTACC
TCTGAACCCAGTTTAGAGCCGATGTACACAATTTCTGATGGAATTACTCAGCAGCACTGT
ATGTGGCAAGATGTCAGATATTCTCAGATGGAGAAAGGGAAAGCAGAGGCCTGTTTGCAG
AGTGAAATTAACCTCAATGAGGTAAAATTAGGTGAAGCCCAAGGCACTGCTCAGAGCAGT
GAATGCCCTCTAGCCTGTTCCAGCCCTTTTCACTGCACACCCAGCATCTGCTCCTTGAAT
TTTAAACTTTTAGACTCCTCAGAGGATGTATTTGAAACTTGGGGAGAGGCTTGTGACCTG
CTCATGCACAAATGGGGCGATGGACAGGAAGAACAAGTTACAACTCACCTCTAA
>XM_024559113.1 PREDICTED: Desmodus rotundus transient receptor potential cation channel subfamily C member 5 (TRPC5), mRNA
GAGTGGAAATTTGCAAGGACAAAGCTCTGGATGAGTTACTTTGATGAAGGTGGTACCTTG
CCACCTCCTTTTAACATCATCCCTAGCCCCAAGTCATTTCTATACCTTGGTAACTGGTTT
AATAACACCTTCTGCCCAAAACGAGACCCTGATGGTAGACGGAGAAGGCACAACTTGAGA
AGCTTCACAGAACGCCATGCTGACAGCCTGATACAGAATCAACATTATCAGGAAGTTATC
AGGAATTTAGTCAAAAGATACGTGGCTGCTATGATAAGAAATTCCAAAACAAATGAGGGA
CTAACAGAAGAAAATTTTAAGGAATTAAAGCAGGACATCTCCAGCTTTCGATATGAAGTG
CTTGACCTCTTAGGAAATAGAAAACACCCAAGGAGAAGCTTTTCCACCAGCAACACTGAA
CTTTCTCAGAGGGAAGATACCAGTGACGGCAGTGGTGGGGCTCGGGCGAAATCCAAGAGT
GTCTCTTTCAGTTTAGGCTGCAAGGAAAAGGCCTACCATGGGCCATCTCTCATCAGAACC
ATGCCAAGAGCCAGTGGTGTCCAAGGAAAGTCAAAAGCTGAGTCATCAAGCAAATGCTCC
TTCATGGGTCCTTCTCTCAAGAAACTGGGTCTCCTATTCTCCAAGTTTAATGGTCATACA
TCTGAACCCAGTTCAGAGACGATGTACACAATTTCTGATGGAATTGCTCAGCAGCACTAT
ATGTGGCAAGACGTCAGATATTCTCAGATGGAGAAAGGGAAAGCAGAGGCCTGTTCCCAG
AGTGAAATTAACCTCAGTGAGGTAAAATTAGGTGAACCCCGGGGCACTGCTCAGAGCAGT
GAAAGCCCTCTAGCCTGTTCCAGCTCTCTTCACTACACATCCAGCATCTGTTCCTCAAAT
TCTAAACTTTTAGACTCCTCAGAGGATGTATTTGAAACTTGGGGAGAGGCCTGTGACCTG
CTCATGCACAAATGGGGTGGTGGACAGGAAGAACAGGTCACAACTCAGCTCTAA
>XM_008158606.3 PREDICTED: Eptesicus fuscus transient receptor potential cation channel subfamily C member 5 (TRPC5), mRNA
GAGTGGAAATTTGCAAGGACAAAGCTCTGGATGAGTTACTTTGATGAAGGCGGAACCTTG
CCACCTCCTTTTAACATCATCCCTAGTCCCAAGTCATTTCTATACCTTGGCAACTGGTTT
AATAACACCTTCTGCCCAAAAAGAGACCCTGATGGTAGACGGAGAAGGCACAACTTGAGG
AGCTTCACAGAACGCCATGCTGACAGCCTGATACAGAATCAACATTATCAGGAAGTTATT
AGGAATTTAGTCAAAAGATATGTGGCTGCTATGATACGAAATTCCAAAACAAATGAGGGA
CTAACAGAAGAAAATTTTAAGGAGTTAAAGCAGGACATCTCCAGCTTTCGATATGAAGTG
CTTGACCTCTTAGGAAATAGAAAACACCCAAGGAGAAGTTTTTCCACCAGCAGCACTGAA
TTCTCTCAGAGGGATGATACCAATGATGGCAGTGGTGGGGCTCGGGCCAAATCCAAGAGT
GTCTCTTTCAGTTTAGGCTGCAAGAAAAAGGCCTGCCATGGGCCACCTCTCATCAGAACC
ACACCAAGAGCCAGTGGTGCTCAAGGAAAGTCAAAAGCTGAGTCATCAAGCAAACGCTCC
TTTATGGGTCCTTCTCTCAAGAAACTGGGTCTCCTCTTCTCCAAGTTTAATGGTCATATG
TCTGAACCCAGTTCAGAGCCAATGTACACAATTTCTGATGGAATTGTTCAGCAGCACTAT
ATGTGGCAAGACATCAGATATTCTCAGATGGAGAAAGGGAAAGCAGAGGCCTGTTCTCAG
AGTGAAATTAACCTCAGTGACGTAGAATCAGGCAAAGCCCAGGGAGCTGCTCAGAGCAGT
GAATGTCCTCTAGTCTGTTCCAGCTCCCTTCACTGCGCACCCAGCATCTGCTCCTCAAAT
TCAAAACTTTTAGACTCCTCAGAGGATGTGTTTGAAACTTGGGGAGAGGCTTGTGACCTG
CTCATGCACAAATGGGGTGATGGACAGGAAGAACAAGTTACAACTCGGCTCTAA
>XM_019632331.1 PREDICTED: Hipposideros armiger transient receptor potential cation channel subfamily C member 5 (TRPC5), mRNA
GAGTGGAAATTTGCAAGGACAAAGCTTTGGATGAGCTACTTTGATGAAGGTGGCACCTTG
CCACCTCCTTTCAACATCATCCCCAGCCCCAAGTCATTTCTATACCTTGGTAACTGGTTC
AACAACACCTTCTGCCCCAAAAGAGACCCTGATGGGAAACGGAGAAGGCACAACTTGAGA
AGCTTCACAGAACGCCATGTTGACAGCCTGATACAGAATCAACATTATCAGGAAGTTATC
AGGAATTTAGTCAAAAGATATGTGGCTGCTATGATAAGAAATTCCAAAACAAACGAGGGG
CTAACAGAAGAGAATTTTAAGGAATTAAAGCAGGACATCTCCAGCTTTCGATATGAAGTG
CTTGACCTCTTAGGAAATAGGAAACACCCAAGGAGGAGCTTTTCCACCAGCAGCGCTGAA
CTGTCTCAGAGGGATGATACTAATGATGGCAGTGGTGGGGCTCGGGCCAAATCCAAGAGT
GTCTCTTTCAATTTAGCCTGCAAGAAAAAGGCCTGCCATGGGACACCTCTCATCAGAACC
ATGCCAAGAGACAGTGGTGCCCAAGGGAAGTCAAACGCTGAGTCATCAAGCCAACGCTCC
TTCATGGGTTCTTCTCTGAAGAAACTGGGTCTCCTATTCTCCAAATTTAATGGTCATATG
TCTGAACCCAGTTCAGAGCCAATGTACACAATTTCTGATGGAATTGCTCAGCAGCACTAT
ATGTGGCAGGACATCAGATATTCTCAGATGGAGAAAGGGAGAGCAGAGGCCTGTTCTCAA
AGCGAAATTAACCTCAGTGAGGTAGCATTAGGTGAAGCCCAGGGCCTTGCTCAGAGCAGT
GAATGCCCACTGGCCTGTTCCAGCTCTCTGCACTGCGTATCCAGCATCTGCTCCTCAAAT
TCTAAACTTTTAGATTCCTCAGAGGATGTATTTGAAACTTGGGGAGAGGCTTGTGACCTG
CTGATGCACAAATGGGGTGATGGACAGGAAGAACAAGTTACAACTCAGCTCTAA
>XM_016198072.1 PREDICTED: Miniopterus natalensis transient receptor potential cation channel subfamily C member 5 (TRPC5), mRNA
GAGTGGAAATTTGCAAGGACAAAGCTCTGGATGAGTTACTTTGATGAAGGGGGTACCTTG
CCACCTCCTTTCAACATCATCCCCAGTCCCAAGTCATTTCTATATCTTGGCAACTGGTTT
CATAACACCTTCTGCCCCAAAAGAGACCCTGATGGTAGACGGAGAAGGCGCAACTTGCGA
AGCTTCACAGGACGCCATGCTGACAGCCTGATACAGAATCAACATTATCAGGAAGTTATC
AGGAATTTAGTCAAAAGATATGTGGCTGCTATGGTAAGAAATTCTAAAACAAATGAGGGA
CTAACAGAAGAAAATTTTAAGGAATTAAAGCAGGACATCTCCAGCTTTCGATATGAAGTG
CTTGACCTTTTAGGAAATAGAAAACACCCACGGAGAAGCTTTTCCACCAGCAGCACTGAA
CTCTATCACAGGGATGATACCAATGATGGCAGTGGTGGGGCTCGGGCCAAATCCAAGAGT
GTCTCTTTCAGTTTAGGCTGCAAGAAAAAGGCCTGCCACAAGCCACCTCTCATCAGAACC
AGGCCAAGAGCCAGTGGTGCCCAAGGAAAGTCAAAAGCTGAGTCATCAAGCAAACGCTCC
TTCATGGGTCCTTCTCTCAAGAAACTGGGTCTCCTATTCTCCAAGTTTAATGGTCATACA
TCTGAACCCAGTTCAGAGCCAATGTACACAATTTCTGATGGAATCGTTCAGCAGCACTAT
ATGTGGCAAGACATCAGGTATTCTGAGATGGAGAAAGGGAGAGCACAGGCCTGTTCTCAG
AGTGAAATTAACCTCAGTGAGGTAGAATCAGGTGAAGCCCGGGGAGCTGCTCAGAGCAGT
GAATGCCCTCTAGCCTGTGCCAGCTCTCTTCACTGCATACCCAGCATCTGCTCCTCAAGT
TCTAAACTTTTAGACTCTTCAGAGGATGTGTTTGAAACTTGGGGAGAGGCTTGTGACCTG
CTCATGCACAAATGGGGTGATGTACAGGAAGAACAAGTTACAACCCGGCTCTAA
>XM_036271288.1 PREDICTED: Molossus molossus transient receptor potential cation channel subfamily C member 5 (TRPC5), mRNA
GAGTGGAAATTTGCAAGGACAAAGCTCTGGATGAGTTACTTTGATGAAGGCGGTACTTTG
CCACCTCCTTTCAACATCATCCCCAGTCCCAAGTCATTTCTATATCTTGGCAACTGGTTT
AATAATACCTTCTGCCCCAAAAGAGACCCTGATGGTAGACAGAGAAGGCATGACTTGAGA
AGCTTCACAGAACGCCATGCTGACAGCCTGATACAGAATCAACATTATCAGGAAGTTATC
AGGAATTTAGTCAAAAGATATGTGGCTGCTATGATAAGAAATTCGAAAACAAATGAAGGA
CTAACAGAAGAAAATTTTAAGGAATTAAAGCAGGATATCTCCAGCTTTCGATATGAAGTG
CTTGACCTCTTAGGAAATAGAAAACACCAAAGGAGAAGCTTTTCCACCAGTAGCACTGAA
TTCTCTCAGAGGGATGATACTAATGATGGCAGTGGTGGGGCTCGGGCCAAATCCAAGAGT
GTCTCTTTCAGGTTAGGCTGCAAGAAAAAGGCCTGCCATGGGCCACCTCTCATCAGAACC
ATGCCAAAAGCCAGTGGTGCCCAAGGAAAGTCAAAAACTGAGTCATCAAGCAAACGCTCC
TTCATGGGTCCTTCTCTCAAGAAACTGAGTCTCCTATTCTCCAAGTTTAATGGTCATATG
TCTGAACCCAGTTCAGAGACAATGTACACAATTTCTGATGGACTCATTCAGCAGCACCAT
ATGTGGCAAGACATCAGATATTCTCAGATGGAGAAAGGGAAAGCACAGGCGTGTTCTCAG
AGTGAAATTAACCTCAGTGAGGTAGAATCAGGTGAAGCCCGGGGCACTGCTCAGAGCAGT
GAATGCCCTCTAGCCTGTTCCAGCTCTCTTCACTGTGCATCCAGCATCTGCTCCTCAAAT
TCTAAACTTTTAGACTCCTCAGAGGATGTATTTGAAACTTGGGGAGAGGCTTGTGACTTG
CTCATGCACAAATGGGGTGATGGACAGGAAGAACAAGTTACAACTCGGCTCTAA
>XM_005886346.1 PREDICTED: Myotis brandtii transient receptor potential cation channel, subfamily C, member 5 (TRPC5), transcript variant X2, mRNA
GAATGGAAATTTGCAAGGACAAAGCTCTGGATGAGTTACTTTGATGAAGGCGGTACCTTG
CCACCTCCTTTTAACATCATCCCTAGTCCTAAGTCATTTCTATACCTTGGCAACTGGTTT
AATAACACCTTCTGCCCAAAAAGAGACCCTGATGGTAGACGGAGAAGGCACAACCTGAGA
AGTTTCACAGAACGCCATGCTGACAGCCTGATACAGAATCAACATTATCAGGAAGTTATC
AGGAATTTAGTCAAAAGATATGTGGCTGCTATGATAAGAAATTCCAAAACAAATGAGGGA
CTAACAGAAGAAAATTTTAAGGAGTTAAAGCAGGACATCTCCAGCTTTCGATATGAAGTG
CTTGACCTGTTAGGAAATAGAAAACACCCAAGGAGAAGTTTTTCCACCAGCAGCACTGAA
TTCTCTCAGAGGGATGATACCAATGATGGCAGTGGTGGGGCTCGGGCCAAATCCAAGAGT
GTCTCTTTCAGTTTAGGCTGCAAGAAAAAGGCCTGCCACGGGCCACCTCTCATCAGAACC
ACACCAAGAGCCAGTGGTGCCCAAGGAAAGTCAAAAGCTGAGTCATCAAGCAAACGCTCC
TTTATGGGTCCTTCTCTCAAGAAACTGGGTCTCCTCTTCTCCAAGTTTAATGGTCATATG
TCTGAACCCAGTTCAGAGCCAATGTACACAATTTCTGATGGAATCGTTCAGCAGCACTAT
ATGTGGCAAGACATCAGATATTCTCAGATGGAGAAAGGGAAAGCAGAGGCCTGTTCTCAA
AGTGAAATTAACCTCAGTGAGGTAGAATCAGGTGTAGCCCAGGGAGCTGCTCAGAGCAGT
GAATGTCCTCTAGTCTGTTCCAGCTCCCTTCACTGCGCATCCAGCATCTGCTCCTCAAAT
TCGAAACTTTTAGACTCCTCAGAGGATGTGTTTGAAACTTGGGGAGAGGCTTGTGACCTG
CTCATGCACAAATGGGGTGATGGACAGGAAGAACAAGTTACAACTCGGCTCTAA
>XM_045817615.1 PREDICTED: Phyllostomus hastatus transient receptor potential cation channel subfamily C member 5 (TRPC5), mRNA
GAGTGGAAATTTGCAAGGACAAAGCTCTGGATGAGTTACTTTGATGAAGGTGGTACCTTG
CCACCTCCTTTTAATATCATCCCTAGTCCCAAGTCATTTCTATACCTTGGTAACTGGTTT
AATAACACCTTCTGCCCAAAACGAGACCCTGATGGTAGACGGAGAAGGCATAACTTGAGA
AGCTTCATGGAACGCCACACTGACAGCCTGATACAGAATCAACATTATCAGGAAGTTATC
AGGAATTTAGTCAAAAGATATGTGGCTGCTATGATAAGAAATTCCAAAACAAATGAGGGA
CTAACAGAAGAAAATTTTAAGGAATTAAAGCAGGACATCTCCAGCTTTCGATATGAAGTG
CTTGACCTCTTAGGAAATAGAAAATACCCAAGGAGAAGCTTTTCCACCAGCAGCACTGAC
TTCTCTCAGAGGGAAGACAGCAGTGATGGCAGTGGTGGGGCTCAGGCCAAATCCAAGACT
GTCTCTTTCAGTTTAGGCTGCAAGAGAAAGGTCTGCCATGGGCCATCTCTCACCAGAACC
ATACCAAGAGCCAGTGGTGTCCAAGAAAAGTCAAAAGCTGAGTCATCAAGCAAACACTCC
TTCATGGGTTCTTCTCTCAAGAAACTGGGTCTCCTATTCTCCAAGTTTAATGGTCATACC
CCTGAAGCCAATTCAGAGCCTATATACACAATTTCTGATGGAATCGCTCAGCAGCACTGT
ATGTGGCAAGATGTCAGATATTCTCAGATGGAGAAAGGGAAAGCAGAGGCATGTTTGCAG
AGTGAAATTAACCTCAGTGAGATAAAATTAGGTGAAGCCCAGGGCACTGCTCAGAGAAGT
GAATGCCCTCTAGCCTGTTCCAGCTCTCTTCACTGCACATCCAGCATCTGCTCCTCAAAT
TCTAAACTTTTAGACTCCTCAGAGGATGTATTTGAAACTTGGGGAGAGGCTTGTGACCTG
CTCATGCACAAATGGGGTGATGGACAGGAAGAACAAGTTACAACTCAGCTCTAA
>XM_036454471.2 PREDICTED: Pipistrellus kuhlii transient receptor potential cation channel subfamily C member 5 (TRPC5), mRNA
GAGTGGAAATTTGCAAGGACAAAGCTCTGGATGAGTTACTTTGATGAAGGTGGAACCTTG
CCACCTCCTTTTAACATCATACCTAGTCCCAAGTCATTTCTATACCTTGGCAACTGGTTT
AATAACACCTTCTGCCCAAAAAGAGACCCTGATGGTAGACGGAGAAGGCACAACTTGAGG
AGCTTCACAGAACGCCATGCTGACAGCCTGATACAGAATCAACATTATCAGGAAGTTATT
AGGAATTTAGTCAAAAGATATGTGGCTGCTATGATACGAAATTCCAAAACAAATGAGGGA
CTAACAGAAGAAAATTTTAAGGAGTTAAAGCAGGACATCTCCAGCTTTCGATATGAAGTG
CTTGACCTCTTAGGAAATAGAAAACACCCGAGGAGAAGCTTTTCAACCAGTAGCACTGAC
TTCTCTCAGAGGGATGATACTAATGATGGCAGTGGTGGGGCTCGGGCCAAATCCAAGAGT
GTCTCTTTCAGTTTAGGCTGCAAAAAAAAGGCCTGCCACGGGCCACCTCTCATCAGAACC
ACACCAAGAGCCAGTGGTGCCAAAGGAAAGTCAAAAGCTGAGTCATCAAGCAAACGTTCC
TTTATGGGTCCTTCTCTCAAGAAACTGGGTCTCCTCTTCTCCAAGTTTAATGGTCATATG
TCTGAACCCAGTTCAGAGCCAATGTACACAATTTCTGATGGAATCGCTCAGCAGCACTAT
ATGTGGCAAGACATCAGATATTCTCAGATGGAGAAAGGGAAAGCAGAGGCCTGTTCTCAG
AGTGAAATTAACCTCAGTGAGGTAGAATCAGGCAAAGCCCAGGAAGCTGCTCAGAGCAGT
GAATGTCCTCTAGTCTGTTCCAGCTCCCTTCACTGCGCATCCAGTATCTGCTCCTCAAAT
TCAAAACTTTTAGACTCCTCAGAGGATGTGTTTGAAACTTGGGGAGAGGCTTGTGATCTG
CTCATGCACAAATGGGGTGATGGACAGGAAGAACAAGTTACAACTCGGCTCTAA
>XM_054580356.1 PREDICTED: Pteronotus mesoamericanus transient receptor potential cation channel subfamily C member 5 (TRPC5), mRNA
GAGTGGAAATTTGCAAGGACAAAGCTTTGGATGAGTTACTTTGATGAAGGTGGTACCTTG
CCACCTCCTTTCAACATCATCCCTAGCCCCAAGTCATTTCTATACCTTGGTAACTGGTTT
AATAACACCTTCTGCCCAAAAAGAGACACTGATGGTAGACGGAGAAGGCACAACTTGAGA
AGCTTCACAGAACGTCATGCTGACAGCCTGATACAGAATCAACATTATCAGGAAGTTATA
AGGAATTTAGTCAAAAGATATGTGGCTGCTATGATACGAAATTCCAAAACAAATGAAGGA
CTAACAGAAGAAAATTTTAAGGAATTAAAGCAGGACATCTCTAGCTTTCGATATGAAGTG
CTTGACCTCTTAGGAAATAGAAAACACCCAAGGAGAAGCTTTTCCACCAGCAGCACTGAA
CTCTCTCAGAGGGGAGATACCAGTGATTGCAGTGGTGGGGCTCGGGCCAAATCCAAGAGT
GTCTCTTTCAGTTTAGGCTGCAAGAAAAAGGCCCACCATGGGCCATCTCTCATTAGAACC
ATGCCAAGAGCCAGTGGTGCCCAAGGAAAGTCAAAAGCTGAGTCATCAAGCAAAGGCTCC
TTCATGGGTCCTTCTCTCAAGAAACTGGGTCTCCTATTCTCCAAGTTTAATGGTCATACA
TCTGAACCCAGTTCAGAGCCAATGTACACAATTTCTGATGGAATCATTCAGCAGCACTAT
ATGTGGCAAGACGTCAGATATTCTCAGATGGAGAAAGGGAAAGCAGAGGCCTGTTCGCAG
AGTGAAATTAACCTCAGTGAGGTAAAGTTAGGCGAAGCCCAGGGCACTGCTCAGGGCAGT
GAGTGCACTCTAGCCTGTTCCAGCTCTCTTCACTGCGCATCCAGCATCTGCTCCTCAAAT
TCTAAACTTTTAGACTCCTCAGAGGATGTATTTGAAACTTGGGGAGAGGCGTGTGATATG
CTCATGCACAAGTGGGCTGATGGACAGGAAGAACAAGTCACCACTCGGCTCTAA
>XM_006917274.1 PREDICTED: Pteropus alecto transient receptor potential cation channel subfamily C member 5 (TRPC5), mRNA
GAGTGGAAATTTGCTAGAACAAAGCTCTGGATGAGTTACTTTGATGAAGGAGGCACCTTG
CCACCTCCTTTTAACATCATCCCCAGTCCCAAGTCATTTTTGTACCTCGGTAACTGGTTC
AACAACACCTTCTGCCCAAAAAGAGACCCTGATGGTAGACGGAGAAGGCACAACTTGAGA
AGCTTCACAGAACGCCATGCTGACAGCCTGATACAGAATCAACATTATCAGGAAGTTATC
AGGAATTTGGTCAAAAGATATGTGGCTGCTATGATAAGAAATTCCAAAACAAATGAGGGA
CTAACAGAGGAGAATTTTAAGGAATTAAAGCAGGACATCTCTAGCTTTCGATATGAAGTG
CTTGACCTCTTAGGAAATAGGAAACACTCAAGGAGAAGCTTTTCTACCAGCAGCCCTGAA
CTCTCTCAGAGGGATGATACCAATGATGGCAGTGGTGGGGCTCGGGCCAAATCCAAGAGT
GTCTCTTTCAATTTAGGCTGCAAGAAAAAGGCCTGCCATGGGCCACCTCTCATCAGAACC
ATGCCAATAGATAGTGGTGCCCAAGGGAAGTCAAAAGCTGAGTCATCAAGCAAATGCTCC
TTCATGGGTCCTTCTCTCAAGAAATTGGGTTTCCTATTCTCCAAGTTTAACGGTCATATG
TCTGAACCCAGTTCAGAGCCAATGCACACAATTTCTGATGGAATCGTTCAGCAGCACTAT
ATGTGGCAAGACATCAGATATTCTCAGATGGAGAAAGGAAAAGCAGAAGCCTGTTCTCAA
AGTGAAATTAACCTCAGTGAGGTAGAATTAGGTGAAACCCGGGGTGCTGCTCAGAGCAGT
GAATGCCCTCTAGCCTGTTCCAGCTCTCTTCACTGCGCATCCAGCATCTGCTCCTCAAAT
TCTAAACTTTTAGACTCCTCAGAGGATGTATTTGAAACTTGGGGAGAAGCTTGCGACCTG
CTCATGCACAAATGGGGTGATGGACAGGAAGAACAAGTTATGACTCGGCTCTAA
>XM_033111511.1 PREDICTED: Rhinolophus ferrumequinum transient receptor potential cation channel subfamily C member 5 (TRPC5), mRNA
GAGTGGAAATTTGCAAGGACAAAGCTCTGGATGAGTTACTTTGATGAAGGGGGCACCTTG
CCACCTCCTTTCAACATTATCCCCAGCCCAAAGTCATTTCTATACCTTGGTAACTGGTTC
AACAACACCTTCTGCCCCAAAAGAGAGCCTGATGGGAGACGGAGAAGGCACAACTTGAGA
AGCTTCACAGAACGCCATGCTGACAGCCTGATACAGAATCAACATTATCAGGAAGTTATC
AGGAATTTAGTCAAAAGGTATGTGGCTGCTATGATAAGAAATTCCAAAACAAATGAGGGG
CTAACAGAAGAGAATTTTAAGGAATTAAAGCAGGACATCTCCAGCTTTCGATATGAAGTG
CTTGACCTCTTAGGAAATAGGAAACACCCAAGGAGAAGCTTTTCCACCAGCAGCACTGAA
CTCTCTCAGAGGGATGATACCAATGATGGCAGTGGTGGGGCTCGGGCCAAATCCAAGAGT
GTCTCTTTCAATTTACACTGCAAGAAAAAGGCCTGCCATGGGCCATCTCTCATCAGAACC
ATGCCAAGAGACAGTGGTGCCCAAGGGAAGTTAAAAGCTGAGTCAAGC---AAACGCTCT
TTCATGGGTTCTTCTCTCAAGAAACTGGGTCTCCTATTCTCCAAGTTTAATGGTCATATG
TCTGAACCCAGTTCACAGCCAATGTATACAATTTCTGATGGAATCGTTCAGCAGCACTAT
ATGTGGCAGGACATCAAATATTCTCAGATGAAGAAAGGGAAATCAGAGGCCTGTTCTCAA
AGTGAAATTAACCTCAGTGAGGTAGAATTAGGTGAAGCCCGGGGCCCTGCTCAGAGCAGT
GAGTGCCCTCTAGCCTGTTCCAGCTCTCTGCACTGTGTATCCAGTATCTGCTCCTCAAAT
TCTAAACTTTTAGACTCCTCAGAGGATGTATTTGAAACTTGGGGAGAGGCTTGTGACCTG
CTCATGCACAAATGGGGTGATGGACAGGAAGAACAAGTTATAACTCGACTCTAA
>XM_016119916.2 PREDICTED: Rousettus aegyptiacus transient receptor potential cation channel subfamily C member 5 (TRPC5), mRNA
GAGTGGAAATTTGCAAGAACAAAGCTCTGGATGAGTTACTTTGATGAAGGAGGCACCTTG
CCACCTCCTTTTAACATCATCCCCAGTCCCAAGTCATTTTTGTACCTCGGTAACTGGTTC
AACAACACCTTCTGCCCCAAAAGAGACCCTGATGGTAGACGGAGAAGACACAACTTGAAA
AGCTTCACAGAACGCCATGCTGACAGCCTGATACAGAATCAACATTATCAGGAAGTTATC
AGGAATTTGGTCAAAAGATATGTGGCTGCTATGATAAGAAATTCCAAAACAAATGAGGGA
CTAACAGAGGAGAATTTTAAGGAATTAAAGCAGGACATCTCTAGCTTTCGATATGAAGTG
CTTGACCTCTTAGGAAATAGGAAACACCCAAGGAGAAGCTTTTCTACCAGCAGCCCTGAA
CTCTCTCAGAGGGATGATACCAATGATGGCAGTGGTGGGGCTCGGGCCAAATCCAAGAGT
GTCTCTTTCAATTTAGGCTGCAAGAAAAAGGCCTGCCATGGGCCACCTCTCATCAGAACC
ATGCCAATAGATAGTGGTACCCAAGGGAAGCCAAAAGCTGAATCATCAAGCAAATGCTCC
TTCATGGGTCCTTCTCTCAAGAAACTGGGTTTCCTATTCTCCAAGTTTAACGGTCATATG
CCTGAACCCAGTTCAGAACCAATGTACACAATTTCTGATGGAATCATTCAGCAGCACTAT
ATGTGGCAAGACATTAGATATTCTCATATGGAGAAAGGGAAGGCAGAAGCTTGTTCTCAA
AGTGAAATTAACCTCAGTGAGGTAGAATTAGGTGAAACCCAGGGTGCTGCTCAGAGCAGT
GAATACCCTCTAGCCTGTTCCAGCTCTCTTCACTGTGCATCCAGCATCTGCTCA---AAT
TCTAAACTTTTAGACTCCTCAGAGGATGTATTTGAAACTTGGGGAGAAGCTTGTGACCTG
CTCATGCACAAATGGGGTGATGGACAGGAAGAACAAGTTACGACTCGGCTCTAA
