# Supplementary material for: Molecular evolution of TRPC4 regulatory sequences supports a role in mammalian thermoregulatory adaptation
Source: PeerJ. 2025 Jul 8;13:e19697. doi: 10.7717/peerj.19697 (PMC12248226; doi:10.7717/peerj.19697)
Supplement: Supplemental Information 1 — Required and optional parameters that are read by the codeml package of PAML. This file is for information only, an explicit value must be selected for Model and the dummy file names must be replaced with explicit paths to function. The sequence and guide tree files are in standard formats (FASTA and Newick, respectively). [file peerj-13-19697-s001.zip › input.files/untrimmed.alignments.with.original.accessions/bat.trpc6.fas]

>XM_016134007.2 PREDICTED: Rousettus aegyptiacus transient receptor potential cation channel subfamily C member 6 (TRPC6), transcript variant X3, mRNA
GAATGGAAATTTGCAAGGGCAAAACTTTGGTTTTCCTACTTTGAAGAGGGAAGAACTCTT
CCAGTTCCCTTCAACCTGGTGCCAAGTCCAAAATCCCTGTTTTATCTCTTACTGAGGCTT
AAAAAGTGGATTTCTGAACTGTTCCAGGGTCATAAAAAAGGTTTCCAGGAGGATGCAGAG
ATGAACAAGAGAAATGAAGAAAAGAAATTTGGAATTTGGGGAAGTCGTGAAGACCTTTCA
AAATTATCACTTGACAAAAAACAGCTTGGGCATAGTAAACAATCAAGTATAAGGAGCTCA
GAAGATTTCCAATTAAATAGTTTCAATAATCCTACAAGACAGTATCAGAAAATAATGAAG
AGGCTTATTAAAAGATATGTACTAAAAGCCCAGATTGACAAGGAGAGTGATGAAGTGAAC
GAAGGGGAACTGAAGGAAATTAAACAGGACATCTCAAGTCTCCGCTATGAACTTCTAGAA
GAAAAAACTCAGAATTCAGAAGATCTAGCAGAACTTATTAGAAAACTTGGGGAGAAATTA
TCAATGGAACCAAATCAAGAAGAAAGCAATAGATAA
>XM_036258402.1 PREDICTED: Molossus molossus transient receptor potential cation channel subfamily C member 6 (TRPC6), mRNA
GAATGGAAATTTGCAAGGGCCAAACTTTGGTTTTCCTACTTTGAGGAGGGAAGAACTCTT
CCTGTTCCCTTCAACTTGGTGCCAAGTCCCAAGTCCCTGTTTTATCTCTTACTGAAGCTT
AAAAAATGGATTTCTGAGCTGTGCCAGAGTCATAAAAAAGGTTTCCAGGAGGATGCAGAG
ATGAACAAGAGAAATGAAGAAAAGAAATTAGGAATTTTGGGAAGTCAGGAAGATCTTTCA
AAATTATCACTTGACAGAAAACAGCTTGGTCATAGTAAACAATCAAGTATAAGAAGTTCA
GAAGATTTCCAGTTAAATAGTTTTAACAATCCTCCAAGACAGTATCAGAAGGTAATGAAG
AGACTGATTAAAAGATATGTACTAAAAGCCCAGATTGACAAGGAGAGTGACGAAGTGAAT
GAAGGGGAACTGAAGGAAATTAAACAGGACATCTCAAGTCTCCGCTATGAACTCCTAGAA
GAAAAATCTCAGAATTCAGAAGATCTAGCAAAACTTATTAGAAAACTTGGGGAGAAATTA
CCAGTGGAACCAAACCAAGAGGAAAGCAATAGATAG
>XM_054592541.1 PREDICTED: Pteronotus mesoamericanus transient receptor potential cation channel subfamily C member 6 (TRPC6), mRNA
GAATGGAAATTTGCAAGGGCCAAACTTTGGTTTTCATACTTTGAGGAAGGAAGAACTCTT
CCTGTTCCCTTCAACCTGGTGCCAAGTCCAAAGTCTCTGTTCTATCTCCTACTGAAGCTA
AAAAAATGGATTTCTGAGCTGTTCCAGGGTCATAAAAAAGGTTTCCAAGAGGATGCAGAG
ATGAACAAGAGAAACAAAGAAAAGAAATTTGGAATTTTGGGAAGTCATGAAGACCTTTCA
AAATCATCACTTGACAGAAAACAGCTTGGGCACAATAAACAATCAAGTATAAGAAGCTCA
GAAGATTTCCAGTTAAATAGTTTTAATAATCCTCCAAGACAATATCAGAAAATAATGAAG
AGGCTCATTAAAAGATATGTCCTAAAAGCTCAGATGGATAAGGAAAGTGATGAAGTGAAT
GAAGGGGAACTGAAGGAAATTAAACAGGACATCTCAAGTCTCCGCTATGAACTCCTGGAA
GAAAAAACTCAGAATTCAGAAGATCTAGCAGAACTTATTAGAAAACTTGGGGAGAAATTA
TCAATGGAACCAAATCAAGAGGAAAGCAATAGATAA
>XM_053925728.1 PREDICTED: Desmodus rotundus transient receptor potential cation channel subfamily C member 6 (TRPC6), transcript variant X3, mRNA
GAATGGAAATTTGCAAGGGCCAAACTTTGGTTTTCATACTTTGAGGAAGGAAGAACTCTT
CCTGTTCCATTCAACCTGGTGCCAAGTCCAAAGTCCCTGTTCTATCTCATACTGAAGCTT
AAAAAATGGATTTCTGAGCTGTTCCAGGGTCATAAGAAAGGTTTCCAGGAGGATGCAGAG
ATGAACAAGAGAAATGAAGAAAAGAAGTTTGGAATTTTGGGAAGTCATGAAGACCTTTCA
AAATTATCACTTGACAGAAAACAGCTTGGACATAGTAAACAATCAAGTATAAGAAGCTCA
GAAGATTTCCAGTTAAATAGTTTCAATAATCCTCCAAGACAATATCAGAAAATAATGAAG
AGGCTTATTAAAAGATATGTCCTAAAAGCCCAGATGGATAAGGAAAGTGACGAAGTGAAC
GAAGGGGAACTGAAGGAAATTAAACAGGACATCTCAAGTCTCCGCTATGAACTCTTGGAA
GAAAAAACTCAGAATTCAGAAGATCTAGCAGAACTTATTAGAAAACTTGGGGAGAAATTA
TCAATGGAACCAAATCAAGAGGAAAGCAACAGATAA
>XM_037156998.2 PREDICTED: Artibeus jamaicensis transient receptor potential cation channel subfamily C member 6 (TRPC6), mRNA
GAGTGGAAATTTGCAAGGGCCAAGCTTTGGTTTTCATACTTCGAGGAGGGAAGAACTCTT
CCTGTTCCCTTCAACCTGGTGCCAAGTCCAAAGTCCCTGTTCTATGTCATACTGAAGCTT
AAGAAGTGGATTTCTGAGCTGTTCCAGGGCCATAAAAAAGGTTTCCAGGAGGATGCAGAG
ATGAACAAGAGAAATGAAGAAAAGAAATTTAGAATTTTGGGGAGTCACGAAGACCTTTCA
AAATCATCACTTGACAGAAAACAGCCTGGGCATAGTAAACAATCAAGCATAAGAAGCTCA
GAAGATTTCCAGTTAAATAGTTTCAATAATCCTCCAAGACAATATCAGAAAATAATGAAG
AGGCTTATTAAAAGATATGTCCTAAAAGCCCAGATGGATAAGGAAAGTGACGAAGTGAAT
GAAGGGGAACTGAAGGAAATTAAACAGGACATCTCAAGTCTCCGCTATGAACTCTTGGAA
GAAAAAACTCAGAATTCAGAAGATCTAGCAGAACTTATTAGAAAACTTGGGGAGAAATTA
TCAATGGAACCAAATCAAGAGGAAAGCAACAGATAA
>XM_036028665.1 PREDICTED: Phyllostomus discolor transient receptor potential cation channel subfamily C member 6 (TRPC6), transcript variant X2, mRNA
GAATGGAAATTTGCAAGGGCCAAACTTTGGTTTTCATACTTCGAGGAGGGAAGAACTCTT
CCTGTTCCCTTCAACCTGGTGCCAAGTCCAAAGTCCCTGTTCTATCTCATACTGAAGCTT
AAAAAATGGACTTCTGAGCTGTTCCGGGGTCATAAAAAAGGTTTCCAGGAGGATGCAGAG
ATGAACAAGAGAAATGAAGAAAAGAAATTTGGAATTCTGGGAAGTCAGGAAGACCTTTCA
AAATTATCATTTGACAGAAAACAGCTTGGGCATAGTAAACAATCAAGTATAAGAAGCTCA
GAAGATTTCCAGTTAAATAGTTTCAATAATCCTCCAAGACAATATCAGAAAATAATGAAG
AGGCTTATTAAAAGATATGTCCTAAAAGCCCAGATGGATAAGGAAAGTGACGAAGTGAAT
GAAGGGGAACTGAAGGAAATTAAACAGGACATCTCAAGTCTCCGCTATGAACTCTTGGAA
GAAAAAACTCAGAATTCAGAAGATCTAGCAGAACTTATTAGAAAACTTGGGGAGAAATTA
TCAATGGAGCCAAACCAAGAGGAAAGCAACAGATAA
>XM_033118957.1 PREDICTED: Rhinolophus ferrumequinum transient receptor potential cation channel subfamily C member 6 (TRPC6), transcript variant X1, mRNA
GAATGGAAATTTGCAAGGGCCAAACTTTGGTTTTCCTACTTTGAGGAGGGAAGAACTCTT
CCTGTTCCCTTCAACCTGCTGCCAAGTCCAAAGTCCCTGTTTTATCTCTTACTGAGGCTT
AAAAAATGGATTTCTGAGCTGTTCCAACGTCATAAAAAAGGTTTCCAGGAGGATGCAGAG
ATGAACAAGAGAAATGAAGAAAAGAAATTTGGAATGTTGGAAAGTCATGAAGACCTTTCA
AAATTATCACTTGATAAAAAACAGCTTGGGCATAGTAAACAATCAAGTATAAGGAGCTCA
GAAGATTTTCAATTAAATAGTTTCAATAATCCTCCAAAACAGTATCAGAAAATAATGAAG
AGGCTTATTAAAAGATATGTACTAAAAGCCCAGATTGATAAGGAGAGTGACGAAGTGAAC
GAAGGGGAACTAAAGGAAATTAAACAGGACATCTCAAGTCTCCGCTATGAACTCCTAGAA
GAAAAAACTCAAAATTCAGAAGATCTAGCAGAACTTATCAGAAAACTTGGGGAGAAATTG
TCAATGGAAACAAATCAAAAGGAAAGCAATAGATAA
>XM_037029742.1 PREDICTED: Sturnira hondurensis transient receptor potential cation channel subfamily C member 6 (TRPC6), mRNA
GAATGGAAATTCGCGAGGGCCAAGCTTTGGTTTTCGTACTTCGAGGAGGGAAGAACTCTT
CCTGTTCCCTTCAACCTGGTGCCGAGTCCCAAGTCCCTGGTCTATCTCACACTGAAGCTT
AAGAAATGGATTTCTGAGCTGTTCCAGCATCATAAAAAAGGTTTCCAGGAGGATGCAGAG
ATGAACAAGAGAAATGAAGAAAAGAAATTTGGAATTTTGGGAAGTCATGAAGACCTTTCG
AAATTATCACTTGACAGAAAACAGCCTGGGCATAGTAAACAATCAAGCATAAGAAGCTCA
GAAGATTTCCAGTTAAATAGTTTCAGTAATCCTCCAAGACAATATCAGAAAATAATGAAG
AGGCTTATTAAAAGATATGTCCTAAAAGCCCAGATGGATAAGGAAAGTGACGAAGTGAAT
GAAGGGGAACTGAAGGAAATTAAACAGGACATCTCAAGTCTCCGCTATGAACTCCTGGAA
GAAAAAACTCAGAATTCAGAAGATCTAGCAGAACTTATCAGAAAACTTGGGGAGAAATTA
TCGATGGGACCAAATCAAGAGGAAAGCAACAGATAA
>XM_016206686.1 PREDICTED: Miniopterus natalensis transient receptor potential cation channel subfamily C member 6 (TRPC6), mRNA
GAATGGAAATTTGCAAGGGCCAAACTTTGGTTTTCCTACTTTGAGGAGGGAAGAACTCTT
CCTGTTCCCTTCAACCTGGTGCCAAGTCCAAAGTCCCTGTTTTATGTCTTGCTGAAGCTT
AAAAAATGGATTTCTGAGCTGTTCCAGGGTCATAAGAAAGGTTTCCAGGAGGATGCAGAG
ATGAACAAGAGAAACGAAGAAAAGAAGTTTGGAATTTTGGGAAGCCACGAAGACCTTCCA
AAATTATCACTGGACAGAAAACAGCTTGGGCAGAGTAAAGAATCAAGCATAAGAAGCTCA
GAAGATTTCCAGTTAAACAGTTTCAATAATCCTCCAAGACAGTATCAGAAAATAATGAAG
AGGCTCATTAAAAGATATGTACTAAAGGCCCAGATCGATAAGGAAGGTGACGAAGTGAAT
GAAGGGGAACTGAAGGAAATTAAACAGGACATCTCAAGTCTCCGCTATGAACTCCTGGAA
GAAAAAACTCAGAATTCAGAAGATCTAGCAGAACTTATTAGAAAACTTGGGGAGAAATTA
CCAGTGGAACCAAATCAAGGGGAAAGCAATAGATAA
>XM_006907505.1 PREDICTED: Pteropus alecto transient receptor potential cation channel subfamily C member 6 (TRPC6), transcript variant X3, mRNA
GAATGGAAATTTGCAAGGGCCAAACTTTGGTTTTCCTACTTTGAAGAGGGAAGAACTCTT
CCAGTTCCCTTCAACCTGGTGCCAAGTCCAAAATCCCTGTTTTATCTCTTACTGAGGCTT
AAAAAGTGGATTTCTGAACTGTTCCAGGGCCATAAAAAAGGTTTCCAGGAGGATGCAGAG
ATGAACAAGAGAAATGAAGAAAAGAAATTTGGAATTTGGAGAAGTCGTGAAGACCTTTCA
AAATTATCACTTGACAAAAAACAGCTTGGGCATAGTAAACAATCAAGTATAAGGAGCTCA
GAAGATTTCCAATTAAATAGTTTCAATAATCCTCCAAGACAGTATCAGAAAATAATGAAG
AGGCTTATTAAAAGATATGTACTAAAAGCCCAGATTGATAAGGAGAGTGATGAAGTGAAC
GAAGGGGAACTGAAGGAAATTAAACAGGACATCTCAAGTCTCCGCTATGAACTTCTAGAA
GAAAAAACTCAGAATTCAGAAGATCTAGCAGAACTTATTAGAAAACTTGGGGAGAAATTA
TCAATGGAACCAAATCAAGAAGAAAGCAATAGATAA
>XM_008149196.3 PREDICTED: Eptesicus fuscus transient receptor potential cation channel subfamily C member 6 (TRPC6), transcript variant X1, mRNA
GAATGGAAATTTGCAAGGGCCAAACTTTGGTTTTCCTACTTTGAGGAGGGAAGAACTCTT
CCTGTTCCCTTCAACCTGGTGCCAAGTCCGAAGTCCCTGTTTTATCTCTTACTGAAGCTT
AAGAAATGGATATCTGAGCTGTTCCGGTGTCATAAAAAGGGTTTCCAGGAGGATACTGAG
ATGAACAAGAGAAATGAAGAAAAGAAATTTGGGATTTTGGGAAGTCATGAAGACCTTCCA
AAATTATCACTTGACAGAAAACAGCTTGAGCATAGTAAAGAATCAAGTTTAAGAAGTTCA
GAAGATTTCCAGTTAAATAGTTTCAGTAATCCTCCAAGGCAGTATCAGAAAATAATGAAG
AGGCTCATTAAAAGATATGTTCTGAAAGCCCAGATCGATAAGGAAAGTGACGAAGTGAAT
GAAGGGGAACTGAAGGAAATTAAACAGGACATCTCAAGTCTCCGCTATGAACTCCTGGAA
GAAAAAACTCAGAATTCAGAAGATCTAGCAGAACTTATTAGAAAACTTGGGGAGAAATTA
CCATTGGAACCAAAGCAAGAGGAAAGCAAGAGATAA
>XM_045577662.1 PREDICTED: Pipistrellus kuhlii transient receptor potential cation channel subfamily C member 6 (TRPC6), transcript variant X3, mRNA
GAATGGAAATTTGCAAGGGCCAAGCTTTGGTTTTCCTACTTTGAGGAGGGAAGGACTCTT
CCTGTTCCCTTCAACCTGGTGCCAAGTCCGAAGTCCCTGTTTTATCTCTTACTGAAGCTT
AAGAAATGGATTTCCAAGCTGTTCCGATGTCATAAAAAGGGTTTCCAGGAGGATACTGAG
ATGAACAAGAGAAACGAAGAAAAGAAATTTGAGATTTTGGGAAGTCATGAAGACCTTCCA
AAATTATCACTTGACAGAAAACAGCTTGAGCATAGTAAAGAATCAAGTTTAAGAAGTTCA
GAAGATTTCCAGTTAAATAATTTCAGTAATCCTCCAAGGCAGTATCAGAAAATAATGAAG
AGGCTCATTAAAAGATATGTTCTGAAAGCCCAGATCGATAAGGAAAGTGACGAAGTAAAT
GAAGGGGAACTGAAGGAAATTAAACAGGACATCTCAAGTCTCCGCTATGAACTCCTGGAA
GAAAAAACTCAGAATTCAGAAGATCTAGCAGAACTGATTAGAAAACTCGGGGAGAAATTA
TCATTGGGACCAAAGCAAGAGGACAGCAAGAGATAA
