# Supplementary material for: Molecular evolution of TRPC4 regulatory sequences supports a role in mammalian thermoregulatory adaptation
Source: PeerJ. 2025 Jul 8;13:e19697. doi: 10.7717/peerj.19697 (PMC12248226; doi:10.7717/peerj.19697)
Supplement: Supplemental Information 1 — Required and optional parameters that are read by the codeml package of PAML. This file is for information only, an explicit value must be selected for Model and the dummy file names must be replaced with explicit paths to function. The sequence and guide tree files are in standard formats (FASTA and Newick, respectively). [file peerj-13-19697-s001.zip › input.files/untrimmed.alignments.with.original.accessions/bat.trpc7.fas]

>XM_005865598.1 PREDICTED: Myotis brandtii transient receptor potential cation channel, subfamily C, member 7 (TRPC7), mRNA
GAGTGGAAATTTGCCCGGGCAAAGCTCTGGCTGTCTTATTTTGATGAAGGAAGAACTCTA
CCTGCTCCTTTCAATCTAGTGCCAAGTCCTAAATCATTTTATTATCTCATAATGAGAATC
AAGATGTGCCTCATCAAACTCTGCAAATCCAAGGCCAAAAGCTGTGAAAATGACCTTGAA
ATGGGCATGCTAAATTCCAAATTCAGGAAGACTCGATACCAGGCTGGCATGAGGAATTCT
GAGAACCTGACAGCAAATAACACTTTCAGCAAACCCACCAGATACCAGAAAATCATGAAA
CGGCTCATAAAAAGATATGTCCTGAAGGCCCAGGTGGACAGAGAAAATGACGAAGTCAAT
GAAGGCGAACTGAAGGAAATCAAGCAAGATATCTCCAGCCTGCGCTATGAGCTTCTTGAA
GAGAAATCTCAAGCTACTGGGGAGCTGGCAGACCTGATCCAACAACTCAGTGAGAAATTT
GGAAAGAATTTAAACAAAGACCACCTGAGGGTGAACAAGGGTAAAGACATTTAA
>XM_006923095.1 PREDICTED: Pteropus alecto transient receptor potential cation channel subfamily C member 7 (TRPC7), transcript variant X3, mRNA
GAGTGGAAATTTGCGCGAGCAAAGCTCTGGCTGTCTTATTTTGATGAAGGAAGAACTTTA
CCTGCTCCTTTTAATCTAGTGCCAAGTCCTAAATCATTTTATTATCTCATAATGAGAATC
AAGATGTGCCTCATAAAACTCTGCAAATCTAAGGCCAAAAGCTGTGAAAATGACCTTGAA
ATGGGCATGCTGAATTCCAAATTCAGGAAGACTCGCTACCAGGCTGGCATGAGGAATTCT
GAAAACCTGACAGTAAATAACACTTTCAGCAAACCCACCAGATACCAGAAAATCATGAAA
CGGCTCATAAAAAGATACGTCCTGAAGGCCCAGGTGGACAGAGAAAACGATGAAGTCAAT
GAAGGCGAACTGAAGGAAATCAAGCAAGATATCTCCAGCCTGCGCTATGAACTTCTGGAA
GAGAAGTCCCAAGCTACTGGCGAGCTGGCAGACCTGATCCAACAGCTCAGTGAGAAATTC
GGGAAGAATTTAAACAAAGACCACCTGAGGGTGAACAAGGGTAAAGACATTTAG
>XM_054716742.1 PREDICTED: Eptesicus fuscus transient receptor potential cation channel subfamily C member 7 (TRPC7), mRNA
GAATGGAAATTTGCCCGGGCAAAGCTCTGGCTGTCTTATTTTGATGAAGGAAGAACTCTA
CCTGCTCCTTTCAATCTAGTGCCAAGTCCTAAATCATTTTATTATCTCATAATGAGAATC
AAGATGTGCCTCATCAAACTCTGCAAATCCAAGGCCAAAAGCTGTGAAAATGACCTTGAA
ATGGGCATGCTAAATTCCAAATTCAGGAAGACTCGATACCAGGCTGGCATGAGGAATTCG
GAAAACCTGACAGCAAATAACACTTTCAGCAAACCCACCAGATACCAGAAAATCATGAAA
CGGCTCATAAAAAGATATGTCCTGAAGGCCCAGGTGGACAGAGAAAATGATGAAGTCAAT
GAAGGTGAACTGAAGGAAATCAAGCAAGATATCTCCAGCCTGCGCTATGAGCTTCTTGAA
GAGAAATCTCAAGCTACTGGAGAGCTGGCAGACTTGATCCAACAGCTCAGTGAGAAATTT
GGAAAGAATTTAAACAAAGACCACCTGAGGGTAAACAAGGGTAAAGACATTTAA
>XM_016137716.2 PREDICTED: Rousettus aegyptiacus transient receptor potential cation channel subfamily C member 7 (TRPC7), transcript variant X4, mRNA
GAGTGGAAATTTGCGCGAGCAAAGCTCTGGCTGTCTTATTTTGATGAAGGAAGAACTTTA
CCTGCTCCTTTTAATCTAGTGCCAAGTCCTAAATCATTTTATTATCTCATAATGAGAATC
AAGATGTGCCTCATAAAACTCTGCAAATCTAAGGCCAAAAGCTGTGAAAATGACCTTGAA
ATGGGCATGCTGAATTCCAAATTCAGGAAGACTCGCTACCAGGCTGGCATGAGGAATTCT
GAAAGCCTGACAGTAAATAACACTTTCAGCAAACCCACCAGATACCAGAAAATCATGAAA
CGGCTCATAAAAAGATACGTCCTGAAGGCCCAGGTGGACAGAGAAAACGATGAAGTCAAT
GAAGGCGAACTGAAGGAAATCAAGCAAGATATCTCCAGCCTGCGCTATGAGCTTCTGGAA
GAGAAATCCCAAGCTACTGGCGAGCTGGCAGACCTGATCCAACAGCTCAGTGAGAAATTT
GGGAAGAACTTAAACAAAGACCACCTGAGGGTGAACAAGGGTAAAGACATCTAG
>XM_016197580.1 PREDICTED: Miniopterus natalensis transient receptor potential cation channel subfamily C member 7 (TRPC7), transcript variant X3, mRNA
GAGTGGAAATTTGCCCGAGCGAAGCTCTGGTTGTCTTATTTTGATGAAGGAAGAACTCTA
CCTGCTCCTTTTAATCTAGTGCCAAGTCCTAAGTCATTTTATTATCTCATAATGAGAATC
AAGATGTGCCTCATCAAACTCTGTAAATCTAAGGCCAAAAGCTGTGAAAATGACCTTGAA
ATGGGCATGCTAAATTCCAAATTCAGGAAGACTCGCTACCAGGCTGGCATGAGGAATTCT
GAGAACCTGACAGTAAATAACACTTTCAGCAAACCCACCAGATACCAGAAAATCATGAAA
CGGCTCATAAAAAGATATGTCCTGAAGGCCCAGGTAGACAGAGAAAATGATGAAGTCAAT
GAAGGTGAACTGAAGGAAATCAAGCAAGATATCTCCAGCCTGCGCTATGAGCTTCTAGAA
GAGAAATCACAAGCTACTGGTGAGCTGGCAGACCTGATCCAACAGCTCAGTGAGAAATTT
GGAAAGAATTTAAACAAAGAGCACCTGAGGGTGAACAAGGGTAAAGACATTTAG
>XM_019642170.1 PREDICTED: Hipposideros armiger transient receptor potential cation channel subfamily C member 7 (TRPC7), transcript variant X2, mRNA
GAGTGGAAATTTGCCCGAGCCAAACTCTGGCTGTCTTATTTTGATGAAGGAAGAACTCTA
CCTGCTCCTTTTAATCTAGTGCCAAGTCCCAAATCATTTTATTATCTCATAATGAGAATC
AAGATGTGCCTCATAAAACTCTGCAAATCTAAGGCCAAAAGCTGTGAAAATGACCTCGAA
ATGGGCATGCTAAATTCCAAATTCAGGAAGACTCGCTACCAGGCTGGCATGAGGAATTCT
GAAAACCTGACAGCAAATAACACTTTCAGCAAACCCACCAGATACCAGAAAATCATGAAA
CGGCTCATAAAAAGATACGTCCTGAAGGCCCAGGTGGACAGAGAAAATGACGAAGTCAAT
GAAGGCGAACTGAAGGAAATCAAGCAAGATATCTCCAGCCTGCGCTATGAGCTTCTCGAA
GAGAAATCTCAAGCTACCGGCGAGCTGGCAGACCTGATCCAACAGCTCAGTGAGAAATTT
GGGAAGAATTTAAACAAAGACCACCTGAGGGTGAACAAGGGTAAAGACATTTAG
>XM_024575216.3 PREDICTED: Desmodus rotundus transient receptor potential cation channel subfamily C member 7 (TRPC7), transcript variant X5, mRNA
GAGTGGAAATTCGCCCGAGCGAAGCTCTGGCTGTCTTATTTTGACGAAGGAAGAACTCTA
CCTGCTCCTTTTAATCTAGTGCCAAGTCCTAAATCATTTTATTATCTCATAATGAGAATC
AAGATGTGCCTCATCAAACTCTGCAAATCTAAGGCCAAAAGCTGTGAAAATGACCTCGAA
ATGGGCATGCTAAATTCCAAGTTCAGGAAGGCTCGCTACCAGGCTGGCATGAGGAATTCT
GAGAACCTGACCGCAAATAACACTTTCAGCAAACCCACCAGATACCAGAAAATCATGAAA
CGGCTCATAAAGAGATACGTGCTGAAGGCCCAGGTGGACAGAGAAAATGACGAAGTCAAC
GAAGGCGAGCTGAAGGAGATCAAGCAAGACATCTCCAGCCTGCGCTACGAGCTCCTCGAA
GAGAAATCTCAAGCGACTGGCGAGCTGGCCGACCTGATCCAGCAGCTCAGTGAGAAATTT
GGAAAGAACTTAAACAAAGACCACCTGAGGGTGAACAAGGGTAAAGACATTTAG
>XM_036014001.1 PREDICTED: Phyllostomus discolor transient receptor potential cation channel subfamily C member 7 (TRPC7), mRNA
GAGTGGAAATTCGCCCGAGCGAAGCTCTGGCTGTCTTATTTTGATGAAGGAAGAACTCTA
CCTGCTCCTTTTAATCTAGTGCCAAGTCCTAAATCATTTTATTATCTCATAATGAGAATC
AAGATGTGCCTCATCAAACTCTGCAAATCTAAGGCCAAAAGCTGTGAAAATGACCTTGAA
ATGGGCATGCTAAATTCCAAGTTCAGGAAGACTCGATACCATGCTGGCATGAGGAATTCT
GAGAACCTGACTGCAAATAACACTTTCAGCAAACCCACCAGATACCAGAAAATCATGAAA
CGGCTCATAAAGAGATACGTCCTGAAGGCCCAGGTGGACAGAGAGAACGACGAAGTCAAC
GAAGGCGAGCTGAAGGAAATCAAGCAAGACATCTCCAGCCTGCGCTATGAGCTCCTCGAA
GAGAAATCTCAAGCGACCGGCGAGCTGGCCGACCTGATTCAGCAGCTCAGTGAGAAATTT
GGAAAGAACTTAAACAAAGACCACCTGAGGGTAAACAAGGGTAAAGACATTTAG
>XM_033096400.1 PREDICTED: Rhinolophus ferrumequinum transient receptor potential cation channel subfamily C member 7 (TRPC7), transcript variant X2, mRNA
GAGTGGAAGTTTGCCCGAGCCAAACTCTGGCTGTCTTATTTTGATGAAGGAAGAACTCTA
CCTGCTCCTTTTAATCTAGTACCAAGTCCCAAATCATTTTATTATCTCATAATGAGAATC
AAGATGTGCCTCATAAAACTCTGCAAATCTAAGGCCAAAAGCTGTGAAAACGACCTTGAA
ATGGGCATGCTAAATTCCAAATTCAGGAAGACTCGCTACCAGGCTGGCATGAGGAATTCT
GAAAACCTGACAGCAAATAACACCTTCAGCAAACCCACCAGATACCAGAAAATCATGAAA
CGGCTCATTAAAAGATACGTCCTGAAGGCCCAGGTGGACAGAGAAAACGACGAAGTCAAT
GAAGGTGAACTGAAGGAAATCAAGCAAGATATCTCCAGCCTGCGCTATGAGCTTCTCGAA
GAGAAATCTCAAGCTACCGGCGAGCTGGCAGACCTGATCCAACAGCTCAGTGAGAAATTT
GGGAAGAATTTAAACAAAGACCACCTGAGGGTGAACAAGGGTAAAGACATTTAG
>XM_036282146.1 PREDICTED: Molossus molossus transient receptor potential cation channel subfamily C member 7 (TRPC7), mRNA
GAGTGGAAATTTGCCCGAGCGAAGCTCTGGCTGTCTTATTTTGATGAAGGAAGAACTCTA
CCTGCTCCTTTTAATCTAGTGCCAAGTCCTAAATCATTTTATTATCTCATAATGAGAATC
AAGATATGCCTCATCAAACTCTGCAAATCTAAGGCCAAAAGCTGTGAAAATGATCTTGAA
ATGGGCATGCTAAATTCCAAATTCAGGAAGACTCGCTACCAGCCTGGCATGAGGAATTCT
GAGAACCTGACAGCAAATAACATTTTCAGCAAACCCACTAGATACCAGAAAATCATGAAA
CGGCTCATAAAAAGATATGTCCTGAAGGCCCAGGTGGACAGAGAAAATGACGAAGTCAAT
GAAGGCGAACTGAAAGAAATCAAGCAAGATATCTCCAGCCTGCGTTATGAGCTTCTTGAA
GAGAAATCTCAAGCTACTGGTGAGCTTGCAGACCTGATCCAACAGCTCAGTGAGAAATTT
GGAAAGAATTTAAACAAAGACCACCTGAGGGTGAACAAGGGTAAAGACATTTAG
>XM_036424952.2 PREDICTED: Pipistrellus kuhlii transient receptor potential cation channel subfamily C member 7 (TRPC7), mRNA
GAATGGAAATTTGCCCGGGCAAAGCTCTGGCTGTCCTATTTTGATGAAGGAAGAACTCTA
CCTGCTCCTTTCAATCTAGTGCCAAGTCCTAAATCATTTTATTATCTCATAATGAGAATC
AAGATGTGCCTCATCAAACTCTGCAAATCAAAGGCCAAAAGCTGTGAAAATGACCTTGAA
ATGGGCATGCTAAATTCCAAATTCAGGAAGACTCGATACCAGGCTGGCATGAGGAATTCT
GAAAACCTGACAGCAAATAATACTTTCAGCAAACCCACCAGATACCAGAAAATCATGAAA
CGGCTCATAAAAAGATATGTCCTAAAGGCCCAGGTAGACAGAGAAAATGACGAAGTCAAT
GAAGGTGAGCTGAAGGAAATCAAGCAAGATATCTCCAGCCTGCGTTATGAGCTTCTTGAA
GAGAAATCTCAAGCTACTGGAGAGCTAGCAGACTTGATCCAACAGCTCAGTGAGAAATTT
GGAAAGAATTTAAACAAAGACCACCTGAGGGTAAACAAGGGTAAAGACATTTAA
>XM_037059541.1 PREDICTED: Sturnira hondurensis transient receptor potential cation channel subfamily C member 7 (TRPC7), mRNA
GAGTGGAAGTTTGCCCGAGCGAAGCTCTGGCTGTCTTATTTTGATGAAGGAAGAACTCTA
CCTGCTCCTTTTAATCTAGTGCCAAGTCCTAAATCATTTTATTATCTCACAATGAGAATC
AAGACGTGCCTCATCAAACTCTGCAAATCTAAGGCCAAAAGCTGTGAAAATGACCTTGAA
ATGGGCATGCTAAACTCTAAGTTCAGGAAGACTCGCTACCAGGCTGGCATGAGGAATTCT
GAGAACCTGACCGCAAATAACACTTTCAGCAAACCCACCAGATACCAGAAAATCATGAAA
CGGCTCATAAAGAGATACGTCCTGAAGGCCCAGGTGGACAGAGAAAATGACGAAGTCAAC
GAAGGCGAGCTGAAGGAAATCAAGCAGGACATCTCCAGCCTGCGCTACGAGCTCCTCGAA
GAGAAATCTCAAGCGACCGGCGAGCTGGCCGACCTGATCCAGCAGCTCAGTGAGAAATTT
GGAAAGAATTTAAACAAAGACCACCTGAGGGTGAACAAGGGTAAAGACATTTAG
>XM_053672760.1 PREDICTED: Artibeus jamaicensis transient receptor potential cation channel subfamily C member 7 (TRPC7), mRNA
GAGTGGAAGTTCGCCCGAGCGAAGCTCTGGCTGTCTTATTTTGATGAAGGGAGAACTCTA
CCTGCTCCTTTTAATCTAGTGCCAAGTCCTAAATCATTTTACTATCTCACAATGAGAATC
AAGATGTGCCTCATCAAACTCTGCAAATCTAAGGCCAAAAGCTGTGAAAATGACCTTGAA
ATGGGCATGCTACATTCCAAGTTCAGGAAGACTCGCTACCAGGCTGGCATGAGGAATTCT
GAGAACCTGACCCCAAATAACACTTTCAGCAAACCCACCAGATACCAGAAAATCATGAAA
CGGCTCATAAAGAGATATGTCCTGAAGGCCCAGGTGGACAGAGAAAATGACGAAGTCAAC
GAAGGCGAGCTGAAGGAAATCAAGCAAGACATCTCCAGCCTGCGCTACGAGCTCCTCGAA
GAGAAATCTCAAGCGACCGGCGAGCTGGCCGACCTGATCCAACAGCTCAGTGAGAAATTT
GGAAAGAACTTAAACAAAGACCACCTGAGGGTGAACAAGGGTAAAGACATTTAG
>XM_054567857.1 PREDICTED: Pteronotus mesoamericanus transient receptor potential cation channel subfamily C member 7 (TRPC7), mRNA
GAGTGGAAATTTGCCCGAGCAAAGCTCTGGCTGTCTTATTTTGATGAAGGAAGAACTCTA
CCTGCTCCTTTTAACCTAGTGCCAAGTCCTAAATCATTTTATTATCTCATAATGAGAATC
AAGATGTGCCTCATCAAACTCTGCAAATCTAAGGCCAAAAGCTGTGAAAATGACCTTGAA
ATGGGCATGCTAAATTCCAAATTCAGGAAGACTCGCTACCAGGCTGGCATGAGGAACTCT
GAAAACCTGACAGCAAATAACACTTTCGGCAAACCCACCAGATACCAGAAAATCATGAAA
CGGCTCATTAAAAGATACGTCCTGAAGGCCCAGGTGGACAGAGAAAATGATGAAGTCAAT
GAAGGCGAACTGAAGGAAATCAAGCAAGACATCTCCAGCCTGCGCTATGAGCTCCTTGAG
GAGAAATCTCAAGCGACCGGCGAGCTGGCCGACCTGATCCAGCAGCTCAGCGAGAAATTT
GGGAAGAACTTAAACAAAGACCACCTGAGGGTGAACAAGGGTAAAGACATTTAG
