# Supplementary material for: Molecular evolution of TRPC4 regulatory sequences supports a role in mammalian thermoregulatory adaptation
Source: PeerJ. 2025 Jul 8;13:e19697. doi: 10.7717/peerj.19697 (PMC12248226; doi:10.7717/peerj.19697)
Supplement: Supplemental Information 1 — Required and optional parameters that are read by the codeml package of PAML. This file is for information only, an explicit value must be selected for Model and the dummy file names must be replaced with explicit paths to function. The sequence and guide tree files are in standard formats (FASTA and Newick, respectively). [file peerj-13-19697-s001.zip › input.files/untrimmed.alignments.with.original.accessions/bat.trpm2.fas]

>XM_036238119.1 PREDICTED: Rousettus aegyptiacus transient receptor potential cation channel subfamily M member 2 (TRPM2), transcript variant X5, mRNA
GACCAGATCTGGAAGTTCCAGCGCCACGACTTCATAGAGGAGTACCAGAGCAGGTCCCCG
GCCCCGCCGCCCTTCATCCTGCTCAGCCACCTGCAGCTCTTCATCAAGAGGCTGGTGCTG
AAGATTCCCGCCAAGCGGCACAGGCAGCTCAGGAACAAGCTGGAGGAGAAGGAGGAAGCA
GCGCTCCTGTCCTGGGAGACCTACCTGAAGGAGAACTACCTGCAGAGCCTGCAGAGCCAG
CAGCGGCAGCGGCCGGAGCACAGGATCCAGCACATCAGTGACAGGGTGGACAGCATGGCG
GACGTGCTGCAGATGGACCGCCTGAAGCAGCCGGGCTCCGTGGAGCAGAGGCTGGCCTCC
CTGGAGGTGCAGGTGGCCCAGACGGCCAGCGCCGTGCGCTGGATTGTGGAGGCCCTGAGG
GGCAGCGGCCTGGGCTCCAAGGAGGGCGCCCCCACCCTGGCACCCCAGAAGGCCTCGGAG
GGGCAGGACCCGGCCCTGAGCGGCGGGTGGCAGGCGGAGGACGGAGGTGACGGCCACCAC
GTCAACGCCCGGCACCTGCTCTACCCCGACGCCCTCGTCACACGCTTCCCCGTCCCCGAC
GAGAAGGTGCCCTGGGAGATGGAGTTTCTCATCTATGACCCGCCCTTCTACACGGCGGAC
AGAAAGGACAAGGCCTTGGTGGACCCCACGGGAGACACCCCGGAATCTCTGTCCAGGATC
AGCTACAACGCCGTGGACGGCCCCACCGACCGCCGCAGCTTCCACGGCAGCTACGCGGTC
CAGGACGGGCTCCCGCTGAACCCCATGGGCCGCACGGGGCTGCGGGGGCGCGGGGCCCTT
AGCTTCTTCGGACCCAACCACACGCTGCAGCCCGTGGTCACTCGGTGGAAGAGGAACCAG
GATGGCGCCATCTGCAGGAAGAGCGTAAGGAAGGTGCTGGACGTGCTGGTGGTGAAGCAT
CCCCGCTCCGAGCACTGGGCCTTGCCCGGGGGCTCCCGGGAACCAGGGGAGACGCTGCCC
CGGAAGCTGAAGCAGGTCCTCCAGAGAGAGTTCTGGCCGGCCTTCGAGAGCCTGCTGGCG
CGGGGCAAGGAGGTGTACACGGGCTACATGGACGACGCTCGGAACACGGATAACGCCTGG
ATTGAGACAGTGGCCATCAGCGTCCACTTCCCAGACCAGAGCGACGTGGAGCTGAATAAG
CTAAACATGCACCTGCTTGCCCAGGACCCGGAGACGTCCATCCGCTGGCAGGTGGTGGAC
AAGCGCATCCCGCTGTATGCCAGCCACAAGGCCATTCTCCAGAAGGTGGCCACTCTGTTC
GGAGCTTACTACTGA
>XM_008145659.3 PREDICTED: Eptesicus fuscus transient receptor potential cation channel subfamily M member 2 (TRPM2), transcript variant X1, mRNA
GACCAGATCTGGAAGTTCCAGCGCCACGATCTGATCGAGGAGTACCAGGGCAGGCCCCCG
GCCCCGCCCCCCTTCATCCTCCTCAGCCACCTGCATCTCTTCATCAAGAGGGTCATCCTG
AAGATCCCCGCCAAGCGGCACAAGCAGCTCAAGAACAAGCTGGAGAAGAACGAGGAGGCG
GCGCTCCTGTCCTGGGAGATCTACCTGAAGGAGAACTACCTGCAGAACCAGCAGTACCAG
CAGAAGCAGAGGACGGAGCAGAAGATCCAAGACATTAGCCACAGGGTGGACACCATGGTG
GACCTGCTGGAAATGGACCGGCTGAAGGGTTCGGGCTCCATGGAGCAGAGACTGGCCTCC
CTGGAGAAGCAGGTGGCCCAGACAGCCAGAGCGCTGCACTGGGTCGTGAAGACCCTGCGA
GACAGCGGCTTTGGCTCGGACGAGGGAGCCCCCTCCCTGGCCTCCCAGACGGCCTCGGAG
GGGCAGGACCCGGAGCTGGACGGCAGGCAGAAGGCGGAGGACCTGGGCGACGCCCACCAC
GTGAACGCCCGGCACCTGCTCTACCCCAACTCCCCCATCGTGCGTTTCCCTGTGCCCAAC
GAGAAGGTGCCCTGGGAGACAGAGTTTCTCATCTACGACCCGCCCTTCTACTCGGCCGAG
AGGAAGGACAAGGACTTGGTGGACCCCGTGGGAAACGCCCTGGACCCTCTGGCCAGGATC
ACCTACAACGCCGTGGACGGGCCCACGGACCGCCGGAGCTTCCACGGCAGCTACGCGGTT
CAGGACGGGTTCCCCCTGAACCCCATGGGCCGCACGGGGCTGCGAGGGCGCGGGGCCCTC
TGCTGCTTCGGACCCAACCACACGCTGCAGCCCGTGGTCACTCGGTGGAGGAGGAACCAG
GACGGAGCCATCTGCCGGAGAAGCATCAAGAAAGTGCTGGAGGTGCTGGTGGTGAAGCAC
GTCTTGGCAGAGCACTGGGCCTTGCCAGGGGGCTCCCGGGAACCCGGAGAGACGCTGCCC
CGCAAGCTGAAGCAGGTCCTCCAGAGAGAGTTCTGGCCTTCCTTCCAGAACCTGCTGCTA
CAGGGCACGGAGGTGTACAAAGGCTACGTGGACGACCCTCGGAACACGGACAACGCCTGG
ATCGAGACGGTGGCTGTCAGTGTCCACTTCCCAGACCAGAGCGACGTGGAGCTGAAGAGG
CTGAACTCTCACCTGCACGCCGGCGACCCCGGGATGTCCGTCCGATGGCAGGTCGTGGAC
AAGCGCATCTCGCTGTATGCCAACCACAAGGCCATCCTGCAGAAGGTGGCCGCTCTGTTC
GGGGCCTACTACTGA
>XM_015560832.1 PREDICTED: Myotis davidii transient receptor potential cation channel subfamily M member 2 (TRPM2), mRNA
GACCAGATCTGGAAGTTCCAGCGCCACGACCTGATCGAGGAGTACCAGGGCCGGCCCCCG
GCCCCGCCCCCCTTCATCCTCCTCAGCCACCTGCACCTCTTCATCAAGAGGGTCATCCTG
AAGATCCCGGCCAAGCGGCACAAGCAGCTCAAGAACAAGCTGGAGAAGAACGAGGAGGCC
GCACTCCTGTCCTGGGAGATCTACCTGAAGGAGAACTACCTGCAGAACCAGCAGTACCAG
CAGAAGCAGAGGACGGAGCAGAAGATCCAAGACATTAGCAACAGGGTGGACACCATGGTG
GACCTGCTGGAAATGGACCGACTGAAGGGCTCGGGCTCCATGGAGCAGAGATTGGCCTCC
CTGGAGAGGCAGGTGGCCCAGACGGCCAGAGCGCTGCACTGGGTCGTGAAGACCCTGCGC
GACAGCGGCTTCGGCTCGGACGAGGGCGCCCCCACCCTGGCCTCCCAGCCGGCCTCGGAG
GGGCAGGACCCGGAGCTGGACGGCAGGCAGCAGGCGGAGGACCTGGGCGATGCTCACCAC
GTGAACGCCCGGCACCTCCTCTACCCCAACTCCCCCATCGTGCGTTTCCCTGTGCCCAAC
GAGAAGGTGCCCTGGGAGACAGAGTTTCTCATCTACGACCCCCCCTTTTACTCAGCCGAG
AGGAAGGACAAGGACTTGGTGGACCCCGTGGGAAACGCCCTGGACCCTCTGTCCAGGATC
ACCTACAACGCCGTGGATGGGCCCACCGACCGCCGGAGCTTCCACGGCAGCTACGCGGTT
CAGGACGGGTTCCCTCTGAACCCCATGGGCCGCACCGGGCTGCGAGGGCGCGGGGCCCTC
TGCTGCTTCGGACCCAACCACACGCTGCAGCCTGTGGTCACTCGGTGGAGGAGGAACCAG
GATGGAGCCATTTGCCGGAGAAGCATCAAGAAAGTGCTGGAGGTGCTGGTGGTGAAGCAT
GTCCTGGCAGAGCACTGGGCCTTGCCAGGGGGCTCCCGGGAACCCGGAGAGACGCTGCCC
CGGAAGCTGAAGCAGGTCTTCCAGAGAGAGTTCTGGCCTTCCTTCGAGAACCTGCTGCTG
CAGGGCACGGAGGTGTACAAAGGCTACGTGGACGACCCTCGGAACACGGACAACGCCTGG
ATCGAGACGGTGGCCGTCAGTGTCCACTTCCCAGACCAGAGCGACGTGGAACTGAAGAGG
CTGAACTCTCACCTGCATGCCTGCGACCCTGGGATGTCCGTCCGATGGCAGGTCGTGGAC
AAGCGCATCTCGCTGTATGCCAACCACAAGGCCATCCTGCAGAAGGTGGCCACCCTGTTC
GCGGCCTACTACTGA
>XM_036017493.1 PREDICTED: Phyllostomus discolor transient receptor potential cation channel subfamily M member 2 (TRPM2), transcript variant X4, mRNA
GACCAGATCTGGAAGTTCCAGCGGCACGACCTGATCGAGGAGTACCACGGCCGGCCTCCG
GCCCCGCCCCCCTTCATCCTCCTCAGCCACCTGCACCTCTTCATCAAGCGGGTCATCCTG
AAGATCCCGGCCAAGCGGCACAAGCAGCTCAAGAACAAGCTGGAGAAGAACGAGGAGGCG
GCGCTCCTGTCCTGGGAGATCTACCTGAAGGAGAACTACCTACAGAACATACAGTACCAG
CAGAAGCAGAGGCCGGAGCAGAAGATCCAGGACATTAGCAGCAGGGTGGACACCATGGTG
GACCTGCTGGAAATGGACCGTCTGAAGGGCTCGGGCTCCATGGAGCAGAGACTGGCCTCC
CTGGAGGAGCAGGTGGCCCAGACAACCAGAGCATTGCACTGGGTCGTGAAGACCCTCAGA
AATGGTGGCTTAGGCTCGGAGGAAGGAGCCCCCACCCTCGCACCCCAGAAGGTCTTGGAG
GGGCAGGACCCTGAGCTGGACAGAGGGCAGAAGGCGGAGGACCTAGGTGACGCCTACCAC
ATCAACGCCCGGCACCTCCTGTACCCCAACTCCACTGTCGTGCGTTTCCCTGTGCCCAAC
GAGAAGGTGCCCTGGGAGACGGAGTTTCTCATCTATGATGACCCGCCCTTCTACTCGGCT
GACAGGAAGGACAAGGACCTGATGGACCCCACGGGAGACACCCTGGACCCTCCGCTCAGT
ATCACCTTCAATGCTATGGACGGATTCATAGACCGCCAGAGCCACCACGGCATCTACATG
GTTCGGAAGGGGTTTCCTCTGAACCCCATGGGCCGCACGGGGCTGCGAGGCCGTGGGAGC
CTCAGCCGCTTCGGACCCAACCACACGCTGCAGCCCGTGGTCACTCGGTGGAGGAGGAAC
CAGGATGGCGCCATCTGCCGGAGAAGCATCAAGAAAGTGCTGGAAGTGCTGGTGGTGAAG
CACGCCCTCTCAGAACACTGGGCCTTGCCAGGGGGCTCCCAGGAACCCGGAGAGGTGCTG
CCCCGGAAGCTGAAGCAGGTCCTTCAGAAAGAGTTCTGGCCATCCTTCAAGAGCCTGCTG
GAGCAGGGCACGCAGGTGTACAAAGGCTACGTGGATGACCCTCGGAACACGGACAATGCC
TGGATCGAGACGCTGGCCGTCAGCATCCACTTCCCAGACCAGAGCAGCGTGGAGCTGAAG
CGGCTGAACTCTCACCTGCACACCAGTGACCCAGGGATGTCCGTCCGATGGCAGGTCGTG
GACAAGCGCATCCCGCTGTACACCAACCACAAGGCCATCCTCCAGAAGGTGGCCGCTCTG
TTCGGGGCTCACTACTGA
>XM_019625036.1 PREDICTED: Hipposideros armiger transient receptor potential cation channel subfamily M member 2 (TRPM2), transcript variant X12, mRNA
GACCAGATCTGGAAGTTCCAACGCCACGGCCTGATCGAGGAGTACCAGGGCCGGCCCCCC
GCGCCACCCCCCTTCATCCTCCTCAGCCATCTGCATCTCTTCATCAAGAGGGTCATCCTC
AAGATACCCGCCAGGCGACACAAGCAGCTCAAGAACAAGCTGGAGAAGAATGAGGAGTCC
GTGCTCCTGTCCTGGGAGATGTACCTGAAGGAGAGTTACCTGCAGAGCCTGCAGGACCAG
CAGAGGCAGAGGCCGGAGCAAAAGATGCAGGACATCAGCAACAGGGTGGACACCATGGTG
AACCTGCTGGAAATGGACCTTCTGAAGCAGTCGGGCTCCATGGAGCAGAGACTGTCCTCC
TTGGAGGAGCAGGTGGCGCAGACGGCCAGAGCACTGCACTGGATCGTGAAGACCCTGAGG
GACGGCGGCCTTGGCTCGGGGGAGGAACCCCCCACCCTGGCACCCCAGAAGGCCTCGGAG
GGGCAGGGTCTGGAGCTGGACAGCAGGCAGGAAGTGGAGGACCTGGGCGACGCCCCCCAT
GTGAATGCCCGGCACCTCATGTACCCCGACTCCCCCGTCCTGCGGTTCCCTGTGCCCAAT
GAGAAGGTTCCCTGGGAGACGGAGTTTCTCATCTACGACCCGCCCTTTTACACGGCGGAG
AGGAAGGACAGAGACTCGGTGGACCCCGTGGGGAAGTGCTGGTGTCCCCCCAGCACCCTG
GAGCCCCTGTCCCAGGTCCGCTTCAACGCCGTGGACGGCCCCACGGACCGTAGGAGCTTC
CAGGGCAGCTACGCAGTTCGGGACGGGCTCCCTCTGAACCCCATGGGCCGCACAGGGCTG
CGTGGTCGCGGGGGCCTCAGTCGCTTCGGGCCCAACCACACACTGCAGCCTGTGGTCACT
CGACTCATAGTGTGGGACAGCCGGGTCCCTGAAAGCCACTCTCGCAGAGGCCGGCCAGCG
GTCAGGCGAGTGGGAGCGGGTCCAGGAAAGGAGACAGCCGGTCCCGGGAGGGGAGGTGTG
AGCCGGGTCCCCCGCAGGTGGAGGAGGAATCAGGACGGAGCCATCTGCAGAAAAGGCATA
AAGAAAGTGCTGGAAGTGCTGGTGGTGAAGCACCCCCTCTCAGAACACTGGGCCTTGCCA
GGGGGCTCCCGGGAACCAGGCGAGACGCTGCCTCGGAAGCTGAAGCAGGCCCTCTGCAGA
GAGTTCTGGCCTTCCTTCGAGAGCCTGCTGAAGCGGGGCACGGAGGTGTACAAAGGCTAC
GTGGACGACCCGCGGAACACGGACAACGCCTGGATCGAGACAGTGGCCATCAGTGTCCAC
TTCCCGGACCAGAGCGACGAGCTGAAGAGGCTGAACTCTCACCTGCTTGCCCGCGACCCA
CGGATGTCCATCCAGTGGCAGGTGGTGGACAGACGCATCCCGCTGTATGCCAACCTCAAG
ACCATCCTCCAGGAGGCGGCCACTCTGTATGGGGCTCACTACTGA
>XM_054576415.1 PREDICTED: Pteronotus mesoamericanus transient receptor potential cation channel subfamily M member 2 (TRPM2), transcript variant X1, mRNA
GACCAGATCTGGAAGTTCCAGCGGCACGACCTGATCGAGGAGTACCAGGGCAGGCCCCCG
GCCCCGCCCCCCTTCATCCTCCTCAGCCACCTGCACCTCTTCATCAAGAGGGTCATCCTG
AAGATACCCGCCAAGCGACACAAGCAGCTCAAGAACAAGCTGGAAAAGAACGAGGAGGCA
GCGCTCCTGTCCTGGGAGATCTACCTGAAGGAGAACTACCTGCAGAACCAGCAGTACCAG
CAGAAGCAGAGGCCGGAGCAGAAGATCCAAGACATTAGCAACAGGGTGGACACCATGGTG
GACCTGCTGGAAATGGACCGTTTGAAGGGCTCGGGCTCCATGGAGCAGAGATTGGCCTCC
CTGGAGGAGCAGGTGGCCCAGACAACCAGAGCATTGCACTGGATCGTGAAGACCCTGAGA
GACGGTGGCTTTGGCTCGGAGGAGGGAGCCCCCGCGCTGGCACCCCAAAAGGTCTCGGAG
GGGCAGGACCCTGAGCTGGACAGCAGACAGAAGGCGGAGGACCTAGGCGATGCCCACCAC
ATCAATGCCCGGCACCTCCTGTACCCCAACTCCCCTGTCATGCGCTTCCCTGTGCCCAAT
GAGAAGGTGCCCTGGGAGACAGAGTTCCTCATCTATGACCCGCCCTTCTACTCAGCTGAG
AGGAAGGACAAGGACTTGGTGGACCCCATGGGGAACACCCTGGACCCTCTGTCGAAGATC
ACCTACAATGCTGTGGATGGGCCCACGGACCGCCGGAGCTACCACGGCAGCTACGTGGTT
CAGGACGGGCTTCCTCTGAACCCCATGGGCCGCACGGGGCTGCGAGGGCGCGGGAGCCTC
TGCTGCTTCGGACCCAACCACACGCTGCAGCCCGTGGTCACTCGGTGGAGGAGGAACCAG
GACGGAGCCATTTGCCGGAGAAGCATAAAGAAAGTGCTGGAAGTCCTGGTGGTGAAGCAT
GCGCTCTCGGAGCACTGGGCCTTGCCAGGGGGCTCCCGGGAACCGGGAGAGATGCTGCCC
CGGAAGCTGAAGCAGGTCCTTCAGAAAGAGTTCTGGCCTTCCTTCGAGAACCTGCTGACA
CAGGGCACAGAGGTGTACAAAGGCTACGTGGATGACCCTCGGAACACGGACAACGCCTGG
ATCGAGACGGTGGCCATCAGCGTCCACTTCCCGGACCAGAGCAACGTGGAGCTGAAGAGG
CTGAACTCTCACCTGCACACCGGTGACCCAGGGGTGTCCATCCGATGGCAGGTCATGGAC
AAGCGCATCCCACTGTACGCCAACCACAAGGCCATCCTCCAGAAGGTGGCCACTCTGTTC
GGGGCTTACTACTGA
>XM_039857545.1 PREDICTED: Pteropus giganteus transient receptor potential cation channel subfamily M member 2 (TRPM2), transcript variant X2, mRNA
GACCAGATCTGGAGGTTCCAGCGCCACGACCTCATAGAGGAGTACCAGAGCCGGCCCCCG
GCCCCGCCGCCCTTCATCCTGCTCAGCCACCTGCACCTCTTCATCAAGAGGGTCGTGCTG
AAGATTCCCGCCAAGCGGCACAAGCAGCTCAAGAACAAGCTGGAGAAGAGCGAGGAGGCA
GCACTCCTGTCCTGGGAGACCTACCTGAAGGAGATCTACCTGCAGAGCCTGCAGAGCCGG
CAGCGGCAGAGGCTGGAGCACAGGGTCCAGCACGTCAGCGACAGGGTGGACTGCATGGCG
GACGTGCTGCAGATGGACCGCCTGAAGCAGCCGGGCTCCGTGGAGCAGAGGCTGGCCTCC
CTGGAGGTGCAGGTGGCTCAGATGGCCAGTGCACTGTGCTGGGTTGTGGAGGCCCTGAGG
GGCAGCGGCCTTGGCTCGGAGGAGGGCGCCCCCACCCTAGCACCCCAGAAGGCCTCGGAG
GGGCAGGACCCCACGCTGAGCGGCGGACGGCAGGCGGACGACTGGGGTGACAGCCACCAC
GTCAACGCCCGGCACCTGCTCTACCCCAACGCCCTCGTCACGCGCTTCCCCGTCCCCAAC
GAGAAGGTGCCCTGGGAGATAGAGTTTCTCATCTACGACCCGCCCTTCTACACGGCGGAC
AGGCAGGACAAGGCCTCAGTGGACCCCACAGGAGACACCCCGGAGCCTCTGTTCAGGATC
ACCTACAACGCCGTGGACGGCCCCACCGACCGCCGCAGCTTCCACGGCAGCTACGCGGTC
CAGGACGGGCTCCCTCTGAACCCTATGGGCCGCACGGGGCTGCGGGGGCGCGGGGCCCTT
AGCTGCTTCGGACCCAACCACACGCTGCAGCCCGTGGTCACTCGGTGGAAGAGGAACCAG
GACGGAGCCATCTGCAGGAAGAGCATAAAGAAAATTCTGGAAGTGCTGGTGGTGAAGCGC
CCCCGCTCGGAGAACTGGGCCTTGCCGGGGGGCTCCCGGGACCCAGGGGAGACGCTGCCC
CGGAAGCTGAAGCAGGTCCTCCGGAGAGAGTTCTGGCCGGCCTTCGAGAGCCTGCTGGCG
CGGGGCAAGGAGGTGTACACGGGCTATATGGACGACCCTCGGAACACGGATAACGCCTGG
ATCGAGACGGTGGCCGTCAGCGTCCACTTCCCAGACCAGAGCGACGCGGAGCTGAAGAAG
CTGAACACGCACCTGCTTGCCCACGACCCGGGGATGTCCATTCGATGGCAGGTGGTGGAC
AAGCGCATCCCGCTGTATGCCAGCCACAAGGCCGTCCTCCAGAAGGTGGCCACTCTGTTC
GGAGCTTACTACTGA
>XM_053917659.1 PREDICTED: Desmodus rotundus transient receptor potential cation channel subfamily M member 2 (TRPM2), transcript variant X7, mRNA
GACCAGATCTGGAAGTTCCAGCGGCACGACCTGATCGAGGAGTACCAGGGCCGGCCCCCG
GCCCCACCCCCCTTCATCCTCCTCAGCCACCTGCACCTCTTCATCAAGCGGGTCATCCTG
AAGATTCCTGCCAAGCGACACAAGCAGCTCAAGAACAAGCTGGAGAAGAACGAGGAGGCG
GCGCTCCTGTCCTGGGAGATCTACCTGAAGGAGAACTACCTGCAGAACATGCAGTTCCAG
CAGAAGCAGAGGCCGGAGCAGAAGATCCAAGACATTAGCAACAGGGTGGACACCATGGTG
GAACTGCTGGAAATGGACCGTCTGAAGGGCTCTGGCTCCATGGAGCAGAGATTGGCTTCC
CTGGAGGAGCAGGTGGCCCAGACAACCCGAGCATTGCACTGGATCATGAAAACCCTCAGA
GACGGCGGCTTGGGCTCGGAGGAAGGAGCCCCCACCCTGGCACCACAGAAGGTCTTGGAG
GGGCAGGACCCTGAGCTGGACAGCAGGCAGAAGGCGGAGGATCTAGGCGATGCCCACCAC
ATCAACGCCCGGCACCTCCTGTACCCCAACTCCGCTGTCGTGCGTTTCCCTGTGCCCAAC
GAGAAGGTGCCCTGGGGGACAGAGTTCCTCATCTATGACCCGCCCTTCTACTCGGTGGAG
AGGAAGGACAAGGACTTGGTGGACCCCATGGGAAACACCCCGGACCCTCTGTCTAAGATC
ACCTACAATGCTGTGGATGGACCCACGGACCGCCGGAGCTACCACGGCAGCTACACGGTT
CAGGAAGGGCTTCCTCTGAACCCCATGGGCCGCACAGGGCTGCGGGGCCGCGGTAGCCTC
AGCTACTTCGGACCCAACCACACGCTGCAGCCCGTGGTCACTCGGTGGAGGAGGAACCAG
GACGGCGCCATCTGCCGGAGAAGCATAAAGAAAGTGCTGGAAGTGCTGGTGGTGAAGCAT
GCCCTCTCAGAACACTGGGCCTTGCCAGGGGGATCCCGGGAACCAGGAGAGATGCTGCCC
CGGAAGCTGAAGCAAGTCCTTCAGAAAGAGTTCTGGCCTTCCTTCGAGAGCCTGCTGACG
CAGGGCACAGAGGTGTACAAAGGCTACGTGGACGACCCTCGGAACACGGACAACGCTTGG
ATCGAGACAGTGGCTGTCAGCATCCACTTCCCAGACCAGAGCAACGTGGAGCTGAAGCGG
CTGAACTCTCACCTGCACACCAGCGACCCGGGGATGTCCATCCGATGGCAGGTTGTGGAC
AAGCGCATCCCGCTGTACGCCAACCACAAGGCCATCCTCCAGAAGGTGGCTGCTTTGTTT
GGGGCGTACTACTGA
>XM_016213487.1 PREDICTED: Miniopterus natalensis transient receptor potential cation channel subfamily M member 2 (TRPM2), mRNA
GACCAGATCTGGAAGTTCCAGCGCCACGACCTGATCGAGGAGTACCAGGGCCGGCCCCCC
GCGCCCCCCCCCTTCATCCTGCTGAGCCACCTGCATCTCTTCATCAAGAGGGTCATCCTG
AAGATTCCCGCCAAGCGGCACAAGCAGCTCAAAAACAGGCTGGAGAAGAATGAAGAGGCG
GCGCTCCTGGCCTGGGAGATGTACCTGAAGGAGAACTACCTGCAGAACCAGCAGGCCCAG
CAGAAGCAGAGGCCGGAGCAGAAGATCCAAGACATTAGCAACAGGGTGGATTCCATGGTC
GACCTGCTGGAAATGGACCGTCTGAAGGGCTCGGGCTCCATGGAGCAGAGATTGGCCTCC
CTGGAGAAGCAGGTGGCCCAGACAACCAGAGCGCTGCACTGGATCATAAAGACCCTGAGA
GGTGGCGGCTTTGGCTCGGAGGGGGACGCCCCTGTCCTAGCATCCCAGAAGGTCTCAGAG
GGGCAGGACCCAGAGCTGGACAGCAGGCAGAAGGAGGAGGACCTGGGTGACACCCACCAC
GTGAATGCCCGGCACCTCCTCTACCCCAACTCCCCCATCATGCGTTTCCCCGTGCCCAAC
GAGAAGGTGCCCTGGGAGACAGAGTTCCTCATCTATAATCCTCCCTTTTACTCGGCTGAG
AGGAAGGACAAGGACTTGGTGGACCCCTTGGGAAACGCCCTGGACCCTCTGACTGGGGTC
ACCTACAACGCCGCGGATGGGCCCAGGGACCGCCGGAGCTTCCACGGCAGCTACATGGTT
CAGGACGGGTTCCCTCTGAACCCCATGGGCCGCACAGGGCTGAGAGGGCGTGGGGGCCTC
AGATGCTTTGGACCCAACCACACACTGCAACCCGTGGTCACTCGGTGGAGGAGGAACCAG
GACGGAGCCATTTGCTGGCGGAGCATAAAGAAAGTGCTGGAGGTGCTGGTGGTGGAGGAC
GAACTCTCAGAATGCTGCGCCTTGCCCGGGGGCTCCTGTGAACCGGGAGAGACGCTGCCT
CGGAAGCTGAAGCAGGTCCTCCAGAGGGAGTTCTGGCCTGGCTTCGAGAACCTGCTGATA
CAGGGCACGGAGGTGTACAAAGGCTACGTGGATGACCCTCGGAACACGGACAACGCCTGG
ATCGAGACAGTGGCCATCAGCATCCACTTCCCAGACCAGACAGACGTGGAGCTGAAGAGG
CTGAACTCTCACCTGCATGCCTGCGACCCAGGGGTGTCCGTCCGATGGCAGGTCGTGGAC
AAGCGCATCCCACTACACGCCAACCACAAGGCCATTCTCCAGAAGGTGGCCACTCTGTTT
GGGGCTTACTACTGA
>XM_036242772.1 PREDICTED: Molossus molossus transient receptor potential cation channel subfamily M member 2 (TRPM2), transcript variant X6, mRNA
GACCAGATCTGGAAGTTCCAGCGCCACGGCCTGATCGAGGAGTACCAGGGCCGGCCGCCG
GCCCCGCCCCCCTTCATCCTCCTCAGCCACCTGCACCTCTTCATCAAGAGGGTCATCCTG
AAGATCCCCGCCAAGCGGCACAAGCAGCTCAAGAACAAGCTGGAGAAGAACGAGGAGGCG
GCGCTGCTGTCCTGGGAGATCTACCTGAAGGAGAACTACCTGCAGAACCAGCAGTACCAG
CAGAAGCAGAGGCCGGAGCAGAAGATCCAAGACATTAGCAGCAGGGTGGACACCATGGTG
GACCTGCTGGAAATGGACCGTCTGAAGGGCTCGGGCTCCATGGAGCAGAGATTGGCTTCC
CTGGAGGAGCAGATGGCCCAGACGACGAGAGCCCTGCACTGGATCGTGAAGACCCTGAGA
GGTGGCCGCTTTGGCTCGGAGGAGGGCGCCCCCACCCTAGTACCCCAGAAGGTCCCAGAG
GGGCAGGACCCTGAGCTGGACAGCAGGCAAAAGGCAGAGGATCTGGGTGACACCCACCAC
GTGAATGCCCGGCACCTCCTGTACCCCAACTCCCCCATCATGCGTTTCCCCGTGCCCAAC
GAGAAGGTGCCCTGGGAGACGGAGTTTCTCATCTATGACCCGCCCTTTTACTCCGTGGAG
AGGAAGGACAAGGACTTAGTGGACCCCGTGGGGAACGCCCTGGACCCTCTGTCCAGGGTC
TCCTACAACGCAGTGGACGGACCCCTGGACCGCCGGAGTTTCCACGGCAACTACAAGGTT
GAGGACGGGTTTCCTCTGAACCCCATGGGCCGCACAGGGCTGCGAGGGCGCGGGGGCCTC
AGCTGCTTCGGACCCAACCACACGCTGCAGCCCGTGGTCACCCGGTGGAGGAGAAACCAG
GACGGAGCCATCTGCCGGAGAAGCATAAAGAAAGTGCTGGAAGTGCTGGTGGTGAAGCAC
GCCCTCTCGGAACACTGGGCCTTGCCAGGGGGCTCCCAGGAGCCAGGAAAGATGCTGCCC
CGGAAGCTGAAGCAGGTGCTCCAGAGAGAGTTCTGGTTGTCCTTCGAGAGCCTGCTGATG
CAGGGCGTGGAGGTGTACAAAGGCTACGTGGACGACCCTCGGAACACGGACAACGCCTGG
ATCGAGACGGTGGCTGTCAGCGTTCACTTCCCAGACCAGAGTGACGTGGAGCTGAAGAGG
CTGAACTCGCACCTGCAGGCCTGCGACCCAGCGATGTCCATCCGATGGCAGGTTGTGGAC
AAGCGCATCCCACTGTGTGCCAACCACAAGGCCATCCTCCAGAAGGTGGCCGCTCTGTTC
GGGGCTTACTACTGA
>XM_036445344.2 PREDICTED: Pipistrellus kuhlii transient receptor potential cation channel subfamily M member 2 (TRPM2), transcript variant X5, mRNA
GACCAGATCTGGAAGTTCCAGCGCCACGACCTGATCGAGGAGTACCAGGGCCGGCCCCCG
GCCCCGCCCCCCTTCATCCTGCTCAGCCACCTGCATCTCTTCATCAAGAGGGTCATCCTC
AAGATCCCCGCCAAGCGGCACAAGCAGCTCAAGAACAAGCTGGAGAAGAACGAGGAGGCC
GCGCTCCTGTCCTGGGAGATCTACCTGAAGGAGAACTACCTGCAGAACCAGCAGTACCAG
CAGAAGCAGAGGACGGAGCAGAAGATCCAAGACATTAGCAGCAGGGTGGACACCATGGTG
GACCTGCTGGAGATGGACCGGCTGAAGGGTTCGGGCTCCATGGAGCAGAGACTGGCCTCC
CTGGAGAAGCAGGTGGCCCAGACAGCCAGAGCGCTGCACTGGGTGGTGAAGACCCTGCGG
GACAGCGGCTTTGGCTCGGACGAGGGCGCCCCCGCCCTGGCCTCCCAGGCGGCCTCGGAG
GGGCAGGACCCGGAGCTGGACGGCAGGCAGAAGGCGGAGGACCTGGGCGACACCCACCAC
ATCAACGCCCGGCACCTGCTCTACCCCAACTCCCCCATCGTGCGTTTCCCGGTGCCCAAC
GAGAAGGTGCCCTGGGAGACAGAGTTTCTCATCTACGACCCGCCCTTCTACTCGGCCGAG
AGGAAGGACAAGGACTTGGTGGACCCCGTGGGAAACGCCCTGGACCCTCTGGCCGGGATC
ACCTACAACGCCCTGGACGGGCCCACGGACCGCCGCAGCTTCCACGGCAGCTACGCGGTT
CAGGACGGGTTCCCCCTGAACCCCATGGGCCGCACAGGGCTGCGCGGGCGCGGGGCCCTC
TGCTGCTTCGGACCCAACCACACGCTGCAGCCCGTGGTCACTCGGTGGAGGAGGAACCAG
GACGGAGCCATTTGCCGGAGGAGCATCAAGAAAGTGCTGGAGGTGCTGGTGGTGAAGCAC
GTCCTGGCAGAGCACTGGGCCTTGCCAGGGGGCTCCCGGGAACCCGGAGAGACGCTGCCC
CAGAAGCTGAAGCAGGTCCTCCAGAGGGAGTTCTGGCCTTCCTTCGAGAGCCTGCTGCTG
CAGGGCACCGAGGTGTACAAAGGCTACGTGGACGACCCTCGGAACACGGACAACGCCTGG
ATCGAGACGGTGGCCGTCAGCGTCCACTTCCCAGACCAGAGCGACGTGGAGCTGAAGAGG
CTGAACTCTCACCTGTACGCCGGCGACCCCGGGATGTCCGTCCGATGGCAGGTCGTGGAC
AAGCGCATCTCGCTGTACGCCAACCACAAGGCCATCCTGCAGAAGGTGGCCGCACTGTTC
GGGGCCTACTACTGA
>XM_053657683.1 PREDICTED: Artibeus jamaicensis transient receptor potential cation channel subfamily M member 2 (TRPM2), transcript variant X10, mRNA
GACCAGATCTGGAAGTTTCAGCGGCACGACCTGATCGAGGAGTACCAGGGCCGGCCCCCT
GCCCCACCCCCCTTCATCCTCCTCAGCCACCTGCACCTCTTCATCAAGCGGGTCGTCCTG
AAGATACCCGCCAAGCGACACAAGCAGCTCAAGAACAAGCTGGAGAAGAATGAGGAGGCG
GCACTCCTGTCCTGGGAGATCTACCTGAAGGAGAACTACCTGCAGAACATGCAGTACCAG
CAGAAGCAGAGGCCGGAGCAGAAGATCCAAGACATTAGCAACAGGGTGGACGCCATGGTG
GACCTGCTGGAAATGGACCGTCTGAAGAGCTCGGGCTCCACGGAGCAGAGATTGGCCTCC
CTGGAGGAGCAGGTGGCCCAGACGACCAGAGCATTGCACTGGGTTGTGAAGGCCCTCAGA
GACGGTGGCTTTGGCTCGGAAAAAGGAACTCCCACCCTGGGTGTCCAAATGCGGCTGCGT
TGGCCCACACTCTCCTGGCTGTCCCCAGCATCCCAGAAGGTCTTGGAGGGACAGGACCCC
GAGCTGGACAGCAGGCAGAAGGTGGAGGACCTAGGCGACTCCCACCACATCAACGCCCGG
CACCTCCTGTACCCCAACGCCGCTGTCGTGCGTTTCCCTGTGCCCAACGAGAAGGTGCCC
TGGGGGACAGAGTTTCTCATCTATGACCCGCCCTTCTACTCGGCCGACAGGAAGGACAAG
GACTTGGTGGACCCCATGGGAAACACCCTGGACCCTCTGTCTAGGATCACCTACAATGCT
GTGGACGGACCCACGGACCGCCGGAGCTACCACGGCAGCTACATGGTTCGGGACGGGCTC
CCTCTGAACCCCATGGGCCGCACAGGGCTGCGAGGCCGCGGGAGCCTCAGCTGCTTTGGA
CCCAACCACACGCTGCAGCCTGTGGTCACCCGGTGGAGGCGGAACCAGGATGGCGCCATC
TGCCGGAGAAGCATAAAGAAAGTGCTGGAAGTGCTGGTGGTGAAGCATGTCCTCTCAGAA
CACTGGGCCTTGCCAGGGGGCTCCCGGGAACCAGGAGAGGTGCTGCCCCGCAAGCTGAAG
CAGGTCCTTCAGAAAGAGTTCTGGCCGTCCTTTGAGAGCCTGCTGACACAGGGCACAGAG
GTGTACAAAGGCTACGTGGATGACCCTCGGAACACGGACAATGCCTGGATCGAGACGGTG
GCCATCAGCATCCACTTCCCAGACCAGAGCAGCGTGGAGCTGAAGCGTCTGAACTCTCAC
CTGCACACCAGTGACCCAGGGATGTCCATCCGGTGGCAGGTCGTGGACAAGCGCATCCCA
CTGTACGCCAACCACAAGGCTGTCCTCCAGAAGGTGGCTGCTCTGTTCGGGGCTTACTAC
TGA
>XM_033131005.1 PREDICTED: Rhinolophus ferrumequinum transient receptor potential cation channel subfamily M member 2 (TRPM2), transcript variant X10, mRNA
GACCAGATCTGGAAGTTCCAGCGCCATGGTCTGATAGAGGAGTACCAGGGCCGGCCCCCG
GCACCACCCCCTTTCATTCTCCTCAGCCATCTGCATCTCTTCATCAAGAGGGTCGTCCTC
AAGATACCTGCTAGGCGACACAAGCAGCTCAAGAACAAGTTGGAGAAGAATGAGGAGGCC
GTGCTCCTATCCTGGGAGATGTACCTGAAGGAGAGTTACCTGCAGAGCCAGCAGGACCAG
CAGAGGCAGAGGCCGGAGCAGAAGATGCAAGACATCAGCCACAGGGTGGACACCATGGTG
GACCTGCTGGAAATGGACCGTCTGAAGCAGTGGGGCTCCATGGAGCAGAGACTGTCCTCC
TTGGAGGAGCAGGTGGCCCAGACGGCCAGAGCGCTGCACTGGATCGTGAAGACCCTGAGG
GATGGCGGCCTTGGCTCAGGGGAGGACCCCCCCACCTCGGCGCACCAGAAGGCCTCGGAG
AGGCAGGACCTGGAGCTGGACGGCAGGCAGGAGGCAGAGGACCTGAGCCACGCCCCCCAC
GTGAATGCCCGGCACCTTTTCTACCCCAACTCCCCTGTCCTGCGTTTCCCCGTGCCTGAC
GAGAAGGTGCCCTGGGAGACTGAGTTTCTCATCTACGACCCGCCGTTTTACACAGCAGAG
AGGAAGGACCAGGCCTCACTGGACCCCATGGCAAAGAACCCCAAGGGCCGCACAGGGCTG
CGTGGGTGCGGGAGCCTCAGCTGCTTTGGACCCAATCACACGCTGCAGCCTGTGGTCACT
CGGTGGAAGAGGAACCAGGATGGAGCCATCTGCAGGAAGAGCATAAAGAAAGTGCTGGAA
GTGCTGCTGGTGAAGCACCCCCTGTCAGAACACTGGGCCTTGCCAGGGGGCTCCCAGGAA
CCAGGAGAGACGCTGCCTCGAAAGCTGAAGCAGATCCTCCGCAGAGAGTTCTGGCCTTCC
TTCGAGAACCTGCTGAGGCAGGGCACGGAGGTGTACAAAGGCTACGTGGACGACCCGCGG
AATACGGACAACGCCTGGATCGAGACAGTGGCCATCAGTGTCCACTTCCCAGACCAGAGC
GACGAGCTAAAGAGGCTGAACTCTTACCTGCATGCCTGTGACCCACGGATGGCCATCCAA
TGGCAGGTGGTGGACAGGCGCATCCCGCTGTCCACCACCCACAAGACCATCCTCCAGAAG
GCGGCCGCTCTGTACGGGGCTTACTACTGA
>XM_037065256.1 PREDICTED: Sturnira hondurensis transient receptor potential cation channel subfamily M member 2 (TRPM2), transcript variant X7, mRNA
GACCAGATCTGGAAGTTCCAGCGGCACTACCTGATTGAGGAGTACCAGGGCCGGCCCCCC
GCCCCGCCCCCCTTCATCCTCCTCAGCCACCTGCACCTCTTCATCAAGCGGGTGGTCCTG
AAGATACCCGCCAAGAGACACAAGCAGCTCAAGAACAAGCTGGAGAAGAATGAGGAAGCA
GCACTCCTGTCCTGGGAGATCTACCTGAAGGAGAACTACCTGCAGAACATGCAGTACCAG
CAGAAGCAGAGGCCGGAGCAGAAGATCCAAGACATTAGCAACAGGGTGGACACGATGGTG
GACCTGCTGGAAATGGACCGTCTGAAGAGTTCGGGCTCCATGGAGCAGAGATTGGCCTCC
CTGGAGAAGCAGGTGGCCCAGGCGACCAGAGCATTGCACTGGGTAGTGAAGACCCTCAGA
GACAGTGGCTTTGGCTCAGAGGAAGGAGCTCCCACCCTGGCACCCCAGAAGGTCTTGGAG
GGGCAGGACCCTGAGCTGGACAGCAGGCAGAAGGCAGAGGACCTAGGCGACACCCACCAC
ATCAACGCCCGGCACCTCCTGTACCCCAACTCCGCTGTCGTGCGTTTCCCCGTGCCCAAC
GAGAAGGTGCCCTGGGGGACAGAGTTTCTCATCTATGACCCGCCCTTCTACTCGGCTGAC
AGGAAGGACAAGGACTTGGTGGACCCCATGGGAAACACCCTGGACCCTCTGTCTAGGATC
ACCTACAATGCTGTGGATGGACCCATGGACCGCCGGAGCTACCACGGCCCCTACATGGTT
CGCGACGGGCTTCCTCTGAACCCCATGGGCCGCACAGGGCTGCGAGGCCGCGGGAGCCTC
AGCTGCTTCGGACCCAACCACACACTGCAGCCCGTGGTCACTCGGTGGAGGAGGAACCAG
GATGGCGCCATCTGCCGGAGAAGCATCAAGAAAGTGCTGGAAGTGCTGGTGGTGAAGCGT
GTCCCCTCAGAACACTGGGCCTTGCCAGGGGGCTCCCGGGAACCAGGAGAGGTATTGCCC
CGGAAGCTGAAGCAGATCCTTCAGAAAGAGTTCTGGCCGTCCTTCGAGAGCCTGCTGACG
CAGGGCACAGAGGTGTACAAAGGCTATGTGGATGACCCTCGGAACACAGACAATGCCTGG
ATCGAGACGGTGGCCATCAGCATCCACTTCCCAGACCAGAGCAATGTGGAGCTGAAGCGT
CTGAACTCTCACCTGCACACAGGCGACCCAGGGATGTCCATCCGGTGGCAGGTCGTGGAC
AAGCGCATCCCGCTGTATGCCAACCACAAGGCTGTCCTCCAGAAGGTGGCCGCTCTGTTT
GGGGCTTACTACTGA
