# Supplementary material for: Molecular evolution of TRPC4 regulatory sequences supports a role in mammalian thermoregulatory adaptation
Source: PeerJ. 2025 Jul 8;13:e19697. doi: 10.7717/peerj.19697 (PMC12248226; doi:10.7717/peerj.19697)
Supplement: Supplemental Information 1 — Required and optional parameters that are read by the codeml package of PAML. This file is for information only, an explicit value must be selected for Model and the dummy file names must be replaced with explicit paths to function. The sequence and guide tree files are in standard formats (FASTA and Newick, respectively). [file peerj-13-19697-s001.zip › input.files/untrimmed.alignments.with.original.accessions/bat.trpv1.fas]

>XM_006761493.2 PREDICTED: Myotis davidii transient receptor potential cation channel subfamily V member 1 (TRPV1), transcript variant X3, mRNA
ATGGGGGAGACCGTCAACAAGATCGCGCAGGAGAGCAAGAACATCTGGAAGCTGCAGAGA
GCCATCACCATCCTGGACACGGAGAAGAGCTTCCTTAAGTGTATGCGGAAGGCCTTCCGC
TCGGGCAAGCTGCTGCAGGTGGGGTACACGCCTGACGGCAAGGATGACTACAGGTGGTGT
TTCAGGGTGGATGAGGTGAACTGGACCACCTGGAACACCAACGTGGGCATCATCAATGAA
GACCCGGGCAACTGCGAGGGCATCAAGCGCACCCTGAGCTTCTCCCTGCGCTCGGGCAGA
GTTTCAGGGAGACACTGGAAGAACTTTGCCCTGGTCCCCCTTTTAAGAGATGCAAGCACT
CGAGAAAGGCAGCCTGCTCAGCACGAGGAGGTCCATCTGAGGCACTTTGCAGGGTCCCTC
AAGCCAGAAGATGCGGAGGTCTTCAAGGATCCTGCTGTTTTCGGGGAAAAGTGA
>XM_053912023.1 PREDICTED: Desmodus rotundus transient receptor potential cation channel subfamily V member 1 (TRPV1), transcript variant X3, mRNA
ATGGGTGAGACTGTCAACAAGATCGCACAGGAGAGCAAGAACATCTGGAAGCTGCAGAGA
GCCATCACCATCCTGGACACGGAGAAAAGCTTCCTAAAGTGCATGAGGAAGGCCTTCCGC
TCAGGCAAGCTGTTGCAGGTGGGGTACACACCTGATGGCAAGGATGACTACAGGTGGTGT
TTCAGGGTGGATGAGGTGAACTGGACCACCTGGAACACCAACGTGGGCATCATCAACGAA
GACCCAGGCAATTGTGAAGGCATCAAGCGCACCCTGAGCTTCTCCCTGCGGTCAAGCAGA
GTCGCAGGGAGAAACTGGAAGAACTTTGCCCTGGTTCCACTTTTAAGAGATGCAAGCACT
CGAGAAAGGCAGCCTGCTCAGCCTGAGGAGGTTCATCTGAAACACTTCTCAGGGTCCCTC
AAGCCAGAAGACGCTGAGGTCTTCAAGGACTCTGCTGCTTTAGGGGAAAAGTGA
>XM_028534409.2 PREDICTED: Phyllostomus discolor transient receptor potential cation channel subfamily V member 1 (TRPV1), mRNA
ATGGGTGAGACTGTCAACAAGATCGCGCAGGAGAGCAAGAACATATGGAAGCTGCAGAGA
GCCATCACCATCCTGGACACGGAGAAAAGTTTCCTAAAGTGCATGAGGAAGGCCTTCCGT
TCAGGCAAGCTATTGCAAGTGGGGTACACACCTGATGGCAAGGATGACTACAGGTGGTGT
TTCAGGGTGGATGAGGTGAACTGGACCACCTGGAACACCAATGTGGGCATCATCAATGAA
GACCCGGGCAATTGTGAAGGCATCAAGCGAACCCTGAGTTTCTCTCTACGGTCAGGCAGA
GTTGCAGGGAGAAACTGGAAGAACTTTGCCCTGGTTCCCCTTTTAAGAGATGCAAGCACT
CGAGAAAGGCAGCCTGCTCAGCCTGAGGAGGTTCGTCTGAAGCACTTCTCAGGGTCCCTC
AAGCCAGAAGATGCTGAGGTCTTCAAGGATCCTGCTGCTTTAGGGGAAAAGTGA
>XM_008156768.3 PREDICTED: Eptesicus fuscus transient receptor potential cation channel subfamily V member 1 (TRPV1), mRNA
ATGGGGGAGACTGTCAACAAGATCGCGCAGGAGAGCAAGAACATCTGGAAGCTGCAGAGA
GCCATCACCATCCTGGACACGGAGAAGAGCTTCCTTAAGTGTATGCGGAAGGCCTTCCGC
TCAGGCAAGCTGCTGCAGGTGGGGTACACGCCTGACGGCAAGGATGACTACAGGTGGTGT
TTCAGGGTGGATGAGGTGAACTGGACCACCTGGAACACCAACGTGGGCATCATCAATGAA
GACCCGGGCAACTGCGAGGGCATCAAGCGCACCCTGAGCTTCTCCCTGCGCTCGGGCAGA
GTTTCAGGGAGAAACTGGAAGAACTTTGCCCTGGTCCCCCTCTTAAGGGATGCAAGCACT
CGAGAAAGGCAGCCTGCTCAGCACGAGGAGGTCCACCTGAGGCACTTTGCAGGGTCCCTC
AAGCCAGAAGACGCGGAGGTCTTCAAGGATCCTGCTGTTTTAGGGGGAAAGTGA
>XM_016200909.1 PREDICTED: Miniopterus natalensis transient receptor potential cation channel subfamily V member 1 (TRPV1), transcript variant X3, mRNA
ATGGGCGAGACCGTCAACAAGATCGCGCAGGAGAGCAAGAACATCTGGAAGCTGCAGAGA
GCCATCACCATCCTGGACACGGAGAAGAGCTTCCTTAAATGCATGAGGAAGGCCTTCCGC
TCAGGCAAGCTGTTGCAGGTGGGGTACACACCTGATGGCAAGGATGACTACAGGTGGTGT
TTCAGGGTGGACGAGGTGAACTGGACCACCTGGAACACCAACGTGGGCATCATCAACGAA
GACCCGGGCAACTGCGAGGGCATCAAGCGCACCCTGAGCTTCTCCCTGCGGTCCGGCAGA
GTTTCAGGGAGAAACTGGAAGAACTTTGCCTTGGTTCCCCTTTTAAGAGATGCAAGCACT
CGAGAAAGG---CCTGCTCAGCCCGAGGAGGTTCATCTGAGGCACTTTGCAGGGTCCCTC
AAACCAGAAGATGCTGAGGTCTTCAAGGACCCTGCTGCTTTGGGGGGAAAATGA
>XM_036269058.1 PREDICTED: Molossus molossus transient receptor potential cation channel subfamily V member 1 (TRPV1), mRNA
ATGGGCGAGACTGTCAACAAGATCGCGCAGGAGAGCAAGAACATCTGGAAGCTGCAGAGA
GCCATCACCATCCTGGACACAGAGAAGAGCTTCCTTAAATGCATGAGGAAGGCCTTCCGC
TCGGGCAAGCTGCTGCAGGTGGGGTACACACCTGATGGCAAGGATGACTACAGGTGGTGT
TTCAGGGTGGATGAGGTGAACTGGACCACCTGGAACACCAACGTGGGCATCATCAATGAA
GACCCGGGCAACTGTGAGGGCATCAAGCGCACCCTGAGCTTCTCCCTGCGGTCAGGCAGA
GTTTCAGGGAGAAACTGGAAGAACTTTGGCCTGGTTCCCCTTTTAAGAGATACAAGCACT
CGAGAAAGGTACTCCGTTCAGTCTGAGGTGGTTCATCTGAAGAACTTTGCAGGGTCCCTG
AAGCCAGAAGACGCGGAGAGCTTCAGGAATGTTGCTGTCTTAGGGGAAAAGTGA
>XM_036441614.2 PREDICTED: Pipistrellus kuhlii transient receptor potential cation channel subfamily V member 1 (TRPV1), mRNA
ATGGGGGAGACGGTCAACAAGATCGCGCAGGAGAGCAAGAACATCTGGAAGCTGCAGAGA
GCCATCACCATCCTGGACACGGAGAAGAGCTTCCTCAAGTGCATGCGGAAGGCCTTCCGC
TCAGGCAAGCTGCTGCAGGTGGGGTACACGCCTGACGGCAAGGATGACTACAGGTGGTGT
TTCAGGGTGGACGAGGTGAACTGGACCACCTGGAACACCAACGTGGGCATCATCAACGAA
GACCCGGGCAACTGCGAGGGCATCAAGCGCACCCTGAGCTTCTCCTTGCGCTCAGGCAGA
GTTTCAGGGAGGAACTGGAAGAACTTTGCCCTGGTCCCCCTCTTAAGAGATGCAAGCACT
CGGGAGAGGCAGCCCGCTCAGCCCGAGGAGGTCCATCTGAGGCACTTCGCGGGGTCCCTC
AAGCCAGAGGACGCGGAGGTCTTCAAGGATCCCGCTGTTTTAGGGGGAAAGTGA
>XM_037029603.1 PREDICTED: Sturnira hondurensis transient receptor potential cation channel subfamily V member 1 (TRPV1), mRNA
ATGGGTGAGACTGTCAACAAGATTGCACAGGAGAGCAAGAACATATGGAAGCTGCAGAGA
GCCATCACCATCCTGGACACAGAGAAAAGCTTCCTAAAGTGCATGAGGAAGGCTTTCCGC
TCAGGCAAGCTGTTGCAGGTGGGGTATACACCCGATGGCAAGGATGACTACAGGTGGTGT
TTCAGGGTAGATGAGGTGAACTGGACCACCTGGAACACCAATGTGGGCATCATCAATGAA
GACCCTGGCAATTGTGAAGGCATTAAGCGAACCCTGAGTTTCTCTCTGCGGTCAAGCAGA
GTTGCAGGGAGAAACTGGAAGAACTTTGCCCTGGTTCCCCTATTAAGAGATGCAAGCACT
CGAGAAAGGCAACCTGCTCAGCCTGAGGAGGTTCATCTGAAGCACTTCTCAGGGTCCCTC
AAGCCAGAAGATGCTGAGGTCTTCAAGGATCCTGCTGCTTTAGGGGAAAAGTGA
>XM_037133011.2 PREDICTED: Artibeus jamaicensis transient receptor potential cation channel subfamily V member 1 (TRPV1), mRNA
ATGGGTGAGACTGTCAACAAGATTGCACAGGAGAGCAAGAACATATGGAAGCTGCAGAGA
GCTATCACCATCCTGGACACAGAGAAAAGCTTCCTGAAGTGTATGAGGAAGGCCTTCCGC
TCAGGCAAGCTGTTGCAGGTGGGGTATACACCCGATGGCAAGGATGACTACAGGTGGTGT
TTCAGGGTGGATGAGGTGAACTGGACCACCTGGAACACCAACGTGGGCATCATCAATGAA
GACCCAGGCAATTGTGAAGGCATCAAGCGAACTCTGAGTTTCTCTCTGCGGTCAAGCAGA
GTTGCAGGGAGAAACTGGAAGAACTTTGCCCTGGTTCCCCTTTTAAGAGATGCAAGCACT
CGAGAAAGGCAACCTGCTCAGCCTGAGGAGGTTCGTCTGAAGCACTTCTCAGGGTCCCTC
AAGCCAGAAGACGCTGAGGTCTTCAAGGATCCTGCTGCTTTAGGGGAAAAGTGA
>XM_033089965.1 PREDICTED: Rhinolophus ferrumequinum transient receptor potential cation channel subfamily V member 1 (TRPV1), transcript variant X4, mRNA
ATGGGTGAGACCGTCAACAAGATCGCGCAGGAGAGCAAGAACATCTGGAAGCTGCAGAGA
GCCATCACCATCCTGGATACAGAGAAGAGCTTCCTTAAGTGTATGAGGAAGGCCTTCCGC
TCAGGCAAGCTGTTGCAGGTGGGGTACACACCTGACGGCAAGGACGACTACAGGTGGTGT
TTCAGGGTAGATGAGGTGAACTGGACCACCTGGAACACCAACGTGGGCATCATCAATGAA
GACCCGGGCAACTGCGAGGGCATCAAGCGCACCCTGAGCTTCTCCCTGCGGTCAGCCCGA
GTTTCAGGGAGAAACTGGAAGAACTTTGCCCTGGTCCCCCTTTTAAGAGAAGCAAGTACT
CGAGAAAGGCATCCTGCCGAGCCTGAGGAAGTTCATCTAAAGCACTTTGCAGGGTCCCTC
AAGCCAGAAGATGCTGAGGTCTTCAAGGATCCTGCTGCTTTAGGGAGGAAGTGA
>XM_054575647.1 PREDICTED: Pteronotus mesoamericanus transient receptor potential cation channel subfamily V member 1 (TRPV1), mRNA
ATGGGTGAGACTGTCAACAAGATCGCGCAGGAGAGCAAGAACATCTGGAAGCTTCAGAGA
GCCATCACCATCCTGGACACGGAGAAGAGCTTCCTAAAATGCATGAGGAAGGCCTTCCGC
TCAGGCAAGCTGTTGCAGGTGGGGTACACACCTGACGGCAAGGATGACTACAGGTGGTGT
TTCAGGGTGGACGAGGTGAACTGGACCACCTGGAACACCAACGTGGGCATCATCAATGAA
GACCCGGGCAATTGTGAGGGCATCAAGCGCACCCTGAGCTTCTCCCTGCGCTCAAGCAGA
GTTGCAGGGAGACACTGGAAGAACTTTGCCCTGGTTCCCCTTTTAAGAGATGCAAGCGCT
CGAGAAAGGCAGCCTGCTCAGCCCGAGGAGGTTCATCTGAAGCACTTTTCAGGGTCCCTC
AAGCCAGAAGATGCTGAGGTCTTCAAGGATCCT---GCTTTTGGGGAAAAGTGA
>XM_016138843.2 PREDICTED: Rousettus aegyptiacus transient receptor potential cation channel subfamily V member 1 (TRPV1), transcript variant X3, mRNA
ATGGGTGAGACTGTCAACAAGATTGCTCAGGAGAGCAAGAACATCTGGAAGTTGCAGAGA
GCCATCACTATCCTGGACACAGAGAAGAGCTTCCTTAAGTGTATGAGGAAGGCCTTCCGC
TCAGGCAAACTATTGCAGGTGGGGTACACACCTGATGGCAAAGATGACTACAGGTGGTGT
TTCAGGGTGGATGAGGTGAACTGGACCACTTGGAACACCAATGTGGGCATCATCAATGAA
GATCCAGGCAACTGTGAAGGCATCAAGCGCACCCTGAGCTTCTCCCTACGGTCAGGCCGA
GTTTCAGCGAGAAACTGGAAGAACTTTGCCCTGGTTCCCCTCTTAAGAGATGCAAGTATG
CGAGAAAGGCAGCCAGCCCAGCCTGAGGAAGTTCACCTGAAACACTTTGCAGGGTCCCTC
AAGCCAGAAGATGCTGAGGTCTTCAAGGATCCTGCTGCTTTAGGGGAGAAGTGA
>XM_011359816.1 PREDICTED: Pteropus vampyrus transient receptor potential cation channel subfamily V member 1 (TRPV1), transcript variant X2, mRNA
ATGGGTGAGACTGTCAACAAGATCGCTCAGGAGAGCAAGAACATCTGGAAGTTGCAGAGA
GCCATCACCATCCTGGACACGGAGAAGAGCTTCCTTAAGTGTATGAGGAAGGCCTTCCGC
TCAGGCAAACTATTGCAGGTGGGGTACACACCTGATGGCAAAGATGACTACAGATGGTGT
TTCAGGGTGGATGAAGTGAACTGGACCACTTGGAACACCAATGTGGGCATCATCAATGAA
GACCCAGGCAACTGTGAAGGCATCAAGCGCACCCTGAGCTTCTCTCTACGGTCAGGCCGA
GTTTCAGCGAGAAACTGGAAGAACTTTGCCCTGGTTCCCCTCTTAAGAGATGCAAGTATG
CGAGAAAGGCAGCCAGCCCAGCCTGAGGAAGTTCACCTGAAGCACTTTGCAGGGTCCCTC
AAGCCAGAAGATGCTGAGGTCTTCAAGGATCCTGCTGCTTTAGGGGAGAAGTGA
