# Supplementary material for: Molecular evolution of TRPC4 regulatory sequences supports a role in mammalian thermoregulatory adaptation
Source: PeerJ. 2025 Jul 8;13:e19697. doi: 10.7717/peerj.19697 (PMC12248226; doi:10.7717/peerj.19697)
Supplement: Supplemental Information 1 — Required and optional parameters that are read by the codeml package of PAML. This file is for information only, an explicit value must be selected for Model and the dummy file names must be replaced with explicit paths to function. The sequence and guide tree files are in standard formats (FASTA and Newick, respectively). [file peerj-13-19697-s001.zip › input.files/untrimmed.alignments.with.original.accessions/bird.trpa1.fas]

>NM_001318460.2 Gallus gallus transient receptor potential cation channel subfamily A member 1 (TRPA1), mRNA
CTCAAAAGGATTGCAATGCAGGTTAATCTTCACACAAACTTAGAGAAGAAGCTGCCATTT
TGGTTCCTAAGTCGAGTGGACCAGGAATCAATCACAGTCTATCCTAACAGACCAAGATAC
TGTGGATTTATGAGTGTGTTCCAGTATTGCTTTGGGTGTGAGGACTCTACCACAGATGCA
CAGAGCACTGATACAACATTAGAGTTGGAAGTTCTGAAGCAGAAATACAGGCTCAAGGAT
ATATCAACACTGTTGGAAAAGCAACATGACCTCATTAAACTGATTATACAAAAAATGGAG
ATAGTGTCAGAGGCTGAGGATGAAGACAGCAATGATTTATTTCAGCACAAATTTAGGAAA
AGGCAGTTAGAACATAGGAATAGTAAATGGGATACAGTGTTAAAAGCTGTTAAGTCAAAT
GTGTCTAACCCAAGCACAGAAAAGAGCAGCAGCTTATTGTAG
>XM_002197822.6 PREDICTED: Taeniopygia guttata transient receptor potential cation channel subfamily A member 1 (TRPA1), mRNA
CTCAAAAGGATTGCAATGCAGGTTAATCTTCATACCAACTTAGAGAAGAAGCTGCCATTT
TGGTTCTTAAGTCGGGTGGACCAGGAATCAATCACTGTATATCCCAACAGGCCAAGATAC
TGTGGATTTATGAGCGTGTTCCAATATTGCTTTGGGTGTGAGGACTCTACCACATATGCA
CAGAGCCCTGATACAACACTAGAACTGGAAGTTCTGAAGCAGAAATACAGGCTCAAAGAT
ATATCAACATTGTTGGAAAAGCAACATGACCTCATTAAACTGATTATCCAAAAAATGGAG
ATAGTGTCAGAGGCTGAGGATGAAGACAGCAATGATTTGTTTCAGCACAAATTTAGGAAA
AGGCAGTTAGAGCACAAGAATAGTAAATGGGATACAGTGTTAAAAGCTGTTAAAACAAAT
GTGCCTAACCCAAGCACAGAAAAGAACAATAGCTTCTTCTAG
>XM_027452346.2 PREDICTED: Anas platyrhynchos transient receptor potential cation channel subfamily A member 1 (TRPA1), mRNA
CTCAAAAGGATTGCAATGCAGGTTAATCTTCACACAAACTTAGAGAAGAAGCTGCCATTT
TGGTTCCTAAGTCGGGTGGACCAGGAATCAATCACTGTGTATCCTAACAGACCAAGATAC
TGTGGATTTATGAGTGTGTTCCAGTATTGCTTTGGGTGTGAGGACTCTACCACAGATGCA
CAGAGCACTGATACAACCTTAGAACTGGAAGTTCTGAAGCAGAAATACAGGCTCAAAGAT
CTATCAACCCTGTTGGAAAAGCAACACGACCTCATTAAACTGATTATACAAAAAATGGAG
ATAGTATCAGAGGCTGAGGATGAAGACAGCAATGATTTATTTCAGCACAAGTTTAGGAAA
AGGCAGTTAGAACATAAGAATAGTAAATGGGATACAGTGTTAAAAGCTGTTAAAACAAAT
GTGCCTAACCCAAGCACAGAAAAGAACAATAGCTTCTTCTAG
>XM_005150799.4 PREDICTED: Melopsittacus undulatus transient receptor potential cation channel subfamily A member 1 (TRPA1), mRNA
CTCAAAAGGATTGCAATGCAGGTTAATCTTCACACCAACTTAGAGAAGAAGCTACCATTT
TGGTTCTTAAGTCGAGTGGACCAGGAATCAATCACTGTATATCCAAACAGACCAAGATAC
TGTGGATTTATGAGTGTGTTCCAGTATTGCTTTGGGTGTGAGGACTCTACTACAGATGCA
CAGAGCACTGATACAACATTAGAATTGGAAGTTCTGAAGCAGAAATACAGGCTCAAAGAT
ATATCAACACTGTTGGAAAAGCAACATGACCTCATTAAGTTAATTATCCAAAAAATGGAG
ATAGTGTCGGAGGCTGAGGATGAAGACAGCAATGATTTGTTTCAGCACAAGTTTAGGAAA
AGGCAGTTAGAACACAAGAATAGTAAATGGGATACAGTGTTAAAAGCTGTTAAAACAAAT
GTGCCCAACCCAAGCACAGAAAAGAACAATAGCTTCTTCTAG
>XM_056332044.1 PREDICTED: Falco biarmicus transient receptor potential cation channel subfamily A member 1 (TRPA1), mRNA
CTCAAAAGGATTGCAATGCAGGTAAATCTTCACACCAATTTAGAGAAGAAGCTACCATTT
TGGTTCTTAAGTCGGGTGGACCAGGAATCAATCACTGTATATCCCAACAGGCCAAGATAC
TGTGGGTTTATGAGCGTGTTCCAGTATTGTTTTGGGTGTGAGGACTCTACCACAGATGCA
CAGAGCACTGATACAACATTAGAACTGGAAGTTCTGAAGCAGAAATACAGGCTCAAAGAT
ATATCAACACTGTTGGAAAAGCAACATGACCTCATTAAACTGATTATCCAGAAAATGGAG
ATAGTGTCAGAGGCTGAGGATGAAGACAGCAATGATTTATTTCAGCACAAGTTTAGGAAA
AGGCAGTTGGAGCACAAGAATAGTAAATGGGATACAGTGTTAAAAGCTGTTAAAACAAAT
GTGCCTAACTCAAGCACAGAAAAGAACAATAGCTTATTCTAG
>XM_008631375.2 PREDICTED: Corvus brachyrhynchos transient receptor potential cation channel subfamily A member 1 (TRPA1), mRNA
CTCAAAAGGATTGCAATGCAGGTTAATCTTCACACCAACTTAGAGAAGAAGCTGCCATTT
TGGTTCTTAAGTCGGGTGGACCAGGAATCAATCACTGTATATCCCAACAGGCCAAGATAC
TGTGGATTTATGAGCGTGTTCCAATATTGCTTTGGGTGTGAGGACTCTACCACATATGCG
CAGAGCCCTGATACAACACTAGAATTGGAAGTTCTGAAGCAGAAATACAGGCTCAAAGAT
ATATCAACATTGTTGGAAAAGCAGCATGACCTCATTAAACTGATTATCCAAAAAATGGAG
ATAGTGTCAGAGGCTGAAGATGAAGACAGCAATGATCTATTTCAGCACAAATTTAGGAAA
AGGCAGTTAGAGCACAAGAATAGTAAATGGGATACAGTGTTAAAAGCTGTTAAAACAAGT
GTGCCTAACCCAAGCACAGAAAAGAACAATAGCTTCTTCTAG
>XM_029959366.1 PREDICTED: Manacus vitellinus transient receptor potential cation channel subfamily A member 1 (TRPA1), partial mRNA
CTCAAAAGGATTGCAATGCAGGTTAACCTTCACACCAACTTAGAGAAGAAGCTACCATTT
TGGTTCTTAAGTCGGGTGGACCAGGAATCAATCACTGTATATCCCAACAGGCCAAGATAC
TGTGGATTTATGAGTGTGTTCCAGTATTGCTTTGGGTGTGAAGACTCTACCACATACGCA
CAGAGCCCTGATACAACATTAGAACTGGAAGTTCTGAAACAGAAATACAGGCTCAAAGAT
ATATCAACATTGTTGGAAAAGCAACATGACCTCATTAAATTGATTATCCAGAAAATGGAA
ATAGTGTCAGAAGCTGAGGATGAAGACAGCAATGATTTATTTCAGCACAAATTTAGGAAA
AGGCAGTTAGAGCACAAGAATAGTAAATGGGATACAGTGTTAAAAGCTGTTAAAACAACT
GTGCCTAACCCAAGCACAGAAAAAACCAACAGCTTCTTCTAG
>XM_054059068.1 PREDICTED: Cuculus canorus transient receptor potential cation channel subfamily A member 1 (TRPA1), transcript variant X2, mRNA
CTCAAAAGGATCGCCATGCAGGTTAATCTTCACACCAACTTAGAGAAGAAGCTACCATTT
TGGTTCTTGAGTCGAGTGGACCAGGAATCGATCACTGTATATCCCAACAGGCCGAGATAC
TGTGGATTTATGAGTGTGTTCCAGTATTGCTTTGGGTGTGAAGACTCTACCACAGATGCA
CAGAGCACTGATACAACGTTAGAACTGGAAGTTCTGAAGCAGAAATACAGGCTCAAAGAT
ATATCAACACTGTTGGAAAAGCAACATGACCTCATTAAATTGATTATACAAAAAATGGAG
ATAGTGTCAGAGGCTGAGGATGAAGACAGCAATGATTTATTTCAGCACAAGTTTAGGAAA
AGGCAGTTAGAGCACAAGAATAGTAAATGGGATACAGTGTTAAAAGCTGTTAAAACAAAT
GTGTCTAACCCAAGCACAGAAAAGAACAATAGCTTCTTCTAG
>XM_059815587.1 PREDICTED: Gavia stellata transient receptor potential cation channel subfamily A member 1 (TRPA1), mRNA
CTGAAAAGGATTGCAATGCAGGTTAATCTTCACACCAACTTAGAGAAGAAGCTACCATTT
TGGTTCTTAAGTCGGGTAGACCAGGAATCGATCACTGTATATCCCAACAGGCCGAGATAC
TGTGGATTTATGAGTGTGTTCCAGTATTGCTTTGGGTGTGAGGACTCTACCACAGATGCA
CAGAGCACTGACACAACATTAGAACTGGAAGTTCTGAAGCAGAAATACAGGCTCAAAGAT
ATATCAACACTGTTGGAAAAGCAACATGACCTCATTAAATTGATTATCCAAAAAATGGAG
ATAGTGTCAGAGGCTGAGGATGAAGACAGCAATGATTTATTTCAGCACAAGTTTAGGAAA
AGGCAGTTAGAGCACAAGAATAGTAAATGGGATACAGTGTTAAAAGCTGTTAAAACAAAT
GTGCCTAACCCAAGCACAGAAAAGAACAATAGCTTCTTCTAG
>XM_032181562.1 PREDICTED: Aythya fuligula transient receptor potential cation channel subfamily A member 1 (TRPA1), mRNA
CTCAAAAGGATTGCAATGCAGGTTAATCTTCACACAAACTTAGAGAAGAAGCTGCCATTT
TGGTTCCTAAGTCGGGTGGACCAGGAATCAATCACTGTGTATCCTAACAGACCAAGATAC
TGTGGATTTATGAGTGTGTTCCAGTATTGCTTTGGGTGTGAGGACTCTACCACAGATGCA
CAGAGCACTGATACAACCTTAGAACTGGAAGTTCTGAAGCAGAAATACAGGCTCAAAGAT
CTATCAACCCTGTTGGAAAAGCAACACGACCTCATTAAACTGATTATACAAAAAATGGAG
ATAGTATCAGAGGCTGAGGATGAAGACAGCAATGATTTATTTCAGCACAAGTTTAGGAAA
AGGCAGTTAGAACATAAGAATAGTAAATGGGATACAGTGTTAAAAGCTGTTAAAACAAAT
GTGCCTAACCCAAGCACAGAAAAGAACAATAGCTTCTTCTAG
>XM_033007923.2 PREDICTED: Tyto alba transient receptor potential cation channel subfamily A member 1 (TRPA1), mRNA
CTCAAAAGGATTGCAATGCAGGTTAATCTTCACACCAATTTAGAGAAGAAGCTACCATTT
TGGTTCTTAAGTCGGGTGGACCAGGAATCAATCACTGTATATCCCAACAGGCCGAGATAC
TGTGGATTTATGAGTGTGTTCCAGTATTGCTTTGGGTGTGAGGACTCTACCACAGATGCA
CAGAGCACTGATACAACATTAGAACTGGAAGTTCTAAAGCAGAAATACAGGCTCAAAGAT
ATATCAACACTGTTGGAAAAGCAACATGACCTCATTAAATTGATTATCCAAAAAATGGAG
ATTGTGTCAGAGGCTGAGGATGAAGACAGCAATGATTTATTTCAGCACAAGTTTAGGAAA
AGGCAGTTAGAGCACAGGAATAGTAAATGGGATACAGTGTTAAAAGCTGTTAAAACAAAC
ATGCCTAACCCAAGCACAGAAAAGAACAATAGCTTCTTCTAG
>XM_041464464.1 PREDICTED: Pyrgilauda ruficollis transient receptor potential cation channel subfamily A member 1 (TRPA1), mRNA
CTCAAAAGGATTGCAATGCAGGTTAATCTTCATACCAACTTAGAGAAGAAGCTGCCATTT
TGGTTCTTAAGTCGGGTGGACCAGGAATCAATCACTGTATATCCCAACAGGCCGAGATAC
TGTGGATTTATGAGTGTGTTCCAGTATTGCTTTGGGTGTGAGGACTCTACCACATATGCA
CAGAGCCCTGATACAACACTAGAATTGGAAGTTCTGAAGCAGAAATACAGGCTCAAAGAT
ATATCAACATTGTTGGAAAAGCAACATGACCTCATTAAACTGATTATCCAAAAGATGGAG
ATAGTATCAGAGGCTGAGGATGAAGACAGCAATGATTTATTTCAGCACAAATTTAGGAAG
AGGCAGTTAGAGCACAAGAATAGTAAATGGGATACAGTGTTAAAAGCTGTTAAAACAAAT
GTGCCTAACTCAAGCACAGAAAAGAACAATAGCTTCTTCTAG
>XM_013942795.1 PREDICTED: Apteryx australis mantelli transient receptor potential cation channel, subfamily A, member 1 (TRPA1), mRNA
CTCAAAAGGATTGCAATGCAGGTCAATCTGCACACAAACTTAGAGAAGAAGCTACCATTT
TGGTTCTTAAGTCGGGTGGACCAGGAATCAATCACCGTATATCCCAACAGGCCAAGATAC
TGTGGATTTATGAGTGTGTTTCAGTATTGCTTTGGCTGTGAGGACTCTGCCACAGATGCA
CAGAGCACGGATACAACTTTAGAATTGGAAGTTCTGAAGCAGAAGTACAGGCTCAAAGAT
ATTTCAACACTCTTGGAAAAGCAGCACGACCTCATTAAACTGATTATACAAAAAATGGAG
ATAGTGTCGGAGGCTGAGGATGAAGACAGCAATGATTTATTTCAGCACAAGTTTAGGAAA
AGGCAGTTAGAACACAGGAATAGTAAATGGGATACAGTATTAAAAGCTGTTAAAACAAAT
GTGCCTAACCCAAGCACAGAAAAGAACAATAGCTTCTTCTAG
>XM_015650395.2 PREDICTED: Parus major transient receptor potential cation channel subfamily A member 1 (TRPA1), mRNA
CTCAAAAGGATTGCAATGCAGGTTAACCTTCACACCAACTTAGAGAAGAAGCTGCCATTT
TGGTTCTTAAGTCGGGTGGACCAGGAATCAATCACTGTATATCCCAACAGGCCAAGATAC
TGTGGATTTATGAGTGTGTTCCAATATTGCTTTGGGTGTGAAGACTCTACCACATATGCA
CAGAGCCCTGATACAACACTGGAACTGGAAGTTCTGAAGCAGAAATACAGGCTCAAAGAT
ATATCAACATTGTTGGAAAAGCAACATGACCTCATTAAACTGATTATCCAAAAAATGGAG
ATCGTGTCAGAGGCTGAGGATGAAGACAGCAATGATTTATTTCAGCACAAATTTAGGAAA
AGGCAGCTAGAGCACAAAAATAGTAAATGGGATACAGTGTTAAAAGCTGTTAAAACGAAT
GTGCCTAACCCAAGCACAGAAAAGAAC---AGCTTCTTCTAG
>XM_021530612.2 PREDICTED: Lonchura striata transient receptor potential cation channel subfamily A member 1 (TRPA1), mRNA
CTCAAAAGGATTGCAATGCAGGTTAATCTTCATACCAACTTAGAGAAGAAGCTGCCATTT
TGGTTCTTAAGTCGGGTGGACCAGGAATCAATCACTGTATATCCCAACAGGCCAAGATAC
TGTGGATTTATGAGCGTGTTCCAATATTGCTTTGGGTGTGAGGACTCTACCACATATGCA
CAGAGCCCTGATACAACACTAGAACTGGAAGTTCTGAAGCAGAAATACAGGCTCAAAGAT
ATATCAACATTGTTGGAAAAGCAACATGACCTCATTAAACTGATTATCCAAAAAATGGAG
ATAGTGTCAGAGGCTGAGGATGAAGACAGCAATGATTTATTTCAGCACAAATTTAGGAAA
AGGCAGTTAGAGCACAAGAATAGTAAATGGGATACAGTGTTAAAAGCTGTCAAAACAAAT
GTACCTAACCCAAGCACAGAAAAGAACAACAGCTTCTTCTAG
>XM_030012845.1 PREDICTED: Aquila chrysaetos chrysaetos transient receptor potential cation channel subfamily A member 1 (TRPA1), transcript variant X2, mRNA
CTCAAAAGGATTGCAATGCAGGTTAATCTTCACACCAACTTAGAGAAGAAGCTACCATTT
TGGTTCTTAAGTCGGGTGGACCAGGAATCAATCACTGTATATCCCAACAGGCCGAGATAC
TGTGGATTTATGAGCGTGTTCCAGTACTGCTTTGGGTGTGAGGACTCTACCACAGATGCA
CAGAGCACTGATACAACATTAGAACTGGAAGTTCTGAAGCAGAAATACAGGCTCAAAGAT
ATATCAACACTGTTGGAAAAGCAACATGACCTCATTAAATTGATTATCCAAAAAATGGAG
ATAGTGTCAGAGGCTGAGGATGAAGACAGCAATGATTTATTTCAGCACAAGTTTAGGAAA
AGGCAGTTAGAGCACAAGAATAGTAAATGGGATACAGTGTTAAAAGCTGTTAAAACAAAT
GTGCCTAACCCAAGCACAGAAAAGAACAATAGCTTCTTCTAG
>XM_059477721.1 PREDICTED: Ammospiza nelsoni transient receptor potential cation channel subfamily A member 1 (TRPA1), mRNA
CTCAAAAGGATTGCAATGCAGGTTAATCTTCATACCAACTTAGAGAAGAAGCTGCCATTT
TGGTTCTTAAGTCGGGTGGACCAGGAATCAATCACTGTATATCCCAACAGGCCCAGATAC
TGTGGATTTATGAGTGTGTTCCAATATTGCTTTGGGTGTGAGGACTCTACCACATATGCA
CAGAGCCCTGATACTACACTAGAATTGGAAGTTCTGAAGCAGAAATACAGGCTCAAAGAT
ATATCAACATTGTTGGAAAAGCAACATGACCTCATTAAACTGATTATCCAAAAAATGGAG
ATAGTATCAGAGGCTGAGGATGAAGACAGCAATGATTTATTTCAGCACAAGTTTAGGAAA
AGGCAGTTAGAGCACAAGAATAGTAAATGGGATACAGTGTTAAAAGCTGTTAAAACAAAT
GTGCCTAACCCAAGCACAGAAAAGAACAATACCTTCTTCTAG
>XM_062633200.1 PREDICTED: Pezoporus occidentalis transient receptor potential cation channel subfamily A member 1 (TRPA1), mRNA
CTCAAAAGGATTGCAATGCAGGTTAATCTTCACACCAACTTAGAGAAGAAGCTACCATTT
TGGTTCTTAAGTCGGGTGGACCAGGAATCAATTACTGTATATCCAAACAGACCAAGATAC
TGTGGATTTATGAGTGTGTTCCAGTATTGCTTTGGGTGTGAGGACTCTACCACAGATGCA
CAGAGCACTGACACAACATTAGAACTGGAAGTTCTGAAGCAGAAATACAGGCTCAAAGAT
ATATCAACACTGTTGGAAAAGCAACATGACCTCATTAAACTAATTATCCAAAAAATGGAG
ATAGTGTCAGAGGCGGAGGATGAAGACAGCAATGATTTGTTTCAGCACAAGTTTAGGAAA
AGGCAGTTAGAACACAAGAATAGTAAATGGGATACAGTGTTAAAAGCTGTTAAAACAAAT
GTGCCCAACCCAAGCACAGAAAAGAACAATAGCTTCTTCTAG
>XM_038128067.1 PREDICTED: Motacilla alba alba transient receptor potential cation channel subfamily A member 1 (TRPA1), transcript variant X2, mRNA
CTCAAAAGGATTGCAATGCAGGTTAATCTTCATACCAACTTAGAGAAGAAGCTGCCCTTT
TGGTTCTTAAGTCGGGTGGACCAGGAATCAATCACTGTATATCCCAACAGGCCAAGATAC
TGTGGATTTATGAGCGTGTTCCAATATTGCTTTGGGTGTGAGGACTCTACCACATATGCG
CAGAGCCCTGATACAACACTAGAATTGGAAGTTCTGAAGCAGAAATACAGGCTCAAAGAC
ATATCAACATTGCTGGAAAAGCAACATGACCTCATTAAACTGATTATCCAAAAAATGGAG
ATAGTATCAGAGGCTGAGGATGAAGACAGCAATGATTTATTTCAGCACAAATTTAGGAAA
AGGCAGTTAGAGCACAAGAATAGTAAATGGGATACAGTGTTAAAAGCTGTTAAAACAAAT
GTGCCTAACCCAAGCACAGAAAAGAACAATAGCTTCTTCTAG
>XM_039702914.1 PREDICTED: Passer montanus transient receptor potential cation channel subfamily A member 1 (TRPA1), mRNA
CTCAAAAGGATTGCAATGCAGGTTAATCTTCATACCAACTTAGAGAAGAAGCTGCCATTT
TGGTTCTTAAGTCGGGTGGACCAGGAATCAATCACTGTATATCCCAACAGGCCGAGATAC
TGTGGATTTATGAGTGTGTTCCAGTATTGCTTTGGGTGTGAGGACTCTACCACATATGCA
CAGAGCCCTGATACAACACTAGAATTGGAAGTTCTGAAGCAGAAATACAGGCTCAAAGAT
ATATCAACATTGTTGGAAAAGCAACATGACCTCATTAAACTGATTATCCAAAAAATGGAG
ATAGTATCAGAGGCTGAGGATGAAGACAGCAATGATTTATTTCAGCACAAATTTAGGAAG
AGGCAGTTAGAGCACAAGAATAGTAAATGGGATACAGTGTTAAAAGCTGTTAAAACAAAT
GTGCCTAACCAAAGCACAGAAAAGAACAATACCTTCTTCTAG
>XM_040070188.2 PREDICTED: Hirundo rustica transient receptor potential cation channel subfamily A member 1 (TRPA1), mRNA
CTCAAAAGGATTGCAATGCAGGTTAATCTTCATACCAACTTAGAGAAGAAGCTGCCATTT
TGGTTCTTAAGTCGGGTGGACCAGGAATCAATCACTGTATATCCCAACAGGCCGAGATAC
TGTGGATTTATGAGCGTGTTCCAGTATTGCTTTGGATGTGAGGACTCTACCACATATGCA
CAGAGCCCCGATACAACACTAGAATTGGAAGTTCTGAAGCAGAAATACAGGCTCAAAGAT
ATATCAACATTGTTGGAAAAGCAGCATGACCTCATTAAACTGATTATCCAAAAAATGGAG
ATAGTGTCAGAGGCTGAGGATGAAGACAGCAATGATTTATTTCAGCACAAATTTAGAAAA
AGGCAGCTAGAGCACAAGAACAGTAAATGGGATACAGTGTTAAAAGCTGTTAAAACAAAT
GTGCCTAACCCAAGCACAGAAAAGAACAACAGCTTCTTCTAG
>XM_053990924.1 PREDICTED: Vidua macroura transient receptor potential cation channel subfamily A member 1 (TRPA1), mRNA
CTCAAAAGGATTGCAATGCAGGTTAATCTCCATACCAACTTAGAGAAGAAGCTGCCTTTT
TGGTTCTTAAGTCGGGTGGACCAGGAATCAATCACTGTATATCCCAACAGGCCGAGATAT
TGTGGATTTATGAGTGTGTTCCAATACTGCTTTGGGTGTGAGGACTCTACCACGTATGCA
CAGAGCCCTGATACAACACTAGAACTGGAAGTTCTGAAGCAGAAATACAGGCTCAAAGAT
ATATCAACATTGTTGGAAAAGCAACATGACCTCATTAAACTGATTATCCAAAAAATGGAG
ATAGTGTCAGAGGCTGAGGATGAAGACAGCAATGATTTATTTCAGCACAAATTTAGGAAA
AGGCAGTTAGAGCACAAGAATAGCAAATGGGATACAGTGTTAAAAGCTGTTAAAACAAAT
GTGCCTAACCCAAGAACAGAAAAGAACAATAGCTTCTTCTAG
>XM_048940141.1 PREDICTED: Lagopus muta transient receptor potential cation channel subfamily A member 1 (TRPA1), transcript variant X2, mRNA
CTCAAAAGGATTGCAATGCAGGTTAATCTTCACACAAACTTAGAGAAGAAGCTGCCATTT
TGGTTCCTAAGTCGAGTGGACCAGGAATCAATCACAGTCTATCCTAACAGACCACGATAC
TGTGGATTTATGAGTGTATTCCAGTATTGCTTTGGGTGTGAGGACTCTACCACAGATGCA
CAGAGCACTGATACAACATTAGAATTGGAAGTTCTGAAGCAGAAATACAGGCTCAAAGAT
ATATCGACGCTGTTGGAAAAGCAACACGACCTCATTAAACTGATTATACAAAAAATGGAG
ATAGTGTCAGAGGCTGAGGATGAAGACAGCAATGATTTATTTCAGCACAAGTTTAGGAAA
AGGCAGTTAGAACATAGGAATAGTAAATGGGATACAGTGTTAAAAGCTGTTAAATCAAAT
GTGCCTAACCCAAGCGCAGAAAAGAACAGCACCTTCTTGTAG
>XM_049823774.1 PREDICTED: Accipiter gentilis transient receptor potential cation channel subfamily A member 1 (TRPA1), mRNA
CTCAAAAGGATTGCAATGCAGGTTAATCTTCACACCAACTTAGAGAAGAAGCTACCATTT
TGGTTCTTAAGTCGGGTGGACCAGGAATCAATCACTGTATATCCCAACAGGCCGAGATAC
TGTGGATTTATGAGCGTGTTCCAGTACTGCTTTGGGTGTGAGGACTCTACCACAGATGCA
CAGAGCACTGATACAACTTTAGAACTGGAAGTTCTGAAGCAGAAATACAGGCTCAAAGAT
ATATCAACACTGTTGGAAAAGCAACATGACCTCATTAAATTGATTATCCAAAAAATGGAG
ATAGTGTCAGAGGCTGAGGATGAAGACAGCAATGATTTATTTCAGCACAAGTTTAGGAAA
AGGCAGTTAGAGCACAAGAATAGTAAATGGGATACAGTGTTAAAAGCTGTTAAAACAAAT
GTGCCTAACCCAAGCACAGAAAAGAACAATAGCTTCTTCTAG
>XM_051610882.1 PREDICTED: Apus apus transient receptor potential cation channel subfamily A member 1 (TRPA1), mRNA
CTCAAAAGGATTGCAATGCAGGTCAATCTTCACACCAACTTAGAGAAGAAGCTACCATTT
TGGTTCTTAAGTCGGGTGGACCAGGAATCAATCACTGTATATCCCAACAGGCCGAGATAC
TGTGGATTTATGAGCGTGTTCCAGTATTGCTTTGGCTGTGAGGACTCTATCACAGATGCA
CAGAGCACTGACACATCATTAGAACTGGAAGTTCTGAAGCAGAAATACAGGCTGAAAGAC
ATATCAACACTGTTGGAAAAGCAACATGACCTCATTAAATTGATTATCCAAAAAATGGAG
ATAGTGTCAGAGGCTGAGGATGAAGACAGCAATGATTTATTTCAGCACAAGTTTAGGAAA
AGGCAGTTAGAGCACAAGAATAGTAAATGGGATACGGTGTTAAAAGCTGTTAAAACAAAT
GTGCCTAACCCAAGCACAGAAAAGAACAATGCCTTATTCTAG
>XM_054816704.1 PREDICTED: Grus americana transient receptor potential cation channel subfamily A member 1 (TRPA1), transcript variant X2, mRNA
CTCAAAAGGATTGCAATGCAGGTTAATCTTCACACCAACTTAGAGAAGAAGCTACCATTT
TGGTTCTTAAGTCGGGTGGACCAGGAATCAATCACTGTATATCCCAACAGGCCAAGATAC
TGTGGATTTATGAGCGTGTTCCAGTATTGCTTTGGGTGTGAGGACTCTACCACAGATGCA
CAGAGCACTGACACAACATTAGAACTGGAAGTTCTGAAGCAGAAGTACAGGCTCAAAGAT
ATATCAACTCTGTTGGAAAAGCAACATGACCTCATTAAATTGATTATACAAAAAATGGAG
ATAGTGTCAGAGGCTGAGGATGAAGACAGCAATGATTTATTTCAGCACAAGTTTAGGAAA
AGGCAGTTAGAGCACAAGAATAGTAAATGGGATACAGTGTTAAAAGCTGTTAAAACAAAT
GTGCCGAACCCAAGCACAGAAAAGAACAATACCTTCTTCTAG
>XM_056484015.1 PREDICTED: Oenanthe melanoleuca transient receptor potential cation channel subfamily A member 1 (TRPA1), mRNA
CTGAAAAGGATTGCAATGCAGGTTAATCTCCACACCAACTTGGAGAAGAAGCTGCCCTTT
TGGTTCTTGAGTCGGGTGGACCAGGAATCAATCACTGTGTATCCCAACAGGCCGAGATAC
TGTGGATTTATGAGTGTGTTCCAGTATTGCTTTGGGTGTGAGGACTCTACCACGTATGCA
CAGAGCCCTGACACAACACTAGAACTGGAAGTTCTGAAGCAGAAATACAGGCTCAAAGAT
ATATCAACATTGTTGGAAAAGCAACACGACCTCATTAAACTGATTATCCAAAAAATGGAG
ATAGTGTCAGAGGCTGAGGATGAAGACAGCAATGATTTATTTCAGCACAAATTTAGGAAA
AGGCAGTTAGAGCACAAGAATAGTAAATGGGATACAGTGTTAAAAGCTGTTAAAACAAAT
GTGCCTAACCCAAGCACAGAAAAGAACAATAGCTTCTTCTAG
>XM_058832133.1 PREDICTED: Poecile atricapillus transient receptor potential cation channel subfamily A member 1 (TRPA1), mRNA
CTCAAAAGGATTGCAATGCAGGTTAACCTTCACACCAACTTAGAGAAGAAGCTGCCATTT
TGGTTCTTAAGTCGGGTGGACCAGGAATCAATCACTGTATATCCCAACAGGCCAAGATAC
TGTGGATTTATGAGTGTGTTCCAATATTGCTTTGGGTGCGAAGACTCTACCACGTATGCA
CAGAGCCCTGATACAACACTGGAACTGGAAGTTCTGAAGCAGAAATACAGGCTCAAAGAT
ATATCAACATTGTTGGAAAAGCAACATGACCTCATTAAACTGATTATCCAAAAAATGGAG
ATCGTGTCAGAGGCTGAGGATGAAGACAGCAATGATTTATTTCAGCACAAATTTAGGAAA
AGGCAGCTAGAGCACAAAAACAGTAAATGGGATACAGTGTTAAAAGCTGTTAAAACAAAT
GTGCCTAACCCAAGCACAGAAAAGAAC---AGCTTCTTCTAG
>XM_058034059.1 PREDICTED: Melospiza georgiana transient receptor potential cation channel subfamily A member 1 (TRPA1), mRNA
CTCAAAAGGATTGCAATGCAGGTTAATCTTCATACCAACTTAGAGAAGAAGCTGCCATTT
TGGTTCTTAAGTCGGGTGGACCAGGAATCAATCACTGTATATCCCAACAGGCCAAGATAC
TGTGGATTTATGAGCGTGTTCCAGTATTGCTTTGGGTGTGAGGACTCTACCACATATGCA
CAGAGCCCTGATACTACACTAGAATTGGAAGTTCTGAAGCAGAAATACAGGCTCAAAGAT
ATATCGACATTGTTGGAAAAGCAACATGACCTCATTAAACTGATTATCCAAAAAATGGAG
ATAGTATCAGAGGCTGAGGATGAAGACAGCAATGATTTATTTCAGCACAAGTTCAGGAAA
AGGCAGTTAGAGCACAAGAATAGTAAATGGGATACAGTGTTAAAAGCTGTTAAAACAAAT
GTGCCTAACCCAAGCACAGAAAAGAACAATACCTTCTTCTAG
