# Supplementary material for: Molecular evolution of TRPC4 regulatory sequences supports a role in mammalian thermoregulatory adaptation
Source: PeerJ. 2025 Jul 8;13:e19697. doi: 10.7717/peerj.19697 (PMC12248226; doi:10.7717/peerj.19697)
Supplement: Supplemental Information 1 — Required and optional parameters that are read by the codeml package of PAML. This file is for information only, an explicit value must be selected for Model and the dummy file names must be replaced with explicit paths to function. The sequence and guide tree files are in standard formats (FASTA and Newick, respectively). [file peerj-13-19697-s001.zip › input.files/untrimmed.alignments.with.original.accessions/bird.trpc1.fas]

>XM_049803165.1 PREDICTED: Accipiter gentilis transient receptor potential cation channel subfamily C member 1 (TRPC1), mRNA
GAATGGAAGTTTGCTCGTGCCAAGCTTTGGCTTAGCTACTTTGATGACAAATGCACACTA
CCTCCACCTTTCAATGTTATTCCCTCTCCCAAGACTATCTGTTACCTTTTCAACAGTCTC
AGTAAATGGATCTGCTCTCATACATCAAGTGGCAAAGTGAAACGTCAGAACAGCCTAAAG
GAATGGAGAAATCTGAAGCACAAGAGAGATGAGAATTATCAAAAGGTGATGTGTTGCTTA
GTCCACCGTTACTTGACTTCCATGAGACAGAAGATGCAAAGTACAGATCAGGCAACTGTG
GAAAACCTAAATGAATTGCGGCAAGACTTGTCAAAATTCCGAAATGAGATGAGAGACCTG
CTTGGCTTTCGAACTTCTAAATATGCTATGTTTTATCCAAGAAACTAA
>XM_054639417.1 PREDICTED: Agelaius phoeniceus transient receptor potential cation channel subfamily C member 1 (TRPC1), mRNA
GAGTGGAAGTTTGCTCGTGCCAAGCTTTGGCTTAGCTACTTTGATGATAAATGCACGCTC
CCCCCACCCTTTAACGTTATTCCCTCTCCCAAGACCATTTGTTACCTTTTCAACAGCCTC
AGTAAATGGATCTGCTCTCATACATCAAGTGGCAAAGTGAAACGTCAGAACAGCCTCAAG
GAATGGAGAAATCTGAAGCAGAAGAGAGATGAGAATTACCAAAAGGTGATGTGCTGCTTA
GTCCACCGTTACTTGACTTCCATGAGACAGAAGATGCAGAGTACGGATCAGGCCACTGTG
GAGAACCTCAATGAACTGCGGCAGGACTTGTCAAAATTCCGCAACGAAATGAGGGACCTG
CTCGGCTTTCGAACGTCCAAATATGCTATGTTTTACCCAAGAAACTAA
>XM_059479334.1 PREDICTED: Ammospiza nelsoni transient receptor potential cation channel subfamily C member 1 (TRPC1), mRNA
GAGTGGAAGTTTGCTCGTGCCAAGCTTTGGCTTAGCTACTTCGATGATAAATGCACGCTC
CCCCCACCTTTTAACGTTATTCCCTCTCCCAAGACCATTTGTTACCTTTTCAACAGTCTC
AGTAAATGGATCTGCTCTCATACATCAAGTGGCAAAGTGAAACGTCAGAACAGCCTCAAG
GAATGGAGAAATCTGAAGCAGAAGAGAGATGAGAATTACCAAAAGGTGATGTGCTGCTTA
GTGCACCGTTACTTGACTTCCATGAGACAGAAGATGCAGAGTACGGATCAGGCCACTGTG
GAGAACCTCAATGAACTGCGGCAGGACTTGTCAAAGTTCCGCAACGAAATGAGAGACCTG
CTCGGCTTCCGAACTTCCAAATATGCTATGTTTTATCCAAGAAACTAA
>XM_038183418.1 PREDICTED: Anas platyrhynchos transient receptor potential cation channel subfamily C member 1 (TRPC1), transcript variant X3, mRNA
GAATGGAAATTTGCTCGTGCCAAGCTTTGGCTTAGCTACTTCGATGACAAATGTACACTA
CCTCCACCTTTCAATGTTATTCCATCTCCCAAGACTATCTGTTATCTCTTCAACAGTCTC
AGTAAATGGATCTGTTCTCACACATCAAGTGGCAAAGTGAAACGTCAGAACAGCCTTAAG
GAATGGAGAAATTTGAAGCAGAAGAGAGATGAGAATTATCAAAAGGTGATGTGCTGCTTA
GTCCACCGTTACTTGACATCCATGAGACAGAAGATGCAAAGTACGGATCAGGCAACTGTG
GAAAACCTAAATGAACTGCGGCAAGACTTATCAAAATTCCGAAATGAAATGAGAGACCTA
CTTGGCTTTCGAACTTCTAAATATGCGATGTTTTATCCAAGAAATTAA
>XM_048062914.1 PREDICTED: Anser cygnoides transient receptor potential cation channel subfamily C member 1 (TRPC1), transcript variant X3, mRNA
GAATGGAAATTTGCTCGTGCCAAGCTTTGGCTTAGCTACTTCGATGACAAATGCACACTA
CCTCCACCTTTCAATGTTATTCCATCTCCCAAGACTATCTGTTATCTCTTCAACAGTCTC
AGTAAATGGATCTGTTCTCACACATCAAGTGGCAAAGTGAAACGTCAGAATAGCCTTAAG
GAATGGAGAAATCTGAAGCAGAAGAGAGATGAGAATTATCAAAAGGTGATGTGCTGCTTA
GTCCACCGTTACTTGACATCCATGAGACAGAAGATGCAAAGCACAGATCAGGCAACCGTG
GAAAACCTAAATGAACTGCGGCAAGACTTATCAAAATTCCGAAATGAAATGAGAGACCTA
CTTGGCTTTCGAACTTCTAAATATGCGATGTTTTATCCAAGAAATTAA
>XM_051626502.1 PREDICTED: Apus apus transient receptor potential cation channel subfamily C member 1 (TRPC1), mRNA
GAATGGAAGTTTGCTCGTGCCAAGCTTTGGCTTAGCTACTTTGATGACAAATGCACACTA
CCTCCACCTTTCAATGTTATTCCCTCCCCCAAGACCATCTGTTATCTTTTCAACAGTCTC
AGTAAATGGATCTGCTCTCATACATCAAGTGGCAAAGTGAAACGTCAGAACAGCCTGAAG
GAATGGAGAAATCTGAAGCAAAAGAGAGATGAGAATTATCAAAAGGTGATGTGTTGTTTA
GTCCACCGTTACTTGACTTCCATGAGACAGAAGATGCAAAGCACAGATCAGGCAACTGTG
GAAAACCTGAATGAACTGCGGCAAGACTTATCAAAATTCCGAAATGAAATGAGAGACCTG
CTTGGGTTTCGAACGTCTAAATATGCTATGTTTTATCCAAGAAACTAA
>XM_032193023.1 PREDICTED: Aythya fuligula transient receptor potential cation channel subfamily C member 1 (TRPC1), transcript variant X2, mRNA
GAATGGAAATTTGCTCGTGCCAAACTTTGGCTTAGCTACTTCGATGACAAATGCACACTA
CCTCCACCTTTCAATGTTATTCCATCTCCCAAGACTATCTGTTATCTCTTCAACAGTCTC
AGTAAATGGATCTGTTCTCACACATCAAGTGGCAAAGTGAAACGTCAGAACAGCCTTAAG
GAATGGAGAAATCTGAAGCAGAAGAGAGATGAGAATTATCAAAAGGTGATGTGCTGCTTA
GTCCACCGTTACTTGACATCCATGAGACAGAAGATGCAAAGCACGGATCAGGCAACTGTA
GAAAACCTAAATGAATTGCGGCAAGACTTATCAAAATTCCGAAACGAAATGAGAGACCTA
CTTGGCTTTCGAACTTCTAAATATGCGATGTTTTATCCAAGAAATTAA
>XM_014951749.1 PREDICTED: Calidris pugnax transient receptor potential cation channel, subfamily C, member 1 (TRPC1), transcript variant X2, mRNA
GAATGGAAGTTTGCTCGTGCCAAGCTCTGGCTTAGCTACTTCGATGACAAATGCACACTA
CCTCCACCTTTCAACGTTATTCCCTCTCCCAAGACTATCTGTTACCTTTTCAACAGTCTC
AGTAAATGGATCTGCTCTCACACGTCAAGTGGCAAAGTGAAACGTCAGAACAGCCTAAAG
GAATGGAGGAATCTGAAGCAAAAGAGAGATGAGAATTATCAGAAGGTGATGTGTTGCTTA
GTCCACCGTTACCTGACTTCCATGAGACAGAAGATGCAAAGCACGGATCAGGCAACTGTA
GAAAACCTAAATGAACTACGGCAAGACTTATCAAAATTCCGAAACGAAATGAGAGACCTG
CTTGGCTTTCGAACTTCTAAATATGCGATGTTTTATCCAAGAAACTAA
>XM_033068201.2 PREDICTED: Catharus ustulatus transient receptor potential cation channel subfamily C member 1 (TRPC1), mRNA
GAGTGGAAGTTTGCTCGTGCCAAGCTTTGGCTTAGCTACTTTGATGATAAATGCACGCTC
CCTCCACCTTTTAACGTTATACCCTCTCCCAAGACTATTTGTTACCTCTTCAACAGCCTC
AGTAAATGGATCTGCTCTCATACATCAAGTGGCAGAGTGAAACGTCAGAACAGCCTCAAG
GAGTGGAGAAATCTGAAGCAGAAGAGAGATGAGAATTACCAAAAGGTGATGTGTTGCTTA
GTCCACCGTTACTTGACTTCCATGAGACAGAAGATGCAGAGTACGGATCAGGCCACTGTG
GAAAACCTCAATGAGCTGCGGCAGGATTTGTCAAAATTCCGGAACGAAATGAGAGACCTG
CTTGGCTTTCGAACTTCTAAATATGCTATGTTTTATCCAAGAAACTAA
>XM_042821038.1 PREDICTED: Centrocercus urophasianus transient receptor potential cation channel subfamily C member 1 (TRPC1), transcript variant X2, mRNA
GAATGGAAATTTGCTCGTGCCAAACTTTGGCTTAGCTATTTTGATGACAAGTGCACTCTA
CCTCCGCCTTTCAATGTGATTCCATCTCCCAAGACTATCTGTTATCTCTTCAACAGTCTC
AGTAAATGGATTTGCTCTCATACATCAAGTGGCAAAGTGAAACGGCAGAACAGCCTTAAG
GAATGGAGAAATCTGAAGCAGAAGAGAGATGAGAATTATCAAAAGGTGATGTGTTGCTTA
GTTCACCGTTATTTGACATCCATGAGGCAAAAGATGCAAAGCACAGATCAGGCAACTGTG
GAAAACCTAAATGAGCTGAGGCAAGACTTATCAAAATTCCGGAATGAAATGAGAGACCTA
CTTGGCTTTCGAACTTCAAAATATGCTATGTTTTATCCAAGGAATTAA
>XM_032119049.1 PREDICTED: Corvus moneduloides transient receptor potential cation channel subfamily C member 1 (TRPC1), transcript variant X4, mRNA
GAGTGGAAGTTTGCTCGTGCCAAGCTTTGGCTTAGCTACTTTGATGATAAATGCACACTC
CCTCCACCTTTCAACATTATACCCTCTCCCAAGACTATCTGTTACCTTTTCAACAGTCTC
AGTAAATGGATCTGCTCTCATACATCAAGTGGCAAAGTGAAACGTCAGAACAGCCTAAAG
GAATGGAGAAATCTGAAACAGAAGAGAGATGAGAATTACCAGAAGGTGATGTGTTGCTTA
GTCCACCGTTACTTGACTTCCATGAGACAGAAGATGCAAAGTACAGATCAGGCCACTGTG
GAAAACCTCAATGAACTGCGGCAGGACTTGTCAAAATTCCGGAATGAAATGAGAGACCTG
CTTGGCTTTCGGACTTCTAAATATGCTATGTTTTATCCAAGAAACTAA
>XM_015871465.2 PREDICTED: Coturnix japonica transient receptor potential cation channel subfamily C member 1 (TRPC1), mRNA
GAATGGAAATTTGCTCGTGCCAAACTTTGGCTTAGCTATTTTGATGACAAATGCACGCTA
CCTCCACCTTTCAATGTTATTCCATCTCCCAAGACTATCTGTTATCTCTTCAACAGTCTT
AGTAAATGGATTTGCTCTCATACATCAAGTGGCAAAGTGAAACGTCAGAACAGCCTTAAG
GAATGGAGAAATCTGAAGCAAAAGAGAGATGAGAATTATCAGAAGGTGATGTGTTGCTTA
GTTCACCGTTACTTGACATCCATGAGGCAGAAGATGCAAAGCACAGATCAGGCAACTGTG
GAAAACCTAAATGAACTGAGGCAAGACTTATCAAAATTCCGGAATGAAATGAGAGACCTA
CTTGGCTTTCGAACTTCAAAATATGCCATGTTTTATCCAAGGAATTAA
>XM_054074650.1 PREDICTED: Cuculus canorus transient receptor potential cation channel subfamily C member 1 (TRPC1), transcript variant X2, mRNA
GAATGGAAGTTTGCTCGTGCCAAGCTTTGGCTTAGCTACTTTGATGACAAATGCACGCTA
CCTCCACCTTTCAATGTTATTCCCTCTCCCAAGACTATCTGTTATCTTTTCAACAGTCTC
AGTAAATGGATTTGCTCTCATACATCAAGTGGCAAAGTGAAACGTCAGAACAGCCTAAAG
GAATGGAGAAATCTGAAGCAAAAGAGAGATGAGAATTATCAAAAGGTGATGTGTTGCTTA
GTTCACCGTTACTTGACTTCCATGAGGCAGAAGATGCAAAGCACGGATCAGGCAACTGTG
GAAAACTTAAATGAACTGCGGCAGGACTTGTCGAAATTCCGAAATGAAATGAGAGACCTG
CTTGGCTTTCGAACTTCAAAATATGCTATGTTTTATCCACGAAACTAA
>XM_026101679.1 PREDICTED: Dromaius novaehollandiae transient receptor potential cation channel subfamily C member 1 (TRPC1), transcript variant X2, mRNA
GAGTGGAAGTTTGCTCGTGCCAAGCTTTGGCTTAGTTACTTTGATGACAAATGCACACTA
CCACCACCTTTCAATGTCATCCCCTCTCCCAAGACTATTTGCTATCTTTTTAACAGCCTC
AGTAAATGGATCTGCTCTCATACATCAAGTGGCAAAGTGAAACGTCAGAATAGCCTAAAG
GAATGGAGAAATCTGAAGCAAAAGAGAGATGAGAATTATCAAAAGGTGATGTGTTGCTTA
GTCCACCGTTATTTGACTTCCATGAGACAGAAGATGCAAAGTACCGATCAGGCGACCGTG
GAAAACCTAAATGAACTGCGGCAAGACTTATCAAAGTTCCGAAATGAAATGAGAGACCTA
CTTGGCTTTCGAACTTCTAAATATGCTATGTTTTACCCAAGAAATTAA
>XM_009900939.2 PREDICTED: Dryobates pubescens transient receptor potential cation channel subfamily C member 1 (TRPC1), mRNA
GAATGGAAGTTTGCTCGTGCCAAGCTTTGGCTTAGCTACTTTGATGACAAATGCACGCTA
CCTCCACCTTTCAATGTTATTCCCTCCCCCAAGACTATCTGTTATCTTTTCAACAGTCTC
AGTAAATGGATCTGCTCTCATACATCAAGTGGCAAAGTGAAACGTCAGAACAGCCTAAAG
GAATGGAGAAACCTGAAGCAAAAGAGGGATGAGAACTACCAAAAGGTGATGTGCTGCTTA
GTCCACCGTTACTTGACTTCCATGAGACAGAAGATGCAAAGCACGGATCAGGCCACTGTG
GAAAACCTGAATGAGCTGCGGCAAGACTTGTCCAAGTTCCGGAATGAAATGAGAGACCTG
CTTGGCTTTCGAACTTCTAAGTATGCCATGTTTTATCCAAGAAACTAA
>XM_027787203.2 PREDICTED: Falco peregrinus transient receptor potential cation channel subfamily C member 1 (TRPC1), transcript variant X2, mRNA
GAATGGAAGTTTGCTCGTGCCAAGCTTTGGCTTAGCTACTTTGATGACAAATGCACGCTA
CCTCCACCTTTCAATGTTATTCCCTCTCCCAAGACTATCTGTTATCTTTTCAACAGTCTC
AGTAAATGGATCTGCTCTCATACATCAAGTGGCAAAGTGAAACGTCAGAACAGCCTAAAG
GAATGGAGAAATCTGAAACAAAAGAGAGATGAAAATTATCAAAAGGTGATGTGTTGCTTA
GTCCATCGTTACTTGACTTCCATGAGACAGAAGATGCAAAGCACGGATCAGGCAACTGTG
GAAAACCTAAATGAACTGCGGCAAGACTTGTCAAAATTCCGAAATGAAATGAGAGACCTG
CTTGGCTTTCGAACTTCTAAATACGCTATGTTTTATCCAAGAAACTAA
>XM_046898373.1 PREDICTED: Gallus gallus transient receptor potential cation channel subfamily C member 1 (TRPC1), transcript variant X3, mRNA
GAATGGAAATTTGCTCGTGCCAAACTTTGGCTTAGCTATTTTGATGACAAATGCACGCTA
CCTCCACCTTTCAATGTTATTCCGTCTCCCAAGACTATCTGTTATCTCTTCAACAGTCTC
AGTAAATGGATTTGCTCTCATACATCGAGTGGCAAAGTGAAACGTCAGAACAGCCTTAAG
GAATGGAGAAATCTGAAGCAAAAGAGAGACGAGAATTATCAGAAGGTGATGTGTTGCTTA
GTTCACCGCTACTTGACGTCCATGAGGCAGAAGATGCAAAGCACAGATCAGGCAACTGTG
GAAAATCTAAATGAACTGAGGCAAGACTTATCAAAGTTCCGGAATGAAATGAGAGACCTC
CTTGGCTTTCGAACTTCAAAATATGCTATGTTTTATCCGAGGAATTAA
>XM_059822372.1 PREDICTED: Gavia stellata transient receptor potential cation channel subfamily C member 1 (TRPC1), transcript variant X8, mRNA
GAATGGAAGTTTGCTCGTGCCAAGCTTTGGCTTAGCTACTTTGATGACAAATGCACGCTA
CCTCCACCTTTCAATGTTATTCCTTCTCCCAAGACTATCTGTTATCTTTTCAACAGTCTC
AGTAAATGGATCTGCTCTCATACATCAAGTGGCAAAGTGAAACGTCAAAACAGCCTAAAG
GAATGGAGAAATCTGAAGCAAAAGAGAGATGAGAATTATCAAAAGGTGATGTGTTGCTTG
GTCCACCGTTACTTGACTTCCATGAGACAGAAGATGCAAAGCACAGATCAGGCAACTGTG
GAAAACCTAAATGAACTGCGGCAAGACTTGTCAAAATTCAGAAATGAAATGAGAGACCTG
CTTGGCTTTCGAACTTCTAAATATGCTATGTTTTATCCAAGAAACTAA
>XM_054835691.1 PREDICTED: Grus americana transient receptor potential cation channel subfamily C member 1 (TRPC1), transcript variant X4, mRNA
GAATGGAAATTTGCTCGTGCCAAGCTTTGGCTTAGCTACTTTGATGACAAATGCACGCTA
CCTCCACCTTTCAATGTTATTCCCTCTCCCAAGACTATCTGCTATCTTTTCAACAGTCTC
AGTAAATGGATCTGCTCTCATACATCAAGTGGCAAAGTGAAACGTCAGAACAGCCTGAAG
GAATGGAGAAATCTGAAGCAAAAGAGAGATGAAAATTATCAAAAGGTGATGTGTTGCTTA
GTCCACCGTTACTTGACTTCCATGAGACAGAAGATGCAAAGCACGGATCAGGCAACTGTG
GAAAACCTAAATGAACTGCGGCAAGACTTGTCAAAATTCCGAAATGAAATGAGAGACCTG
CTTGGTTTTCGAACTTCAAAATATGCTATGTTTTATCCAAGAAACTAA
>XM_050902560.1 PREDICTED: Gymnogyps californianus transient receptor potential cation channel subfamily C member 1 (TRPC1), transcript variant X2, mRNA
GAATGGAAGTTTGCTCGTGCCAAGCTTTGGCTTAGCTACTTTGATGACAAATGCACGCTA
CCTCCACCTTTCAATGTTATTCCCTCTCCCAAGACTATCTGTTATCTTTTCAACAGTCTC
AGTAAATGGATCTGCTCTCATACATCAAGTGGCAAAGTGAAACGTCAGAACAGCTTAAAG
GAGTGGAGAAATCTGAAGCAAAAGAGAGATGAGAATTATCAAAAGGTGATGTGTTGCTTA
GTCCACCGTTACTTGACTTCCATGAGACAGAAGATGCAAAGCACGGATCAGGCAACTGTG
GAAAACCTAAATGAACTGCGGCAAGACTTGTCAAAATTCCGAAATGAAATGAGAGACCTG
CTTGGCTTTCGAACTTCTAAATATGCTATGTTTTATCCAAGAAACTAA
>XM_059855385.1 PREDICTED: Haemorhous mexicanus transient receptor potential cation channel subfamily C member 1 (TRPC1), mRNA
GAGTGGAAGTTTGCTCGTGCCAAGCTTTGGCTTAGCTACTTCGATGATAAATGCACACTC
CCTCCACCTTTTAACGTTATACCCTCTCCCAAGACAATTTGTTACCTTTTCAACAGTCTC
AGTAAATGGATCTGCTCTCATACATCGAGTGGCAAAGTGAAACGTCAGAACAGCCTCAAG
GAATGGAGAAATCTGAAGCAGAAGAGAGATGAGAATTACCAAAAGGTGATGTGTTGCTTA
GTCCACCGTTACTTGACCTCCATGAGACAGAAGATGCAGAGTACGGATCAGGCCACTGTG
GAGAACCTCAATGAACTGCGACAGGACTTGTCAAAGTTCCGCAACGAAATGAGAGACCTG
CTTGGCTTTCGAACTTCCAAGTATGCTATGTTTTATCCAAGAAACTAA
>XM_040074389.2 PREDICTED: Hirundo rustica transient receptor potential cation channel subfamily C member 1 (TRPC1), mRNA
GAGTGGAAGTTTGCTCGTGCCAAGCTTTGGCTTAGCTACTTCGATGATAAATGCACGCTC
CCTCCTCCTTTTAACGTTATACCCTCTCCCAAGACTATTTGTTACCTTTTCAACAGTCTC
AGTAAATGGATCTGCTCTCATACATCAAGTGGCAAAGTGAAACGTCAGAACAGCCTCAAG
GAATGGAGAAATCTGAAGCAGAAGAGAGATGAGAATTACCAAAAGGTGATGTGTTGCTTA
GTCCACCGCTACTTGACTTCCATGAGACAGAAGATGCAAAGTACAGATCAGGCCACCGTG
GAAAACCTCAATGAGCTGCGGCAGGACTTGTCAAAATTCCGGAACGAAATGAGAGACCTG
CTTGGCTTTCGAACTTCTAAATATGCTATGTTTTATCCAAGAAACTAA
>XM_054386358.1 PREDICTED: Indicator indicator transient receptor potential cation channel subfamily C member 1 (TRPC1), transcript variant X7, mRNA
GAATGGAAGTTTGCTCGTGCCAAGCTTTGGCTTAGCTACTTTGATGACAAATGCACACTC
CCTCCACCTTTCAATGTTATTCCCTCCCCCAAGACTATCTGTTATCTTTTCAACAGTCTT
AGTAAATGGATCTGCTCTCATACATCAAGTGGCAAAGTGAAACGTCAGAACAGCCTAAAG
GAATGGAGAAATCTGAAGCAAAAGAGGGATGAGAACTACCAAAAGGTCATGTGCTGCTTA
GTCCATCGTTACTTGACTTCCATGAGACAAAAGATGCAAAGCACAGATCAGGCCACTGTG
GAAAACCTGAATGAGCTGCGGCAAGATTTGTCAAAATTCCGGAATGAAATGAGAGACCTG
CTTGGCTTTCGAACTTCTAAGTATGCCATGTTTTATCCAAGAAACTAA
>XM_042878429.1 PREDICTED: Lagopus leucura transient receptor potential cation channel subfamily C member 1 (TRPC1), transcript variant X3, mRNA
GAATGGAAATTTGCTCGTGCCAAACTCTGGCTTAGCTATTTTGATGACAAATGCACTCTA
CCTCCGCCTTTCAATGTGATTCCATCTCCCAAGACTATCTGTTATCTCTTCAACAGTCTC
AGTAAATGGATTTGCTCTCATACATCAAGTGGCAAAGTGAAACGGCAGAATAGCCTTAAG
GAATGGAGGAATCTGAAGCAGAAGAGAGATGAGAATTATCAAAAGGTGATGTGTTGCTTA
GTTCACCGTTATTTGACATCCATGAGGCAAAAGATGCAAAGCACAGATCAGGCAACTGTG
GAAAACCTAAATGAGCTGAGGCAAGACTTATCAAAATTCCGCAATGAAATGAGAGACCTA
CTTGGCTTTCGAACTTCAAAATATGCTATGTTTTATCCAAGGAATTAA
>XM_031505645.1 PREDICTED: Lonchura striata transient receptor potential cation channel subfamily C member 1 (TRPC1), transcript variant X2, mRNA
GAGTGGAAGTTTGCTCGTGCCAAGCTTTGGCTTAGCTACTTCGATGATAAATGCACGCTC
CCTCCACCTTTTAACGTTATACCCTCTCCCAAGACAATATGTTACCTTTTCAACAGTCTC
AGTAAATGGATCTGCTCTCATACATCAAGTGGCAAAGTGAAACGTCAGAACAGCCTCAAG
GAATGGAGAAATCTGAAGCAGAAGAGAGATGAGAATTACCAAAAGGTGATGTGTTGCTTA
GTGCACCGTTACCTGACTTCCATGAGGCAGAAGATGCAGAGTACGGATCAGGCCACTGTG
GAAAACCTCAATGAACTGCGGCAGGACTTGTCAAAATTCCGGAACGAAATGAGAGACCTG
CTTGGCTTTCGAACTTCCAAATATGCTATGTTTTATCCAAGAAACTAA
>XM_051782042.1 PREDICTED: Manacus candei transient receptor potential cation channel subfamily C member 1 (TRPC1), transcript variant X2, mRNA
GAGTGGAAGTTCGCTCGTGCCAAGCTCTGGCTCAGCTACTTTGATGACAAATGCACACTC
CCCCCACCTTTCAATGTCATCCCTTCTCCCAAGACTATCTGTTACCTCTTCAACAGTCTC
AGTAAATGGATCTGCTCTCATACATCAAGTGGCAAAGTGAAACGTCAGAACAGCCTGAAG
GAATGGAGAAATCTGAAGCAAAAGAGAGATGAGAATTACCAAAAGGTGATGTGTTGCTTA
GTCCACCGTTACTTGACTTCCATGAGACAGAAGATGCAAAGTACGGATCAGGCAACTGTG
GAAAACCTCAACGAGCTGCGGCAGGACCTGTCGAAATTCCGCAATGAGATGAGAGACCTG
CTCGGCTTCCGCACTTCTAAATACGCCATGTTTTATCCAAGGAACTAA
>XM_031047253.2 PREDICTED: Melopsittacus undulatus transient receptor potential cation channel subfamily C member 1 (TRPC1), transcript variant X2, mRNA
GAATGGAAGTTTGCTCGTGCCAAGCTTTGGCTTAGCTACTTTGATGACAAATGCACGCTA
CCTCCACCTTTCAATGTTATTCCCTCTCCCAAGACTATCTGTTATCTTTTCAACAGTCTT
AGTAAATGGATCTGCTCTCATACATCAAGTGGCAAAGTGAAACGTCAGAACAGTCTAAAG
GAATGGAGAAATCTGAAGCAGAAGAGAGATGAAAATTATCAAAAGGTGATGTGTTGCTTA
GTCCACCGTTACTTGACTTCCATGAGACAGAAGATGCAAAGCACAGATCAGGCAACTGTG
GAAAACCTAAATGAACTGCGGCAAGACTTGTCAAAGTTTCGAAATGAAATGAGAGACCTG
CTTGGTTTTCGAACTTCTAAATATGCTATGTTTTATCCGAGAAACTAA
>XM_038145753.1 PREDICTED: Motacilla alba alba transient receptor potential cation channel subfamily C member 1 (TRPC1), mRNA
GAGTGGAAGTTTGCTCGTGCCAAGCTTTGGCTTAGCTATTTTGATGATAAATGCACACTC
CCTCCACCTTTTAATGTTATACCCTCTCCCAAGACAATTTGTTACCTTTTCAACAGTCTC
AGTAAATGGATCTGCTCTCATACATCAAGTGGCAAAGTGAAACGTCAGAACAGCCTCAAG
GAATGGAGAAATCTGAAGCAGAAGAGAGATGAGAATTACCAAAAGGTGATGTGCTGCTTA
GTCCACCGTTACTTGACTTCCATGAGACAGAAGATGCAGAGCACGGATCAGGCCACCGTG
GAAAACCTCAATGAACTGCGGCAGGACTTGTCAAAATTCCGGAACGAAATGAGAGACCTG
CTTGGCTTTCGAACTTCCAAATATGCTATGTTTTATCCAAGAAACTAA
>XM_056499093.1 PREDICTED: Oenanthe melanoleuca transient receptor potential cation channel subfamily C member 1 (TRPC1), mRNA
GAGTGGAAGTTTGCTCGTGCCAAGCTTTGGCTTAGCTACTTCGATGATAAATGCACGCTC
CCTCCACCTTTTAATGTTATACCCTCTCCCAAGACTATTTGTTACCTTTTCAACAGTCTC
AGTAAATGGATCTGCTCTCATACATCAAGTGGCAGAGTGAAACGTCAGAACAGCCTCAAG
GAATGGAGAAATCTGAAGCAGAAGAGAGATGAGAATTATCAAAAGGTGATGTGTTGCTTA
GTCCACCGTTACTTGACTTCCATGAGACAGAAGATGCAAAGTACGGATCAGGCCACTGTG
GAAAACCTCAATGAACTGCGGCAGGATTTGTCAAAGTTCCGGAACGAGATGAGAGACCTG
CTTGGCTTTCGAACTTCTAAATATGCTATGTTTTATCCAAGAAACTAA
>XM_015637144.2 PREDICTED: Parus major transient receptor potential cation channel subfamily C member 1 (TRPC1), mRNA
GAGTGGAAGTTTGCTCGTGCCAAGCTCTGGCTTAGCTACTTCGATGATAAATGCACGCTC
CCTCCACCTTTCAACGTTATCCCCTCTCCCAAGACTATTTGTTACCTTTTCAACAGTCTC
AGTAAATGGATCTGCTCTCATACATCAAGTGGCAAAGTGAAACGTCAGAACAGCCTCAAG
GAATGGAGAAATCTGAAGCAGAAGAGAGATGAGAATTACCAAAAGGTGATGTGTTGCTTA
GTCCACCGTTACTTGACTTCCATGAGGCAGAAAATGCAAAGTACGGATCAGGCCACAGTG
GAAAACCTCAACGAACTGCGGCAGGACTTGTCAAAGTTCCGGAATGAAATGAGAGACCTG
CTTGGCTTCCGAACTTCTAAGTATGCTATGTTTTATCCAAGAAACTAA
>XM_039722231.1 PREDICTED: Passer montanus transient receptor potential cation channel subfamily C member 1 (TRPC1), transcript variant X3, mRNA
GAGTGGAAGTTTGCTCGTGCCAAGCTTTGGCTTAGCTACTTTGATGATAAATGCACACTC
CCCCCACCTTTTAATGTTATACCCTCTCCCAAGACCATTTGTTACCTTTTCAACAGTCTC
AGTAAATGGATCTGCTCTCATACATCAAGTGGCAAAGTGAAACGTCAGAACAGCCTCAAG
GAATGGAGAAATCTGAAGCAGAAGAGAGATGAGAATTACCAAAAGGTGATGTGTTGCTTA
GTCCACCGTTACCTGACTTCCATGAGGCAGAAGATGCAGAGTACAGATCAGGCCACTGTG
GAAAACCTCAATGAGCTGCGGCAGGACTTGTCAAAATTCCGGAATGAAATGAGAGACCTG
CTCGGCTTCCGAACTTCCAAATATGCTATGTTTTATCCAAGAAACTAA
>XM_061452899.1 PREDICTED: Pezoporus flaviventris transient receptor potential cation channel subfamily C member 1 (TRPC1), transcript variant X2, mRNA
GAATGGAAGTTTGCTCGTGCCAAGCTTTGGCTTAGCTACTTTGATGACAAATGCACGCTA
CCTCCACCTTTCAATGTTATTCCCTCTCCCAAGACTATCTGTTATCTTTTCAACAGTCTT
AGTAAATGGATCTGCTCTCATACATCAAGTGGCAAAGTGAAACGTCAGAACAGTCTAAAG
GAATGGAGAAATCTGAAGCAGAAGAGAGATGAAAATTATCAAAAGGTGATGTGTTGCTTA
GTCCACCGTTACTTGACTTCCATGAGGCAGAAGATGCAAAGCATGGATCAGGCAACTGTG
GAAAACCTAAATGAACTGCGGCAAGACTTGTCAAAATTTCGAAATGAAATGAGAGACCTG
CTTGGTTTTCGAACTTCTAAATATGCCATGTTTTATCCAAGAAACTAA
>XM_031596286.1 PREDICTED: Phasianus colchicus transient receptor potential cation channel subfamily C member 1 (TRPC1), mRNA
GAATGGAAATTTGCTCGTGCCAAACTTTGGCTTAGCTATTTTGATGACAAATGCACGCTA
CCTCCACCTTTCAATGTGATTCCATCTCCCAAGACTATCTGTTATCTCTTCAATAGTCTC
AGTAAATGGATTTGCTCTCATACATCAAGTGGCAAAGTGAAACGTCAGAATAGCCTTAAG
GAATGGAGAAATCTGAAGCAAAAGAGAGATGAGAATTATCAAAAGGTGATGTGTTGCTTA
GTTCACCGTTACTTGACATCCATGAGGCAAAAGATGCAAAGCACAGATCAGGCAACTGTG
GAAAACCTAAATGAACTGAGGCAAGACTTATCAAAATTCCGGAATGAAATGAGAGACCTA
CTTGGCTTTCGAACTTCAAAATATGCTATGTTTTATCCAAGGAATTAA
>XM_058844320.1 PREDICTED: Poecile atricapillus transient receptor potential cation channel subfamily C member 1 (TRPC1), mRNA
GAGTGGAAGTTTGCTCGTGCCAAGCTTTGGCTTAGCTACTTCGATGATAAATGCACGCTC
CCTCCACCTTTCAACGTTATACCCTCTCCCAAGACTATTTGTTACCTTTTCAACAGTCTC
AGTAAATGGATCTGCTCTCATACATCGAGTGGCAAAGTGAAACGTCAGAACAGCCTCAAG
GAATGGAGAAATCTGAAGCAGAAGAGAGATGAGAATTACCAGAAGGTGATGTGTTGCTTA
GTCCACCGTTACTTGACTTCCATGAGGCAGAAAATGCAAAGTACGGATCAGGCCACAGTG
GAAAACCTCAATGAACTGCGGCAGGACTTGTCAAAATTCCGGAATGAAATGAGAGACCTG
CTTGGCTTTCGAACTTCTAAGTATGCTATGTTTTATCCAAGAAACTAA
>XM_041475765.1 PREDICTED: Pyrgilauda ruficollis transient receptor potential cation channel subfamily C member 1 (TRPC1), transcript variant X3, mRNA
GAGTGGAAGTTTGCTCGTGCCAAGCTTTGGCTTAGCTACTTTGATGATAAATGCACACTC
CCCCCACCTTTTAACGTTATACCTTCTCCCAAGACCATTTGTTACCTTTTCAACAGTCTC
AGTAAATGGATCTGCTCTCATACATCAAGTGGCAAAGTGAAACGTCAGAACAGCCTCAAG
GAATGGAGAAATCTGAAACAGAAGAGAGATGAGAATTACCAAAAGGTGATGTGTTGCTTA
GTCCACCGTTACCTGACTTCCATGAGACAGAAGATGCAGAGTACGGATCAGGCCACTGTG
GAAAACCTCAATGAGCTGCGGCAGGACTTGTCGAAATTCCGGAACGAAATGAGAGACCTG
CTTGGCTTTCGAACTTCCAAGTATGCTATGTTTTATCCACGAAACTAA
>XM_054206744.1 PREDICTED: Rissa tridactyla transient receptor potential cation channel subfamily C member 1 (TRPC1), transcript variant X2, mRNA
GAATGGAAGTTTGCTCGTGCCAAGCTTTGGCTTAGCTACTTTGATGACAAATGCACACTA
CCTCCACCTTTCAATGTTATTCCCTCTCCCAAGACTATCTGTTATCTTTTCAACAGTCTC
AGTAAATGGATCTGCTCTCATACATCAAGTGGCAAAGTGAAACGTCAGAACAGCCTAAAG
GAATGGAGAAATCTGAAGCAAAAGAGAGATGAGAATTATCAAAAGGTGATGTGTTGCTTA
GTCCACCGTTACTTGACTTCCATGAGGCAGAAGATGCAAAGCACGGATCAGGCAACTGTG
GAAAACTTAAATGAACTGCGGCAAGACTTGTCAAAATTCCGAAATGAAATGAGAGACCTG
CTTGGCTTTCGAACTTCTAAATATGCTATGTTTTATCCAAGAAACTAA
>XM_014877938.1 PREDICTED: Sturnus vulgaris transient receptor potential cation channel, subfamily C, member 1 (TRPC1), transcript variant X1, mRNA
GAGTGGAAGTTTGCTCGTGCCAAGCTTTGGCTTAGCTACTTTGATGATAAATGCACGCTG
CCTCCACCTTTTAATGTTATACCCTCTCCCAAGACTATTTGTTACCTTTTCAACAGTCTC
AGTAAATGGATCTGCTCTCATACATCAAGTGGCAAAGTGAAACGTCAGAACAGCCTCAAG
GAATGGAGAAATCTGAAGCAGAAGAGAGATGAGAATTACCAAAAGGTGATGTGTTGTTTA
GTCCACCGGTACTTGACTTCCATGAGACAGAAGATGCAAAGTACAGATCAGGCCACTGTG
GAAAACCTCAATGAGCTGCGGCAGGATTTGTCAAAATTCCGCAACGAAATGAGAGACCTG
CTTGGCTTTCGAACTTCGAAATATGCTATGTTTTATCCAAGAAACTAA
>XM_042797738.1 PREDICTED: Tyto alba transient receptor potential cation channel subfamily C member 1 (TRPC1), mRNA
GAATGGAAGTTTGCTCGTGCCAAGCTTTGGCTTAGCTACTTTGATGACAAATGCACGCTA
CCTCCACCTTTCAATGTTATTCCCTCTCCCAAGACTATCTGTTATCTTTTCAACAGTCTT
AGTAAATGGATCTGCTCTCATACATCAAGTGGCAAAGTGAAACGTCAGAACAGCCTGAAG
GAATGGAGAAATCTGAAGCAAAAGAGAGATGAGAATTACCAAAAGGTGATGTGTTGCTTA
GTCCACCGTTACTTGACTTCCATGAGACAGAAGATGCAAAGCACAGATCAGGCAACTGTG
GAAAACCTAAATGAACTGCGGCAAGATTTGTCAAAATTCCGAAATGAAATGAGAGACCTG
CTTGGCTTTCGAACTTCTAAATATGCTATGTTTTATCCAAGAAACTAG
>XM_014268763.2 PREDICTED: Zonotrichia albicollis transient receptor potential cation channel subfamily C member 1 (TRPC1), mRNA
GAGTGGAAGTTTGCTCGTGCCAAGCTTTGGCTTAGCTACTTTGATGATAAATGCACACTC
CCCCCACCTTTTAATGTTATTCCCTCTCCCAAGACCATTTGTTACCTTTTCAACAGTCTC
AGTAAATGGATCTGCTCTCATACATCAAGTGGCAAAGTGAAACGTCAGAACAGCCTCAAG
GAATGGAGAAATCTGAAGCAGAAGAGAGATGAGAATTACCAAAAGGTGATGTGCTGCTTA
GTGCACCGTTACTTGACTTCCATGAGACAGAAGATGCAGAGTACGGATCAGGCCACTGTG
GAGAACCTCAATGAACTGCGGCAGGACTTGTCAAAGTTCCGCAACGAAATGAGAGACCTG
CTCGGCTTCCGAACTTCCAAATATGCCATGTTCTATCCAAGAAACTAA
