# Supplementary material for: Molecular evolution of TRPC4 regulatory sequences supports a role in mammalian thermoregulatory adaptation
Source: PeerJ. 2025 Jul 8;13:e19697. doi: 10.7717/peerj.19697 (PMC12248226; doi:10.7717/peerj.19697)
Supplement: Supplemental Information 1 — Required and optional parameters that are read by the codeml package of PAML. This file is for information only, an explicit value must be selected for Model and the dummy file names must be replaced with explicit paths to function. The sequence and guide tree files are in standard formats (FASTA and Newick, respectively). [file peerj-13-19697-s001.zip › input.files/untrimmed.alignments.with.original.accessions/bird.trpc3.fas]

>XM_046915415.1 PREDICTED: Gallus gallus transient receptor potential cation channel subfamily C member 3 (TRPC3), transcript variant X1, mRNA
GAGTGGAAGTTTGCTCGTTCTAAACTTTGGTTATCGTATTTTGATGATGGAAAAACATTA
CCTCCACCATTTAGTCTTGTACCAAGTCCCAAATCGTTTTTCTATTTCATCATGAGGATC
ATTAACTTTTCTAAGTGCAGGAGGAGACGGCTGCAGAAGGACATTGAAATGGGAATGGGC
AATTCCAAATCGAGGTTAAACCTTTTCACTCAGTCGAACTCCCGAGTTTTTGAATCACAC
AGTTTTAACAGCATTCTCAATCAGCCAACACGCTATCAGCAAATAATGAAAAGACTGATA
AAACGTTACGTTCTGAAAGCACAAGTGGACAAAGAAAATGATGAAGTAAATGAAGGTGAA
TTAAAGGAGATCAAACAAGATATCTCCAGTCTTCGCTATGAACTTTTGGAGGACAAGTCC
CAGGCGACAGAAGAGTTAGCCATTTTAATACATAAACTCAGCGAGAAACTCAATCCCAAT
ATGTTGAGATGTGAA
>XM_030272006.3 PREDICTED: Taeniopygia guttata transient receptor potential cation channel subfamily C member 3 (TRPC3), mRNA
GAATGGAAGTTTGCTCGTTCTAAACTTTGGCTGTCATATTTTGATGATGGAAAAACATTA
CCTCCACCCTTCAGTCTTGTACCAAGCCCCAAATCTTTTTTCTATTTCATCATGAGGATC
ATTAACTTTTCTAAGTGCAGGAGGAGACGGCTACAGAAGGACATTGAAATGGGAATGGGC
AACTCCAAATCGAGGTTAAACCTTTTCACTCAGTCAAATTCCAGAGTTTTTGAATCCCAC
AGTTTTAACAGCATTCTCAATCAGCCAACACGCTATCAGCAAATAATGAAGAGACTGATA
AAACGTTATGTTCTGAAAGCACAAGTGGACAAAGAAAATGATGAAGTCAATGAAGGTGAA
TTAAAGGAAATCAAACAGGACATCTCCAGTCTTCGCTATGAACTCTTGGAGGATAAGTCC
CAAGCAACAGAAGAGCTGGCAATTTTAATACATAAACTCAGTGAGAAACTAAATCCTAAT
ATGCTGAGATGTGAA
>XM_021269501.3 PREDICTED: Anas platyrhynchos transient receptor potential cation channel subfamily C member 3 (TRPC3), transcript variant X3, mRNA
GAGTGGAAGTTTGCTCGTTCTAAACTTTGGTTATCATATTTTGATGATGGAAAAACATTA
CCTCCACCCTTTAGTCTTGTACCAAGCCCCAAATCTTTTTTCTATTTCGTCATGAGGATC
ATTAACTTCTCTAAGTGCAGGAGAAGACGGCTACAGAAGGACATTGAAATGGGAATGGGC
AATTCCAAATCTAGGTTAAACCTTTTCACTCAGTCAAACTCCAGAGTTTTTGAATCACAC
AGCTTTAACAGCATTCTCAATCAGCCAACACGCTATCAGCAAATAATGAAAAGACTGATC
AAACGTTATGTTCTGAAAGCACAAGTGGACAGAGAAAATGACGAAGTAAATGAAGGTGAA
TTAAAGGAAATCAAACAAGATATCTCCAGTCTTCGCTACGAACTCTTGGAGGATAAATCC
CAGGCAACAGAAGAGTTAGCAATTCTAATACATAAACTCAGCGAGAAACTAAATCCTAAC
ATGTTGAGATGTGAA
>XM_005044647.1 PREDICTED: Ficedula albicollis transient receptor potential cation channel subfamily C member 3 (TRPC3), transcript variant X1, mRNA
GAGTGGAAGTTTGCTCGTTCTAAACTTTGGCTGTCGTATTTTGATGATGGAAAAACATTA
CCTCCACCCTTCAGTCTTGTACCAAGCCCCAAATCTTTTTTCTATTTCATCATGAGAATC
ATTAACTTTTCTAAGTGCAGGAGGAGACGGCTACAGAAGGACATTGAAATGGGAATGGGC
AATTCCAAATCAAGGCTAAACCTTTTCACTCAGTCGAACTCCAGAGTTTTTGAATCCCAC
AGTTTTAACAGCATTCTCAATCAGCCAACACGCTATCAGCAAATAATGAAGAGACTGATA
AAACGTTATGTTCTGAAAGCACAAGTGGACAAAGAAAATGATGAAGTCAATGAAGGTGAA
TTAAAGGAAATCAAACAGGACATCTCCAGTCTTCGCTATGAACTGTTGGAGGACAAATCC
CAAGCAACAGAAGAGTTGGCAATTTTAATACATAAACTCAGTGAGAAACTAAATCCTAAT
ATGCTGAGATGTGAA
>XM_005143002.3 PREDICTED: Melopsittacus undulatus transient receptor potential cation channel subfamily C member 3 (TRPC3), mRNA
GAGTGGAAGTTTGCTCGTTCTAAACTGTGGTTATCATATTTTGATGATGGAAAAACTTTA
CCTCCACCATTCAGTCTTGTACCAAGCCCCAAATCTTTTTTCTATTTCATCATGAGGATC
ATTAACTTTTCTAAGTGCAGAAGGAGACGACTACAGAAGGATATTGAAATGGGAATGGGC
AATTCCAAATCTAGGTTAAACCTTTTTCAG---TCGAACTCCAGAGTTTTTGAATCACAC
AGCTTCAACAGCATTCTCAATCAGCCAACACGCTATCAGCAAATAATGAAAAGGCTGATA
AAACGTTATGTTCTGAAAGCACAAGTGGACAAAGAAAATGATGAAGTAAATGAAGGTGAA
TTAAAGGAAATCAAACAGGATATCTCCAGTCTTCGCTATGAACTTTTGGAGGATAAGTCC
CAAGCAACAGAAGAATTAGCAATTTTAATACATAAACTCAGTGAGAAACTAAATCCTAAT
GTGTTGACATGTGAA
>XM_055797466.1 PREDICTED: Falco peregrinus transient receptor potential cation channel subfamily C member 3 (TRPC3), mRNA
GAGTGGAAGTTCGCTCGTTCTAAACTTTGGTTATCGTATTTTGATGATGGAAAAACATTA
CCTCCACCGTTCAGTCTTGTACCAAGCCCCAAATCTTTTTTCTATTTCATCATGAGGATC
ATTAACTTTTCTAAGTGCAGGAGGAGACATCTACAGAAGGATATAGAAATGGGAATGGGC
AATTCCAAATCTAGGTTAAACCTTTTCACTCAGTCGAACTCCAGAGTTTTTGAATCACAC
AGTTTTAACAGCATTCTCAATCAGCCAACACGCTATCAGCAAATAATGAAAAGACTGATA
AAACGTTATGTTTTGAAAGCACAAGTGGACAAAGAAAATGATGAAGTAAATGAAGGTGAA
TTAAAGGAAATCAAACAGGATATCTCCAGCCTTCGCTATGAACTTTTGGAGGATAAGTCC
CAAGCAACAGAAGAGTTGGCGATTTTAATCCATAAACTCAGTGAGAAACTAAATCCTAAT
ATGCTGAGGTGTGAA
>XM_008635734.2 PREDICTED: Corvus brachyrhynchos transient receptor potential cation channel subfamily C member 3 (TRPC3), mRNA
GAGTGGAAGTTTGCTCGTTCTAAACTTTGGCTGTCTTATTTTGATGATGGAAAAACATTA
CCTCCACCCTTCAGTCTTGTACCAAGCCCCAAATCTTTTTTCTATTTCATCATGAGGATC
GTTAACTTTTCAAAGTGCAGGAGGAGACGGCTACAGAAGGACATTGAAATGGGAATGGGC
AACTCCAAATCTAGGTTAAACCTTTTCACTCAGTCGAACTCCAGAGTTTTTGAATCCCAC
AGTTTTAACAGCATTCTCAATCAGCCAACACGCTATCAGCAAATAATGAAGAGGCTGATA
AAACGTTATGTTCTGAAAGCACAAGTGGACAAAGAAAATGATGAAGTCAATGAAGGTGAA
TTAAAGGAAATCAAACAGGACATCTCCAGTCTTCGCTACGAACTGTTGGAGGATAAGTCC
CAAGCAACAGAAGAGTTGGCAATTTTAATACATAAACTCAGTGAGAAACTAAATCCTAAT
ATGCTGAGGTGTGAA
>XM_018083905.2 PREDICTED: Manacus vitellinus transient receptor potential cation channel subfamily C member 3 (TRPC3), mRNA
GAGTGGAAATTTGCTCGCTCTAAACTCTGGTTGTCGTATTTTGACGATGGAAAAACGTTA
CCTCCACCCTTCAGTCTTGTACCGAGCCCCAAATCTTTTTTCTACTTCATCATGAGGATC
ATTAACTTTTCTAAGTGCAGGAGGAGGCGGCTGCAGAAGGACATCGAGATGGGAATGGGC
AATTCCAAATCTAGGTTAAACCTTTTCACCCAGTCCAACTCCAGAGTTTTTGAATCCCAC
AGTTTTAACAGCATTCTCAATCAGCCGACACGCTATCAGCAAATAATGAAAAGACTGATA
AAACGTTACGTTCTGAAAGCACAAGTGGACAAAGAAAATGATGAAGTAAATGAAGGTGAA
TTAAAGGAAATCAAACAGGACATCTCCAGTCTTCGCTACGAACTTTTGGAGGATAAATCC
CAAGCAACAGAAGAGTTGGCAATTTTAATACATAAACTCAGTGAGAAACTAAACCCTAAT
ATGTTGAGATGTGAA
>XM_030239429.2 PREDICTED: Serinus canaria transient receptor potential cation channel subfamily C member 3 (TRPC3), transcript variant X2, mRNA
GAGTGGAAGTTTGCTCGTTCTAAACTTTGGCTGTCATATTTTGATGATGGAAAAACATTA
CCTCCTCCCTTCAGTCTTGTACCAAGCCCCAAATCTTTTTTCTATTTCATCATGAGGATC
ATTAACTTTTCCAAGTGCAGGAGGAGACGGCTACAGAAGGACATTGAAATGGGAATGGGC
AACTCCAAATCAAGATTAAACCTCTTCACTCAGTCAAATTCCAGAGTTTTTGAATCCCAC
AGTTTTAACAGCATTCTCAATCAGCCAACACGCTATCAGCAAATAATGAAGAGACTGATA
AAACGTTACGTTCTGAAAGCACAAGTGGACAAAGAAAATGATGAAGTCAATGAAGGTGAA
TTAAAGGAAATCAAACAGGACATCTCCAGTCTTCGCTATGAACTGTTGGAGGATAAGTCC
CAAGCAACAGAAGAGTTGGCAATTTTAATACATAAACTCAGTGAGAAACTAAATCCTAAT
ATGCTGAGATGTGAA
>XM_009472348.1 PREDICTED: Nipponia nippon transient receptor potential cation channel, subfamily C, member 3 (TRPC3), mRNA
GAGTGGAAGTTTGCTCGTTCTAAACTTTGGTTATCGTATTTTGATGATGGAAAAACATTA
CCTCCACCGTTCAGTCTGGTACCAAGCCCCAAATCTTTTTTCTATTTCATTATGAGGATC
ATTAACTTTTCTAAGTGCAGGAGGAGACGGCTACAGAAGGACATTGAAATGGGAATGGGC
AATTCCAAATCTAGGTTAAACCTTTTCACTCAGTCAAACTCCAGAGTTTTTGAATCGCAC
AGTTTTAACAGCATTCTCAATCAGCCGACACGCTATCAGCAAATAATGAAAAGACTGATA
AAACGTTATGTTCTGAAAGCACAAGTGGACAAAGAAAATGATGAAGTAAATGAAGGTGAA
TTAAAGGAAATCAAACAGGATATCTCCAGTCTTCGCTACGAACTTTTGGAGGATAAGTCC
CAAGCAACGGAAGAGTTAGCAATTCTAATACATAAACTCAGTGAGAAACTAAATCCTAAT
ATGTTGAGATGTGAA
>XM_054066167.1 PREDICTED: Cuculus canorus transient receptor potential cation channel subfamily C member 3 (TRPC3), transcript variant X2, mRNA
GAGTGGAAGTTTGCTCGTTCTAAACTTTGGTTATCGTATTTCGACGATGGAAAAACATTG
CCTCCACCATTCAGTCTCGTACCAAGCCCCAAATCTTTTTTCTATTTCATCATGAGGATC
ATTAACTTTTCTAAGTGCAGGAGGAGACGTCTACAGAAGGATATTGAAATGGGAATGGGC
AATTCCAAATCTAGGTTAAACCTTTTCACTCAGTCGAATTCCAGAGTTTTTGAATCACAC
AGTTTCAACAGCATTCTCAATCAGCCAACACGCTATCAGCAAATAATGAAAAGACTGATA
AAACGTTATGTTCTGAAAGCACAAGTGGACAAGGAAAATGATGAAGTAAATGAAGGTGAA
TTAAAGGAGATCAAACAGGATATCTCCAGTCTTCGCTATGAACTTTTGGAGGATAAGTCC
CAAGCGACGGAAGAGTTAGCAATTCTGATCCATAAACTCAGTGAGAAACTAAATCCTAAC
ATGCTGAGATGTGAA
>XM_009674831.1 PREDICTED: Struthio camelus australis transient receptor potential cation channel, subfamily C, member 3 (TRPC3), transcript variant X2, mRNA
GAGTGGAAGTTTGCTCGTTCTAAGCTCTGGTTATCATATTTTGATGATGGAAAAACATTA
CCTCCACCGTTCAGTCTTGTACCAAGCCCCAAATCTTTTTTCTACTTCATCATGAGGATT
ATCAATTTCTCTAAGTGCAGGAGGAGACGGCTGCAGAAGGACATTGAAATGGGAATGGGC
AATTCCAAATCGAGGTTAAACCTTTTCACTCAGTCGAACTCCAGAGTTTTTGAATCACAC
AGTTTTAACAGTATTCTCAATCAGCCTACGCGATATCAGCAAATAATGAAGAGACTGATA
AAACGTTATGTTCTGAAAGCACAAGTGGACAAAGAAAATGATGAAGTAAATGAAGGTGAA
TTAAAGGAAATCAAACAAGATATCTCCAGTCTTCGCTATGAACTGTTGGAGGATAAGTCC
CAAGCAACAGAAGAGTTAGCTATTTTAATACATAAACTCAGTGAAAAACTAAATCCTAAT
ATGTTGAGATGTGAA
>XM_059826889.1 PREDICTED: Gavia stellata transient receptor potential cation channel subfamily C member 3 (TRPC3), mRNA
GAATGGAAGTTCGCTCGTTCTAAACTTTGGCTATCGTATTTTGATGATGGAAAAACATTA
CCTCCACCGTTCAGTCTCGTACCAAGCCCCAAATCTTTTTTCTATTTCATCATGAGGATC
ATTAACTTTTCTAAATGCAGGAGGAGACGGCTACAGAAGGACATTGAAATGGGAATGGGC
AATTCCAAATCTAGGTTAAACCTTTTCACTCAGTCGAACTCCAGAGTTTTTGAATCACAC
AGTTTTAACAGCATTCTCAATCAGCCGACACGCTATCAGCAAATAATGAAAAGACTGATA
AAACGTTATGTTCTGAAAGCACAAGTGGACAAAGAAAATGATGAAGTAAATGAAGGTGAA
TTAAAGGAAATCAAACAGGATATCTCCAGTCTGCGCTACGAACTTTTGGAGGATAAGTCC
CAAGCAACAGAAGAGTTAGCAATTTTAATACATAAACTCAGTGAGAAACTAAATCCTAAT
ATGTTGAGATGTGAA
>XM_009887871.1 PREDICTED: Charadrius vociferus transient receptor potential cation channel, subfamily C, member 3 (TRPC3), mRNA
GAGTGGAAGTTCGCTCGTTCTAAACTTTGGTTATCATATTTTGATGATGGAAAAACATTA
CCTCCACCGTTCAGTCTTGTACCAAGCCCCAAATCTTTTTTCTATTTCATCATGAGGATC
ATTAACTTTTCTAAGTGCAGGAGGAGACGGCTACAGAAGGACATTGAAATGGGAATGGGC
AACTCTAAATCTAGGTTAAACCTTTTCACTCAGTCGAACTCCAGAGTTTTTGAATCACAC
AGTTTTAACAGCATTCTCAATCAGCCGACACGCTATCAGCAAATAATGAAAAGACTGATA
AAACGTTATGTTCTGAAAGCACAAGTGGACAAAGAAAATGATGAAGTAAACGAAGGTGAA
TTAAAGGAAATCAAACAGGATATCTCCAGTCTTCGCTACGAACTTTTGGAGGATAAGTCC
CAAGCAACAGAAGAGTTAGCAATTTTAATACATAAACTCAGTGAGAAACTAAATCCTAAT
ATGTTGAGATGTGAA
>XM_054172670.1 PREDICTED: Dryobates pubescens transient receptor potential cation channel subfamily C member 3 (TRPC3), transcript variant X3, mRNA
GAGTGGAAATTTGCTCGTTCTAAACTTTGGTTATCATATTTTGATGATGGGAAAACATTA
CCTCCACCATTCAGTCTTGTACCAAGCCCCAAATCTTTCTTCTATTTCATTATGAGGATC
ATTAACTTCTCTAAGTGCAGAAGAAGACGGCTGCAGAAAGACATTGAAATGGGAATGGGC
AATTCCAAATCTAGGTTAAATCTTTTCACTCAGTCGAACTCCCGAGTTTTCGAATCACAC
AGTTTTAACAGCATTCTCAATCAGCCGACGCGCTATCAGCAAATAATGAAAAGACTGATA
AAACGTTATGTTCTGAAAGCACAAGTGGACAAAGAAAATGATGAAGTAAATGAAGGTGAA
TTAAAGGAGATCAAGCAGGATATCTCCAGTCTTCGCTACGAACTCTTGGAGGATAAGTCC
CAAGCAACAGAAGAGTTGGCCATTTTGATACATAAACTCAGTGAGAAACTAAATCCGAAC
ATGTTGAGATGTGAA
>XM_009936624.1 PREDICTED: Opisthocomus hoazin transient receptor potential cation channel, subfamily C, member 3 (TRPC3), mRNA
GAGTGGAAGTTTGCTCGTTCCAAACTTTGGTTATCGTATTTTGATGATGGAAAAACATTA
CCTCCACCATTCAGTCTTGTACCAAGCCCCAAATCTTTTTTCTATTTCATTATGAGGATC
ATTAACTTCTCTAAGTGCAGGAGGAGACGGTTACAGAAGGACATCGAAATGGGAATGGGA
AATTCCAAATCTAGGTTAAACCTTTTCACTCAGTCGAACTCCAGAGTTTTTGAATCACAC
AGCTTTAACAGCATTCTCAATCAGCCGACACGCTATCAGCAAATAATGAAAAGACTGATA
AAACGTTATGTTCTGAAAGCACAAGTGGACAAAGAAAATGACGAAGTAAATGAAGGTGAA
TTAAAGGAAATCAAACAGGATATCTCCAGTCTTCGCTACGAACTTCTGGAGGATAAGTCC
CAAGCGACAGAAGAGTTAGCGATTTTAATACATAAACTCAGCGAGAAACTAAATCCTAAT
ATGTTGAGATGCGAA
>XM_032997865.2 PREDICTED: Tyto alba transient receptor potential cation channel subfamily C member 3 (TRPC3), transcript variant X2, mRNA
GAGTGGAAGTTTGCTCGTTCTAAACTTTGGTTATCGTATTTTGATGATGGAAAAACATTA
CCTCCACCGTTCAGTCTTGTACCAAGCCCCAAATCTTTTTTCTATTTCATCATGAGGATC
ATTAACTTTTCTAAGTGCAGGAGGAGACGGCTACAGAAAGACATTGAAATGGGAATGGGC
AATTCCAAATCTAGGTTAAACCTTTTCACTCAGTCAAACTCCAGAGTTTTTGAATCACAC
AGTTTTAACAGCATTCTCAATCAGCCAACACGCTATCAGCAAATAATGAAGAGACTGATA
AAACGTTATGTTCTGAAAGCACAAGTGGACAAAGAAAATGATGAAGTAAATGAAGGTGAA
TTAAAGGAAATCAAACAGGATATCTCCAGTCTTCGCTATGAACTTTTGGAAGATAAGTCC
CAAGCAACGGAAGAGTTAGCAATTTTAATACATAAACTCAGTGAGAAACTAAATCCTAAT
ATGTTGAGATGTGAA
>XM_013191358.2 PREDICTED: Anser cygnoides transient receptor potential cation channel subfamily C member 3 (TRPC3), transcript variant X3, mRNA
GAGTGGAAGTTTGCCCGTTCTAAACTTTGGTTATCATATTTTGATGATGGAAAAACATTA
CCTCCACCATTTAGTCTTGTACCAAGCCCCAAATCTTTTTTCTATTTTGTCATGAGGATC
GTTAACTTTTCTAAGTGCAGGAGAAGACGGCTACAGAAGGACATTGAAATGGGAATGGGC
AATTCCAAATCTAGGTTAAACCTTTTCACTCAGTCGAACTCCAGAGTTTTTGAATCACAC
AGCTTTAACAGCATTCTCAATCAGCCAACACGCTATCAGCAAATAATGAAAAGACTGATC
AAACGTTATGTTCTGAAAGCACAAGTGGACAGAGAAAATGACGAAGTAAATGAAGGTGAA
TTAAAGGAAATCAAACAAGATATCTCCAGTCTTCGCTACGAACTCTTAGAGGATAAATCC
CAAGCAACAGAAGAGTTAGCAATTCTAATACATAAACTCAGCGAGAAACTAAATCCTAAT
ATGTTGAGATGTGAA
>XM_013951750.1 PREDICTED: Apteryx australis mantelli transient receptor potential cation channel, subfamily C, member 3 (TRPC3), mRNA
GAATGGAAATTTGCTCGTTCTAAACTCTGGTTATCATATTTTGATGATGGAAAAACATTA
CCTCCACCGTTCAGTCTTGTACCAAGCCCCAAATCTTTTTTCTATTTCATCATGAGGATC
ATTAACTTTTCTAAGTGCAGGAGGAGACGGCTGCAGAAGGATATTGAAATGGGAATGGGC
AATTCCAAATCGAGGTTAAACCTTTTCACTCAGTCGAACTCCAGAGTTTTTGAATCACAC
AGTTTTAACAGTATTCTCAATCAGCCAACACGGTATCAGCAAATAATGAAGAGACTGATA
AAACGTTATGTTTTGAAAGCACAAGTGGACAAAGAAAATGATGAAGTAAATGAAGGTGAA
TTAAAGGAAATCAAACAAGATATCTCCAGTCTTCGCTATGAACTTTTGGAGGATAAGTCG
CAAGCAACAGAAGAGTTAGCTATTTTAATACATAAACTCAGTGAAAAACTAAATCCTAAC
ATGTTGAGATGTGAA
>XM_014886616.1 PREDICTED: Sturnus vulgaris transient receptor potential cation channel, subfamily C, member 3 (TRPC3), transcript variant X2, mRNA
GAGTGGAAGTTTGCCCGTTCTAAACTTTGGCTGTCATATTTTGATGATGGAAAAACCTTA
CCTCCACCCTTCAGTCTTGTACCAAGCCCCAAATCTTTTTTCTATTTCATCATGAGGATC
ATTAACTTTTCTAAGTGCAGGAGGAGACGGCTACAAAAGGACATTGAAATGGGAATGGGC
AACTCCAAATCAAGGTTAAACCTTTTCACTCAGTCGAACTCCAGAGTTTTTGAATCCCAC
AGTTTTAACAGCATTCTCAATCAGCCAACACGCTATCAGCAAATCATGAAGAGATTGATA
AAACGTTATGTTCTGAAAGCACAAGTGGACAAAGAAAATGATGAAGTCAATGAAGGTGAA
TTAAAGGAAATCAAACAGGACATCTCCAGTCTTCGCTATGAACTGTTGGAGGATAAGTCC
CAAGCAACAGAAGAGTTGGCAATTTTAATACATAAACTCAGTGAGAAACTAAATCCTAAT
ATGCTGAGATGTGAA
>XM_014950103.1 PREDICTED: Calidris pugnax transient receptor potential cation channel, subfamily C, member 3 (TRPC3), transcript variant X1, mRNA
GAGTGGAAGTTTGCTCGTTCTAAACTTTGGTTATCGTATTTTGATGATGGAAAAACATTA
CCTCCACCATTCAGTCTCGTACCAAGCCCCAAATCTTTTTTCTATTTCATCATGAGGATC
ATTAACTTTTCTAAGTGCAGGAGGAGACGGCTGCAGAAGGATATTGAGATGGGAATGGGC
AATTCTAAATCTAGGTTAAACCTTTTTACTCAGTCGAACTCCAGAGTTTTTGAATCGCAC
AGTTTTAACAGCATTCTCAATCAGCCGACACGCTATCAGCAAATAATGAAAAGACTGATA
AAACGTTACGTTCTGAAAGCACAAGTGGACAAAGAAAATGATGAAGTAAATGAAGGTGAA
TTAAAGGAAATCAAACAGGATATCTCCAGTCTTCGCTACGAACTTTTGGAGGATAAGTCC
CAAGCAACAGAAGAGTTAGCGATTTTAATACATAAACTCAGTGAGAAACTAAACCCTAAT
ATGCTGAGATGTGAG
>XM_015861910.2 PREDICTED: Coturnix japonica transient receptor potential cation channel subfamily C member 3 (TRPC3), mRNA
GAGTGGAAGTTTGCTCGTTCTAAACTTTGGTTGTCATATTTTGATGATGGAAAAACATTA
CCTCCACCATTTAGTCTTGTACCAAGCCCCAAATCCTTTTTCTATTTCATCATGAGGATC
ATTAACTTTTCTAAGTGTAGGAGGAGGCGGCTACAGAAGGACATTGAAATGGGAATGGGC
AATTCCAAATCGAGGTTAAACCTTTTCACTCAGTCGAACTCCCGAGTTTTTGAATCACAC
AGTTTTAACAGCATTCTCAATCAGCCGACACGCTATCAGCAAATAATGAAAAGACTGATA
AAACGGTACGTTCTGAAAGCACAAGTGGACAAAGAAAATGATGAAGTAAATGAAGGTGAA
TTAAAGGAAATCAAACAAGATATCTCCAGTCTTCGCTATGAACTTTTGGAGGACAAGTCC
CAAGCGACAGAAGAGTTAGCGATTTTAATACATAAACTCAGCGAGAAACTCAATCCCAAT
ATGTTGAGATGTGAA
>XM_021554939.1 PREDICTED: Lonchura striata transient receptor potential cation channel subfamily C member 3 (TRPC3), mRNA
GAGTGGAAGTTTGCTCGTTCCAAACTTTGGCTGTCCTATTTTGATGATGGAAAAACGTTA
CCTCCACCCTTCAGTCTTGTACCAAGCCCCAAGTCTTTTTTCTATTTCATCATGAGGATC
ATTAACTTTTCTAAGTGCAGGAGGAGACGGCTACAGAAGGACATTGAAATGGGAATGGGC
AACTCCAAATCGAGGTTAAACCTTTTCACTCAGTCGAATTCCAGAGTTTTTGAATCCCAC
AGTTTTAACAGCATTCTCAATCAGCCAACACGCTATCAGCAAATAATGAAGAGACTGATA
AAACGTTATGTTCTGAAAGCACAAGTGGACAAAGAAAATGATGAAGTCAATGAAGGTGAA
TTAAAGGAAATCAAACAGGACATCTCCAGTCTTCGCTATGAACTGTTGGAGGATAAGTCC
CAAGCAACAGAAGAGTTGGCAATTTTAATACATAAACTCAGTGAGAAACTAAATCCTAAT
ATGCTGAGATGTGAA
>XM_023926539.1 PREDICTED: Cyanistes caeruleus transient receptor potential cation channel subfamily C member 3 (TRPC3), mRNA
GAGTGGAAGTTTGCTCGTTCTAAACTTTGGCTGTCATATTTTGATGATGGAAAAACATTA
CCTCCGCCCTTCAGTCTTGTACCAAGCCCCAAATCTTTTTTCTATTTCATCATGAGGATC
ATTAACTTCTCTAAGTGCAGGAGGAGACGGCTACAGAAGGACATTGAAATGGGAATGGGC
AACTCCAAATCAAGGTTAAACCTTTTCACTCAGTCCAACTCCAGAGTTTTTGAATCTCAC
AGTTTTAACAGCATTCTCAATCAGCCAACACGCTATCAGCAAATAATGAAGAGACTGATA
AAACGTTATGTTCTGAAAGCACAAGTGGACAAAGAGAATGATGAAGTCAATGAAGGTGAA
CTAAAGGAAATCAAACAGGACATCTCCAGTCTTCGCTATGAACTGTTGGAGGATAAGTCC
CAAGCAACAGAGGAGTTGGCAATTTTAATACATAAACTCAGTGAGAAACTAAATCCTAAT
ATGCTGAGATGTGAA
>XM_026042719.1 PREDICTED: Nothoprocta perdicaria transient receptor potential cation channel subfamily C member 3 (TRPC3), mRNA
GAATGGAAATTTGCCCGTTCTAAACTCTGGTTATCATATTTTGATGATGGAAAAACATTA
CCTCCACCGTTCAGTCTTGTACCAAGCCCCAAATCCTTTTTCTATTTCATCATGAGGATC
ATTAACTTTTCTAAGTGCAGGAGGAGACGGCTGCAGAAGGACATTGAAATGGGAATGGGA
AATTCCAAATCTAGGTTAAACCTTTTCACTCAGTCGAACTCCAGAGTTTTTGAATCACAC
AGTTTTAACAGTATTCTCAATCAACCAACACGGTATCAGCAAATAATGAAGAGACTGATA
AAACGTTATGTTTTGAAAGCACAAGTGGATAAAGAAAATGATGAAGTAAATGAAGGTGAG
TTAAAGGAAATCAAGCAAGATATCTCCAGTCTTCGCTATGAACTTTTGGAGGATAAGTCC
CAAGCAACAGAAGAGTTAGCAATTTTAATACATAAACTCAGTGAAAAACTAAATCCTAAT
ATGTTGAGATGTGAA
>XM_026096120.1 PREDICTED: Dromaius novaehollandiae transient receptor potential cation channel subfamily C member 3 (TRPC3), mRNA
GAGTGGAAGTTTGCTCGTTCTAAACTCTGGTTATCGTATTTTGATGATGGAAAAACGTTA
CCTCCACCATTCAGTCTCGTACCAAGCCCCAAATCTTTTTTCTATTTCATCATGAGGATC
ATTAACTTTTCTAAGTGCAGGAGGAGACGGCTGCAGAAGGACATTGAAATGGGAATGGGC
AATTCCAAATCTAGGTTAAACCTTTTCACTCAGTCGAACTCCAGAGTTTTTGAATCACAC
AGTTTTAACAGTATTCTCAATCAGCCGACACGGTATCAGCAAATAATGAAGAGACTGATA
AAACGTTATGTTTTGAAAGCACAAGTGGACAAAGAAAATGATGAAGTAAATGAAGGTGAA
TTAAAGGAAATCAAACAAGATATCTCCAGTCTTCGCTATGAACTTTTGGAGGATAAGTCC
CAAGCAACAGAAGAGTTAGCTATTTTAATACATAAACTCAGTGAAAAACTAAATCCTAAT
ATGTTGAGATGTGAA
>XM_026847592.1 PREDICTED: Athene cunicularia transient receptor potential cation channel subfamily C member 3 (TRPC3), mRNA
GAGTGGAAGTTTGCTCGTTCTAAACTTTGGTTATCGTATTTTGATGATGGAAAAACATTA
CCTCCACCGTTCAGTCTTGTTCCAAGCCCCAAATCTTTTTTCTATTTCATCATGAGGATC
ATTAACTTTTCTAAGTGCAGGAGGAGGCGGCTACAGAAGGACATTGAAATGGGAATGGGC
AATTCCAAATCTAGGTTAAACCTTTTTACTCAGTCAAACTCCAGAGTTTTTGAATCACAC
AGTTTTAACAGCATTCTCAATCAGCCGACACGCTATCAGCAAATAATGAAAAGACTGATA
AAACGTTATGTTCTGAAAGCACAAGTGGACAAAGAAAATGATGAAGTAAATGAAGGTGAA
TTAAAGGAAATCAAGCAGGATATTTCCAGTCTTCGCTACGAACTTTTGGAAGATAAGTCC
CAAGCAACAGAAGAGTTGGCAATTTTAATACATAAACTCAGTGAGAAATTAAATCCTAAT
ATGTTGAGATGTGAA
>XM_031596878.1 PREDICTED: Phasianus colchicus transient receptor potential cation channel subfamily C member 3 (TRPC3), mRNA
GAGTGGAAGTTTGCTCGTTCTAAACTTTGGTTATCATATTTTGATGATGGAAAAACATTA
CCTCCACCATTTAGTCTTGTACCAAGCCCCAAATCATTTTTCTATTTCATCATGAGGATC
ATTAACTTTTCCAAGTGCAGGAGGAGACGGCTACAGAAGGACATTGAAATGGGAATGGGC
AATTCCAAATCAAGGTTAAACCTTTTCACTCAGTCGAACTCCCGAGTTTTTGAATCACAC
AGTTTTAACAGCATTCTCAATCAGCCGACACGTTATCAGCAAATAATGAAAAGACTGATA
AAACGTTACGTTCTGAAAGCACAAGTGGACAAAGAAAATGATGAAGTAAATGAAGGTGAA
TTAAAAGAAATCAAACAAGATATCTCCAGTCTTCGCTATGAACTTTTGGAGGACAAGTCC
CAGGCGACAGAAGAGTTAGCGATTTTAATACATAAACTCAGCGAGAAACTCAATCCCAAT
ATGTTGAGATGTGAA
>XM_032187201.1 PREDICTED: Aythya fuligula transient receptor potential cation channel subfamily C member 3 (TRPC3), mRNA
GAGTGGAAGTTTGCTCGTTCTAAACTTTGGTTATCATATTTTGATGATGGAAAAACATTA
CCTCCACCATTTAGTCTTGTACCAAGCCCCAAATCTTTTTTCTATTTCGTCATGAGGATC
ATTAACTTTTCTAAGTGCAGGAGAAGACGGCTACAGAAGGACATTGAAATGGGAATGGGC
AATTCCAAATCTAGGTTAAACCTTTTCACACAGTCGAACTCCAGAGTTTTTGAATCACAC
AGCTTTAACAGCATTCTCAATCAGCCAACACGCTATCAGCAAATAATGAAAAGACTGATC
AAACGTTATGTTCTGAAAGCACAAGTGGACAGAGAAAATGATGAAGTAAATGAAGGTGAA
TTAAAGGAAATCAAACAAGATATCTCCAGTCTTCGCTACGAACTCTTGGAGGATAAATCC
CAAGCAACAGAAGAGTTAGCAATTCTAATACATAAACTCAGCGAGAAACTAAATCCTAAC
ATGTTGAGATGTGAA
>XM_033061083.2 PREDICTED: Catharus ustulatus transient receptor potential cation channel subfamily C member 3 (TRPC3), mRNA
GAGTGGAAGTTTGCTCGTTCTAAACTTTGGCTGTCATATTTTGATGATGGGAAAACATTA
CCTCCACCCTTCAGTCTTGTACCAAGCCCCAAATCTTTTTTCTATTTCATCATGAGGATC
ATTAACTTTTCTAAGTGCAGGAGGAGACGGCTACAGAAGGACATTGAGATGGGAATGGGC
AACTCCAAATCAAGGTTAAACCTTTTCACTCAGTCGAACTCCAGAGTTTTTGAATCCCAC
AGTTTTAACAGCATTCTCAATCAGCCAACACGCTATCAGCAAATAATGAAGAGACTGATA
AAACGTTATGTTCTGAAAGCACAAGTGGACAAAGAAAATGATGAAGTCAATGAAGGTGAA
TTAAAGGAAATCAAACAGGACATCTCCAGTCTTCGCTATGAACTGTTGGAGGATAAGTCC
CAAGCAACAGAAGAGTTGGCAATTTTAATACATAAACTCAGTGAGAAACTAAATCCTAAT
ATGCTGAGATGTGAA
>XM_038135535.1 PREDICTED: Motacilla alba alba transient receptor potential cation channel subfamily C member 3 (TRPC3), transcript variant X1, mRNA
GAGTGGAAGTTTGCTCGTTCTAAACTTTGGCTGTCATATTTTGATGATGGAAAAACATTA
CCTCCACCCTTCAGTCTTGTACCAAGCCCCAAATCTTTTTTCTATTTCATCATGAGGATC
ATTAACTTTTCTAAGTGCAGGAGGAGACGGCTACAGAAGGACATTGAAATGGGAATGGGC
AACTCCAAATCAAGGTTAAACCTTTTCACTCAGTCAAATTCCAGAGTTTTTGAATCCCAC
AGTTTTAACAGCATTCTCAATCAGCCGACACGCTATCAGCAAATAATGAAGAGACTGATA
AAACGTTACGTTCTGAAAGCACAAGTGGACAAAGAAAATGATGAAGTCAATGAAGGTGAA
TTAAAGGAAATCAAACAGGACATCTCCAGTCTTCGCTATGAACTGTTGGAGGATAAGTCC
CAAGCGACAGAAGAGTTGGCAATTTTAATACATAAACTCAGTGAGAAACTGAATCCTAAT
ATGCTGAGATGTGAA
>XM_039722939.1 PREDICTED: Passer montanus transient receptor potential cation channel subfamily C member 3 (TRPC3), transcript variant X1, mRNA
GAGTGGAAGTTTGCTCGTTCTAAACTTTGGCTGTCATATTTTGATGATGGAAAAACATTA
CCTCCCCCCTTCAGTCTTGTACCAAGCCCCAAATCTTTCTTCTATTTCATCATGAGGATC
ATTAACTTTTCTAAGTGCAGGAGGAGACGGCTACAGAAGGACATTGAAATGGGAATGGGC
AATTCCAAATCAAGGTTAAACCTTTTCACTCAGTCGAACTCCAGAGTTTTTGAATCCCAC
AGTTTTAACAGCATTCTCAATCAGCCAACACGCTATCAGCAAATAATGAAGAGACTGATA
AAGCGTTACGTTCTGAAAGCACAAGTGGACAAAGAAAATGATGAAGTCAATGAAGGTGAA
TTAAAGGAAATCAAACAGGACATCTCCAGTCTTCGCTATGAACTGTTGGAGGATAAGTCC
CAAGCAACAGAAGAGTTGGCAATTTTAATACATAAACTCAGTGAGAAACTAAATCCTAAT
ATGCTGAGATGTGAA
>XM_040065636.2 PREDICTED: Hirundo rustica transient receptor potential cation channel subfamily C member 3 (TRPC3), transcript variant X4, mRNA
GAGTGGAAGTTTGCTCGTTCAAAACTTTGGCTGTCATATTTTGATGATGGAAAAACATTA
CCTCCACCCTTCAGTCTTGTACCAAGCCCCAAATCTTTTTTCTATTTCATCATGAGGATC
ATTAACTTTTCTAAGTGCAGGAGGAGACGGCTACAGAAAGACATTGAAATGGGAATGGGC
AACTCCAAATCAAGGTTAAACCTTTTCACTCAGTCAAACTCCAGAGTTTTTGAATCCCAC
AGTTTTAACAGCATTCTCAATCAGCCAACACGCTATCAGCAAATAATGAAGAGACTTATA
AAACGTTATGTTCTGAAAGCACAAGTGGACAAAGAAAATGATGAAGTCAATGAAGGTGAA
TTAAAGGAAATCAAGCAGGACATCTCCAGTCTTCGCTATGAACTGTTGGAGGATAAGTCC
CAAGCAACAGAAGAGCTGGCAATTTTAATACATAAACTCAGTGAGAAACTAAATCCTAAT
ATGCTGAGATGTGAA
>XM_042812057.1 PREDICTED: Centrocercus urophasianus transient receptor potential cation channel subfamily C member 3 (TRPC3), transcript variant X2, mRNA
GAGTGGAAGTTTGCTCGTTCTAAACTTTGGTTATCGTATTTTGATGATGGAAAAACATTA
CCTCCACCATTTAGTCTTGTACCAAGCCCTAAATCATTTTTCTATTTCATCATGAGGATC
ATTAACTTTTCTAAGTGCAGGAGGAGACGGCTACAGAAGGACATTGAAATGGGAATGGGC
AATTCCAAATCGAGGTTAAACCTTTTCACTCAGTCGAACTCCCGAGTTTTTGAATCACAC
AGTTTTAACAGCATTCTCAATCAGCCGACACGCTATCAGCAAATAATGAAAAGACTGATA
AAACGTTACGTTCTGAAAGCACAAGTGGACAAAGAAAATGATGAAGTAAATGAAGGTGAA
TTAAAAGAAATCAAACAAGATATCTCCAGTCTTCGCTATGAACTTTTGGAGGACAAGTCC
CAGGCGACAGAAGAATTAGCGATTTTAATACATAAACTCAGCGAGAAACTCAATCCCAAT
ATGTTGAGATGTGAA
>XM_042872154.1 PREDICTED: Lagopus leucura transient receptor potential cation channel subfamily C member 3 (TRPC3), transcript variant X3, mRNA
GAGTGGAAGTTTGCTCGTTCAAAACTTTGGTTATCATATTTTGATGATGGAAAAACATTA
CCTCCACCATTTAGTCTTGTACCAAGCCCTAAATCATTTTTCTATTTCATCATGAGGATC
ATTAACTTTTCTAAGTGCAGGAGGAGACGGCTACAGAAGGACATTGAAATGGGAATGGGC
AATTCCAAATCGAGGTTAAACCTTTTCACTCAGTCGAACTCCCGAGTTTTTGAATCGCAC
AGTTTTAACAGCATTCTCAATCAGCCGACACGCTATCAGCAAATAATGAAAAGACTGATA
AAACGTTATGTTCTGAAAGCACAAGTGGACAAAGAAAATGATGAAGTAAATGAAGGTGAA
TTAAAAGAAATCAAACAAGATATCTCCAGTCTTCGCTATGAACTTTTGGAGGACAAGTCC
CAGGCGACAGAAGAATTAGCGATTTTAATACATAAACTCAGCGAGAAACTCAATCCCAAT
ATGTTGAGATGTGAA
>XM_049815161.1 PREDICTED: Accipiter gentilis transient receptor potential cation channel subfamily C member 3 (TRPC3), transcript variant X3, mRNA
GAGTGGAAGTTCGCTCGTTCTAAACTTTGGTTATCGTATTTTGATGATGGAAAAACATTA
CCTCCACCATTCAGTCTTGTACCAAGCCCCAAATCTTTTTTCTATTTCATCATGAGGATC
ATTAACTTTTCTAAGTGCAGGAGGAGACGGCTACAGAAGGACATTGAGATGGGAATGGGC
AATTCCAAATCTAGGTTAAACCTTTTCACTCAGTCCAACTCCAGAGTTTTTGAATCACAC
AGTTTTAACAGCATTCTCAATCAGCCGACACGCTATCAGCAAATAATGAAAAGACTGATA
AAACGTTATGTTCTGAAAGCACAAGTGGACAAAGAAAATGATGAAGTAAATGAAGGTGAA
TTAAAGGAAATCAAACAGGATATCTCCAGTCTTCGCTACGAACTTTTGGAGGACAAGTCC
CAAGCAACAGAAGAGTTAGCAATTTTAATACATAAACTCAGTGAGAAACTAAATCCTAAT
ATGTTGAGATGTGAA
>XM_050895493.1 PREDICTED: Gymnogyps californianus transient receptor potential cation channel subfamily C member 3 (TRPC3), transcript variant X4, mRNA
GAGTGGAAGTTCGCTCGTTCTAAACTTTGGTTATCGTATTTTGATGATGGAAAAACGTTA
CCTCCACCGTTCAGTCTTGTACCAAGCCCCAAGTCTTTTTTCTATTTCATCATGAGGATC
ATTAACTTTTCTAAGTGCAGGAGGAGACGGCTACAGAAGGACATTGAAATGGGAATGGGC
AATTCCAAATCTAGGTTAAACCTTTTCACTCAGTCGAACTCCAGAGTTTTTGAATCACAC
GGTTTTAACAGCATTCTCAATCAGCCGACACGCTATCAGCAAATAATGAAAAGATTGATA
AAACGTTATGTTCTGAAAGCACAAGTGGACAGAGAAAATGATGAAGTAAATGAAGGTGAA
TTAAAGGAAATCAAACAGGATATCTCCAGTCTTCGCTACGAACTTCTGGAGGATAAGTCC
CAAGCAACAGAAGAGTTAGCAATTTTGATACATAAACTCAGTGAGAAACTAAATCCTAAT
ATGTTGAGATGTGAA
>XM_051619231.1 PREDICTED: Apus apus transient receptor potential cation channel subfamily C member 3 (TRPC3), transcript variant X2, mRNA
GAGTGGAAGTTTGCTCGTTCTAAACTTTGGTTATCATATTTTGATGATGGAAAAACATTA
CCTCCTCCGTTCAGTCTGGTACCAAGTCCTAAATCTTTTTTCTATTTCATCATGAGGATC
ATCAACATTTCTAAGTGCAGGAGGAGACGGCTACAGAAAGATGTTGAAATGGGAATGGGC
AATTCCAAATCTAGGTTAAACCTTTTCACTCAGTCGAACTCCAGAGTTTTTGAATCCCAC
AGTTTTAACAGCATTCTCAATCAGCCGACACGCTATCAGCAAATAATGAAAAGACTGATA
AAACGTTATGTTCTGAAAGCACAAGTGGACAAAGAAAATGATGAAGTAAATGAAGGTGAA
TTAAAGGAAATCAAACAGGACATCTCCAGTCTTCGCTACGAACTTTTGGAGGACAAGTCC
CAAGCAACAGAAGAATTAGCAATTTTAATACACAAACTCAGTGAGAAACTAAATCCTAAC
ATGTTGAGATGTGAA
>XM_054202846.1 PREDICTED: Rissa tridactyla transient receptor potential cation channel subfamily C member 3 (TRPC3), transcript variant X2, mRNA
GAGTGGAAGTTCGCTCGTTCTAAACTTTGGTTGTCGTATTTTGATGATGGAAAAACGTTA
CCTCCACCGTTCAGCCTGGTACCAAGCCCCAAATCTTTTTTCTATTTCATCATGAGGATC
ATTAACTTTTCTAAGTGCAGGAGGAGAGGGCTGCAGAAGGACATTGAAATGGGAATGGGC
AATTCTAAATCTAGGTTAAACCTTTTCACTCAGTCGAACTCCAGAGTTTTTGAATCGCAC
AGTTTTAACAGCATTCTCAATCAGCCAACACGCTATCAGCAAATAATGAAAAGACTGATA
AAACGTTATGTTCTGAAAGCACAAGTGGACAAAGAAAATGATGAAGTAAATGAAGGCGAA
TTAAAGGAAATCAAACAGGACATCTCCAGTCTTCGCTATGAACTTTTGGAGGATAAGTCT
CAAGCAACAGAAGAGTTAGCGATTTTAATACACAAACTCAGTGAGAAACTAAATCCTAAT
ATGTTGAGATGTGAA
>XM_054392156.1 PREDICTED: Indicator indicator transient receptor potential cation channel subfamily C member 3 (TRPC3), mRNA
GAGTGGAAGTTTGCTCGTTCTAAGCTTTGGTTATCGTATTTTGATGATGGAAAAACATTA
CCTCCACCGTTCAGTCTTGTACCAAGCCCCAAATCTTTCGTCTATTTCATCATGAGGATC
ATTAACTTCTCTAAGTGCAGGAGGAGACGGCTGCAGAAGGACATTGAAATGGGAATGGGC
AATTCCAAATCTAGGTTAAACCTTTTCACTCAGTCGAACTCTCGAGTTTTCGAATCACAC
AGTTTTAACAGCATTCTCAATCAGCCAACACGCTATCAGCAAATAATGAAAAGACTGATA
AAACGTTATGTTCTGAAAGCACAAGTGGACAAAGAAAATGATGAAGTAAATGAAGGTGAA
TTAAAGGAAATCAAGCAGGATATCTCCAGTCTTCGCTACGAACTTTTGGAGGATAAGTCC
CAAGCAACAGAAGAGTTGGCCATTTTGATACATAAACTCAGTGAGAAACTAAATCCTAAC
ATGTTGAGATGTGAA
>XM_054632578.1 PREDICTED: Agelaius phoeniceus transient receptor potential cation channel subfamily C member 3 (TRPC3), transcript variant X1, mRNA
GAGTGGAAGTTTGCTCGTTCTAAGCTTTGGCTGTCATATTTTGATGATGGAAAAACATTA
CCTCCACCCTTCAGTCTTGTACCCAGCCCCAAATCCTTTTTCTATTTCATCATGAGGATC
ATTAACTTTTCCAAGTGCAGGAGGAGACGGTTACAGAAGGACATTGAAATGGGAATGGGA
AACTCCAAATCAAGGTTAAACCTTTTCACTCAGTCCAATTCCAGAGTTTTTGAATCCCAC
AGTTTTAACAGCATTCTCAATCAGCCGACACGCTATCAGCAAATAATGAAGAGACTGATA
AAACGTTATGTTCTGAAAGCACAAGTGGACAAAGAAAACGATGAAGTCAATGAAGGTGAA
TTAAAGGAAATCAAACAGGACATCTCCAGTCTTCGCTATGAACTGTTGGAGGATAAGTCC
CAAGCAACAGAAGAGTTGGCAATTTTAATACATAAACTCAGTGAGAAACTAAATCCCAAC
ATGCTGAGATGTGAA
>XM_054825159.1 PREDICTED: Grus americana transient receptor potential cation channel subfamily C member 3 (TRPC3), transcript variant X1, mRNA
GAGTGGAAATTTGCTCGTTCTAAACTTTGGTTGTCATATTTTGATGATGGAAAAACATTA
CCTCCGCCGTTCAGTCTTGTACCAAGCCCCAAATCTTTTTTCTATTTCATCATGAGGATC
ATTAACTTTTCTAAGTGCAGGAGGAGACGGCTACAGAAGGACATTGAAATGGGAATGGGC
AATTCCAAATCTAGGTTAAACCTTTTCACTCAGTCAAACTCCAGAGTTTTTGAATCGCAC
AGTTTTAACAGCATTCTCAATCAGCCAACACGCTATCAGCAAATAATGAAAAGACTGATA
AAACGTTATGTTCTGAAAGCACAAGTGGACAAAGAAAATGATGAAGTAAATGAAGGTGAA
TTAAAGGAAATCAAACAGGATATCTCCAGTCTTCGCTACGAACTTTTGGAGGATAAGTCC
CAAGCAACAGAAGAGTTAGCAATTTTAATACATAAACTCAGTGAGAAACTGAATCCTAAC
ATGTTGAGATGTGAA
>XM_056489994.1 PREDICTED: Oenanthe melanoleuca transient receptor potential cation channel subfamily C member 3 (TRPC3), mRNA
GAGTGGAAGTTTGCTCGTTCTAAACTTTGGCTGTCATATTTTGATGATGGAAAAACATTA
CCTCCACCCTTCAGTCTTGTACCAAGCCCCAAATCTTTTTTCTATTTCATCATGAGGATC
ATTAACTTTTCTAAGTGCAGGAGGAGACGGCTACAGAAGGACATTGAAATGGGAATGGGC
AACTCCAAATCAAGGTTAAACCTTTTCACTCAGTCAAACTCCAGAGTTTTTGAATCCCAC
AGTTTTAACAGCATTCTCAATCAGCCAACACGCTATCAGCAAATAATGAAGAGACTGATA
AAACGTTATGTTCTGAAAGCACAAGTGGACAAAGAAAATGATGAAGTCAATGAAGGTGAA
TTAAAGGAAATCAAACAGGACATCTCCAGTCTTCGCTATGAACTGTTGGAGGACAAATCC
CAAGCAACAGAAGAGTTGGCAATTTTAATACATAAACTCAGTGAGAAACTAAATCCTAAT
ATGCTGAGATGTGAA
>XM_061463383.1 PREDICTED: Pezoporus flaviventris transient receptor potential cation channel subfamily C member 3 (TRPC3), transcript variant X2, mRNA
GAGTGGAAATTTGCTCGTTCTAAACTGTGGTTATCATATTTTGATGATGGAAAAACATTA
CCTCCACCATTCAGTCTTGTACCAAGCCCCAAATCTTTTTTCTATTTCATCATGAGGATC
ATTAACTTTTCTAAGTGCAGAAGGAGACGACTACAGAAGGATATTGAAATGGGAATGGGC
AATTCCAAATCTAGGTTAAACCTTTTTCAG---TCAAACTCCAGAGTTTTTGAATCACAC
AGCTTCAACAGCATTCTCAATCAGCCGACACGCTATCAGCAAATAATGAAAAGACTGATA
AAACGTTACGTTCTGAAAGCACAAGTGGACAAAGAAAATGATGAAGTAAATGAAGGTGAA
TTAAAGGAAATCAAACAGGATATCTCCAGTCTTCGCTATGAACTTTTGGAGGATAAGTCC
CAAGCAACAGAAGAATTAGCAATTTTAATACATAAACTCAGCGAGAAACTAAATCCTAAT
ATGTTGACATGTGAA
>XM_059470286.1 PREDICTED: Ammospiza nelsoni transient receptor potential cation channel subfamily C member 3 (TRPC3), transcript variant X2, mRNA
GAGTGGAAGTTTGCTCGTTCTAAACTTTGGCTGTCATATTTTGATGATGGAAAAACATTA
CCTCCACCCTTCAGTCTTGTACCAAGCCCCAAATCTTTTTTCTATTTCATCATGAGGATC
ATTAACTTTTCCAAGTGCAGGAGGAGACGGCTACAGAAGGACATTGAAATGGGAATGGGA
AACTCCAAATCAAGGTTAAACCTTTTCACTCAGTCAAATTCCAGAGTTTTTGAATCCCAC
AGTTTTAACAGCATTCTCAATCAGCCAACACGCTATCAGCAAATAATGAAGAGACTGATA
AAACGCTACGTTCTGAAAGCACAAGTGGACAAAGAAAATGATGAAGTCAATGAAGGTGAA
TTAAAGGAAATCAAACAGGACATCTCCAGTCTTCGCTATGAACTGTTGGAGGATAAGTCC
CAAGCAACAGAAGAGTTGGCAATTTTAATACATAAACTCAGTGAGAAACTAAATCCCAAT
ATGCTGAGATGTGAA
>XM_058838593.1 PREDICTED: Poecile atricapillus transient receptor potential cation channel subfamily C member 3 (TRPC3), transcript variant X1, mRNA
GAGTGGAAGTTTGCTCGTTCTAAACTTTGGCTGTCATATTTTGATGATGGAAAAACGTTA
CCTCCACCCTTCAGTCTTGTACCAAGCCCCAAATCTTTTTTCTATTTCATCATGAGGATC
ATTAACTTCTCTAAGTGCAGGAGGAGACGGCTACAGAAGGACATAGAAATGGGAATGGGC
AATTCCAAATCAAGGTTAAACCTTTTCACTCAGTCAAACTCCAGAGTTTTTGAATCCCAC
AGTTTTAACAGCATTCTCAATCAGCCAACACGCTATCAGCAAATAATGAAGAGACTGATA
AAACGTTATGTTCTGAAAGCACAAGTGGACAAAGAGAATGATGAAGTCAATGAAGGTGAA
TTAAAGGAAATCAAACAGGACATCTCCAGTCTTCGCTATGAACTGTTGGAGGATAAGTCC
CAAGCAACAGAGGAGTTGGCAATTTTAATACATAAACTCAGTGAGAAACTAAATCCTAAT
ATGCTGAGATGTGAA
>XM_059843722.1 PREDICTED: Haemorhous mexicanus transient receptor potential cation channel subfamily C member 3 (TRPC3), transcript variant X2, mRNA
GAGTGGAAGTTTGCTCGTTCTAAACTTTGGCTGTCATATTTTGATGATGGAAAAACATTA
CCTCCTCCCTTCAGTCTTGTACCAAGCCCCAAATCTTTTTTCTATTTCATCATGAGGATC
ATTAACTTTTCTAAGTGCAGGAGGAGACGGCTACAGAAGGACATTGAAATGGGAATGGGA
AACTCCAAATCAAGGTTAAACCTTTTCACTCAGTCAAATTCCAGAGTTTTTGAATCCCAC
AGTTTTAACAGCATTCTCAATCAGCCAACACGCTATCAGCAAATAATGAAGAGACTGATA
AAACGTTACGTTCTGAAAGCACAAGTGGACAAAGAAAATGATGAAGTCAATGAAGGAGAA
TTAAAGGAAATCAAACAGGACATCTCCAGTCTTCGCTATGAACTGTTGGAGGATAAGTCC
CAAGCAACAGAAGAGTTGGCAATTTTAATACATAAACTCAGTGAGAAACTAAATCCTAAT
ATGCTGAGATGTGAA
