# Supplementary material for: Molecular evolution of TRPC4 regulatory sequences supports a role in mammalian thermoregulatory adaptation
Source: PeerJ. 2025 Jul 8;13:e19697. doi: 10.7717/peerj.19697 (PMC12248226; doi:10.7717/peerj.19697)
Supplement: Supplemental Information 1 — Required and optional parameters that are read by the codeml package of PAML. This file is for information only, an explicit value must be selected for Model and the dummy file names must be replaced with explicit paths to function. The sequence and guide tree files are in standard formats (FASTA and Newick, respectively). [file peerj-13-19697-s001.zip › input.files/untrimmed.alignments.with.original.accessions/bird.trpc4.fas]

>XM_049823324.1 PREDICTED: Accipiter gentilis transient receptor potential cation channel subfamily C member 4 (TRPC4), mRNA
GAGTGGAAGTTTGCTCGAACAAAACTCTGGATGAGTTACTTTGAAGAAGGAGGAACTCTG
CCTACTCCTTTTAATGTCATACCAAGCCCAAAGTCTCTGTGGTATCTGGTCAAATGGTTA
TGGAGACACCTTTGCAAGAAAAAAATTAGGAGAAAGCCTGAAAGTTTTGGAACAATAGGG
AGGCGTGCAGCTGACAATCTGAGAAGACATCATCAATACCAGGAAGTTATGAGAAATCTG
GTTAAGAGATACGTTGCAGCAATGATAAGAGATGCCAAAACTGAGGAAGGACTGACAGAA
GAAAATTTTAAGGAGTTAAAACAAGATATTTCCAGCTTTCGTTTTGAAGTCCTGGGTTTG
TTAAAAGGAAGCAAGCTGTCGAATTCGCAGACTGAAAAGATGAACAAAGATGCTGCCTCT
CTGTCAGAAAATGAAGAAAATAGTGAGAGTGAAGGAAACAAGAAAGGAAAGAAAAAGACC
TTCAGCCTTTTTGACATAACAACGATGATTCACCCAAGATCAGCCACTATTGCCTCTGAA
GCACATAATGTGAGCAACGGCTCAGCAATGATGGTGTCAGAGTCCACTAAGGAGAAACAA
AAGCGTGTGAATTTTGTAACAGACATAAAAAATTTTGGGTTATTTCACAGA---CGATCA
AAAACAAATTCTGTGGAGCAGAGTACAAATAAAATATACACTGTTTCTGAAGAAGTGTCC
CGTCAACAGGCAGAAGAACAATGTGAGAAAACTGCTGAACTGGAAGAGGGAGAACTGACC
ATGAACTGTGAATTAAACATCCAAAGTCCTGACGAAAAGTGTGTGTTAGCTGAGTCACAA
AATAACAGTGACTCTTCAGATTCACAAGAAGAGGGAAGTATTTGTGCTTCAGAAACAGAG
AAAATGGAGTTAGAGAACTCAGAATCCACCACACCGCAGGATCAGCTGGACAAGGAGTTG
GACATTTGCATTGACTGCGATGGGAAACAGGAAACAATGGATCAGGGTGATTATGTGATA
ACAAGGTTGTGA
>XM_054628032.1 PREDICTED: Agelaius phoeniceus transient receptor potential cation channel subfamily C member 4 (TRPC4), mRNA
GAGTGGAAGTTTGCTCGAACAAAACTCTGGATGAGTTACTTTGAAGAAGGAGGAACTTTG
CCCACTCCTTTTAATGTCATACCAAGCCCAAAGTCTTTGTGGTATCTGATCAAATGGTTA
TGGAGACACCTTTGCAAGAAAAAAATTAGAAGAAAGCCTGAAAGTTTTGGAACAATAGGG
AGACGTGCAGCTGACAATTTGCGGAGACATCATCAATACCAGGAAGTTATGAGAAATCTG
GTTAAAAGGTATGTTGCAGCAATGATAAGAGATGCCAAAACTGAGGAAGGATTGACAGAA
GAAAATTTTAAGGAGTTAAAACAAGATATTTCCAGCTTTCGCTTTGAAGTCCTGGGTTTA
TTAAAAGGAAGCAAGCTGTCTAATTTGCAGACTGGAAAGATGAGCAAAGACACTGCCTCT
CTGTCAGAAAATGAAGAAAATAGTGAGAGTGAAGGAAACAAGAAAGGAAAGAAGAAACCC
TTCAGCCTTTTTGACATAACAACGATGATTCACCCACGATCAGCCAGTATCGCCTCTGAA
GGACATAATGTAAGCAATGGCTCAGCAATGATGGTGTCAGAGTCCACTCAGGAGAAACAA
AAGCGTGTGAATTTTGTAACAGACATAAAAAATTTTGGGTTGTTTCACAGA---CGATCA
AAAACAAACTCTGTGGAGCAGAGTAAAAATAAAATATACACCGTTTCTGAAGAAGTTTCC
CGCCAACAGGCAGAAGAACAATGTGAGAAAACTGATGAACTGGAAGAGGGAGAATTGATC
ATGAACTGTGAATTAAACTTCCAAAATCCTGGCAAAAAATGTGTGTTAGCTGAGTCACAA
AATACCAGCGAGTCTTTGGATTCACACGAAGAGGGGAGTATTTGTCCTTCAGAAACAGAG
AAAATGGAGTTACAGAGCTCAGAACCTGCCACTCCACAGGATCAGCTGGGCAAGGCTTTG
GACATTAGCATTGACTCTGATGGGAAACAGGAAACAATTGTTCAGGGGGACTATGTGATA
ACAAGGTTGTGA
>XM_058824892.1 PREDICTED: Ammospiza caudacuta transient receptor potential cation channel subfamily C member 4 (TRPC4), mRNA
GAGTGGAAGTTTGCTCGAACAAAACTCTGGATGAGTTACTTTGAAGAAGGAGGAACTCTG
CCCACTCCTTTTAATGTCATACCAAGCCCAAAGTCTTTGTGGTATCTGATCAAATGGTTA
TGGAGACACCTTTGCAAGAAAAAAATTAGAAGAAAGCCTGAAAGTTTTGGAACAATAGGG
AGACGTGCAGCTGACAATTTGCGGAGACATCATCAATACCAGGAAGTTATGAGAAATCTG
GTTAAAAGATATGTTGCAGCAATGATAAGAGATGCCAAAACTGAGGAAGGATTGACAGAG
GAAAATTTTAAGGAGTTAAAACAAGATATTTCCAGCTTTCGCTTTGAAGTCCTGGGTTTA
TTAAAAGGAAGCAAGCTGTCTAATTTGCAGACTGGGAAGATGAGCAAAGACACTGCCTCT
CTGTCAGAAAATGAAGAAAATGGTGAGAGTGAAGGAAACAAGAAAGGGAAGAAGAAACCC
TTCAGCCTTTTTGACATAACAACGATGATTCACCCACGGTCAGCCAATATCGCCTCTGAA
GGACATAGTGTAAGCAATGGCTCAGCAATGATGGTGTCAGAGTCCACTCAGGAGAAACAA
AAGCGTGTGAATTTTGTAACAGACATAAAAAATTTCGGGTTGTTTCACAGA---CGATCA
AAAACAAACTCTGTGGAGCAGAGTAAAAATAAAATATACACAGTTTCTGAAGAAGTTTCC
CGCCAACAGGCAGAAGAACAATGTGAGAAAACTGATGAACTGGAAGAGGGAGAATTGATC
ATGAACTGTGAATTAAACTTCCGAAATCCTGGCAAAAAATGTGTGTTAGCTGAGTCACAA
AATACCAGTGAGTCTTTGGATTCACACGAAGAGGGGAGTATTTGTCCTTCAGAAACAGAG
AAAATGGAGTTACAGAGCTCAGAACCTGCCACTCCACAGGATCAGCTGGGCAAGGCTTTG
GACATTAGCATTGACTCTGATGGGAAACAGGAAACAATTGTTCAGGGGGACTATGTGATA
ACAAGGTTGTGA
>XM_027470735.2 PREDICTED: Anas platyrhynchos transient receptor potential cation channel subfamily C member 4 (TRPC4), transcript variant X4, mRNA
GAGTGGAAGTTTGCTCGGACAAAACTTTGGATGAGTTACTTTGAAGAAGGAGGTACTCTG
CCCACTCCTTTCAATGTCATACCAAGTCCAAAGTCCCTCTGGTATCTGATCAAATGGTTA
TGGAGACACCTGTGCAAGAAAAAAATTAGAAGAAAGCCTGAAAGTTTTGGAACAATAGGG
AGGCGTGCAGCTGACAATCTGAGAAGACATCATCAGTACCAGGAAGTTATGAGAAACCTG
GTTAAGAGATATGTTGCAGCAATGATAAGAGATGCCAAAACTGAGGAAGGACTGACAGAA
GAAAATTTTAAGGAGTTAAAACAAGATATTTCCAGCTTTCGTTTTGAAGTTCTGGGTCTA
CTAAAAGGAAGCAAGCTTTCTAATTTGCAGACTCCAAAAATGAACAAAGATGCAGCATCT
CTGTCAGAAACTGAAGAAAAGAGTGAGAGTGAGGGAAACAAGAAAGGAAAGAAAAAGGCC
TTTAGCCTTTTTGACATAACTACAATGATTCACCCAAGATCAGCCACTATTGCCTCTGAA
GCACATAATGTAAGCAATGGCTCAGCAATGATGGTATCAGAGTCCTCTAAAGAGAAACAA
AAACGTGTGAATTTTGTAACAGACATAAAAAATTTTGGGTTATTTCACAGA---CGGTCA
AAAACAAACTCTGTGGAGCAAAGTACAAATAAAATATACACCGTTTCTGAAGAAGTTTCC
CGTCAACAAGCAGAAGAACAATGTGAGAAAGCTGATGAACTGGAAGAGGGAGAGCTGACC
ATGAACAGTGAAGTAAACACCCAAAGTCCTGATGAAAAGTGCATGTTAGCTGAGTCACAA
AATAACAGCGACACTTCAGATTCGCAGGATGAGGGAAGTATTTGTGCTTTAGAAACAGAG
AAAATGGAGTTACACAACTCTGAACCAGCCACACCACAGGATCAGCAGGACAAGGAGTTG
GACATTAGCATTGACTGTGATGGGAAACACGAAACAATTGATCAGGGTGACTATGTGATA
ACAAGGTTGTGA
>XM_048051372.1 PREDICTED: Anser cygnoides transient receptor potential cation channel subfamily C member 4 (TRPC4), transcript variant X7, mRNA
GAGTGGAAGTTTGCTCGGACAAAACTCTGGATGAGTTACTTTGAAGAAGGAGGGACTCTA
CCCACTCCTTTCAATGTCATACCAAGTCCAAAGTCCCTCTGGTATCTGATCAAATGGTTA
TGGAGACACTTGTGCAAGAAAAAAATTAGAAGAAAGCCTGAAAGTTTTGGAACAATAGGG
AGGCGTGCAGCTGATAATCTGAGAAGACATCATCAGTACCAGGAAGTTATGAGAAACCTG
GTTAAGAGATATGTTGCAGCAATGATAAGAGATGCCAAAACTGAGGAAGGACTGACAGAA
GAAAATTTTAAGGAGTTAAAACAAGATATTTCCAGCTTTCGTTTTGAAGTCCTGGGTCTA
CTAAAAGGAAGCAAGCTTTCTAATTTGCAGACTCCAAAAATGAACAAAGATGCAGCATCT
CTCTCAGAAACTGAAGAAAAGAGTGAGAATGAGGGAAACAAGAAAGGAAAGAAAAAGGCC
TTCAGCCTTTTTGACATAACTACAATGATTCACCCTAGATCAGCCACTATTGCCTCTGAA
GCACATAATGTAAGCAATGGCTCAGCAATGATGGTGTCAGAGTCCTCTAAGGAGAAACAA
AAGCGTGTGAATTTTGTAACAGACATAAAAAATTTTGGGTTATTTCACAGA---CGGTCA
AAAACAAACTCTGTGGAGCAGAGTACAAATAAAATATACACCGTTTCTGAAGAAGTTTCC
CGTCAACAAGCAGAAGAACAATGTGAGAAAGCTGATGAACTGGAAGAGGGAGAGCTGACC
ATGAACTGTGAAGTAAACACCCAAAGTCCTGATGAAAAGTGCATGTTAGCTGAGTCACAA
AATAACAGCGACACTTCAGATTCGCAGGATGAGGGGAGTATTTGTGCTTTAGAAACAGAG
AAAATGGAGTTACACAACTCTGAACCAGCCACACCACAGGATCAGCAGGACACGGAGTTG
GACATTAGCATTGACGGTGATGGGAAACAGGAAACAATTGATCAGGGTGACTATGTGATA
ACAAGGTTGTGA
>XM_013948339.1 PREDICTED: Apteryx australis mantelli transient receptor potential cation channel, subfamily C, member 4 (TRPC4), mRNA
GAGTGGAAGTTTGCTCGAACAAAACTCTGGATGAGCTACTTTGAAGAAGGAGGGACTCTG
CCTACTCCTTTCAATGTCATACCAAGCCCAAAGTCCCTCTGGTATCTGATCAAATGGTTA
TGGAGACATCTGTGCAAGAAAAAAATTAGAAGAAAACCTGAAAGTTTTGGAACAATAGGG
AGGCGTGCAGCTGACAATCTGAGAAGACATCATCAGTACCAGGAAGTTATGAGAAATCTG
GTTAAGCGATATGTTGCAGCAATGATAAGAGATGCCAAAACTGAGGAGGGACTGACAGAA
GAAAATTTTAAGGAGTTAAAACAAGATATTTCCAGCTTTCGTTTTGAAGTCCTGGGTTTG
TTAAAAGGAAGCAAGCTATCTAATTTGCAGAATCCAAAGATGAACAAAGACACTGCCTCC
TTGTCAGAAACTGAAGAAAAGAGTGAGAATGAGGGAAACAAGAAAGGAAAGAAAAAGACC
TTCAGCCTTTTTGACATAACAACCATGATTCACCCAAGATCAGCCACTATTGCCTCTGAA
GCACATAATGTGAGCAACGGCTCAGCAATGATGGTGTCAGAGTCCACTAAGGAGAAACAA
AAGCGGGTGAATTTTGTAACAGACATAAAAAATTTTGGGTTATTTCACAGA---CGATCA
AAAACAAACTCTGTGGAGCAGAGTACAAATAAAATATATACTGTTTCTGAAGAGGTTTCC
CGTCAACAGGCAGAAGAACAATGTGAGAAAACTGCTGAACTG---GAAGAAGAACTGACC
ATGAACTGTGAATTAAGCATCCAAAGTCCTGATGGAAACGGCATGTTATCTGAGTCACAA
AATAATAGTGACTCTTCAGATTCACAAGATGAGGGAAATATTTGTGCTTCAGAAACTGAG
AAAATGGAGTTACAAAACTCAGAACCAGCAACGCCACAGGATCAGCTGGACAAGAAGCTG
GACATTAAAGTTGACTGTGATGAGAAACATGAAACAATCGATCAGGGTGACTATGTGATA
ACAAGGTTGTGA
>XM_051638820.1 PREDICTED: Apus apus transient receptor potential cation channel subfamily C member 4 (TRPC4), mRNA
GAGTGGAAGTTTGCTCGAACAAAACTCTGGATGAGTTATTTTGAAGAAGGAGGAACTCTG
CCCACTCCTTTCAATGTCATACCAAGCCCAAAGTCTCTGTGGTATCTGATCAAATGGTTA
TGGAGACACCTATGTAAGAAAAAAATTAGAAGAAAGCCTGAAAGTTTTGGAACAATAGGG
AGGCGTGCAGCTGACAATCTGAGAAGACATCATCAATACCAGGAAGTCATGAGAAATCTG
GTTAAGAGATATGTTGCAGCAATGATAAGAGATGCCAAGACTGAGGAAGGACTCACAGAA
GAAAATTTTAAGGAGTTAAAACAAGATATTTCCAGCTTTCGTTTTGAAGTCTTGGGTTTG
TTAAAAGGAAGCAAGTTGTCTAGTCTGCAGAATCCAAGGATGAACAAAGACACTGCCTCT
CTGTCAGAAAATGAAGAAAATAGTGAGAGTGAAGGAAACATGAAAGCAAAGAAAAAGACC
TTCAGCCTTTTTGACATAACAACGATGATTCACCCAAAATCAGCCACTATTGCCTCTGAA
GCACACAATGTAAGCAATGGCTCAGCAATGATGGTGTCAGAGTCCACTAAGGAGAAACAA
AAGCGTGTCAATTTTGTAACAGACATAAAAACTTTTGGGTTATTTCACAGA---CGATCA
AAAACAAACTCTGTGGAGCAGAGTACAAATAAAATATACACCGTTTCTGAAGAAGTTTCT
CGTCAACAGGCAGAAGAACAGTGTGAGAAAATTACTGAACTGGAAGAGGGAGAACTGACC
ATGAACTGTGAGTTAAACATTCAAAGTCCTGATAAAAAGTGCACGTTAGCTGAATCAGAA
AGTAATGGCGACTCTTCAGATTTACAGGAAGAGGCAAGTATTTGTGCTTCAGAGATGGAG
AAAGTGGAGTTACAGAACTCAGAACCAGCCACACCCCAGGATCAGCTGGACAAGGAGCTG
GACATTAGCATTGACTGTGATGGGAAACAGGAAACAATTGATCAGGGTGATTATGTGATA
ACAAGGTTGTGA
>XM_030043126.1 PREDICTED: Aquila chrysaetos chrysaetos transient receptor potential cation channel subfamily C member 4 (TRPC4), transcript variant X2, mRNA
GAGTGGAAGTTTGCTCGAACGAAACTCTGGATGAGTTACTTTGAAGAAGGAGGAACTCTG
CCTACTCCTTTTAATGTCATACCAAGCCCAAAGTCTCTGTGGTATCTGGTCAAATGGTTA
TGGAGACACCTTTGCAAGAAAAAAATTAGGAGAAAGCCTGAAAGTTTTGGAACAATAGGG
AGGCGTGCAGCTGACAATCTGAGAAGACATCATCAATACCAGGAAGTTATGAGAAATCTG
GTTAAGAGATACGTTGCAGCAATGATAAGAGATGCCAAAACTGAGGAAGGACTGACAGAA
GAAAATTTTAAGGAGTTAAAACAAGATATTTCCAGCTTTCGTTTTGAAGTCCTGGGTTTG
TTAAAAGGAAGCAAGCTGTCTAATTTGCAGACTGAAAAGATGAATAAAGATGCTGCCTCT
CTGTCAGAAAATGAAGAAAATAGTGAGAGTGAAGGAAACAAGAAAGGAAAGAAAAAGACC
TTCAGCCTTTTTGACATAACAACGATGATTCACCCAAGATCAGCCACTATTGCCTCTGAA
GCACACAATGTGAGCAACGGCTCAGCGATGATGGTGTCAGAGTCCACTAAGGAGAAACAA
AAGCGTGTGAATTTTGTAACAGACATAAAAAATTTTGGGTTATTTCACAGA---CGATCA
AAAACAAATTCTGTGGAGCAGACTACAAATAAAATATACACTGTTTCTGAAGAAGTGTCC
CGTCAACAGGCAGAAGAACAATGTGAGAAAACTGCTGAACTGGAAGAGGGAGAACTGACC
ATGAACTGTGAATTAAACATCCAAAATCCTGACGAAAAGTGCGTGTTAGCTGAGTCACAA
AGTAACAGTGACTCTTTGGATTCACAAGAAGAGGGAAGTATTTGTGCTTCAGAAATGGAG
AAAATGGAGTTAGAGAACTCAGAATCAGCCACACCACAGGATCAGCTGGACAAAGAGTTG
GACATTTGCATTGACTGCGATGGGAAACAGGAAACAATTGATCAGGGTGATTATGTGATA
ACAAGGTTGTGA
>XM_026854698.1 PREDICTED: Athene cunicularia transient receptor potential cation channel subfamily C member 4 (TRPC4), transcript variant X5, mRNA
GAGTGGAAGTTTGCTCGAACAAAACTATGGATGAGTTACTTTGAAGAAGGAGGAACTCTG
CCCACTCCTTTTAATGTTATACCAAGCCCAAAGTCTCTGTGGTATCTGATCAAATGGTTA
TGGAGACACCTTTGCAAGAAAAAAATTAGAAGGAAGCCTGAAAGTTTTGGAACAATAGGG
AGGCGTGCAGCTGACAACCTGAGAAGACATCACCAATACCAGGAAGTTATGAGAAATCTG
GTTAAGAGATATGTTGCAGCAATGATAAGAGATGCCAAAACTGAGGAAGGACTGACAGAA
GAAAATTTTAAGGAGTTAAAACAAGATATTTCCAGCTTTCGTTTTGAAGTCCTGGGTTTG
TTAAAAGGAAGCAAACTGTCTAATTTGCAGACTGCAAAGATGAACAAAGATGCTGCCTCT
CTATCAGAAAATGAGGAAAACAGTGAGAGTGAAGGAACCAAGAAAGCAAAGAAAAAGACC
TTCAGCCTTTTTGACATAACAACAATGATTCATCCAAGATCAGCCACTATTGCCTCTGAA
GCACATAATGTAAGCAACGGCTCAGCAATGATGGTGTCAGAGTCCACTAAGGAGAAACAA
AAGCGTGTGAATTTTGTAACAGACATAAAAAATTTTGGGTTATTTCACAGA---CGATCA
AAAACAAACTCTGTGGAGCAGAGTACAAATAAAATATACACAGTTTCTGAAGAAGTTTCA
CGTCAACAGGCAGAAGAACAATGTGAGAAAACTGCTGAACTGGAAGAGGGAGAACTGACC
ATGAACTGTGAATTAGAAGTCCAAAGTCCTGACGAAAAATGCATGTTAGATGAGTCACAA
AATAACAGTGACTCTTCAGATTCACAGGAAGAGGGAAGTATTTGTGCTTCAGAAACAGAA
AAAATGGAATTTCATAATTCAGAACCAGCCACACCACAGGACCAGCTGGACGAGGAGTTG
GATATCAGCACTGACTATGATGAGAAACAGGAAACAATTGATCAGGGTGATTATGTGATA
ACAAGGTTGTGA
>XM_014966260.1 PREDICTED: Calidris pugnax transient receptor potential cation channel, subfamily C, member 4 (TRPC4), transcript variant X3, mRNA
GAGTGGAAGTTTGCTCGAACAAAACTCTGGATGAGTTACTTTGAAGAAGGAGGAACTCTG
CCCACTCCTTTTAATGTCATACCAAGCCCAAAGTCTCTGTGGTACCTGATCAAATGGTTG
TGGAGACACCTTTGCAAGAAAAAAATTAGAAGAAAGCCTGAAAGTTTTGGAACAATAGGG
AGACGTGCAGCTGACAATCTGAGAAGACATCACCAATACCAGGAAGTTATGAGAAATCTG
GTTAAGAGATATGTTGCTGCAATGATAAGAGATGCCAAAACTGAGGAAGGACTGACAGAA
GAAAATTTTAAGGAGTTAAAACAAGATATTTCCAGCTTTCGTTTTGAAGTCCTAGGTTTG
TTAAAAGGAAGCAAGCTGTCTAATTTGCAGGCTGCAAAGGTGAACAAAGACACTGCCTCT
CTGTCAGAAAATGAAGAAAATGGTGAGAGTGAAGGACACAAGAAAGGAAAGAAAAAGACC
TTCAGTCTTTTTGACATAACAACGATGATTCACCCAAGATCAGCCACTATTGCCTCTGAA
GCACATAACGTAAGCAACGGCTCAGCAATGATGGTGTCAGAATCCATTAAGGAGAAACAA
AAGCGTGTTAATTTTGTATCAGACATAAAAAATTTTGGGTTATTTCACAGA---CGATCA
AAAACAAACTCTGTGGAGCAGAGTACAAATAAAATATACACCGTTTCTGAAGAAGTTTCC
CGTCAACAGGCAGAAGAACAATGTGAGAAAACTGCTGAACTGGAAGAGGGAGAACTGACC
ATGAACTGTGAAGTAAACATCCAAAGTCCTGATGAAAAATGTGCATTAGCAGAGTCAAAA
AATAACGGCAACTCTTCAGATTCACAGGAAGAGGGAAGTATTTGTGCTTCAGAAACGGAG
AAAATGGAGTTACAGAACTCAGAACCAGCCACACCACAGGATCAGCTGGACAAAGAGTTG
GACATTAGCATTGACTGTGAAGGGAAACAGGAAACAATTGTTCAGGGTGATTATGTGATA
ACAAGGTTGTGA
>XM_033052260.1 PREDICTED: Catharus ustulatus transient receptor potential cation channel subfamily C member 4 (TRPC4), transcript variant X2, mRNA
GAGTGGAAGTTTGCTCGAACTAAACTCTGGATGAGTTACTTTGAAGAAGGGGGAACTCTG
CCCACTCCTTTTAATGTCATACCAAGCCCAAAATCTTTGTGGTATCTGATCAAATGGTTA
TGGAGACACCTTTGCAAGAAAAAAATTAGAAGAAAGCCTGAAAGTTTTGGAACAATAGGG
AGACGTGCTGCTGACAATTTGAGGAGACATCATCAATACCAGGAAGTTATGAGAAATTTG
GTTAAAAGGTATGTTGCAGCAATGATAAGAGATGCCAAAACTGAGGAAGGATTGACAGAA
GAAAATTTTAAGGAATTAAAACAAGACATTTCCAGCTTTCGCTTTGAAGTCCTGGGTTTG
TTAAAAGGAAGCAAGCTGTCTAATTTGCAGACTGCAAAGATGAGCAAAGACACTGCCTCT
CTGTCAGAAAATGAAGAAAATAGTGAGAGTGAAGGAAACAAGAAAGGAAAGAAGAAACCC
TTCAGCCTTTTTGACATAACAACGATGATTCACCCGCGATCGGCCAATATTGCCTCTGAA
GGACATAATGTAAGCAATGGCTCAGCAATGATGGTGTCAGAGACCACTCAGGAGAAACAA
AAGCGTGTGAATTTTGTAACAGACATTAAAAATTTTGGGTTGTTTCACAGA---CGATCA
AAAACAAACTCTGTGGAGCAGAGTACAAATAAAATATACACCGTTTCTGAAGAGGTTTCC
CGTCAACAGGCAGAAGAGCAATGTGAGAAAACTGATGAACTGGAAGAGGGGGAATCGATC
ATGAACTGTGAATTAAACTTCCGAAGTCCTGGCAAAAAATGCTTGTTAGCTGAGTCACAA
AATACCAGCGAGTCTTTGCATTCACAGGTAGAGGGAAGTATTTGTGCTTCAGAAACAGAG
AAAATGGAGTTACAGAACTCAGAACCTGCCACTCCACAGGATCAGCTGGACAAGGCATTG
GACGTTAGCATTGACTCTGATGGGAAACAGGAAACAATTGTTCAGGGTGACTATGTGATA
ACAAGGTTGTGA
>XM_042838871.1 PREDICTED: Centrocercus urophasianus transient receptor potential cation channel subfamily C member 4 (TRPC4), transcript variant X2, mRNA
GAGTGGAAGTTTGCTCGGACAAAACTCTGGATGAGTTACTTTGAAGAGGGAGGGACTCTG
CCCACTCCTTTCAATGTCATTCCAAGCCCTAAGTCCCTCTGGTATCTGATTAGGTGGTTA
TGGAGACACCTGTGCAAGAAAAAAATTAGAAGAAAACCTGAAAGTTTTGGAACAATAGGG
AGACGTGCAGCTGACAATCTGAGAAGACATCATCAATACCAGGAGGTTATGAGAAATCTG
GTTAAGAGGTACGTTGCAGCAATGATTAGAGATGCCAAAACTGAGGAAGGGCTGACAGAA
GAAAATTTTAAGGAGTTAAAACAAGATATTTCCAGCTTCCGTTTTGAAGTCCTGGGTTTG
CTAAAAGGAAGCAAGCTTTCTAATGTGCAGACTCCAAAAATGAACAAAGATGCTGCCTCT
CTATCAGAAACTGAAGAAAAGAATGAGAGTGAAGGAAACAAGAAAGGAAAGAAAAAGGCA
TTCAGCCTTTTTGATATTACAACAATGATTCACCCACGATCAGCCACAATTGCCTCTGAA
GCACATAACGTAAGCAATGGCTCAGCAATGTTGGTGTCAGAGTCCATTAAGGAGAAACAG
AAGCGTGTAAATTTTGTAACAGACATAAAAAATTTTGGGTTATTTCACAGA---CGATCA
AAAACAAACTCTGCGGAGCAGAGTACAAATAAAATATACACTGTTTCTGAAGAAGTTTCC
CGTCAGCAGGCAGAAGAACAATGTGAGAAAAATGATGAACTGGAAGAGGAAGAACTGACT
ATGAACTGTGAAGTAAACACCCAAAGTCCTGATGAAAAGTGCATGGTAGCTGAGTTGCAA
AATGACAGCAACACTTTGGATTCACAGGATGAAGGAAGTATTTGTGCTTTAGAAACAGAG
AAAATGGAGTTACAGAACTCAGAGTCAGCCACACCACAGGATCAGCTGGACAAGGAATCA
GACATTAGCACTAACTGTGATGGAAAACAGGAAACCATTGAGCAGGGTGACTATGTGATA
ACCAGGTTGTGA
>XM_009888415.1 PREDICTED: Charadrius vociferus transient receptor potential cation channel, subfamily C, member 4 (TRPC4), mRNA
GAGTGGAAGTTTGCTCGAACAAAACTCTGGATGAGTTACTTTGAAGAAGGAGGAACTCTG
CCCACTCCTTTTAATGTCATACCAAGCCCAAAGTCTCTGTGGTATCTGATCAAATGGTTA
TGGAGACACCTTTGCAAGAAAAAAATTAGAAGAAAGCCTGAAAGCTTTGGAACAATAGGC
AGACGTGCAGCTGACAATCTGAGAAGACATCATCAATACCAGGAAGTTATGAAAAATCTG
GTGAAGAGATATGTTGCAGCAATGATAAGAGATGCCAAAACTGAGGAAGGACTGACAGAA
GAAAATTTTAAGGAGTTAAAACAAGATATTTCCAGCTTTCGTTTTGAAGTCCTAGGTTTG
TTAAAAGGAAGCAAGCTGTCTAATTTGCAGACTGCAAAGGTGAACAAAGACACTGCCTCT
CTGTCAGAAAATGAAGAAAATTATGAGAGTGAAGGAAACAAGAAAGGAAAGAAGAAGACC
TTCAGCCTTTTTGACATAACAACAATGATTCACCCAAGATCAGCCACTATTGCCTCTGAA
GCACATAACGTAAGCAACGGCTCAGCAATGATGGTGTCAGAGTCCACTAAGGAGAAACAA
AAGCGTGTGAATTTTGTAACAGACATAAAAAATTTTGGGTTATTTCACAGA---CGATCG
AAAACAAACTCTGTGGAGCAGAGTACAAATAAAATATACACCGTTTCTGAGGAAGTTTCC
CGTCAACAGGCAGAAGAACAATGTGAGAAAACTGCTGAACTGGAAGAGGGAGAACTGCCC
ATGAACTGTGAATTAAACATCCAAAGTCCTGACGAAAAATGCATGTTAGCTGAGTCACAA
AATAATGGCGACTCTTCTGATTCACAGGAAGAGGGAAGTATTTGTGCTTCAGAAATGGAG
AAAATGGAGTTACAGAACTCAGAACCAGCCACACCGCAGGATCAGCTGGACAAGGAGTTG
GACATTAGCATTGACTGTGATGGGAAACAGGAAACAATCGATCAGGGTGATTATGTGATA
ACAAGGTTGTGA
>XM_017731290.1 PREDICTED: Corvus brachyrhynchos transient receptor potential cation channel subfamily C member 4 (TRPC4), transcript variant X2, mRNA
GAGTGGAAGTTTGCTCGAACAAAACTCTGGATGAGTTACTTTGAAGAAGGAGGAACTCTG
CCCACTCCTTTTAATGTCATACCAAGCCCAAAGTCTTTGTGGTATCTGATCAAATGGTTA
TGGAGACACCTTTGCAAGAAAAAAATTAGAAGAAAGCCTGAAAGTTTTGGAACAATAGGG
AGACGTGCAGCTGACAATTTGAGGAGACATCATCAATACCAGGAAGTTATGAGAAATCTG
GTTAAGAGATATGTTGCAGCAATGATAAGAGATGCCAAAACTGAGGAAGGATTGACAGAA
GAAAATTTTAAGGAGTTAAAGCAAGATATTTCCAGCTTTCGCTTTGAAGTCCTGGGTTTG
TTAAAAGGAAGCAAGCTTTCCAATTTGCAGACTGCAAAGATGAGCAAAGACACTGCTTCT
CTGTCAGAAAATGAAGAAAATAGTGAGAGTGAAGGAAACAAAAAAGGAAAGAAGAAACCC
TTCAGCCTTTTTGACATAACAACGATGATTCACCCACGATCAGCCAATATTGCCTCTGAA
GGTCATAATGTAAGCAATGGCTCAGCAATGATGGTGTCAGAGTCCACTCAGGAGAAACAA
AAGCGTGTGAATTTTGTAACAGACATAAAAAATTTTGGGTTGTTTCACAGA---CGATCA
AAAACAAACTCTGTGGAGCAGAGTACAAATAAAATATACACCGTTTCTGAAGAAGTTTCC
CGTCAACAGGCAGAAGAACAATGTGAGAAAACTGATGAACTGGAAGAGGGAGAATTGACC
ATGAACTGTGAATTAAACATCCAAAGTCCTGGCAAAAAATGCATGTTAGCTGAGTCGCAA
AAGAACAGCGAGTCTTTGGATTCACAGGAAGAGGGAAGTATTTGTGTTTCAGAAACAGAG
AAAATGGAGTTACAGAACTCAGAACCTGCCACTCTGCAGAATCAGCTGGACAAGGCATTG
GACATTAGCATTGACTCTGATGGGAAACAGGAAACAATTGTTCAGGGTGACTACGTGATA
ACAAGGTTGTGA
>XM_032442118.1 PREDICTED: Coturnix japonica transient receptor potential cation channel subfamily C member 4 (TRPC4), transcript variant X2, mRNA
GAATGGAAGTTTGCTCGGACAAAACTCTGGATGAGTTACTTTGAAGAAGGAGGGACTTTG
CCCACTCCTTTCAATGTCATACCAAGCCCTAAGTCCCTCTGGTATCTAATTAGGTGGTTA
TGGAGACACCTGTGCAAGAAAAAAATTAGAAGAAAACCTGAAAGTTTTGGAACAATAGGG
AGACGTGCAGCTGACAATCTGAGAAGACATCATCAATACCAGGAAGTTATGAGAAATCTG
GTTAAGAGATACGTTGCGGCAATGATTAGAGATGCCAAAACTGAGGAAGGGCTGACAGAA
GAAAATTTTAAGGAGTTGAAACAAGATATTTCCAGCTTCCGTTTTGAAGTCCTGGGTTTG
CTAAAAGGAAGCAAGCTTTCTAATTTGCAGACTCCGAAAATGAATAAAGATGCCGCCTCT
CTGTCAGAAACTGAAGAAAAGTATGAGAGTGAAGGAAACAAGAAAGGAAAGAAAAAGGCA
TTCAGCCTTTTTGATATTACGACAATGATTCACCCACGATCAGCCACAATTGCCTCTGAA
GCACATAACGTAAGCAACGGCTCAGCAATGTTGGTGTCAGAGTCCATTAAGGAGAAACAG
AAGCGTGTGAATTTTGTAACAGACATAAAAAATTTTGGGTTATTTCACAGA---CGATCA
AAAACAAACTCTGTGGAGCACAGTACAAATAAAATATACACTGTTTCTGAAGAAGTTTCC
CGTCAACAGGCAGAAGAACAATGTGAGAACAATGACGAACTGGAAGAGGGAGAACTGTCT
ATGAACTGTGAAGTAAAAACACAGAGTCCTGATAAAAAGTGCATGATAGCTGAGTTGCAA
AATGACAACAGCACTTTGGATTCACACGATGAGGGAAGTATTTGTGCTTTAGAAACAGAG
AAAGTGGAGTTACAGAACTCAGAACCAGCCACACCACAGGATCAGCTGGACAAGGAATCA
GACATTAGCACTGACTGTGATGGGAAACAGGAAACCATTGAGCAGGGTGACTATGTGATA
ACCAGGTTGTGA
>XM_054088220.1 PREDICTED: Cuculus canorus transient receptor potential cation channel subfamily C member 4 (TRPC4), transcript variant X5, mRNA
GAGTGGAAGTTCGCTCGAACAAAGCTCTGGATGAGCTACTTTGAAGAAGGAGGAACTCTG
CCCACTCCTTTTAATGTCATACCAAGCCCAAAGTCTCTGTGGTATCTGATCAAATGGTTA
TGGAGACACCTTTGCAAGAAAAAAATTAGAAGAAAGCCTGAAAGTTTTGGAACAATAGGG
AGGCGTGCAGCTGACAATCTGAGAAGACATCATCAGTACCAGGAGGTTATGAGAAATCTG
GTTAAGAGATATGTTGCAGCAATGATAAGAGATGCCAAAACCGAGGAAGGACTGACAGAA
GAAAATTTTAAGGAGTTAAAACAAGATATTTCCAGCTTTCGTTTTGAAGTCCTGGGTTTG
TTAAAAGGGAGCAAGCTGTCTAATTTGCAGTCTGCAAAGAATAACAAAGATGCTGCCTCT
CTGTCTGAAAATGAAGAAAATAGTGAGAGTGAAGGAAACAAGAAAGGAAAGAAAAAGAAC
TTCAGCCTCTTTGACATAACAACGATGATTCACCCACGATCAGCCACTATTGCCTCTGAA
GCACACAATGTAAGCAACGGCTCAGCAATGATGGTGTCAGAGTCCACTAAGGAGAAACAC
AAGAGAGTGAATTTTGTAACAGACATAAAAAACTTGGGGTTATTTCACAGA---CGATCA
AAAACAAACTCTATGGAGCAATGTACAAATAAAATATACACTGTTTCTGAAGAAGTTTCC
CGTCAACAGGCAGAAGAACAATGTGAGGAAACTGCTGAACTGGAAGAAGGAGAACTGACC
ATGAACTGTGAATTAAACATTCAAAGTCCTGAAGAAAAATGTGTGTTAGCCGAATCACAA
AATAGCAGTGACTCTTTGGATTCACTGGAAGAGAGGAGTATTTGTGCTTCAGACACAGAG
AAAACAGAGTTACAGAACTCAGAACCAGGCACACCGCAAGATCAGCTGGACAAGGAGTTG
GACATTAGCATTGACAGTGATGGGAAAGAGGAAACAATTGATCAGGGTGATTATGTGATA
ACAAAGTTGTGA
>XM_023948592.1 PREDICTED: Cyanistes caeruleus transient receptor potential cation channel subfamily C member 4 (TRPC4), transcript variant X3, mRNA
GAGTGGAAGTTTGCTCGAACAAAACTCTGGATGAGTTACTTTGAAGAAGGAGGAACTCTG
CCCACTCCTTTTAATGTCATACCAAGCCCAAAGTCTTTGTGGTATCTGATCAAATGGTTA
TGGAGACACCTTTGCAAGAAAAAAATAAGAAGAAAGCCTGAAAGTTTTGGAACAATAGGG
AGACGTGCAGCTGACAATTTGAGGAGACATCACCAATACCAGGAAGTTATGAGAAATCTG
GTTAAAAGGTATGTTGCAGCAATGATAAGAGATGCCAAAACTGAGGAAGGATTAACGGAA
GAAAATTTTAAGGAGTTAAAACAAGATATTTCCAGCTTTCGCTTTGAAGTCCTGGGTTTG
TTAAAAGGAAGCAAGCTGTCTAATTTGCAAACTGCAAAGATGAGTAAAGACACTGCCTCT
CTGTCAGAAAATGAAGAAAATAGCGAGAGCGAAGGAAACAAGAAAGGGAAGAAGAAACCC
TTCAGCCTTTTTGACATAACAACAATGATTCACCCACGATCAGCCAATATTGCCTCGGAA
GGACATAATGTTAGCAATGGCTCAGCAATGATGGTGTCAGAGCCCACTCAGGAGAAACAA
AAGCGTGTGAACTTTGTAACAGACATAAAAAATTTTGGGTTGTTTCACAGACATCAATCA
AAAACAAACTCTGTGGAGCAGAGTACAAACAAAATATACACCGTTTCTGAAGAAGTTTCC
CGTCAACAGGCAGAAGAGCAATGTGAGAAAACTGATGAACTGGAAGAGGGAGAATTGATC
GTGAACTGTGAATTAAACTTCCGAAGTCCTGGCAAAAAACGCGCGTTAGCTGAGTCACAA
AATACCAGCGAGACTTTGGATTCACAGGAAGAGGGAAGTATTTGTGCTTCAGAAACAGAG
AAAATGGAGTTACAGAACTCAGAGCCTGCCACCCAGCAGGATCAGCTGGACAAGGCATTG
GACATTAGCATTGACTCTGATGGGAAACAGGAAACAATTGTTCAGGGCGACTATGTGATA
ACAAGGTTGTGA
>XM_026108354.1 PREDICTED: Dromaius novaehollandiae transient receptor potential cation channel subfamily C member 4 (TRPC4), mRNA
GAGTGGAAGTTTGCTCGAACAAAACTCTGGATGAGTTACTTTGAAGAAGGAGGGACTCTG
CCTACTCCTTTCAATGTCATACCAAGCCCCAAGTCCCTCTGGTATCTGATCAAATGGTTA
TGGAGACATCTGTGCAAGAAAAAAATTAGAAGAAAACCTGAAAGTTTTGGAACAATAGGG
AGGCGTGCAGCTGACAATCTAAGAAGACATCATCAATACCAGGAAGTTATGAGAAATCTG
GTTAAGCGATATGTTGCAGCAATGATAAGAGATGCCAAAACTGAAGAGGGACTGACGGAA
GAAAATTTTAAGGAGTTAAAACAAGATATTTCCAGCTTTCGTTTTGAAGTCCTGGGTTTG
TTAAAAGGAAGCAAGCTATCTAATTTGCAGAATCCAAAGACAAACAAAGAAGCTGTCTCC
TTGTCAGAGACTGAAGAAAAGAGTGAGAATGAGGGGAACAAGAAGGGAAAGAAAAAGACC
TTCAGCCTTTTTGACATAACAACTATGATTCACCCAAGATCAGCTACTATTGCTTCTGAA
GCACATAATGTAAGCAATGGCTCAGCAATGATGGTGTCAGAGTCCACTAAGGAGAAACAA
AAGCGGGTGAATTTTGTAACAGACATAAAAAAATTTGGGTTATTTCACAGA---CGATCA
AAAACAAACTCTATGGAGCAGAGTACAAATAAAATATACACCGTTTCTGAAGAAGTTTCC
CGTCAACAGGCAGAAGAACAATGTGAGAAAACTGCTGAACTGGAAGAAGAAGAATTGACC
ATGAACTGTGAACTAAGCATCCAAAGTCCTGATGGAGAGGGCATGTTAGCTGAGTCACAA
AATAATAGCAACTCTTCAGATTCACAGGATGAGGGAAGTATTTGTACTTCAGAAACTGAG
AAAATGGAGTTACAAAACTCAGAACCAGCAACACTACAGGATCAGCTGGACAAGGAGATG
GACATTAACACTGACTGTGATGAGAAAGATGAAACAATTGATCAGGGTGACTATGTGATA
ACAAGGTTGTGA
>XM_009902821.2 PREDICTED: Dryobates pubescens transient receptor potential cation channel subfamily C member 4 (TRPC4), mRNA
GAGTGGAAGTTTGCTCGAACAAAACTCTGGATGAGTTATTTTGAAGAAGGAGGAACTCTG
CCCACTCCTTTTAATGTCATACCAAGCCCAAAGTCTCTGTGGTATCTGATCAGATGGTTA
TGGAGACACCTTTGCAAGAAAAAAATAAGAAGAAAGCCTGAAAGTTTTGGAACAATAGGG
AGGCGTGCAGCTGACAACCTGAGAAGACACCATCAGTATCAGGAAGTTATGAGAAATCTG
GTTAAGAGATATGTTGCAGCAATGATAAGAGATGCCAAAACTGAGGAAGGACTGACAGAA
GAAAATTTTAAGGAGTTAAAGCAAGATATTTCCAGCTTTCGTTTTGAAGTCCTGGGTTTG
TTGAAAGGAAGCAAGCTGTCAAATTTGCAGTCTGCAAATACGAACAAAGACTCTGCCTCT
CTGTCAGAAAATGAAGAAAATAGTGAGAGTGAAGGGAACAAGAAAGGAAAGAAAAAGGCC
TTCAGCCTTTTTGACATAACAACGATGATACACCCAAGAACAGCCACTATTGCCTCTGAA
ACACACAACATGAGCAATGGCTCAGCAATGATGGTGTCGGAGTCCACTAAGGAGAAACAA
AAGCGTGTGAATTTTGTAACAGACATAAAAAATTTTGGGTTGTTTCACAGA---CGATCA
AAAACAAACTCTGTGGAGCAGAGTGCAAATAAAATATACACCGTTTCTGAAGAAGTTTCC
CGTCAACAGGCA---GAGCAATGTGAGAAAACTGCTGAACTGGAAGAGGGAGAGCTGACC
ATGAACTGTGAATTAAACATCCAAAGTCCTGATGAAAAATGTGTGTTAGCTGACTCGCAA
AGTAATGAGAACTCATTGGATTCCCAGGAAGAAGGAAGTATTTGTGCTTCAGAAATGGAG
AAAATGGAGTTACAGAACTCAGAACCAGCCACACCGCAGGATCAGTTGGACAAGGTGTTG
GACTTCAGTATTGACTGTGATGGGAAACAGGAAACAATTGATCAGGGAGATTACGTGATA
ACAAGGTTGTGA
>XM_055803135.1 PREDICTED: Falco peregrinus transient receptor potential cation channel subfamily C member 4 (TRPC4), mRNA
GAGTGGAAGTTTGCTCGAACAAAACTTTGGATGAGTTACTTTGAAGAAGGAGGAACTCTG
CCCACTCCTTTTAATGTCATACCAAGCCCAAAATCTCTGTGGTATCTGATCAGATGGTTA
TGGAGACACCTTTGCAAGAAAAAAATTAGAAGAAAGCCTGAGAGCTTTGGAACAATAGGG
AGGAGAGCAGCTGACAATCTCAGAAGACATCATCAATACCAGGAAGTTATGAGAAATCTG
GTTAAGAGATATGTTGCAGCAATGATAAGAGATGCCAAAACTGAGGAAGGACTGACAGAG
GAAAATTTTAAGGAGTTAAAACAAGATATTTCAAGCTTTCGTTTTGAAGTTCTGGGTTTG
TTAAAAGGAAGCAAGCTGTCTAATTTGCAGACTGTAAAGATGAACAAAGACACTGCCTCT
CTGTCAGAAAATGAAGAAACTAGTGAGAGTGATGGAAACAAGAAAGGAAAGAAAAAGACC
TTCAGCCTTTTTGACATAACAACGATGATTCACCCAAGATCAGCCACTATTGCTTCTGAA
GCACATAGTGTAAGCAATGGCTCAGCAATGATGGTTTCAGAGTCCACTAAGGAAAAACAG
AAGCGTGTAAATTTTGTAACAGACATAAAAAATTTTGGGTTATTTCACAGA---CGATCA
AAAACAAACTCTGTGGAGCAGAATACAAATAAAATATACACTGTTTCTGAAGAAGTTTCC
CGTCAACAGGCAGAAGAACAATGTGAGAAAACTGCTGAACTGGAAGAGGGAGAACTGACC
ATGAACTGTGAATTAAACATCCAAAGTCCTGACAAAAAATGCGTGTTAACTGAGTCACAA
AATGGTAGTGACTCTCCAGATTCACTGGAAGAGGGAAGTATTTGTGCTTCAGAAGCAGAG
AAAATGGAGTTGCAGAACTCAGAACCAGCCACACCGCAGGAACAGCTGGACAAGGAGTTG
GACATTAGCATTGACTGTGATGGGAAACAAGAAACAATTGATCAGGGTGATTATGTGATA
ACAAGGTTGTGA
>XM_005037969.1 PREDICTED: Ficedula albicollis transient receptor potential cation channel subfamily C member 4 (TRPC4), mRNA
GAGTGGAAGTTTGCTCGAACAAAACTCTGGATGAGTTACTTTGAAGAAGGAGGAACTCTG
CCCACTCCTTTTAATGTCATACCAAGCCCAAAATCTTTGTGGTATCTGATCAAATGGTTA
TGGAGACACCTTTGCAAGAAAAAAATCAGAAGAAAGCCTGAAAGTTTTGGAACAATAGGG
AGACGTGCAGCTGACAATTTGAGGAGACATCATCAATACCAGGAAGTTATGAGAAATCTG
GTTAAAAGGTATGTTGCAGCAATGATAAGAGATGCCAAAACTGAGGAAGGATTGACAGAA
GAAAATTTTAAGGAGTTAAAACAAGACATTTCCAGCTTTCGCTTTGAAGTCCTGGGTTTG
TTAAAAGGAAGCAAGCTGTCTAATTTGCAGACTGCAAAGATGAGCAAAGACACTGCCTCT
CTGTCAGAAAATGAGGAAAATAGTGAGAGTGAAGGAAACAAGAAAGGAAAGAAGAAGCCC
TTCAGCCTTTTTGACATTACAACGATGATTCATCCACGATCAGCCAATATTGCCTCTGAA
GGACATAATGTAAGCAATGGCTCAGCAATGATGGTGTCAGAGTCCACTCAGGAGAAACAA
AAGCGTGTGAATTTTGTAACAGACATTAAAAATTTTGGGTTGTTTCACAGA---CGATCG
AAAACAAACTCTGTGGAGCAGAGTACAAATAAAATATACACCGTTTCTGAAGAAGTTTCC
CGTCAACAGGCAGAAGAACAATGTGAGAAAACTGATGAACTGGAAGAGGGAGAATTGATC
ATGAACTGTGGATTAAACTTCCAAAATTCTGGCAAAAAATGCATGTTAGCTGAGTCACAA
AACACCTGTGAGTCTTTGGATTCACGGGTAAAGGGAAGTATTTGTGCTTCAGAAACAGAG
AAAATGGAGTTACAGAACTCAGAACCTGCCACTCCACAGGACCAGCTGGACAAGGCATTG
GAGATTAGCATTGACTCTGATGGGAAACAGGAAACAATTGTTCAGGGTGACTATGTGATA
ACAAGGTTGTGA
>XM_040660312.2 PREDICTED: Gallus gallus transient receptor potential cation channel subfamily C member 4 (TRPC4), mRNA
GAATGGAAGTTTGCTCGGACAAAACTCTGGATGAGTTACTTTGAAGAAGGAGGGACTCTG
CCCACTCCTTTCAATGTCATACCAAGCCCTAAGTCTCTCTGGTATCTAATTAGGTGGTTA
TGGAGACACCTGTGCAAGAAGAAAATTAGAAGAAAACCTGAAAGTTTTGGAACAATAGGG
AGACGTGCAGCTGACAATCTGAGAAGACATCATCAATACCAGGAAGTGATGAGAAATCTG
GTTAAGAGATATGTTGCGGCAATGATTAGAGATGCCAAAACTGAGGAAGGACTGACAGAA
GAAAATTTTAAGGAGTTAAAACAAGATATTTCCAGCTTCCGTTTTGAAGTCCTGGGTTTG
CTAAAAGGAAGCAAACTTTCTAATTTGCAGACTCCAAAAATGAATAAAGATGCCTCCTCT
CTGTCAGAAACTGAAGAAAAGAATGAGAGCGAAGGAAACAAGAAAGGAAAGAAAAAGGCA
TTCAGCCTTTTTGATATTACAACAATGATTCACCCACGGTCAGCCACAATTGCCTCTGAA
GCACATAACGTAAGCAACGGCTCAGCAATGTTGGTGTCAGAGTCCATTAAGGAGAAACAG
AAGCGCGTGAATTTTGTAACAGACATAAAAAATTTTGGGTTATTTCACAGA---CGATCA
AAAACAAACTCTGTGGAGCAGAGTACAAATAAAATATACACTGTTTCTGAAGAAGTTTCC
CGTCAACAGGCAGAAGAACAATGTGAGAAAAACGATGAACTGGAAGAGGGAGAACTGACT
ATGAACTGTGAAGTAAACACCCAAAGTCCTGATGAAAAGTGCATGATAGCTGAGTTGCAA
AACGACAGCAACACTTCGGATTCACAGGATGAGGGAAGCATTTGTGCTTCAGAAACAGAG
AAAATGGAGTTACAGAACTCAGAACCAGCCACACCACAGGATCAGCTGGACAAGGAATCA
GACATTAGCACTGGCTGTGATGGGAAACAGGAAACCATTGAGCAGGGTGACTATGTGATA
ACCAGGTTGTGA
>XM_059833350.1 PREDICTED: Gavia stellata transient receptor potential cation channel subfamily C member 4 (TRPC4), mRNA
GAGTGGAAATTTGCTCGAACAAAACTCTGGATGAGTTACTTTGAAGAAGGAGGAACTCTG
CCCACTCCTTTCAATGTCATACCAAGTCCAAAGTCTCTCTGGTATCTGATCAAATGGTTA
TGGAGACATCTCTGCAAGAAAAAAATTAGAAGAAAACCTGAAAGTTTTGGAACAATAGGG
AGGCGTGCAGCTGACAATCTGAGAAGACATCATCAATACCAGGAAGTAATGAGAAATCTG
GTTAAGAGATATGTTGCAGCAATGATAAGAGATGCCAAAACTGAGGAAGGACTGACAGAA
GAAAATTTTAAGGAGTTAAAACAAGATATTTCCAGCTTTCGTTTTGAAGTCCTGGGTTTG
TTAAAAGGAAGCAAGCTGTCTAATTTGCAGACTACAAAAATAAACAAAGATACTGCCTCT
CTGTCAGAAAATGAAGAAAATAGCGAGAGTGAAGGAAACAAGAAAGGAAAGAAAAAGACC
TTCAGCCTTTTTGACATAACTACAATGATTCACCCAAGATCAGCCACTATTGCCTCTGAA
ACACATAATGTAAGCAATGGCTCAGCAATGATGGTGTCAGAGTCCACTAAGGAGAAACAA
AAGCATGTGAATTTTGTAACAGACATAAAAAATTTTGGGTTATTTCACAGA---CGATCA
AAAACAAACTCTGTGGAGCAGAGTACAAATAAAATATACACCGTTTCTGAAGAAGTTTCC
CGTCAACAGGCAGAAGAACAATGTGAGAAAACTGCTGAACTGGAAGAGGGAGAACTGACC
ATGAACTGTGAATTAAACATCCAAAGTCCTGATGAAAAATGCGTGTTAGCTGAGTCACAA
AATAATGGTGACTCTTCGGATTCACAGGAAGAGGGAAGCATTTGTGCTTCAGAAACGGAG
AAAATGGAGTTACACAACTCGGAACCAGCCACACCACAGGATCAGCTGGACAAGGAGTTG
GATGTTAGCATTGACTGTAATGGGAAACAGGAAACAATTGATCAGGGTGATTATGTGATA
ACGAGGTTGTGA
>XM_054812974.1 PREDICTED: Grus americana transient receptor potential cation channel subfamily C member 4 (TRPC4), transcript variant X2, mRNA
GAGTGGAAGTTTGCTCGAACAAAACTCTGGATGAGTTACTTTGAAGAAGGAGGAACTCTG
CCCACTCCTTTCAATGTCATACCAAGCCCAAAGTCTCTCTGGTATCTGATCAAATGGTTA
TGGAGACACCTTTGCAAGAAAAAAATTAGAAGAAAGCCTGAAAGTTTTGGAACAATAGGG
AGGCGTGCAGCTGACAATCTGAGAAGACATCACCAATACCAGGAAGTTATGAGAAATCTG
GTTAAGAGATATGTTGCAGCAATGATAAGAGATGCCAAAACTGAAGAAGGACTGACAGAA
GAAAATTTTAAGGAGTTAAAACAAGATATTTCCAGCTTTCGTTTTGAAGTCCTGGGTTTG
TTAAAAGGAAGCAAGCTGTCTAATTTGCAGAATCCAAAGATGAACAAAGATGCTGCCTCT
CTGTCAGAAAATGAAGAAAATAGTGAGAGTGAAGGAAACAAGAAAGGAAAGAAAAAGACC
TTCAGCCTTTTTGACATAACAACGATGATTCACCCAAGATCAGCCACTATTGCTTCTGAA
GCACATAATGTAAGCAATGGCTCAGCAATGATGGTGTCAGAGTCCACTAAGGAGAAACAA
AAGCGTGTGAATTTTGTAACAGACATAAAAAATTTTGGGTTATTTCACAGA---CGATCA
AAAACAAACTCTGTGGAGCAGAGTACAAATAAAATATACACCGTTTCTGAAGAAGTTTCC
CGTCAACAGGCAGAAGAACAATGTGAGAAAACTGCTGAACTGGAAGAGGGAGAACTGACC
ATGAACTGTGAATTAAACGTCCAAAGTCCTGATGAAAAATGCGTGGTAGCTGAATCACAA
AATAACAACGACTCTTCAGATTCCCGGGAAGAGGGAAGTGTTTGTGCTTCACAAATGGAG
AAAATGGAGTTACAGAACTCAGAACCAGCCACACTGCAGGATCAGCTGGACAAGGAGTTG
GACATTAGTATTGACTGTGATGGGACACAGGAAACAATTGACCAGGGTGATTATGTGATA
ACAAGGTTGTGA
>XM_050915459.1 PREDICTED: Gymnogyps californianus transient receptor potential cation channel subfamily C member 4 (TRPC4), mRNA
GAGTGGAAGTTTGCTCGAACAAAACTCTGGATGAGTTACTTTGAAGAAGGAGGAACTCTG
CCTACTCCTTTTAATGTCATACCAAGCCCAAAGTCTCTGTGGTATCTGATCAGATGGTTA
TGGAGACACCTTTGCAAGAAAAAAATTAGAAGAAAGCCTGAAAGTTTTGGAACAATAGGG
AGACGTGCAGCTGACAATTTGAGAAGACATCATCAATACCAGGAAGTTATGAGAAATCTG
GTTAAGAGATACGTTGCAGCAATGATAAGAGATGCCAAAACTGAGGAAGGACTGACAGAA
GAAAATTTTAAGGAGTTAAAACAAGATATTTCCAGCTTTCGTTTTGAAGTCCTGGGTTTG
TTAAAAGGAAGTAAGCTGTCTAATTTGCAGACTGCAAAGATGAACAAAGACACTGCCTCT
CTGTCAGAAAATGAAGAAAATAGTGAGAGTGAAGGAAACAAGAAAGGAAAGAAAAAGACC
TTCAGCCTTTTTGACATAACAACGATGATTCACCCAAGATCAGCCACTATTGCCTCTGAA
GCACATAATGTAAGCAACGGCTCAGCAATGATGGTACCAGAGTCCACTAAGGAGAAACAA
AAGCGGGTGAATTTTGTAACAGACATAAAAAATTTTGGGTTATTTCACAGA---CGATCA
AAGACAAACTCTGTGGAGCAGAGTACAAATAAAATATACACCGTTTCTGAAGAAGTTTCC
CGTCAACAGGCAGAAGAACAATGTGAGAAAACTGCTGAACTGGAAGAGGGAGAACTGACC
ATGAACTGTGAATTAAACATCCAAAGTCCTGATGAAAAATGTGTGTTAGCTGAGTCACAA
AATAGCAGTGATTCTTCGGATTCACAGGAAGAGGGAAGTATTTGTGCTTCAGAAATGGAG
AAAATGGAGTTACAGAACTCAGAACCAGCCACACCGCAGGATCAGCTGGACAAGGAGTTG
GACATTAGCATTGACTGTGGTGGGAAACAGGAAACAATTGATCAGGGTGATTATGTGATA
ACAAGGTTGTGA
>XM_059838920.1 PREDICTED: Haemorhous mexicanus transient receptor potential cation channel subfamily C member 4 (TRPC4), transcript variant X3, mRNA
GAGTGGAAGTTTGCTCGAACAAAACTCTGGATGAGTTACTTTGAAGAAGGAGGAACTCTG
CCCACTCCTTTTAATGTCATACCAAGCCCAAAGTCTTTGTGGTATCTGATCAAATGGTTA
TGGAGACACCTTTGCAAGAAAAAAATTAGAAGAAAGCCTGAAAGTTTTGGAACAATAGGG
AGACGTGCAGCTGACAATTTGAGGAGACATCATCAATACCAGGAAGTTATGAGAAATCTG
GTTAAAAGGTATGTTGCAGCAATGATAAGAGATGCCAAAACTGAGGAAGGATTGACAGAA
GAAAATTTTAAGGAGTTAAAACAAGATATTTCCAGCTTTCGCTTTGAAGTCCTGGGTTTG
TTAAAAGGAAGCAAGCTGTCTAATTTGCAGACTGGAAAGATGAGCAAAGACACTGCCTCC
CTGTCAGAAAATGAAGAAAATAGTGAGAGTGAAGGAAACAAGAAAGGAAAGAAGAAACCC
TTCAGCCTTTTTGACATAACAACGATGATTCACCCTCGATCAGCCAATATCACCTCTGAA
GGACATAATGTCAGCAATGGCTCAGCAATGATGGTGTCAGAGTCCACTCAGGAGAAACAA
AAGCGTGTGAATTTTGTAACAGACATAAAAAATTTTGGGTTGTTTCACAGA---CGATCA
AAAACAAACTCTGTGGAGCAGAGTAAAAATAAAATATACACCGTTTCTGAGGAGGTTTCC
CGTCAGCAGGCAGAAGAACTATGTGAGAAAACTGATGAACTGGAAGAGGGAGAATTGATA
ATGAACTGTGAATTAAACTTCCGAAATCCTGGCAAAAAATGCGTGCTAGCTGAGTCACAA
AATACCAGCGAGTCTTTGGATTCACAGGAAGAGGGAAGTGTTTGTCCTTCAGAAACAGAG
AAAATGGAGTTACAGAGCTCAGAACCTGCCGCTCCGCAGGATCAGCTGGGCAAGGCAGTG
GACATTAGCATTGACTCTGATGGGAAACAGGAAACAATTGTTCAGGGTGACTATGTGATA
ACAAGGTTGTGA
>XM_040055184.2 PREDICTED: Hirundo rustica transient receptor potential cation channel subfamily C member 4 (TRPC4), transcript variant X2, mRNA
GAGTGGAAGTTTGCTCGAACAAAACTCTGGATGAGTTACTTTGAAGAAGGAGGGACTCTA
CCCACTCCTTTTAATGTCATACCAAGCCCAAAGTCTTTGTGGTATCTGATCAAATGGTTA
TGGAGACACCTTTGCAAGAAAAAAATTAGAAGAAAGCCTGAAAGTTTTGGAACAATAGGG
AGACGTGCAGCTGACAATTTGAGGAGACATCATCAATACCAGGAAGTCATGAGAAATCTG
GTTAAAAGGTACGTTGCAGCAATGATAAGAGATGCCAAAACTGAGGAAGGATTGACAGAA
GAAAATTTTAAGGAGTTAAAACAAGATATTTCCAGCTTTCGCTTTGAAGTCCTGGGTTTG
TTAAAAGGAAGCAAGCTGTCTAATTTGCAGACTGCAAAGATGAGCAAAGACACTGCCTCT
CTGTCAGAAAATGAAGAAAATAGTGAGGGTGAAGGAAACAAGAAAGGAAAGAAGAAACCC
TTCAGCCTTTTTGACATAACAACGATGATTCACCCACGATCAGCCAATATTGCCTCTGAA
GGACATAATGTAAGCAATGGCTCAGCAATGATGGTGTCAGAGTCCACTCAGGAGAAACAA
AAGCATGTGAATTTTGTAACAGACATAAAAAAATTTGGCTTGTTTCACAGA---CATTCA
AAACCAAACTCTGTGGAGCAGAGTACCAATAAAATATACACCGTTTCTGAAGAAGTTTCC
CGTCAACAGGCAGAAGAAAAATGTGAGAAAACTGATGAACTGGAGGAGGGAGAATTGACA
ATGAACTGTGAATTAAACCTCCAGAGCCCTGGCAAAAAATGCCTGTTAGCCAAGTCACAA
AATACCAGTGAGTCTTTGGATTCACGGGAAGAGGGAAGTATTTGTGCTTCAGAAACAGAG
AAAATGGAATTACAGAACTCAGAACCTGCCACTCCGCAGGATCAGCTGGACAAGGCATTG
GACATTAGTACTGACTCTCATGGGAAACGGGAAACAATTGTTCAGGGTGACTATGTGATA
ACAAGGTTGTGA
>XM_054390991.1 PREDICTED: Indicator indicator transient receptor potential cation channel subfamily C member 4 (TRPC4), mRNA
GAGTGGAAGTTTGCTCGAACAAAACTCTGGATGAGTTACTTTGAGGAAGGAGGAACTCTG
CCCACTCCTTTTAATGTCATACCAAGCCCAAAGTCTCTGTGGTATCTGATCAGATGGTTA
TGGAGGCACCTTTGCAAGAAAAAAATAAGAAGAAAGCCTGAAAGTTTTGGAACAATAGGG
AGGCGTGCAGCTGACAATCTGAGAAGACACCATCAATATCAGGAAGTTATGAGAAATCTG
GTTAAGAGATATGTTGCAGCAATGATAAGGGATGCTAAAACTGAGGAAGGACTGACAGAA
GAAAATTTTAAGGAGTTAAAACAAGATATTTCCAGCTTTCGTTTTGAAGTCCTGGGTTTG
TTAAAAGGAAGCAAGCTGTCAAATTTGCAGTCTGCAAATATGAACAAAGACTCTGCCTCT
CTGTCAGAAAATGAAGAAAATAGTGAGAGTGAAGGGACCAAGAAAGGAAAGAAAAAGGCC
TTCAGCCTTTTTGACATAACAACGATGATACACCCAAGATCTGCCACTATTGCCTCTGAA
GCACACAACGTAAGCAATGGCTCAGCAATGATGATGTCAGAGTCCACTAAGGAGAAACAA
AAGCGTGTGAATTTTGTAACAGACATAAAAAATTTGGGGTTATTTCACAGA---CGATCA
AAAACAAAGTCTATGGAGCAGAATGCAAATAAAATATACACTGTTTCTGAAGAAGTTTCC
CGTCAACAGGCA---GAACAATGTGAGAAAACTGCTGAACTGGAAGAGGGAGAACTGACC
ATGAACTGTGAATTGAACATCCAAAGTCCTGATGAAACATGTATGTTAGCTGACTCACAA
AGTAACGACGACTCATTGGATTCACAGGAAGAAGGAAGTGTTTGTGCTTCAGAAATGGAG
AAAATGGAGTTACAGAACTCAGAACCAGCTGCACCGCAGGATCAGTTGGACAAGGTGTTG
GACATTAGCATTGACTGTGATGGCAAACAGGAAACAATTGATCAGGGAGATTATGTGATA
ACAAGGTTGTGA
>XM_031504617.1 PREDICTED: Lonchura striata transient receptor potential cation channel subfamily C member 4 (TRPC4), transcript variant X4, mRNA
GAGTGGAAGTTTGCTCGAACAAAACTCTGGATGAGTTACTTTGAAGAAGGAGGAACTCTG
CCCACTCCTTTTAATGTCATACCAAGCCCAAAGTCTTTGTGGTATCTGATCAAATGGTTA
TGGAGACACCTTTGCAAGAAAAAAATTAGAAGAAAGCCTGAAAGTTTTGGAACAATAGGG
AGACGTGCAGCTGACAATTTGAGGAGACATCATCAATACCAGGAAGTTATGAGAAATCTG
GTTAAAAGGTATGTTGCAGCGATGATAAGAGATGCCAAAACTGAGGAAGGATTGACAGAA
GAAAATTTTAAGGAGTTAAAACAAGATATTTCCAGCTTTCGCTTTGAAGTTCTGGGTTTG
CTAAAAGGAAGCAAGCTGTCTAATTTGCAGACTGGAAAGATGAGCAAAGACACTGCCTCT
CTGTCAGAAAATGAAGAAAATAGTGAGAGTGAAGGAAACAAGAAAGGAAAGAAAAAGCCC
TTCAGCCTTTTTGACATAACAACGATGATTCACCCACGATCAGCCAATATCGCCTCTGAA
GGACATAATGTAAGCAATGGCTCAGCAATGATGGTGTCAGAGTCTACTCAGGAGAAACAA
AAGCGTGTGAATTTTGTAACAGACATAAAAAATTTTGGGTTGTTTCACAGA---CGATCA
AAAACAAACTCTGTGGAGCAGAGTACAAATAAAATATACACAGTTTCTGAAGAAGTTTCT
CGTCAACAGGCAGAAGAACAATGTGAGAAAACTGATGAACTGGAAGAGAGAGAATTGATC
ATGAACTGTGAATTAAACTTCCAAAATCCTGGCAAAAAATGTGTGTTAGCTGAGTCACAA
AATACCAGTGAGTCTTTGGATTCACAGGAAGAGGGAAGTATTTGTCCTTCAGAAATAGAG
AAAACGGAGTTGCAAAACTCAGAACCTGCCACTCTGCAGGATCAGCTGGACAAGGCATTG
GACATTAGCATTGACTCTGATGGGAAACAGGAAACAATTGTTCAGGGTGACTATGTGATA
ACGAGGTTGTGA
>XM_031047713.2 PREDICTED: Melopsittacus undulatus transient receptor potential cation channel subfamily C member 4 (TRPC4), transcript variant X3, mRNA
GAGTGGAAGTTTGCTCGAACAAAACTCTGGATGAGTTACTTCGAAGAAGGAGGAACTCTG
CCCACTCCTTTTAATGTCATACCAAGCCCAAAGTCTCTGTGGTATCTGATCAAATGGTTA
TGGAGACACCTTTGTAAGAAAAAAATTAGAAAAAAACCTGAAAGTTTTGGAACAATAGGG
AGGCGTGCAGCTGACAATCTGAGAAGACATCATCAGTACCAGGAAGTTATGAGAAATTTG
GTGAAAAGATATGTTGCAGCAATGATAAGAGATGCCAAAACTGAGGAAGGACTGACAGAA
GAAAATTTTAAGGAGTTAAAACAAGATATTTCCAGCTTTCGTTTTGAAGTTCTGGGTTTG
TTAAAAGGAAGCAAGCTGTCTAATTTGCAGACTGCAAAAATGAACAAAGACACTTCCTCT
CTGTCAGAAAACGAAGAAAATAGTGAGAGTGAAGAAAACAAGAAAGGAAAGAAAAAGAAC
TTCAGCCTTTTTGACATAACAACTATGATTCACCCAAGATCAGCCACTATTGCCTCTGAA
GCACATAATGTAAGCAATGGTTCAGCGATGATGGTGTCAGAGTCCACTAAGGAGAAACAA
AAGCGTGTGAATTTTGTAACAGATATAAAAAATTTTGGGTTATTTCACAGA---CGATCA
AAACAAAACTCTTTGGAGCAGAGTGCAAACAAAATATACACCGTTTCTGAAGAAGTTTCC
CGTCAACAGGCAGAAGAACAAAGTGAGAAAACTGATGAACTGGAAGAGGGAGAACTGACC
ATGAACTGTGAAATAAATATCCAAAGTCCTGACAAAAAATGCATGTTAGGTGACTCACAG
AATAATGGTGACTCTTTGGATTCACAGGAAGAGGGAAGTATTTGTGCTTCAGAAACAGAG
AAAATGGAGATACAGAACTCAGAACCAGCCACAACGCAGGATCAGCTGGACAAGGAATTG
GAGATTAGCATTGACTGTGATGAGAAACAGGAAACAATTGATCAGGGTGATTATGTGATA
ACAAGGTTGTGA
>XM_038142333.1 PREDICTED: Motacilla alba alba transient receptor potential cation channel subfamily C member 4 (TRPC4), transcript variant X3, mRNA
GAGTGGAAGTTTGCTCGAACAAAACTCTGGATGAGTTACTTTGAAGAAGGAGGAACTCTG
CCCACTCCTTTTAATGTCATACCAAGCCCAAAGTCTTTGTGGTATCTGATCAAATGGTTA
TGGAGACACCTTTGCAAGAAAAAAATTAGAAGAAAGCCTGAAAGTTTTGGAACAATAGGG
AGACGTGCAGCTGACAATTTGAGGAGACATCATCAATACCAGGAAGTTATGAGAAATCTG
GTTAAAAGGTATGTTGCAGCAATGATAAGAGATGCCAAAACTGAGGAAGGATTGACGGAA
GAAAATTTTAAGGAGTTAAAACAAGATATTTCCAGCTTTCGCTTTGAAGTCCTGGGTTTG
TTAAAAGGAAGCAAGTTGTCTAATTTGCAGACTGGAAAGATGAGCAAAGACACTGCCTCT
CTGTCAGAAAATGAAGAAAATAGTGAGAGTGAAGGAAACAAGAAAGGAAAGAAGAAACCC
TTCAGCCTTTTTGACATAACAACGATGATTCACCCACGATCCGCCAATATTGCCTCTGAA
GGACATAGTGTAAGCAATGGCTCAGCAATGATGGTGTCAGAGTCCACTCAGGAGAAACAA
AAGCGTGTGAATTTTGTAACAGACATAAAAAATTTTGGGTTGTTTCACAGA---CGATCA
AAAACAAACTCTGTGGAGCAGAGTAAAAATAAAATATACACCGTTTCTGAAGAAGTTTCT
CGTCAACAGGCAGAAGAACAATGTGAGAAAACTGATGAACTGGAAGAGGGAGAATTGATC
ATGAACTGTGAATTAAACTTCCGAAATCCTGGCAAAAAATGTGTGTTAGCTGAGTCACAA
AATACTAGTGAGTCTTTGGATTCACAGGAAGAGGGAAGTATTTGTCCTTCAGAAACAGAG
AAAATGGAGTTAAAGAGCTCAGAACCTGCCACTCCGCAGGATCAGCTGGGAAAGGCATTG
GACATTAGCATTGACTCTGATGGGAAACAGGAAACAATTGTTCAGGGTGACTATGTGATA
ACAAGGTTGTGA
>XM_009463054.1 PREDICTED: Nipponia nippon transient receptor potential cation channel, subfamily C, member 4 (TRPC4), mRNA
GAGTGGAAGTTTGCTCGAACAAAACTCTGGATGAGTTACTTTGAAGAAGGAGGAACTCTG
CCCACTCCTTTCAATGTCATACCAAGCCCAAAGTCTCTCTGGTATCTGATCAGATGGTTA
TGGAGACATCTGTGCAAGAAAAAAATTAGAAGAAAACCTGAAAGTTTTGGAACAATAGGA
AGGCGTGCAGCTGACAATCTGAGAAGACATCATCAATACCAGGAAGTTATGAGAAATCTG
GTTAAGAGATATGTTGCAGCAATGATAAGAGATGCCAAAACTGAGGAAGGACTGACAGAA
GAAAATTTTAAGGAGTTAAAACAAGATATTTCCAGCTTTCGTTTTGAAGTCCTGGGTTTG
TTAAAAGGAAGCAAGCTGTCTAATTTGCAAACTGCAAAGATGAACAAAGATGCTGCATCT
CTGTCAGAAAATGAAGAAAACAGTGATAGTGAAGGAAACAAGAAAGGAAAGAAAAAGACC
TTCAGCCTTTTTGACATAACAACGATGATTCACCCAAGATCAGCCACTATTGCCTCTGAA
GCACATAATGTAAGCAACGGCTCAGCAATGATGGTGTCAGAGTCCACTAAGGAGAAACAA
AAGCGTGTGAATTTTGTAACAGACATAAAAAATTTTGGGTTATTTCACAGA---CGATCA
AAAACAAACTCTGTGGAGCAAAGTACAAATAAAATATACACCGTTTCTGAAGAAGTTTCC
CGTCAACAGGCAGAAGAACAATGTGAGGAAACTGCTGAACTGGAAGAGGGAGAACTGACC
ATGAACTGTGAATTAAACATCCAAAGTCCTGATGAAAAATGCGTGTTAGCTGAGTCACAA
AATAATGGCAACTCTTCAGATTCACAGGAAGAGGGAAGTATTTGTGCTTCAGAAATGGAG
AAAATGGAGTTACAGAACTCAGAACCAGCCACACCGCAGGATCATCTGGACAAGAATTTG
GACATTAGCATTGACTGTGATGGGAAACAGGAAACAATTGATCAGGGTGATTATGTGATA
ACAAGGTTGTGA
>XM_026033939.1 PREDICTED: Nothoprocta perdicaria transient receptor potential cation channel subfamily C member 4 (TRPC4), mRNA
GAGTGGAAGTTTGCTCGAACAAAACTCTGGATGAGTTACTTTGAAGAAGGAGGGACTCTG
CCTACTCCTTTCAATGTCATACCAAGCCCAAAATCCCTCTGGTATCTGATCAAATGGTTA
TGGAGACATCTGTGCAAGAAAAAAATAAGAAGAAAACCTGAGAGTTTTGGAACTATAGGG
AGGCGTGCAGCTGACAATCTAAGAAGACATCATCAATATCAGGAAGTTATGAGAAATCTG
GTTAAGCGATATGTTGCAGCAATGATAAGAGATGCCAAAACTGAAGAGGGCTTGACGGAA
GAAAATTTTAAGGAATTAAAACAAGATATTTCCAGCTTTCGTTTTGAAGTCCTGGGTTTG
TTAAAAGGAAGCAAGCTATCTAATTTGCAGAACTCAAAGATGAACAAAGAAGCTGCTTCT
TTGTCAGAGACTGAAGAAAAGTGTGAGAATGAGGGGAACAAGAAAGGAAAGAAAAAACCC
TTCAGCCTTTTTGACATAACAACGATGATTCACCCAGGATCAGCCACCCTTGCCTCTGAA
GCACATAATGTAAGCAATGGCTCAGCAATGATGGTGTCAGAGTCCACTAAGGAGAAACAA
AAGCGAGTGAATTTTGTAACAGACATAAAAAATTTGGGCTTATTTCACAGA---CGATCA
AAAACAAACTCTGTGGAACAGAGTGCAAATAAAATATATACCGTTTCTGAAGAAGTCTCC
CGTCAACAGGCAGAAGAACAATGTGAGAAAACTGCTGAACTGGAAGATGAAGAACTAACC
ATGAACTGTGAATTAAGCATCCAAAGTCCTGATGGAAAGGGCATGTTAGCTGAGTCACAA
AATAATAGTGACTCTTCAGATTCACAGGATGAGGGAAGTGTTTGTGCTTCAGAAACTGAG
AAAATGGAGTTACAAAGCTCAGAACCAGCAACATCACAGGATCAGCTGGACAAGGAGCTA
GATATTAATGTTGACTGTGATGAGAAACATGAAACAATTGATCAGGGTGACTATGTGATA
ACAAGGTTGTGA
>XM_056488019.1 PREDICTED: Oenanthe melanoleuca transient receptor potential cation channel subfamily C member 4 (TRPC4), mRNA
GAGTGGAAGTTTGCTCGAACAAAACTCTGGATGAGTTACTTTGAAGAAGGAGGAACTCTG
CCCACTCCTTTTAATGTCATACCAAGCCCAAAATCTTTGTGGTATCTGATCAAATGGTTA
TGGAGACACCTTTGCAAGAAAAAAATTAGAAGAAAGCCTGAAAGTTTTGGAACAATAGGG
AGACGTGCAGCTGACAATTTGAGGAGACATCATCAATACCAGGAAGTTATGAGAAATCTG
GTTAAAAGGTATGTTGCAGCAATGATAAGAGATGCCAAAACTGAGGAAGGATTGACAGAA
GAAAATTTTAAGGAGTTAAAACAAGACATTTCCAGCTTTCGCTTTGAAGTCCTGGGTTTG
TTAAAAGGAAGCAAGCTGTCTAATTTACAGACTGCAAAGATGAGCAAAGACACTGCCTCT
CTGTCAGAAAACGAGGAAAATAGTGAGAGTGAAGGAAACAAGAAAGGAAAGAAGAAACCC
TTCAGCCTTTTTGACATAACAACGATGATTCATCCACGATCAGCCAGTATTGCCTCTGAA
GGACATAATGTAAGCAATGGCTCAGCAATGATGGTGTCAGAGTCCACTCAGGAGAAACAA
AAGCGTGTGAATTTTGTAACAGACATTAAAAATTTCGGGTTGTTTCACAGA---CGATCA
AAAACAAACTCTGTGGAGCAGAGTACAAATAAAATCTACACCGTTTCTGAAGAAGTTTCC
CGTCAACAGGCAGAGGAACAATGTGAGAAAACCGATGAACTGGAAGAGGGAGAATTGATC
ATGAACTGTGAATTAAACTTCCGAAATTCTGGCAAAAAATGCATGTTAGCTGAGTCACAA
AATCCCAGTGAGTCTTTGGATTCACGGGTCGAGGGAAGTGTTTGCGCTTCAGAAACAGAG
AAAATGGAGTTACAGGACTCAGAACCTGCCACTCCACAGGACCAGCTGGACAAGGCATTG
GACATTAGCATTGACTCTGATGGGAAACAGGAAACAATTGTTCAGGGTGACTATGTGATA
ACAAGGTTGTGA
>XM_009942764.1 PREDICTED: Opisthocomus hoazin transient receptor potential cation channel, subfamily C, member 4 (TRPC4), transcript variant X2, mRNA
GAGTGGAAGTTTGCTCGGACAAAACTCTGGATGAGTTACTTTGAAGAAGGAGGAACTCTG
CCCACTCCTTTTAATGTCATACCAAGCCCAAAATCATTGTGGTATCTGATCAAGTGGTTA
TGGAGACACCTTTGCAAGAAAAAAATTAGAAGAAAGCCTGAAAGTTTTGGAACAATAGGG
AGGCGTGCAGCTGACAATCTGAGAAGACATCATCAATATCAGGAAGTTATGAGAAATTTG
GTCAAGAGATATGTTGCAGCAATGATAAGAGATGCCAAAACGGAGGAAGGACTGACGGAA
GAAAATTTTAAGGAGTTAAAACAAGATATTTCCAGCTTTCGTTTTGAAGTCCTGGGTTTG
TTAAAAGGAAGCAAGCTGTCTAATTTGCAGACTGCAAAGGTGAACAAAGACTCTGCCTCT
CTGTCAGAAAATGAAGAAAATAGCGACAGTGAAGGAAACAAGAAAGGAAAGAAAAAGACC
TTCAGCCTTTTTGACATAACAACGATGATTCACCCAAGATCAGCCACTATTGCCTCTGAA
GCACATAATGTGAGCAACGGCTCAGCAATGATGGTGTCAGAGTCCACTAACGAGAAACAA
AAGCGTGTGAATTTTGTAACAGACATAAAAAATTTTGGGTTATTTCACAGA---CGATCA
AAAGCAAACTCTGGGGAGCAGAGTACAAATAAAATATACACCGTTTCTGAAGAAGTTTCC
CGTCGACAGGCAGAAGAACAATGTGAGAAATCTGATGAACTGGTAGAGGGAGAACTGACC
ATGAACTGTGAATTAAACATCCAAAGTCCTGATGAGAAATGCGTGTTAGCTGAGTCACAG
TATAACAGTGACTCTTTGGATTCACAGGAAGATGGAAGTATTTGTGCTTTAGAAGCAGAG
AAAATGGAGTTACAGAACTCAGAACCACCCACACCACAGGTTCAGGTGGACAAGGACTTG
GACTTTAGCATTGACTGTGATGGGAAACAAGAAACAATTGATCAGGGTGATTATGTTGTA
ACAAGGTTGTGA
>XM_035324002.1 PREDICTED: Oxyura jamaicensis transient receptor potential cation channel subfamily C member 4 (TRPC4), transcript variant X2, mRNA
GAGTGGAAGTTTGCTCGGACAAAACTCTGGATGAGTTACTTTGAAGAAGGAGGGACTCTG
CCCACTCCTTTCAATGTCATACCAAGTCCAAAGTCTCTCTGGTATCTGATCAAATGGTTA
TGGAGACACCTGTGCAAGAAAAAAATTAGAAGAAAGCCTGAAAGTTTTGGAACAATAGGG
AGGCGTGCAGCTGACAATCTGAGAAGACATCATCAGTACCAGGAAGTTATGAGAAACCTG
GTTAAGAGATATGTTGCAGCAATGATAAGAGATGCCAAAACTGAGGAAGGACTGACAGAA
GAAAATTTTAAGGAGTTAAAACAAGATATTTCCAGCTTTCGCTTTGAAGTCCTGGGTCTA
CTAAAAGGAAGCAAGCTTTCTAATTTGCAGACTCCAAAAATGAACAAAGATGCAGCATCT
CTGTCAGAAACCGAAGAAAAGAGTGAGAGCGAGGGAAACAAGAAAGGAAAGAAAAAGGCC
TTCAGCCTTTTTGACATAACTACAATGATTCACCCAAGATCAGCCACTATTGCCTCTGAA
GCACATAATGTAAGCAATGGCTCAGCAATGATGGTGTCGGAGTCCTCTAAGGAAAAACAA
AAGCGTGTTAATTTTGTAACAGACATAAAAAATTTTGGGTTATTTCACAGA---CGGTCA
AAAACAAACTCTGTGGAGCAGAGTACAAATAAAATATACACCGTTTCTGAAGAAGTTTCC
CGTCAACAAGCAGAAGAACAATGTGAGAAAGCTGATGAACTGGAAGAGGGAGAGCTGACA
ATGAACTGTGAAGTAAACACTCAAAGTCCTGATGAAAAGTGCATGTTAGCTGAGTCACAA
AATAACAGTGACACTTCAGATTCACAGGATGAGGGAAGTGTTTGTGCTTTAGAAACAGAG
AAAATGGAGTTACACAACTCTGAACCAGCCACACCACAGGATCAGCAGGACAAGGAGTTG
GACATTAGCATTGACTGTGATGGGAAACAGGAAACAATTGATCAGGGTGACTATGTGATA
ACAAGGTTGTGA
>XM_033515057.1 PREDICTED: Parus major transient receptor potential cation channel subfamily C member 4 (TRPC4), transcript variant X3, mRNA
GAGTGGAAGTTTGCTCGAACAAAACTCTGGATGAGTTACTTTGAAGAAGGAGGAACTCTG
CCCACTCCTTTTAATGTCATACCAAGCCCAAAGTCTTTGTGGTATTTGATCAAATGGTTA
TGGAGGCACCTTTGCAAGAAAAAAATTAGAAGAAAGCCTGAAAGTTTTGGAACAATAGGG
AGACGTGCAGCTGACAATTTGAGGAGACATCACCAATACCAGGAAGTTATGAGAAATCTG
GTTAAAAGGTATGTTGCAGCAATGATAAGAGATGCCAAAACTGAGGAAGGATTAACGGAA
GAAAATTTTAAGGAGTTAAAACAAGATATTTCCAGCTTTCGCTTTGAAGTCCTGGGTTTG
TTAAAAGGAAGCAAGCTGTCTAATTTGCAAACTGCAAAGATGAGTAAAGACACTGCCTCT
CTGTCAGAAAATGAAGAAAATAGCGAGAGCGAAGGAAACAAGAAAGGGAAGAAGAAACCC
TTCAGCCTTTTTGACATAACAACAATGATTCACCCACGATCAGCCAATATTGCCTCTGAA
GGACATAATGTAAGCAATGGCTCAGCAATGATGGTGTCAGAGCCCACTCAGGAGAAACAA
AAGCGTGTGAACTTTGTAACAGACATAAAAAATTTTGGGTTGTTTCACAGACATCAATCA
AAAACTAACTCTGTGGAGCAGAGTACAAACAAAATATACACCGTTTCTGAAGAAGTTTCC
CGTCAACAGGCAGAAGAGCAATGTGAGAAAACTGATGAACTGGAAGAGGGAGAATTGATC
GTGAACTGTGAATTAAACTTCCGAAATCCTGGCAAAAAACGCGTCTTAGCTGAGTCACAA
AATACCAGCGAGACTTTGGATTCACAGGTAGAGGGAAGTATTTGTGCTTCAGAAACAGAG
AAAATGGAGTTACAGAACTCAGAGCCTGCCACTCGGCAGGATCAGCTGGACAAGGCATTG
GACATTAGCATTGACTCTGATGGGAAACAGGAAACAATTGTTCAGGGCGATTATGTGATA
ACAAGGTTGTGA
>XM_039696649.1 PREDICTED: Passer montanus transient receptor potential cation channel subfamily C member 4 (TRPC4), transcript variant X3, mRNA
GAGTGGAAGTTTGCTCGAACAAAACTCTGGATGAGTTACTTTGAAGAAGGAGGAACTCTG
CCCACTCCTTTTAATGTTATACCAAGCCCAAAGTCTTTGTGGTATCTGATCAAATGGTTA
TGGAGACACCTTTGCAAGAAAAAAATTAGAAGAAAGCCCGAAAGTTTTGGAACAATAGGG
AGACGTGCAGCTGACAATTTGAGGAGACATCATCAATACCAGGAAGTTATGAGAAATCTG
GTTAAAAGGTATGTTGCAGCAATGATAAGAGATGCCAAAACTGAAGAAGGATTGACAGAA
GAAAATTTTAAGGAGTTAAAACAAGATATTTCCAGCTTTCGCTTTGAAGTCCTGGGTTTG
TTAAAAGGAAGCAAGCTGTCTAATTTGCAAACTGGGAAGATGAGCAAAGACACTGCCTCT
CTGTCAGAAAATGAAGAAAATAGTGAGGGTGAAGGAAACAAGAAAGGAAAGAAGAAACCC
TTCAGCCTTTTTGACATAACAACGATGATTCACCCACGCTCAGCCAATATCGCCTCTGAA
GGACATAATGTAAGCAATGGCTCAGCAATGATGGTGTCAGAGTCCACTCAGGAGAAACAA
AAGCGTGTGAATTTTGTAACAGACATAAAAAATTTTGGGTTGTTTCACAGA---CGATCA
AAAACAAACTCTGTGGGGCAGAGTACAAATAAAATATACACCGTTTCTGAAGAAGTTTCC
CGTCAACAGGCAGAAGAACAATGTGAGAAAACTGATGAACTGGAAGAGGGAGAATTGATC
ATGAACTGTGAATTAAACTTCCAAAATCCTGGCAAAAAATGTGTGTTAGCTGAATCACAA
AATACCAGTGAGTCTTTGGATTCACAGGAAGGGGGGAGTATTTATCCTTCAGAAACAGAG
AAAATGGAGTTACAGAACTCAGAACCTGCCACTCCACAGGATCAGCTGGACAAGGCATTG
GACATAAGCATTGACTCTGATGGGAAGCAGGAAACAATTGTTCAGGGTGACTATGTGATA
ACAAGGTTGTGA
>XM_061457471.1 PREDICTED: Pezoporus flaviventris transient receptor potential cation channel subfamily C member 4 (TRPC4), transcript variant X2, mRNA
GAGTGGAAGTTTGCTCGAACAAAACTCTGGATGAGTTACTTCGAAGAAGGAGGAACTCTG
CCCACTCCTTTTAATGTCATACCAAGCCCAAAGTCTCTGTGGTATCTGATCAAATGGTTA
TGGAGACACCTTTGTAAGAAAAAAATTAGAAGAAAACCAGAAAGTTTTGGAACAATAGGG
AGGCGTGCAGCTGACAATCTGAGAAGACATCATCAGTACCAGGAAGTTATGAGAAATCTG
GTGAAAAGATATGTTGCAGCCATGATAAGAGATGCCAAAACTGAGGAAGGACTGACAGAA
GAAAATTTTAAGGAGTTAAAACAAGATATTTCCAGCTTTCGTTTTGAAGTCCTGGGTTTG
TTAAAAGGAAACAAGCTGTCTAATTTGCAGACTGCAAAAATGAACAAAGACACTTCCTCT
CTGTCAGAAAATGAAGAAAATAGTGAGAGTGAAGAAAACAAGAAAGGAAAGAAAAAGAAC
TTCAGCCTTTTTGACATAACAACTATGATTCACCCAAGATCAGCCACTATTGCCTCTGAA
GCACATAATGTAAGCAACGGCTCAGCAATGATGGTGTCAGATTCCACTAAGGAGAAACAA
AAGCGTGTGAATTTTGTAACAGACATAAAAAATTTTGGGTTATTTCACAGA---CGATCA
AAACCAAACTCTTTGGAGCAGAGTACAAATAAAATATACACCGTTTCTGAAGCAGTTTCC
CGTCAACAGGCAGAAGAACAAAGTGAGAAAACTAATGAACTGGAAGAGGGAGAACTGACC
ATGAACTGTGAATTAAATATCCAAAATCCTGACAAAAAATGCATGTCAGGTGAGTCACAG
AATAATGGTGACTCTTTGGATTCACAGGAAGAGGGAAGTATTTGTGCTTCAGAAACAGAG
AAAATGGAGATACAGAACTCAGAACCAGCCACACCGCAGGATCAGCTGGACAAGGAATTG
GAGATTAGCATTGACTGTGATGAGAAACAGGAAACAATTGATCAGGGTGATTATGTGATA
ACAAGGTTGTGA
>XM_031615761.1 PREDICTED: Phasianus colchicus transient receptor potential cation channel subfamily C member 4 (TRPC4), mRNA
GAGTGGAAGTTTGCTCGGACAAAACTCTGGATGAGTTACTTTGAAGAGGGAGGGACTCTA
CCCACTCCTTTCAATGTCATTCCAAGCCCTAAGTCCCTCTGGTATTTGATTAGGTGGTTA
TGGAGACACCTGTGCAAGAAAAAAATTAGAAGAAAACCTGAAAGTTTTGGAACAATAGGG
AGACGCGCAGCTGACAATCTGAGAAGACATCATCAGTACCAGGAAGTTATGAGAAATCTG
GTTAAGAGGTACGTTGCAGCAATGATTAGAGATGCCAAAACTGAGGAAGGGCTAACAGAA
GAAAATTTTAAGGAGTTAAAACAAGACATTTCCAGCTTCCGTTTTGAAGTCCTGGGTTTG
CTAAAAGGAAGCAAGCTTTCTAATGTGCAGACTCCAAAAATGAATAAAGATGCTGCCTCT
TTGTCAGAAACTGAAGAAAAGAATGAGAGTGAAGGAAACAAGAAAGGAAAGAAGAAGGCA
TTCAGCCTTTTTGATATTACAACAATGATTCACCCACGATCAGCCACAATTGCCTCTGAA
GCACATAACGTAAGCAATGGCTCAGCAATGTTGGTGTCAGAGTCCATTAAGGAGAAACAG
AAGCGTGTGAATTTTGTAACAGATATAAAAAATTTTGGGTTATTTCACAGA---CGATCA
AAAACAAACTCTGTGGAGCAGAGTACAAATAAAATATACACTGTTTCTGAAGAAGTTTCC
CGTCAACAGGCAGAAGAACAATGTGAGACAAATGATGAACTGGAAGAAGGAGAACTGACT
ATGAACTGTGAAGTAGACACCCAAAGTCCTGATGAAAAGTGCATGGTAGCTGAGTTGCAA
AATGACAGCAACACTTTGGATTCACAGGATGAAGGAAGTATTTGTGCTTTAGAAGCAGAG
AAAATGGAGTTACAGAACTCAGAATCATCCACACCACAGGATCAGCTGGACAAGGAATCA
GACATTGGCACTAACTGTGATGGTAAACAGGAAACCATTGAGCAGGGTGACTATGTGATA
ACCAGGTTGTGA
>XM_058829374.1 PREDICTED: Poecile atricapillus transient receptor potential cation channel subfamily C member 4 (TRPC4), transcript variant X3, mRNA
GAGTGGAAGTTTGCTCGAACAAAACTCTGGATGAGTTACTTCGAAGAAGGAGGAACTCTG
CCCACGCCTTTTAATGTCATACCAAGCCCAAAGTCTTTGTGGTATCTGATCAAATGGTTA
TGGAGGCACCTTTGCAAGAAAAAAATTAGAAGAAAGCCTGAAAGTTTTGGAACAATAGGG
AGACGTGCAGCTGACAATTTGAGGAGACATCACCAATACCAGGAAGTTATGAGAAATCTG
GTTAAAAGATATGTTGCAGCAATGATAAGAGATGCCAAAACTGAGGAAGGATTAACAGAA
GAAAATTTTAAGGAGTTAAAACAAGATATTTCCAGCTTTCGCTTTGAAGTCCTGGGTTTG
TTAAAAGGAAGCAAGCTGTCTAATTTGCAGACTGCAAAGATGGGTAAAGACACTGCCTCT
CTGTCAGAAAATGAAGAAAATAGTGAGAGCGAAGGAAACAAGAAAGGAAAGAAGAAACCC
TTCAGCCTTTTTGACATAACAACAATGATTCACCCACGATCAGCCAATATTGCCTCTGAA
GGACATAATGTTAGCAATGGCTCAGCAATGATGGTGTCAGAGCCCACTCAGGAGAAACAA
AAGCGTGTGAACTTTGTAACAGACATAAAAAATTTTGGGTTGTTTCACAGA---CAATCA
AAAACAAACTCTGTAGAGCAGAGCACAAACAAAATATACACCGTTTCTGAAGAAGTTTCC
CGTCAACAGGCAGAAGAGCAATGTGAGAAAACTGATGAACTGGAAGAGGGAGAATTGATC
GTGAACTGCGAATTAAACTTCCGAAGTCCTGGCAAAAAATGCGTGTCAGCTGAGTCACAA
AATACCAGTGAGGCTTTGGATTCACGGGAAGAGGGAAGTATTTGTGCTTCAGAAACAGAG
AAAATGGAGTTACAGAACTCAGAACCTGCCACTCGGCAGGATCAGCTGGACAAGGCATTG
GACATTAGCATTGACTCTGATGGGAAACAGGAAACAATTGTTCAGGGCGACTATGTGATA
ACAAGGTTGTGA
>XM_005516324.2 PREDICTED: Pseudopodoces humilis transient receptor potential cation channel, subfamily C, member 4 (TRPC4), mRNA
GAGTGGAAGTTTGCTCGAACAAAACTCTGGATGAGTTACTTTGAAGAAGGAGGAACTCTG
CCCACTCCTTTTAATGTCATACCAAGCCCAAAGTCTTTGTGGTATCTGATCAAATGGTTA
TGGAGGCACCTTTGCAAGAAAAAAATTAGAAGAAAGCCGGAAAGTTTTGGAACAATTGGG
AGACGTGCAGCTGACAATTTGAGGAGACATCACCAATACCAGGAAGTTATGAGAAATCTG
GTTAAAAGGTATGTTGCAGCAATGATAAGAGATGCCAAAACTGAGGAAGGATTAACAGAA
GAAAATTTTAAGGAGTTAAAACAAGATATTTCCAGCTTTCGCTTTGAAGTCCTGGGTTTG
TTAAAAGGAAGCAAGCTGTCTAATTTGCAAACTGCAAAGATGAGTAAAGACACTGCCTCT
CTGTCAGAAAATGAAGAAAATAGCGAGAGCGAAGGAAACAAGAAAGGGAAGAAGAAACCC
TTCAGCCTTTTTGACATAACAACAATGATTCACCCACGATCAGCCAATATTGCCTCTGAA
GGACATAATGTAAGCAATGGCTCAGCAATGATGGTGTCAGAGCCCACTCAGGAGAAACAA
AAGCGTGTGAACTTTGTAACAGACATAAAAAATTTTGGGTTGTTTCACAGACATCAATCA
AAAACAAACTCTGTGGAGCAGAGTACAAACAAAATATACACCGTTTCTGAAGAAGTTTCC
CGTCAACAGGCAGAAGAGCAATGTGAGAAAACTGATGAACTGGAAGAGGGAGAATTGATC
GTGAACTGTGAATTAAACTTCCGAAGTCCTGGCAAAAAACGTGTGTTAGCTGAGTCACAA
AATACCAGCAAGACTTTGGATTCACAGGAAGAGGGAAGTATTTGTGCTTCAGAAACAGAG
AAAATGGAGTTACAGAACTCAGAGCCTGCCACCCAGCAGGATCAGCTGGACAAGGCATTG
GACATTAGCATTGACTCTGATGGGAAACAGGAAACAATCGTTCAGGGCGACTATGTGATA
ACAAGGTTGTGA
>XM_041467081.1 PREDICTED: Pyrgilauda ruficollis transient receptor potential cation channel subfamily C member 4 (TRPC4), mRNA
GAGTGGAAGTTTGCTCGAACAAAACTCTGGATGAGTTACTTTGAAGAAGGAGGAACTCTG
CCCACTCCTTTTAATGTCATACCAAGCCCAAAGTCTTTGTGGTATCTGATCAAATGGTTA
TGGAGACACCTTTGCAAGAAAAAAATTAGAAGAAAGCCTGAAAGTTTTGGAACAATAGGG
AGACGTGCAGCTGACAATTTGAGGAGACATCATCAATACCAGGAAGTTATGAGAAATCTG
GTTAAAAGGTATGTTGCAGCAATGATAAGAGATGCCAAAACTGAAGAAGGATTGACAGAA
GAAAATTTTAAGGAGTTAAAACAAGATATTTCCAGTTTTCGCTTTGAAGTCCTGGGTTTG
TTGAAAGGAAGCAAGCTGTCTAATTTGCAGACTGGGAAGATGAGCAAAGACACTGCCTCT
CTGTCAGAAAATGAAGAAAATAGTGAGAGTGAAGGAAACACGAAAGGAAAGAAGAAACCC
TTCAGCCTTTTTGACATAACAACGATGATTCACCCACGATCAGCCAATATTGCCTCTGAA
GGACATAATGTAAGCAATGGCTCAGCAATGATGGTGTCAGAGTCCACTCAGGAGAAACAA
AAGCGTGTGAATTTTGTAACAGACATAAAAAATTTTGGATTATTTCACAGA---CGATCA
AAAACAAACTCTGTGGGGCAGAGTACAAATAAAATATACACCGTTTCTGAAGAAGTTTCC
CGTCAACAGGCAGAAGAACAATGTGAGAAAACTGATGAACTGGAAGAGGGAGAATTGATC
ATGAACTGTGAATTAAACTTCCGAAATCCTGGCAAAAAATGCATGTTAGATGAATCACAA
AATACCAGTGAGTCTTTGGATTCACAGGAAGGGGGCAGTATTTGTCCTTCAGAAACAGAG
AAAATGGAGTTACAGAACTCAGAACCTGCCACTCCACAAGATCAGCTGGACAAGGCATTG
GACATTAGCATTGACTCTGATGGGAAACAGGAAACAATTGTTCAGGGTGACTATGTGATA
ACAAGCAAGAGG
>XM_054188032.1 PREDICTED: Rissa tridactyla transient receptor potential cation channel subfamily C member 4 (TRPC4), transcript variant X2, mRNA
GAGTGGAAGTTTGCTCGAACAAAACTCTGGATGAGTTACTTTGAAGAAGGAGGAACTCTG
CCCACTCCTTTTAATGTCATACCAAGTCCAAAGTCTCTGTGGTATCTTATCAAATGGTTA
TGGAGACACCTTTGCAAGAAAAAAATCAGAAGAAAGCCTGAAAGTTTTGGAACAATAGGG
AGACGTGCAGCTGACAATCTGAGAAGACATCATCAATATCAGGAAGTTATGAGAAATCTG
GTTAAGAGATATGTTGCAGCAATGATAAGAGATGCCAAAACTGAGGAAGGACTGACAGAA
GAAAATTTTAAGGAGTTAAAACAAGATATTTCTAGCTTTCGTTTTGAAGTCCTTGGTTTG
TTAAAAGGAAGCAAGCTGTCTAATTTGCAGACTGCAAAGTTGAACAAAGACAACGCCTCT
CTATCAGAAAATGAAGAAAATGGTGAGGGTGAAGGAAACAAGAAAGGAAAGAAAAAGACC
TTCAGCCTTTTTGACATAACAACGATGATTCACCCAAGATCAGCCACTATTGCTTCTGAA
GCACATAATGTAAGCAACGGCTCAGCAATGATGGTGTCAGAGTCCACAAAGGAGAAACAA
AAGCGTGTGAATTTTGTATCAGACATAAAAAATTTTGGGTTATTTCACAGA---CGATCA
AAAACAAACTCTGTGGGGCAGAGTACAAATAAAATATACACCGTTTCTGAAGAAGTGTCC
CGTCAACAGGCAGAAGAACAATGTGAGAAAACTGCTGAACTGGAAGAGGGAGAACTGACC
ATGAACTGTGAATTAAACATCCAAAGTCCTGACGAAAAATGCGCATTAGCTGAGTCACAA
AATAATGGCGACTCTTCAGATTCACAGGAAGAGGGAAGTATTTGTGCTTCAGAAACAGAG
AAAATGGAGTTACAGAACTCAGAACCAGCCACACGACAGGATCAGCTGGACAAGGAGTTG
GACATTAGCATTGACTGTGATGGGAAACAGGAAACAATTGATCAGGGTGATTATGTTATA
ACGAGGTTGTGA
>XM_009102902.4 PREDICTED: Serinus canaria transient receptor potential cation channel subfamily C member 4 (TRPC4), mRNA
GAGTGGAAGTTTGCTCGAACAAAACTCTGGATGAGTTACTTTGAGGAAGGAGGAACTCTG
CCCACTCCTTTTAATGTCATACCAAGCCCAAAGTCTTTGTGGTATCTGATCAAATGGTTA
TGGAGACACCTTTGCAAGAAAAAAATTAGAAGAAAGCCTGAAAGTTTTGGAACAATAGGG
AGACGTGCAGCTGACAATTTGAGGAGACATCATCAATACCAGGAAGTTATGAGAAATCTG
GTTAAAAGGTATGTTGCAGCGATGATAAGAGATGCCAAAACTGAAGAAGGATTGACAGAA
GAAAATTTTAAGGAGTTAAAACAAGATATTTCCAGCTTTCGCTTTGAAGTCCTGGGTTTG
TTAAAAGGAAGCAAGCTGTCTAATTTGCAGACTGGAAAGATGAGCAAAGACACTGCCTCC
CTGTCAGAAAATGAAGAAAATAGTGAGAGTGAAGGAAACAAGAAAGGAAAGAAGAAACCC
TTCAGCCTTTTTGACATAACAACCATGATTCACCCTCGATCAGCCAATATCGCCTCTGAA
GGACATAATGTCAGCAATGGCTCAGCAATGATGGTGTCAGAGTCCACTCAGGAGAAACAA
AAGCGTGTGAATTTTGTAACAGACATAAAAAATTTTGGGTTGTTTCACAGA---CGATCA
AAAACAAACTCTGTGGAGCAGAGTAAAAATAAAATATACACCGTTTCTGAGGAGGTTTCC
CGTCAGCAGGCAGAAGAACAATGTGAGAAAACTGATGAACTGGAAGAGGGAGAATTGATC
ATGAACTGTGAATTAAACTTCCGAAATCCTGGCAAAAAATGCCTGTTAGCTGAGTCACGA
AATACCAGCGAGTCTTTGGATTCACAGGAAGAGGGAAGTGTTTGTCCTTCAGAAAGAGAG
AAGATGGAGTTACAGAGCTCAGAACCTGCTGCTCCGCAGGATCAGCCGGGCAAGGCATTG
GACATCAGCATTGACTCTGATGGGAAACAGGAAACAATTGTTCAGGGTGACTATGTGATA
ACAAGGTTGTGA
>XM_009686443.1 PREDICTED: Struthio camelus australis transient receptor potential cation channel, subfamily C, member 4 (TRPC4), mRNA
GAGTGGAAGTTTGCTCGAACAAAACTCTGGATGAGTTACTTTGAAGAAGGAGGGACTCTG
CCTACTCCTTTCAATGTCATTCCAAGCCCAAAGTCCCTCTGGTATCTGATCAAATGGTTG
TGGAGACATCTGTGCAAGAAAAAAAATAGAAGAAAACCTGAAAGTTTTGGAACAATAGGG
AGGCGTGCTGCTGACAATCTAAGAAGACATCATCAATACCAGGAAGTTATGAGAAATCTG
GTTAAGCGATATGTTGCAGCAATGATAAGAGATGCCAAAACCGAAGAGGGACTGACAGAA
GAAAATTTTAAGGAGTTAAAACAAGATATTTCCAGCTTTCGTTTTGAAGTCCTAGGTTTG
TTAAAAGGAAGCAAGCTATCTAATTTGCAGAATCCAAAGACAAACAAAGAAGCTGCTTCG
---TCAGAAACTGAAGAAAAGAGCGATAGTGAGGGAAACAAGAAAGGAAAGAAAAAGACC
TTCAGCCTTTTTGACATAACAACGATGATTCACCCAAGATCAGCCACTATTGCTTCTGAA
GCACATAATGTAAGCAACGGCTCAGCAATGATGGTATCGGAGTCCACCAAGGAAAAACAA
AAGCGGGTGAATTTTGTAACAGACATAAAAAATTTTGGGTTATTTCACAGA---CGATCA
AAAACAAACTCTGTGGAGCAGAGTACAAATAAAATATATACTGTTTCTGAAGAAGTTTCC
CGTCAACAGGCAGAAGAACAATGTGAGGAAACTGCTGAACTG---GAAGAAGAACTGACC
ATGAGCTGTGAATTAAGCATCCAAAGTCCTGATGGAAAGTGCATGTTAGCTGAGTCGCAA
AAGAATAGTGACTCTTCAGATTCAGAGGATGAGGGAAGTGTTTGTGCTTCAGAAACTGAA
AAAATGGAGTTACAGAACTCAGAAACAGAAACACCACAGGATCAGCTGGACAAGGAGCTG
GACATT------GACTGCGCTGAGAAACATGAAACAATTGATCAGGGCGACTACGTGATA
ACAAGGTTGTGA
>XM_014868889.1 PREDICTED: Sturnus vulgaris transient receptor potential cation channel, subfamily C, member 4 (TRPC4), mRNA
GAGTGGAAGTTTGCTCGAACAAAACTCTGGATGAGTTATTTTGAAGAAGGAGGAACTCTG
CCCACTCCTTTTAATGTCATACCAAGCCCAAAATCTTTGTGGTATCTGATCAAATGGTTA
TGGAGACATCTTTGCAAGAAAAAAATTAGAAGAAAGCCTGAAAGTTTTGGAACAATAGGG
AGACGTGCAGCTGACAATTTGAGGAGACATCATCAATACCAGGAAGTTATGAGAAATCTG
GTTAAAAGGTATGTTGCAGCAATGATAAGAGATGCCAAAACTGAGGAAGGATTGACAGAA
GAAAATTTTAAGGAGTTAAAACAAGACATTTCCAGCTTTCGCTTTGAAGTCCTGGGTTTG
TTAAAAGGAAGCAAGCTGTCTAATTTGCAGACTGCAAAGATGAGCAAAGACGCTGCCTCT
CTGTCAGAAAATGAGGAAAATAGTGAGAGTGAAGGAAACAAGAAAGGAAAGAAGAAACCC
TTCAGCCTTTTTGACATAACAACGATGATTCATCCACGATCAGCCAATATTGCCTCTGAA
GGACATAATGTAAGCAATGGCTCAGCAATGATGGTGTCAGAGTCCACTCAGGAGAAACAA
AAGCGTGTGAATTTTGTAACAGACATAAAAACTTTTGGGTTGTTTCACAGA---CGATCA
AAAACAAACTCTGTGGAGCAGAGTACAAACAAAATATACACAGTTTCTGAAGAAGTTTCC
CGTCAACAGGCAGAAGAACAATGTGAGAAAACTGATGAACTGGAAGAGGGAGAATTAATC
ATGAACTGTGAATTAAACTTCCGAAGTCCTGGCAAAAAACGCGTGTTAGCTGAGTCACAA
AATCCCGGTGAGTCTCTGGATTCCCAGGTAGAGGGAAGCATTTGTGCTTCAGAAACAGAG
AAAATGGAGTTACAGAACTCAGAACCTGCCACTCCACAGGATCAGCTGGACAAGGCATTG
GACATTAGCATTGATTCTGATGGCAAACAGGAAACAATTGTTCAGGGTGACTATGTGATA
ACAAGGTTGTGA
>XM_030273733.3 PREDICTED: Taeniopygia guttata transient receptor potential cation channel subfamily C member 4 (TRPC4), transcript variant X2, mRNA
GAGTGGAAATTTGCTCGTACAAAACTCTGGATGAGTTACTTTGAAGAAGGAGGAACTTTG
CCCACTCCTTTTAATGTCATACCAAGCCCAAAGTCTTTGTGGTATCTGATCAAATGGTTA
TGGAGACACCTTTGCAAGAAAAAAATTAGAAGAAAGCCTGAAAGTTTTGGAACAATAGGG
AGACGTGCAGCTGACAATTTGAGGAGACATCATCAATACCAGGAAGTTATGAGAAATCTG
GTTAAAAGGTATGTTGCAGCTATGATAAGAGATGCCAAAACTGAGGAAGGATTGACAGAA
GAAAATTTTAAGGAGTTAAAACAAGATATTTCCAGCTTTCGCTTTGAAGTTCTGGGTTTG
TTAAAAGGAAGCAAGCTGTCTAATTTGCAGACTGGAAAGATGAGCAAAGACACTGCCTCT
CTGTCAGAAAATGAAGAAAATAGTGAGAGTGAAGGAAACAAGAAAGGAAAGAAAAAGCCC
TTCAGCCTTTTTGACATAACAACGATGATTCACCCACGATCAGCCAATATCGCATCTGAA
GGACATAATGTAAGCAATGGCTCAGCAATGATGGTGTCAGAGTCCACTCAGGAGAAACAA
AAGCGTGTGAATTTTGTAACAGACATAAAAAATTTTGGGTTGTTTCACAGA---CGATCA
AAAACAAACTCTGTGGAGCAGAGTACAAATAAAATATACACCGTTTCTGAAGAAGTTTCC
CGTCAACAGGCAGAAGAACAATGTGAGAAAACTGATGAACTGGAAGAGAGAGAATTGATC
ATGAACTGTGAATTAAACTTCCAAAATCCTGGCAAAAAATGTGTGTTAGCTGAGTCACAA
AATACCAGTGAGTCTTTGGATTCACAGGAAGAGGGAACTATTTGTCCTTCAGAAATAGAG
AAAATGGAGTTACAAAACTCAGAACCTGCAACTCCACAGGATCAGCTGGACAAGGCATTG
GACATTAGCATTGACTCTGATGAGAAACAGGAAACAATTGTTCAGGGTGACTATGTGATA
ACAAGGTTGTGA
>XM_032982901.2 PREDICTED: Tyto alba transient receptor potential cation channel subfamily C member 4 (TRPC4), transcript variant X2, mRNA
GAGTGGAAGTTTGCTCGAACAAAACTCTGGATGAGTTACTTTGAAGAAGGAGGAACTCTA
CCCACTCCTTTTAATGTTATACCAAGCCCAAAGTCTCTGTGGTATCTGATCAAATGGTTA
TGGAGACACCTTTGCAAGAAAAAAATTAGAAGAAAGCCTGAAAGTTTTGGAACAATAGGG
AGGCGTGCAGCTGACAATCTGAGAAGACATCATCAATACCAGGAGGTTATGAGAAATCTG
GTTAAGAGATATGTTGCAGCAATGATAAGAGATGCCAAAACTGAGGAAGGACTGACAGAA
GAAAATTTTAAGGAGTTAAAACAAGATATTTCCAGCTTCCGTTTTGAAGTTCTGGGTTTG
TTAAAAGGAAGCAAGCTGTCTAATTTGCAGACTGCAAAGATGAACAAAGATGTTACCTCT
CTGTCAGAAAATGAAGAAAATAGTGAGAGTAAAGGAAACAAGAAAGGAAAGAAAAAGACC
TTCAGCCTTTTTGACATAACAACAATGATTCACCCACGATCAGCCACTATTGCCTCTGAA
GCACATAATGTAAGCAATGGCTCAGCAATGATGGTGTCCGAGTCCACTAAGGAGAAACAA
AAGCGTGTTAATTTTGTAACAGACATAAAAAATTTTGGGTTGTTTCACAGA---CGATCA
AAAACAAACTCTGTGGAGCAGAGTACAAATAAAATATACACCGTTTCTGAAGAAGTTTCC
CGTCAACAGGCAGAAGAACGATGTGAGAAAACTGCTGAACTGGAAGAGGGAGAGCTGACC
ATGAACTGTGAATTAAACATCCAAAGTCCTGATGAAAAATGCATGTTAGATGAGTCACAA
AATAATGGTGACACTTCAGATTCACAGGAAGAGGGAAGCATTTGTGCTTCAGAAACAGAG
AAAATAGAGTTACAGAACTCAGATCCAGCCACACTGCAGGACCAGCCAGACAAGGAGTTG
GACATTAGCATTGACTGTGATGGGAAACAGGAAACAATTGATCAGGGTGATTATGTGATA
ACAAGGTTGTGA
>XM_053970227.1 PREDICTED: Vidua macroura transient receptor potential cation channel subfamily C member 4 (TRPC4), transcript variant X2, mRNA
GAGTGGAAGTTTGCTCGAACAAAACTCTGGATGAGTTACTTTGAAGAAGGAGGAACTCTG
CCTACTCCTTTTAATGTCATACCAAGCCCAAAGTCTTTGTGGTATCTGATCAAATGGTTA
TGGAGACACCTTTGCAAGAAAAAAATTAGAAGAAAACCTGAAAGTTTTGGAACAATAGGG
AGACGTGCAGCTGACAATTTGAGGAGACATCATCAATACCAGGAAGTTATGAGAAATCTG
GTTAAAAGGTATGTTGCAGCGATGATAAGAGATGCCAAAACTGAGGAAGGATTGACAGAA
GAAAATTTTAAGGAGTTAAAACAAGATATTTCCAGCTTTCGCTTTGAAGTCCTGGGTTTG
TTAAAAGGAAGCAAGCTGTCTAATTTGCAGGCTGGAAAGATGAGCAAAGACACTGCCTCT
CTGTCAGAAAATGAAGAAAATAGTGAGAGTGAAGGAAACAAGAAAGGAAAGAAGAAACCC
TTCAGCCTTTTTGACATAACAACGATGATTCACCCACGATCAGCCAATATCGCCTCTGAA
GGACATAATGTAAGCAATGGCTCAGCAATGATGGTGTCAGAGTCCACTCAGGAGAAACAA
AAGCGTGTGAATTTTGTAACAGACATAAAAAATTTTGGGTTGTTTCACAGA---CGATCA
AAAACAAACTCTGTGGAGCAGAGTACAAATAAAATATACACCGTGTCTGAAGAAGTTTCC
CGTCAACAGGCAGAAGAACAATGTGAGAAAACTGATGAACTGGAAGAGGGAGAATTGATC
ATGAACTGTGAATTAAACTTCCGAAATCCTGGCAAAAAATGTGTGTTAGCTGAGTCACAA
AATACCAGTGAGTCCTTGGATTCACAGGAAGAGGGAAGTATTTGTCCTTCAGAAATAGAG
AAAATGGAGTTACAAAACTCAGAACCTGCCACTCCACAGGATCAGCTGGACAAGGCATTG
GACATTAGCATTGACTCTGATGGGAAACAGGAAACAATTGTTCAGGGTGACTATGTGATA
ACGAGGTTGTGA
>XM_026790634.1 PREDICTED: Zonotrichia albicollis transient receptor potential cation channel subfamily C member 4 (TRPC4), transcript variant X3, mRNA
GAGTGGAAGTTTGCTCGAACAAAACTCTGGATGAGTTATTTTGAAGAAGGAGGAACTCTG
CCCACTCCTTTTAATGTCATACCAAGCCCAAAGTCTTTGTGGTATCTGATCAAATGGTTA
TGGAGACACCTTTGCAAGAAAAAAATTAGAAGAAAGCCTGAAAGTTTTGGAACAATAGGG
AGACGTGCAGCTGACAATTTGCGGAGACATCATCAATACCAGGAAGTTATGAGAAATCTG
GTTAAAAGGTATGTTGCAGCAATGATAAGAGATGCCAAAACTGAGGAAGGATTGACAGAA
GAAAATTTTAAGGAGTTAAAACAAGATATTTCCAGCTTTCGCTTTGAAGTCCTGGGTTTA
TTAAAAGGAAGCAAGCTGTCTAATTTGCAGACTGGGAAGATGAGCAAAGACACTGCCTCT
CTGTCAGAAAATGAAGAAAATAGCGAGAGTGAAGGAAACAAGAAAGGAAAGAAGAAACCC
TTCAGCCTTTTTGACATAACAACGATGATTCACCCACGATCAGCCAATATCGCCTCTGAA
GGACATAGTGTAAGCAATGGCTCAGCAATGATGGTGTCGGAGACCACTCAGGAGAAACAA
AAGCGGGTGAATTTTGTAACAGACATAAAAAATTTTGGGTTGTTTCACAGA---CGATCA
AAAACAAACTCTGTGGAACAGAGTAAAAATAAAATATACACCGTTTCTGAAGAAGTTTCC
CGCCAACAGGCAGAAGAACAATGTGAGAAAACTGATGAACTGGAAGAGGGAGAATTGATC
ATGAACTGTGAATTAAACTTCCGAAATCCTGGCAAAAAATGTGTTTTAGCTGAGTCACAA
AATACCAGTGAGTCTTTGGATTCACACGAAGAGGGGAGTATTTGTCCTTCAGAAACAGAG
AAAATGGAGTTACAGAGCTCAGAACCTGCCACTCCACAGGATCAGCTGGGCAAGGCTTTG
GACATTAGCATTGACTCTGATGGGAAACAGGAAACAATTGTTCAGGGGGACTATGTGATA
ACAAGGTTGTGA
