# Supplementary material for: Molecular evolution of TRPC4 regulatory sequences supports a role in mammalian thermoregulatory adaptation
Source: PeerJ. 2025 Jul 8;13:e19697. doi: 10.7717/peerj.19697 (PMC12248226; doi:10.7717/peerj.19697)
Supplement: Supplemental Information 1 — Required and optional parameters that are read by the codeml package of PAML. This file is for information only, an explicit value must be selected for Model and the dummy file names must be replaced with explicit paths to function. The sequence and guide tree files are in standard formats (FASTA and Newick, respectively). [file peerj-13-19697-s001.zip › input.files/untrimmed.alignments.with.original.accessions/bird.trpc5.fas]

>XM_049827563.1 PREDICTED: Accipiter gentilis transient receptor potential cation channel subfamily C member 5 (TRPC5), mRNA
GAGTGGAAGTTTGCACGGACAAAGCTCTGGATGAGTTACTTCGATGAGGGTGCCACTCTG
CCACCTCCTTTTAACATTGTCCCGAGTCCCAAGTCAGTTTGGTACCTTTGCAAGTGGATT
CACAATCAGCTGTGCCCAGGAAACGACTCTGACAATGAACAGAAGAGGCATGAAAACCTC
AAAACGTTCACAGAACGGCACGCGGATAACCTGATTCAGAATCAACATTACCAGGAAGTG
ATAAGAAATCTTGTGAAAAGATATGTCGCAGCAATGATAAGGACTTCCAAAACCAATGAA
GGTTTAACTGAAGAAAATTTCAAGGAATTAAAACAGGACATCTCAAGTTTTCGCTATGAA
GTTCTTGACCTCTTAGGAAACAGGAAGCCCCAGAGGAGAAGTTATTCTACCAGCAGCACA
GAGGTGTCCCAAAAGGATGAAACAAATGAGGATAGTGCTGGAGAAAAATCCAAAGCCAAG
AGCGTGTCTTTCAATGTAGCCAACAAAAAAAAGGACTTCAATGTATCTGCTCTCATTAAA
ACTATGTCTGGGATTGATATGGTAGAAGAGAAGCCAAAAAGCAATGGGATCAGTAAGCGC
TCTTTTGTCCGAAATGGAAATAGAGTTCAGAGACTTTCCAGCTCCAAGAAGGAGTCCTTT
AAGAGACTGGGCCTGCTTTTCTCCAAGATGAACGGACACGTACCTGAACCAAATTCAGAA
CCCATGTACACTATTTCAGACGGAATTATTCAGCCCCACTACATGTGGAAGGATATTAAA
TATTCTCAGATTGATAAAGAGAAGGAAGAGAATTGTTCCAAAAGTGAAATTAACCTCAAT
GAGGTGGACTACAGTGGGAACACAAGACTTACAGGACAGAGCAAGGAGTGCCCTGTGGTT
TGTACCAGCTCCCTTCACTGTGCTTCCAGTATTTGTTCCTCTAATTCCAAACTTATAGAC
TCGTCAGAGGATGTGTTTGATTCGTGGGGAGAGGCTTGTGACTTGTTTATAAACCAGTGG
AAAGACGGGCAGGAGGATCACGTTACAACTCGGCTATAA
>XM_054641319.1 PREDICTED: Agelaius phoeniceus transient receptor potential cation channel subfamily C member 5 (TRPC5), mRNA
GAGTGGAAGTTTGCGCGGACGAAGCTCTGGATGAGTTATTTTGATGAAGGCGCCACTCTG
CCCCCTCCCTTTAACATTGTCCCCAGCCCCAAGTCGGTCTGGTACCTCTGCAAGTGGATC
CACAACCAGCTGTGCCCAGGAGATGACTCTGACAATGAACAGAAGAGGCACGAAAACCTC
AAAACATTCACAGAACGTCATGCTGACAACCTGATTCAGAATCAACATTACCAGGAAGTG
ATAAGAAATCTTGTGAAAAGATACGTCGCTGCAATGATAAGAACTTCCAAAACCAACGAA
GGTTTAACTGAAGAAAACTTCAAGGAATTAAAACAGGACATCTCGAGCTTTCGCTATGAA
GTTCTTGACCTCTTAGGCAACAGGAAGCCCCAGAGGAGAAGTTACTCTACAAGCAGCACA
GAGGTGTCCCAAAAGGAGGAGACAAATGAGGACAATGCTGGAGAAAAACCCAGAGCCAAG
AGCGTGTCCTTCAATGTAGCCAACAAGAAGAAGGACTTCAACGTGTCTGCCCTGATTAAA
ACCATGTCTGGGATCAACATGGTGGAGGAGAAGCCAAAAAGCAACGGGATCAGCAAGCGC
TCGTTCGTGCGCAACGGGAACCGGGTGCAGAGACTCTCCAGCTCCAAGAAGGAATCCTTC
AAGAGGCTGGGCCTGCTCTTCTCCAAGATGAACGGCCACGTCCCCGAGCCCAGCTCAGAA
CCCATGTACACCATCTCAGACGGGATCATCCAGCCACACTACATGTGGAAAGACATTAAA
TATTCTCCCATGGACAGAGAGAGAGAAGAGAATTGTTCCAAAAGTGAAATTAACCTCAAT
GAGGTGGCCTACAGTGGGAACACGAGACTCACAGGACAGAGCAAGGAGTGCCCTGTGGTT
TGTACCAGTTCCCTTCACTGTGCTTCCAGTATTTGTTCCTCTAACTCCAAACTTATAGAC
TCGTCAGAGGATGTGTTTGATTCGTGGGGAGAGGCCTGTGACTTGTTTATAAACCAGTGG
AAAGATGGGCAGGAGGATCACGTTACCACTCGGCTCTGA
>XM_059482972.1 PREDICTED: Ammospiza nelsoni transient receptor potential cation channel subfamily C member 5 (TRPC5), mRNA
GAGTGGAAGTTTGCGCGGACGAAGCTCTGGATGAGTTACTTTGATGAAGGCGCCACTCTG
CCCCCTCCCTTTAACATTGTCCCCAGCCCCAAGTCGGTCTGGTACCTTTGCAAGTGGATC
CACAACCAGCTGTGCCCAGGAGATGACTCTGACAACGAACAGAAGAGGCACGAAAACCTG
AAAACATTCACAGAACGTCACGCTGACAACCTGATTCAGAATCAACATTACCAGGAAGTG
ATAAGAAATCTTGTGAAAAGATACGTCGCTGCAATGATAAGAACTTCCAAAACCAACGAA
GGTTTAACTGAAGAAAACTTCAAGGAATTAAAACAGGACATCTCGAGCTTTCGCTATGAA
GTTCTTGACCTCTTGGGCAACAGGAAGCCCCAGAGGAGAAGTTACTCTACCAGCAGCACA
GAGGTGTCCCAAAAGGAGGAGACAAACGAGGACAATGCTGCGGAAAAACCCAGAGCCAAG
AGTGTGTCCTTCAATGTAGCCAACAAGAAGAAGGACTTCAACGTGTCTGCCCTGATTAAA
ACCATGTCTGGGATCAACATGGTGGAGGAGAAGCCAAAAAGCAACGGGATCAGCAAGCGC
TCGTTCGTGCGCAACGGGAACCGCGTGCAGAGACTCTCCAGCTCCAAGAAGGAATCCTTC
AAGAGGCTGGGCCTGCTCTTCTCCAAGATGAACGGCCACGTCCCCGAGCCCAGCTCAGAA
CCAATGTACACCATCTCAGACGGCATCATCCAGCCACACTACATGTGGAAAGACATTAAA
TATTCTCCCATGGACAGAGAGAGAGAAGAGAATTGTTCCAAAAGTGAAATTAACCTCAAT
GAGGTGGCCTACAGTGGGAACACGAGACTCACAGGACAGAGCAAGGAGTGCCCTGTGGTT
TGTACCAGTTCCCTTCACTGTGCTTCCAGTATCTGTTCCTCTAACTCCAAACTCATAGAC
TCGTCAGAGGATGTGTTTGATTCATGGGGAGAGGCCTGTGACTTGTTTATAAACCAATGG
AAAGATGGGCAGGAGGATCACGTTACCACCCGGCTCTGA
>XM_027465062.2 PREDICTED: Anas platyrhynchos transient receptor potential cation channel subfamily C member 5 (TRPC5), mRNA
GAGTGGAAGTTTGCACGGACAAAGCTCTGGATGAGTTACTTTGATGAAGGTGCCACTCTG
CCCCCTCCTTTTAACATCATCCCGAGTCCCAAGTCCTTCTGGTACCTTTGCAAGTGGATT
CACAAGCAGCTGTGCCCAGGCAACGACTCCGACAATGAACAGAAGAGGCATGAAAACCTC
AAAACATTCACAGAAAGGCATGCTGACAACCTCATTCAGAATCAACATTACCAGGAAGTG
ATCAGAAACCTTGTGAAAAGATACGTTGCAGCAATGATCAGAACTTCCAAAACCAATGAA
GGTTTGACTGAAGAAAATTTCAAGGAATTAAAACAGGACATCTCAAGTTTTCGCTACGAA
GTCCTTGATCTCCTGGGAAACAGGAAGCCCCAGAGGAGAAGTTACTCTACCAGCAGCACA
GAGGTGTCCCAAAAGGATGAAACAAACGAGGATAGTGCTGGGGAAAAATCCAAAGCCAAG
AGCGTGTCTTTCAATGTAGCCAACAAAAAGAAGGACTTCAATGTATCTGCTCTAATTAAA
ACCATGTCTGGGATTGATATGGTGGAAGAGAAGCCAAAAAGCAATGGGATCAGTAAGCGC
TCCTTCATCCGAAATGGAAATAGAGTTCAGAGGCTTTCCAGCTCCAAGAAGGAGTCCTTT
AAGAGACTGGGCCTGCTGTTCTCCAAAATGAACGGGCATGTCCCTGAAGCAAATTCAGAG
CCCATGTACACTATTTCAGATGGAATTATTCAGCCACACTACATGTGGAAAGACATTAAA
TATTCTCAGATTGATAAAGAGAGAGAAGAGAATTGTTCCAAAAGTGAAATTAACCTCAAT
GAGGTGGACTACAGTGGGAACACGAGACTTACAGGACAGAGCAAGGAGTGCCCTGTGGTT
TGTACCAGCTCCCTTCACTGTGCTTCCAGTATTTGTTCCTCTAACTCCAAACTTTTAGAC
TCATCAGAGGATGTGTTTGATTCATGGGGAGAGGCTTGTGACTTGTTTATAAACCAGTGG
AAAGACGGGCAGGAGGATCATGTAACAACTCGGCTATAA
>XM_048070617.1 PREDICTED: Anser cygnoides transient receptor potential cation channel subfamily C member 5 (TRPC5), transcript variant X3, mRNA
GAGTGGAAGTTTGCACGGACAAAGCTCTGGATGAGTTACTTTGATGAAGGTGCCACTCTG
CCCCCTCCTTTTAACATCATCCCAAGTCCCAAGTCTTTCTGGTACCTTTGCAAGTGGATT
CACAATCAGCTGTGCCCAGGCAATGACTCTGACAATGAACAGAAGAGGCATGAAAACCTC
AAAACATTCACAGAAAGGCATGCTGACAACCTCATTCAGAATCAACATTACCAGGAAGTG
ATCAGAAATCTTGTGAAAAGATATGTTGCAGCAATGATCAGAACTTCCAAAACCAATGAA
GGTTTAACTGAAGAAAATTTCAAGGAATTAAAACAGGACATCTCAAGTTTTCGCTACGAA
GTCCTTGATCTCCTGGGAAACAGGAAGCCCCAGAGGAGAAGTTACTCTACCAGCAGCACA
GAGGTGTCCCAAAAGGATGAAACAAACGAGGATAGTGCTGGGGAAAAATCCAAAGCCAAG
AGCGTGTCTTTCAATGTAGCCAACAAAAAGAAGGACTTCAATGTATCTGCTCTAATTAAA
ACCATGTCTGGGATTGATATGGTGGAAGAGAAGCCAAAAAGCAATGGGATCAGTAAGCGC
TCCTTCATCCGAAATGGAAATAGAGTTCAGAGGCTTTCCAGCTCCAAGAAGGAGTCCTTT
AAGAGACTGGGCCTGCTGTTCTCCAAAATGAATGGGCACGTCCCTGAAGCAAATTCAGAG
CCCATGTACACTATTTCAGATGGAATTATTCAGCCACACTACATGTGGAAAGACATTAAA
TATTCTCAGATTGATAAAGAGAGAGAAGAGAATTGTTCCAAAAGTGAAATTAACCTCAAT
GAGGTAGACTACAGTGGGAACACAAGACTTACAGGACAGAGCAAGGAGTGCCCTGTGGTT
TGTACCAGCTCCCTTCACTGTGCTTCCAGTATTTGTTCCTCTAACTCCAAACTTTTAGAC
TCATCAGAGGATGTGTTTGATTCATGGGGAGAGGCTTGTGACTTGTTTATAAACCAGTGG
AAAGACGGGCAGGAGGATCATGTAACAACTCGGCTATAA
>XM_013955103.1 PREDICTED: Apteryx australis mantelli transient receptor potential cation channel, subfamily C, member 5 (TRPC5), mRNA
GAATGGAAGTTTGCCCGCACGAAGCTCTGGATGAGTTACTTTGATGAAGGTGCCACTCTG
CCCCCTCCTTTTAACATTGTCCCGAGTCCCAAGTCAGTCTGGTACCTCTGCAAGTGGATT
CACAACCGGCTGTGCCCAGGCAGCGACTCCACGAGCGAACAGAAGAGGCACGAAAACCTC
AAAACATTCACAGAACGACACGCTGACAACCTGATTCAGAACCAACATTACCAGGAAGTG
ATCAGAAATCTTGTGAAAAGATACGTTGCAGCTATGATAAGAACTTCCAAAACCAATGAA
GGTTTAACTGAAGAAAATTTCAAGGAATTAAAACAGGACATCTCAAGTTTTCGCTATGAA
GTTCTTGACCTCTTGGGAAACAGGAAGCCCCAAAGGAGAAGTTACTCTACCAGCAGCACA
GAGGTGTCCCAAAAGGATGATACAAACGAGGATGGTGCTGGAGAAAAACCCAAAGCCAAG
AGCGTGTCTTTCAATGTAGCCAACAAAAAAAAAGATTTCAATGTATCTGCTCTAATTAAA
ACTATGTCTGGGATCGATATGGTGGATGAGAAGCCAAAAAGCAATGGGATCGGTAAGCGC
TCCTTTGTCCGAAACGGAAACAGAGTTCAGAGACTCTCCAGCTCCAAGAAGGAGTCCTTT
AAGAGACTGGGTCTACTCTTCTCCAAGATGAATGGACACGTACCTGAACCAAACTCGGAG
CCCATGTACACGATTTCAGATGGAGTTATTCAGCCACACTACATGTGGCAAGACATTAAA
TACTCTCAGATCGATAAAGAGAGAGAAGAGAACTGTTCCAAAAGCGAAATTAACCTCAAT
GAGGTGGACTACAGCGGGAACACGAGACTCATGGGCCAGAGCAAGGAGTGCCCCGTGGTT
TGTACCAGCTCCCTTCACTGTGCTTCCAGTATTTGTTCCTCTAATTCCAAACTTTTAGAC
TCATCAGAAGATGTATTTGATTCATGGGGAGAGGCTTGTGACTTGTTTATGAACAAGTGG
AAAGATGGGCAGGAAGATCATGTTACAACGCGGTTATAA
>XM_051629923.1 PREDICTED: Apus apus transient receptor potential cation channel subfamily C member 5 (TRPC5), mRNA
GAGTGGAAATTTGCACGGACGAAGCTCTGGATGAGTTACTTTGATGAAGGTGCCACTCTG
CCCCCTCCTTTTAACATTGTCCCAAGTCCCAAATCATTCTGGTACCTTTGCAAGTGGATT
CACAACCATTTGTGCCCAGGCAATGACTCTGACAATGAACAGAAAAGGCATGAAAACCTC
AAAACATTCACAGAACGACACGCTGACAACCTGATTCAGAGTCAACATTACCAGGAAGTG
ATAAGAAGTCTTGTGAAAAGATATGTCGCAGCAATGATAAGAACTTCCAAAACCAATGAA
GGGTTAACTGAAGAAAATTTCAAGGAATTAAAACAGGACATCTCAAGTTTTCGTTACGAA
GTTCTTGACCTCTTAGGAAATAGGAAGCCCCAGAGGAGAAGTTATTCTACCAGCAGCACA
GAGGTGTCCCAAAAGGATGAAACAAATGAAGATGGTGATGGAGAAAAACCCAAAACCAAG
AGCGTGTCTTTCAATGTAGCCAACAAAAAAAAGGACTTCAATGTATCTGCTCTAATTAAA
ACTATGTCTGGGATCAACATGGTGGAAGATAAGCCAAAAAGCAATGGGATCAGTAAGCGC
TCCTTTGTCCGAAACGGAAACAGAGTTCAGAGACTTTCCAGCTCCAAGAAGGAGTCCTTT
AAGAGACTAGGCCTGCTTTTCTCCAAGATGAACGGACATGTACCTGAACCAAATTCAGAA
CCCATGTACACTATTTCAGATGGGATTATTCAGCCACACTACATGTGGAAAGACATTAAA
TATTCTCAGATTGATAAAGAGAGAGAAGAGAATTGTTCCAAAAGTGAAATTAACCTCAAT
GAGGTGGGCTACAGTGGGAACACAAGACTTACGGGACAGAGCAAGGAGTGCCCTGTGGTT
TGTACCAGCTCCCTTCACTGTGCTTCCAGTATTTGTTCCTCTAATTCTAAACTTATAGAC
TCGTCAGAGGATGTGTTTGATTCATGGGGAGAGGCTTGTGACTTGTTTATAAACCAGTGG
AAAGATGGGCAGGAGGATCATGTTACAACTCGGCTATAA
>XM_026848695.1 PREDICTED: Athene cunicularia transient receptor potential cation channel subfamily C member 5 (TRPC5), mRNA
GAGTGGAAGTTTGCACGGACAAAGCTCTGGATGAGTTACTTTGATGAAGGTGCCACTCTG
CCCCCTCCTTTTAACATTGTCCCAAGTCCCAAGTCAGTCTGGTACCTTTGCAAATGGATT
CACAATCAGCTGTGCCCAGGCAATGACTCTGACAATGAACAGAAGAGGCATGAAAACCTC
AAAACATTCACAGAACGCCATGCTGACAACCTGATTCAGAATCAGCATTACCAGGAAGTG
ATAAGAAATCTTGTGAAAAGATATGTTGCAGCAATGATAAGGACTTCCAAAACCAATGAA
GGTTTAACTGAAGAAAATTTCAAGGAATTGAAACAGGACATCTCAAGTTTTCGCTATGAA
GTTCTTGACCTCTTAGGAAATAGGAAGCCCCAGAGGAGAAGTTATTCTACCAGCAGCACA
GAGGTGTCCCAAAAGGATGAAACAAATGAGGATGGTGCAGGAGAAAAATCCAAAACCAAG
AGCGTGTCTTTCAATGTAGCCAACAAAAAAAAGGACTTCAATGTGTCTGCGCTAATTAAA
ACTATGTCTGGGATCGATATGGTGGAAGAGAAGCCAAAAAGCAACGGGATCAGTAAGCGC
TCCTTTGTCCGAAATGGAAATAGAGTGCAGAGACTTTCCAGCTCCAAGAAGGAGTCCTTT
AAGAGACTGGGCCTGCTTTTCTCCAAGATGAATGGACATGTACCTGAACCAAATTCAGAA
CCCATGTACACTATTTCAGATGGAATTATTCAGCCACACTACATGTGGAAAGACATTAAA
TATTCTCAGATTGATAAAGAGAAAGAAGAGAATTGTTCCAAAAGTGAAATTAACCTCAAT
GAGGTGGACTACAGCAGGAACACAAGACACACAGGACAGAGCAAGGAGTGCCCTGTGGTT
TGTACCAGCTCCCTTCACTGTGCTTCCAGTATTTGTTCCTCTAATTCCAAACTTATAGAC
TCGTCAGAGGATGTGTTTGATTCATGGGGAGAGGCCTGTGACTTGTTTATAAACCAGTGG
AAAGAGGGGCAGGAGGATCATGTTACAACTCGGCTATAA
>XM_014955335.1 PREDICTED: Calidris pugnax transient receptor potential cation channel, subfamily C, member 5 (TRPC5), mRNA
GAGTGGAAGTTTGCACGGACGAAGCTCTGGATGAGTTACTTTGATGAGGGCGCCACTCTG
CCCCCTCCTTTTAACATTATCCCAAGTCCCAAGTCGGTCTGGTACCTCTGCAAGTGGATT
CACAATCAGCTCTGCCCAGGCGACGACTCTGACAATGAACAGAAGAGGCATGAAAACCTC
AAAACATTCACAGAACGGCACGCTGACAACCTGATTCAGAATCAACATTACCAGGAAGTC
ATAAGAAATCTTGTGAAAAGATACGTTGCAGCAATGATAAGGACTTCCAAAACCAACGAA
GGCTTAACTGAAGAAAATTTCAAGGAATTAAAACAGGACATCTCAAGTTTTCGCTATGAA
GTTCTTGACCTCTTGGGCAACAGGAAGCCCCAGAGGAGAAGTTACTCTACCAGCAGCACA
GAGGTATCCCAAAAAGATGAAGCAAATGAGGATGGTGCTGGAGAAAAATCCAAAGCCAAG
AGCGTTTCTTTCAATGTAGCCAACAAAAAGAAGGACTTCAATGTATCTGCTCTAATTAAA
ACTATGTCTGGGATCAATATGGTGGAAGAGAAGCCAAAAAGCAATGGGATCAGTAAGCGC
TCCTTTGTCCGAAATGGAAATAGAGTTCAGAGACTTTCCAGCTCCAAGAAGGAGTCCTTT
AAGAGACTGGGCCTACTTTTCTCCAAGATGAATGGACACGTACCTGAACCAAATTCAGAA
CCCATGTACACTATTTCAGATGGAATTATTCAGCCACACTACATGTGGAAAGACATTAAA
TATTCTCAGATTGATAAAGAGAGAGAAGAGAATTGTTCCAAAAGTGAAATTAACCTCAAT
GAGGTGGACTACAGTGGGAACACAAGACTTACAGGACATAGCAAGGAACGCCCTGTGGTT
TGTACCAGCTCCCTTCACTGTGCTTCCAGTATTTGTTCCTCTAATTCCAAACTCATAGAC
TCGTCAGAGGATGTGTTTGATTCATGGGGAGAGGCTTGTGACTTGTTTATAAACCAGTGG
AAAGAGGGGCAGGAGGATCATGTTACGACTCGGCTATAA
>XM_033072306.1 PREDICTED: Catharus ustulatus transient receptor potential cation channel subfamily C member 5 (TRPC5), transcript variant X1, mRNA
GAGTGGAAATTCGCACGGACTAAGCTCTGGATGAGTTACTTTGATGAAGGAGCCACTCTG
CCCCCTCCTTTTAACATTGTCCCCAGCCCCAAGTCGGTGTGGTACCTCTGCAAGTGGATC
CACAACCAGCTGTGCCCAGGTGATGACTCTGATGATGAACAGAAGAGGCACGAAAACCTC
AAAACGTTCACGGAACGACATGCTGACAACCTGATTCAGAATCAACATTACCAGGAAGTG
ATAAGAAATCTTGTGAAAAGATACGTTGCTGCAATGATAAGAACTTCCAAAACCAACGAA
GGTTTAACTGAAGAAAACTTCAAGGAATTAAAACAGGACATCTCGAGCTTCCGCTATGAA
GTGCTTGACCTCTTAGGCAACAGGAAGCCCCAGAGGAGAAGTTACTCCACCAGCAGCACA
GAGGTGTCCCAAAAGGATGAAACAAATGAGGACGGTGCTGGAGAAAAATCCAGAGCCAAG
AGCGTGTCTTTCAATGTAGCCAACAAAAAAAAGGACTTCAACGTGTCTGCTCTGATTAAA
ACCATGTCTGGGATCAACATGGTGGAAGAGAAGCCAAAAAGCAACGGGATCAGCAAGCGC
TCCTTTGTGAGGAACGGGAACAGAGTGCAGAGACTGTCCAGCTCCAAGAAGGAATCCTTC
AAGAGGCTGGGGCTGCTCTTCTCCAAGATGAACGGCCACGTCCCCGAGCCCAGCTCAGAG
CCCATGTACACCATCTCAGATGGCATCATCCAGCCCCACTACATGTGGAAAGACATTAAA
TATTCTCCCATGGACAGAGAGAGAGAAGAGAATTGTTCCAAAAGTGAAATTAACCTCAAT
GAGGTGGCCTACAGTGGGAACACGAGACTTACGGGACAGAGCAAGGAGTGCCCTGTGGTT
TGTACCAGCTCCCTTCACTGTGCTTCCAGTATTTGTTCCTCTAACTCCAAACTTATAGAC
TCGTCAGAGGATGTGTTTGATTCATGGGGAGAGGCCTGTGACTTGTTTATAAACCAGTGG
AAAGAGGGGCAGGAGGATCACGTTACCACTCGGCTCTGA
>XM_042825202.1 PREDICTED: Centrocercus urophasianus transient receptor potential cation channel subfamily C member 5 (TRPC5), mRNA
GAGTGGAAGTTTGCACGGACAAAGCTCTGGATGAGTTACTTTGACGAAGGGGCCACCCTG
CCTCCTCCCTTTAACATCATCCCAAGTCCCAAGTCTTTCTGGTACCTCTGCAAGTGGATT
CACAATCAGCTGTGTCCGGGCAGTGATTCTGACAATGAGCAGAAGAGACATGAAAACCTC
AAAACATTCACGGAGCGCCATGCCGATAACCTCATCCAGAATCAACATTACCAGGAAGTG
ATTAGAAATCTTGTAAAAAGATATGTTGCAGCAATGATAAGAACTTCCAAAACCAATGAA
GGCTTAACTGAAGAAAATTTCAAGGAATTAAAACAGGACATCTCAAGTTTTCGCTATGAA
GTCCTTGACCTGCTGGGAAACAGGAAGCCACAGAGGAGAAGTTATTCTACCAGTAGCACA
GAGGTGTCTCAAAAGGATGAAACAAATGAGGATAGTGCTGGAGAAAAACCCAAAGTCAAA
AGTGTGTCTTTCAATGTAGCCAACAAAAAAAAGGATTTCAATGTATCTGCGCTAATTAAA
ACAATGTCTGGGATTGATATGGTGGAAGAGAAGCCAAAAAGCAATGGGATCAGTAAGCGC
TCCTTCATCCGAAATGGAAATAGAGTTCAGAGGCTTTCCAGTTCCAAGAAAGAGTCCTTT
AAGAGACTGGGGCTGCTGTTCTCCAAGATGAATGGACATGTACCTGAAGCAAATTCAGAG
CCCATGTACACTATTTCAGATGGAATTATTCAGCCACACTACATGTGGAAAGACATCAAA
TATTCTCAGATTGATAAAGAGAGAGAAGAGAATTGTTCCAAAAGTGAAATTAACCTCAAT
GAGGTAGACTACAGTAGGAACACAAGACTTACAGGACAGAGCAAGGAGTGCCCTGTGGTT
TGTACCAGCTCCCTTCACTGTGCTTCCAGTATTTGTTCCTCTAATTCCAAACTTTTAGAC
TCATCAGAGGATGTGTTTGATTCATGGGGAGAGGCTTGTGACTTGTTTATAAACCAGTGG
AAAGAGGGGCAAGAGGACCATGTTACAACGCGACTATAA
>XM_009890721.1 PREDICTED: Charadrius vociferus transient receptor potential cation channel, subfamily C, member 5 (TRPC5), mRNA
GAGTGGAAGTTTGCACGGACGAAGCTCTGGATGAGTTACTTTGATGAAGGTGCTACTCTG
CCCCCTCCTTTTAACATTGTCCCAAGTCCCAAGTCAGTCTGGTACCTTTGCAAGTGGATT
CACAATCAGCTGTGCCCAGGCGACGACTCTGACAATGAACAGAAGAGGCATGAAAACCTC
AAAACATTCACAGAACGGCACGCTGACAACCTGATTCAGAACCAACATTACCAGGAAGTG
ATAAGAAATCTTGTGAAAAGATATGTTGCAGCAATGATAAGAACTTCCAAAACCAACGAA
GGTTTAACTGAAGAAAACTTCAAGGAACTAAAACAGGACATCTCAAGTTTTCGCTATGAA
GTTCTGGACCTCTTGGGAAACAGGAAGCCCCAGAGGAGAAGTTATTCTACCAGCAGCACA
GAGGTGTCCCAAAAGGATGAAACAAATGAGGATGGTGCTGGAGAAAAATCCAAAGCCAAG
AGCGTGTCTTTCAATGTAGCCAACAAGAAAAAGGACTTCAATGTATCTGCTCTAATTAAA
ACTATGTCTGGGATCAATATGGTGGAAGAGAAGCCAAAAAGCAATGGGATCAGTAAGCGC
TCCTTTGTCCGAAATGGAAACAGAGTTCAGAGACTTTCCAGCTCCAAGAAGGAGTCCTTT
AAGAGACTGGGTCTGCTTTTCTCCAAGATGAACGGACACGTACCTGAACCAAATTCAGAA
CCCATGTACACTATTTCAGACGGAATTATTCAGCCACACTACATGTGGAAAGACATTAAA
TATTCTCAGATTGATAAAGAGAGAGAAGAGAATTGTTCCAAAAGTGAAATTAACCTCAAT
GAGGTGGAATACAGTGGGAACACAAGACTTACAGGACAGAGCAAGGAGTGCCCTGTGGTT
TGTACCAGCTCCCTTCACTGTGCTTCCAGTATTTGTTCCTCTAATTCCAAACTTATAGAC
TCGTCAGAGGATGTGTTTGATTCATGGGGAGAGGCTTGTGACTTGTTTATAAACCAGTGG
AAAGATGGGCAGGAGGATCACGTTACAACTCGGCTATAA
>XM_017737497.1 PREDICTED: Corvus brachyrhynchos transient receptor potential cation channel subfamily C member 5 (TRPC5), mRNA
GAGTGGAAGTTCGCACGGACAAAGCTCTGGATGAGTTACTTCGATGAAGGTGCCACTCTG
CCCCCTCCTTTTAACATTGTGCCCAGCCCCAAGTCGGTGTGGTACCTTTGCAAGTGGATC
CACAACCAGCTGTGCCCAGGTGATGACTCTGACAATGAACAGAAGAGGCACGAAAACCTC
AAAACATTCACAGAACGACACGCTGACAACCTGATTCAGAATCAACATTACCAGGAAGTG
ATAAGAAATCTTGTGAAAAGATACGTTGCAGCAATGATAAGAACTTCCAAGACCAACGAA
GGTTTAACTGAAGAAAACTTCAAGGAATTAAAACAGGACATCTCGAGTTTTCGCTATGAA
GTTCTTGACCTCTTAGGGAACAGAAAGCCCCAGAGGAGGAGTTACTCTACCAGCAGCACA
GAGGTGTCCCAAAAGGATGAAACAAATGAGGACGGTGCTGGAGAAAAATCCAGAGCCAAG
AGCGTGTCTTTCAATGTAGCCAACAAAAAAAAGGACTTCAACGTATCTGCTCTGATTAAA
ACCATGTCTGGGATCAACATGGTGGAAGAGAAGCCAAAAAGCAATGGCATCAGCAAGCGC
TCCTTTGTCCGGAACGGGAACAGAGTTCAGAGACTCTCCAGCTCCAAGAAGGAGTCCTTC
AAGAGACTGGGCCTGCTCTTCTCCAAGATGAATGGCCACGTCCCTGAGCCCAGCTCAGAG
CCCATGTACACCATTTCAGACGGCATCATTCAGCCACACTACATGTGGAAAGACATTAAA
TATTCTCCGATGGACAGAGAGAGGGAAGAGAATTGTTCCAAAAGTGAAATTAACCTCAAT
GAGGTGGCCTACAGTGGGAACACGAGACTTACGGGACAGAGCAAGGAGTGCCCTGTGGTT
TGTACCAGCTCCCTTCACTGTGCTTCCAGTATTTGTTCCTCTAACTCCAAACTTATAGAC
TCGTCAGAGGATGTGTTTGATTCATGGGGAGAGGCCTGTGACTTGTTTATAAACCAGTGG
AAAGATGGGCAGGAGGATCATGTCACCACCCGGCTCTAA
>XM_015860650.2 PREDICTED: Coturnix japonica transient receptor potential cation channel subfamily C member 5 (TRPC5), transcript variant X2, mRNA
GAGTGGAAGTTTGCACGGACAAAGCTCTGGATGAGTTACTTTGACGAAGGGGCCACCCTG
CCTCCTCCCTTTAACATCATCCCAAGTCCCAAGTCTTTCTGGTACCTCTGCAAGTGGATT
CACAATCAGCTGTGTCCAGGCAACGACTCTGACAATGAACAGAAGAGACATGAAAACCTC
AAAACATTCACGGAGCGCCACGCTGATAACCTCATCCAGAATCAACATTACCAGGAAGTG
ATTAGAAATCTTGTGAAAAGATACGTTGCAGCAATGATAAGAACTTCCAAAACCAATGAA
GGCTTAACTGAAGAAAATTTCAAGGAATTAAAACAGGATATCTCAAGTTTTCGCTATGAA
GTCCTTGACCTCCTCGGTAACAGGAAGCCACAGAGGAGAAGTTATTCCACCAGTAGCACA
GAGGTGTCTCAAAAGGATGAAACAAATGAGGATAGCGCCGGAGAAAAACCCAAAGTCAAG
AGTGTGTCTTTCAATGTAGCCAACAAAAAAAAGGACTTCAATGTATCGGCGCTAATTAAA
ACCATGTCTGGGATTGATATGGTGGAAGAGAAGCCAAAAAGCAATGGGATCAGTAAGCGT
TCCTTTATCCGAAATGGAAACAGAGTTCAGAGGCTTTCCAGTTCCAAGAAGGAGTCCTTT
AAGAGACTGGGGCTGCTGTTCTCCAAGATGAACGGACATGTACCTGAAGCAAATTCAGAG
CCCATGTACACTATTTCAGATGGAATTATTCAGCCACACTACATGTGGAAAGACATCAAA
TATTCTCAGATTGATAAAGAGAGAGAAGAGAATTGTTCCAAAAGTGAAATTAACCTCAAT
GAGGTAGACTACAGTGGGAACACGAGACTTACAGGACAGAGCAAGGAGTGCCCTGTGGTT
TGTACCAGCTCCCTTCACTGTGCTTCCAGTATTTGCTCCTCTAATTCCAGACTTTTAGAC
TCATCAGAGGATGTGTTTGATTCATGGGGAGAGGCTTGTGACTTGTTTATAAACCAGTGG
AAAGACGGGCAAGAGGACCATGTTACAACGCGGCTATAA
>XM_054075912.1 PREDICTED: Cuculus canorus transient receptor potential cation channel subfamily C member 5 (TRPC5), transcript variant X2, mRNA
GAGTGGAAGTTTGCACGGACGAAGCTCTGGATGAGTTACTTTGATGAAGGCGCCACTCTG
CCCCCTCCTTTTAACATCGTCCCAAGTCCTAAGTCAGTCTGGTACCTTTGCAAGTGGATT
CACAATCAGCTGTGCCCAGGCAACGACTCTGACAATGAACAAAAGAGGCATGAAAACCTC
AAAACATTCACAGAACGGCACGCCGACAACCTGATTCAGAATCAACATTACCAGGAAGTG
ATAAGAAATCTTGTGAAAAGATATGTTGCAGCAATGATAAGAACTTCCAAAACCAACGAA
GGTTTAACTGAAGAAAATTTCAAGGAATTAAAACAGGACATCTCAAGTTTTCGCTATGAA
GTCCTTGACCTCTTGGGGAACAGGAAGCCCCAAAGGAGAAGTTACTCTACCAGCAGCACA
GAGGTGTCCCAAAAGGATGAAGCAAATGAGGATGATGTAGGAGAAACATCCAAAGCCAAG
AGCGTGTCTTTCAATGTAGCCAACAAAAAGAAGGACTTCAATGTATCTGCTCTAATTAAA
ACTATGTCTGGGATCAATATGGTGGAAGAGAAGCCAAAAAGCAATGGGATCAGTAAGCGC
TCCTTTGTCCGAAACGGAAATAGAGTTCAGAGACTTTCTGGCTCCAAGAAGGAGTCCTTT
AAGAGACTGGGCCTGCTTTTCTCCAAGATGAATGGACACGTACCTGAACCAAGTTCAGAA
CCCATGTACACTATTTCAGATGGAATTATTCAGCCACACTACATGTGGAAAGACATTAAA
TATTCTCAGATTGATAAAGAGAAAGAAGAGAATTGTTCCAAAAGTGAAATTAACCTCAAT
GAGGTGGGCTACAGTGGCAACACAAGACTTAGAGGACAGAGCAAGGAGTGCCCTGTGGTT
TGTACCAGCTCTCTTCACTGTGCTTCCAGTATTTGTTCCTCTAATTCTAAACTTATAGAC
TCGTCAGAGGATGTGTTTGATTCATGGGGAGATGCTTGTGACTTGTTTATAAACCAGTGG
AAAGATGGACAGGAGGATCATGTTACAACTCGGCTATAA
>XM_023926723.1 PREDICTED: Cyanistes caeruleus transient receptor potential cation channel subfamily C member 5 (TRPC5), mRNA
GAGTGGAAGTTTGCGCGGACGAAGCTCTGGATGAGTTACTTCGACGAAGGCGCCACTCTG
CCCCCTCCTTTTAACATTGTCCCCAGTCCCAAGTCGGTCTGGTACCTTTGCAAGTGGATC
CACAACCAGCTGTGCCCAGGTGACAACTCTGACAATGAACAGAAGAGGCATGAAAACCTC
AAAACATTCACAGAGCGACATGCTGACAACCTGATTCAGAATCAACATTACCAGGAAGTG
ATAAGAAATCTTGTGAAAAGATACGTCGCTGCAATGATAAGAACATCCAAAACCAACGAG
GGTTTGACTGAAGAAAACTTCAAGGAATTAAAACAGGACATCTCCAGTTTTCGCTATGAA
GTTCTTGACCTCTTAGGCAACAGGAAGCTCCAGAGGAGAAGTTACTCTACCAGCAGCACA
GAGGTGTCCCAAAAGGACGAAACAAACGAGGATGGCGCTGGAGAAAAGTCCAGAGCCAAG
AGCGTGTCTTTCAATGTAGCCAACAAAAAAAAGGACTTCAACGTTTCTGCTCTGATTAAA
ACCATGTCTGGGATCAACATGGTGGAAGAGAAGCCAAAAAGCAACGGGATCAGCAAGCGC
TCCTTTGTCCGGAATGGGAACAGAGTTCAGAGACTCTCCAGCTCCAAGAAGGAGTCCTTC
AAGAGACTGGGCCTGCTCTTCTCCAAGATGAACGGCCACGTCCCCGAGCCCAGCTCAGAA
CCCATGTACACCATCTCAGACGGGATCATTCAGCCACATTACATGTGGAAAGACATTAAA
TATTCTCCGATGGACAGAGAGAGAGAAGAGAATTGTTCCAAAAGTGAAATTAACCTCAAT
GAGGTGGCCTACAGTGGGAACACGAGACTTTCGGGACAGAGCAAGGAGTGCCCTGTGGTT
TGTACCAGCTCCCTTCACTGTGCTTCCAGTATTTGTTCCTCTAACTCCAAACTCATAGAC
TCGTCAGAGGATGTGTTTGATTCATGGGGAGAGGCCTGTGACTTGTTTATAAACCAGTGG
AAAGACGGGCAGGAGGATCACGTTACCACCCGGCTCTGA
>XM_026098902.1 PREDICTED: Dromaius novaehollandiae transient receptor potential cation channel subfamily C member 5 (TRPC5), mRNA
GAATGGAAGTTTGCCCGGACGAAGCTCTGGATGAGTTATTTTGATGAAGGTGCCACTCTG
CCGCCTCCTTTTAACATTGTCCCGAGTCCCAAGTCAGTCTGGTACCTCTGCAAGTGGATT
CACAACCGGCTGTGCCCAGGCAGCGGCTCCACGAGCGAACAGAAGAGGCACGAAAACCTC
AAAACATTCACAGAACGGCACGCTGACAACCTGATTCAGAATCAACATTACCAGGAAGTG
ATCAGAAATCTTGTGAAAAGATAYGTTGCAGCTATGATAAGAACTTCCAAAACCAATGAA
GGTTTAACCGAAGAAAATTTCAAGGAATTAAAACAGGACATCTCAAGTTTTCGGTATGAA
GTTCTTGACCTCTTGGGAAACAGGAAGCCCCAGAGGAGAAGTTATTCTACCAGCAGCACA
GAGGTGTCCCAAAAGGATGATGCAAATGAGGATGGTGCTGGAGAAAAACCCAAAGCCAAG
AGTGTGTCTTTCAATGTAGCCAACAAAAAAAAAGATTTCAATGTATCTGCTCTAATTAAA
AGTATGTCTGGGATTGATATGGTGGATGAGAAGCCAAAAAGCAATGGGATCAGTAAGCGC
TCCTTTGTCCGAAACGGGAACAGAGTTCAGAGACTCTCCAGCTCCAAGAAAGAGTCCTTC
AAGAGGCTGGGTCTGCTGTTCTCCAAGATGAATGGACACGTCCCCGAACCGCACTCGGAG
CCCATGTACACTATTTCGGATGGAGTTATTCAGCCACACTACATGTGGCAAGACATTAAA
TACTCTCAGATCGATAAAGAGAGAGAAGAGAATTGTTCCAAAAGCGAAATTAACCTCAAT
GAGGTGGACTACAGGGGGAACACGAGACTCACGGGCCAGAGCAAGGAGTGCCCTGTGGTT
TGTACCAGCTCCCTTCACTGTGCTTCCAGTATTTGTTCCTCTAATTCCAAACTTTTAGAC
TCATCAGAAGACGTATTTGATTCATGGGGAGAGGCTTGTGACTTGTTTATAAACAAGTGG
AAAGATGGGCAGGAAGACCATGTTACAACACGATTATAA
>XM_009900392.2 PREDICTED: Dryobates pubescens transient receptor potential cation channel subfamily C member 5 (TRPC5), mRNA
GAGTGGAAGTTTGCACGGACGAAGCTCTGGATGAGTTACTTTGATGAAGGTGCCACTCTG
CCCCCTCCTTTTAACATTGTTCCCAGTCCCAAGTCAGTCTGGTACCTTTGCAAATGGATT
CACAATCAGCTGTGCCCTGGCAATGACTCTTACAATGAACAGAAGAGGCATGAAAACCTC
AAAACATTCACAGAACGGCATGCTGACAACCTGATTCAGAATCAACATTACCAGGAAGTG
ATAAGGAATCTTGTGAAAAGATACGTCGCAGCGATGATAAGAACTTCCAAAACCAACGAA
GGTTTAACTGAAGAAAATTTCAAGGAGTTGAAACAGGACATCTCAAGTTTTCGTTATGAA
GTTCTCGACCTCTTAGGAAATAGGAAGCCCCAGAGGAGAAGTTATTCTACCAGCAGCACA
GAGGTGTCGCAGAAGGATGAAGCAAATGAGGATTGCGATGGGGAAAAATCCAAAGCCAAG
AGTGTGTCTTTCAATGTAGCCAACAAAAAAAAGGACTTCAATGTATCTGCTCTGATTAAA
ACCATGTCTGGGATTGATATGGTGGAGGAGAAGCCAAAAAGCAATGGGATTGGTAAGCGC
TCCTTTGTCCGGAATGGAAATAGAGTCCAGAGACTTTCCAGCTCCAAGAAGGAGTCCTTT
AAGAGATTGGGTCTGCTCTTCTCCAAGATGAATGGACATGTACCTGAACCAAACTCAGAA
CCCATGTACACTATTTCAGACGGAATTATTCAGCCACACTACATGTGGAAAGACATTAAA
TATTCTCAGATTGATAAAGGTAAAGAAGAGAATTGTTCTAAAAGTGAAATTAACCTCAAT
GAGGTGGGCTACAGTGGGAACACAAGACTTACAGGACAGAGCAAGGAGTGCCCTGTGGTT
TGTACCAGCTCCCTTCACTGTGCTTCCAGTATTTGTTCCTCTAATTCCAAACTTATAGAC
TCATCAGAGGATGTGTTTGATTCATGGGGAGAGGCTTGTGACTTGTTTATAAACCAGTGG
AAAGATGGGCAGGAGGACCATGTTACCACTCGGCTATAA
>XM_056360019.1 PREDICTED: Falco biarmicus transient receptor potential cation channel subfamily C member 5 (TRPC5), mRNA
GAGTGGAAGTTTGCACGGACGAAGCTCTGGATGAGTTACTTTGATGAAGGCGCCACCCTG
CCCCCTCCTTTTAACATCGTCCCGAGTCCCAAGTCAGTCTGGTACCTTTGCAAGTGGATT
CACAATCAGCTGTGCCCAGGCAACGACTCCGACAATGAACAGAAGAGGCATGAGAACCTC
AAAACATTCACAGAACGGCACGCTGACAACCTGATTCAGAATCAACATTACCAGGAAGTG
ATAAGAAATCTTGTAAAAAGATATGTCGCGGCAATGATAAGAACTTCCAAAACCAATGAA
GGTTTAACAGAAGAAAATTTCAAGGAATTAAAACAGGACATCTCAAGTTTTCGCTATGAA
GTTCTTGACCTCTTAGGAAACAGGAAGCCCCAGAGGAGAAGTTACTCTACCAGCAGCACA
GAGGTGTCCCAAAAGGATGAAACAAATGAGGATGGTGCTGGGGAAAAATCCAAAGCCAAG
AGCGTGTCTTTCAGTGTAGCCAACAAAAAAAAGGACTTCAACGTATCTGCTCTAATTAAA
ACTATGTCTGGGATCGATATGGTGGAAGAGAAGCCCAAAAGCAATGGGATCAGTAAGCGC
TCCTTTGTCCGAAACGGGAACAGAGTTCAGAGACTTTCCAGCTCCAAGAAGGAGTCCTTC
AAGAGACTGGGCCTGCTTTTCTCCAAGATGAACGGACACGTACCAGAACCAAACTCAGAA
CCCATGTACACTATTTCAGACGGAATTATTCAGCCACACTACATGTGGAAAGACATTAAA
TATTCTCAGATTGATAAAGAGAAAGAAGAGAATTGTTCCAAAAGTGAAATTAACCTCAGT
GAGGTGGACTACAGTGGGAACACAAGACTTACAGGACAGAGCAAGGAGTGCCCTGTGGTT
TGTACCAGCTCCCTTCACTGTGCTTCCAGTATTTGTTCCTCTAATTCCAAACTTATAGAC
TCATCAGAGGATGTGTTTGATTCATGGGGACAGGCCTGTGACTTGTTTATAAACCAGTGG
AAAGACGGGCAGGATGATCACGTTACAACTCGGCTATAA
>XM_005045987.1 PREDICTED: Ficedula albicollis transient receptor potential cation channel subfamily C member 5 (TRPC5), mRNA
GAGTGGAAATTCGCACGGACGAAGCTCTGGATGAGTTACTTTGATGAAGGAGCCACTCTG
CCCCCTCCTTTTAACATAGTCCCCAGCCCCAAGTCGGTCTGGTACCTCTGCAAGTGGATC
CACAACCAGCTGTGCCCAGGTGATGACTCTGATGATGAACAGAAGAGGCACGAGAACCTC
AAAACATTCACAGAACGACACGCTGACAACCTGATTCAGAATCAACATTACCAGGAAGTG
ATAAGAAATCTTGTGAAAAGATACGTCGCTGCAATGATAAGAACTTCCAAAACCAACGAA
GGTTTAACTGAAGAAAACTTCAAGGAATTAAAGCAGGACATCTCAAGTTTTCGCTATGAA
GTTCTTGACCTCCTGGGCAACAGGAAGCCCCAGAGGAGAAGTTACTCCACCAGCAGCACA
GAGGTGTCCCAAAAGGACGAAACAAACGAGGACGGTGCTGGAGAAAAATCCAGAGCCAAG
AGCGTGTCTTTCAATGTAGCCAACAAAAAAAAGGACTTCAACGTGTCTGCTCTGATTAAA
ACCATGTCTGGGATCAACATGGTGGAAGAGAAGCCAAAAAGCAACGGGATCAGCAAGCGC
TCCTTTGTGAGGAACGGGAACAGAGTGCAGAGACTCTCCAGCTCCAAGAAGGAATCCTTC
AAGAGACTGGGGCTGCTCTTCTCCAAGATGAACGGCCACGTCCCCGAGCCCAGCTCAGAG
CCCATGTACACCATCTCAGACGGCATCATCCAGCCACACTACATGTGGAAAGACATTAAA
TATTCTCCCATGGACAGAGAGAGGGAAGAGAATTGTTCCAAAAGTGAAATTAACCTCAAT
GAGGTGGCCTACAGTGGGAACACGAGACTTACAGGACAGAGCAAGGAGTGCCCTGTGGTT
TGTACCAGCTCCCTTCACTGTGCTTCCAGTATTTGCTCCTCTAACTCCAAACTTATAGAC
TCGTCAGAGGATGTGTTTGATTCATGGGGAGAGGCCTGTGACTTGTTTATAAACCAGTGG
AAAGAGGGGCAGGAGGATCACGTTACCACTCGGCTCTGA
>XM_046940503.1 PREDICTED: Gallus gallus transient receptor potential cation channel subfamily C member 5 (TRPC5), transcript variant X2, mRNA
GAGTGGAAGTTTGCACGGACAAAGCTCTGGATGAGTTACTTTGATGAAGGGGCAACCCTG
CCTCCTCCCTTTAACATCATCCCGAGTCCCAAGTCTTTCTGGTACCTCTGCAAGTGGATT
CACAATCAGCTGTGCCCAGGCAATGACTCTGACAATGAACAGAAGAGACATGAAAACCTC
AAAACATTCACGGAGCGCCATGCTGATAACCTCATCCAGAATCAACATTACCAGGAAGTG
ATTAGAAATCTTGTAAAAAGGTATGTTGCAGCAATGATAAGAACTTCCAAAACCAACGAA
GGCTTAACTGAAGAAAATTTCAAGGAATTAAAACAGGACATCTCAAGTTTTCGCTATGAA
GTCCTTGACCTCCTGGGAAACAGGAAGCCCCAGAGGAGAAGTTATTCTACCAGTAGCACA
GAGGTGTCCCAAAAGGATGAAACAAATGAGGATAGCGCCGGAGAAAAACCCAAAGTCAAG
AGTGTGTCTTTCAATGTAGCCAACAAAAAAAAGGACTTCAATGTGTCTGCGCTAATTAAA
ACTATGTCTGGGATTGACATGGTGGAAGAGAAGCCAAAAAGCAATGGGATCAGTAAGCGC
TCCTTTATCCGAAATGGAAATAGAGTTCAGAGGCTCTCCAGTTCCAAGAAAGAGTCCTTT
AAGAGACTGGGGCTGCTGTTCTCCAAGATGAATGGACATGTACCTGAGGCAAATTCAGAG
CCCATGTACACTATTTCAGATGGGATTATTCAGCCACACTACATGTGGAAAGACATCAAA
TATTCTCAGATTGATAAAGAGAGAGAAGAGAATTGTTCCAAAAGTGAAATTAACCTCAAT
GAGGTAGACTACAGTGGGAACACGAGACTTACAGGACAGAGCAAGGAGTGCCCTGTGGTT
TGTACCAGTTCCCTTCACTGTGCTTCCAGTATTTGTTCCTCTAATTCCAAACTTTTAGAC
TCATCAGAGGATGTGTTTGATTCATGGGGAGAGGCTTGTGACTTGTTTATAAACCAGTGG
AAAGACGGGCAAGAGGACCATGTTACAACACGGCTATAA
>XM_009821743.2 PREDICTED: Gavia stellata transient receptor potential cation channel subfamily C member 5 (TRPC5), mRNA
GAGTGGAAGTTTGCACGGACGAAGCTCTGGATGAGTTACTTCGATGAAGGTGCCACTCTG
CCCCCTCCTTTTAACATTGTCCCAAGTCCCAAGTCAGTCTGGTACCTTTGCAAGTGGATT
CACAATCAGCTGTGCCCAGGCAATGACTCTGACAATGAACAGAAGAGGCATGAAAACCTC
AAAACATTCACAGAACGGCATGCTGACAACCTGATTCAGAATCAACATTACCAGGAAGTG
ATAAGAAATCTTGTGAAAAGATACGTCGCAGCAATGATAAGAACTTCCAAAACCAACGAA
GGTTTAACTGAAGAAAATTTCAAGGAATTAAAACAGGACATCTCAAGTTTTCGCTATGAA
GTTCTTGACCTCTTAGGAAATAGGAAGCCCCAGAGGAGAAGTTACTCTACCAGCAGCACA
GAGGTGTCCCAAAAGGATGAAACAAATGAGGATGGTGCTGGAGAAAAATCTAAAGCCAAG
AGCGTGTCTTTCAGCGTAGCTAACAAAAAAAAGGACTTCAATGTATCTGCTCTAATTAAA
ACGATGTCTGGGATCGAGATGGTGGAAGAGAAGCCCAAAAGCAATGGGATCAGTAAGCGC
TCCTTTGTCCGAAATGGAAACAGAGTTCAGAGACTTTCCAGCTCCAAGAAGGAGTCCTTT
AAGAGACTGGGCCTGCTGTTCTCCAAGATGAACGGACACGTACCTGAACCAAATTCAGAA
CCCATGTACACTATTTCAGATGGAATTATTCAGCCACACTACATGTGGAAAGACATTAAA
TATTCTCAGATTGATAAAGAGAGAGAAGAGAATTGTTCCAAAAGTGAAATTAACCTCAAT
GAGGTGGACTACAGTGGGAACACAAGACTTACAGGACAGAGCAAGGAGTGCCCTGTGGTT
TGTACCAGCTCCCTTCACTGTGCTTCCAGTATTTGTTCCTCTAATTCCAAACTTATAGAC
TCCTCAGAGGATGTGTTTGATTCATGGGGAGAGGCTTGTGACTTGTTTATAAACCAGTGG
AAAGATGGGCAGGAGGATCACGTTACAACTCGGCTATAA
>XM_050901694.1 PREDICTED: Gymnogyps californianus transient receptor potential cation channel subfamily C member 5 (TRPC5), mRNA
GAGTGGAAGTTTGCACGGACGAAGCTCTGGATGAGTTACTTTGATGAAGGTGCCACTCTG
CCCCCTCCTTTTAACATTGTCCCAAGTCCCAAGTCAGTCTGGTACCTTTGCAAGTGGATT
CACAATCAGCTGTGCCCAGGCAACGACTCTGACAATGAACAGAAGAGGCATGAAAACCTC
AAAACATTCACAGAACGGCACGCTGACAACCTGATTCAGAATCAACATTACCAGGAAGTG
ATAAGAAATCTTGTGAAAAGATATGTCGCAGCAATGATAAGAACTTCCAAAACCAACGAA
GGTTTAACTGAAGAAAACTTCAAGGAATTAAAACAGGACATCTCAAGTTTTCGCTATGAA
GTTCTTGACCTCTTAGGAAATAGGAAGCCCCAGAGGAGAAGTTATTCTACCAGCAGCACA
GAGGTGTCCCAAAAGGATGAAACAAATGAGGACGGTGCTGGAGAAAAATCCAAAGCCAAG
AGCGTGTCTTTCAATGTAGCCAACAAAAAAAAGGACTTCAACGTATCTGCTCTAATTAAA
ACTATGTCTGGGATCAATATGGTGGAAGAGAAGCCAAAAAGCAATGGGATCAGTAAGCGC
TCCTTTGTCCGAAATGGAAATCGAGTTCAGAGACTTTCCAGCTCCAAGAAGGAGTCCTTT
AAGAGACTGGGCCTGCTTTTCTCCAAGATGAATGGACACGTACCTGAACCAAATTCAGAA
CCCATGTACACTATTTCAGACGGAATTATTCAGCCACACTACATGTGGAAAGACATTAAA
TATTCTCAGATTGATAAAGAGAAAGAAGAGAATTGTTCCAAAAGTGAAATTAACCTCAAT
GAGGTGAACTACAGCGGGAACACAAGACTTACAGGACAGAGCAAGGAGTGCCCTGTGGTT
TGTACCAGCTCCCTTCACTGTGCTTCCAGTATTTGTTCCTCTAATTCCAAACTTATAGAC
TCGTCAGAGGATGTGTTTGATTCATGGGGAGAGGCTTGTGACTTGTTTATAAACCAGTGG
AAAGACGGGCAGGAGGATCACGTTACAACTCGGCTATAA
>XM_059859459.1 PREDICTED: Haemorhous mexicanus transient receptor potential cation channel subfamily C member 5 (TRPC5), mRNA
GAGTGGAAGTTTGCGCGGACGAAGCTCTGGATGAGTTACTTCGACGAAGGCGCCACTCTG
CCCCCTCCTTTTAACATCGTCCCCAGCCCCAAGTCTGTCTGGTACCTTTGCAAGTGGATC
CACAACCAGCTGTGCCCAGGAGATGACTCTGACAACGAGCAGAAGAGGCACGAAAACCTC
AAAACATTCACAGAACGTCACGCTGACAACCTGATTCAGAATCAACATTACCAGGAAGTG
ATAAGAAATCTTGTGAAAAGATACGTCGCTGCAATGATAAGAACTTCCAAAACCAACGAA
GGTTTAACTGAAGAAAACTTCAAGGAATTAAAACAGGACATCTCGAGCTTTCGCTATGAA
GTTCTTGACCTCTTAGGCAACAGGAAGCCCCAGAGGAGAAGTTACTCTACCAGCAGCACA
GAGGTGTCCCAAAAGGAGGAGACAAACGAGGACAATGCTGGAGAAAAACCCAGAGCCAAG
AGCGTGTCCTTCAATGTAGCCAACAAGAAAAAGGACTTCAACGTGTCTGCCCTGATTAAA
ACCATGTCTGGCATCAACATGGTGGAGGAGAGGCCGAAAAGCAACGGGATCAGCAAGCGC
TCCTTTGTGCGCAACGGGAACAGGGTTCAGAGACTCTCCAGCTCCAAGAAGGAATCCTTC
AAGAGGCTGGGGCTGCTCTTCTCCAAGATGAACGGCCACGTCCCCGAGCCCAGCTCAGAA
CCCATGTACACCATTTCAGACGGGATCATCCAGCCACACTACATGTGGAAAGACATTAAA
TATTCTCCCATGGACAGAGAGAGGGAAGAGAATTGTTCCAAAAGTGAAATTAACCTCAAT
GAGGTGGCCTACAGTGGGAACACGAGACTCACGGGACAGAGCAAGGAGTGCCCTGTGGTT
TGTACCAGTTCCCTTCACTGTGCTTCCAGTATTTGTTCCTCTAACTCCAAACTTATAGAC
TCATCAGAGGATGTGTTTGATTCCTGGGGAGAGGCCTGTGACTTGTTTATAAACCAGTGG
AAAGATGGGCAGGAGGATCATGTTACCACTCGGCTCTGA
>XM_010569035.1 PREDICTED: Haliaeetus leucocephalus transient receptor potential cation channel, subfamily C, member 5 (TRPC5), mRNA
GAGTGGAAGTTTGCACGGACGAAGCTCTGGATGAGTTACTTTGATGAGGGTGCCACTCTG
CCACCTCCTTTTAACATTGTCCCGAGTCCCAAGTCAGTTTGGTACCTTTGCAAGTGGATT
CACAATCAGCTGTGCCCAGGAAACGACTCTGACAATGAACAGAAGAGGCATGAAAACCTC
AAAACATTCACAGAACGGCATGCGGACAACCTGATTCAGAATCAACATTACCAGGAAGTG
ATAAGAAATCTTGTGAAAAGATATGTCGCAGCAATGATAAGGACCTCCAAAACCAATGAA
GGTTTAACTGAAGAAAATTTCAAGGAATTAAAACAGGACATCTCAAGTTTTCGCTATGAA
GTTCTTGACCTCTTAGGAAACAGGAAGCCCCAGAGGAGAAGTTATTCTACCAGCAGCACA
GAGGTGTCCCAAAAGGATGAAACAAATGAGGATAGTGCTGGAGAAAAATCCAAAGCCAAG
AGCGTGTCTTTCAATGTAGCCAACAAAAAAAAGGACTTCAATGTATCTGCTCTAATTAAA
ACTATGTCTGGGATTGATATGGTGGAAGAGAAGCCAAAAAGCAATGGGATCAGTAAGCGC
TCTTTTGTCCGAAATGGAAACAGAGTTCAGAGACTTTCCAGCTCCAAGAAGGAGTCCTTT
AAGAGACTGGGCCTGCTTTTCTCCAAGATGAACGGACATGTACCTGAACCAAATTCAGAA
CCCATGTACACTATTTCAGATGGAATTATTCAGCCCCACTACATGTGGAAGGACATTAAA
TATTCTCAGATTGATAAAGAGAAGGAAGAGAATTGTTCCAAAAGTGAAATTAACCTCAAT
GAGGTGGACTACAGTGGGAACACAAGACTTACAGGACAGAGCAAGGAGTGCCCTGTGGTT
TGTACCAGCTCCCTTCACTGTGCTTCCAGTATTTGTTCCTCTAATTCCAAACTTATAGAC
TCATCAGAGGATGTGTTTGATTCATGGGGAGAGGCTTGTGACTTGTTTATAAACCAGTGG
AAAGACGGGCAGGAGGATCACGTTACAACTCGGCTATAA
>XM_040083993.2 PREDICTED: Hirundo rustica transient receptor potential cation channel subfamily C member 5 (TRPC5), mRNA
GAGTGGAAGTTTGCGCGGACGAAGCTCTGGATGAGTTACTTCGACGAAGGCGCCACTCTG
CCCCCTCCTTTCAACATCGTGCCCAGTCCCAAGTCGGTCTGGTACCTCTGCAAGTGGATC
CACAACCAGCTGTGCCCAGGTGACGACTCTGACGATGAACAGAAGAGGCACGAGAACCTC
AAAACGTTCACGGAGCGACACGCTGACAACCTGATTCAGAATCAACATTACCAGGAAGTG
ATAAGAAATCTCGTGAAAAGATATGTCGCTGCAATGATAAGAACTTCCAAAACCAACGAA
GGTTTAACCGAAGAAAACTTCAAGGAATTAAAACAGGACATCTCGAGTTTCCGCTACGAA
GTTCTTGACCTCTTAGGCAACAGGAAGCCCCAGAGGAGAAGTTACTCCACCAGCAGCACA
GAGGTGTCCCAAAAGGACGAAACAACCGAGGAGGGTGCTGGAGAAAAACCCAGAGCCAAG
AGCGTGTCTTTCAATGTAGCCAACAAAAAAAAGGACTTCAACGTATCTGCTCTGATTAAA
ACCATGTCTGGGATCAACATGGTGGAGGAGAAGCCAAAAAGCAACGGGATCAGCAAGCGC
TCCTTCGTCCGGAATGGGAACAGAGTTCAGAGACTCTCCAGCTCCAAGAAGGAATCCTTC
AAGAGGCTGGGCCTGCTCTTCTCCAAGATGAACGGCCACGTCCCCGAGCCCAGCTCAGAG
CCCATGTACACCATCTCAGACGGGATCATTCAGCCACACTACATGTGGAAAGACATTAAA
TATTCTCCCATGGACCGACAGAGAGAAGAGAATTGTTCCAAAAGTGAAATTAACCTCAAT
GAGGTGGCCTACAGTGGGAACACGAGACTTACGGGACAGAGCAAGGAGTGCCCTGTGGTT
TGTACCAGCTCCCTTCACTGTGCTTCCAGTATTTGTTCCTCTAACTCCAAACTTATAGAC
TCGTCAGAGGATGTGTTTGATTCATGGGGAGAGGCCTGTGACTTGTTTATAAACCAGTGG
AAAGACGGGCAGGAGGATCACGTTACCACTCGGCTCTGA
>XM_054388436.1 PREDICTED: Indicator indicator transient receptor potential cation channel subfamily C member 5 (TRPC5), mRNA
GAATGGAAGTTTGCACGGACAAAGCTCTGGATGAGTTACTTTGATGAAGGTGCCACTCTG
CCCCCTCCTTTTAATATTGTTCCCAGTCCCAAGTCAGTCTGGTACCTTTGCAAGTGGATT
CACAATCAGCTGTGCCCTGGTAACAGCTCTTACAATGAACAGAAGAGGCATGAAAACCTC
AAAACATTCACAGAACGGCATGCTGACAACCTGATTCAGAATCAACATTACCAGGAAGTG
ATAAGGAATCTTGTGAAAAGATACGTCGCAGCAATGATAAGAACTTCCAAAACCAATGAA
GGTTTAACTGAAGAAAACTTCAAGGAATTAAAGCAGGACATCTCAAGTTTTCGCTATGAA
GTTCTTGACCTCTTAGGAAATAGGAAGCCCCAGAGGAGAAGTTACTCTACCAGCAGTACA
GAAGTCTCCCAAAAGGATGAAGCAAATGAGGATGGTGCTGGGGAAAAATCCAAAGCCAAG
AGTGTGTCTTTCAATGTAGCCAACAAAAAAAAGGACTTCAATGTATCTGCTCTGATTAAA
ACCATGTCTGGGATTGATATGGTGGGGGAGAAGCCAAAAAGCAACGGGATTGGTAAGCGC
TCCTTTGTCCGGAATGGAAACAGAGTCCAGAGACTTTCCAGCTCCAAGAAGGAGTCCTTT
AAGAGACTGGGCCTGCTCTTCTCCAAAATGAATGGACATGTACCTGAACCAAACTCAGAA
CCCATGTACACTATTTCAGATGGAATTATTCAGCCCCATTACATGTGGAAAGACATTAAA
TATTCTCAGATAGATAAAGAGAAAGAAGAGAATTGTTCCAAAAGTGAAATTAACCTCAAT
GAGGTGGGCTACAGTGGGAACACAAGACTTACAGGACAGAGCAAGGAGTGTCCTGTGGTT
TGTACCAGCTCCCTTCACTGTGCTTCCAGTATTTGTTCCTCTAATTCCAAACTTATAGAC
TCATCAGAGGATGTGTTTGATTCATGGGGAGAGGCTTGTGACTTGTTTATAAACCAGTGG
AAAGATGGGCAGGAGGACCATGTTACCACTCGGCTATAA
>XM_021525254.1 PREDICTED: Lonchura striata transient receptor potential cation channel subfamily C member 5 (TRPC5), mRNA
GAGTGGAAGTTTGCGCGGACGAAGCTCTGGATGAGTTACTTCGACGAAGGCGCCACTCTG
CCCCCTCCTTTTAACATTGTCCCCAGTCCCAAGTCGGTCTGGTACCTTTGCAAGTGGATC
CACAACCAGCTGTGCCCAGGAGATGACTCTGACAGTGAACAGAAGAGGCACGAAAACCTC
AAAACATTCACAGAACGTCACGCTGACAACCTGATTCAGAATCAACATTACCAGGAAGTG
ATAAGAAATCTTGTGAAAAGATACGTTGCTGCAATGATAAGAACTTCCAAAACCAACGAA
GGTTTAACTGAAGAAAATTTCAAGGAATTAAAACAGGACATCTCGAGTTTTCGCTATGAA
GTTCTTGACCTCTTAGGCAACAGGAAGCCCCAGAGGAGAAGTTACTCTACCAGCAGCACA
GAGGTGTCCCAAAAGGAGGAAACAAATGAGGATGGTGCTGGAGAAAAGCCCAGAGCCAAG
AGCGTGTCTTTCAATGTAGCCAACAAGAAAAAGGACTTCAACGTGTCTGCTCTGATTAAA
ACCATGTCTGGGATGAACATGGTGGAGGAGAAGCCAAAAAGCAACGGGATCAGCAAGCGC
TCCTTTGTGCGAAACGGGAACAGAGTGCAGAGACTCTCCAGCTCCAAGAAGGAATCCTTC
AAGAGGCTGGGCCTGCTCTTCTCCAAGATGAACGGCCACGTCCCCGAGCCCAGCTCAGAG
CCCATGTACACCATTTCAGACGGCATCATTCAGCCCCACTACATGTGGAAAGACATTAAA
TATTCTCCCATGGACAGAGAGAGAGAAGAGAATTGTTCCAAAAGTGAAATTAACCTCAAT
GAGGTGGCCTACAGTGGGAACACGAGACTTACAGGACAGAGCAAGGAGTGCCCTGTGGTT
TGCACCAGTTCCCTTCACTGTGCTTCCAGTATTTGTTCCTCTAACTCCAAACTTATAGAC
TCGTCAGAGGATGTGTTTGATTCATGGGGAGAGGCCTGTGACTTGTTTATAAACCAGTGG
AAAGACGGGCAGGAGGATCATGTTACCACTCGGCTCTGA
>XM_008931817.4 PREDICTED: Manacus vitellinus transient receptor potential cation channel subfamily C member 5 (TRPC5), mRNA
GAGTGGAAGTTCGCACGGACGAAGCTCTGGATGAGTTACTTCGACGAAGGTGCCACTCTG
CCCCCTCCCTTTAACATTGTCCCCAGTCCCAAGTCAGTCTGGTACCTCTGCAAGTGGATC
CACAACCAGCTGTGCCCAGGTGATGACTCTGACAATGAACAGAAGAGGCATGAAAACCTC
AAAACATTCACAGAACGACACGCTGACAACCTGATTCAGAATCAACATTACCAGGAAGTG
ATAAGAAATCTTGTGAAAAGGTATGTTGCAGCAATGATAAGGACTTCCAAAACCAACGAA
GGCTTAACTGAAGAAAATTTCAAGGAATTAAAACAGGACATCTCAAGTTTTCGCTATGAG
GTTCTCGACCTCTTAGGGAATAGAAAGCCCCAGAGGAGGAGTTATTCAACCAGCAGCACA
GAGGTGTCCCAGAAGGATGAAACAAATGAGGACGGTGCTGGAGAAAAATCCAGAGCCAAG
AGCGTGTCCTTCAATGTAGCCAACAAAAAAAAGGACTTCAATGTATCTGCTCTGATTAAA
ACCATGTCTGGGATCGACATTGTGGAAGAGAAGCCAAAAAGCAATGGGATCAGTAAGCGC
TCCTTTGTCCGAAACGGAAACAGAGTTCAGAGACTCTCCAGCTCCAAGAAGGAATCCTTC
AAGAGACTGGGCCTGCTCTTCTCCAAGATGAACGGACACGTACCTGAACCCAGTTCAGAA
CCCATGTACACTATTTCAGATGGGATTATTCAGCCACACTACATGTGGAAAGACATTAAA
TATTCTCAGATTGACCGAGAGAGGGAAGAGAATTGTTCCAGAAGTGAAATTAACCTCAAT
GAGGTGGCCTACAGTGGGAACACAAGACTTACAGGACAGAGCAAGGAATGTCCTGTGGTT
TGTGCCAGCTCCCTTCACTGTGCTTCCAGTATTTGTTCCTCTAATTCCAAACTTATAGAC
TCGTCAGAGGACGTGTTTGATTCCTGGGGAGAGGCCTGTGACTTGTTCATAAACCAGTGG
AAAGATGGACAGGAGGATCACGTTACCACTCGGCTCTAA
>XM_005144845.3 PREDICTED: Melopsittacus undulatus transient receptor potential cation channel subfamily C member 5 (TRPC5), mRNA
GAGTGGAAGTTTGCACGGACGAAGCTCTGGATGAGTTACTTTGATGAAGGTGCCACTCTG
CCTCCTCCTTTTAACATCATCCCCAGTCCCAAGTCAGTCTGGTACCTCTGCAAGTGGCTT
CACAACCACCTGTGCCCAGGCAACGACTCTGACAATGAACAGAAGAGGCACGAAAACCTC
AAAACATTCACAGAGCGGCATGCTGACAACCTGATCCAGAATCAACATTACCAGGAGGTG
ATAAGAAACCTTGTGAAAAGATACGTCGCAGCAATGATAAGAACTTCCAAAACCAACGAA
GGTTTAACTGAAGAGAACTTCAAGGAGTTAAAACAGGACATCTCAAGTTTTCGCTATGAA
GTTCTTGACCTCTTAGGAAACAGGAAGCCCCAAAGGAGAAGTTACTCTACCAGCAGCACG
GAGGTGTCCCAAAAGGATGAAACAAATGAGGATGGTGCTGGAGAAAAACCTAAAGCCAAG
AGTGTGTCTTTCAATGTAGCCAACAAAAAAAAGGACTTCAATGTATCTGCTCTAATTAAA
ACTATGTCTGGGATTGATATGGTGGAAGAGAAGCCAAAAAGCAATGGGATCAGTAAGCGC
TCCTTTGTCCGGAATGGAAATAGAGTGCAGAGACTTTCCAGCTCCAAGAAGGAGTCCTTT
AAGAGACTGGGCCTGCTTTTCTCCAAGATGAATGGACACGTCCCTGAACCAAACTCAGAA
CCCATGTACACTATATCAGATGGAATTATTCAGCCACACTACATGTGGAAAGACATTAAA
TATTCTCAGATTGATAAAGAGAAAGAAGAGAATTGTTCCAAAAGTGAAATTAACCTCAAT
GAGGTGGACTACAGTGGGAACACGAGACTTACAGGACAGAGCAAGGAGTGCCCTGTGGTT
TGTACCAGCTCCCTTCACTGTGCTTCCAGTATTTGTTCCTCTAACTCCAAACTTATAGAC
TCATCAGAGGATGTGTTTGATTCATGGGGAGAGGCCTGTGACTTGTTTATAAACCAGTGG
AAAGATGGGCAGGAGGATCACGTCACGACTCGGCTATAA
>XM_038122967.1 PREDICTED: Motacilla alba alba transient receptor potential cation channel subfamily C member 5 (TRPC5), transcript variant X2, mRNA
GAGTGGAAGTTTGCGCGGACGAAGCTCTGGATGAGTTACTTCGACGAAGGCGCCACTCTG
CCCCCTCCTTTTAACATCGTCCCCAGTCCCAAGTCAGTCTGGTACCTGTGCAAGTGGATC
CACAACCAGCTGTGCCCAGGAGATGACTCTGACAATGAACAGAAGAGGCACGAAAACCTC
AAAACATTCACAGAACGTCATGCTGACAACCTGATTCAGAATCAACACTACCAGGAAGTT
ATAAGAAATCTTGTGAAAAGATACGTCGCTGCAATGATAAGAACTTCCAAAACCAACGAA
GGTTTAACTGAAGAAAACTTCAAGGAATTAAAACAGGACATCTCGAGTTTTCGCTATGAA
GTTCTTGACCTCTTGGGCAACAGGAAGCCCCAGAGGAGAAGTTACTCCACCAGCAGCACA
GAGGTGTCCCAAAAGGAGGAAACAAACGAGGATGGTGCTGGAGAAAAACCCAGAACCAAG
AGCGTGTCTTTCAATGTAGCCAACAAGAAAAAAGACTTCAACGTATCTGCTCTGATTAAA
ACCATGTCTGGGATCAACATGGTGGAGGAGAAGCCAAAAAGCAACGGGATCAGCAAGCGC
TCCTTTGTGCGGAACGGGAACAGAGTCCAGAGACTCTCCAGCTCCAAGAAGGAGTCCTTC
AAGAGGCTGGGCCTGCTCTTCTCCAAGATGAACGGCCACGTCCCCGAGCCCAGCTCTGAA
CCCATGTACACCATTTCAGACGGGATCATCCAGCCACACTACATGTGGAAAGACATTAAA
TATTCTCCCATGGACAGAGAGAGGGAAGAGAATTGTTCCAAAAGTGAAATTAACCTCAAT
GAGGTGGCCTACAGTGGGAACACGAGACTTACAGGACAGAGCAAGGAGTGCCCTGTGGTT
TGTACCAGTTCCCTTCACTGTGCTTCCAGTATTTGTTCCTCTAACTCCAAACTTATAGAC
TCGTCAGAGGATGTGTTTGATTCATGGGGAGAGGCCTGTGACTTGTTTATAAACCAGTGG
AAAGACGGGCAGGAGGATCATGTTACCACTCGGCTCTGA
>XM_009477027.1 PREDICTED: Nipponia nippon transient receptor potential cation channel, subfamily C, member 5 (TRPC5), mRNA
GAGTGGAAGTTTGCACGGACGAAGCTCTGGATGAGTTACTTTGATGAAGGTGCCACTCTG
CCCCCTCCTTTTAACATTGTCCCCAGTCCCAAGTCAGTCTGGTACCTCTGCAAGTGGATT
CACAATCAGCTGTGCCCAGGCGACGTCTCTGACAACGAACAGAAGAGGCATGAAAACCTC
AAAACATTCACAGAACGGCACGCTGACAACCTGATTCAGAATCAACATTACCAGGAAGTG
ATAAGAAATCTTGTGAAAAGATACGTCGCAGCAATGATAAGAACTTCCAAAACCAACGAA
GGCTTAACTGAAGAAAATTTCAAGGAATTAAAACAGGACATCTCAAGTTTTCGCTATGAA
GTTCTTGACCTCTTAGGAAACAGGAAGCCCCAGAGGAGAAGTTATTCTACCAGCAGCACA
GAGGTGTCCCAAAAGGATGAAACAAATGAGGATGGTGCTGGAGAAAAATCCAAAGCCAAG
AGCGTGTCTTTCAACGTAGCCAACAAAAAAAAGGACTTCAACGTATCTGCTCTAATTAAA
ACTATGTCTGGGATCGGTATGGTGGAAGAGAAGCCAAAAAGCAACGGGATCAGCAAGCGC
TCCTTTGTCCGAAACGGAAATCGAGTTCAGAGACTTTCCAGCTCCAAGAAGGAGTCCTTC
AAGAGACTGGGCCTGCTTTTCTCCAAGATGAACGGACACGTACCCGAACCAAATTCAGAA
CCCATGTACACTATTTCAGATGGAATTATTCAGCCACACTACATGTGGAAAGACATTAAA
TATTCTCAGATTGATAAAGAGAGAGAAGAGAATTGTTCCAAAAGTGAAATTAACCTCAAT
GAGGTGGACTACAGTGGGAACACAAGACTTACAGGACAGAGCAAGGAGTGCCCTGTGGTT
TGTACCAGCTCCCTTCACTGTGCTTCCAGTATTTGCTCCTCTAATTCCAAACTTATAGAC
TCGTCAGAGGATGTGTTTGATTCATGGGGAGAGGCTTGTGACTTGTTTATAAACCAGTGG
AAAGACGGGCAGGAGGATCACGTTACAACTCGGCTATAA
>XM_026044541.1 PREDICTED: Nothoprocta perdicaria transient receptor potential cation channel subfamily C member 5 (TRPC5), mRNA
GAGTGGAAGTTTGCCCGGACGAAGCTCTGGATGAGTTATTTTGAYGAAGGTGCCACTCTG
CCCCCTCCTTTTAACATCATCCCGAGTCCCAAGTCGGTCTGGTACCTCTGCAAGTGGATT
CACACCCAGCTGTGCCCGGGCAGCCCCTCCACGAGCGAGCAGAAGCAGCACGAAAACCTC
AAAACGTTCACAGAACGGCACGCGGACAACCTGATTCAGAACCAACATTACCAGGAAGTG
ATCCGGAATCTGGTGAAAAGATACGTTGCAGCTATGATAAGAACTTCCAAAACCAATGAA
GGCTTAACTGAAGAAAATTTCAAGGAATTAAAACAGGACATCTCGAGCTTTCGCTATGAA
GTTCTTGACCTCTTGGGAAACAGGAAGCCCCAGAGGAGAAGTTACTCTACCAGCAGCACT
GAGGTGTCCCAAAAGGATGATGCAAATGAGGACGGTACTGTAGAAAAACCCAAAGCCAAG
AGTGTGTCTTTCAATGTAGCCAACAAAAAGAAAGATTTCAATGTGTCTGCTCTAATTAAA
ACTATGTCTGGGATTGATGTGGTGGATGAGAAGCCCAAAAGCAACGGGATCAGCAAGCGC
TCCTTCATCCGCAATGGAAACAGAGTTCAGAGACTCTCCAGCTCCAAGAAGGAGTCCTTC
AAGAGGCTGGGGCTGCTCTTCTCCAAGATGAACGGTCACGTACCCGAACCAAGCTCGGAG
CCCATGTACACCATTTCAGAYGGAGTTATTCAGCCGCACTACATGTGGCAAGACATTAAA
TACTCTCAGATCAATAGAGAGAGAGAAGAGAATTGCTCCAAAAGCGAAATTAACCTCAAT
GAGGTGGACTACAGTGGGAACACGAGACTCATGGGCCAGAGCAAGGAGTGCCCTGGGGTT
TGTACCAGCTCCCTTCACTGTGCTTCCAGTATTTGTTCCTCTAACTCCAAACTTTTAGAC
TCCTCGGAAGACGTATTTGATTCATGGGGAGATGCTTGTGACTTGTTTATAAACAAGTGG
AAAGACGGGCAGGAAGACCATGTTACAACGCGGTTATAA
>XM_009945227.1 PREDICTED: Opisthocomus hoazin transient receptor potential cation channel, subfamily C, member 5 (TRPC5), mRNA
GAGTGGAAGTTTGCACGGACGAAGCTCTGGATGAGTTACTTCGATGAAGGTGCCACTCTG
CCCCCTCCTTTCAACATCGTCCCGAGTCCCAAGTCATTCTGGTACCTTTGCAAGTGGATT
CACAATCAGCTGTGCCCAGGCACCGACTCTGACGATGAACAGAAGAGGCATGAAAACCTC
AAAACATTCACAGAACGGCATGCTGACAACCTGATTCAGAATCAACATTACCAGGAAGTG
ATAAGAAATCTTGTGAAGAGATACGTTGCAGCAATGATCAGAACTTCCAAAACCAACGAA
GGCTTAACTGAAGAAAATTTCAAGGAATTAAAACAGGACATCTCAAGTTTTCGCTATGAA
GTTCTTGACCTCTTAGGAAACAGGAAGCCCCAGAGGAGAAGTTATTCTACCAGCAGCACA
GAGGTGTCCCAAAAGGATGAAACAAATGAGGATGGTGCTGGAGAAAAATCCAAAGCCAAG
AGCGTGTCTTTCACTGTAGCCAACAAAAAAAAGGACTTCAATGTATCTGCTCTAATTAAA
ACTATGTCTGGGATCAATATGGTGGAAGAGAAGCCAAAAAGCAACGGGATCAGTAAGCGC
TCCTTTGTCCGAAATGGAAACAGAGTTCAGAGACTTTCCAGCTCCAAGAAGGAGTCCTTT
AAGAGACTGGGCCTGCTTTTCTCCAAGATGAATGGACACGTACCTGAACCACATTCAGAA
CCCATGTACACTATTTCAGATGGAATTATTCAGCCACACTACATGTGGAAAGACATTAAA
TATTCTCAGATTGATAAAGAGAAAGAAGAGAATTGTTCCAAAAGTGAAATTAACCTCAAT
GAGGTGGACTACAGCGGGAACACAAGACTTACAGGACAGAGCAAGGAGTGCCCTGTGGTT
TGTACCAGCTCCCTTCACTGTGCTTCCAGTATTTGTTCCTCTAATTCCAAACTTATAGAC
TCGTCAGAGGATGTGTTTGACTCGTGGGGAGAGGCTTGTGACTTGTTTATAAACCAGTGG
AAAGAGGGGCAGGAGGATCACGTTACAACTCGGCTATAA
>XM_035325867.1 PREDICTED: Oxyura jamaicensis transient receptor potential cation channel subfamily C member 5 (TRPC5), mRNA
GAGTGGAAGTTTGCCCGGACAAAGCTCTGGATGAGTTACTTTGATGAAGGTGCCACCCTG
CCCCCTCCTTTTAACATCATCCCAAGTCCCAAGTCTTTCTGGTACCTCTGCAAGTGGATT
CACAATCAGCTGTGCCCAGGCAACGACTCTGACAACGAACAGAAGAGGCACGAAAACCTC
AAAACGTTCACAGAAAGGCACGCTGACAACCTCATTCAGAACCAACATTACCAGGAAGTG
ATCAGAAATCTTGTGAAAAGATACGTTGCAGCAATGATCAGAACTTCCAAAACCAATGAA
GGTTTAACTGAAGAAAATTTCAAGGAATTAAAACAGGACATCTCAAGTTTTCGCTACGAA
GTCCTTGATCTCCTGGGAAACAGGAAGCCCCAGAGGAGAAGTTACTCTACCAGCAGCACA
GAGGTGTCCCAAAAGGATGAAACAAACGAGGATAGTGCTGGGGAAAAATCCAAAGCCAAG
AGCGTGTCTTTCAATGTAGCCAACAAAAAGAAGGACTTCAATGTATCTGCTCTAATTAAA
ACCATGTCTGGGATTGATATGGTGGAAGAGAAGCCAAAAAGCAACGGGATCAGTAAGCGC
TCCTTCATCCGAAATGGAAACAGAGTTCAGAGGCTTTCCAGCTCCAAGAAGGAGTCCTTT
AAGAGACTGGGCCTGCTGTTCTCCAAAATGAACGGGCACGTCCCTGAAGCAAATTCAGAG
CCCATGTACACTATTTCAGATGGAATTATTCAGCCACACTACATGTGGAAAGACATTAAA
TATTCTCAGATTGATAAAGAGAGAGAAGAGAATTGTTCCAAAAGTGAAATTAACCTCAAT
GAGGTGGACTACAGTGGGAACACGAGACTTACAGGACAGAGCAAGGAGTGCCCTGTGGTT
TGTACCAGCTCCCTTCACTGTGCTTCCAGTATTTGTTCCTCTAACTCCAAACTTTTGGAC
TCATCAGAGGATGTGTTTGATTCATGGGGAGAGGCTTGTGACTTGTTTATAAACCAGTGG
AAAGACGGGCAGGAGGATCATGTAACAACTCGGCTATAA
>XM_015626845.2 PREDICTED: Parus major transient receptor potential cation channel subfamily C member 5 (TRPC5), mRNA
GAGTGGAAGTTTGCGCGGACGAAGCTCTGGATGAGTTACTTCGACGAAGGCGCCACTCTG
CCCCCTCCTTTTAACATTGTCCCCAGTCCCAAGTCAGTCTGGTACCTTTGCAAGTGGATC
CACAACCAGCTGTGCCCAGGTGACAACTCTGACAATGAACAGAAGAGGCACGAAAACCTC
AAAACATTCACAGAACGACACGCTGACAACCTGATTCAGAATCAACATTACCAGGAAGTG
ATAAGAAATCTTGTGAAAAGATACGTTGCTGCAATGATAAGAACGTCCAAAACCAACGAG
GGTTTGACTGAAGAAAACTTCAAGGAATTAAAACAGGACATCTCCAGTTTTCGCTATGAA
GTTCTTGACCTGTTAGGCAACAGGAAGCTCCAGAGGAGAAGTTACTCTACCAGCAGCACA
GAGGTGTCCCAAAAGGACGAAACAAACGAGGATGGCGCTGGAGAAAAGTCCAGAGCCAAG
AGCGTGTCTTTCAATGTAGCCAACAAAAAAAAGGACTTCAACGTTTCTGCTCTGATTAAA
ACCATGTCTGGGATCAACATGGTGGAAGAGAAGCCAAAAAGCAACGGGATCAGCAAGCGC
TCCTTTGTCCGAAATGGGAACAGAGTCCAGAGACTCTCCAGCTCCAAGAAGGAGTCCTTC
AAGAGACTGGGCCTGCTCTTCTCCAAGATGAACGGCCACGTCCCCGAGCCCAGCTCAGAA
CCCATGTACACCATCTCAGACGGGATCATTCAGCCACATTACATGTGGAAAGACATTAAA
TATTCTCCCATGGACAGACAGAGAGAAGAGAATTGTTCCAAAAGTGAAATTAACCTCAAT
GAGGTGGCCTACAGTGGGAACACGAGACTTTCAGGACAGAGCAAGGAGTGCCCTGTGGTT
TGTACCAGCTCCCTTCACTGTGCTTCCAGTATTTGTTCCTCTAATTCCAAACTTATAGAC
TCGTCAGAGGATGTGTTTGATTCATGGGGAGAGGCCTGTGACTTGTTTATAAACCAGTGG
AAAGACGGGCAGGAGGATCACGTTACCACCCGGCTCTGA
>XM_039731296.1 PREDICTED: Passer montanus transient receptor potential cation channel subfamily C member 5 (TRPC5), transcript variant X2, mRNA
GAGTGGAAGTTTGCGCGGACGAAGCTCTGGATGAGTTACTTCGACGAAGGCGCCACTCTG
CCCCCTCCTTTTAACATCGTCCCCAGCCCCAAGTCGGTCTGGTACCTTTGCAAGTGGATC
CACAACCAGCTGTGCCCAGGAGATGACTCTGACAACGAACAGAAGAGGCACGAAAACCTC
AAAACATTCACAGAACGTCACGCTGACAACCTGATTCAGAATCAACATTACCAGGAAGTG
ATAAGAAATCTTGTGAAAAGATACGTCGCTGCAATGATAAGAACTTCCAAAACCAATGAA
GGTTTAACTGAAGAAAACTTCAAGGAATTAAAACAGGACATCTCGAGTTTTCGCTATGAA
GTTCTTGACCTCTTAGGCAACAGGAAGCCCCAGAGGAGAAGTTACTCTACCAGCAGCACA
GAGGTGTCCCAAAAGGAGGAGACAAATGAGGATGGTGCTGGGGAAAAGCCCAGAGCCAAG
AGCGTGTCTTTCAATGTAGCCAACAAGAAAAAGGACTTCAACGTGTCTGCCCTGATTAAA
ACCATGTCTGGGATCAACATGGTGGAAGAGAAGCCAAAAAGCAACGGGATCAGCAAGCGC
TCCTTCGTGCGGAACGGGAACAGAGTTCAGAGACTCTCCAGCTCCAAGAAGGAGTCCTTC
AAGAGGCTGGGCCTGCTCTTCTCCAAGATGAACGGCCACGTCCCTGAGCCCAGCTCAGAA
CCCATGTACACCATTTCAGACGGCATCATCCAGCCACACTACATGTGGAAAGACATTAAA
TATTCTCCCATGGACAGAGAGAGAGAAGAGAATTGTTCCAAAAGTGAAATTAACCTCAAT
GAGGTGGCCTACAGTGGGAACACGAGACTTACAGGACAGAGCAAGGAGTGCCCTGTGGTT
TGTACCAGTTCCCTTCACTGTGCTTCCAGTATTTGTTCCTCTAACTCCAAACTTATAGAC
TCGTCAGAGGATGTGTTTGATTCGTGGGGAGAGGCCTGTGACTTGTTTATAAACCAGTGG
AAAGACGGGCAGGAGGATCATGTTACCACTCGGCTCTGA
>XM_061445735.1 PREDICTED: Pezoporus flaviventris transient receptor potential cation channel subfamily C member 5 (TRPC5), mRNA
GAGTGGAAGTTTGCCCGGACGAAGCTCTGGATGAGTTACTTTGATGAAGGTGCCACTCTG
CCCCCTCCTTTTAACATCATCCCAAGTCCCAAGTCGGTCTGGTACCTCTGCAAGTGGCTT
CACAATCACCTGTGCCCAGGCAACGACTCTGACAACGAACAGAAGAGGCACGAAAACCTC
AAAACATTCACAGAGCGGCATGCTGACAACCTGATCCAGAATCAACATTACCAGGAGGTG
ATAAGAAACCTTGTGAAAAGATACGTTGCAGCAATGATAAGAACTTCCAAAACCAACGAA
GGTTTAACTGAAGAGAACTTCAAGGAGTTAAAACAGGACATCTCGAGTTTTCGCTATGAA
GTTCTTGACCTCTTAGGAAACAGGAAGCCCCAGAGGAGAAGTTACTCTACCAGCAGCACG
GAGGTGTCCCAAAAGGATGAAACAAATGAGGATGGTGCTGGAGAAAAACCTAAAGCCAAG
AGCGTGTCTTTCAATGTAGCCAACAAAAAAAAGGACTTCAATGTATCTGCTCTGATTAAA
ACTATGTCCGGGATTGATATGGTGGAAGAGAAGCCAAAAAGCAACGGGATCAGTAAGCGC
TCCTTCGTCCGGAATGGAAATAGAGTGCAGAGACTTTCCAGCTCCAAGAAGGAGTCCTTT
AAGAGACTGGGCCTGCTTTTCTCCAAGATGAATGGACACGTCCCTGAACCAAACTCAGAA
CCCATGTACACTATTTCAGACGGAATTATTCAGCCACACTACATGTGGAAAGACATTAAA
TATTCTCAGATTGATAAAGAGAAAGAAGAGAATTGTTCCAAAAGTGAAATTAACCTCAAT
GAGGTGGACTACAGTGGGAACACGAGACTTACAGGACAGAGCAAGGAGTGCCCTGTGGTT
TGTACCAGCTCCCTTCACTGTGCTTCCAGTATTTGTTCCTCTAACTCCAAACTTATAGAC
TCATCAGAGGATGTGTTTGATTCATGGGGAGAGGCCTGTGACTTGTTTATAAACCAGTGG
AAAGATGGGCAGGAGGATCACGTCACGACTCGGCTATAA
>XM_031594458.1 PREDICTED: Phasianus colchicus transient receptor potential cation channel subfamily C member 5 (TRPC5), mRNA
GAGTGGAAGTTTGCACGGACAAAGCTCTGGATGAGTTACTTTGACGAAGGGGCCACCCTG
CCGCCTCCCTTTAACATCATCCCAAGTCCCAAGTCTTTCTGGTACCTCTGCAAGTGGATT
CACAATCAGCTGTGCCCAGGCAATGACTCTGACAACGAACAGAAGAGACATGAAAACCTC
AAAACATTCACGGAGCGCCATGCTGACAACCTCATCCAGAATCAACATTACCAGGAAGTG
ATTAGAAATCTTGTAAAGAGATATGTTGCAGCAATGATAAGAACTTCCAAAACCAATGAA
GGCTTAACTGAAGAAAACTTCAAGGAATTAAAACAGGACATCTCAAGTTTTCGCTATGAA
GTCCTTGACCTGCTGGGAAACAGGAAGCCACAGAGGAGAAGTTATTCTACCAGTAGCACA
GAGGTGTCTCAAAAGGATGAAACAAATGAGGATAGTGCTGGAGAAAAACCCAAAGTCAAG
AGTGTGTCTTTCAATGTAGCCAACAAAAAAAAGGACTTCAATGTATCTGCGCTAATTAAA
ACAATGTCTGGGATTGATATGGTGGAAGAGAAGCCAAAAAGCAATGGGATCAGTAAGCGC
TCCTTCATCCGAAATGGAAATAGAGTTCAGAGGCTTTCCAGTTCCAAGAAAGAGTCCTTT
AAGAGACTGGGGCTGCTGTTCTCCAAGATGAACGGACACGTACCTGAAGCAAATTCAGAG
CCCATGTACACTATTTCAGATGGAATTATTCAGCCACACTACATGTGGAAAGACATCAAA
TATTCTCAGATTGATAAAGAGAGAGAAGAGAATTGTTCCAAAAGTGAAATTAACCTCAAT
GAGGTAGACTACAGTAGGAACACAAAACTTACAGGACAGAGCAAGGAGTGCCCTGTGGTT
TGTACCAGCTCCCTTCACTGTGCTTCCAGTATTTGTTCCTCTAATTCCAAACTTTTAGAC
TCATCAGAGGATGTGTTTGATTCATGGGGAGAGGCTTGTGACTTGTTTATAAACCAGTGG
AAAGACGGGCAAGAGGACCATGTTACAACACGGCTATAA
>XM_058847892.1 PREDICTED: Poecile atricapillus transient receptor potential cation channel subfamily C member 5 (TRPC5), mRNA
GAGTGGAAGTTTGCGCGGACGAAGCTCTGGATGAGTTACTTCGACGAAGGCGCCACTCTG
CCCCCTCCTTTTAACATTGTCCCCAGTCCCAAGTCGGTCTGGTACCTTTGCAAGTGGATC
CACAACCAGCTGTGCCCAGGTGACGACTCTGACAATGAACAGAAGAGGCACGAAAACCTC
AAAACATTCACAGAACGACACGCTGACAACCTGATTCAGAATCAACATTACCAGGAAGTG
ATAAGAAATCTTGTGAAAAGATACGTCGCTGCAATGATAAGAACGTCCAAAACCAACGAG
GGTTTGACTGAAGAAAACTTCAAGGAATTAAAACAGGACATCTCCAGTTTTCGCTATGAA
GTTCTTGACCTCTTAGGCAACAGGAAGCTCCAGAGGAGAAGTTACTCTACCAGCAGCACA
GAGGTGTCCCAAAAGGATGAAACAAACGAGGACGGCGCTGGAGAAAAGTCCAGAGCCAAG
AGCGTGTCTTTCAATGTAGCCAACAAAAAAAAGGACTTCAACGTTTCTGCTCTGATTAAA
ACCATGTCTGGGATCAACATGGTGGAAGAGAAGCCAAAAAGCAACGGGATCAGCAAGCGC
TCCTTTGTCCGAAACGGGAACAGAGTTCAGAGACTCTCCAGCTCCAAGAAGGAGTCCTTC
AAGAGACTGGGCCTGCTCTTCTCCAAGATGAACGGCCACGTCCCCGAGCCCAGCTCAGAA
CCAATGTACACCATCTCAGACGGGATCATTCAGCCACATTACATGTGGAAAGACATTAAA
TATTCTCCCATGGACAGAGAGAGAGAAGAGAATTGTTCCAAAAGTGAAATTAACCTCAAT
GAGGTGGCCTACAGTGGGAACACGAGACTTTCAGGACAGAGCAAGGAGTGCCCTGTGGTT
TGTACCAGCTCCCTTCACTGTGCTTCCAGTATTTGTTCCTCTAACTCCAAACTTATAGAC
TCGTCAGAGGATGTGTTTGATTCATGGGGAGAGGCCTGTGACTTGTTTATAAACCAGTGG
AAAGACGGGCAGGAGGATCACGTTACCACCCGGCTCTGA
>XM_054215008.1 PREDICTED: Rissa tridactyla transient receptor potential cation channel subfamily C member 5 (TRPC5), mRNA
GAGTGGAAGTTTGCACGGACGAAGCTCTGGATGAGTTACTTTGATGAAGGTGCCACTCTG
CCCCCTCCTTTTAACATTGTCCCAAGTCCCAAGTCAGTCTGGTACCTTTGCAAGTGGATT
CACAATCAGCTGTGCCCAGGCAACGACTCTGACAATGAACAGAAGAGGCATGAAAACCTC
AAAACATTCACAGAACGTCACGCTGACAACCTGATTCAGAATCAACATTACCAGGAAGTG
ATAAGAAATCTTGTGAAAAGATATGTTGCAGCAATGATAAGAACTTCCAAAACCAACGAA
GGTTTAACTGAAGAAAATTTCAAGGAATTAAAACAGGACATCTCAAGTTTTCGCTATGAA
GTTCTTGACCTCTTGGGAAATAGGAAGCCCCAGAGGAGAAGTTACTCTACCAGCAGCACC
GAGGTGTCCCAAAAGGATGAAGCAAATGAAGATGGTGCTGGAGAAAAATCCAAAGCCAAG
AGTGTGTCTTTCAATGTAGCCAACAAAAAAAAGGACTTCAATGTATCTGCTCTAATTAAA
ACTATGTCCGGGATCAATATGGTGGAAGAGAAGCCAAAAAGCAATGGGATCAGTAAGCGC
TCCTTTGTCCGAAATGGAAATAGAGTTCAGAGACTTTCCAGCTCCAAGAAGGAGTCCTTT
AAGAGACTGGGCCTGCTTTTCTCCAAGATGAATGGACACGTACCTGAACCAAATTCAGAA
CCCATGTACACTATTTCAGATGGAATTATTCAGCCACACTACATGTGGAAAGACATTAAA
TATTCTCAGATTGATAAAGAGAGAGAAGAGAATTGTTCCAAAAGTGAAATTAACCTCAAT
GAGGTGGACTACAGTGGGAACACAAGACTTACAGGACAGAGCAAGGAGTGCCCTGTGGTT
TGTACCAGCTCCCTTCACTGTGCTTCCAGTATTTGTTCCTCTAATTCCAAACTTATAGAC
TCGTCAGAGGATGTGTTTGATTCATGGGGAGAGGCTTGTGACTTGTTTATAAACCAGTGG
AAAGATGGGCAGGAGGATCACGTTACAACTCGGCTATAA
>XM_009090304.4 PREDICTED: Serinus canaria transient receptor potential cation channel subfamily C member 5 (TRPC5), mRNA
GAGTGGAAGTTTGCGCGCACGAAGCTCTGGATGAGTTACTTCGACGAGGGCGCCACTCTG
CCCCCTCCTTTTAACATTGTCCCCAGCCCCAAGTCGTTCTGGTACCTTTGCAAGTGGATC
CACAACCAGCTGTGCCCAGGAGATGACTCTGACAACGAGCAGAAGAGGCACGAAAACCTC
AAAACATTCACAGAACGTCACGCTGACAACCTGATTCAGAATCAACATTACCAGGAAGTG
ATAAGAAATCTTGTGAAAAGATACGTCGCTGCAATGATAAGAACTTCCAAAACCAACGAA
GGTTTAACTGAAGAAAACTTCAAGGAACTAAAACAGGACATCTCGAGCTTTCGCTATGAA
GTTCTTGACCTCTTAGGCAACAGGAAGCCCCAGAGGAGGAGTTACTCTACCAGCAGCACG
GAGGTGTCCCAAAAGGAGGAGACAAACGAGGACAATGCTGGAGAAAAGCCCAGAGCCAAG
AGCGTGTCCTTCAATGTAGCCAACAAGAAGAAGGACTTCAACGTGTCTGCCCTGATTAAA
ACCATGTCTGGGATCAACATGGTGGAGGAGAGGCCGAAAAGCAACGGGATCAGCAAGCGC
TCCTTTGTGCGCAACGGGAACAGGGTTCAGAGGCTCTCCAGCTCCAAGAAGGAATCCTTC
AAGAGGCTGGGGCTGCTCTTCTCCAAGATGAACGGCCACGTCCCCGAGCCCAGCTCAGAA
CCCATGTACACCATTTCAGACGGGATCATCCAGCCACACTACATGTGGAAAGACATTAAA
TATTCTCCCATGGACAGAGAGAGGGAAGAGAATTGTTCCAAAAGTGAAATTAACCTCAAT
GAGGTGGCCTACAGTGGGAACACGAGACTCACGGGACAGAGCAAGGAGTGCCCTGTGGTT
TGTACCAGTTCCCTTCACTGTGCTTCCAGTATTTGTTCCTCTAACTCCAAACTTATAGAC
TCGTCAGAGGATGTGTTTGATTCCTGGGGAGAGGCCTGTGACTTGTTTATAAACCAGTGG
AAAGATGGGCAGGAGGATCATGTTACCACTCGGCTCTGA
>XM_009685453.1 PREDICTED: Struthio camelus australis transient receptor potential cation channel, subfamily C, member 5 (TRPC5), mRNA
GAATGGAAGTTTGCCCGGACGAAGCTCTGGATGAGTTACTTTGACGAAGGTGCCACTCTG
CCCCCTCCTTTTAACATTGTCCCGAGTCCCAAGTCAGTCTGGTACCTCTGCAAGTGGATT
CACAAGCGGTTATGCCCAGGCAGTGACTCCGCGAATGAACAGAAGAGGCACGAAAACCTC
AAAACATTCACAGAACGGCACGCTGACAACCTGATTCAGAATCAACATTACCAGGAAGTG
ATCAGAAATCTTGTGAAAAGATACGTTGCAGCTATGATAAGAACTTCCAAAACCAATGAA
GGGTTAACTGAAGAAAATTTCAAGGAATTGAAACAGGACATCTCAAGTTTTCGCTATGAA
GTTCTTGACCTCTTGGGAAACAGGAAGCCCCAGAGGAGAAGTTATTCTACCAGCAGCACA
GAGGTGTCCCAAAAGGATGATACAAATGAGGATGGTGCTGGAGAAAAACCCAAAGCCAAG
AGCGTATCTTTCAATGTAGCCAACAAGAAAAAAGATTTCAATGTATCTGCTCTAATTAAA
ACTATGTCTGGGATTGATATGGCAGATGAGAAGCCAAAAAGCAATGGGATCAGTAAGCGC
TCCTTTGTCCGAAATGGAAACAGAGTTCAGAGACTCTCCAGCTCCAAGAAAGAGTCCTTT
AAGAGACTGGGTCTACTGTTCTCCAAGATGAATGGACACGTACCTGAACCAAACTCTGAG
CCCATGTACACTATTTCAGATGGAGTTATTCAGCCACACTACATGTGGCAAGACATTAAA
TACTCTCAGATCGATAAAGAGAGAGAAGAGAATTGTTCCAAAAGCGAAATTAACCTCAAT
GAGGTGGACTACAGCGGGAACACGAGACTCACGGGCCAAAGCAAGGAGTGCCCTGTGGTT
TGTACCAGCTCCCTTCACTGTGCTTCCAGTATTTGTTCCTCTAATTCCAAACTTTTAGAC
TCCTCAGAAGATGTATTTGATTCATGGGGAGAGGCTTGTGACTTGTTTATAAACAAGTGG
AAAGATGGGCAGGAAGACCATGTTACAACGCGGTTATAA
>XM_014877232.1 PREDICTED: Sturnus vulgaris transient receptor potential cation channel, subfamily C, member 5 (TRPC5), mRNA
GAGTGGAAGTTTGCACGGACAAAGCTCTGGATGAGTTACTTTGATGAAGGTGCCACTCTG
CCCCCTCCTTTTAACATTGTCCCCAGCCCCAAGTCAGTCTGGTACCTCTGCAAGTGGATC
CACAACCAGCTGTGCCCAGGAGACGACTCTGACAACGAGCAGAAGAGGCACGAAAACCTC
AAAACATTCACAGAACGACATGCTGACAACCTGATTCAGAATCAACATTACCAGGAAGTG
ATAAGAAATCTTGTGAAAAGATACGTTGCTGCAATGATAAGAACTTCCAAAACCAACGAA
GGTTTAACTGAAGAAAACTTCAAGGAATTAAAACAGGACATCTCGAGTTTTCGCTATGAA
GTTCTCGACCTCTTAGGCAACAGGAAGCCCCAGAGGAGAAGTTACTCCACCAGCAGCACA
GAGGTGTCCCAAAAGGATGAAACAAACGAGGACGGTGCTGGAGAAAAGCCCAGAGCCAAG
AGCGTGTCTTTCAATGTAGCCAACAAAAAAAAGGACTTCAATGTATCTGCTCTGATTAAA
ACCATGTCTGGGATCAACATGGTGGAAGAGAAGCCAAAAAGCAACGGGATCAGCAAGCGC
TCCTTTGTCCGGAATGGGAACAGAGTGCAGAGACTCTCCAGCTCCAAGAAGGAATCCTTC
AAGAGGCTGGGGCTGCTCTTCTCCAAAATGAACGGCCACGTCCCCGAGCCCAGCTCAGAA
CCCATGTACACCATCTCAGATGGCATCATCCAGCCACACTACATGTGGAAAGACATTAAA
TATTCTCCCATGGACAGAGAGAGAGAAGAGAATTGTTCCAAAAGTGAAATTAACCTCAAT
GAGGTGGCCTACAGTGGGAACACGAGACTTACAGGACAGAGCAAGGAGTGCCCTGTGGTT
TGTACCAGCTCCCTTCACTGTGCTTCCAGTATTTGTTCCTCTAACTCCAAACTTATAGAC
TCGTCAGAGGATGTGTTTGATTCGTGGGGGGAGGCCTGTGACTTGTTTATAAACCAGTGG
AAAGAGGGGCAGGAGGATCATGTTACCACTCGGCTCTGA
>XM_030272902.3 PREDICTED: Taeniopygia guttata transient receptor potential cation channel subfamily C member 5 (TRPC5), transcript variant X2, mRNA
GAGTGGAAGTTTGCGCGGACGAAGCTCTGGATGAGTTACTTCGACGAAGGCGCCACTCTG
CCCCCTCCTTTTAACATTGTCCCCAGTCCCAAGTCGGTCTGGTACCTTTGCAAGTGGATC
CACAACCAGCTGTGCCCAGGAGATGACTCTGACAATGAACAGAAGAGGCATGAAAATCTC
AAAACATTCACAGAACGTCACGCTGACAACCTGATTCAGAATCAACATTACCAGGAAGTG
ATAAGAAATCTTGTGAAAAGATACGTCGCTGCAATGATAAGAACTTCCAAAACCAATGAA
GGTTTAACTGAAGAAAACTTCAAGGAATTAAAACAGGACATCTCGAGTTTTCGCTATGAA
GTTCTTGACCTCTTAGGCAACAGGAAGCCCCAGAGGAGAAGTTACTCTACCAGCAGCACA
GAGGTATCCCAAAAGGAGGAAACAAATGAGGACGGTGCTGGAGAAAAACCCAGAGCCAAG
AGCGTGTCTTTCAATGTAGCCAACAAGAAAAAGGACTTCAATGTGTCTGCTCTGATTAAA
ACCATGTCTGGGATGAACATGGTGGAGGAGAAGCCAAAAAGCAACGGGATCAGCAAGCGC
TCCTTTGTGCGAAACGGGAACAGAGTGCAGAGACTCTCCAGCTCCAAGAAGGAATCCTTC
AAGAGGCTGGGCCTGCTCTTCTCCAAGATGAACGGCCACGTCCCCGAGCCCAGCTCAGAG
CCCATGTACACCATTTCAGACGGCATCATTCAGCCCCACTACATGTGGAAAGACATTAAA
TATTCTCCCATGGACAGAGAGAGAGAAGAGAATTGTTCCAAAAGTGAAATTAACCTCAAT
GAGGTGGCCTACAGTGGGAACACGAGACTTACAGGACAGAGCAAGGAGTGCCCTGTGGTT
TGTACCAGTTCCCTTCACTGTGCTTCCAGTATTTGTTCCTCTAACTCCAAACTTATAGAC
TCATCAGAGGATGTGTTTGATTCATGGGGAGAGGCCTGTGACTTGTTTATAAACCAGTGG
AAAGACGGGCAGGAGGATCATGTTACCACTCGGCTCTGA
>XM_032983434.2 PREDICTED: Tyto alba transient receptor potential cation channel subfamily C member 5 (TRPC5), transcript variant X2, mRNA
GAGTGGAAGTTTGCACGGACGAAGCTCTGGATGAGTTACTTTGATGAAGGTGCCACTCTG
CCCCCTCCTTTTAACATTGTGCCAAGTCCCAAGTCAGTCTGGTACCTTTGCAAGTGGATT
CACAACCAGCTGTGCCCAGGCGACGACTCTGACAATGAACAGAAGAGGCATGAAAACCTC
AAAACATTCACAGAACGGCACGCTGACAACCTGATTCAGAATCAACATTACCAGGAAGTG
ATAAGAAATCTTGTGAAAAGATACGTTGCAGCAATGATAAGAACTTCCAAAACCAATGAA
GGTTTAACTGAAGAAAATTTCAAGGAATTAAAACAGGACATCTCAAGTTTTCGCTATGAA
GTTCTTGACCTCTTAGGAAACAGGAAGCCCCAGAGGAGAAGTTATTCTACCAGCAGCACA
GAGGTGTCCCAAAAGGATGAAACAAATGAGGATGGTGCTGGAGAAAAATCCAAAGCCAAG
AGCGTGTCTTTCAATGTAGCCAACAAAAAAAAGGACTTCAATGTATCTGCTTTAATTAAA
ACTATGTCTGGAATCAATATGGTGGAAGAGAAGCCAAAAAGCAATGGGATCAGTAAGCGC
TCCTTTGTCCGAAATGGAAATAGAGTTCAGAGACTTTCAAGCTCCAAGAAGGAGTCCTTT
AAGAGACTGGGCCTGCTCTTCTCCAAGATGAATGGACACGTACCTGAACCAAATTCAGAA
CCCATGTACACTATTTCAGACGGAATTATTCAGCCACACTATATGTGGAAAGACATTAAA
TATTCTCAGATTGATAAAGAGAAAGAAGAGAATTGTTCCAAAAGTGAAATTAACCTCAAT
GAGGTGGACTACAGTGGGAACACAAGACTTACAGGACAGAGCAAGGAGTGCCCTGTGGTT
TGTACCAGCTCCCTTCACTGTGCTTCCAGTATTTGTTCCTCTAATTCCAAACTTATAGAC
TCGTCAGAGGATGTGTTTGATTCGTGGGGAGAGGCTTGTGACTTGTTTATAAACCAGTGG
AAAGACGGGCAGGAGGATCATGTTACAACTCGGCTCTAA
>XM_053955735.1 PREDICTED: Vidua chalybeata transient receptor potential cation channel subfamily C member 5 (TRPC5), mRNA
GAGTGGAAGTTTGCGCGGACAAAGCTCTGGATGAGTTACTTCGACGAAGGCGCCACTCTG
CCCCCTCCTTTTAACATTGTCCCCAGTCCCAAGTCGGTCTGGTACCTTTGCAAGTGGATC
CACAACCAGCTGTGCCCAGGAGATGACTCTGACAACGAACAGAAGAGGCACGAAAACCTC
AAAACATTCACAGAACGTCACGCTGACAACCTGATTCAGAATCAACATTACCAGGAAGTG
ATAAGAAATCTTGTGAAAAGATACGTCGCTGCAATGATAAGAACTTCCAAAACCAACGAA
GGTTTAACTGAAGAAAACTTCAAGGAATTAAAACAGGACATCTCGAGTTTTCGCTATGAA
GTTCTTGACCTCTTAGGCAACAGGAAGCCCCAGAGGAGAAGTTACTCTACCAGCAGCACA
GAGGTGTCCCAAAAGGAGGAAACAAATGAGGACGGTGCTGGAGAAAAACCCAGAGCCAAG
AGCGTGTCTTTCAATGTAGCCAACAAGAAAAAGGACTTCAACGTATCTGCTCTGATTAAA
ACCATGTCTGGGATCAACATGGTGGAGGAGAAGCCAAAAAGCAACGGGATCAGCAAGCGC
TCCTTCGTGCGGAATGGGAACAGAGTTCAGAGACTCTCCAGCTCCAAGAAGGAGTCCTTC
AAGAGGCTGGGCCTGCTCTTCTCCAAGATGAACGGCCACGTGCCCGAGCCCAGCTCAGAG
CCCATGTACACCATTTCAGACGGGATCATTCAGCCACACTACATGTGGAAAGACATTAAA
TATTCTCCGATGGACAGAGAGAGAGAAGAGAATTGTTCCAAAAGTGAAATTAACCTCAAT
GAGGTGGCCTACAGTGGGAACACGAGACTTACAGGACAGAGCAAGGAGTGCCCTGTGGTT
TGTACCAGTTCCCTTCACTGTGCTTCCAGTATTTGTTCCTCTAACTCCAAACTCATAGAC
TCGTCGGAGGATGTGTTTGATTCATGGGGAGAGGCCTGTGACTTGTTTATAAACCAGTGG
AAAGACGGGCAGGAGGATCATGTTACCACTCGGCTCTGA
