# Supplementary material for: Molecular evolution of TRPC4 regulatory sequences supports a role in mammalian thermoregulatory adaptation
Source: PeerJ. 2025 Jul 8;13:e19697. doi: 10.7717/peerj.19697 (PMC12248226; doi:10.7717/peerj.19697)
Supplement: Supplemental Information 1 — Required and optional parameters that are read by the codeml package of PAML. This file is for information only, an explicit value must be selected for Model and the dummy file names must be replaced with explicit paths to function. The sequence and guide tree files are in standard formats (FASTA and Newick, respectively). [file peerj-13-19697-s001.zip › input.files/untrimmed.alignments.with.original.accessions/bird.trpc6.fas]

>XM_013956004.1 PREDICTED: Apteryx australis mantelli transient receptor potential cation channel, subfamily C, member 6 (TRPC6), mRNA
GAGTGGAAATTTGCAAGGGCTAAACTTTGGTTTTCTTACTTCGAAGAAGGGAGAACTCTT
CCAGTACCCTTCAACTTAGTGCCAAGCCCAAAATCTTTGCTGTATCTCTTACTGAGAATC
AAAAAATGGATCTGTAAACCATTTCTGTGCCAAAAGAAAAGTTTTCAGGAAGATGCAGAG
ATGAACAAGCTTGGTCAAAGGAAGCAGTCAAGTATAAGAAGCTCAGATGAAATTCATTTA
AACAGTTTAAACAATCCTCCAAGACAGTACCAGAAAATAATGAAGCGTCTCATTAAAAGA
TATGTACTGAAAGCTCAGATAGATAAAGAAAGTGATGAAGTCAATGAAGGTGAACTGAAG
GAAATTAAACAGGACATCTCGAGTCTCCGTTACGAACTCCTTGAGGAAAAAACTCAAAAT
TCAGAGGACCTGGCAGAGCTCATAAGGAAGCTTGGGGAAAAACTGTCAATTGACTCTAAG
GAAGAAGAAAGCAGGAGATAG
>XM_049823139.1 PREDICTED: Accipiter gentilis transient receptor potential cation channel subfamily C member 6 (TRPC6), transcript variant X2, mRNA
GAATGGAAATTTGCAAGGGCTAAACTTTGGTTTTCATACTTTGAAGAAGGGAGAACTCTT
CCAGTACCTTTCAACTTAGTGCCAAGCCCCAAATCTTTGTTGTATCTCCTACTCAGAATC
AAAAAATGTATTTCTAAACCATTTCTGTGCCAAAAGAAAAGCTTTCAGGAAGATGCAGAG
ATGAACAAGCTTGGTCAAAGGCAGCAATCAAGTATAAGAAGCTCAGATGAAATCCACTTA
AACAGTTTAAACAATCCTCCAAGGCAATACCAGAAAATAATGAAGCGTCTCATTAAAAGA
TACGTACTGAAAGCTCAGATAGATAAGGAAAGTGATGAAGTCAATGAAGGTGAACTGAAG
GAAATTAAACAGGACATCTCAAGTCTCCGGTATGAACTCCTTGAGGAAAAATCTCAAAAT
TCTGAAGATCTAGCAGAACTTATAAGGAAACTTGGGGAAAAACTGTCAATTGACTCTAAG
GAAGAAGAAAGCAAGAGATAA
>XM_054655147.1 PREDICTED: Agelaius phoeniceus transient receptor potential cation channel subfamily C member 6 (TRPC6), mRNA
GAATGGAAATTTGCAAGGGCTAAACTTTGGTTTTCTTACTTTGAAGAAGGGAGAACTCTT
CCAGTACCCTTCAACTTAGTGCCAAGCCCAAAATCTTTGCTGTATCTACTAATCAGAATC
AAAAAATGTATTTCTAAACCATTTTTGTGCCAAAAGAAAAGCTTTCAGGAAGATGCAGAG
ATGAATAAGCTTGATCAAAGGAAGCAGTCGAGTATAAGAAGCTCAGATGAAATTCACTTG
AACAGTTTAAACAATCCTCCAAGACAATACCAGAAAATAATGAAGCGTCTTATTAAAAGA
TATGTGTTGAAAGCTCAGATCGATAAGGAAAGTGATGAAGTCAATGAAGGTGAATTGAAG
GAAATTAAACAGGACATCTCAAGTCTCCGGTATGAACTCCTTGAGGAAAAATCTCAGAAT
TCTGAAGATCTGGCAGAACTTATAAGGAAACTTGGGGAAAAACTGTCACTTGACTCTAAG
GAAGAAGAAAGCAAGAGATAA
>XM_059493766.1 PREDICTED: Ammospiza nelsoni transient receptor potential cation channel subfamily C member 6 (TRPC6), mRNA
GAATGGAAATTTGCAAGGGCTAAACTTTGGTTTTCTTACTTTGAAGAAGGGAGAACTCTT
CCAGTACCCTTCAACTTAGTGCCAAGCCCAAAATCTTTGCTGTATCTCCTAATCAGAATC
AAAAAATGTATTTCTAAACCATTTTTGTGCCAAAAGAAAAGCTTTCAGGAAGATGCAGAG
ATGAATAAGCTTGATCAAAGGAAGCAATCAAGTATAAGAAGCTCAGATGAATTTCACTTG
AACAGTTTAAACAATCCTCCAAGACAATACCAGAAAATAATGAAGCGTCTTATTAAAAGA
TACGTGTTGAAAGCTCAGATCGATAAGGAAAGTGATGAAGTCAATGAAGGTGAATTGAAG
GAAATTAAACAGGACATCTCAAGTCTCCGGTATGAACTCCTTGAGGAAAAATCTCAGAAT
TCTGAAGATCTGGCAGAACTTATAAGGAAACTTGGGGAAAAACTGTCACTTGACTCTAAG
GAAGAAGAAAGCAAGAGATAA
>XM_005038201.1 PREDICTED: Ficedula albicollis transient receptor potential cation channel subfamily C member 6 (TRPC6), mRNA
GAATGGAAATTTGCAAGGGCTAAACTTTGGTTTTCTTACTTTGAAGAAGGGAGAACTCTT
CCAGTACCCTTCAACTTAGTGCCAAGCCCAAAATCTTTGTTGTATCTCCTAATCAGAATC
AAAAAATGCATTTCTAAACCATTTTTGTGCCAAAAGAAAAGCTTTCAGGAAGATGCAGAG
ATGAACAAGCTTGGTCAAAGGAAGCAATCAAGTATAAGAAGCTCAGATGAAATCCATTTA
AACAGTTTAAACAATCCTCCAAGACAATACCAGAAAATAATGAAGCGTCTTATTAAAAGA
TACGTGTTGAAAGCTCAGATAGATAAGGAAAGTGATGAAGTCAATGAAGGTGAATTGAAG
GAAATTAAACAGGACATCTCAAGTCTCCGGTATGAACTCCTTGAGGAGAAATCTCAGAAT
TCTGAAGATCTGGCAGAACTCATAAGGAAACTTGGGGAAAAACTGTCACTTGACTCTAAG
GAAGAAGAAAGCAAGAGATAA
>XM_009889409.1 PREDICTED: Charadrius vociferus transient receptor potential cation channel, subfamily C, member 6 (TRPC6), mRNA
GAATGGAAATTTGCAAGGGCTAAACTTTGGTTTTCTTACTTTGAAGAAGGGAGAACTCTT
CCAGTACCCTTCAACTTAGTGCCAAGTCCAAAATCTTTGCTGTATCTCTTACTCAGAATC
AAAAAATGTATTTCTAAACCATTTCTGTGCCAAAAGAAAAGCTTTCAGGAAGATGCAGAG
ATGAACAAGCTTGGTCAAAGGAAGCAATCAAGTATAAGAAGCTCAGATGAAATCCATTTA
AACAGTTTAAACAATCCTCCAAGGCAATACCAGAAAATAATGAAGCGTCTCATTAAAAGA
TATGTACTGAAAGCTCAGATAGATAAGGAAAGTGATGAAGTCAATGAGGGTGAACTGAAG
GAAATTAAACAGGACATCTCAAGTCTCCGGTATGAACTTCTTGAGGAAAAATCTCAGAAT
TCTGAAGATCTGGCAGAACTTATAAGGAAACTTGGGGAAAAACTGTCAATTGACTCTAAG
GAAGAAGAAAGCAAGAGATAA
>XM_051609122.1 PREDICTED: Apus apus transient receptor potential cation channel subfamily C member 6 (TRPC6), mRNA
GAATGGAAATTTGCAAGGGCTAAACTTTGGTTTTCTTACTTTGAAGAAGGGAGGACTCTT
CCAGTACCCTTCAACTTAGTGCCAAGCCCAAAATCTTTGCTGTATCTCCTACTCAGAGTC
AAAAAATGGATTTCTAAACCATTTCTGTGCCAAAAGAAAAGCTTTCAAGAAGATGCAGAG
ATGAATAAGCTTGGGCAGAGGAAGCAATCCAGTATAAGGAGCTCAGATGAAATCCACTTA
AACAGTTTAAACAATCCTCCAAGGCAATACCAGAAAATAATGAAGCGTCTCATTAAAAGA
TATGTACTGAAAGCTCAGATAGATAAGGAAAGTGATGAAGTCAATGAAGGTGAACTGAAG
GAAATTAAACAGGACATCTCAAGTCTCCGGTATGAACTCCTTGAGGAAAAATCTCAGAAT
TCTGAAGATCTGGCAGAACTTATAAGGAAACTTGGGGAAAAACTGTCAATTGACTCTAAG
GAAGAGGAAAGCAAGAGATAA
>XM_030043152.2 PREDICTED: Aquila chrysaetos chrysaetos transient receptor potential cation channel subfamily C member 6 (TRPC6), mRNA
GAATGGAAATTTGCAAGGGCTAAACTTTGGTTTTCGTACTTTGAAGAAGGGAGAACTCTT
CCAGTACCCTTCAACTTAGTGCCAAGCCCAAAATCTTTGTTGTATCTCCTACTCAGAATC
AAAAAATGTATTTCTAAACCATTTCTGTGCCAAAAGAAAAGCTTTCAGGAAGATGCAGAG
ATGAACAAGCTTGGTCAAAGGAAGCAATCAAGTATAAGAAGCTCAGATGAAATCCACTTA
AACAGTTTAAACAATCCTCCAAGGCAATACCAGAAAATAATGAAGCGTCTCATTAAAAGA
TACGTACTGAAAGCTCAGATAGATAAGGAAAGTGATGAAGTCAATGAAGGAGAACTGAAG
GAAATTAAACAGGACATCTCAAGTCTCCGGTATGAACTCCTTGAGGAAAAATCTCAAAAT
TCTGAAGATCTGGCAGAACTTATAAGGAAACTTGGGGAAAAACTGTCAATTGACTCTAAG
GAAGAAGAAAGCAAGAGATAA
>XM_026858305.1 PREDICTED: Athene cunicularia transient receptor potential cation channel subfamily C member 6 (TRPC6), transcript variant X2, mRNA
GAATGGAAATTTGCAAGGGCTAAACTTTGGTTTTCTTACTTTGAAGAAGGGAGAACTCTT
CCAGTACCCTTCAACTTAGTGCCAAGCCCAAAGTCTTTGCTGTATCTCCTACTCAGAATC
AAAAACTGTATTTCTAAACCATTTCTGTGCCAAAAGAAAAGCTTTAAGGAAGATGCAGAG
ATGAACAAGCTTGGTCAAAGGAAGCAATCAAGTATAAGAAGCTCGGATGAAATCCATTTA
AACAGTTTAAACAATCCTCCAAGGCAATACCAGAAAATAATGAAGCGCCTCATTAAAAGA
TATGTACTGAAGGCTCAGATAGATAAGGAAAGTGATGAAGTCAATGAAGGTGAACTTAAA
GAAATTAAACAGGACATCTCAAGTCTCCGGTATGAACTCCTTGAGGAAAAATCTCAAAAT
TCTGAAGATCTGGCAGAACTTATACGGAAACTTGGAGAAAAACTGTCAGTTGACTCTAAG
GAAGAAGAAAGCAAGAGATAA
>XM_014965706.1 PREDICTED: Calidris pugnax transient receptor potential cation channel, subfamily C, member 6 (TRPC6), transcript variant X2, mRNA
GAATGGAAATTTGCAAGGGCTAAACTTTGGTTTTCTTACTTTGAAGAAGGGAGGACTCTT
CCAGTACCCTTCAACTTAGTGCCAAGCCCAAAATCTTTGCTGTATCTCCTACTCAGAATC
AAAAAATGTATTTCTAAACCATTTCTGTGCCAAAAGAAAAGCTTTCAGGAAGATGCAGAG
ATGAACAAGCTTGGTCAAAGGAAGCAATCAAGTATAAGAAGCTCAGATGAAATCCATTTA
AACAGTTTAAACAATCCTCCAAGGCAATACCAGAAGATAATGAAGCGTCTCATTAAAAGA
TATGTACTGAAAGCTCAGATAGATAAGGAAAGTGATGAAGTCAATGAAGGTGAACTGAAG
GAAATTAAACAGGATATCTCAAGTCTCCGGTATGAACTCCTTGAGGAAAAATCTCAGAAT
TCTGAAGATCTGGCAGAACTTATACGGAAACTTGGGGAAAAACTGTCGATTGACTCTAAG
GAAGAAGAAAGCAAGAGATAA
>XM_054381205.1 PREDICTED: Indicator indicator transient receptor potential cation channel subfamily C member 6 (TRPC6), mRNA
GAATGGAAATTTGCAAGGGCTAAACTTTGGTTTTCTTACTTTGAAGAAGGGAGAACTCTC
CCAGTACCCTTCAACTTAGTGCCAAGCCCAAAATCTTTGCTGTATCTCCTACTCAAAATC
AAAAAATGTATTTTAAAACCATTTCTGTGCCAAAAGAAAAGCTTTCAGGAAGATGCAGAG
ATGAATACGCTTGGTCAAAGGAAGCAATCAAGTATAAGAAGCTCAGATGAAATCCACTTA
AACAGTTTAAACAATCCTCCGAGGCAATACCAGAAAATAATGAAGCGCCTCATTAAAAGA
TATGTACTGAAAGCTCAGATAGATAAAGAAAGTGATGAAGTCAATGAAGGTGAGCTGAAG
GAAATTAAACAGGACATCTCAAGTCTTCGGTATGAGCTCCTTGAGGAAAAGTCTCAAAAT
TCTGAAGATCTTGCAGAACTTATCAGGAAACTTGGTGAAAAACTGTCAATTGACACTAAG
GAAGAGGAAAGCAAGAGATAA
>XM_054056501.1 PREDICTED: Cuculus canorus transient receptor potential cation channel subfamily C member 6 (TRPC6), transcript variant X3, mRNA
GAATGGAAATTTGCAAGGGCTAAACTTTGGTTTTCCTACTTTGAAGAAGGGAGAACTCTT
CCAGTACCCTTCAACTTAGTGCCAAGTCCCAAATCTTTGCTGTATCTCCTCCTCAGAATC
AAAAAATGGATTTCTAAACCATTTCTGTGTCAAAAGAAAAGCTTTCAAGAGGATGCAGAG
ATGAACAAGCTTGGTCAAAGGAAGCAGTCAAGTATAAGAAGCTCAGATGAAGTCCACTTA
AACAGTTTAAACAATCCTCCAAGGCAATACCAGAAAATAATGAAGCGTCTCATTAAAAGA
TATGTACTGAAAGCTCAGATAGATAAGGAAAGTGATGAAGTCAATGAAGGTGAACTGAAG
GAAATTAAACAGGACATCTCAAGTCTCCGGTATGAACTCCTTGAGGAAAAATCTCAGAAT
TCTGAAGATCTGGCAGAACTTATAAGAAAACTTGGGGAGAAACTGTCAATTGACTCTAAG
GAAGAAGAAAGCAAGAGATAA
>XM_033053224.1 PREDICTED: Catharus ustulatus transient receptor potential cation channel subfamily C member 6 (TRPC6), transcript variant X1, mRNA
GAATGGAAATTTGCAAGGGCTAAACTTTGGTTTTCTTATTTTGAAGAAGGGAGAACTCTT
CCAGTACCCTTCAACTTAGTGCCAAGCCCAAAATCTTTGCTGTATCTCCTAATCAGAATA
AAAAAATGTATTTCTAAACCATTTTTGTGCCAAAAGAAAAGCTTTCAGGAAGATGCAGAG
ATGAACAAGCTTGGCCAAAGGAAGCAATCAAGTATAAGAAGCTCAGATGAAATCCACTTA
AACAGTTTAAACAATCCTCCAAGACAATACCAGAAAATAATGAAGCGTCTTATTAAAAGA
TATGTGTTGAAAGCTCAGATAGACAAGGAAAGTGATGAAGTCAATGAAGGTGAATTGAAG
GAAATTAAACAGGACATCTCAAGTCTCCGATATGAACTCCTTGAGGAAAAATCTCAGAAT
TCTGAAGATCTGGCAGAACTCATAAGGAAACTTGGGGAAAAACTGTCACTTGACTCTAAG
GAAGAAGAAAGCAAGAGATAA
>XM_054801529.1 PREDICTED: Grus americana transient receptor potential cation channel subfamily C member 6 (TRPC6), transcript variant X3, mRNA
GAATGGAAATTTGCAAGGGCTAAACTTTGGTTTTCTTACTTTGAAGAAGGGAGAACTCTC
CCAGTACCATTCAACTTAGTGCCAAGCCCAAAATCTTTGCTGTATCTCCTACTCAGAATC
AAAAAATGGATTTCAAAACCATTTCTGTGCCAAAAGAAGAGCTTTCAGGAAGATGCAGAA
ATGAACAAGCTTGGCCAAAGGAAGCAATCAAGTATAAGAAGCTCAGATGAAATCCACTTA
AACAGTTTAAACAATCCTCCAAGGCAATACCAGAAAATAATGAAGCGTCTCATTAAAAGA
TATGTACTGAAAGCTCAGATAGATAAGGAAAGTGATGAAGTCAATGAAGGTGAACTGAAG
GAAATTAAACAGGACATCTCAAGTCTCCGTTATGAACTCCTTGAGGAAAAATCCCAGAAT
TCTGAAGATCTGGCAGAACTTATAAGGAAACTTGGGGAAAAACTGTCAATTGACTCTAAG
GAAGAAGAAAGCAAGAGATAA
>XM_054164584.1 PREDICTED: Dryobates pubescens transient receptor potential cation channel subfamily C member 6 (TRPC6), mRNA
GAATGGAAATTTGCAAGGGCTAAACTTTGGTTTTCTTACTTTGAAGAAGGAAGAACCCTT
CCAGTACCCTTCAACTTAGTGCCAAGCCCAAAGTCTTTGCTGTATCTCCTACTCAAAATC
AAAAGATGTATTTTTAAACCATTTCAGTGCCAAAAGAAAAGCTTTCAGGAAGATGCAGAG
ATGAACAAGCTTGGTCAAAGGAAGCAATCAAGTATAAGAAGCTCAGATGAAATCCACTTG
AACAGTTTAAACAATCCTCCAAGGCAATACCAGAAAATAATGAAGCGCCTCATTAAAAGA
TATGTGCTGAAAGCTCAGATAGATAAAGAAAGTGATGAAGTCAATGAAGGTGAGCTGAAG
GAAATTAAACAGGACATCTCAAGTCTCCGGTACGAACTCCTTGAGGAAAAGTCTCAAAAT
TCTGAAGATCTTGCAGAACTTATCAGGAAACTTGGGGAAAAGCTGTCACTTGACACCAAG
GAAGAGGAAAGCAAGAGATAA
>XM_008628838.2 PREDICTED: Corvus brachyrhynchos transient receptor potential cation channel subfamily C member 6 (TRPC6), mRNA
GAATGGAAATTTGCAAGGGCTAAACTTTGGTTTTCCTACTTTGAAGAAGGGAGAACTCTT
CCAGTACCCTTCAACCTAGTGCCAAGCCCAAAATCTTTGCTGTATCTTCTAATCAGAATC
AAAAAATGTATATCTAAACCATTTTTGTGCCAAAAGAAAAGCTTTCAGGAAGACGCAGAG
ATGAACGAGCTTGGTCAAAGGAAGCAATCAAGTATAAGAAGCTCAGATGAAATCCACTTA
AACAGTTTAAACAATCCTCCAAGACAATACCAGAAAATAATGAAGCGTCTTATTAAGAGA
TATGTGTTGAAAGCTCAGATAGATAAGGAAAGTGATGAAGTCAATGAAGGTGAACTGAAG
GAAATTAAACAGGACATCTCGAGTCTCCGGTATGAACTCCTTGAGGAAAAATCTCAGAAT
TCTGAAGATCTGGCAGAACTTATAAGGAAACTTGGGGAAAAACTGTCAATTGACTCTAAG
GAAGAAGAAAGCAAGAGATAA
>XM_059817646.1 PREDICTED: Gavia stellata transient receptor potential cation channel subfamily C member 6 (TRPC6), mRNA
GAATGGAAATTTGCAAGGGCTAAACTTTGGTTTTCTTACTTTGAAGAAGGACGAACGCTT
CCAGTACCCTTCAACTTAGTGCCAAGCCCAAAATCTTTGCTATATCTCCTACTCAGAATC
AAAAAATGGATTTCTAAACCATTTCTGTGCCAGAAGAAGAGCTTTCAGGAAGATGCAGAG
ATGAACAAGCTTGGTCAGAGGAAGCAATCAAGTATAAGAAGCTCAGACGAAATCCACTTA
AACAGTTTAAACAATCCTCCAAGGCAATACCAGAAAATAATGAAGCGTCTCATTAAAAGA
TATGTACTGAAAGCTCAGATAGATAAGGAAAGTGATGAAGTTAATGAAGGTGAACTGAAG
GAAATTAAACAGGACATCTCAAGTCTCCGGTATGAACTCCTTGAGGAAAAATCACAAAAT
TCTGAAGATCTGGCAGAACTTATAAGGAAACTTGGGGAAAAACTGTCAATTGACTCTAAG
GAAGAAGAAAGCAAGAGATAA
>XM_023920602.1 PREDICTED: Cyanistes caeruleus transient receptor potential cation channel subfamily C member 6 (TRPC6), mRNA
GAATGGAAATTTGCAAGGGCTAAACTTTGGTTTTCTTACTTTGAAGAAGGGAGAACTCTT
CCAGTACCCTTCAACTTAGTGCCAAGCCCAAAATCTTTGCTGTATCTTCTAATCAGAATC
AAAAAATGTATTTCTAAACCATTTTTGTGCCAAAAGAAAAGCTTTCAGGAAGATGCAGAG
ATGAACAAGCTTGATCAAAGGAAGCAATCGAGTATAAGAAGCTCAGATGAAATCCACTTA
AACAGTTTAAACAATCCTCCAAGACAATACCAGAAAATCATGAAGCGTCTCATTAAAAGA
TACGTGTTGAAAGCTCAGATAGATAAGGAAAGTGATGAAGTCAATGAAGGTGAATTGAAG
GAAATTAAACAGGACATCTCAAGTCTCCGGTATGAACTCCTTGAGGAAAAATCTCAGAAT
TCTGAAGATCTGGCAGAACTTATAAGGAAACTTGGGGAAAGACTGTCACTTGACTCTAAG
GAAGAAGAAAGCAAGAGATAA
>XM_041487426.1 PREDICTED: Pyrgilauda ruficollis transient receptor potential cation channel subfamily C member 6 (TRPC6), mRNA
GAATGGAAATTTGCAAGGGCTAAACTTTGGTTTTCCTACTTTGAAGAAGGGAGAACTCTT
CCAGTACCCTTCAACTTAGTACCAAGCCCAAAATCTTTGCTGTATCTCCTAATCAGAATA
AAAAAATGTATTTCTAAGCCATTTTTGTGCCAAAAGAAAAGCTTTCAGGAAGATGCAGAG
ATGAACAAGCTTGGTCAAAGGAAGCAATCGAGTATCAGAAGTTCAGATGAAATCCACTTA
AACAGTTTAAACAATCCTCCAAGACAATACCAGAAAATAATGAAGCGTCTTATTAAAAGA
TACGTCTTGAAAGCTCAGATAGATAAGGAAAGTGATGAAGTCAATGAAGGTGAATTGAAG
GAAATTAAACAGGACATTTCAAGTCTCCGGTATGAACTCCTTGAGGAAAAATCTCAGAAT
TCTGAAGATCTGGCAGAACTTATAAGGAAACTTGGGGAAAAACTGTCACTTGACTCTAAG
GAAGAAGAAAGCAAGAGATAA
>XM_050894763.1 PREDICTED: Gymnogyps californianus transient receptor potential cation channel subfamily C member 6 (TRPC6), mRNA
GAATGGAAATTTGCAAGAGCTAAACTTTGGTTTTCTTACTTTGAAGAAGGGAGAACTCTT
CCAGTACCCTTCAACTTAGTGCCAAGCCCGAAATCTTTGCTGTATCTCCTACTCAGAATC
AAAAAATGTATTTCTAAACCATTTCTGTGCCAAAAGAAGAGCTTTCAGGAAGATGCAGAG
ATGAACAAGCTTGGTCAAAGGAAGCAATCAAGTATAAGAAGCTCAGATGAAATCCACTTA
AACAGTTTAAACAATCCTCCAAGGCAATACCAGAAAATAATGAAGCGTCTCATTAAAAGA
TATGTACTGAAAGCTCAGATAGATAAGGAAAGTGATGAAGTCAATGAAGGTGAACTGAAG
GAAATTAAACAGGACATCTCAAGTCTCCGGTATGAACTCCTTGAGGAAAAATCTCAAAAT
TCTGAAGATCTGGCAGAACTTATACGGAAACTTGGGGAAAAACTGTCAATTGACTCTAAG
GAAGAAGAAAGCAGGAGATAA
>XM_059838604.1 PREDICTED: Haemorhous mexicanus transient receptor potential cation channel subfamily C member 6 (TRPC6), mRNA
GAATGGAAATTTGCAAGGGCTAAACTTTGGTTTTCTTACTTTGAAGAAGGGAGAACTCTT
CCAGTACCCTTCAACTTAGTGCCAAGCCCAAAATCTTTGCTGTATCTCCTAATCAGAATA
AAAAAATGTATTTCTAAACCATTTTTGTGCCAAAAGAAAAGCTTTCAGGAAGATGCAGAG
ATGAACAAGCTTGGTCAAAGGAAGCAATCGAGTATAAGAAGCTCAGATGAAATCCACTTA
AACAGTTTAAACAATCCTCCAAGACAATACCAGAAAATAATGAAGCGTCTAATTAAAAGA
TACGTGTTGAAGGCTCAGATCGATAAGGAAAGTGATGAAGTCAATGAAGGTGAATTGAAG
GAAATTAAACAGGACATCTCAAGTCTCCGGTATGAACTCCTTGAGGAGAAATCTCAGAAT
TCTGAAGATCTGGCAGAACTTATAAGGAAACTTGGGGAAAAACTGTCACTCGACTCTAAG
GAAGAAGAAAGCAAGAGATAA
>XM_010578199.1 PREDICTED: Haliaeetus leucocephalus transient receptor potential cation channel, subfamily C, member 6 (TRPC6), mRNA
GAATGGAAATTTGCAAGGGCTAAACTTTGGTTTTCATACTTTGAAGAAGGGAGAACTCTT
CCAGTACCCTTCAACTTAGTGCCAAGCCCCAAATCTTTGTTGTATCTCCTACTCAGAATC
AAAAAATGTATTTCTAAACCATTTCTGTGCCAAAAGAAAAGCTTTCAGGAAGACGCAGAG
ATGAACAAGCTTGGTCAAAGGAAGCAGTCAAGTATAAGAAGCTCAGATGAAATCCACTTA
AACAGTTTAAACAATCCTCCAAGGCAATACCAGAAAATAATGAAGCGTCTCATTAAAAGA
TACGTACTGAAAGCTCAGATAGATAAGGAAAGTGATGAAGTCAATGAAGGTGAACTGAAG
GAAATTAAACAGGACATCTCAAGTCTCCGGTATGAACTCCTTGAGGAAAAATCTCAAAAT
TCTGAAGATCTGGCAGAACTTATAAGGAAACTTGGGGAAAAACTGTCAATTGACTCTAAG
GAAGAAGAAAGCAAGAGATAA
>XM_039718720.1 PREDICTED: Passer montanus transient receptor potential cation channel subfamily C member 6 (TRPC6), mRNA
GAATGGAAATTTGCAAGGGCTAAACTTTGGTTTTCTTACTTTGAAGAAGGGAGAACTCTT
CCAGTACCCTTCAACTTAGTGCCAAGCCCAAAATCTTTGCTGTATCTCCTAATCAGAATA
AAAAAATGTATTTCTAAACCATTTTTGTGCCAAAAGAAAAGCTTTCAGGAAGACGCAGAG
ATGAACAAGCTTGGTCAAAGGAAGCAATCGAGTATAAGAAGCTCAGATGAAATCCACTTA
AACAGTTTAAACAATCCTCCAAGACAATATCAGAAAATAATGAAGCGTCTTATTAAAAGA
TACGTGTTGAAAGCTCAGATAGATAAGGAAAGTGATGAAGTCAATGAAGGTGAATTGAAG
GAAATTAAACAGGACATTTCAAGTCTCCGGTATGAACTCCTTGAGGAAAAATCTCAGAAT
TCGGAAGATCTGGCAGAACTTATAAGGAAACTTGGGGAAAAACTGTCACTTGACTCTAAG
GAAGAAGAAAGCAAGAGATAA
>XM_038148428.1 PREDICTED: Motacilla alba alba transient receptor potential cation channel subfamily C member 6 (TRPC6), transcript variant X3, mRNA
GAATGGAAATTTGCAAGGGCTAAACTTTGGTTTTCTTACTTTGAAGAAGGGAGAACTCTT
CCAGTACCCTTCAACTTAGTGCCAAGCCCAAAATCTTTGCTGTATCTCCTAATCAGAATC
AAAAAATGTATTTCTAAACCATTTTTGTGCCAAAAGAAAAGCTTTCAGGAAGATGCAGAG
ATGAACAAGCTTGGTCAAAGGAAGCAATCGAGTATAAGAAGCACAGATGAAATCCATTTA
AACAGTTTAAACAATCCTCCAAGACAATACCAGAAAATAATGAAGCGTCTTATTAAAAGA
TACGTGTTGAAAGCTCAGATAGATAAGGAAAGTGATGAAGTCAATGAAGGTGAATTGAAG
GAAATTAAACAAGACATCTCAAGTCTCCGGTATGAACTCCTTGAGGAAAAATCTCAGAAT
TCTGAAGATCTGGCAGAACTTATAAGGAAACTTGGGGAAAAACTGTCACTTGACTCTAAG
GAAGAAGAAAGCAAGAGATAA
>XM_056329613.1 PREDICTED: Falco biarmicus transient receptor potential cation channel subfamily C member 6 (TRPC6), transcript variant X2, mRNA
GAATGGAAATTTGCCAGGGCTAAACTTTGGTTTTCTTACTTTGAAGAAGGAAGAACTCTT
CCAGTACCCTTCAATTTAGTGCCAAGCCCAAAATCTTTGCTGTATCTCCTACTCAGAATC
AAAAAATGTATTACTAAACCATTTCTGTGCCAAAAGAAAAGCTTCCAGGAGGATGCAGAG
ATGAACAAGCTTGGTCAAAGGAAGCAATCAAGTATAAGAAGCTCAGATGAAATCCACTTA
AACAGTTTAAACAATCCTCCAAGGCAGTACCAGAAAATAATGAAACGTCTCATTAAAAGA
TATGTACTGAAAGCTCAGATAGATAAGGAAAGCGATGAAGTCAATGAAGGTGAACTGAAG
GAAATTAAACAGGACATCTCAAGTCTCCGGTATGAACTCCTTGAGGAAAAATCTCAAAAT
TCTGAAGATCTGGCAGAACTTATAAGGAAACTTGGTGAAAAACTGTCAATTGACTCTAAG
GAAGAAGAAAGCAAGAGATAA
>XM_002198089.6 PREDICTED: Taeniopygia guttata transient receptor potential cation channel subfamily C member 6 (TRPC6), mRNA
GAATGGAAATTTGCAAGGGCTAAACTTTGGTTTTCTTACTTTGAAGAAGGGCGAACTCTT
CCAGTACCCTTCAACTTAGTGCCAAGCCCAAAATCTTTGCTGTATCTCCTAATCAGAATC
AAAAAATGTATTTCTAAACCATTTTTGTGCCAAAAGAAAAGCTTTCAGGAAGATGCAGAG
ATGAACAAGCTTGGTCAGAGGAAGCAATCGAGTATCAGAAGCTCAGATGAAATCCACTTA
AACAGTTTAAACAATCCTCCAAGACAGTATCAGAAAATAATGAAGCGTCTTATTAAAAGA
TATGTGTTGAAAGCTCAGATAGATAAGGAAAGTGATGAAGTCAATGAAGGTGAATTGAAG
GAAATCAAACAGGACATCTCAAGTCTCCGGTATGAACTCCTTGAGGAAAAATCTCAGAAT
TCTGAAGATCTGGCAGAACTTATAAGGAAGCTTGGGGAAAAACTGTCACTTGACTCTAAG
GAAGAAGAAAGCAAGAGATAA
>XM_009938489.1 PREDICTED: Opisthocomus hoazin transient receptor potential cation channel, subfamily C, member 6 (TRPC6), mRNA
GAATGGAAATTTGCAAGGGCTAAACTTTGGTTTTCTTACTTTGAAGAAGGGAGAACTCTT
CCAGTACCCTTCAACTTGGTGCCAAGCCCGAAATCTTTGCTGTATTTCCTACTCAGAATC
AAAAAATGGATTTCTAAGCCATTTCTGTGCCAAAAGAAAAGCTTTCAGGAAGATGCAGAA
ATGAACAAGCTTGGTCAAAGGAAGCAATCAAGTATAAGAAGCTCAGATGAAATCCACTTA
AACAGTTTAAACAATCCTCCAAGGCAATACCAGAAAATAATGAAGCGTCTCATTAAAAGA
TACGTACTGAAAGCTCAGATAGATAAAGAAAGTGATGAAGTCAATGAAGGTGAACTGAAG
GAAATTAAACAGGACATCTCAAGTCTCCGGTATGAACTCCTTGAGGAAAAGTCTCAGAAT
TCTGAAGATCTGGCAGAACTTATAAGGAAACTTGGGGAAAAACTATCAATTGACTCTAAG
GAGGAAGAAAGCAAGAGATAA
>XM_031049590.2 PREDICTED: Melopsittacus undulatus transient receptor potential cation channel subfamily C member 6 (TRPC6), mRNA
GAATGGAAATTTGCAAGGGCTAAACTTTGGTTTTCTTACTTTGAAGAAGGGAGAACTCTT
CCAGTACCCTTCAACTTAGTGCCAAGCCCCAAATCTTTGCTTTATCTCCTACTCAGAATC
AAAAAATGTATTTCTAAACCATTTCTGTGCCAAAAGAAGAGCTTTCAGGAAGATGCAGAG
ATGAACAAGCTTGGTCAAAGGAAGCAATCAAGTATAAGAAGCTCAGATGAAATTCACTTA
AACAGTTTAAACAATCCTCCAAGGCAATACCAGAAAATAATGAAGCGTCTCATTAAAAGA
TATGTACTGAAAGCTCAGATAGATAAGGAAAGTGATGAAGTCAATGAAGGTGAACTGAAG
GAAATTAAACAGGACATCTCAAGTCTTCGGTATGAACTCCTTGAGGAAAAATCTCAAAAT
TCTGAAGATCTGGCAGAACTTATAAGGAAACTTGGGGAAAAACTGTCAATTGACTCTAAG
GAAGAAGAAAGCAAGAGATAA
>XM_040055288.2 PREDICTED: Hirundo rustica transient receptor potential cation channel subfamily C member 6 (TRPC6), mRNA
GAATGGAAATTTGCAAGGGCTAAACTTTGGTTTTCTTACTTTGAAGAAGGGAGAACTCTT
CCAGTACCCTTCAACTTAGTGCCAAGCCCAAAATCTTTGCTGTATCTCCTAATCAGAATC
AAAAAATGCATTTCTAAACCATTTTTGTGCCAAAAGAAAAGCTTTCAGGAAGATGCAGAG
ATGAACAAGCTTGGTCAAAGGAAGCAATCGAGTATAAGAAGCTCAGATGAAATCCACTTA
AACAGTTTAAACAATCCTCCAAGACAATACCAGAAGATAATGAAGCGTCTTATTAAAAGA
TATGTGTTGAAAGCTCAGATAGATAAGGAGAGTGATGAAGTCAATGAAGGTGAATTGAAG
GAAATTAAACAGGACATCTCAAGTCTCCGGTATGAACTCCTTGAGGAAAAATCTCAGAAT
TCTGAAGATCTGGCAGAACTTATAAGGAAACTTGGGGAAAAACTGTCACTTGACTCCAAG
GAAGAAGAAAGCAAGAGATAA
>XM_054187774.1 PREDICTED: Rissa tridactyla transient receptor potential cation channel subfamily C member 6 (TRPC6), mRNA
GAGTGGAAATTTGCAAGGGCTAAACTTTGGTTTTCTTACTTTGAAGAAGGGAGAACTCTT
CCAGTACCCTTCAATTTAGTGCCAAGCCCAAAATCTTTGCTGTATCTCCTACTCAGAATC
AAAAAATGTATTTCTAAACCATTTCTGTGCCAAAAGAAAAGCTTTCAGGAAGATGCAGAG
ATGAACAAGCTTGGTCAAAGGAAGCAATCAAGTATAAGAAGCTCAGATGAAATCCATTTA
AACAGTTTAAACAATCCTCCAAGGCAATACCAGAAAATAATGAAGCGTCTCATTAAAAGA
TATGTACTGAAAGCTCAGATAGATAAGGAAAGTGATGAAGTCAATGAAGGTGAACTGAAG
GAAATTAAACAGGATATCTCAAGTCTCCGGTATGAACTCCTTGAGGAAAAATCTCAGAAT
TCTGAAGATCTGGCAGAACTTATAAGGAAACTTGGGGAAAAACTGTCAATTGACTGTAAA
GAAGAAGAAAGCAAGAGATAA
>XM_009476907.1 PREDICTED: Nipponia nippon transient receptor potential cation channel, subfamily C, member 6 (TRPC6), mRNA
GAATGGAAATTTGCAAGGGCTAAACTTTGGTTTTCTTACTTTGAAGAAGGGAGAACTCTT
CCAGTTCCCTTCAACTTAGTGCCAAGCCCAAAATCTTTGCTGTATCTCCTACTCAGAATC
AAAAAATGGATTTCTAAACCATTTCTGTGCCAAAAGAAAAGCTTTCAGGAAGATGCAGAG
ATGAACAAGCTTGGTCAAAGGAAGCAATCAAGTGTAAGAAGCTCAGATGAAATCCACTTA
AACAGTTTAAACAATCCTCCGAGGCAATATCAGAAAATAATGAAGCGTCTCATTAAAAGA
TATGTACTGAAAGCTCAGATAGATAAGGAAAGTGATGAAGTCAATGAAGGTGAACTGAAG
GAAATTAAACAGGACATCTCAAGTCTCCGGTATGAACTCCTTGAAGAAAAATCTCAAAAT
TCTGAAGATTTGGCAGAACTTATAAGGAAACTTGGGGAAAAGCTGTCAATTGACTCTAAG
---GAAGAAGAAAGCAAGAGA
>XM_021529330.2 PREDICTED: Lonchura striata transient receptor potential cation channel subfamily C member 6 (TRPC6), mRNA
GAATGGAAATTTGCAAGGGCTAAACTTTGGTTTTCTTACTTTGAAGAAGGGAGAACTCTT
CCAGTACCCTTCAACTTAGTACCAAGCCCAAAATCTTTGCTGTATCTCCTAATCAGAATC
AAAAAATGTATTTCTAAACCATTTTTGTGCCAAAAGAAAAGCTTTCAGGAAGATGCAGAG
ATGAACAAGCTTGGTCAGAGGAAGCAATCAAGTATAAGAAGCTCAGATGAAATCCACTTA
AACAGTTTAAACAATCCTCCAAGACAATATCAGAAAATAATGAAGCGTCTTATTAAAAGA
TATGTTTTGAAAGCTCAGATAGATAAGGAAAGTGATGAAGTCAATGAAGGTGAATTGAAG
GAAATCAAACAGGACATCTCAAGTCTCCGGTATGAACTCCTTGAGGAAAAGTCTCAGAAT
TCTGAAGATCTGGCAGAACTTATAAGGAAACTTGGGGAAAAACTGTCACTTGACTCTAAG
GAAGAAGAAAGCAAGAGATAA
>XM_015647785.1 PREDICTED: Parus major transient receptor potential cation channel subfamily C member 6 (TRPC6), mRNA
GAATGGAAATTTGCAAGGGCTAAACTTTGGTTTTCTTACTTTGAAGAAGGGAGAACTCTT
CCAGTACCTTTCAACTTAGTGCCAAGTCCAAAATCTTTGCTGTATCTTCTAATCAGAATC
AAAAAATGTATTTCTAAACCATTTTTGTGCCAAAAGAAAAGCTTTCAGGAAGATGCAGAG
ATGAACAAGCTTGATCAAAGGAAGCAGTCGAGTATAAGAAGCTCAGATGAAATCCACTTA
AATAGTTTAAACAATCCTCCAAGACAATACCAGAAAATCATGAAGCGTCTCATTAAAAGA
TACGTGTTGAAAGCTCAGATAGATAAGGAAAGTGATGAAGTCAACGAAGGTGAATTGAAG
GAAATTAAACAGGACATCTCAAGTCTCCGGTATGAACTCCTTGAGGAAAAATCTCAGAAT
TCTGAAGATCTGGCAGAACTTATAAGGAAACTTGGGGAAAAATTGTCACTTGACTCTAAG
GAAGAAGAAAGCAAGAGATAA
>XM_026034962.1 PREDICTED: Nothoprocta perdicaria transient receptor potential cation channel subfamily C member 6 (TRPC6), transcript variant X2, mRNA
GAATGGAAATTTGCAAGGGCTAAACTTTGGTTTTCTTACTTTGAAGAAGGAAGAACTCTT
CCAGTACCCTTCAATTTAGTGCCCAGCCCTAAGTCTTTGCTGTATCTCTTACTGAGAATC
AAAAAATGGATCTCTAAACCATTTCTGTGCCAAAAGAAAAACTTTCAGGAAGATGCAGAG
ATGAACAAGCTTGATCAAAGAAAGCAATCAAGTGTAAGAAGCTCAGATGAAATACATTTA
AACAGTTTAAACAATCCTCCAAGACAGTACCAGAAAATAATGAAGCGTCTCATTAAACGA
TATGTACTGAAAGCTCAGATAGACAAAGAAAGTGATGAAGTCAATGAAGGTGAACTGAAG
GAAATTAAACAGGATATCTCAAGTCTCCGTTACGAACTCCTGGAGGAAAAAACTCAAAAT
TCGGAGGACCTGGCAGAGCTCATAAGGAAGCTTGGGGAAAAATTGTCAATTAACTCGAAG
GAAGAAGATAGCAGGAGATAG
>XM_009674344.1 PREDICTED: Struthio camelus australis transient receptor potential cation channel, subfamily C, member 6 (TRPC6), transcript variant X2, mRNA
GAGTGGAAATTTGCAAGGGCTAAACTTTGGTTTTCTTACTTCGAAGAAGGGAGGACTCTT
CCTGTACCCTTCAACTTAGTGCCAAGCCCAAAATCTTTGCTGTACCTCTTACTAAGAATC
AAAAAATGGATCTCTAAACCATTTCTGTGCCAAAAGAAAAGTTTTCAGGAGGATGCAGAG
ATGAACAAGCTTGGTCAAAGGGAGCAGTCAAGTATAAGAAGCTCAGATGAAATCCACTTA
AACAGTTTAAACAATCCTCCAAGACAGTATCAGAAAATAATGAAGCGTCTCATTAAAAGA
TACGTACTGAAAGCTCAGATAGATAAAGAAAGTGATGAAGTCAATGAAGGTGAACTGAAG
GAAATTAAACAGGACATCTCGAGTCTCCGTTATGAACTCCTTGAAGAAAAAACTCAAAAT
TCAGAAGACCTGGCAGAGCTTATAAGGAAGCTTGGGGAAAAACTGTCGATTGACTCTAAG
GAAGAAGAAAGCAAGAGATAG
>XM_061457832.1 PREDICTED: Pezoporus flaviventris transient receptor potential cation channel subfamily C member 6 (TRPC6), mRNA
GAATGGAAATTTGCAAGGGCTAAACTTTGGTTTTCTTACTTTGAAGAAGGGAGAACTCTT
CCAGTACCCTTCAATTTAGTGCCAAGCCCCAAATCTTTGCTTTATTTCCTACTTAGAATC
AAAAAATGTATTTCTAAACCATTTCTGTGCCAAAAGAAGAGCTTTCAGGAAGATGCAGAG
ATGAACAAGCTTGGTCAAAGGAAACAATCCAGTATAAGAAGCTCAGATGAAATCCACTTA
AACAGTTTAAACAATCCTCCAAGGCAATACCAGAAAATAATGAAGCGTCTCATTAAAAGA
TATGTACTGAAAGCTCAGATAGATAAGGAAAGTGATGAAGTCAATGAAGGTGAACTGAAA
GAAATTAAACAGGACATCTCAAGTCTTCGATATGAACTCCTTGAGGAAAAATCTCAAAAT
TCTGAAGATCTGGCAGAACTTATAAGGAAACTTGGGGAAAAACTGTCAATTGACTCTAAG
GAAGAAGAAAGCAAGAGATAA
>XM_014886600.1 PREDICTED: Sturnus vulgaris transient receptor potential cation channel, subfamily C, member 6 (TRPC6), mRNA
GAATGGAAATTTGCAAGGGCTAAACTTTGGTTTTCTTACTTTGAAGAAGGGAGAACTCTT
CCAGTACCCTTCAACTTAGTTCCAAGCCCAAAATCTTTGCTGTATCTCCTAATCAGAATC
AAAAAATGTATTTCTAAACCATTTTTGTGCCAAAAGAAAAGCTTTCAGGAAGATGCAGAG
ATGAACAAGCTTGGTCAAAGGAAGCAATCAAGTATAAGAAGCTCAGATGAAATCCACTTG
AACAGTTTAAACAATCCTCCAAGACAATACCAGAAAATAATGAAACGTCTTATTAAAAGA
TATGTGTTGAAAGCTCAGATAGATAAGGAAAGTGATGAAGTCAATGAAGGTGAATTGAAG
GAAATTAAACAGGACATCTCAAGTCTCCGGTATGAACTCCTTGAGGAAAAATCTCAGAAT
TCTGAAGATCTGGCAGAACTTATAAGGAAACTTGGGGAAAAATTGTCACTTGACTCTAAG
GAAGAAGAAAGCAAGAGATAA
>XM_053936411.1 PREDICTED: Vidua chalybeata transient receptor potential cation channel subfamily C member 6 (TRPC6), mRNA
GAATGGAAATTTGCAAGGGCTAAACTTTGGTTTTCTTACTTTGAAGAAGGGAGAACTCTT
CCAGTACCCTTCAATTTAGTGCCAAGCCCAAAATCTTTGCTCTATCTCCTAATCAGAATT
AAAAAATGTATTTCTAAACCATTTTTGTGCCAAAAGAAAAGCTTTCAGGAAGATGCAGAG
ATGAACAAGCTTGGTCAGAGGAAGCAATCAAGTATAAGAAGCTCAGATGAAATCCACTTA
AACAGTTTAAACAATCCTCCAAGACAATATCAGAAAATAATGAAGCGTCTTATTAAAAGA
TATGTGTTGAAAGCTCAGATAGATAAGGAAAGTGATGAAGTCAATGAAGGTGAATTGAAG
GAAATTAAACAGGACATCTCAAGTCTCCGGTATGAACTCCTTGAAGAAAAATCTCAGAAT
TCTGAAGATCTGGCAGAACTTATAAGGAAACTTGGAGAAAAACTGTCACTTGACTCTAAG
GAAGAAGAAAGCAAGAGATAA
>XM_027467882.2 PREDICTED: Anas platyrhynchos transient receptor potential cation channel subfamily C member 6 (TRPC6), transcript variant X2, mRNA
GAATGGAAATTTGCAAGGGCTAAACTTTGGTTTTCTTACTTTGAAGAAGGGAGGACTCTT
CCAGTACCCTTCAACTTAGTGCCAAGTCCAAAATCTTTGCTGTATCTCTTACTCAGAATC
AAAAAATGGATCTCTAAACCATTTCTGTGCCAAAAGAAAAACTTTCAGGAAGATGCAGAG
ATGAACAAGCTTGGTCAAAGGAAGCAATCAAGTATAAGAAGCTCTGATGAAATCCACTTA
AACAGTCTAAACAATCCTCCAAGACAATACCAGAAAATAATGAAGCGGTTGATTAAAAGA
TATGTACTGAAAGCTCAGATAGATAAGGAAAGTGATGAAGTCAATGAAGGTGAACTGAAG
GAGATCAAACAGGACATTTCAAGTCTCCGGTATGAACTCCTTGAGGAAAAGTCCCAAAAT
TCAGAAGATCTGGCAGAACTTATAAGGAAACTTGGGGAAAAATTGTCAATCAACTCTAAG
GAAGAAGAAAACAAAAGATAA
>XM_026109124.1 PREDICTED: Dromaius novaehollandiae transient receptor potential cation channel subfamily C member 6 (TRPC6), mRNA
GAGTGGAAATTTGCAAGGGCTAAACTTTGGTTTTCTTACTTCGAAGAAGGGAGAACTCTT
CCAGTACCCTTCAACCTAGTGCCAAGCCCAAAATCTTTGCTGTATCTCTTACTGAGGATC
AAAAAATGGATCTCTAAACCATTTCTGTGCCAAAAGAAAAGTTTTCAGGAGGATGCGGAG
ATGAACAAGCTCGGTCAAAGGAAGCAGTCAAGTATAAGAAGCTCAGATGAAATCCACTTA
AACAGTTTAAACAATCCTCCAAGACAGTACCAGAAAATAATGAAACGTCTCATTAAAAGA
TATGTACTGAAAGCTCAGATAGATAAAGAAAGTGATGAAGTCAATGAAGGTGAACTGAAG
GAAATTAAACAGGACATCTCAAGTCTCCGTTATGAACTCCTTGAGGAAAAAACTCAAAAT
TCAGAGGACCTGGCAGAGCTCATAAGGAAGCTTGGGGAAAAACTGTCAATTGACTCTAAG
GAAGAAGAAAACAGGAGATAG
>XM_048078216.1 PREDICTED: Anser cygnoides transient receptor potential cation channel subfamily C member 6 (TRPC6), transcript variant X4, mRNA
GAATGGAAGTTTGCAAGGGCTAAACTTTGGTTTTCTTACTTTGAAGAAGGGAGGACTCTT
CCAGTACCCTTCAACTTAGTGCCAAGTCCAAAATCTTTGCTGTATCTCTTACTCAGAATC
AAAAAATGGATCTCTAAACCATTTCTGTGCCAAAAGAAAAACTTTCAGGAAGATGCAGAG
ATGAATAAGCTTGGTCAAAGGAAGCAATCAAGTATAAGAAGCTCTGATGAAATCCACTTA
AACAGTTTAAACAATCCTCCAAGACAATACCAGAAAATAATGAAGCGTTTGATTAAAAGA
TATGTACTGAAAGCTCAGATAGATAAGGAAAGTGATGAAGTCAATGAAGGTGAACTGAAG
GAGATTAAACAGGACATTTCAAGTCTCCGGTATGAACTCCTTGAGGAAAAATCTCAAAAT
TCAGAAGATCTGGCAGAACTTATAAGGAAACTTGGGGAAAAATTGTCAATCAATTCTAAG
GAAGAAGAAAACAAAAGATAA
>XM_032991171.2 PREDICTED: Tyto alba transient receptor potential cation channel subfamily C member 6 (TRPC6), mRNA
GAATGGAAATTTGCAAGGGCTAAACTTTGGTTTTCTTACTTTGAAGAAGGAAGAACTCTC
CCAGTACCCTTCAACTTAGTGCCAAGCCCCAAAACTTTGTTGTATCTCCTACTAAGAATT
AAAAAATTTATTTCTAAACCATTTCTGTGCCAAAAGAAAAGCTTTGAGGAAGATGCAGAG
ATGAACAAGCTCGGTCAAAGGAAGCAATCAAGTATAAGAAGCTCAGATGAAATCCACTTA
AACAGTTTAAACAATCCTCCAAGGCAATACCAGAAAATAATGAAGCGTCTCATTAAAAGA
TATGTACTGAAAGCTCAGATAGATAAGGAAAGTGATGAAGTCAATGAAGGTGAACTGAAG
GAAATTAAACAGGACATCTCAAGTCTCCGGTATGAACTCCTTGAGGAAAAATCTCAAAAT
TCTGAAGATCTGGCAGAACTTATAAGGAAACTTGGGGAGAAACTGTCAATTGACTCTAAG
GATGAAGAAAGCAAGAGATAA
>XM_042839311.1 PREDICTED: Centrocercus urophasianus transient receptor potential cation channel subfamily C member 6 (TRPC6), mRNA
GAATGGAAATTTGCAAGGGCTAAACTTTGGTTTTCTTACTTTGAAGAAGGGAGGACTCTG
CCAGTACCCTTCAACTTAGTGCCAAGTCCAAAATCTTTGCTGTATCTCTTACTCAGACTC
AAAAAATGGATCACTAAACCATTTATGTGCCAAAAGAAAAGCTTCCAGGAAGATGCAGAG
ATGAACAAGCTTGGTCAAAGGAAGCAATCAAGTATAAGAAGCTCTGATGAAATCCACTTA
AACAGTTTAAACAATCCTCCAAGACAATATCAGAAAATAATGAAGCGTCTGATTAAAAGA
TACGTACTGAAAGCTCAGATAGATAAGGAAAGTGATGAAGTCAATGAAGGTGAACTGAAG
GAGATTAAACAGGACATTTCAAGTCTCCGGTATGAACTGCTTGAGGAAAAATCTCAAAAT
TCAGAAGATTTGGCAGAACTTATAAGGAAACTTGGGGAAAAACTGTCAATCAACTCTAAA
---GAAGAAAGCAAGAGATAA
>XM_031616150.1 PREDICTED: Phasianus colchicus transient receptor potential cation channel subfamily C member 6 (TRPC6), mRNA
GAATGGAAATTTGCAAGGGCTAAACTTTGGTTTTCTTACTTTGAAGAAGGGAGGACTCTG
CCAGTACCCTTCAACTTAGTGCCAAGTCCAAAATCTTTGCTGTATCTCTTACTCAGACTC
AAAAAATGGATCACTAAACCATTTATGTGCCAAAAGAAAAGCTTCCAGGAAGATGCAGAG
ATGAACAAGCTCGGTCAAAGGAAGCAATCAAGTATAAGAAGTTCTGATGAAATCCACTTA
AACAGTTTAAACAATCCTCCAAGACAATATCAGAAAATAATGAAGCGTCTGATTAAAAGA
TATGTACTGAAAGCTCAGATAGATAAGGAAAGTGATGAAGTCAATGAAGGTGAACTGAAG
GAGATTAAACAGGACATTTCAAGTCTCCGGTATGAGCTCCTTGAGGAAAAATCTCAAAAT
TCAGAAGATTTGGCAGAACTTATAAGGAAACTTGGGGAAAAACTGTCAATCAACTCTAAA
---GAAGAAAGCAAGAGATAA
>XM_015852255.2 PREDICTED: Coturnix japonica transient receptor potential cation channel subfamily C member 6 (TRPC6), transcript variant X1, mRNA
GAATGGAAATTTGCAAGGGCTAAACTTTGGTTTTCTTACTTTGAAGAAGGGAGGACTCTT
CCAGTACCCTTCAACTTAGTACCAAGTCCAAAATCTTTGCTGTATCTCTTACTCAGACTC
AAAAAATGGATCACTAAACCATTCATGTGCCAAAAGAAAAGCTTCCAGGAAGATGCAGAG
ATGAACAAGCTTGGTCAAAGGAAGCAGTCAAGTATAAGAAGTTCTGATGAAATCCACTTA
AACAGTTTTAACAATCCTCCAAGACAATATCAGAAAATAATGAAGCGTCTGATTAAAAGA
TATGTACTGAAAGCTCAGATCGATAAGGAAAGTGATGAAGTCAATGAAGGTGAACTGAAG
GAGATTAAACAGGACATTTCAAGTCTCCGGTATGAACTCCTTGAGGAAAAATCTCAAAAT
TCAGAAGATCTGGCAGAACTTATAAGGAAACTTGGGGAAAAACTGTCAATCAACTCTAAA
---GAAGAAAGCAAGAGATAA
>XM_040650423.2 PREDICTED: Gallus gallus transient receptor potential cation channel subfamily C member 6 (TRPC6), transcript variant X3, mRNA
GAATGGAAATTTGCAAGGGCTAAACTTTGGTTTTCTTACTTTGAAGAAGGGAGGACTCTT
CCAGTACCCTTCAACTTAGTACCAAGTCCGAAATCTTTGCTGTATCTCTTACTTAGACTC
AAAAAATGGATCACTAAACCATTTATGTGCCAAAAGAAAAGCTTCCAGGAAGACGCAGAG
ATGAACAAGCTCGGTCAAAGGAAGCAATCAAGTATAAGAAGTTCTGATGAAATTCACTTA
AACAGTTTAAACAATCCTCCAAGACAATATCAGAAAATAATGAAGCGTCTGATTAAAAGA
TACGTACTGAAAGCTCAGATAGATAAGGAAAGTGACGAAGTCAATGAAGGTGAACTGAAG
GAGATTAAACAGGATATTTCAAGTCTCCGATATGAACTCCTTGAGGAAAAATCTCACAAT
TCAGAAGATCTGGCAGAACTTATAAGGAAACTTGGGGAAAAACTGTCAATCAACTCTAAA
---GAAGAAAGCAAGAGATAA
>XM_032198015.1 PREDICTED: Aythya fuligula transient receptor potential cation channel subfamily C member 6 (TRPC6), transcript variant X2, mRNA
GAATGGAAATTTGCAAGGGCTAAACTTTGGTTTTCTTACTTTGAAGAAGGGAGGACTCTT
CCAGTACCCTTCAACTTAGTGCCAAGTCCAAAATCTTTGCTGTATCTCTTACTCAGAATC
AAAAAATGGATCTCTAAACCATTTCTGTGCCAAAAGAAAAACTTTCAGGAAGATGCAGAG
ATGAACAAGCTTGGTCAAAGAAAGCAATCAAGTATAAGAAGCTCTGATGAAATCCACTTA
AACAGTTTAAACAATCCTCCAAGACAATACCAGAAAATAATGAAGCGGTTGATTAAAAGA
TATGTACTGAAAGCTCAGATAGATAAGGAAAGTGATGAAGTCAATGAAGGTGAACTGAAG
GAGATCAAACAGGACATTTCAAGTCTCCGGTATGAACTCCTTGAGGAAAAATCTCAAAAT
TCAGAAGATCTGGCAGAACTTATAAGGAAACTTGGGGAAAAATTGTCAATCAACTCTAAG
GAAGAAGAAAACAAAAGATAA
