# Supplementary material for: Molecular evolution of TRPC4 regulatory sequences supports a role in mammalian thermoregulatory adaptation
Source: PeerJ. 2025 Jul 8;13:e19697. doi: 10.7717/peerj.19697 (PMC12248226; doi:10.7717/peerj.19697)
Supplement: Supplemental Information 1 — Required and optional parameters that are read by the codeml package of PAML. This file is for information only, an explicit value must be selected for Model and the dummy file names must be replaced with explicit paths to function. The sequence and guide tree files are in standard formats (FASTA and Newick, respectively). [file peerj-13-19697-s001.zip › input.files/untrimmed.alignments.with.original.accessions/bird.trpc7.fas]

>XM_049829943.1 PREDICTED: Accipiter gentilis transient receptor potential cation channel subfamily C member 7 (TRPC7), mRNA
GAGTGGAAGTTTGCACGTGCCAAGCTCTGGCTATCCTACTTTGACGAAGGAAGGACTTTA
CCTGCTCCTTTTAATCTAGTGCCAAGCCCTAAATCATTTTATTATCTCATACTGAGAATA
AAAATGTGCCTCATAAAACTCTGCAAATCTAAGGCCAAAAACTGTGAAAATGATCTTGAG
ATGGGGATGCTGAATTCCAAACAACGGAAA---GTTCGTTTTCACTCTAGCGCTCGAAAT
ACAGACATTTTTTCTGGGAAGAATGCTTATAACAAGCCCACAAGATATCAGGTGACAACC
CTACCTCCCTCTGGATTCTACTACCTTGGCCATCTTCAACACACCAAAATAATGAAACGT
CTGATTAAGCGGTATGTACTGAAGGCTCAGGTTGACCGAGAAAATGATGAGGTTAATGAA
GGAGAACTTAAAGAGATTAAGCAAGATATTTCTAGTCTCCGCTATGAACTCTTAGAGGAA
AAGTCACAA------GCTACTGGTGAGCTGGCAAGACTAATACAGCAGCTGAGCGACAAA
TTTGGGAAGAACTTAAATAAGGACATTTGA
>XM_054642833.1 PREDICTED: Agelaius phoeniceus transient receptor potential cation channel subfamily C member 7 (TRPC7), mRNA
GAGTGGAAGTTTGCACGTGCCAAGCTCTGGCTATCCTACTTTGATGAAGGAAGGACTTTA
CCTGCTCCTTTTAATCTAGTGCCAAGCCCTAAATCATTTTATTATCTCATACTGAGAATA
AAAATGTGCCTCATAAAACTCTGCAAATCTAAGGCCAAAAACTGTGAAAATGACCTTGAG
ATGGGGATGCTGAACTCCAAAAAACGGAAA---GTTCGTTTTCACTCTAGCATTCAAAAC
ACAGAGAGTTTTTCTGGGAAGAACGCTTACACCAAGCCCACGAGATACCAG---------
---------------------------------------------AAGATAATGAAGCGT
CTGATCAAGCGCTACGTGCTGAAGGCTCAGGTTGACCGGGAGAATGACGAGGTCAATGAA
GGAGAACTTAAAGAAATCAAACAAGATATTTCCAGTCTCCGCTATGAACTCTTAGAGGAA
AAGTCCCAA------GCTACTGGTGAGCTGGCAAAACTAATACAGCAGCTGAGTGACAAG
TTTGGGAAGACCTTAAATAAGGACATTTGA
>XM_059483619.1 PREDICTED: Ammospiza nelsoni transient receptor potential cation channel subfamily C member 7 (TRPC7), mRNA
GAGTGGAAGTTTGCACGTGCCAAGCTCTGGCTATCCTACTTTGATGAAGGAAGGACTTTA
CCTGCTCCTTTTAATCTAGTGCCAAGCCCTAAATCATTTTATTATCTCATACTGAGAATA
AAAATGTGCCTCATAAAACTCTGCAAATCTAAGGCCAAAAACTGTGAAAATGACCTTGAG
ATGGGGATGCTGAACTCCAAAAAACGGAAA---GTTCGTTTTCACTCTAGCATTCAGAAC
ACAGAGAGTTTTTCTGGGAAGAACGCTTACACCAAGCCCACGAGATACCAGGTGACAGCC
CTACCTCCCTCTGGATTCTACTACCTTGGCCATCTCCAGCACACCAAGATAATGAAGCGT
CTGATCAAGCGCTATGTGCTGAAGGCTCAGGTTGACCGGGAAAACGACGAGGTCAATGAA
GGAGAACTTAAAGAAATCAAACAAGATATTTCCAGTCTCCGCTATGAACTCTTAGAGGAA
AAGTCCCAA------GCTACTGGTGAGCTGGCCAAACTAATACAGCAGCTGAGTGACAAG
TTTGGGAAGACCTTAAATAAGGACATTTGA
>XM_027468619.2 PREDICTED: Anas platyrhynchos transient receptor potential cation channel subfamily C member 7 (TRPC7), transcript variant X2, mRNA
GAGTGGAAGTTTGCACGTGCGAAGCTCTGGCTATCCTACTTTGACGAAGGAAGGACTTTA
CCTGCTCCTTTTAATCTAGTGCCAAGCCCTAAATCATTTTATTATCTCATACTGAGAATA
AAAATGTGCCTCATAAAACTTTGCAAATCTAAGGCCAAAAACTGTGAAAATGATCTTGAG
ATGGGGATGCTGAATTCAAAACAACGGAAA---GTTCGCTTTCAGTCTAGCACTCGAAAC
TCAGAAAATTATTCGGGGAAGAATGCTTATAACAAGCCCACGAGATATCAG---------
---------------------------------------------AAAATAATGAAACGT
TTGATTAAGCGGTATGTACTGAAGGCTCAGGTTGACCGAGAAAATGATGAAGTCAATGAA
GGAGAACTTAAAGAGATTAAGCAAGATATTTCTAGTCTCCGATATGAACTCTTGGAGGAA
AAGTCACAA------GCTACCAATGAGCTGGCAAGACTAATACAGCAGTTGAGTGACAAA
TTTGGGAAGAATTTAAATAAGGACATTTGA
>XM_048057403.1 PREDICTED: Anser cygnoides transient receptor potential cation channel subfamily C member 7 (TRPC7), transcript variant X1, mRNA
GAGTGGAAGTTTGCACGTGCCAAGCTCTGGCTATCCTACTTTGACGAAGGAAGGACTTTA
CCTGCTCCTTTTAATCTAGTGCCAAGCCCAAAATCATTTTATTATCTCATACTGAGAATA
AAAATGTGCCTCATAAAACTTTGCAAATCTAAGGCCAAAAACTGTGAAAATGATCTTGAG
ATGGGGATGCTGAATTCAAAACAACGGAAA---GTTCGCTTTCAGTCTAGCACTCGAAAC
ACAGAAAATTATTCGGGGAAGAACGCTTATAACAAGCCCACGAGATATCAGGTGGCAACC
CTACCTCCCTCTGGATTCTACTACCTTGGCCATCTTCAACACACCAAAATAATGAAACGT
CTGATTAAGCGGTATGTACTGAAGGCTCAGGTTGACCGAGAAAATGATGAAGTCAATGAA
GGAGAACTTAAAGAGATTAAGCAAGATATTTCTAGTCTCCGATATGAACTCCTGGAGGAA
AAGTCACAA------GCTACTGGTGAGCTGGCAAGACTAATACAGCAGTTGAGTGACAAA
TTTGGGAAGAATTTAAATAAGGACATTTGA
>XM_026063348.1 PREDICTED: Apteryx rowi transient receptor potential cation channel subfamily C member 7 (TRPC7), mRNA
GAGTGGAAGTTTGCACGGGCCAAGCTCTGGCTATCCTACTTTGACGAAGGAAGGACTTTG
CCTGCTCCTTTTAACCTAGTGCCAAGCCCTAAATCATTTTATTATCTCATACTGAGAATA
AAACTGTGCCTCATAAAACTCTGCAAATCTAAGGCCAAAAACTGTGAAAATGATCTTGAG
ATGGGGATGCTGAATTCCAAACAACGGAAA---GTTCGTTTTCAGTCTAGCACTCGAAAT
ACAGAAAATTTTTCTGGGAAGAACGCTTATAACAAGCCCACAAGATATCAGGTGGCAACC
CTACCTCCCTCTGGATTCTACTACCTTGGCCATCTTCAACACACCAAAATAATGAAACGC
CTCATTAAGCGGTATGTACTGAAGGCTCAGGTTGACCGAGAAAATGATGAAGTCAATGAA
GGAGAACTTAAAGAGATTAAGCAAGATATTTCTAGTCTTCGCTATGAACTCCTAGAGGAA
AAGTCGCAA------GCTACTGGCGAGCTGGCAAGACTAATACAGCAGCTGAGTGACAAA
TTTGGGAAGAACTTAAATAAGGACATTTGA
>XM_051631478.1 PREDICTED: Apus apus transient receptor potential cation channel subfamily C member 7 (TRPC7), transcript variant X1, mRNA
GAGTGGAAGTTTGCACGTGCCAAGCTCTGGCTCTCCTACTTCGATGAAGGAAGGACTTTA
CCTGCTCCTTTTAATCTAGTGCCAAGCCCTAAATCATTTTATTATCTCATACTGAGAATA
AAAATGTGCCTCATAAAACTCTGCAAATCTAAGGCCAAAACCTGTGAAAATGATCTTGAG
ATGGGGATGCTGAATTCCAAACAACGGAAA---GTTCGTTTTCACTCTAATACTCGAAAT
ACAGATTTTTTTTCTGGGAAGAACGCGTATAACAAGCCCACGAGATACCAGGTGACAACC
CTACCTCCCTCTGGACTCTACTACCTTGGCCACCTTCAACACACCAAAATAATGAAACGT
CTGATCAAGAGGTACGTGCTGAAGGCTCAGGTTGACCGAGAAAATGATGAGGTCAATGAA
GGAGAACTTAAAGAGATCAAGCAGGATATTTCAAGTCTCCGCTATGAGCTCCTAGAGGAA
AAGTCCCAA------GCTACTGGTGAGCTGGCAAGGCTGATCCAGCAGCTGAGCGACAAA
TTTGGGAAGAACTTAAATAAGGACATTTGA
>XM_026858287.1 PREDICTED: Athene cunicularia transient receptor potential cation channel subfamily C member 7 (TRPC7), transcript variant X4, mRNA
GAGTGGAAGTTTGCACGTGCAAAGCTCTGGCTGTCCTACTTTGACGAAGGAAGGACTTTA
CCTGCTCCTTTTAATCTAGTGCCAAGCCCTAAATCATTTTATTATCTCATACTGAGAATA
AAAATGTGCCTCATAAAACTCTGCAAATCTAAGGCCAAAAACTGTGAAAATGACCTTGAG
ATGGGGATGTTGAATTCCAAACAACGGAAA---GTTCGTTTTCACTCTAGCACTCGAAAT
ACAGAAAATTTTTCTGGGAAGAATGCTTATAACAAGCCCACAAGATATCAGGTGACAACC
CTACCTCCCTCTGGATTCTACTACCTTGGCCATCTTCAACACACCAAAATAATGAAACGT
CTGATTAAGCGGTATGTACTGAAGGCTCAGGTTGACCGAGAAAATGATGAGGTCAATGAA
GGAGAACTTAAAGAGATTAAACAAGATATTTCCAGTCTCCGCTACGAACTCTTAGAGGAA
AAGTCACAA------GCTACTGGCGAGCTGGCAAGACTAATACAGCAGCTGAGCGACAAA
TTTGGGAAGAACTTAAATAAGGACATTTGA
>XM_014947800.1 PREDICTED: Calidris pugnax transient receptor potential cation channel, subfamily C, member 7 (TRPC7), mRNA
GAGTGGAAGTTTGCACGTGCCAAGCTCTGGCTGTCCTACTTTGACGAAGGAAGGACTTTA
CCTGCTCCTTTTAACCTAGTGCCAAGCCCTAAATCATTTTATTATCTCATACTGAGAATA
AAAATGTGCCTCATAAAACTCTGCAAATCCAAGGCCAAAAACTGTGAAAATGATCTTGAA
ATGGGGATGCTGAACTCCAAACAACGGAAA---GTTCGTTTTCACTCTAGCACTCGAAAT
ACAGAAAACTTTTCTGGGAAGAATGCTTATAACAAGCCCACAAGATATCAG---------
---------------------------------------------AAAATAATGAAGCGT
CTGATTAAGCGGTATGTGCTGAAGGCTCAGGTTGACCGAGAAAATGATGAGGTCAATGAA
GGAGAACTTAAAGAGATTAAGCAAGATATTTCTAGTCTCCGCTATGAACTCTTAGAGGAA
AAGTCACAA------GCTACTGGCGAGCTGGCAAGACTAATACAGCAGCTGAGCGACAAA
TTTGGGAAGAACTTAAATAAGGACATTTGA
>XM_042779750.1 PREDICTED: Catharus ustulatus transient receptor potential cation channel subfamily C member 7 (TRPC7), mRNA
GAATGGAAGTTTGCACGTGCCAAGCTCTGGCTATCCTACTTTGATGAAGGAAGGACTTTA
CCTGCTCCTTTTAATCTAGTGCCAAGCCCTAAATCATTTTATTATCTCATACTGAAAATA
AAAATGTGCCTCATAAAACTCTGCAAATCTAAGGCCAAAAACTGTGAAAATGACCTTGAG
ATGGGGATGCTGAATTCCAAAAAACGGAAA---GTTCGTTTTCACTCTAGCATTCAAAAC
ACAGAGAGTTTTTCTGGGAAGAATGCTTATAGCAAGCCCACAAGATACCAG---------
---------------------------------------------AAGATAATGAAGCGT
CTGATTAAGCGCTATGTGCTGAAGGCTCAGGTTGACCGAGAAAATGACGAGGTCAATGAA
GGAGAACTTAAAGAAATCAAACAAGATATTTCCAGTCTCCGCTATGAACTCTTAGAGGAA
AAGTCCCAA------GCTACTGGTGAGCTGGCAAAACTTATCCAGCAGCTGAGTGACAAG
TTTGGGAAGACCTTAAATAAGNGACATTTG
>XM_042826653.1 PREDICTED: Centrocercus urophasianus transient receptor potential cation channel subfamily C member 7 (TRPC7), mRNA
GAGTGGAAGTTTGCACGTGCCAAGCTCTGGCTGTCCTACTTTGATGAAGGAAGGACTTTA
CCTGCTCCCTTTAATCTAGTGCCAAGCCCTAAATCATTTTATTATCTCATACTGAGAATA
AAAATGTGCCTCATAAAACTCTGCAAATCTAAGGCCAAAAACTGTGAAAATGATCTTGAG
ATGGGAATGCTGAACTCCAAACAACGGAAA---GTTCGTTTTCAGTCTGGCAGTCTGCAT
TCAGAAAACTTTTCAGTGAAGAATGCTTATAACAAGCCCACAAGATACCAGGTGTCAACC
CTACCTCCCTCTGGATTCTACTACCTTGGCCATCTTCAACACACCAAAATAATGAAACGC
CTGATTAAGCGCTACGTGCTGAAGGCTCAGGTGGACCGAGAAAATGATGAAGTCAATGAA
GGAGAACTTAAAGAGATTAAGCAAGATATTTCTAGTCTCCGATATGAACTCCTGGAGGAG
AAGTCCCAG------GCTACTGGTGAGCTGGCAAGACTTATACAGCAACTGAGTGACAAA
TTCGGGAAGAACTTAAATAAGGACATTTGA
>XM_009891082.1 PREDICTED: Charadrius vociferus transient receptor potential cation channel, subfamily C, member 7 (TRPC7), mRNA
GAGTGGAAGTTTGCACGTGCCAAGCTCTGGCTATCCTACTTTGACGAAGGAAGGACTTTA
CCTGCTCCTTTTAATCTAGTGCCAAGCCCTAAATCATTTTATTATCTCATACTGAGAATA
AAAATGTGCCTCATAAAACTCTGCAAATCTAAGGCCAAAAACTGTGAAAATGATCTTGAG
ATGGGGATGCTGAATTCCAAACAACGGAAA---GTTCGTTTTCACTCTAGCACTCGAATT
ACAGAAAATTTTTCTGGGAAGAACGCTTATAACAAGCCCACAAGATATCAG---------
---------------------------------------------AAAATAATGAAACGT
CTGATTAAGCGGTACGTGCTGAAGGCTCAGGTTGACCGAGAGAATGATGAGGTCAATGAA
GGAGAACTTAAAGAGATTAAGCAAGATATTTCTAGTCTCCGCTATGAACTCTTAGAGGAA
AAGTCACAA------GCTACTGGTGAGCTGGCAAGACTAATACAGCAGCTGAGCGACAAA
TTTGGGAAGAACTTAAATAAGGACATTTGA
>XM_008632636.2 PREDICTED: Corvus brachyrhynchos transient receptor potential cation channel subfamily C member 7 (TRPC7), mRNA
GAGTGGAAGTTTGCACGTGCCAAGCTCTGGCTATCCTACTTTGATGAAGGAAGGACTTTA
CCTGCTCCTTTTAATCTAGTGCCAAGCCCTAAATCATTTTATTATCTCATACTGAGAATA
AAAATGTGCCTCATAAAACTCTGCAAATCTAAGGCCAAAAACTGTGAAAATGACCTTGAG
ATGGGGATGCTGAATTCCAAAAAACGGAAA---GTTCGTTTTCACTCTAGCATTCAAAAC
ACTGAGAGTTTTTCTGGGAAGAACGCTTATAACAAGCCCACAAGATACCAG---------
---------------------------------------------AAGATAATGAAGCGT
CTGATTAAGCGCTATGTGCTGAAGGCTCAGGTTGACCGAGAAAATGACGAGGTCAATGAA
GGAGAACTTAAAGAAATCAAACAAGACATTTCCAGTCTCCGCTATGAACTCTTAGAGGAA
AAGTCCCAA------GCTACCGGTGAGCTGGCAAAACTGATACAGCAGCTGAGTGACAAG
TTTGGGAAGACCTTAAATAAGNGACATTTG
>XM_032447433.1 PREDICTED: Coturnix japonica transient receptor potential cation channel subfamily C member 7 (TRPC7), transcript variant X3, mRNA
GAGTGGAAGTTTGCACGTGCCAAACTCTGGCTGTCCTACTTTGATGAAGGAAGGACTTTA
CCTGCTCCCTTTAATCTAGTGCCAAGCCCTAAATCATTTTATTATCTCATACTGAGAATA
AAAATGTGCCTCATAAAACTCTGCAAATCTAAGGCCAAAAACTGTGAAAATGATCTTGAG
ATGGGGATGCTGAACTCCAAACAACGGAAA---GTTCGTTTTCAGTCTGGCAGTCTACAT
ACAGAAAATTTTTCGCTGAAGAATGCTTACAACAAGCCCACGAGATACCAGGTGCCAACC
CTACCTCCCTCTGGATTCTACTACCTTGGCCATCTTCAACACACCAAGATAATGAAACGC
CTGATTAAGCGGTATGTGCTGAAGGCTCAGGTGGACCGAGAAAATGATGAAGTCAATGAA
GGAGAACTTAAAGAGATTAAGCAAGATATTTCTAGTCTCCGATATGAACTCCTGGAAGAA
AAGTCCCAA------GCTACTGGTGAGCTGGCAAGACTCATACAGCAACTGAGCGACAAG
TTCGGGAAGAACTTAAATAAGGACATTTGA
>XM_054079646.1 PREDICTED: Cuculus canorus transient receptor potential cation channel subfamily C member 7 (TRPC7), transcript variant X2, mRNA
GAGTGGAAGTTTGCACGTGCCAAGCTCTGGCTATCCTACTTTGATGAAGGAAGGACTTTA
CCTGCTCCTTTTAATCTAGTGCCAAGCCCTAAATCATTTTATTATCTCATACTGAGAATA
AAAATGTGCCTCATAAAACTCTGCAAATCTAAGGCCAAAAACTGTGAAAATGATCTTGAG
ATGGGGATGCTGAATTCCAAAAAACGGAAA---GTTCGTTTTCACTCTAACACTCGAAAT
ACAGAAATTTTTTCTGGGAAGAATGCTTATAACAAGCCCACAAGATATCAGGTGACAACC
CTACCTCCCTCTGGATTCTACTACCTTGGCCATCTCCAACACACCAAAATAATGAAACGT
CTGATTAAGCGGTACGTACTGAAGGCTCAGGTTGACCGAGAAAATGACGAGGTCAATGAA
GGAGAACTTAAAGAAATAAAGCAAGATATTTCTAGTCTCCGCTATGAACTTTTAGAGGAA
AAGTCACAA------GCTACTGGTGAACTGGCAAAACTAATACAGCAGCTGAGCGACAAA
TTTGGGAAGAACTTAAATAAGGACATTTGA
>XM_023936042.1 PREDICTED: Cyanistes caeruleus transient receptor potential cation channel subfamily C member 7 (TRPC7), mRNA
GAGTGGAAGTTTGCACGTGCCAAGCTCTGGCTATCCTACTTTGATGAAGGAAGGACTTTA
CCTGCTCCTTTTAATCTAGTGCCAAGCCCTAAATCATTTTATTATCTCATACTGAGAATA
AAAATGTGCCTCATAAAACTCTGCAAATCTAAGGCCAAAAACTGTGAAAATGACCTTGAG
ATGGGGATGCTGAATTCCAAAAAACGGAAA---GTTCGTTTTCACTCTAGCATTCAAAAC
ACAGAGAGTTTTTCTGGGAAGAACGCTTATAACAAGCCCACAAGATACCAG---------
---------------------------------------------AAGATAATGAAGCGT
CTGATTAAGCGCTATGTGCTGAAGGCTCAGGTTGACCGGGAAAATGACGAGGTCAATGAA
GGAGAACTTAAAGAAATCAAACAAGATATTTCCAGTCTCCGCTATGAACTCCTAGAGGAA
AAGTCCCAA------GCTACTGGTGAGCTGGCAAAACTAATACAGCAGCTGAGTGACAAG
TTTGGGAAGACCTTAAATAAGNGACATTTG
>XM_026101928.1 PREDICTED: Dromaius novaehollandiae transient receptor potential cation channel subfamily C member 7 (TRPC7), mRNA
GAGTGGAAGTTTGCACGGGCCAAGCTCTGGCTATCCTACTTTGACGAAGGAAGGACTTTG
CCTGCTCCTTTTAACCTAGTGCCAAGCCCTAAATCATTTTATTATCTCATACTGAGAATA
AAAATGTGCCTCATAAAACTCTGCAAATCTAAGGCCAAAAACTGTGAAAATGATCTTGAG
ATGGGGATGCTGAATTCCAAACAACGGAAA---GTTCGTTTTCAGTCTAGCACTCGAAAT
ACAGAAAATTTTTCTGGGAAGAACGCTTATAACAAGCCCACAAGATATCAGGTGGCAACC
CTACCTCCCTCTGGATTCTACTACCTTGGCCATCTTCAACACACCAAAATAATGAAACGT
CTGATTAAGCGGTATGTACTGAAGGCTCAGGTTGACCGAGAAAATGATGAAGTCAATGAA
GGAGAACTGAAAGAGATTAAGCAAGATATTTCTAGCCTCCGCTATGAACTCCTAGAGGAA
AAGTCACAA------GCTACTGGCGAGCTAGCAAGACTAATCCAGCAGCTGAGCGACAAA
TTTGGGAAGAACTTAAATAAGGACATTTGA
>XM_054168417.1 PREDICTED: Dryobates pubescens transient receptor potential cation channel subfamily C member 7 (TRPC7), mRNA
GAGTGGAAGTTTGCTCGTGCCAAGCTCTGGCTGTCCTACTTTGACGAAGGGAGGACGTTA
CCTGCTCCTTTTAATCTAGTGCCAAGCCCTAAATCATTTTATTATCTCATACTGAGAATA
AAAATGTGCCTCATAAAACTCTGCAAATCTAAGGCCAAAAACTGTGAGAATGATCTTGAG
ATGGGAATGCTGAACTCCAAGCAACGGAAA---GTTCGTTTTCACTCTAGCACTCGAAAT
GCAGACCATTTTTCTGGGAAGAATGCTTACACCAAGCCCACAAGATACCAGGTGACAACC
CTACCTCCCTCTGGATTCTACTACCTTGGCCACCTTCAACACACCAAGATCATGAAGCGC
CTGATCAAGCGGTATGTGCTGAAGGCTCAGGTTGACCGAGAGAATGATGAGGTCAATGAA
GGGGAACTTAAAGAGATTAAGCAAGATATCTCTAGCCTCCGTTACGAGCTCTTGGAGGAG
AAGTCGCAG------GCCACTGGCGAGCTGGCAAAGCTGATACAGCAGCTGAGCGACAAG
TTTGGGAAGAGCTTGAATAAGGACATTTGA
>XM_056350436.1 PREDICTED: Falco biarmicus transient receptor potential cation channel subfamily C member 7 (TRPC7), transcript variant X5, mRNA
GAGTGGAAATTTGCACGTGCCAAGCTCTGGCTATCCTACTTTGATGAAGGAAGGACTTTA
CCGGCTCCTTTTAATCTAGTGCCAAGCCCTAAATCGTTTTATTATCTCATACTGAGAATA
AAAATGTGCCTCATAAAACTCTGCAAATCTAAGGCCAAAAACTGTGAAAATGATCTTGAG
ATGGGGATGCTGAATTCCAAACAACGGAAA---GTTCGTTTTCACGCTAGCACTCGAAAT
GCAGAAATTTTTTCTGGGAAGAATGCTTATAACAAGCCTACAAGATATCAG---------
---------------------------------------------AAAATAATGAAACGT
CTGATTAAGCGGTATGTACTGAAGGCTCAGGTTGACCGAGAAAATGACGAGGTCAATGAA
GGAGAACTTAAGGAGATTAAGCAAGATATTTCTAGTCTCCGCTATGAACTCTTAGAGGAA
AAGTCACAA------GCTACTGGTGAGCTGGCAAGACTAATACAGCAGCTGAGCGACAAA
TTTGGGAAGGACTTAAATAAGGACATTTGA
>XM_016301579.1 PREDICTED: Ficedula albicollis transient receptor potential cation channel subfamily C member 7 (TRPC7), mRNA
GAGTGGAAGTTTGCACGTGCCAAGCTCTGGCTATCCTACTTTGATGAAGGAAGGACTTTA
CCTGCTCCTTTTAATCTAGTGCCAAGCCCTAAATCATTTTATTATCTCATACTGAGAATA
AAAATGTGCCTCATAAAACTCTGCAAATCTAAGGCCAAAAACTGTGAAAATGACCTTGAG
ATGGGGATGCTGAATTCAAAAAAACGGAAA---GTTCGTTTTCACTCTAGCATTCAAAAC
ACAGAGAGTTTTTCTGGGAAGAACGCTTATAGCAAGCCCACAAGATACCAGGTGACAACC
CTACCTCCCTCTGGATTCTACTACCTTGGCCATCTCCAACACACCAAGATAATGAAGCGT
CTGATTAAGCGCTATGTGCTGAAGGCTCAGGTTGACCGGGAAAATGACGAGGTCAATGAA
GGAGAACTTAAAGAAATCAAACAAGATATTTCCAGTCTCCGCTATGAACTCTTAGAAGAA
AAGTCCCAAGCTACTGCTACTGGTGAGCTGGCAAAACTAATACAGCAGCTGAGTGACAAG
TTTGGGAGGACCTTAAATAAGGACATTTGA
>XM_040682972.2 PREDICTED: Gallus gallus transient receptor potential cation channel subfamily C member 7 (TRPC7), transcript variant X1, mRNA
GAGTGGAAGTTTGCACGTGCCAAGCTCTGGCTGTCCTACTTTGATGAAGGAAGGACTTTA
CCTGCTCCCTTTAACCTAGTGCCAAGCCCTAAATCATTTTATTATCTCATACTGAGAATA
AAAATGTGCCTCATAAAACTCTGCAAATCTAAGGCCAAAAACTGTGAAAATGATCTTGAG
ATGGGGATGCTGAACTCCAAACAACGGAAA---GTTCGTTTTCAGTCTAGCAGTCTACAT
ACAGAAAACTTTTCGGTGAAGAATGCTTACAACAAGCCCACAAGATACCAGGTGCCAACC
CTACCTCCCTCTGGATTCTACTACCTTGGCCATCTTCAACACACCAAAATAATGAAACGC
CTGATTAAGCGGTATGTGCTGAAGGCTCAGGTGGACCGAGAAAATGATGAAGTCAATGAA
GGAGAACTTAAAGAGATCAAGCAAGATATTTCTAGTCTCCGATATGAACTCCTGGAGGAA
AAGTCCCAG------GCTACTGGTGAGCTGGCAAGACTTATACAGCAACTGAGCGACAAA
TTTGGGAAGAACTTAAATAAGGACATTTGA
>XM_059825305.1 PREDICTED: Gavia stellata transient receptor potential cation channel subfamily C member 7 (TRPC7), mRNA
GAGTGGAAGTTTGCACGTGCCAAGCTCTGGCTATCCTACTTTGATGAAGGAAGGACTTTA
CCTGCTCCTTTTAATCTAGTGCCAAGCCCTAAATCGTTTTATTATCTCATACTGAGAATA
AAAATGTGCCTCATAAAACTCTGCAAATCTAAGGCCAAAAACTGTGAAAATGATCTTGAG
ATGGGGATGCTGAATTCCAAACAACGGAAA---GTTCGTTTTCACTCTAGCACTCGAAAT
ACAGAAAATTTTTCTGGGAAGAATGCTTATAACAAGCCCACAAGATATCAGGTGACAACC
CTACCTCCCTCTGGATTCTACTACCTTGGCCATCTTCAACACACCAAAATAATGAAACGT
CTGATTAAGCGGTATGTACTGAAGGCTCAAGTTGACCGAGAAAATGATGAGGTCAATGAA
GGAGAACTTAAAGAGATTAAGCAAGATATTTCTAGTCTCCGCTATGAACTCTTAGAGGAA
AAGTCACAA------GCTACTGGCGAGCTGGCAAGACTAATACAGCAGCTGAGCGACAAA
TTTGGGAAGAACTTAAATAAGGACATTTGA
>XM_054841660.1 PREDICTED: Grus americana transient receptor potential cation channel subfamily C member 7 (TRPC7), mRNA
GAGTGGAAGTTTGCACGTGCCAAGCTCTGGCTATCCTACTTTGATGAAGGAAGGACTTTA
CCTGCTCCTTTTAATCTAGTGCCGAGCCCTAAATCATTTTATTATCTCATACTGAGAATA
AAAATGTGCCTCATAAAACTCTGCAAATCTAAGGCCAAAAACTGTGAAAATGATCTCGAG
ATGGGGATGCTGAATTCCAAACAACGGAAA---GTTCGTTTTCACTCTAGCACTCGAAAT
GCAGAAAATTTTTCCGGGAAGAATGCTTATAACAAGCCCACAAGATATCAGGTGACAACC
CTACCTCCCTCTGGATTCTACTACCTTGGCCATCTTCAACACACCAAAATAATGAAACGT
CTGATTAAGCGGTATGTACTGAAGGCTCAGGTTGACCGAGAAAATGATGAGGTCAATGAA
GGAGAGCTTAAAGAAATTAAGCAAGATATTTCTAGTCTCCGCTATGAACTCTTAGAGGAA
AAGTCACAA------GCTACTGGTGAGCTGGCAAGACTAATACAGCAGCTGAGCGACAAA
TTTGGGAAGAACTTAAATAAAGACATTTGA
>XM_050905336.1 PREDICTED: Gymnogyps californianus transient receptor potential cation channel subfamily C member 7 (TRPC7), mRNA
GAGTGGAAGTTTGCACGTGCCAAGCTCTGGCTATCCTACTTTGACGAAGGAAGGACTTTA
CCTGCTCCTTTTAATCTAGTGCCAAGCCCTAAATCATTTTATTATCTCATACTGAGAATA
AAAATGTGCCTCATAAAACTCTGCAAATCTAAGGCCAAAAACTGTGAAAATGATCTTGAG
ATGGGGATGCTGAATTCCAAACAACGGAAA---GTTCGTTTTCACTCTAGCACTCGAAAT
ACAGAAAATTTTTCTGGGAAGAACGCTTATAACAAGCCCACAAGATATCAGGTGACAACC
CTACCTCCCTCTGGATTCTACTACCTTGGCCATCTTCAACACACCAAAATAATGAAACGT
CTGATTAAGCGGTATGTACTGAAGGCTCAGGTTGACCGAGAAAATGATGAAGTTAATGAA
GGAGAACTGAAAGAGATTAAGCAAGATATTTCTAGTCTCCGCTATGAACTCTTAGAGGAA
AAATCACAA------GCTACTGGCGAGTTGGCAAGACTAATACAGCAGCTGAGTGACAAA
TTCGGGAAGAACTTAAATAAGGACATTTGA
>XM_059860027.1 PREDICTED: Haemorhous mexicanus transient receptor potential cation channel subfamily C member 7 (TRPC7), transcript variant X1, mRNA
GAGTGGAAGTTTGCACGTGCCAAGCTCTGGCTATCCTACTTTGATGAAGGAAGGACTTTA
CCTGCTCCTTTTAATCTAGTGCCAAGCCCTAAATCATTTTATTATCTCATACTGAGAATA
AAAATGTGCCTCATAAAACTCTGCAAATCTAAGGCCAAAAACTGTGAAAATGACCTTGAG
ATGGGGATGCTGAACTCCAAAAAACGGAAA---GTTCGTTTTCACTCTAGCATTCAGAAC
ACAGAGAGTTTTTCTGGGAAGAACGCTTACACCAAGCCCACGAGATACCAGGTGACAGCC
CTACCTCCCTCTGGATTCTACTACCTTGGCCATCTCCAGCACACCAAGATAATGAAGCGT
CTGATTAAGCGCTACGTGCTAAAGGCTCAGGTTGACCGGGAAAATGACGAGGTCAATGAA
GGAGAACTTAAAGAAATCAAACAAGATATTTCCAGTCTCCGCTATGAACTCTTAGAGGAA
AAGTCCCAA------GCTACTGGTGAGCTGGCAAAACTAATACAGCAGCTGAGTGACAAG
TTTGGGAAGACCCTAAATAAGGACATTTGA
>XM_010578880.1 PREDICTED: Haliaeetus leucocephalus transient receptor potential cation channel, subfamily C, member 7 (TRPC7), mRNA
GAGTGGAAGTTTGCACGTGCCAAGCTCTGGCTATCCTACTTTGACGAAGGAAGGACTTTA
CCTGCTCCTTTTAATCTAGTGCCAAGCCCTAAATCATTTTATTATCTCATACTGAGAATA
AAAATGTGCCTCATAAAACTCTGCAAATCTAAGGCCAAAAACTGTGAAAATGATCTTGAG
ATGGGGATGCTGAATTCCAAACAACGGAAA---GTTCGTTTTCACTCTAGCGCTCGAAAT
ACAGACATTTTTTCTGGGAAGAACGCTTATAACAAGCCCACAAGATATCAG---------
---------------------------------------------AAAATAATGAAACGT
CTGATTAAGCGGTATGTACTGAAGGCTCAGGTTGACCGAGAAAATGATGAGGTTAATGAA
GGAGAACTTAAAGAGATTAAGCAAGATATTTCTAGTCTCCGCTATGAACTCTTAGAGGAA
AAGTCACAA------GCTACTGGTGAGCTGGCAAGACTAATACAGCAGCTGAGCGACAAA
TTTGGGAAGAACTTAAATAAGGACATTTGA
>XM_040078278.2 PREDICTED: Hirundo rustica transient receptor potential cation channel subfamily C member 7 (TRPC7), mRNA
GAGTGGAAGTTTGCCCGTGCCAAGCTCTGGCTATCCTACTTTGACGAAGGAAGGACTTTA
CCTGCTCCTTTTAATCTAGTGCCAAGCCCTAAATCATTTTATTATCTCATACTGAGAATA
AAACTGTGCCTCATAAAACTCTGCAAATCTAAGGCCAAAAACTGTGAAAATGACCTTGAG
ATGGGGATGCTGAATTCCAAAAAACGGAAA---GTTCGTTTTCACTCTAGCATTCAAAAC
ACAGAGAGTTTTTCTGGGAAGAACGCTTATAACAAGCCCACAAGATACCAG---------
---------------------------------------------AAGATAATGAAGCGT
CTGATTAAGCGCTATGTGCTGAAGGCTCAGGTTGACCGGGAAAATGACGAGGTCAATGAA
GGAGAACTTAAAGAAATCAAACAAGATATTTCCAGTCTCCGCTATGAGCTCTTAGAGGAA
AAGTCTCAA------GCTACTAGTGAGCTGGCAAAACTAATACAACAGCTGAGTGACAAG
TTTGGGAAGACCTTAAATAAGGACATTTGA
>XM_054389026.1 PREDICTED: Indicator indicator transient receptor potential cation channel subfamily C member 7 (TRPC7), mRNA
GAGTGGAAGTTTGCTCGTGCCAAGCTCTGGCTGTCCTACTTTGATGAAGGAAGGACATTA
CCTGCTCCTTTTAATCTAGTGCCAAGCCCTAAATCATTTTATTATCTCATACTGAGAATA
AAGATGTGCCTCATAAAACTCTGCAAATCTAAGGCCAAAAACTGTGAAAATGATCTTGAG
ATGGGAATGCTGAATTCCAAGCAACGGAAA---GTTCGTTTTCACTCTAACACTCGAAAT
ACAGAACATTTTTCTGGGAAGAATGCTTACAGCAAGCCCACAAGATACCAGGTGACAACC
CTTCCTCCCTCTGGATTCTACTACCTTGGCCATCTTCAACACACCAAGATCATGAAGCGC
CTGATCAAGCGGTATGTGCTGAAGGCTCAGGTTGACAGAGAGAATGATGAGGTCAATGAA
GGAGAACTTAAAGAGATTAAGCAAGATATTTCTAGTCTCCGTTATGAGCTCTTAGAGGAG
AAGTCCCAA------GCTACTGGTGAGCTGGCAAAGCTAATACAGCAGCTGAGTGACAAG
TTTGGGAAGAACCTAAATAAGGACATTTGA
>XM_021549466.1 PREDICTED: Lonchura striata transient receptor potential cation channel subfamily C member 7 (TRPC7), mRNA
GAGTGGAAGTTTGCACGTGCCAAGCTCTGGCTATCCTACTTTGATGAAGGAAGGACTTTA
CCTGCTCCTTTTAATCTAGTGCCAAGCCCTAAATCATTTTATTATCTCATACTGAGAATA
AAAATGTGCCTCATAAAACTCTGCAAATCTAAGGCCAAAAACTGTGAAAATGACCTTGAG
ATGGGGATGCTGAATTCCAAAAAACGGAAA---GTTCGCTTTCACTCCAGCATTCAAAAC
ACAGAGAGTTTTTCTGGGAAGAACGCTTACACCAAGCCCACAAGATACCAG---------
---------------------------------------------AAGATAATGAAGCGC
CTGATTAAGCGCTATGTGCTGAAGGCTCAGGTTGACCGGGAAAATGATGAGGTCAATGAA
GGAGAACTTAAAGAAATCAAACAAGATATTTCCAGTCTCCGCTATGAACTCTTAGAGGAA
AAGTCACAA------GCTACTGGTGAGCTGGCAAAACTAATACAGCAGCTGAGTGACAAG
TTTGGGAAGACCTTAAATAAGGACATTTGA
>XM_051794053.1 PREDICTED: Manacus candei transient receptor potential cation channel subfamily C member 7 (TRPC7), mRNA
GAGTGGAAGTTTGCACGTGCCAAGCTCTGGTTGTCCTACTTTGATGAAGGAAGGACTTTA
CCTGCTCCTTTCAACCTAGTGCCAAGCCCTAAATCATTTTATTATCTCATACTGAGAATA
AAAATGTGCCTCATAAAACTCTGCAAATCTAAGGCCAAAAGCTGTGAAAATGATGTCGAG
ATGGGGATGCTGAATTCCAAACAACGGAAA---GTTCGCTTTCACTCTATCATTCAAAAC
CCAGAACATTTTTCGGGGAAGAACGCTTATAACAAGCCCACAAGATACCAGGTGACAGCC
CTACCTCCCTCTGGATTCTACTACCTTGGCCATCTTCAACACACCAAAATCATGAAGCGT
CTGATCAAACGATACGTGCTCAAGGCTCAGGTTGACCGAGAAAACGATGAGGTCAACGAA
GGAGAACTTAAAGAGATCAAACAAGACATTTCTAGTCTGCGCTATGAACTCTTAGAAGAG
AAGTCCCAA------GCTACTGGTGAGCTGGCAAAACTAATACAGCAGCTGAGTGACAAG
TTTGGGAAGACCTTAAATAAGGACATTTGA
>XM_005147245.4 PREDICTED: Melopsittacus undulatus transient receptor potential cation channel subfamily C member 7 (TRPC7), mRNA
GAGTGGAAGTTTGCACGTGCCAAGCTCTGGCTATCCTACTTTGATGAAGGAAGGACTTTA
CCTGCTCCTTTTAATCTAGTGCCAAGCCCTAAATCATTTTATTATCTCATACTGAGAATA
AAAATGTGCCTCATAAAACTCTGCAAATCTAAGGCCAAAAACTGTGAAAATGACCTGGAG
ATGGGAATGCTGAATTCCAAACAACGGAAA---GTTCGTTTTCACTCCAGCTCTCAAAAT
ACAGACTATTTTTCTGGAAAGAATGCTTATAACAAGCCCACAAGATATCAG---------
---------------------------------------------AAAATAATGAAGCGT
CTGATTAAGCGGTATGTCCTGAAGGCTCAGGTTGACCGAGAGAATGACGAAGTTAACGAA
GGAGAACTTAAAGAGATTAAGCAAGATATTTCTAGTCTCCGCTATGAGCTCTTGGAGGAA
AAGTCACAA------GCTACAGATGAGCTGGCACGACTAATACAGCAGCTGAGCGACAAA
TTTGGGAAGACCTTAAATAAGGACATCTGA
>XM_058034745.1 PREDICTED: Melospiza georgiana transient receptor potential cation channel subfamily C member 7 (TRPC7), mRNA
GAGTGGAAGTTTGCACGTGCCAAGCTCTGGCTATCCTACTTTGATGAAGGAAGGACTTTA
CCTGCTCCTTTTAATCTAGTGCCAAGCCCTAAATCATTTTATTATCTCATACTGAGAATA
AAAATGTGCCTCATAAAACTCTGCAAATCTAAGGCCAAAAACTGTGAAAATGACCTTGAG
ATGGGGATGCTGAACTCCAAAAAACGGAAA---GTTCGTTTTCACTCTAGCATTCAGAAC
ACAGAGAGTTTTTCTGGGAAGAACGCTTACACCAAGCCCACGAGATACCAG---------
---------------------------------------------AAGATAATGAAGCGT
CTGATCAAGCGCTATGTGCTGAAGGCTCAGGTTGACCGGGAAAACGACGAGGTCAATGAA
GGAGAGCTTAAAGAAATCAAACAAGATATTTCCAGTCTCCGCTATGAACTCTTAGAGGAA
AAGTCCCAA------GCTACTGGTGAGCTGGCCAAACTAATACAGCAGCTGAGTGACAAG
TTTGGGAAGACCTTAAATAAGGACATTTGA
>XM_038150584.1 PREDICTED: Motacilla alba alba transient receptor potential cation channel subfamily C member 7 (TRPC7), transcript variant X3, mRNA
GAGTGGAAGTTTGCACGTGCCAAGCTCTGGCTATCCTACTTTGATGAAGGAAGGACTTTA
CCTGCTCCTTTTAATCTAGTGCCAAGCCCTAAATCATTTTATTATCTCATACTGAGAATA
AAAATGTGCCTCATAAAACTCTGCAAATCTAAGGCCAAAAACTGTGAAAATGACCTTGAG
ATGGGGATGCTGAACTCCAAAAAACGGAAA---GTTCGTTTTCACTCTAGCATTCAAAAC
ACAGAGAGTTTTTCTGGGAAGAACGCTTACACCAAGCCCACGAGATACCAGGTGACAGCC
CTACCTCCCTCTGGATTCTACTACCTTGGCCATCTCCAGCACACCAAGATCATGAAGCGG
CTGATTAAGCGCTACGTGCTGAAGGCTCAGGTTGACCGGGAAAACGACGAGGTCAATGAA
GGAGAACTTAAAGAAATCAAACAAGATATTTCCAGTCTCCGCTATGAACTCTTAGAGGAA
AAGTCCCAA------GCTACTGGTGAGCTGGCAAAACTAATACAGCAGCTGAGCGACAAG
TTTGGGAAGACCTTAAATAAGGACATTTGA
>XM_009464870.1 PREDICTED: Nipponia nippon transient receptor potential cation channel, subfamily C, member 7 (TRPC7), mRNA
GAGTGGAAGTTTGCACGTGCCAAGCTCTGGCTATCCTACTTTGACGAAGGAAGGACTTTA
CCTGCTCCTTTTAATCTAGTGCCAAGCCCTAAATCATTTTATTATCTCATACTGAGAATA
AAAATGTGCCTCATAAAACTCTGCAAATCTAAGGCCAAAAACTGTGAAAATGATCTTGAG
ATGGGGATGCTGAATTCCAAACAACGGAAA---GTTCGTTTTCACTCTAGCACTCGCAAT
ACAGAAAATTATTCTGTGAAGAACGCTTATAACAAGCCCACGAGATATCAG---------
---------------------------------------------AAAATAATGAAACGT
CTGATTAAGCGGTATGTACTGAAGGCTCAGGTTGACCGAGAAAACGATGAGGTCAATGAA
GGAGAACTTAAAGAGATTAAGCAAGATATTTCTAGTCTCCGCTATGAACTCTTAGAGGAA
AAGTCACAA------GCTACTGGCGAGCTGGCAAGACTAATACAGCAGCTAAGCGACAAA
TTTGGGAAAAGCTTAAATAAGGACATTTGA
>XM_026047564.1 PREDICTED: Nothoprocta perdicaria transient receptor potential cation channel subfamily C member 7 (TRPC7), mRNA
GAGTGGAAGTTTGCACGGGCCAAGCTCTGGTTATCCTACTTTGATGAAGGGAGGACTTTG
CCTGCACCTTTTAACCTAGTGCCCAGCCCTAAATCATTTTATTATCTCATACTGAGAATA
AAAATGTGCCTCGTAAAACTCTGCAAATCTAAGGCCAAAAACTGTGAAAATGATCTTGAG
ATGGGGATGCTGAATTCCAAGCAACGGGTAGGTTTTCGTTTTCAGTCTAGCACTCGAAAT
ACAGAAAATTTTTCTGGGAAGAACGCTTATAACAAGCCCACAAGATATCAG---------
---------------------------------------------AAAATAATGAAGCGC
CTGATTAAGCGGTATGTGCTGAAGGCTCAGGTGGACCGAGAAAACGATGAAGTCAATGAA
GGAGAACTTAAAGAGATTAAGCAAGATATTTCCAGCCTCCGCTATGAACTCCTAGAGGAA
AAGTCACAA------GCTACTGGCGAGCTGGCAAGACTGATCCAGCAACTGAGCGACAAA
TTTGGGAAGAGCCTAAATAAGGACATTTGA
>XM_056502697.1 PREDICTED: Oenanthe melanoleuca transient receptor potential cation channel subfamily C member 7 (TRPC7), mRNA
GAGTGGAAGTTTGCACGTGCCAAGCTCTGGCTATCCTACTTTGATGAAGGAAGGACTTTA
CCTGCTCCTTTTAATCTAGTGCCAAGCCCTAAATCATTTTATTATCTCATACTGAGAATA
AAAATGTGCCTCATAAAACTCTGCAAATCTAAGGCCAAAAACTGTGAAAATGACCTTGAG
ATGGGGATGCTGAATTCCAAAAAACGGAAA---GTTCGTTTTCACTCTAGCATTCAAAAC
ACAGAGAGTTTTTCTGGGAAGAACGCTTACAGCAAGCCCACAAGATACCAGGTGACAACC
CTACCTCCCTCTGGATTCTACTACCTTGGCCATCTCCAACACAGCAAGATAATGAAGCGC
CTGATTAAGCGCTACGTGCTGAAGGCTCAGGTTGACCGGGAGAACGACGAGGTCAATGAA
GGAGAACTTAAAGAAATCAAACAAGATATTTCCAGTCTCCGCTATGAACTCTTAGAGGAA
AAGTCCCAA------GCTACTGGTGAGCTGGCAAAACTAATACAGCAGCTGAGTGACAAG
TTTGGGAGGACCTTAAATAAGGACATTTGA
>XM_009931700.1 PREDICTED: Opisthocomus hoazin transient receptor potential cation channel, subfamily C, member 7 (TRPC7), mRNA
GAGTGGAAGTTTGCACGTGCCAAACTCTGGTTATCCTACTTTGATGAAGGAAGGACTTTA
CCTGCTCCTTTTAACCTAGTGCCAAGCCCTAAATCATTTTATTATCTCATACTGAGAATA
AAAATGTGCCTCATAAAACTCTGCAAATCCAAGGCCAAAAACTGTGAAAATGATCTTGAG
ATGGGGATGCTGAATTCCAAACAACGGAAA---GTTCGTTTTCACTCTAGCACTCGAAAT
ACAGAAAATTTTTCTGGGAAGAATGCTTATAACAAGCCCACAAGATATCAG---------
---------------------------------------------AAAATAATGAAACGT
CTGATTAAGCGGTATGTACTGAAGGCTCAGGTTGACCGAGAAAATGATGAGGTCAATGAA
GGAGAACTTAAAGAGATTAAGCAAGATATTTCTAGTCTCCGTTATGAACTCTTAGAGGAA
AAGTCACAA------GCTACTGGAGAACTGGCAAGACTAATACAGCAGCTGAGCGACAAA
TTTGGGAAGAACTTAAACAAGGACATTTGA
>XM_039701487.1 PREDICTED: Passer montanus transient receptor potential cation channel subfamily C member 7 (TRPC7), mRNA
GAGTGGAAGTTTGCACGTGCCAAGCTCTGGCTATCCTATTTTGATGAAGGAAGGACTTTA
CCTGCTCCTTTTAATCTAGTGCCAAGCCCTAAATCATTTTATTATCTCATACTGAGAATA
AAAATGTGCCTCATAAAACTCTGCAAATCTAAGGCCAAAAACTGTGAAAATGACCTTGAG
ATGGGGATGCTGAATTCCAAAAAACGGAAA---GTTCGTTTTCACTCTAGCATTCAAAAC
ACAGAGAGTTTTTCTGTGAAGAACGCTTACACCAAGCCCACGAGATACCAG---------
---------------------------------------------AAGATAATGAAGCGC
CTGATTAAGCGCTATGTGCTGAAGGCTCAGGTTGACCGGGAAAATGACGAGGTCAATGAA
GGAGAACTTAAAGAAATCAAACAAGATATTTCCAGTCTTCGCTATGAACTCTTAGAGGAA
AAGTCCCAA------GCTACTGGTGAGCTGGCAAAATTAATACAGCAGCTGAGTGACAAG
TTTGGGAAGACCTTAAATAAGGACATTTGA
>XM_061457024.1 PREDICTED: Pezoporus flaviventris transient receptor potential cation channel subfamily C member 7 (TRPC7), transcript variant X3, mRNA
GAGTGGAAGTTCGCACGTGCCAAGCTCTGGCTATCCTACTTTGACGAAGGAAGGACTTTA
CCTGCTCCCTTTAATCTAGTGCCAAGCCCTAAATCATTTTATTATCTCATACTGAGAATA
AAAATGTGCCTCATAAAACTCTGCAAATCTAAGGCCAAAAACTGTGAAAATGACCTGGAG
ATGGGAATGCTGAATTCCAAACAACGGAAA---GTTCGTTTTCACTCTAACTCTCAAAAT
ACAGACTATTTTTCTGGGAAGAACGCTTACAACAAGCCCACAAGATATCAGGTGACCACC
CTACCTCCCTCTGGATTCTACTACCTTGGCCATCTTCAACACACCAAAATAATGAAGCGT
CTGATTAAGCGATACGTCCTGAAGGCTCAGGTTGACCGAGAAAATGATGAAGTTAATGAA
GGAGAACTTAAAGAGATTAAGCAAGATATTTCTAGTCTCCGCTATGAGCTCTTAGAGGAA
AAGTCACAA------GCTACTGACGAGCTGGCACGACTAATACAGCAGCTGAGCGACAAA
TTTGGGAAGACCTTAAACAAGGACATCTGA
>XM_031597946.1 PREDICTED: Phasianus colchicus transient receptor potential cation channel subfamily C member 7 (TRPC7), mRNA
GAGTGGAAGTTTGCACGTGCCAAGCTCTGGCTGTCCTACTTTGATGAAGGAAGGACTTTA
CCTGCTCCCTTTAATCTAGTGCCAAGCCCTAAATCATTTTATTATCTCATACTGAGAATA
AAAATGTGCCTCATAAAACTCTGCAAATCTAAGGCCAAAAACTGTGAAAATGATCTTGAG
ATGGGAATGCTGAACTCCAAACAACGGAAA---GTTCGTTTTCAGTCTAGCAGTCTGCAT
ATGGAAAATTTTTCAGTGAAGAATGCTTACAACAAGCCCACAAGATACCAG---------
---------------------------------------------AAAATAATGAAACGC
CTGATTAAGCGCTATGTGCTGAAGGCTCAGGTGGACCGAGAAAATGATGAAGTCAATGAA
GGAGAACTTAAAGAGATTAAGCAAGATATTTCTAGTCTCCGATATGAACTCCTGGAGGAA
AAGTCCCAG------GCGACTGGTGAGCTGGCAAGACTTATACAGCAACTGAGCGACAAA
TTCGGGAAGAACTTAAATAAGGACATTTGA
>XM_058848775.1 PREDICTED: Poecile atricapillus transient receptor potential cation channel subfamily C member 7 (TRPC7), mRNA
GAGTGGAAGTTTGCACGTGCCAAGCTCTGGCTATCCTACTTTGATGAAGGAAGGACTTTA
CCTGCTCCTTTTAATCTAGTGCCAAGCCCTAAATCATTTTATTATCTCATACTGAGAATA
AAAATGTGCCTCATAAAACTCTGCAAATCTAAGGCCAAAAACTGTGAAAATGACCTTGAG
ATGGGGATGCTGAATTCCAAAAAACGGAAA---GTTCGTTTTCACTCTAGCATTCAAAAC
ACAGAGAGTTTTTCTGGGAAGAACGCTTATAACAAGCCCACGAGATACCAGGTGACAGCC
CTACTTCCCTCTGGATTCTGCTACCTTGGCCATCTCCAACACACCAAGATAATGAAGCGT
CTGATTAAGCGCTATGTGCTGAAGGCTCAGGTTGACCGGGAAAATGATGAGGTCAATGAA
GGAGAACTTAAAGAAATCAAACAAGATATTTCCAGTCTCCGCTATGAACTCCTAGAGGAA
AAGTCCCAA------GCTACTGGTGAGCTGGCAAAACTAATACAGCAGCTGAGTGACAAG
TTTGGGAAGACCTTAAATAAGGACATTTGA
>XM_054217604.1 PREDICTED: Rissa tridactyla transient receptor potential cation channel subfamily C member 7 (TRPC7), mRNA
GAGTGGAAGTTCGCACGTGCCAAGCTCTGGCTATCCTACTTTGATGAAGGAAGGACTTTA
CCTGCTCCTTTTAATCTAGTGCCAAGCCCTAAATCATTTTATTATCTCATACTGAGAATA
AAAATGTGCCTCATAAAACTCTGCAAATCTAAGGCCAAAAACTGTGAAAATGATCTTGAG
ATGGGGATGCTGAACTCCAAACAACGGAAA---GTTCGTTTTCACTCTAGCACTCGAAAT
ACAGAAAATTTTTCTGGGAAGAACGCTTATAACAAGCCCACAAGATATCAGGTGTCAACC
CTACCTCCCTCTGGATTCTACTACCTTGGCCATCTTCAACACACCAAAATAATGAAGCGA
CTGATTAAGCGATATGTGCTGAAGGCTCAGGTTGACCGAGAAAATGATGAGGTCAATGAA
GGAGAACTTAAAGAGATTAAGCAAGATATTTCTAGTCTCCGCTATGAACTCTTAGAGGAA
AAGTCACAA------GCTACTGGCGAGCTGGCAAGACTAATACAGCAGCTGAGCGACAAA
TTTGGGAAGAACTTAAATAAGGACATTTGA
>XM_009670177.1 PREDICTED: Struthio camelus australis transient receptor potential cation channel, subfamily C, member 7 (TRPC7), mRNA
GAGTGGAAATTTGCACGGGCCAAGCTCTGGCTATCCTACTTTGACGAAGGAAGGACTTTG
CCTGCTCCTTTTAATCTAGTGCCAAGCCCTAAATCATTTTATTATCTCATACTGAGAATA
AAAATGTGCCTCATAAAACTCTGCAAATCTAAGGCCAAAAACTGTGAAAATGATCTTGAG
ATGGGGATGCTGAATTCCAAACAACGGAAA---GTTCGTTTTCAATCTAGCACTCGAAAT
ACAGAAAATTTTTCTGGGAAGAACGCTTATAACAAGCCCACAAGATATCAG---------
---------------------------------------------AAAATAATGAAACGC
CTGATTAAGCGGTATGTACTGAAGGCTCAGGTTGACCGAGAAAATGATGAAGTCAATGAA
GGAGAACTTAAAGAGATTAAGCAAGATATTTCTAGTCTCCGCTACGAACTCCTAGAGGAA
AAGTCACAA------GCTACTGGCGAGCTGGCGAGACTGATCCAGCAGCTGAGCGACAAA
TTTGGGAAGAACTTAAATAAGGACATTTGA
>XM_014883373.1 PREDICTED: Sturnus vulgaris transient receptor potential cation channel, subfamily C, member 7 (TRPC7), mRNA
GAGTGGAAGTTTGCACGTGCCAAGCTCTGGCTATCCTACTTTGATGAAGGAAGGACTTTA
CCTGCTCCTTTTAATCTAGTGCCAAGCCCTAAATCATTTTATTATCTCATACTGAGAATA
AAAATGTGCCTCATAAAACTCTGCAAATCTAAGGCCAAAAACTGTGAAAATGACCTTGAG
ATGGGGATGCTGAATTCCAAAAAACGGAAA---GTTCGTTTTCACTCTAGTATTCAAAAC
ACAGAGAGTTTTTCTGGGAAGAATGCTTATAGCAAGCCCACAAGATACCAGGTGACAACC
CTACCTCCCTCTGGATTCTACTACCTTGGCCATCTCCAACACACCAAGATAATGAAGCGT
CTGATTAAGCGCTATGTGCTGAAGGCTCAGGTTGACCGGGAGAATGACGAGGTCAATGAA
GGAGAACTTAAAGAAATCAAACAAGATATTTCCAGTCTCCGCTATGAACTCTTAGAGGAA
AAGTCCCAA------GCTACTGGTGAGCTGGCAAAACTAATACAGCAGCTGAGTGACAAG
TTTGGGAAGACCTTAAATAAGGACATTTGA
>XM_033006318.2 PREDICTED: Tyto alba transient receptor potential cation channel subfamily C member 7 (TRPC7), transcript variant X2, mRNA
GAATGGAAGTTTGCACGTGCCAAGCTCTGGCTATCCTATTTTGACGAAGGAAGGACTTTA
CCTGCTCCATTTAATCTAGTGCCAAGCCCTAAATCATTTTATTATCTCATACTGAGAATA
AAATTGTGCCTCATAAAACTCTGCAAATCTAAGGCCAAAAACTGTGAAAATGATCTTGAG
ATGGGGATGCTGAATTCCAAACAACGGAAA---GTTCGTTTTCACTCTAGCACTCGAAAT
ACAGAAAACTTTTCTGGGAAGAACGCTTATAACAAGCCCACAAGATATCAG---------
---------------------------------------------AAAATAATGAAGCGC
CTGATTAAGCGGTATGTACTGAAGGCTCAGGTTGACCGAGAAAATGATGAGGTCAATGAA
GGAGAACTTAAAGAGATTAAACAAGATATTTCTAGTCTCCGTTATGAACTCTTAGAGGAA
AAGTCACAA------GCTACTGGCGAGCTGGCAAGACTAATACAGCAGCTGAGCGACAAA
TTTGGGAAGAACTTAAATAAAGACATTTGA
>XM_053956614.1 PREDICTED: Vidua chalybeata transient receptor potential cation channel subfamily C member 7 (TRPC7), transcript variant X1, mRNA
GAGTGGAAGTTTGCACGTGCCAAGCTCTGGCTATCCTACTTTGATGAAGGAAGGACTTTA
CCTGCTCCTTTTAATCTAGTGCCAAGCCCTAAATCATTTTATTATCTCATACTGAGAATA
AAAATGTGCCTCATAAAACTCTGCAAATCTAAGGCCAAAAACTGTGAAAATGACCTTGAG
ATGGGGATGCTGAATTCCAAAAAACGGAAA---GTTCGTTTTCACTCTAGCATTCAAAAC
ACAGAGAGTTTTTCTGGGAAGAACGCTTATACCAAGCCCACAAGATACCAGGTGACAGCC
CTACCTCCCTCTGGACTCTACTACCTTGGCCATCTCCAGCACACCAAGATAATGAAGCGT
CTGATTAAGCGCTATGTGCTGAAGGCTCAGGTTGACCGGGAAAATGACGAGGTCAATGAA
GGAGAACTTAAAGAAATCAAACAAGATATTTCCAGTCTCCGCTATGAACTCTTAGAGGAA
AAGTCTCAA------GCTACTGGTGAGCTGGCAAAACTAATACAGCAGCTGAGTGACAAG
TTTGGGAAGACCTTAAATAAGGACATTTGA
