# Supplementary material for: Molecular evolution of TRPC4 regulatory sequences supports a role in mammalian thermoregulatory adaptation
Source: PeerJ. 2025 Jul 8;13:e19697. doi: 10.7717/peerj.19697 (PMC12248226; doi:10.7717/peerj.19697)
Supplement: Supplemental Information 1 — Required and optional parameters that are read by the codeml package of PAML. This file is for information only, an explicit value must be selected for Model and the dummy file names must be replaced with explicit paths to function. The sequence and guide tree files are in standard formats (FASTA and Newick, respectively). [file peerj-13-19697-s001.zip › input.files/untrimmed.alignments.with.original.accessions/bird.trpm2.fas]

>XM_046924211.1 PREDICTED: Gallus gallus transient receptor potential cation channel subfamily M member 2 (TRPM2), transcript variant X2, mRNA
GACCAGATCTGGAAGTTCCAGCGGCACGACCTCATTGAGGAGTACCACGGCCGCCCGCCC
GCACCTCCACCCTTCATCCTCCTCAGCCACCTGCAGCTCCTGGTGCGGCGGGGGCTGCTC
CGCAGGCCGGCCACGCGCCACAGGCAGCTCAAAGAGAAGCTGGAGAAGAACGAAGAAGCC
GCCCTCCTCTCCTGGGAGATGTACCTGAAGGAGAACTACCTGCAGCACCAACAGTGTCAG
GAGAAGCAGAACACAGAGCAGAAGATCCGAGACATTGCACAGAGAGTTGATGTGCTGGCA
GACCTGCTGGACATGGATCGGGTGAAGAGGACGAGTCTGGTGGAGCAGAGATTGGGCGCC
CTGGAAGATCAGGTCCATCAGAGTGCCAAAGCCCTGAGGTGGATCATGCAGGCACTGCAG
GGCAGTGGCTTCAGCTCAGAGGAGGATATGCCGCCCTTGGTCTCCAGCAGGACTTCAGAG
GAAAAGGAGTTGGACCCGGAGGAGAAGCCTGAAGAGAAGCAGCCCCCATACCACGTGCTG
GCCCGGAACCTCCTCTACCCAGGGTCCCACACCATCCGCTTCCCCGTGCCGGATGAGAAG
GTGCCCTGGGAGGTGGATTTCCAGCTCTACGACCCTCCTGCCTATTCAGCCGACCACAGG
GACACAGCTGTGCAAGACCCCTTCAGCCCCTCCTTGGAGTCTCTCCTGAAGATCAACTAC
AATGCCATGGATGGGCTGATCGACAGGCAGAGCTTCCACGGCCTCTATGCTGTGCAGGAT
GGACTGCCACTGAATCCCATGGGCAGGACGGGGCTGCGCGGTCGCGGGAGGCTGCACTGC
TTTGGGCCCAACCATGCCCTGCACCCAGTTGTGACCCGCTGGAGGAGGAACTTGGATGGG
TCCATTATCAGGAAGAGCCTGAAGAAGATGCTGGAGGTCCTCGTGGCCCAGTATCCCGTG
TCAGACGTCTGGGCATTGCCTGGGGGCTCGCTGGAGCCGGGTGAGACGCTGCCGCTGAAG
CTCAAGTGGATCCTGCGTCGGGAGTTCTGGCCTCAGTTCCAAAACCTGCTGAAACAAGGC
ACCGAGATACACAAGGGGTACCTCGATGACCCCCGCAACACAGATAACGCCTGGGTTGAG
ACCGTTGCCATCAGTGTGCACTTTGACAATCAGAACGATGTGGAGATGAAGCGGCTGAAT
TCGTTCCTCCAGGGCTGCGACCCGGAGCTGTGCATCCGCTGGCAGGTGCTGGACAGGAGG
ATCCCGCTGCACGCCAACCACAAGCAGCTCCTGCAGAAGGTCTCCACCCTGCTCGGCGCC
TACTACTGA
>XM_030280030.3 PREDICTED: Taeniopygia guttata transient receptor potential cation channel subfamily M member 2 (TRPM2), transcript variant X2, mRNA
GACCAGATCTGGAAGTTCCAGCGGCACGACCTGATCGAGGAGTACCACGGCCGGCCGCCC
GCGCCCCCACCCCTCATCCTGCTCAACCACCTGCAGCTCCTGCTGCAGCGGGGCTTGCTC
CGCCGCCCGGCCACGCACCACAAGCTCAAGGAGAAGCTGGAGAAGAATGAAGAAGCTGCC
CTTCTCTCGTGGGAGATGTACCTGAAGGAGAGCTACCTGCAGCACCAGCAGTGCCAGGAG
AAGCAGAACACGGAGCAGATGATCCGGGACATCGCACAGAGGGTTGATGTACTGGCAGAG
CTGCTGGACTTGGACCGGGTGAAGAGGACGGGGGTAGTGGAGCAAAGACTGGGCTCTCTG
GAGGACCAGGTGCATCAGAGCGCCCAGGCCCTGAGGTGGATGATGCAGGCGCTGCGGGGC
AATGGCTTCAGCCCGGGCGAGGATGTGCCGCCCGTGGGCTCCTCCAAAGCCTTGGACACC
AAGGAGATGGAGCTGGAGGGGAGACCCGAGGAGAGCCGGCCCCCGTACCACGTGCTGGCC
CGAAACCTCCTGTATCCAGGGTCTCACACTCTCCGCTTCCCCGTGCCGGATGAGAAGGTG
CCCTGGGAGGTGGATTTCCCACTCTACGACCCCCCTGCCTACTCGGCTGACCACAAGGAC
ATGGCTGTGCAGGACCCCTTCAGCCTCTCCTTGGAGTCTCTCCTGAAGATCAACTACAAC
ACCATGGACGGGCTGATCGACCGGCAGAGCTTCCACGGGCTCTACGCCGTGCAGGACGGG
CTGCCTCTGAACCCCATGGGCAGGACGGGGCTGCGAGGCCGGGGGAGGCTGCACTGCTTT
GGGCCCAACCATGCCCTGCACCCCGTGGTGACCCGCTGGAGGAGGAACCTGGATGGGTCA
ATCATAAGGAAGAGCCTGAAGAAGATGCTGGAAGTTCTGGTGGCCCAATACCCACTGTCA
GATGTCTGGGCTCTGCCCGGGGGGTCACTGGAGCCAGGTGAGACGCTGCCACTGAAGCTC
AAGTGGATCCTGCGCCGGGAGTTCTGGCCCCAGTTCCAGAACCTGCTGAAACAAGGCACT
GAGGTGCACAAGGGGTACCTGGACGACCCACGCAACACAGATAACGCCTGGGTGGAGACG
GTGGCCATCAGCGTGCACTTCGACACCCAGAACGACGTGGAGATGAAGAGGCTGAATTCG
TTCCTCCAGGGCTGCGACCCGGAGCTGTGCATCCGCTGGCAGGTGCTGGACAAGAGGATC
CCCCTGCACACCAACCACAAGGAGCTCCTGCACAAGGTCTCAACCCTCCTCGGTGCCTAC
TACTGA
>XM_021268765.3 PREDICTED: Anas platyrhynchos transient receptor potential cation channel subfamily M member 2 (TRPM2), transcript variant X3, mRNA
GACCAGATCTGGAAGTTCCAGAGGCACAACCTGATTGAGGAATACCACGGCCGCCCGCCC
GCACCTCCGCCATTCATCCTCCTCAACCACCTGCAGCTCCTGGTCCGGCGAGTCCTGCTG
TGCAGGCCAGCCATGCGCCACAAGCAGCTCAAAGAGAAGCTGGAGAAGAATGAAGAAGCT
GCCCTGCTCTCCTGGGAGATGTACCTGAAGGAGAACTACCTGCAGCACCAGCAGTGCCAG
GAGAAGCAGAACACAGAGCAGAAAATCAGAGACATTGCACAGAGAGTTGATGTGCTGGCA
GAGCTGCTGGACTTGGATCGGGTGAAGAGGACAGGTCTGGTGGAGCAGAGATTGATCGCT
CTAGAAGACCAGGTTCATCAGAGTGCCAAAGCCTTGAGGTGGATTATGCAGGCCCTGCAG
GGCAATGGCTTCACTTCAGAGGAGGACATGCCACTCTTGGCCTCCAGCAGAACCTCAGAG
GTGAAGGAGCTGGACCTGGAGGAGAAACCTGAAGAGAAGCAGCCCCCATACCATGTGCTT
AGTCGAAACCTCATCTACCCAGGGTCTCACATCATCCGCTTCCCCGTGCCGGATGAGAAG
GTGCCCTGGGAGGTGGACTTCCAGCTGTATGACCCTCCTGCCTACTCAGCCGACCACAAG
GACACAGCTGTGCAAGACCCATTCAACCTCTCCTTAGAGTCTCTCCTGAAGATAAACTAC
AATGCCATGGATGGGCTGATTGACCGGCAGAGCTTCCACGGCCTCTACGCCGTGCAGGAT
GGACTGCCGCTGAATCCCATGGGCAGGACAGGTCTGCGAGGCCGCGGGAGGCTGCACAGC
TTTGGGCCCAACCATGCCCTGCACCCAGTTGTGACCCGCTGGAGGAGGAACTTGGATGGG
TCCATTATCAGGAAGAGCCTGAAGAAGATGCTGGAAGTGCTGGTGGCCCAGTACCCCCTG
TCAGATGTCTGGGCTCTGCCTGGGGGGTCGCTGGAGCCAGGCGAGATGCTGCCACTGAAA
CTCAAGTGGGTCCTGCGCCGGGAGTTCTGGCCTCAGTTCCAGAACCTGCTGAAGCAAGGC
ACCGAGATACACAAAGGGTACCTTGATGACCCCCGCAACACAGACAATGCCTGGGTTGAG
ACTGTTGCTGTCAGCATACACTTTGACAGTCAGAACGATGTGCAGATGAAGCGACTGAAT
TCGTTCCTCCAGGGCTGCGACCCAGAGCTGTGCATCCGCTGGCAGGTGCTGGACAGGAGG
ATGCCCCTGCACGCCAACCACAAGCTGCTCCTGTACAAGGTCTCGACCCTCCTTGGTGCC
TACTACTGA
>XM_013129547.3 PREDICTED: Melopsittacus undulatus transient receptor potential cation channel subfamily M member 2 (LOC101867934), mRNA
GACCAGATCTGGAAGTTCCAGCGGCACGACCTGATTGAGGAGTACCACGGCCGCCCACCT
GCACCTCCACCCTTCATCCTCCTCAACCACCTGCAGATCCTGGTCCAGCAAGGCTTGCTC
CGCCGGCCGGCCACATGCCACAGGCAGCTCAAAGAGAAGCTGGAGAAGAATGAAGAAACT
GCTCTCCTCTCCTGGGAGATGTACCTGAAGGAGAATTATCTGCAGAGCCAGCAGTGCCAG
GAGAAGCAGAACACAGAGCAAAAGATCCGAGATATTGCACAGAGGGTTGACATACTGGCA
GAGCTGCTGGGCTTGGAGCGGGTGAAGAGGACAGGACTGGTGGAGCAGAGACTGACCTCT
CTGGAAGACCAGGTGCATCAGAGCGCACAGGCCCTCAGGTGGATAATGCGGGCGCTGCAG
GACCATGGATTCAGCGCAGGCGAGGATGTGCCATCTGCGGGCTCAGGCAAAGCCTTGGAG
ACGAAGGAGTTTGACCTGGAGAGGAAACCCGAGGACATCCAGTCCCCGTACCATGTGCTT
GCCCGAAACCTCCTGTACCCAGGGTCCCACACCCGCCGCTTCCCTGTGCCAGATGAGAAG
GTGCCCTGGGAGGTGGACTTTGCACTGTATGACCCTCCCACTTACTCTGCTGAGCACAAG
GACATGGCTGTGCAGGACCCATTCAGCCTCTCCTTGGAGTCTCTCCTGAAGATCAACTAC
AACACCATGGATGGGCTGATAGACCGGCAGAGCTTCCATGGCCTCTACACTGTGCAGGAT
GGGCTGCCCTTGAACCCCATGGGCAGGACTGGCCTGCGAGGGCGAGGGAGGCTGCACTGC
TTTGGTCCCAACCATGCCCTGCACCCCGTTGTGACCCGGTGGAGGAGGAATTTGGATGGG
TCCATTATAAGGAAGAGCCTGAAGAAGATGCTGGAAGTCCTTGTAGCACAGTACCCGCTG
TCGGATGTCTGGGCTCTGCCTGGGGGGTCACTGGAGCCGGGTGAGACGTTGCCACTAAAG
CTGAAGTGGATCCTGCGCAGGGAGTTCTGGCCCCAGTTCCAGAACTTGCTGAAACAAGGC
ACTGAGGTACACAAGGGGTATCTTGATGACCCCCGCAACACAGATAATGCCTGGGTTGAG
ACAGTCGCTGTCAGCGTGCACTTCAACAGCCAGAACGATGTGGAGATGAAGCGGCTGAAC
TCGTTCCTTCAGGGCTGTGATCCGGAGCTGTGCATCCGCTGGCAGGTACTGGACAAGAGG
ATCCCCCTCCATGCAAACCACAAGAAGCTCCTGCACAAGGTCTCAACTCTCCTTGACGCC
TACTATTGA
>XM_027785863.2 PREDICTED: Falco peregrinus transient receptor potential cation channel subfamily M member 2 (TRPM2), transcript variant X1, mRNA
GACCAGATCTGGAAGTTCCAGCGGCACGACCTGATTGAGGAGTACCACGGCCGCCCACCT
GCGCCTCCACCCTTCATTCTCCTCAACCACCTGCAGATCCTGGTCCGGCGAGGCTTGCTC
CGCAGGCCGGCCACGCGCCACAAACAGCTCAAAGAGAAGCTGGAGAAGAACGAGGAAGCT
GCCCTCCTCTCCTGGGAGATGTACCTGAAGGAGAGCTATCTGCAGCACCAGCAGTGCCAG
GAGAAGCAGAACACAGAGCAGAAGATCCAAGACATCGCACAGAGGGTTGATGTCCTGGCA
GAGCTGCTGGACTTGGACCGGGTGAAGAGGACAGGGCTGGTGGAGCAGAGGCTGGTCTCT
CTGGAAGACCAGGTGCATCAGAGCGCCCAGGCCCTGAGGTGGATAATGCAGGCGCTGCAG
GGCAATGGCTTTGGCTCAGGCGAGGACATGCCGCCCGTGGGCTCCAGCAAAGCCCTGGAG
ACAAAAGCCTTTGACCTGGAGAGGAAACTTGAGGAGACCCAGCCCCTGCACCACGTGCTT
GCCCGAAACCTCCTGTATCCAGGGTCTCACACACACCGTTTCCCTGTGCCGGATGAGAAG
GTTCCCTGGGAGGTGGATTTCCCACTCTACGACCCTCCTGCCTACTCAGCAGACCACAAG
GACATGGCTGTGCAGGACCCGTTCAGCCTGTCCTTGGAGTCTCTCCTGAAGATCAACTAC
AACACCATGGACGGGCTGATCGACCGGCAGAGCTTCCACGGCCTCTACACCGTGCAGGAC
GGGCTGCCGCTGAACCCCATGGGCAGGACGGGACTGCGAGGCCGTGGGCGGCTGCACTGC
TTTGGGCCCAACCACGCTCTGCACCCTGTTGTGACACGCTGGAGGAGGAATTTGGATGGA
TCCATTATAAGGAAGAGCCTGAAGAAGATGCTGGAAGTCCTAGTAGCTCAGTACCCGCTG
TCAGAAGTCTGGGCTCTGCCTGGGGGGTCACTGGAGCCGGGCGAGACGCTCCCACTGAAG
CTCAAGTGGATCCTGCGCCGGGAGTTCTGGCCCCAGTTCCAGAACTTGCTGAAACAAGGC
ACTGAGATACACAAGGGGTACTTTGACGATCCCCGCAACACAGATAATGCCTGGGTCGAG
ACGGTTGCTGTCAGTGTGCACTTCGACAACCAGAACGACGTGGAGATGAAGCGGCTGAAT
TCGTTCCTTCAGGGCTGCGACCCGGAGCTGTGCATCCGCTGGCAGGTGCTGGACAAGAGG
ATCCCCCTGCACGCCAACCACAAGATGCTCCTGCACAAGGTCTCGACCCTCCTTGGCGCC
TACTACTGA
>XM_017728750.1 PREDICTED: Corvus brachyrhynchos transient receptor potential cation channel subfamily M member 2 (TRPM2), transcript variant X4, mRNA
GACCAGATCTGGAAGTTCCAGCGGCACGACCTGATCGAGGAGTACCACGGCCGCCCACCC
GCGCCCCCACCCCTCATCCTGCTCAACCACCTGCAGCTCCTGGTCCGGCGGGGCTTGCTC
CGCCGGCCGGCCACGCACCACAAGCTCAAGGAGAAGCTGGAGAAGAACGAAGAAGCTGCC
CTTCTCTCATGGGAGATGTACCTGAAGGAGAACTACCTGCAGCACCAGCAGTGCCAGGAG
AAGCAGAACACGGAGCAGATGATCCGGGACATTGCACAGAGGGTTGATGTACTGGCAGAG
CTGCTGGACTTGGACCGGGTGAAGAGGACAGGGGTAGTGGAGCAAAGACTGGGCTCTCTG
GAGGACCAGGTGCAGCAGAGTGCCCAGGCCCTGAGGTGGATGATGCAGGCGCTGAGGGGC
AATGGCTTCAGCTCAGGCGAGGATGTGCCGCCCGTGGGCTCCTCCAAAGCCTTGGACACC
AAGGAGATTGACCTGGAGGGGAGACCCGAGGAGAGCCAGCCCCCGTGCCACGTGCTTGCC
CGAAACCTCCTGTACCCTGGGTCTCACACTCTCCGCTTCCCTGTGCCAGATGAGAAGGTG
CCCTGGGAGGTGGATTTCCCACTCTACGACCCCCCTGCCTACTCGGCCGACCACAAGGAC
ATGGCTGTGCAGGACCCCTCCAGCCTCTCCTTGGAGTCTCTCCTGAAGATCAACTACAAC
ACCATGGACGGGCTGATCAACCGGCAGAGCTTCCACGGGCTCTACGCCGTGCAGGACGGG
CTGCCACTGAACCCCATGGGCAGGACGGGGCTGCGAGGCCGTGGGAGGCTGCACTGCTTT
GGGCCCAACCATGCCCTGCACCCTGTTGTGACCCGCTGGAGGAGGAATTTGGATGGGTCC
ATTATAAGGAAGAGCCTGAAGAAGATGCTGGAAGTCCTGGTGGCCCAATATCCGTTGTCA
GATGTCTGGGCTCTGCCTGGGGGGTCACTGGAGCCAGGTGAGACACTGCCACTGAAGCTC
AAGTGGATCCTGCGCCGGGAGTTCTGGCCCCAGTTCCAGAACCTGCTGAAACAAGGCACT
GAGGTACACAAGGGGTACCTCGATGACCCACGCAACACAGATAACGCCTGGGTGGAGACG
GTCGCCATCAGCGTGCACTTCGACACCCAGAACGACGTGGAGATGAAGCGGCTGAATTCG
TTCCTCCAGGGCTGCGACCCAGAGCTGTGCATCCGCTGGCAGGTGCTGGACAAGAGGATC
CCCCTGCACGCCAACCACAAGGAGCTCCTGCACAAGGTCTCAACCCTCCTCGGTGCCTAC
TACTGA
>XM_018083170.3 PREDICTED: Manacus vitellinus transient receptor potential cation channel subfamily M member 2 (TRPM2), mRNA
GACCAGATCTGGAAGTTCCAGCGGCACGACCTGATTGAGGAGTACCACGGCCGCCCGCCC
GCGCCCCCGCCCCTCATCCTGCTCAACCACCTGCAGCTCCTGGTCCGCCGTGGGCTGCTC
CGCCGGCCGGCCACGCACCACAAACTCAAGGAGAAGCTGGAGAAGAACGAGGAAGCTGCC
CTCCTCTCATGGGAGATGTTCTTGAAGGAGAACTACCTGCAGCACCAGCAGTGCCAGGAG
AAACAGAACACAGAGCAGATGATCCGGGACATTGCACAGAGGGTTGATGTACTGGCAGAG
CTGCTGGACTTGGACCGGGTGAAGAGGACGGGGGTGGTGGAGCAGAGACTGGGCTCTCTG
GAAGACCAGGTGCACCAGAGTGCCCAGGCCCTGAGGTGGATGATGCAGGCACTGCGGGGC
AATGGCTTCAGCTCAGGGGAGGACCTGCCAGCCGTGGGCTCCTCTAGAGCCTTGGACTTC
AAGGAGGCTGACCTGGAGGGGAAAGCTGAGGAGAGACAGCCCCCGTACCATGTGCTTGCC
CGAAACCTCCTGTACCCAGGCTCTCACACCCTCCGCTTCCCTGTGCCAGATGAGAAGGTG
CCCTGGGAGGTGGACTTCCCGCTCTATGACCCCCCTGCCTACTCGGCTGACCACAAAGAC
ATGGCTGTGCAGGACCCCTTCAGCCTCTCCTTGGAGTCTCTCCTGAAGATCAACTACAAC
ACCATGGATGGGCTGATCGACCGGCAGAGCTTCCACGGGCTCTACACCGTGCAGGACGGG
CTGCCACTGAACCCCATGGGCAGGACGGGGCTGCGAGGCCGTGGGAGGCTGCACTGCTTT
GGGCCCAACCATGCCCTGCACCCTGTCGTGACCCGCTGGAGGAGGAATTTGGATGGGTCC
ATTATAAGGAAGAGTCTGAAGAAGATGCTGGAAGTGCTGGTAGCCCAGTACCCACTGTCA
GACGTCTGGGCTCTGCCTGGGGGGTCACTGGAGCCGGGGGAGACACTGCCACTGAAGCTC
AAGTGGATCCTCCGCCGGGAGTTCTGGCCCCAGTTCCAGAACTTGCTGAAACAAGGCACT
GAGGTACACAAGGGGTACCTGGATGACCCCCGCAACACGGACAATGCCTGGGTGGAGACG
GTCGCTGTCAGTGTCCACTTCGACAACCAGAACGACGTGGAGATGAAGCGGCTGAATTCG
TTCCTTCAGGGTTGCGACCCGGAGCTGTGCATCCGCTGGCAGGTGCTGGATAAGAGGATC
CCCCTGCATGCCAACCACAAGGAGCTCCTACACAAGGTCTCAACCCTCCTTGGTGCTTAC
TACTGA
>XM_054073947.1 PREDICTED: Cuculus canorus transient receptor potential cation channel subfamily M member 2 (TRPM2), transcript variant X4, mRNA
GACCAGATCTGGAAGTTCCAGCGGCATGACCTGATCGAGGAGTACCACGGCCGCCCACCC
GCACCGCCACCCTTCATCCTCCTCAACCACCTGCAGATCCTGGTCCGGCGAGGCTTGCTC
CGCAGGCCAGCCACGCGCCACAAGCAGCTCAAAGAGAAGCTGGAGAAGAATGAAGAAGCT
GCCCTTCTCTCCTGGGAGATGTACCTGAAGGAGAACTACCTGCAGCACCAGCAGTGCCAG
GAGAAGCAGAACACAGAGCAGAAGATCCGAGACATCGCACAGAGGGTTGATGTACTGGCA
GAGCTGCTGGACTTGGATCGGGTGAAGAGGACGGGCTTGGTGGAGCGGAGACTGGTCTCT
CTGGAAGACCAGGTGCAGCAGAGTGCCCAGGCCCTGAGGTGGATCATGCAGGCACTGCAG
AGCAGTGGCTTCGGCTCGGGCGAGGATATGCCATCCGTGGGCTCCAGCAAAGCCTTGGAG
ATGAAGGATGTTGACCCAGAGGGGAAACCAGAGGAGAGTCAGCCCGCATGCCACGTCCTT
GCTCGAAACCTCCTGTACCCAGGGTCTCACACCTTCCGCTTCCCGGTGCCGGATGAGAAG
GTGCCCTGGGAGGTGGAGTTCCCACTCTACGACCCTCCTGCCTACTCGGCTGACCACAAA
GACATGGCTGTGCAGGACCCGTTCAGCCCCTCTTTGGAGTCGCTCCTGAAGATCAACTAC
AACACCATGGATGGGCTTATCGATCGGCAGAGCTTCCACGGCCTCTACGCTGTGCAGGAC
GGGCTGCCACTGAACCCCATGGGCAGAACCGGGCTGCGAGGCCGTGGGAGGCTGCACTGC
TTTGGGCCCAACCATGCCCTGCACCCCGTTGTGACCCGCTGGAGGAGGAATTTGGATGGG
TCCATCATAAGGAAGAGCCTGAAGAAGATGCTGGAAGTCCTAGTGGCCCAGTACCCGCTG
TCAGATGTCTGGTCTCTGCCCGGGGGGTCCCTGGAGCCAGGCGAGACGCTGCCACTGAAG
CTCAAGTGGATCCTGCGCCGGGAGTTCTGGCCCCAGTTCCAGAACTTGCTGAAACAAGGC
ACCGAGATACACAAGGGGTACCTTGATGACCCCCGCAACACAGATAACGCCTGGGTCGAG
ACAGTGGCCATCAGTGTGCACTTTAACAACCAGAATGATGTGGAGATGAAACGGCTGAAT
TCGTTCCTCCAGGGCTGCGACCCGGAGCTGTGCATCCGCTGGCAGGTGCTGGATAAGAGG
ATCCCCCTGCATGCCAACCACAAGGAGCTCCTGCACAAAGTCTCAGTAGTCCTTGGCGCC
TACTACTGA
>XM_059822350.1 PREDICTED: Gavia stellata transient receptor potential cation channel subfamily M member 2 (TRPM2), transcript variant X1, mRNA
GACCAGATCTGGAAGTTCCAGCGACATGACCTGATTGAGGAGTACCACGGCCGCCCGCCT
GCGCCTCCGCCCTTCATCCTCCTCAACCACCTGCAGATCCTGGTCCGGCGAGGCTTGCTC
CGCAGGCCAGCCGCGCGCCACAAACAGCTCAAAGAGAAGCTGGAGAAGAACGAAGAAGCT
GCCCTCCTCTCTTGGGAGATGTACCTGAAGGAGAACTATCTGCAGCACCAGCAGTGCCAG
GAGAAGCAGAACACGGAGCAGAAGATCCGAGACATTGCACAGAGGGTTGACGCACTGGCA
GAGCTGCTGGACTTGGACAGGGTGAAGAGGACAGGGCTGGTGGAGCAGAGACTGGTCTCT
TTGGAAGACCAGGTGCATCAGAGTGCCCAGGCCCTGAGGTGGATAATGCAGGCGCTGCAG
GGCAACGGCTTCGGCTCAGGCGAGGACATGCCGCCCGTGGGCTCCAGCAAAGCCTCGGAG
ATGAAGGAGGTTGACCTGGATGGGAAACCCAAGGAGAGCCAGCCCCTGTACCATGTGCTT
GCCCGAAACCTCCTGTACCCAGGGTCTCACACCCTCCGCTTCCCTGTGCCGGATGAGAAG
GTGCCCTGGGAGGTGGACTTCCCACTCTACGACCCTCCCGCCTACTCGGCCGACCACAAG
GACATGGCTGTGCAGGACCCGTTCAGCCCCTCCTTGGAGTCTCTCCTGAAGATCAACTAC
AACACCATGGATGGGCTGATCGACCGGCAGAGCTTCCACGGCCTCTACGCTGTGCAGGAT
GGGCTGCCGCTGAACCCCATGGGCAGGACGGGGCTGCGAGGCCGTGGGAGGCTGCACTGC
TTTGGGCCCAACCATGCCCTGCACCCCGTTGTGACCCGCTGGAGGAGGAATTTGGATGGG
TCCATTATAAGGAAGAGCCTGAAGAAGATGCTGGAAGTCCTAGTAGCCCAGTACCCACTG
TCGGACGTTTGGGCTCTGCCCGGGGGGTCACTGGAGCCGGGCGAGACGCTGCCACTGAAG
CTCAAGTGGATCCTGCGCCGGGAGTTCTGGCCCCAGTTCCAGAACTTGCTGAAACAAGGC
ACTGAGATACACAAGGGGTACCTTGACGACCCCCGCAACACAGATAACGCCTGGGTCGAG
ACGGTTGCCGTCAGCGTGCACTTCGACAACCAGAATGACGTGGAGATGAAGCGGCTGAAT
TCGTTCCTCCAGGGCTGCGATCCGGAGCTGTGCATCCGCTGGCAGGTGCTGGACAAGAGG
ATCCCCCTCCACGCCAACCACAAAGAGCTCCTGCACAAGGTCTCAACCCTCCTCGGCGCC
TATTACTGA
>XM_042799683.1 PREDICTED: Tyto alba transient receptor potential cation channel subfamily M member 2 (TRPM2), transcript variant X3, mRNA
GACCAGATCTGGAAGTTCCAGCGGCACGACCTGATCGAGGAGTATCACGGCCGCCCGCCC
GCGCCTCCACCCTTCATCCTCCTCAACCACCTGCAGATCCTGGTCCAGCGAGGCTTGCTC
CGCCGGCCAGCCACGAGCCACAAGCAGCTCAAAGAGAAGTTGGAAAAGAATGAAGAGGCT
GCCCTCCTCTCCTGGGAGATGTACCTGAAGGAGAACTACCTGCAGCACCAGCAGTGCCAG
GAGAAGCAGAACATGGAGCAGAAGATCCGAGACATTGCACAGAGGGTTGACGTACTGGCA
GAGCTACTAGACTTGGACCGGGTGAAGAGGACAGGGCTGGTGGAGCAGAAACTGGTCTCT
CTGGAAGATCAGGTGCTTCAGAGTGCCCAGGCTCTGAGGTGGATAATGCGGGCGCTGCAG
GGCAGCGGCTTTGGCTCAGACGAGGACATGCCACCCGTGGGCTCCAGCAAAGCCTCAGAG
ATGAAGGAGGTTGACCTGGAGGGGAAACCTGAGGAGAGCCAGCCCCCATACCACGTGCTT
GCCCGAAACCTCCTGTACCCAGGGTCTCACACCATCCGCTTCCCTGTGCCGGATGAGAAG
GTGCCCTGGGAGGTGGACTTCCCGCTCTACGACCCTCCTGCCTACTCAGCCGACCACAAG
GACATGGCTGTGCAGGACCCGTTCAGCCCCTCCTTGGAGTCTCTCCTGAAGATCAACTAC
AACACCATGGATGGGCTGATTGACCGGCAGAGCTTCCACGGCCTCTACGCCGTGCAGGAC
GGGCTGCCGCTGAACCCCATGGGCAGGACGGGGCTGCGAGGCCGCGGGAGGCTGCACTGC
TTTGGGCCCAACCATGCCCTGCACCCCGTTGTGACCCGCTGGAGGAGGAATTTGGATGGG
TCCATCATAAGGAAGAGCCTGAAGAAGATGCTGGAAGTCCTAGTGGCCCAGTACCCGCTG
TCGGATGTCTGGGCTCTGCCTGGGGGGTCACTGGAGCCAGGCGAGACGCTGCCACTGAAG
CTCAAGTGGATCCTGCGCCGGGAGTTCTGGCCCCAGTTCCAGACCTTGCTGAAACAAGGC
ACCGAGATACACAAGGGGTACCTCGATGACCCCCGCAACACGGATAACGCCTGGGTCGAG
ACGGTTGCCGTCAGCGTGCACTTTGACAACCAGAACGATGTGGAGATGAAGCGGCTGAAT
TCGTTCCTTCAGGGCTGCGACCCAGAGCTGTGCATCCGCTGGCAGGTGCTGGACAAGAGG
ATCCCCCTCCATGCCAACCACAAGGAGCTCCTGCACAAGGTCTCAACCCTCCTCGGCGCC
TACTACTGA
>XM_013944022.1 PREDICTED: Apteryx australis mantelli transient receptor potential cation channel, subfamily M, member 2 (TRPM2), mRNA
GACCAGATCTGGAAGTTTCAGCGTCATGACCTGATCGAGGAGTACCATGGCCGCCCGCCT
GCACCTCCCCCCTTCATCCTCCTCAACCACCTGCAGCTCCTGGTCCGGCGGAGCCTGCTC
CGCAGGCCAGCCACACGCCACAAGCAGCTCAAAGAGAAGCTGGAGAAGAATGAAGAAGCT
GCCCTCCTCTCCTGGGAGATGTATCTGAAGGAGAACTACCTGCAGCACCGGCAATGCCAG
GAGAAGCAGAACATGGAGCAGAAGATCCGAGACATTGCGCAGAGAGTTGATGTACTAGCA
GAGCTGCTGGACTTGGATCAGGTGAAGAGGACAAGGCTGGTGGAGCAGAGATTGGTTGCC
CTGGAAGAACAGATGCATCAGAGCGCTAAAGCCTTGAACTGGATGATGCAGGCCCTACAT
GGGAATGGCTTCGGTTTAGACAAGGACACGCCGCCTTTGGTCTCCAGCAAAGCCTCGGAG
ATGAGGGAGTTTGACCTGGAGGACAAAACTGAGGAGATGAAGCCCCCATACCACGTGCTT
GCTCGAAACCTCCTATATCCAGGGTCTCGCACTGTCCGCTTCCCTGTGCCAGATGAGAAG
GTGCCCTGGGAGGTGGACTTCCCACTCTACAACCCTCTCTCCTACTCGGCCAACCATAAG
GACATGGCTGTGCAGGACCCATTCAGCCTGTCCTTGGAGTCTCTCCTGAAGATCAATTAC
AATGCCATGGATGGGCTGATCAACCGGCAAAGCTTCCATGGCCTCTATGCAGTGCAGGAT
GGGCTGCCACTGAATCCCATGGGCAGGACGGGGCTACGAGGCCGTGGGAGCCTGCACTGC
TTTGGACCCAACCATGCCCTGCACCCAGTTGTGACCCGCTGGAGGAGGAATTCGGATGGA
TCCATTATCAGGAAGAGCTTGAAGAAGATGTTGGAAGTCTTAGTTGCCCGGTACCCCCTG
TCGGATGTCTGGGCTCTGCCTGGGGGGTCACTGGAGCCGGGTGAGATGCTGCCACTGAAG
CTCAAGTGGATCCTGCGCCGGGAGTTCTGGCCCCAATTCCAGAACTTGTTGAAACAAGGC
ACAGAGATACATAAGGGATACCTCGACGACCCCCGCAACACGGACAATGCCTGGGTCGAG
ACTGTCGCCATCAGCGTGCATTTTGATGATCACAATGATGTGGAGATGAAGCGGATGAAT
TCGTTCCTCCAAGGCTGTGACCCAGAGCTGTGCATCCGCTGGCAGGTGCTGGACAAGAGG
ATGCCCCTGCATGCCAACCAGAAGGAGCTCCTGCGCAAGGTCTCAGCCCTCCTAGGCTCC
TACTTCTGA
>XM_015638336.2 PREDICTED: Parus major transient receptor potential cation channel subfamily M member 2 (TRPM2), transcript variant X3, mRNA
GACAAGATCTGGAAGTTCCAGCGGCACGACCTGATCCAGGAGTACCACGGCCGCCCACCC
GCACCGCCACCCCTCATCCTGCTCAACCACCTGCAGCTCCTGGTCCAGCGTGGCTTGCTC
CACCGGCCAGCCATGCACCACAAGCTCAAGGAGAAGCTGGAGAAGAACGAAGAAGCTGCC
CTTCTGTCATGGGAGATGTACTTGAAGGAGAACTACCTGCAGCACCAGCAGTGCCAGGAG
AAGCAGAACACGGAGCAGATGATCCGGGACATTGCGCAGAGGGTTGATGTACTGGCAGAG
CTGCTGGACTTGGATCAGGTGAAGAGGACGGGGGTAGTGGAGCAAAGACTGGGCTCTCTG
GAAGACCAGGTGCATCAGAGCGCCCAGGCCCTCAGGTGGATGATGCAGGCGCTGCGGGGC
AATGGCTTCAGCTCAGGCGAGGATGTGCCAGCCATGGGCTCCTCCAAAGCCTTGGAGGCC
AAGGAGATTGACCTGAAGGGGAAGCCCGAGGAGAGCCGGCCCCCATACCACGTGCTCGCC
CGAAACCTCCTGTACCCAGGGTCTCACACCCTCCGCTTCCCTGTGCCGGATGAGAAGGTG
CCCTGGGAGGTGGATTTCCCACTCTACGACCCCCCTGCATACTCAGCTGATCACAAGGAC
ATGGCTGTGCAGGACCCCTTCAGCCTCTCCTTGGAGTCTCTCCTGAAGATCAACTACAAC
ACCATGGATGGGCTGATTGACCGGCAGAGCTTCCATGGGCTCTACGCTGTGCAGGATGGG
CTGCCACTGAACCCCATGGGCAGGACAGGGCTGAGAGGTCGTGGGAGGCTGCACTGCTTT
GGGCCCAACCATGCCCTGCACCCTGTTGTGACCCGCTGGAGGAGGAATTTGGATGGGTCC
ATTATAAGGAAGAGCCTGAAGAAGATGCTGGAAGTCCTGGTGGCCCAATACCCCTTGTCA
GATGTCTGGGCTCTGCCTGGGGGGTCACTGGAGCCAGGCGAGACGCTGCCACTGAAGCTC
AAGTGGATCCTGCGCCGGGAGTTCTGGCCCCAGTTCCAGAACCTGCTGAAACAAGGCACT
GAGGTACACAAGGGGTACCTCGACGACCCACGCAACACAGACAACGCCTGGGTGGAGACG
GTGGCCATCAGCGTGCACTTTGACAGCCAGAACAACGTGGAGATGAAGCGTCTGAATTCG
TTCCTCCAAGGCTGTGACCCGGAGCTGTGCATCCGCTGGCAGGTGCTGGACAAGAGGATC
CCCCTGCACACCAACCACAAGGAGCTCCTGCACAAGGTCTCAGCCCTTTTCGGTGCCTAC
TACTGA
>XM_021545432.2 PREDICTED: Lonchura striata transient receptor potential cation channel subfamily M member 2 (TRPM2), transcript variant X2, mRNA
GACCAGATCTGGAAGTTCCAGCGGCACGACCTGATCGAGGAGTACCACGGGCGGCCGCCC
GCGCCCCCACCCCTCATCCTGCTCAACCACCTGCAGCTCCTGCTCCGGCGGGGCTTGCTC
CGCCAGCCGGCCACGCACCACAAGCTCAAGGAGAAGCTGGAGAAGAACGAAGAAGCTGCC
CTCCTCTCGTGGGAGATGTACCTGAAGGAGAGCTACCTGCAGCACCAGCAGTGCCAGGAG
AAGCAGAACACGGAGCAGATGATCCGGGACATTGCACAGAGGGTTGATGTACTGGCAGAG
CTGCTGGACTTGGACCGGGTGAAGAGGACGGGGGTAGTGGAGCAAAGACTGGGCTCTCTG
GAGGACCAGGTGCATCAGAGCGCCCAGGCCCTGAGGTGGATGATGCAGGCGCTGCGGGGC
AATGGCTTCAGCCCGGGCGAGGATGTGCCACCCGTGGGCTCCTCCAAAGCCTTGGACACC
AAGGAGATGGACCTGGAGGGGAGATCCGAGAAGAGCCAGCCCCCATGCCACGTGCTTGCC
CGAAACCTCCTGTATCCAGGGTCTCACACTCTCCGCTTCCCTGTGCCCGATGAGAAGGTG
CCCTGGGAGGTGGATTTCCCTCTCTACGACCCCCCTGCCTACTCAGCTGACCACAAGGAC
ATGGCTGTGCAGGACCCCTTCAGCCTCTCCTTGGAGTCTCTCCTGAAGATCAACTACAAC
ACCATGGACGGGCTGATCGACCGGCAGAGCTTCCACGGGCTCTACGCCGTGCAGGACGGG
CTGCCTCTGAACCCCATGGGCAGGACGGGGCTGCGAGGCCGAGGGAGGCTGCACTGCTTT
GGGCCCAACCATGCCCTGCACCCCGTGGTGACCCGCTGGAGGAGGAACCTGGATGGGTCC
ATTATAAGGAAGAGCCTGAAGAAGATGCTGGAAGTTCTGGTGGCCCAATACCCGCTGTCA
GATGTCTGGGCTCTGCCCGGGGGGTCACTGGAGCCAGGTGAGACGCTGCCACTGAAGCTC
AAGTGGATCCTGCGCCGGGAGTTCTGGCCCCAGTTCCAGAACCTGCTGAAACAAGGCACT
GAGGTGCACAAGGGGTACCTGGACGACCCACGCAACACAGATAACGCCTGGGTGGAGACG
GTGGCCATCAGCGTGCACTTCGACACCCAGAACGACGTGGAGATGAAGAGGCTGAATTCG
TTCCTCCAGGGCTGCGACCCGGAGCTGTGCATCCGCTGGCAGGTGCTGGACAAGAGGATC
CCCCTGCACGCCAACCACAAGGAGCTCCTGCACAAGGTCTCAACCCTCCTTGGTGCCTAC
TACTGA
>XM_030029119.1 PREDICTED: Aquila chrysaetos chrysaetos transient receptor potential cation channel subfamily M member 2 (TRPM2), transcript variant X2, mRNA
GACCAGATCTGGAAGTTCCAGCGGCACGACCTGATTGAGGAGTACCACGGCCGCCCACCT
GCACCTCCACCCTTCATCCTCCTCAACCACCTGCAGATCCTGGTCTGGCGAGGCTTGCTC
CGCAGGCCGGCCACGCGCCACAAGCTGCTCAAAGAGAAGCTGGAGAAGAACGAAGAAGCT
GCCCTCCTCTCCTGGGAGATGTACCTGAAGGAGAGCTACCTGCAGCACCAGCAGTGCCAG
GAGAAGCAGAACACGGAACAGAAGATCCGAGACATTGCACAGAGGGTTGACATGCTGGCA
GAGCTGCTGGACTTGGACCGGCTGAAGAGGACAGGGCTGGTGGAACAGAAACTGGTCTCT
CTGGAAGACCAGGTGCATCAGAGCACCCAGGCCCTGAGGTGGATAATGCAGGTACTGCAG
GGCAATGGCTTCGGCTCAGGCGAGGACCTGCCGCCCATCGGCTCCAGCAAAGCCTCAGAG
ACAAAGGAGGTTGACCTGGAGGGGAAAGCTGAGGAGAGCCAGCCCCCATACCACGTGCTT
GCCCGAAACCTCCTGTACCCAGGGTCTCACACCCACCGCTTCCCCGTGCCGGATGAGAAG
GTGCCCTGGGAGGTGGACTTCCCACTCTACGACCCTCCCGTCTACTCAGCTGACCACAAG
GACATGGCTGTGCAGGATCCGTTCAGCCCCTCTTTGGAGTCTCTCCTGAAGATTAACTAC
AACACCATGGACGGGCTGATTGACCGGCAGAGCTTCCACGGGCTCTACGCCGTGCAGGAT
GGGCTGCCGCTGAACCCCATGGGAAGGACGGGGCTGCGAGGACGCGGGAGGCTGCGCTGC
TTTGGGCCCAACCATGCCCTGCACCCCGTTGTGACCCGCTGGAGGAGGAATTTGGATGGG
TCCATCATAAGGAAGAGCCTGAAGAAGATGCTGGAAGTCCTAGTGGCCCAGTACCCACTG
TCCGATGTCTGGGCTCTGCCCGGGGGGTCACTGGAGCCAGGTGAGACGCTGCCACTGAAG
CTCAAGTGGATCCTGCGCCGGGAGTTCTGGTCCCAGTTCCAGAACTTGCTGAAACAAGGC
ACCGAGGTACACAAGGGGTACCTTGATGACCCCCGCAACACAGATAACGCCTGGGTTGAG
ACGGTCGCCGTCAGCGTGCACTTTGACAACCAGAACGATGTGGAGATGAAGCGGCTGAAT
TCGTTCCTTCAGGGCTGCGACCCGGAGCTGTGCATCCGCTGGCAGGTGCTGGACAAAAGG
ATCCCCCTGCATGCCAATCACAAGGAGCTCCTGCACAAGGTCTCAACCCTCCTCGGCGCC
TACTACTGA
>XM_032192977.1 PREDICTED: Aythya fuligula transient receptor potential cation channel subfamily M member 2 (TRPM2), transcript variant X2, mRNA
GACCAGATCTGGAAGTTCCAGAGGCACGACCTGATTGAGGAATACCACGGCCGCCCGCCC
GCACCTCCGCCGTTCATCCTCCTCAACCACCTGCAGCTCCTGGTCCGGCGAGTCCTGCTG
TGCAGGCCAGCCACACGCCACAAGCAGCTCAAAGAGAAGCTGGAGAAGAATGAAGAAGCT
GCCCTGCTCTCCTGGGAGATGTACCTGAAGGAGAACTACCTGCAGCACCAGCAGTGCCAG
GAGAAGCAGAACACAGAACAGAAAATCAAAGACATTGCACAGAGAGTTGATGTGCTGGCA
GAGCTGCTGGACTTGGATCGGGTGAAGAGGACAGGTCTGGTGGAGCAGAGATTGATCGCT
CTAGAAGACCAGGTTCATCAGAGTGCCAAAGCCTTGAGGTGGATAATGCAGGCCCTGCAG
GGCAATGGCTTCACTTCAGAGGAGGACATGCCACCCTTGGCCTCCAGCAGAACCTCAGAC
GTGAAGGAGCTGGACCTGGAGGAGAAACCTGAAGAGAAGCAGCCCCCATACCACGTGCTT
AGTCGAAACCTCATCTACCCAGGGTCTCACACCATCCGCTTCCCCGTGCCGGATGAGAAG
GTGCCCTGGGAGGTGGACTTCCAGCTGTATGACCCTCCTGCCTACTCAGCTGACCACAAG
GACACAGCTGTGCAGGACCCGTTCAACCTCTCCTTAGAGTCTCTCCTGAAGATAAACTAC
AATGCCATGGATGGGCTGATTGACCGGCAGAGCTTCCATGGCCTCTACGCCGTGCAGGAT
GGACTGCCGCTGAATCCCATGGGCAGGACAGGTCTGCGAGGCCGCGGGAGGCTGCACAGC
TTTGGGCCCAACCATGCCCTGCACCCAGTTGTGACCCGCTGGAGGAGGAACTTGGATGGG
TCCATTATCAGGAAGAGCCTGAAGAAGATGCTGGAAGTGCTGGTGGCCCAGTACCCCCTG
TCAGATGTCTGGGCTCTGCCTGGGGGGTCGCTGGAGCCAGGCGAGACACTGCCACTGAAA
CTCAAGTGGATCATGCGCCGGGAGTTCTGGCCCCAGTTCCAGAACCTGCTGAAGCTAGGC
ACCGAGATACACAAAGGGTACCTCGATGACCCCCGCAACACAGACAATGCCTGGGTTGAG
ACTGTTGCTGTCAGCATACACTTTGACAGTCAGAACGATGTGCAGATGAAGCGGCTGAAT
TCGTTCCTCCAGGGCTGCGATCCAGAGCTGTGCATCCGCTGGCAGGTGCTGGACAGGAGG
ATGCCCCTGCACGCCAACCACAAGCTGCTCCTGTACAAGGTCTCGACCCTCCTTGGTGCC
TACTACTGA
>XM_038146446.1 PREDICTED: Motacilla alba alba transient receptor potential cation channel subfamily M member 2 (TRPM2), transcript variant X2, mRNA
GACCAGATCTGGAAGTTCCAGCGGCACGACCTGATCGAGGAGTACCACGGCCGCCCGCCC
GCGCCCCCGCCCCTCATCCTGCTCAACCACCTGCAGCTCCTGCTCCGGCGGGGCTTGCTC
CGCCGGCCGGCCACGCACCACAAGCTCAAGGAGAAGCTGGAGAAGAACGAAGAAGCCGCC
CTTCTCTCGTGGGAGATGTACCTGAAGGAGAGCTACCTGCAGCACCAGCAGTGCCAGGAG
AAGCAGAACACGGAGCAGATGATCCGGGACATTGCGCAGAGGGTTGATGTGCTGGCAGAG
CTGCTGGACTTGGACGGGGTGAAGAGGACAGGGGTAGTGGAGCAAAGACTGGGCTCTCTG
GAGGACCAGGTGCATCAGAGCGCCCAGGCCCTGCGCTGGATGATGCAGGCACTGCGGGGC
AATGGCTTCAGCTCAGGCGAGGATGTGCCGCCCGTGGGCTCTTCCAAAGCTTTGGACACC
AAGGAGAGTGCCCTGGAGGGGAGGCCCGAGGAGAGCCGGCCCCCGTACCACGTGCTGGCC
CGAAACCTCCTGTACCCAGGGTCTCACACTCTCCGCTTCCCTGTGCCCGATGAGAAGGTG
CCCTGGGAGGTGGATTTCCCACTCTACGACCCCCCTGCCTACTCGGCTGACCACAAGGAC
ATGGCTGTGCAGGACCCCTTCAGCCTCTCCTTGGAGTCTCTCCTGAAGATCAACTACAAC
ACCATGGATGGGCTGATCGACCGGCAGAGCTTCCACGGGCTCTACGCCGTGCAGGACGGG
CTGCCACTGAACCCCATGGGCAGGACGGGGCTGCGAGGCCGCGGGAGGCTGCACTGCTTT
GGGCCCAACCATGCCCTGCACCCCGTGGTGACCCGCTGGAGGAGGAACTTGGATGGGTCC
ATCATAAGGAAGAGCCTGAAGAAGATGCTGGAAGTCCTGGTGGCCCAGTACCCCCTGTCA
GATGTCTGGGCTCTGCCTGGGGGCTCGCTGGAGCCAGGCGAGACGCTGCCGCTGAAGCTC
AAGTGGATCCTGCGCCGGGAGTTCTGGCCCCAGTTCCAGAACCTGCTGAAGCAAGGCACT
GAGGTGCACAAGGGGTACCTGGACGACCCACGGAACACAGACAACGCCTGGGTGGAGACG
GTGGCCATCAGCGTGCACTTCGACACCCAGAACGACGTGGAGATGAAGCGGCTGAACTCG
TTCCTCCAGGGCTGTGACCCGGAGCTGTGCATCCGCTGGCAGGTGCTGGACAAGAGGATC
CCCCTGCACGCCAACCACAAGGAGCTCCTGCACAAGGTCTCAACCCTCCTCGGTGCCTAC
TACTGA
>XM_039728073.1 PREDICTED: Passer montanus transient receptor potential cation channel subfamily M member 2 (TRPM2), transcript variant X3, mRNA
GACCAGATCTGGAAGTTCCAGCGGCACGACCTGATCGAGGAGTACCACGGGCGCCCGCCC
GCGCCGCCGCCCCTCATCCTGCTCAGCCACCTGCAGCTGCTGCTGCGGCGGGGCCTGCTC
CGCCGCCCGGCCACGCGCCACCAGCTCAAGGAGAAGCTGGAGAAGAATGAAGAGGCCGCC
CTTCTCTCGTGGGAGATGTACCTGAAGGAGAGCTACCTGCAGCACCAGCAGAGCCAGGAG
AAGCAGAACACGGAGCAGATGATCCGGGACATTGCACAGAGGGTTGATGCGCTGGCAGAG
CTGCTGGACTTAGACCGGGTGAAGAGGACGGGGGTAGTAGAGCAAAGATTGGGCTCTCTG
GAGGACCAGGTGCACCAGAGTGCCCAGGCCCTGAGGTGGATGATGCAGGCACTGCGGGGC
AATGGCTTCAGCTCAGGCGAGGACGTGCCAGCTGTGGGCTCCTCCAAAGCCTTGGAGACC
AAGGAGATTGGCCTGGAGGGGAGAGCCGAGGAGAGCCAGCCCCCGTACCACGTGCTGGCC
CGACACCTCCTGTACCCGGGGTCTCACACTCTCCGCTTCCCCGTGCCCGACGAGAAGGTG
CCCTGGGAGGTGGATTTCCCACTCTACGACCCCCCTGCCTACTCGGCCGACCACAAGGAC
ATGGCTGTGCAGGACCCCTTCAGCCTCTCCTTGGAGTCTCTGCTGAAGATCAACTACAAC
ACCATGGACGGGCTGATCGACCGGCAGAGCTTCCACGGGCTCTACGCCGTGCAGGACGGG
CTGCCACTGAACCCCATGGGCAGGACGGGGCTGCGAGGCCGTGGGAGGCTGCACTGCTTT
GGGCCCAACCATGCCCTGCACCCCGTGGTGACCCGCTGGAGGAGGAACCTGGATGGGTCC
ATCATAAGGAAGAGCCTGAAGAAGATGCTGGAAGTCCTGGTGGCCCAATATCCCCTGTCT
GATGTCTGGGCTCTGCCTGGGGGCTCACTGGAGCCAGGAGAGATGCTGCCCCTGAAGCTC
AAGTGGATCCTGCGCCGGGAGTTCTGGCCCCAGTTCCAGAACCTGCTGAAACAAGGCACT
GAGGTGCACAAGGGGTACCTGGACGACCCACGCAACACGGACAACGCCTGGGTGGAGACG
GTGGCCATCAGCGTGCACTTCGACACCCAGAACGACGTGGAGATGAAGCGGCTGAATTCG
TTCCTCCAGGGCTGCGACCCGGAGCTGTGCATCCGCTGGCAGGTGCTGGACAAGAGGATC
CCCCTGCACGCCAACCACAAGCAGCTCCTGCACAAGGTCTCAACCCTCCTCGGTGCCTAC
TACTGA
>XM_040074633.2 PREDICTED: Hirundo rustica transient receptor potential cation channel subfamily M member 2 (TRPM2), transcript variant X2, mRNA
GACCAGATCTGGAAGTTCCAGCGGCACGACCTGATCGAGGAGTACCACGGCCGCCCGCCC
GCGCCCCCACCCCTCATCCTGCTCAACCACCTGCAGCTCCTGCTCCGCCGCGGCTTGCTC
CGCCGGCCGGCCTCGCACCACAAGCTCAAGGAGAAGCTGGAGAAGAACGAAGAAGCTGCT
CTTCTCTCGTGGGAGATGTACCTGAAGGAGAACTACCTGCAGCACCAGCAGTGCCAGGAG
AAGCAGAACACGGAGCAGATGATCCGGGACATTGCGCAGAGGGTCGATGTACTGGCGGAG
CTGCTGGACTTGGACCGGGTGAAGAGGACGGGGGTAGTGGAGCAAAGACTGGGCTCTCTG
GAGGACCAGGTGCACCAGAGCGCCCAGGCCCTGAGGTGGATGATGCAGGCTCTGCGGGGC
AATGGCTTCAGCTCAGGCGAGGATGTGCCGCCCATGGGCTCCTCCGAAGCCTTGGACACC
AAGGAGATTGACCTGGAGGGGAAACCCGAGGAGAGCCGGCCGCCGTACCACGTGCTTGCC
CGACACCTCCTGTATCCAGGGTCCCACACTCTCCGCTTCCCTGTGCCGGATGAGAAGGTG
CCCTGGGAGGTGGATTTCCCGCTCTACAACCCCCCTGCCTACTCAGCTGACCACAAGGAC
CTGGCTGTGCAGGATCCCTTCAGCCTCTCCCTGGAGTCTCTCCTGAAGATCAACTACAAC
ACCATGGACGGGCTGATCGACCGGCAGAGCTTCCACGGGCTCTACGCCGTGCAGGACGGG
CTGCCACTGAACCCCATGGGCAGGACGGGGCTGCGAGGCCGAGGGAGGCTGCACTGCTTC
GGGCCCAACCACGCCCTGCACCCTGTCGTGACCCGCTGGAGGAGGAACTTGGATGGGTCC
ATCATAAGGAAGAGCCTGAAGAAGATGCTGGAAGTCCTGGTGGCCCAATACCCTCTGTCA
GATGTGTGGGCTCTGCCTGGGGGGTCACTGGAGCCGGGCGAGACGCTGCCACTGAAGCTC
AAGTGGATCCTGCGCCGGGAGTTCTGGCCCCAGTTCCAGAACCTGCTGAAGCAAGGCACT
GAGGTACACAGGGGGTACCTCGACGACCCACGCAACACAGACAACGCCTGGGTGGAGACG
GTGGCCATCAGCGTGCACTTCGACACCCAGAACGACGTGGAGATGAAGCGGCTGAATTCG
TTCCTCCAGGGCTGTGACCCGGAGCTGTGCATCCGCTGGCAGGTGCTGGACAAGAGGATC
CCCCTGCACGCCAACCACAAGGAGCTCCTGCACAAGGTCTCCACCCTTCTCGGTGCCTAC
TACTGA
>XM_041486946.1 PREDICTED: Pyrgilauda ruficollis transient receptor potential cation channel subfamily M member 2 (TRPM2), transcript variant X2, mRNA
GACCAGATCTGGAAGTTCCAGCGGCACGACCTGATCCAGGAGTACCACGGCCGCCCGCCC
GCGCCCCCGCCCCTCATCCTGCTCAACCACCTGCAGCTCCTGCTCCGGCGGGGCTTGCTC
CGCCGGCCGGCCACGCGCCACCAGCTCAAGGAGAAGCTGGAGAAGAACGAAGAAGCCGCC
CTTCTCTCATGGGAGACGTACCTGAAGGAGAGCTACCTGCAGCACCAGCAGTGCCAGGAG
AAGCAGAACACGGAGCAGATGATCCGGGACATTGCACAGAGGGTTGATGCGCTGGCAGAG
CTGCTGGACTTGGACCGGGTGAAGAGGACGGGGGTAGTGGAGCAAAGACTGGGCTCTCTG
GAGGACCAGGTGCACCAGAGCGCCCAGGCCCTGAGGTGGATGATGCAGGCGCTGCGGGGC
AATGGCTTCAGCTCCGGCGAGGATGTGCCGCCCGTGGGCTCCTCCAAAGCCTTGGACACC
AAGGAGATTGACCTGGAGGGGAGAGCCGAGGAGAGCCGGCCCCCGTACCACGTGCTTGCC
CGACACCTCCTGTACCCAGGGTCTCACACTCTGCGCTTCCCTGTGCCCGATGAGAAGGTG
CCCTGGGAGGTGGATTTCCCACTCTACGACCCCCCTGCCTACTCGGCTGACCACAAGGAC
ATGGCTGTGCAGGATCCCTTCAGCCTCTCCTTGGAGTCTCTCCTGAAGATCAACTACAAC
ACCATGGACGGGCTGATCGACCGGCAGAGCTTCCACGGGCTCTACGCCGTGCAGGATGGG
CTGCCACTGAACCCCATGGGCAGGACGGGGCTGCGAGGCCGTGGGAGGCTGCACTGCTTC
GGGCCCAACCACGCCCTGCACCCCGTGGTGACCCGCTGGAGGAGGAACTTGGATGGGTCC
ATTATAAGGAAGAGCCTGAAGAAGATGCTGGAAGTCCTGGTGGCCCAATACCCCCTGTCA
GATGTCTGGGCTCTGCCTGGGGGCTCACTGGAGCCAGGAGAGACGCTGCCCCTGAAGCTC
AAGTGGATCCTGCGCCGGGAGTTCTGGCCCCAGTTCCAGAACCTGCTGAAGCAAGGCACT
GAGGTGCACAAGGGGTACCTGGACGACCCCCGCAACACGGACAACGCCTGGGTGGAGACG
GTGGCCATCAGCGTGCACTTCGACACCCAGAACGACGTGGAGATGAAGCGGCTGAATTCG
TTCCTCCAGGGCTGCGACCCGGAGCTGTGCATCCGCTGGCAGGTGCTGGACAAGAGGATC
CCCCTGCATGCCAACCACAAGGAGCTCCTGCGCAAGGTCTCAACCCTCCTCGGTGCCTAC
TACTGA
>XM_042878477.1 PREDICTED: Lagopus leucura transient receptor potential cation channel subfamily M member 2 (TRPM2), mRNA
GATCAGATCTGGAAGTTCCAGCGGCACGACCTCATTGAGGAGTACCACGGCCGCCCACCT
GCACCTCCACCCTTCATCCTCCTCAGCCACCTGCAGCTCCTGGTGCGGCGGGGGCTGCTC
CGCAGGCCAGCCACACGTCACAGGCAGCTCAAAGAGAAGCTGGAGAAGAATGAAGAAGCC
GCCCTCCTCTCGTGGGAGATGTACCTGAAGGAGAACTACCTGCAGCACCAACAGTGTCAG
GAGAAGCAGAACACAGAGCAGAAGATCCGAGACATTGCACAGAGAGTTGATGTGCTGGCA
GATTTGCTGGACATGGATCAGGTGAAGAGGACAAGTCTGGTGGAGCAGAGATTGGGTGCC
CTGGAAGATCAGGTCCATCAGAGTGCCAAAGCCCTGAGGTGGATCATTCAGGCATTGCAG
GGCAGTGGCTTCAGCTCAGAGGAAGATATGCCGCCCTTGGTCTCCAGCAGGACCTCAGAG
GAGAAGGAGTTCGACCCGGAGGAGAAGCCTGGAGAGAAGCAGCCCACACACCACGTGCTG
GCCCGAAATCTCCTCTACCCAGGGTCCCACACCATGCGCTTCCCCGTGCCAGATGAGAAG
GTGCCCTGGGAGGTGGATTTCCAGCTCTACGACCCTCCTGCCTATTCAGCCGACCACAGG
GACACAGCTGTGCAAGACCCCTTCAGCCCCTCCTTGGAGTCTCTCCTGAAAATCAACTAC
AACACCATGGACGGGCTGATCGACAGGCAGAGCTTCCACGGCCTCTATGCTGTGCAGGAT
GGACTGCCACTGAATCCCATGGGCAGGACGGGGCTGCGTGGTCGTGGGAGGCTGCACTGC
TTTGGGCCCAACCATGCCCTGCACCCAGTTGTGACCCGCTGGAGGAGGAACTTGGATGGG
TCCATTATCAGGAAGAGCCTGAAGAAGATGCTGGAGGTCCTCGTGGCCCAGTATCCCCTG
TCAGACGTCTGGGCACTGCCCGGGGGCTCACTGGAGCCGGGTGAGACGCTGCCGCTAAAG
CTCAAGTGGATCCTGCGTCGGGAGTTCTGGCCTCAGTTCCAAAACCTGCTGAAACAAGGC
ACTGAGATACACAAGGGGTACCTCGATGACCCCCGCAACACAGATAACGCCTGGGTTGAG
ACTGTTGCCATCAGTGTGCACTTTGACAATCAGAACGATGTGGAGATGAAGCGGCTGAAT
TCGTTCCTCCAGGGCTGCGACCCAGAGCTGTGCATCCGCTGGCAGGTGCTGGACAGGAGA
ATCCCACTGCATGCCAACCACAAGCAACTCCTGCAGAAAGTCTCCACCCTGCTCGGTGCT
TACTACTGA
>XM_049803289.1 PREDICTED: Accipiter gentilis transient receptor potential cation channel subfamily M member 2 (TRPM2), mRNA
GACCAGATCTGGAAGTTCCAGCGGCACGACCTGATCGAGGAGTACCACGGCCGCCCACCT
GCACCTCCACCCTTCATCCTCCTCAACCACCTGCAGATCCTGGTCTCGCGAGGCTTGCTC
CGCAGGCCGGCCACACGCCACAAGCTGCTCAAAGAGAAGCTGGAGAAGAACGAAGAAGCT
GCCCTCCTCTCCTGGGAGATGTACCTGAAGGAGAACTACCTGCAGCACCAGCAGTGCCAG
GAGAAGCAGAACACGGAACAGAAGATCCGAGACATTGCACAGAGGGTTGACATGCTGGCA
GAGCTGCTGGACTTGGACCGGCTGAAGAGGACAGGGCTGGTGGAACAGAAACTGGTCTCT
CTGGAAGACCAGGTGCATCAGAGCACCCAGGCCCTGAGGTGGATAATGCAGGCGCTGCAG
GGCAATGGCTTTGGCTCAGGCGAGGACCTGCCGCCCATTGGCTCCAGCAAAGCCTCAGAG
ATGAAGGAGGTTGACCTGGAGGGGAAAGCCAAGGAGAGCCAGCCCCCATACCACGTGCTT
GCCCGAAACCTCCTGTACCCAGGGTCTCACACCCATCGCTTCCCTGTGCCAGATGAGAAG
GTGCCCTGGGAGGTGGACTTCCCACTCTACGACCCTCCTGTCTACTCAGCTGACCACAAG
GACATGGCTGTGCAGGACCCATTCAGCCCCTCTTTGGAGTCTCTCCTGAAGATCAACTAC
AATACCATGGACGGGCTGATTGACCGGCAGAGCTTCCACGGGCTCTACGCCGTGCAGGAT
GGGCTGCCGCTGAATCCCATGGGAAGGACAGGGCTGCGAGGACGCGGGAGGCTGCGCTGC
TTTGGGCCCAACCATGCCCTGCACCCTGTTGTGACCCGCTGGAGGAGGAATTTGGATGGG
TCCATCATAAGGAAGAGCCTGAAGAAGATGCTGGAAGTCCTAGTGGCCCAGTACCCCCTG
TCGGATGTCTGGGCTCTGCCCGGGGGGTCACTGGAGCCAGGTGAGACGCTGCCACTGAAG
CTCAAGTGGATCCTGCGCCGGGAGTTCTGGTCCCAGTTCCAGAACTTGCTGAAACAAGGC
ACCGAGATACACAAGGGGTATCTTGACGACCCCCGCAACACAGATAACGCCTGGGTTGAG
ACGGTCGCCGTCAGCGTGCACTTTGACAACCAGAACGATGTGGAGATGAAGCGGCTGAAT
TCGTTCCTTCAGGGCTGCGACCCAGAGCTGTGCATCCGCTGGCAGGTGCTGGACAAGAGG
ATCCCCCTGCACGCCAATCACAAGGAGCTCCTGCACAAGGTCTCAACCCTCCTTGGCGCC
TACTACTGA
>XM_051625901.1 PREDICTED: Apus apus transient receptor potential cation channel subfamily M member 2 (TRPM2), transcript variant X1, mRNA
GACCAGATCTGGAAGTTCCAGCGGCACGACCTGATCGAGGAGTACCACGGCCGCCCGCCC
GCCCCGCCGCCCTTCATCCTCCTCAACCACCTGCAGCTCCTGCTCCAGAGGGGCCTGCTC
CGCAGACCCCCCGCCCGCCGCAAACAGCTGAAAGAGAAGCTGGAGAAGAATGAAGAAGCT
GCCCTCCTCTCCTGGGAGATGTACCTGAAGGAGAGCTACCTGCAGCACCAGCAGTGCCAG
GAGAAGCAGAACACGGAGCAGAAGATCCGAGAGATTGCGCAGAGGGTTGACGCGCTGGCA
GAGCTGCTGGACTTCGACCGGGTGAAGAAGACGGGGCTGCTGGAGCAGAGACTGGTCTCT
CTTGAAGACCAGGTGCACCAGAGCACCCAGGCTCTCAGGTGGATAATGCAGGCGCTGCAG
GGCAGTGGCTTTGGCTCAGGAGAGGACATGCCACCCCTGGGCTCCAGTAAAGCCTCGGAG
ACAAAGGAGGTGGACCTGGAGGGGAAACCTGAGGAGAGCCAGCCCTCCTACCACGTGCTC
GCCCGAACCCTCCTCTACCCAGGGTCTCGCACTCTCCGCTTCCCTGTGCCAGACGAGAAG
GTGCCCTGGGAGGTGGACTTCCCTCTCTACGACCCTCCCACCTACTCAGCTGACCACAAG
GACATGGCTGTGCAGGACCCGTTCAGCCCCTCCTTGGAGTCCCTCCTGAAGATCAACTAC
AACACCATGGATGGGCCGATTGACCGGCAGAGCTTCCATGGCCTCTACACCGTGCAGGAT
GGGCTGCCACTGAACCCCATGGGCAGGACAGGGCTGAGAGGCCGGGGGAGACTTCACTGC
TTTGGGCCCAACCATGCCCTGCACCCTGTTGTGACCCGCTGGAGGAGGAATTTGGATGGG
TCCATCATCAGGAAGAGCCTGAAGAAGATGCTGGAAGTCCTAGTGGCCCAGTACCCGCTG
TCGGATGTCTGGGCTCTGCCTGGGGGGTCACTGGAGCCAGGGGAGACGCTGCCACTGAAG
CTGAAGTGGATCCTGCGCCGGGAGTTCTGGCCCCAGTTCCAGAACTTGCTGAAACAAGGC
ACTGAGATACACAAGGGGTACCTGGACGACCCCCGCAACACGGACAATGCCTGGGTGGAG
ACAGTGGCCATCAACGTGCACTTTGACCACCAGAACGATGTGGAAATGAAGAGACTGAAT
TCGTTCCTCCAGGGCTGTGACCCAGAGCTGTGCATCCGCTGGCAGGTGCTGGACAAGAGG
ATCCCCCTGCACACCAACCACAAGAAACTCCTGCAGAAGGTCTCAACCATTCTTGGCACC
TACTACTGA
>XM_053952021.1 PREDICTED: Vidua chalybeata transient receptor potential cation channel subfamily M member 2 (TRPM2), transcript variant X2, mRNA
GACCAGATCTGGAAGTTCCAGCGGCACGACCTGATCGAGGAGTACCACGGCCGGCCGCCC
GCGCCCCCGCCCCTCATCCTGCTCAACCACCTGCAGCTCCTGGTCCGGCGGGGCTTGCTC
CGCCGGCCGGCCACGCGCCACAAGCTCAAGGAGAAGCTGGAGAAGAACGAAGAAGCTGCT
CTTCTCTCGTGGGAGATGTACCTGAAGGAGAGCTACCTGCAGCACCAGCAGTGCCAAGAG
AAGCAGAACACGGAGCAGATGATCCGGGACATTGCACAGAGAGTTGATGTACTGGCAGAG
CTGCTGGACTTGGACTGGGTGAAGAGGACGGGAGTAGTGGAGCAAAGACTGGGCTCTCTG
GAGGACCAGGTGCATCAGAGCGCCCAGGCCCTGAGGTGGATGATGCAGGCACTGCGGGGC
AATGGCTTCAGCTCAGGCGAGGATGTGCCGCCCGTGGGCTCTTCCAAAGCCTTGGACACC
AAGGAGATTGACCTGGAGGGGAGACCCGAGGAGAGCCAGCCCCCATACCACGTGCTTGCC
CGAAACCTCCTGTACCCAGGGTCTCACACTCTCCGCTTCCCTGTGCCGGATGAGAAGGTG
CCCTGGGAGGTGGATTTCCCACTCTACGACCCCCCTGCCTACTCAGCTGACCACAAGGAC
ATGGCTGTGCAGGACCCCTTCAGCCTCTCCTTGGAGTCTCTCCTGAAGATCAACTACAAC
ACCATGGACGGGCTGATCGACCGGCAGAGCTTCCACGGGCTCTACGCCGTGCAGGACGGG
CTGCCTCTGAACCCCATGGGCAGGACGGGGCTGCGAGGCCGTGGGAGGCTGCACTGCTTT
GGGCCCAACCACGCCCTGCACCCCGTGGTGACCCGCTGGAGGAGGAACTTGGATGGATCC
ATTATAAGGAAGAGCCTGAAGAAGATGCTGGAAGTGCTGGTGGCCCAATACCCACTGTCA
GATGTCTGGGCTCTGCCTGGGGGGTCACTGGAGCCAGGTGAGACGCTGCCACTCAAGCTC
AAGTGGATCCTGCGCCGGGAGTTCTGGCCCCAGTTCCAGAACCTGCTGAAACAAGGCACT
GAGGTGCACAAGGGGTACCTGGACGACCCACGCAACACAGATAACGCCTGGGTGGAGACG
GTGGCCATCAGCGTGCACTTCGACACCCAGAATGACGTGGAGATGAAACGCCTGAATTCG
TTCCTCCAGGGCTGTGACCCGGAGCTGTGCATCCGCTGGCAGGTGCTGGACAAGAGGATC
CCCCTGCACACCAACCACAAGGAGCTCCTGCACAAGGTCTCAACCCTCCTCGGTGCCTAC
TACTGA
>XM_054206334.1 PREDICTED: Rissa tridactyla transient receptor potential cation channel subfamily M member 2 (TRPM2), transcript variant X4, mRNA
GACCAGATCTGGAAGTTCCAGCGGCACGATCTGATTGAGGAGTACCATGGCCGCCCGCCC
GCACCTCCACCCTTCATCCTCCTCAACCACCTGCAGATCCTGGTCCGGCGATGCTTGCTC
CGCAGGCCATCCACACACCACAAACAGCTCAAAGAGAAGCTGGAGAAGAACGAAGAAGCT
GCCCTCCTCTCTTGGGAGATGTACCTGAAGGAGAACTACCTGCAGCACCAGCAGTGCCAG
GAGAAGCAGAACACGGAGCAGAAGATTCGAGACATTGCAGAGAGGGTTGACGTACTGGCA
GAGCTGCTGGACTTGGACCGGGTGAAGAGGACGGGGCTGGTGGAGCAGAGACTGGTCTCT
CTAGAAGACCAGGTCCATCAGACTGCCCAGGCCCTGAGGTGGATAATGCAGGCGCTGCAG
GGCAATGGCTTTGGCTCGGGCGAGGACGTGCCACCCGTGGGCTCCAGCAAAGCCTCGGAG
ACGAAGGAGGTTGACCTGGAGGGGAAAGCCGAGGAGAGCCGGCCCCCGTACCACGTGCTT
GCCCGAAACCTCCTGTACCCAGGGTCTCACACCCTCCGCTTCCCTGTGCCGGATGAGAAG
GTGCCCTGGGAGGTGGACTTCCCGCTCTATGACCCTCCTGCCTACTCGGCCGACCACAAG
GACATGGCTGTGCAGGACCCATTCAGCCCCTCCTTGGAGTCTCTCCTGAAGATCAACTAC
AACACCATGGATGGGCTGATCGACCGGCAGAGCTTCCACGGCCTCTATGCCGTGCAGGAT
GGGCTGCCGCTGAACCCCATGGGCAGGACGGGGCTGCGAGGCCGTGGGAGGCTGCACTGC
TTTGGGCCCAACCATGCCCTGCACCCCGTTGTGACCCGCTGGAGGAGGAATTTGGATGGG
TCCATCATAAGGAAGAGCCTGAAGAAGATGCTGGAAGTCCTAGTGGCCCAGTACCCGCTG
TCAGATGTCTGGGCTCTGCCTGGGGGGTCACTGGAGCCGGGCGAGACACTGCCACTGAAG
CTCAAGTGGATCCTGCGCCGGGAGTTCTGGCCCCAGTTCCAGAACTTGCTGAAACAAGGC
ACTGAGGTACACAAGGGGTACCTCGATGACCCCCGCAACACGGATAATGCCTGGGTCGAG
ACGGTGGCCGTCAGTGTCCACTTCGACAACCAGAACGATGTGGAGATGAAGCGGCTGAAT
TCGTTCCTCCAAGGCTGCGACCCGGAGCTGTGCGTCCGCTGGCAGGTGCTGGACAAGAGG
ATCCCCCTGCACGCCAACCACAAGGAGCTCCTGCACAAGGTCTCAACTCTCCTCGGCGCC
TATTACTGA
>XM_054835864.1 PREDICTED: Grus americana transient receptor potential cation channel subfamily M member 2 (TRPM2), transcript variant X3, mRNA
GACCAGATCTGGAAGTTCCAGCGTCACGACCTGATCGAGGAATACCACGGCCGCCCACCC
GCCCCTCCACCCTTCATCCTCCTCAACCACCTGCAGATCCTGGTCCGGCGAGGCTTGCTC
CGCAGGCCGGCCACACGCCACAAACAGCTCAAAGAGAAGCTGGAGAAGAATGAAGAAGCT
GCCCTCCTTTCTTGGGAGATGTATCTGAAGGAGAACTACCTGCAGCACCAGCAGTGCAAG
GAGAAGCAGAACACAGAGCAGAAGATCCGAGATATTGCACAGAGGGTTGATGTACTGGCA
GAGCTGCTGGACTTGGACCGGGTGAAGAGGACAGGGCTGGTGGAGCAGAGATTGGTCTCT
CTGGAAGAGCAGGTGCATCAGAGCGCCCAGGCCCTGAGGTGGATAATGCAGGCGCTGCAG
GGCAACGGCTTCGGCTCAGGCGAGGACATGCCACCTGTGGGCTCCAGCAAAGCCTCGGAG
ATGAAAGAGGTTGACCTGGAGGGGAAACCCGAGGAGAGCCAGCAGTCATACCACGTGCTT
GCTCGAAACCTCCTGTACCCGGGGTCTCACACCCGCCGCTTCCCTGTGCCGGATGAGAAG
GTGCCCTGGGAGGTGGACTTCCCGCTCTACGACCCTCCCGCCTACTCGGCCGACCACAAG
GACGTGGCCATGCAGGACCCGTTCAGCCCCTCCTTGGAGTCTCTCCTGAAGATCAACTAC
AACACCATGGACGGGCTGATCGACCGGCAGAGCTTCCACGGCCTCTACGCTGTGCAGGAT
GGGCTGCCACTGAACCCCATGGGCAGGACGGGGCTGCGAGGCCGCGGGAGGCTGCACTGC
TTTGGGCCCAACCATGCCCTGCACCCCATCGTGACCCGCTGGAGGAGGAATTTGGATGGG
TCCATCATAAGGAAGACTCTGAAGAAGATGCTGGAAGTCTTGGTAGCCCAGTACCCACTG
TCGGATGTCTGGGCTCTGCCTGGGGGGTCACTGGAGCCGGGTGAAATGCTGCCTCTGAAG
CTCAAGTGGATCCTGCGCCGGGAGTTCTGGCCCCAGTTCCAGAACTTGTTGAAACAAGGC
ACTGAGATACACAAGGGGTACCTTGACGACCCCCGCAACACAGATAACGCCTGGGTGGAG
ACAGTCGCCGTCAGCGTGCACTTTGACAACCAGAATGATGTGGAGATGAAGCGGCTGAAT
TCGTTCCTCCAGGGCTGCGACCCGGAGCTGTGCATCCGCTGGCAGGTGCTAGACAAGAGG
ATCCCTCTGCACGCCAACCACAAGGAGCTCCTGCACAAGGCCTCAACCCTCCTTGGCGCC
TACTACTGA
>XM_056498317.1 PREDICTED: Oenanthe melanoleuca transient receptor potential cation channel subfamily M member 2 (TRPM2), transcript variant X2, mRNA
GACCAGATCTGGAAGTTCCAGCGGCACGACCTGATCGAGGAGTACCACGGGCGCCCGCCC
GCGCCGCCGCCCCTCATCCTGCTCAACCACCTGCAGCTGCTGCTGCGGCGCTGCCTGCTG
CGCCAGCCAGCCCCCCACCACAAGCTCAAGGAGAAGCTGGAAAAGAACGAAGAAGCTGCC
CTTCTCTCCTGGGAGATGTACCTGAAGGAGAACTACCTGCAGCACCAGCAGTGCCAGGAG
AAGCAGAACATGGAGCAGATGATCCGGGACATCGCGCAGAGGGTTGATGTCCTGGCAGAG
CTGCTGGACTTGGACCGGGTGAAGAGGACGGGGGTAGTGGAGCAAAGACTGGGCTCTCTG
GAGGACCAGGTGCATCAGAGTGCCCAGGCCCTGAGGTGGATGATGCAGGCACTGAGGGGC
AATGGCTTCAGCTCAGGCGAGGATGTGCCACCCGTGGCCTTGGACTCCAAGGAGTTGGAC
CTGGAGGGGAAACCCGAGGAGAGCCAGCCCCCGTACCACGTGCTTGCCCGAAACCTCCTG
TACCCAGGGTCTCACACTCTCCGCTTCCCCGTGCCAGATGAGAAGGTTCCCTGGGAGGTG
GATTTCCCACTCTACGACCCCCCTGCCTACTCGGCTGACCACAAGGACATGGCTGTGCAG
GACCCCTTCAGCCTCTCCTTGGAGTCTCTCCTGAAGATCAACTACAACACCATGGACGGG
CTGATCGACCGGCAGAGCTTCCACGGGCTCTACGCCGTGCAGGACGGGCTGCCACTGAAC
CCCATGGGCAGGACGGGGCTGCGAGGCCGTGGGAGGCTGCACTGCTTTGGGCCCAACCAT
GCCCTGCACCCTGTGGTGACCCGCTGGAGGAGGAATTTGGATGGGTCCATCATAAGGAAG
AGCCTGAAGAAGATGCTGGAAGTCCTGGTGGCCCAATACCCACTGTCAGATGTCTGGGCT
CTGCCTGGGGGGTCACTAGAGCCGGGCGAGACGCTGCCCCTGAAGCTCAAGTGGATCCTG
CGCCGGGAGTTCTGGCCCCAGTTCCAGAACCTGCTGAAACAAGGCACTGAGGTACACAAG
GGGTACCTGGATGACCCACGCAACACAGACAATGCCTGGGTGGAGACCGTGGCCATCAGC
GTGCACTTTGACACCCAGAACGACGTGGAGATGAAGAGGCTGAATTCTTTCCTGCAGGGC
TGTGACCCAGAGCTGTGCATCCGCTGGCAGGTGCTGGACAAGAGGATCCCCCTGCACGCC
AACCACAAGGAGCTCCTGCACAAGGTCTCCACCCTCCTCGGTGCCTACTACTGA
>XM_057408392.1 PREDICTED: Pezoporus wallicus transient receptor potential cation channel subfamily M member 2 (TRPM2), transcript variant X3, mRNA
GACCAGATCTGGAAGTTCCAGCGGCACGACCTGATTGAGGAGTACCATGGCCGCCCGCCT
GCACCTCCACCCTTCATCCTCCTCAACCACCTGCAGATCCTGGTCCAGCAAGGCTTGCTC
CGCCGGCCGGCCACGTACCACAGGCAGCTCAAAGAGAAGCTGGAGAAGAACGAAGAAGCT
GCCCTCCTCTCTTGGGAGATGTACCTGAAGGAGAATTACCTGCAGAATCAGCAGTGCCAG
GAGAAGCAGAACATGGAGCAAAAGATTCGAGACATTGCACAGAGGGTTGACATACTGGCA
GAGCTGTTGGACTTGGACCGGGTGAAGAGGACAGGGCTGGTGGAGCAGAGGCTGACCTCT
GTGGAAGTCCAGGTGCACCAGAGCGCACAGGCCCTCAGGTGGATAATGCAGGCGCTGCAG
GACCATGGGTTCAGCGCAGGCGAGGGTGTGCCATCTGCGGGCTCGGGCAAAGCCTTGGAG
ACAAAGGAGTTTGACCTGGAGAGGAAACCCGAGGAGAGCCAGTCCCCATACCATGTGCTT
GCCCGAAACCTCCTGTACCCAGGGTCCCACACCCGCCGCTTCCCTGTGCCGGATGAGAAG
GTGCCCTGGGAGGTGGACTTTGCACTATACGACCCTCCCACTTACTCTGCTGAGCACAAG
GACATGGCTGTGCAGGATCCGTTCAGCCTCTCCTTGGAGTCTCTCCTGAAGATCAACTAC
AACACCATGGACGGGCTAATCGACCGGCAGAGCTTCCATGGCCTCTACACTGTGCAGGAT
GGGCTGCCCTTGAACCCCATGGGCAGGACGGGTCTGCGAGGCCGAGGGAGGTTGCACTGC
TTTGGTCCCAACCATGCCCTGCACCCCGTTGTGACCCGGTGGAGGAGGAATTTGGATGGG
TCCATTATAAGGAAGAGCCTGAAGAAGATGCTGGAAGTCCTTGTAGCACAGTACCCGCTG
TCGGACGTCTGGGCTCTGCCTGGGGGGTCACTGGAGCCAGGTGAGACATTGCCACTAAAG
CTGAAGTGGATCCTGCGCCGGGAATTCTGGCCCCAGTTCCAGAACTTGCTGAAACAAGGC
ACTGAGGTACACAAGGGGTATCTTGACGACCCCCGCAACACAGATAATGCCTGGGTTGAG
ACAGTCGCTGTCAGCGTGCACTTCAGCAGCCAGAATGATGTGGAGATGAAGCGGCTGAAC
TCGTTTCTTCAGGGCTGTGATCCGGAGCTGTGCATCCGCTGGCAGGTGCTGGACAAGAGG
ATCCCCCTGCATGCAAACCACAAGAAGCTCCTGCACAAGGTCTCAACTCTCCTCGATGCC
TACTATTGA
>XM_058031055.1 PREDICTED: Melospiza georgiana transient receptor potential cation channel subfamily M member 2 (TRPM2), mRNA
GACCAGATCTGGAAGTTCCAGCGGCACGACCTGATCCAGGAGTACCACGGCCGCCCGCCC
GCGCCGCCGCCCCTCATCCTGCTCAGCCACCTGCAGCTGCTGCTGCGCCGGGGCCTGCTC
CGCCAGCCTGCCACCCAGCACAAGCTCAAGGAGAAGCTGGAGAAGAACGAAGAAGCTGCC
CTGCTCTCGTGGGAGATGTACCTGAAGGAGAGCTACCTGCAGCACCAGCAGTGCCAGGAG
AAGCAGAACACGGAGCAGATGATCCGGGACATTGCACAGAGGGTTGATGTGCTGGCAGAG
CTGCTGGACTTGGACAGGGTGAAGAGGACGGGGGTAGTGGAGCAAAGATTGGGCTCTCTG
GAGGACCAGGTGCACCAGAGCGCCCAGGCCCTGCGGTGGATGATGCAGGCGCTGCGGGGC
AATGGCTTCAGCCCGGCAGAGGATGTGCCGCCCGTGGGCTCCTCCACAGCCCTGGGCACC
AAGGAGCTCGCCCTGGAGGGGAGGCCCGAGGAGAGGCAGCCCCCGTGCCACGTGCTGGCC
CGGAACCTCCTGTACCCGGGGTCCCACATTCTCCGCTTCCCTGTGCCCGACGAGAAGGTG
CCCTGGGAGGTGGATTTCCCGCTCTACGACCCCCCGGCCTACTCGGCTGAGCACAAGGAC
ATGGCAGTGCAGGACCCCTTCAGCCTCTCCTTGGAGTCTCTGCTCAAGATCAACTACAAC
ACCATGGACGGGCTGATCGACCGGCAGAGCTTCCACGGGCTGTACACCGTGCAGGACGGG
CTGCCACTGAACCCCATGGGCAGGACGGGGCTGAGAGGCCGTGGGAGGCTGCACTGCTTC
GGGCCCAACCATGCCCTGCACCCCGTGGTGACCCGCTGGAGGAGGAACCTGGATGGGTCC
ATCATAAGGAAGAGCCTGAAGAAGATGCTGGAAGTGCTGGTGGCCCAATACCCCCTGTCA
GATGTGTGGGCACTGCCTGGGGGCTCCCTGGAGCCAGGGGAGACGCTGCCACTGAAGCTC
AAGTGGATCCTGCGCAGGGAGTTCTGGCCCCAGTTCCAGAACCTGCTGAAACAAGGCACT
GAGGTGCACAAGGGGTACCTGGACGACCCCCGGAACACAGATAATGCCTGGGTGGAGACG
GTGGCCATCAGCGTGCACTTTGACACCCAGCACGACCTGGAGATGAAGCGGCTGAACTCG
TTCCTCCAGGGCTGTGACCCCGAGCTGTGCATCCGCTGGCAGGTGCTGGACAAGAGGATC
CCCCTGCACGCCAACCACAAGGAGCTCCTGCACAAGGTCTCAACCCTCCTCGGTGCCTAC
TACTGA
>XM_059479076.1 PREDICTED: Ammospiza nelsoni transient receptor potential cation channel subfamily M member 2 (TRPM2), mRNA
GACCAGATCTGGAAGTTCCAGCGGCACGACCTGATCCAGGAGTACCACGGCCGCCCGCCC
GCGCCGCCGCCCCTCATCCTGCTCAGCCACCTGCAGCTGCTGCTGCGCCGGGGCCTGCTC
CGCCAGCCTGCCACCCAGCACAAGCTCAAGGAGAAGCTGGAGAAGAATGAAGAAGCTGCC
CTGCTCTCGTGGGAGATGTACCTGAAGGAGAGCTACCTGCAGCACCAGCAGTGCCAGGAG
AAGCAGAACACGGAGCAGATGATCCGGGACATTGCACAGAGGGTTGATGTGCTGGCAGAG
CTGCTGGACTTGGACAGGGTGAAGAGGACGGGGGTAGTGGAGCAAAGATTGGGCTCTCTG
GAGGACCAGGTGCACCAGAGCGCCCAGGCCCTGCGGTGGATGATGCAGGCGCTGCGGGGC
AATGGCTTCAGCCCGGCAGAGGATGTGCCGCCCGTGGGCTCCTCCACAGCCCTGGGCACC
AAGGAGCTTGCCCTGGAGGGGAGGCCCGAGGAGAGGCAGCCCCCGTGCCACGTGCTGGCC
CGGAACCTCCTGTACCCGGGGTCCCACATTCTCCGCTTCCCTGTGCCCGACGAGAAGGTG
CCCTGGGAGGTGGATTTCCCGCTCTACGACCCCCCTGCCTACTCGGCTGAGCACAAGGAC
ATGGCAGTGCAGGACCCCTTCAGCCTCTCCTTGGAGTCTCTGCTCAAGATCAACTACAAC
ACCATGGACGGGCTGATCGACCGGCAGAGCTTCCACGGGCTGTACACCGTGCAGGACGGG
CTGCCACTGAACCCCATGGGCAGGACGGGGCTGAGAGGCCGTGGGAGGCTGCACTGCTTC
GGGCCCAACCATGCCCTGCACCCCGTGGTGACCCGCTGGAGGAGGAACCTGGATGGGTCC
ATCATAAGGAAGAGCCTGAAGAAGATGCTGGAAGTGCTGGTGGCCCAATACCCCCTGTCA
GATGTGTGGGCACTGCCTGGGGGCTCCCTGGAGCCAGGGGAGACGCTGCCACTGAAGCTC
AAGTGGATCCTGCGCAGGGAGTTCTGGCCCCAGTTCCAGAACCTGCTGAAACAAGGCACT
GAGGTGCACAAGGGGTACCTGGACGACCCCCGGAACACAGATAATGCCTGGGTGGAGACG
GTGGCCATCAGCGTGCACTTTGACACCCAGCACGACCTGGAGATGAAGCGGCTGAACTCG
TTCCTCCAGGGCTGTGACCCCGAGCTGTGCATCCGCTGGCAGGTGCTGGACAAGAGGATC
CCCCTGCACGCCAACCACAAGGAGCTCCTGCACAAGGTCTCAACCCTCCTTGGTGCCTAC
TACTGA
>XM_058844468.1 PREDICTED: Poecile atricapillus transient receptor potential cation channel subfamily M member 2 (TRPM2), mRNA
GACAAGATCTGGAAGTTCCAGCGGCACGACCTGATCCAGGAGTACCACGGCCGCCCACCC
GCACCGCCACCCCTCATCCTGCTCAACCACCTGCAGCTCCTGCTCCAGCGTGGCTTGCTC
CACCGGCCAGCCACGCACCACAAGCTCAAGGAGAAGCTGGAGAAGAACGAAGAAGCTGCG
CTTCTCTCATGGGAGATGTACCTGAAGGAGAACTACCTGCAGAACCAGCAGTGCCAGGAG
AAGCAGAACACGGAGCAGATGATCCGGGACATTGCACAGAGGGTTGATGTACTGGCAGAG
CTGCTGGACTTGGATCAGATGAAGAGGACGGGGGTAGTGGAGCAAAGACTGGGCTCTCTG
GAAGACCAGGTGCATCAGAGCGCCCAGGCCCTGAGGTGGATGATGCAGGCGCTGCGGGGC
AATGGCTTCAGCTCAGGCGAGGATGTGCCACCCATAGGCTCCTCCAAAGCCTTGGAGGCC
AAGGAGATTGACCTGAAGGGGAAGCCCGAGGAGAGCCGGCCCCTGTACCACGTGCTTGCC
CGAAACCTCCTGTACCCAGGGTCTCACACCCTCCGCTTCCCTGTGCCGGATGAGAAGGTG
CCCTGGGAGGTGGATTTCCCACTCTACGACCCCCCTGCATACTCGGCTGACCACAAGGAC
ATGGCTGTACAGGACCCCTTCAGCCTCTCCTTGGAGTCTCTCCTGAAGATCAACTACAAC
ACCATGGATGGGCTGATTGACCGGCAGAGCTTCCACGGGCTCTACGCCGTGCAGGATGGG
CTGCCACTGAACCCCATGGGCAGGACAGGGCTGAGAGGCCGTGGGAGGCTGCACTGCTTT
GGGCCCAACCATGCCCTGCACCCTGTTGTGACCCGCTGGAGGAGGAATTTGGATGGGTCC
ATCATAAGGAAGAGCCTGAAGAAGACGCTGGAAGTTCTGGTGGCCCAATACCCCCTGTCA
GATGTCTGGGCTCTGCCTGGGGGGTCACTGGAGCCAGGCGAGACGCTGCCACTGAAGCTC
AAGTGGATCCTGCGCCGGGAGTTCTGGCCCCAGTTCCAGAACCTGCTGAAACAAGGCACT
GAGGTACACAAGGGGTACCTCGACGACCCACGCAACACAGACAACGCCTGGGTGGAGACG
GTGGCCATCAGCGTGCACTTTGACAGCCAGAACAACGTGGAGATGAAGCGGCTGAACTCG
TTCCTGCAGGGCTGTGACCCGGAGCTGTGCATCCGCTGGCAGGTGCTGGACAAGAGGATC
CCCCTGCACACCAACCACAAGGAGCTCCTGCACAAGGTCTCAACCCTTCTCGGTGCCTAC
TACTGA
