# Supplementary material for: Molecular evolution of TRPC4 regulatory sequences supports a role in mammalian thermoregulatory adaptation
Source: PeerJ. 2025 Jul 8;13:e19697. doi: 10.7717/peerj.19697 (PMC12248226; doi:10.7717/peerj.19697)
Supplement: Supplemental Information 1 — Required and optional parameters that are read by the codeml package of PAML. This file is for information only, an explicit value must be selected for Model and the dummy file names must be replaced with explicit paths to function. The sequence and guide tree files are in standard formats (FASTA and Newick, respectively). [file peerj-13-19697-s001.zip › input.files/untrimmed.alignments.with.original.accessions/bird.trpv1.fas]

>XM_040650011.2 PREDICTED: Gallus gallus transient receptor potential cation channel subfamily V member 1 (TRPV1), transcript variant X2, mRNA
ATGGGAGAAACTGTGAGCAAAATCGCACAGGAGAGCAAGAGCATCTGGAAACTCCAGAGA
GCCATCACGATCTTGGATATTGAAAACAGCTACTTGAACTGTTTGAGGCGCTCATTCCGA
TCTGGAAAAAGAGTCTTGGTGGGGATCACACCTGATGGCCAAGATGATTACAGATGGTGC
TTTAGAGTTGATGAAGTGAACTGGTCCACGTGGAATACAAATTTGGGCATAATCAACGAA
GATCCTGGGTGCTCTGGTGACCTCAAACGAAATCCCAGTTACTGTATTAAGCCTGGTAGA
GTTTCAGGGAAAAACTGGAAAACTTTGGTTCCACTTTTAAGAGATGGAAGC---AGGAGA
GAAGAAACACCAAAACTACCAGAAGAAATCAAATTAAAACCCATTTTGGAACCTTATTAT
GAGCCAGAGGATTGTGAGACATTGAAGGAATCGCTTCCA---------------------
------------------------------------------------------------
------------------------------------------------------------
------------------------AAGTCAGTCTGA
>XM_002195904.6 PREDICTED: Taeniopygia guttata transient receptor potential cation channel subfamily V member 1 (TRPV1), transcript variant X3, mRNA
ATGGGGGAGACTGTCAACAAAATTGCACAGGAGAGCAAGAGCATCTGGAAACTCCAGAGA
GCCATCACAATCCTGGACATTGAGAACAGCTACTTGAACTGTCTGAGGCACTCGTTCCGC
TCTGGGAAGCAAGTCCTGGTGGGGATCACACCTGATGGCCAAGATGATTACAGGTGGTGC
TTCAGGGTTGATGAAGTGAACTGGTCCACGTGGAACACTAATCTGGGCATCATCAATGAA
GACCCTGGGTACTCTGGGGACCTCAGACGAAATCTCAGTTTCTCCATTAAGCCTGGCAGA
GTTTCAGGAAAGAACTGGAAAACATTGGTTCCACTTCTAAAAGATGGAGAGAAGAGGAGA
GAAGAGCCTCACAAGCCACCAGAAGAAGTCAAATTAAAACCTGTTTTGGAACCTTATTTT
GAGCCAGAAGATTCTGAGGAATTGAAAGAGTCAATTCCA---------------------
------------------------------------------------------------
------------------------------------------------------------
------------------------AAGTCAGCCTAA
>XM_021274874.3 PREDICTED: Anas platyrhynchos transient receptor potential cation channel subfamily V member 1 (TRPV1), transcript variant X1, mRNA
ATGGGAGAAACTGTGAGCAAAATTGCACAGGAGAGCAAGAGCATCTGGAAACTCCAGAGA
GCCATCACAATCTTGGATATTGAAAACAGCTACTTGAACTGTGTGAGGCGCTCGTTCCGG
TCTGGAAAGCAAGTCTTGGTGGGGGTCACACCTGATGGCCAAGATGATTACAGATGGTGC
TTTAGGGTTGATGAAGTGAACTGGTCCACGTGGAATACTAATCTGGGCATAATCAACGAA
GATCCTGGATACTCTGGGGACCTCAAAAGAAATCCCAGTTACTCTATTAAGCCTGGCAGA
GTGTCAGGAAAAAACTGGAAAACTCTGGTTCCACTTTTAAGAGATGGGAGC---AGGAGA
GAAGAGACACAAAAACTACCAGAAGAAATCAAGTTAAAACCCATTTTGGAACCTTATTAT
GAGCCAGAGGATTCTGAGACATTGAAGGATTCTCTTCCA---------------------
------------------------------------------------------------
------------------------------------------------------------
------------------------AAGTCAGTCTAA
>XM_034069027.1 PREDICTED: Melopsittacus undulatus transient receptor potential cation channel subfamily V member 1 (TRPV1), transcript variant X2, mRNA
ATGGGGGAAACTGTGAGCAAAATTGCACAGGAGAGCAAGAGCATCTGGAAACTCCAGAGA
GCTATCACAATCTTGGATATTGAGAACAGCTACTTGAACTGTGTGAGGCGCTCGTTCCGG
TCTGGGAAGCAAGTCTTGGTTGGGGTCACACCTGATGGCCAGGATGATTACAGATGGTGC
TTTAGGGTTGATGAAGTGAACTGGTCCACGTGGAATACTAATTTGGGCATAATCAATGAA
GATCCTGGGTGCTCTGGGGACCTCAAACGGAATCCCAGTTACTCTATTAAGCCTGGCAGA
GTTTCAGGAAAAAACTGGAAAACATTGGTTCCGCTTTTAAGAGATGGAAGC---AGGAGA
GAAGAGACACAAAAACTACCAGAAGAAGTCAAATTAAAACCTATTTTGGAACCTTATTAT
GAGCCAGAATATTCTGAGACATTGAAGGAGTCACTTCCA---------------------
------------------------------------------------------------
------------------------------------------------------------
------------------------AAGTCAGTCTAA
>XM_056331189.1 PREDICTED: Falco biarmicus transient receptor potential cation channel subfamily V member 1 (TRPV1), transcript variant X3, mRNA
ATGGGGGAAACTGTGAGCAAAATTGCACAGGAGAGCAAGAGCATCTGGAAACTCCAGAGA
GCCATCACAATCTTGGATATTGAAAACAGCTACTTGAACTGTGTGAGGCGCTCATTCCGG
TCTGGGAAGCAAGTCTTGGTGGGAGTCACACCTGACGGCCAAGATGATTACAGATGGTGC
TTTAGGGTTGATGAAGTGAACTGGTCCACATGGAATACCAATCTGGGCATAATCAACGAA
GACCCTGGGTACTCTGGGGACCTCAAACGAAATCCCAGTTACTCTATCAAGCCTGGCAGA
GTTTCAGGGAAAAACTGGAAAACATTGGTTCCGCTTTTAAGAGATGGAAGC---AGGAGA
GAAGAGACTCAAAAACTACCAGAAGAAGTTAAATTAAAACCTATTTTGGAACCTTATTAT
GAGCCAGAAGATGCTGAGACGTTGAAGGAGTCAATTCCAAAACATTATTTTTGTGAGCAG
CTACAGGCCCTGATTTTGTGGCTTTGCACCCTCAGAAACTAACCAACCAAACTATTATGA
GAACGG------------------------------------------------AGGACT
CACAAAAGAGCAGTAAAAGTCACCAAGAGCCCAGAG
>XM_008631110.2 PREDICTED: Corvus brachyrhynchos transient receptor potential cation channel subfamily V member 1 (TRPV1), transcript variant X1, mRNA
ATGGGGGAGACTGTCAACAAAATTGCACAGGAGAGCAAGAGCATCTGGAAACTCCAGAGA
GCCATCACAATCCTGGACATTGAGAACAGCTACTTGAACTGTCTGAGGCGCTCGTTCCGG
TCTGGGAAGCAAGTCCTGGTGGGGATCACACCTGATGGCCAAGATGATTACAGATGGTGC
TTCAGGGTTGATGAAGTGAACTGGTCCACGTGGAACACTAACCTGGGCATAATCAATGAA
GACCCTGGGTACTCTGGGGACCTCAGACGAAATCCCAGTTTCTCTATTAGGCCTGGCAGA
GTTTCAGGGAAGCACTGGAAAACATTGGTTCCACTTTTAAAAGATGGAGAGAAGAGGAGA
GAAGAGACTCAGAAGCTGCCAGAAGAAGTCAAATTAAAACCTGTTTTGGAACCTTATTTT
GAGCCAGAAGGTTCTGAGGCGTTGAAAGAGTCAATTCCG---------------------
------------------------------------------------------------
------------------------------------------------------------
------------------------AAGTCAGTCTAA
>XM_018076734.2 PREDICTED: Manacus vitellinus transient receptor potential cation channel subfamily V member 1 (TRPV1), transcript variant X2, mRNA
ATGGGGGAAACCGTGAACAAGATTGCACAGGAGAGCAAGAGCATCTGGAAACTCCAGAGA
GCCATCACAATCTTGGATATCGAAAACAGCTACTTGAACTGTTTGAAGGGCTCATTCCGG
TCCGGGAAGCAAGTCTTGGTGGGGATCACACCTGATGGCCAAGATGATTACAGATGGTGC
TTTAGGGTTGATGAAGTGAACTGGTCCACATGGAATACGAACCTGGGCATAATCAACGAA
GACCCCGGGTACTCCGGGGACCTCAGACGGAATCTCAGTTTCTCTATTAAACCTGGCAGA
GTTTCAGGGAAACACTGGAAAACATTGGTTCCGCTTTTAAGAGATGGAAGC---AGGAGA
GAAGATAGTCACAAGCTACCAGAGGAAGTCAAATTAAAACCTGTTTTGGAACCTTATTAT
GAGCCAGAAGATTCTGAGGTGTTGAAGGAGTCGCTTCCAAACAACCACAGGGGGAAAGAA
ATCTGGTGCTGC------------------------------------------------
------------------------------------------------------------
------------------------AAATCCATCTGG
>XM_054084748.1 PREDICTED: Cuculus canorus transient receptor potential cation channel subfamily V member 1 (TRPV1), transcript variant X2, mRNA
ATGGGGGAAACTGTGAACAAAATTGCACAGGAGAGCAAGAGCATCTGGAAACTCCAGAGA
GCCATCACGATCTTGGATATTGAAAACAGCTACTTGAACTGTGTGAGACGCTCATTCCGG
TCTGGGAAGCAAGTCTTGGTGGGGGTCACACCTGATGGCCAAGATGATTACAGATGGTGC
TTTAGGGTTGATGAAGTGAACTGGTCCACATGGAATACTAATCTGGGCAAAATCAATGAA
GACCCTGGGTACTCCGGGGACCTCAAGCGAAATCCCAGTTACACTATTAAGCGTGGCAGA
GTTTCAGGGAAAAACTGGAAAACATTGGTTCCACTTTTAAGAGATGGAAGC---AGGAGA
GAAGAGACTCAAAAACTACCAGAAGGAGTCAAATTAAAACCTGTCTTGGAACCTTATTAT
GAGCCAGAAGATTGTGAGATGTTGAAGGAGTCACTTCCA---------------------
------------------------------------------------------------
------------------------------------------------------------
------------------------AAGTCAGCCTAA
>XM_009818658.2 PREDICTED: Gavia stellata transient receptor potential cation channel subfamily V member 1 (TRPV1), mRNA
ATGGGGGAAACTGTGAGCAAAATTGCACAGGAGAGCAAGAGCATCTGGAAACTCCAGAGA
GCCATCACAATCCTGGATATTGAAAACAGCTACTTGAACTGTGTGAGGCGCTCATTCCGG
TCTGGGAAGCAAGTCTTGGTGGGGATCACACCTGATGGCCAAGATGATTACAGATGGTGC
TTTAGAGTTGATGAAGTGAACTGGTCCACATGGAATACTAATCTGGGCATAATCAATGAA
GACCCTGGGTACTCTGGGGACCTCAAACGAAATCCCAGTTACTCTATTAAGCCTGGCAGA
GTTTCAGGGAAAAACTGGAAAACGTTGGTTCCGCTTTTAAGAGATGGAAGC---AGGAGA
GAAGAGACCCAAAAGCTACCAGAGGAAGTCAAATTAAAACCTATTTTGGAACCTTATTGT
GAGCCAGAAGATTCTGAGGCGTTGAAGGAATCAATTCCA---------------------
------------------------------------------------------------
------------------------------------------------------------
------------------------AAGTCAGTCTAA
>XM_033004677.2 PREDICTED: Tyto alba transient receptor potential cation channel subfamily V member 1 (TRPV1), transcript variant X3, mRNA
ATGGGGGAAACTGTGAGCAAAATCGCACAGGAGAGCAAGAGCATCTGGAAACTCCAGAGA
GCCATCACAATCCTGGATATTGAAAACAGCTACTTGAACTGTGTGAGGCGCTCGTTCCGG
TCTGGGAAGCAAGTCTTGGTGGGGGTCACACCTGACGGCCAAGATGATTACAGATGGTGC
TTTAGGGTTGATGAAGTGAACTGGTCCACGTGGAATACTAATCTGGGCATAATCAACGAA
GACCCTGGGTACTCTGGGGACCTCAAACGAAATCCCAGTTACAGTATTAAGTCTGGCAGA
GTTTCAGGGAAAAACTGGAAAACATTGGTTCCACTTTTAAGAGATGGAAGC---AGGAGA
GAAGAGACTCAAAAACTGCCAGAAGAAGTCAAATTAAAACCTATTTTGGAACCTTATTAC
GAGCCAGAAGATTCTGAGCCATTGAAGGAGTCACTTCCA---------------------
------------------------------------------------------------
------------------------------------------------------------
------------------------AAGTCAGTCTAA
>XM_015646240.2 PREDICTED: Parus major transient receptor potential cation channel subfamily V member 1 (TRPV1), mRNA
ATGGGGGAGACTGTCAACAAAATTGCACAGGAGAGCAAGAGCATCTGGAAACTCCAGAGA
GCCATCACAATCCTGGACATTGAGAACAGCTACCTGAACTGCCTGAGGCACTCATTCCGC
TCTGGGAAGCAAGTCTTGGTGGGGATCACACCTGATGGCCAAGATGATTACAGATGGTGC
TTCAGGGTTGATGAAGTGAACTGGTCCACGTGGAACACTAACCTGGGCATAATCAACGAA
GACCCTGGGTACTCTGGGGACCTCAGACGAAATCCCAGTTTCTCCATTAAACCTGGCAGA
GTTTCAGGGAAGCACTGGAAAACATTGGTTCCACTTCTAAAAGATGGAGAGAAGAGGAGA
GAAGAGCCTCACAAGCTGCCAGAAGAAGTCAAATTAAAACCTGTATTGGAACCTTTTTTT
GAGCCAGAAGATTCTGAGGTGTTGAAAGAGTCAATTCCA---------------------
------------------------------------------------------------
------------------------------------------------------------
------------------------AAGTCAGTCTAA
>XM_031506421.1 PREDICTED: Lonchura striata transient receptor potential cation channel subfamily V member 1 (TRPV1), mRNA
ATGGGGGAGACTGTCAACAAAATTGCACAGGAGAGCAAGAGCATCTGGAAACTCCAGAGA
GCCATCACAATCCTGGACATTGAGAACAGCTACTTGAACTGTCTGAGGCACTCGTTCCGC
TCTGGGAAGCAAGTCCTGGTGGGGATCACACCTGATGGCCAAGATGATTACAGGTGGTGC
TTCAGGGTTGACGAAGTGAACTGGTCCACGTGGAACACTAATCTGGGCATCATCAACGAA
GACCCTGGGTACTCTGGGGACCTCAGACGAAATCTGAGTTTCTCCATTAAGCCTGGCAGA
GTTTCAGGAAAGAACTGGAAAACATTGGTTCCACTTCTAAAAGATGGAGAGAAGAGGAGA
GAAGAACCTCACAAGCCACCAGAAGAAGTCAAATTACAACCTGTTTTGGAACCTTATTTT
GAGCCAGAAGATTCTGAGGAATTGAAAGAGTCAATTCCA---------------------
------------------------------------------------------------
------------------------------------------------------------
------------------------AAGTCAGCCTAA
>XM_026055136.1 PREDICTED: Apteryx rowi transient receptor potential cation channel subfamily V member 1 (TRPV1), mRNA
ATGGGGGAAACTGTGAGCAAAATTGCACAGGAGAGCAAGAGCATCTGGAAACTCCAGAGA
GCCATCACAATCTTGGATATTGAAAACAGCTACTTGAACTGTTTGAGGCGCTCATTCCGA
TCTGGGAAGCGAGTCTTGGTGGGGATCACACCTGATGGCCAAGATGATTACAGATGGTGC
TTTAGAGTTGAAGAAGTGAACTGGTCCATGTGGAATACTAATCTGGGCATAATCAACGAA
GAYCCTGGGTACTCTGGGGACCTCAAACGAAATCCCAGCTACTCTRTTAAGGCTGGTCGA
GTTTCAGGGAAAAACTGGAAAACATTGGTTCCACTTTTAAGGGATGGAAGC---AGGAGA
GAAGAGACACAAAAACTACCAGAAGAAGTCAAATTAAAACCCATTTTGGAACCTTATTAT
GAGCCAGAAGACTCCGAGGCATTGAAGGAGTCACTTCCAAACAACAACAGGAGGAAAGAA
ATCTGATGTTGCAAATCCATCTGGCTGGATATACAGAGAGAATCAGGAAAACTATCTGAG
AGAGAAAATAGGCAGATGTTCAAAACTACAGACAGGAACTCTGGAAAGAGAGAAAAGAAT
AGGAGGGACTTCTACATCCTCATGAAAAGTGTCTCG
>XM_038157897.1 PREDICTED: Motacilla alba alba transient receptor potential cation channel subfamily V member 1 (TRPV1), transcript variant X2, mRNA
ATGGGGGAGACCGTCAACAAAATTGCACAGGAGAGCAAGAGCATCTGGAAACTCCAGAGA
GCCATCACAATCCTGGACATTGAGAACAGCTACTTGAACTGTCTGAGGCACTCGTTCCGC
TCTGGGAAGCAAGTCCTGGTGGGGATCACCCCTGATGGCCAAGATGATTACAGATGGTGC
TTCAGGGTTGATGAAGTGAACTGGTCCACGTGGAACACTAATCTGGGCATCATCAACGAA
GACCCTGGGTACTCTGGGGACCTCAGACGAAATCTCAGTTTCTCCATTAAGCCTGGCAGA
GTTTCAGGGAAGCACTGGAAAACATTGGTTCCACTTCTAAAAGACGGAGAGAAGAGGAGA
GAAGAGCCTCACAAGCCACCAGAAGAAGTCAAATTAAAACCTGTTTTGGAGCCTTATTTT
GAGCCAGAAGATTCTGAGGAGTTGAAAGAGTCAATTCCA---------------------
------------------------------------------------------------
------------------------------------------------------------
------------------------AAGTCAGCCTAA
>XM_039720403.1 PREDICTED: Passer montanus transient receptor potential cation channel subfamily V member 1 (TRPV1), transcript variant X4, mRNA
ATGGGGGAGACTGTCAACAAAATTGCACAGGAGAGCAAGAGCATCTGGAAACTCCAGAGA
GCCATCACAATCCTGGACATTGAGAACAGCTACTTGAACTGTCTGAGGCACTCGTTCCGC
TCTGGGAAGCAAGTCCTGGTGGGGGTCACCCCTGATGGCCAAGATGATTACAGATGGTGC
TTCAGGGTTGATGAAGTGAACTGGTCCACGTGGAACACTAATCTGGGCATCATTAATGAA
GACCCTGGGTACTCTGGGGACCTCAGAAGAAATCTCAGTTTCTCCATTAAGCCTGGCAGA
GTTTCAGGGAAGCACTGGAAAACATTGGTTCCACTTCTAAAAGATGGAGAGAAGAGGAGA
GAAGAGCCTCAGAAGCCACCAGAAGAAGTCAAATTAAAACCTGTTTTGGAACCTTATTTT
GAGCCAGAAGTTTCTGAGGAGTTGAAAGAGTCAATTCCA---------------------
------------------------------------------------------------
------------------------------------------------------------
------------------------AAGTCAGCCTAA
>XM_040082725.2 PREDICTED: Hirundo rustica transient receptor potential cation channel subfamily V member 1 (TRPV1), transcript variant X2, mRNA
ATGGGGGAGACTGTCAACAAAATTGCACAGGAGAGCAAGAGCATCTGGAAACTGCAGAGA
GCCATCACCATCCTGGACATTGAGAACAGCTACCTGAACTGTCTGAGGCACTCCTTCCGC
TCGGGGAAGCAAGTCCTGGTGGGGATCACACCTGATGGCCAAGATGATTACAGATGGTGC
TTCAGGGTTGATGAGGTGAACTGGTCCACGTGGAACACTAATCTGGGCATAATCAACGAA
GACCCTGGGTACTCTGGGGACCTCAGACGAAATGCCAGTTTCTCTCTTAAGCCTGGCAGA
GTTTCAGGGAGGCACTGGAAAACGTTGGTTCCACTTCTAAAAGATGGAGAGAAGAGGAGA
GAAGAGCCTCACAAGCTGCCAGAAGAAGTCAAATTAAAACCTGTTTTGGAACCTTATTTT
GAGGCAGAAGATTCTGAGGGGTTGAAAGAGTCAATTCCA---------------------
------------------------------------------------------------
------------------------------------------------------------
------------------------AAGTCAGTCTAA
>XM_041482427.1 PREDICTED: Pyrgilauda ruficollis transient receptor potential cation channel subfamily V member 1 (TRPV1), mRNA
ATGGGGGAGACTGTCAACAAAATTGCACAGGAGAGCAAGAGCATCTGGAAACTCCAGAGA
GCCATCACAATCCTGGACATTGAGAACAGCTACTTGAACTGTCTGAGGCACTCGTTCCGC
TCTGGGAAGCAAGTCCTGGTGGGGGTCACCCCTGATGGCCAAGATGATTACAGATGGTGC
TTCAGGGTTGATGAAGTGAACTGGTCCACGTGGAACACTAATCTGGGCATCATCAATGAA
GACCCTGGCTACTCTGGGGACCTCAGAAGAAATCTCAGTTTCTCCATTAAGCCTGGCAGA
GTTTCAGGGAAGCACTGGAAAACATTGGTTCCACTTCTAAAAGATGGAGAGAAGAGGAGA
GAAGAGCCTCAGAAGGCACCAGAAGAAGTCAAATTAAAACCTGTTTTGGAACCTTATTTT
GAGCCAGAAGATTCTGAGGAGTTGAAAGAGTCAATTCCA---------------------
------------------------------------------------------------
------------------------------------------------------------
------------------------AAGTCAGCCTAA
>XM_042879689.1 PREDICTED: Lagopus leucura transient receptor potential cation channel subfamily V member 1 (TRPV1), mRNA
ATGGGAGAAACTGTGAGCAAAATTGCACAGGAGAGCAAGAGCATCTGGAAACTCCAGAGA
GCCATCACAATCTTGGATATTGAAAACAGCTACTTGAACTGTTTGAGGCGCTCGTTCCGA
TCTGGAAAGCAAGTCTTGGTGGGGATCACACCTGATGGCCAAGATGATTACAGATGGTGC
TTTAGAGTTGATGAAGTGAACTGGTCCACGTGGAATACTAATTTGGGCATAATCAACGAA
GATCCTGGGTGCTCTGGGGACCTCAAACGAAATCCCAGTTACTCTATTAAGCCTGGTAGA
GTGTCAGGGAAAAACTGGAAAACTTTGGTTCCACTTTTAAGAGATGGAAGC---AGGAGA
GAGGAAACACAAAAACTTCCAGAAGAAATCAAACTAAAACCTATTTTGGAACCTTATTAT
GAGCCAGAGGATTGTGAGACGTTGAAGGAATCACTTCCA---------------------
------------------------------------------------------------
------------------------------------------------------------
------------------------AAGTCAGTCTGA
>XM_049803022.1 PREDICTED: Accipiter gentilis transient receptor potential cation channel subfamily V member 1 (TRPV1), transcript variant X2, mRNA
ATGGGGGAAACTGTGAGCAAAATTGCACAGGAGAGCAAGAGCATCTGGAAACTCCAGAGA
GCCATCACAATCTTGGATATTGAAAACAGCTACTTGAACTGCGTGAGGCGCTCATTCCGG
TCTGGGAAGCAAGTCTTGGTGGGGGTCACACCTGACGGCCAAGATGATTACAGATGGTGC
TTTAGGGTTGATGAAGTGAACTGGTCCACGTGGAATACTAATCTGGGCATAATCAATGAA
GACCCTGGGTACTCTGGGGACCTCAAACGAAATCTCAGTTACTCTATTAAGCCTGGCAGA
GTATCAGGGAAAAACTGGAAAACGTTGGTTCCGCTTTTAAGAGATGGAAGC---AGGAGA
GAAGAGACTCAAAAACTACCAGAAGAAGTCAAATTAAAACCTATTTTGGAACCTTATTAT
GAGCCAGAAGATTCTGATACATTGAAGGACTCACTTCCA---------------------
------------------------------------------------------------
------------------------------------------------------------
------------------------AAGTCAGTCTAA
>XM_051636120.1 PREDICTED: Apus apus transient receptor potential cation channel subfamily V member 1 (TRPV1), mRNA
ATGGGGGAAACTGTGAGCAAAATTGCACAGGAGAGCAAGAGCATCTGGAAACTCCAGAGA
GCCATCACCATCTTGGATATTGAAAACAGCTACTTGAACTGTGTGAGGCGCTCGTTCCGC
TCTGGGAAGAAAGTCTTGGTGGGGGTGACACCTGATGGCCAGGATGATTACAGGTGGTGC
TTTAGGGTAGATGAAGTGAACTGGTCCACGTGGAATACCAACCTGGGCATAATCAATGAA
GACCCTGGATACTCTGGGGACCTCAAACGAAATCTCAGTTTTTCTATTAAGCCTGGCAGA
GTTTCAGGGAAAAACTGGAAAACGTTGGTTCCACTTTTAAGAGATGGAAGC---AGGAGA
GAAGAGACTCAAAAACTACACGAAGAAGTCAAATTGAGGCCTATTTTGGAACCTTACTAT
GAGCCAGAAGATTCTGAGACACTGAAGGAATCAATTCCA---------------------
------------------------------------------------------------
------------------------------------------------------------
------------------------AAGTCAGTCTAA
>XM_053960995.1 PREDICTED: Vidua chalybeata transient receptor potential cation channel subfamily V member 1 (TRPV1), transcript variant X3, mRNA
ATGGGGGAGACTGTCAACAAAATTGCACAGGAGAGCAAGAGCATCTGGAAACTCCAGAGA
GCCATCACAATCCTGGACATTGAGAACAGCTACTTGAACTGTCTGAGGCACTCGTTCCGC
TCTGGGAAGCAAGTCCTGGTGGGGATCACACCTGATGGCCAAGATGATTACAGGTGGTGC
TTCAGGGTTGATGAAGTGAACTGGTCCACGTGGAACACTAATCTGGGCATCATCAACGAA
GACCCTGGGTACTCTGGGGACCTCAGACGAAATCTCAGTTTCTCCATTAAGCCTGGCAGA
GTTTCAGGGAAGCACTGGAAAACATTGGTTCCACTTCTAAAAGATGGAGAGAAGAGGAGA
GAAGAACCTCACAAGCCACCAGAAGAAGTCAAATTAAAACCTGTTTTGGAACCTTATTTT
GAGCCAGAAGATTCTGAGGAATTGAAAGAGTCAATTCCA---------------------
------------------------------------------------------------
------------------------------------------------------------
------------------------AAGTCAGCCTAA
>XM_054207861.1 PREDICTED: Rissa tridactyla transient receptor potential cation channel subfamily V member 1 (TRPV1), transcript variant X1, mRNA
ATGGGGGAAACTGTGAGCAAAATTGCGCAGGAGAGCAAGAGCATCTGGAAACTCCAGAGA
GCCATCACAACCTTGGATATCGAAAACAGCTACTTGAACTGTGTGAGGCGCTCCTTCCGG
TCTGGGAAGCGAGTCTTGGTGGGGGTCACACCTGACGGCCAAGATGATTACAGATGGTGC
TTTAGGGTTGATGAAGTGAACTGGTCCACGTGGAATACTAATCTGGGCATAATCAACGAA
GACCCTGGGTACTCTGGGGACCTCAAACGAAATCCCAGTTATTCTATTAAGCCTGGCAGA
GTTTCAGGGAAAAACTGGAAAACGTTGGTTCCACTTTTAAGAGATGGAAGC---AGGAGA
GAAGAGACTCATAAACTGCCAGAAGAAGTAAAATTAAAACCTATTTTGGAACCTTATTAT
GAGCCAGAAGATTCTGAGACGTTGAAAGAGTCACTTCCA---------------------
------------------------------------------------------------
------------------------------------------------------------
------------------------AAGTCAGTCTAA
>XM_056507012.1 PREDICTED: Oenanthe melanoleuca transient receptor potential cation channel subfamily V member 1 (TRPV1), transcript variant X3, mRNA
ATGGGGGAGACTGTCAACAAAATTGCACAGGAGAGCAAGAGCATCTGGAAACTCCAGAGA
GCCATCACAATCCTGGACATTGAGAACAGCTACTTGAACTGTCTGAGGCACTCGTTCCGC
TCTGGGAAGCAAGTCCTGGTGGGGATCACACCTGATGGCCAAGATGATTACAGATGGTGC
TTCAGGGTTGATGAAGTGAACTGGTCCACGTGGAACACTAACCTGGGCATAATCAATGAA
GACCCTGGGTACTCTGGGGACCTCAGACGAAATGCCAGTTTCTCCATTAAGCCTGGCAGA
GTTTCAGGGAAGCACTGGAAAACATTGGTTCCACTTCTAAAAGATGGAGAGAAGAGGAGA
GAAGAGCCTCAGAAGCTGCCAGAAGAAGCCAAATTAAAACCTGTTTTGGAGCCTTATTTT
GAGCCAGAAGATTCTGAGGTGTTGAAAGAGTCAATTCCA---------------------
------------------------------------------------------------
------------------------------------------------------------
------------------------AAGTCAGTCTAA
>XM_061470318.1 PREDICTED: Pezoporus flaviventris transient receptor potential cation channel subfamily V member 1 (TRPV1), transcript variant X3, mRNA
ATGGGGGAAACTGTGAGCAAAATTGCACAGGAGAGCAAGAGCATCTGGAAACTCCAGAGA
GCTATCACAATCTTGGATATTGAGAACAGCTACTTGAACTGTGTGAGGCGCTCATTCCGA
TCTGGGAAGCAAGTCTTGGTCGGGGTCACACCTGATGGCCAAGATGATTACAGATGGTGC
TTTAGGGTTGATGAAGTGAACTGGTCCACGTGGAACACTAATTTGGGCATAATCAATGAA
GACCCTGGGTGCTCTGGGGACCTCAAACGAAATCCCAGTTACTCTATTAAGCCTGGCAGA
GTTTCAGGGAAAAACTGGAAAACATTGGTTCCGCTTTTAAGAGATGGAAGC---AGGAGA
GAAGAGACACAAAAACTACCAGAAGAAGTCAAATTAAAACCTATTTTGGAACCTTATTAT
GAGCCAGAATATTCTGAGATGTTGAAGGAATCACTTCCA---------------------
------------------------------------------------------------
------------------------------------------------------------
------------------------AAGTCAGTCTAA
>XM_058037379.1 PREDICTED: Melospiza georgiana transient receptor potential cation channel subfamily V member 1 (TRPV1), transcript variant X1, mRNA
ATGGGGGAAACTGTCAACAAAATTGCACAGGAGAGCAAGAGCATCTGGAAACTCCAGAGA
GCCATCACAATCCTGGACATTGAGAACAGCTACTTGAACTGTCTGAGGCACTCGTTCCGC
TCTGGGAAGCAAGTCCTGGTGGGGATCACCCCTGATGGCCAAGATGATTACAGATGGTGC
TTCAGGGTTGATGAAGTGAACTGGTCCACGTGGAACACCAATCTGGGCATCATCAACGAA
GACCCTGGGTACTCCGGGGACCTCAGACGAAATCTCAGTTTCTCCATTAAGCCTGGCAGA
GTTTCAGGGAAGCACTGGAAAACATTGGTTCCACTTCTAAAAGATGGAGAGAAGAGGAGA
GAAGAGCCTCACAAGCCACCAGAAGAAGTCAAATTAAAACCTGTTTTGGAACCTTATTTT
GAGGCAGAAGATTCTGAGGAGTTGAAAGAGTCAATTCCA---------------------
------------------------------------------------------------
------------------------------------------------------------
------------------------AAGTCAGCCTAA
>XM_059486715.1 PREDICTED: Ammospiza nelsoni transient receptor potential cation channel subfamily V member 1 (TRPV1), mRNA
ATGGGGGAAACTGTCAACAAAATTGCACAGGAGAGCAAGAGCATCTGGAAACTCCAGAGA
GCCATCACAATCCTGGACATTGAGAACAGCTACTTGAACTGTCTGAGGCACTCGTTCCGC
TCTGGGAAGCAAGTCCTGGTGGGGATCACCCCTGATGGCCAAGATGATTACAGATGGTGC
TTCAGGGTTGATGAAGTGAACTGGTCCACGTGGAACACTAATCTGGGCATCATCAACGAA
GACCCTGGGTACTCCGGGGACCTCAGACGAAATCTCAGTTTCTCCATTAAGCCTGGCAGA
GTTTCAGGGAAACACTGGAAAACATTGGTTCCACTTCTAAAAGATGGAGAGAAGAGGAGA
GAAGAGCCTCACAAGCCACCAGAAGAAGTCAAATTAAAACCTGTTTTGGAACCTTATTTT
GAGGCAGAAGATTCTGAGGAGTTGAAAGAGTCAATTCCA---------------------
------------------------------------------------------------
------------------------------------------------------------
------------------------AAGTCAGCCTAA
