# Supplementary material for: Molecular evolution of TRPC4 regulatory sequences supports a role in mammalian thermoregulatory adaptation
Source: PeerJ. 2025 Jul 8;13:e19697. doi: 10.7717/peerj.19697 (PMC12248226; doi:10.7717/peerj.19697)
Supplement: Supplemental Information 1 — Required and optional parameters that are read by the codeml package of PAML. This file is for information only, an explicit value must be selected for Model and the dummy file names must be replaced with explicit paths to function. The sequence and guide tree files are in standard formats (FASTA and Newick, respectively). [file peerj-13-19697-s001.zip › input.files/untrimmed.alignments.with.original.accessions/carnivore.trpa1.fas]

>XM_038441123.1 PREDICTED: Canis lupus familiaris transient receptor potential cation channel subfamily A member 1 (TRPA1), mRNA
TTGAAGAGGATTGCTATGCAGGTGGAACTTCATACCAGCTTAGAGAAGAAGCTGCCACTC
TGGTTCCTACGCAAAGTAGATCAGAAGTCCATCGTCGTGTACCCCAACAGACCCAGATGT
ACAGGGTTATTACGTATATTTCATTTCATTTTTTACACCAAAGAGGCAAGACAGGAAATT
CCAAATGTTGACACCTCTCTAGAAATAGAAATATCAAAACAGAAATATCGGCTGAAGGAT
CTCACTTCTCTTCTGGAAAAACAGCATGAGCTTATTAAACTCATCATTCAGAAGATGGAA
ATCATCTCTGAGACAGAAGATGAAGATAACCATAGTTCTTTTCAAGATAGGTTTAAAAAA
GAGCAGCTGGAACAAAGGAATAGCAGGTGGAATTCTGTGTTGAAAGCAGTAAAGGCAAAG
ACACACTGCCCTTAGCATTAG
>XM_004408712.1 PREDICTED: Odobenus rosmarus divergens transient receptor potential cation channel, subfamily A, member 1 (TRPA1), mRNA
TTGAAGAGGATTGCTATGCAGGTGGAACTTCATACCAGCTTGGAGAAGAAGCTGCCCCTC
TGGTTCCTACGCAAAGTAGATCAGAAATCCATCATTGTGTATCCCAACAGACCCAGATGT
ACAGGGTTATTACGTATATTTCATTTTATTTTTTACATCAAAGAAACAAGACAGGAAATT
CCAAATGTTGACACATCTCTAGAAATAGAAATATTGAAGCAGAAATATCGGCTGAAGGAT
CTCACGTCTCTTCTGGAAAAACAGCATGAGCTTATTAAACTCATCATTCAGAAGATGGAA
ATCATCTCTGAGGCAGAGGATGAAGATAATCATAGTTTTTTTCAAGACAGGTTTAAAAAA
GAATGGTTAGAACAAAGGAATAGCAAGTGGAAATCTGTGTTGAAAGCAGTAAAGACAAAC
ACACACAGCCCTTCACATTAG
>XM_059166234.1 PREDICTED: Mustela lutreola transient receptor potential cation channel subfamily A member 1 (TRPA1), mRNA
TTGAAGAGGATTGCTATGCAGGTGGAACTTCATACCAGCTTAGAGAAGAAGCTGCCCCTC
TGGTTCCTACGCAGAGTAGACCAGAAATCCATCATTGTGTATCCCAACAGACCCAGATGT
TCAGGATTATTGCGTATATTTCATTTTCTTTTTCACACCAAAGAAACAAGACAAGAAATT
CCAAATGTTGACACATCTCTAGAAATAGAAATATTGAAGCAAAAGTATCGGCTGAAGGAT
CTCACTTCTCTTCTGGAAAAACAGCATGAGCTTATCAAACTCATCATTCAGAAGATGGAA
ATCATCTCTGAGACAGAGGATGAAGATAACCATAGTTCTTTTCAAGATAGGTTTAAAAAA
GAACAGTTAGAACAAAGGAATAGCAAGTGGAATTCTGTATTGAAAGCTGTAAAGACAAAG
ACCCACAGCCCTTTGCCTTAG
>XM_042973547.1 PREDICTED: Panthera tigris transient receptor potential cation channel subfamily A member 1 (TRPA1), mRNA
TTGAAGAGGATTGCTATGCAGGTGGAACTTCATACCAGCTTAGAGAAGAAGCTGCCACTG
TGGTTCCTACGCAAAGTAGACCAGAAATCCATCATCGTGTATCCCAACAGACCCAGATGT
ACAGGGTTATTAGCTATATTTCATTTTATTTTTTATACCCAAGAAGAAAGGCAGGAAATT
CCAAATGTTGACACATCTCTGGAAACAGAAATATTGAAGCAGAAATATCGGCTGAAGGAT
CTCACTTCTCTTGTGGAGAAACAGCATGAGCTTATTAAACTCATCATTCAGAAGATGGAA
ATCATCTCTGAGACAGAGGATGAAGACAACCATCATTCTTTTCAAGACAGGTTTAAAAAA
GAGCAGTTAGAACAAAGGAATAGCAAATGGAATTCTGTGTTGAAAGCAGTAAAGGCAAAA
ACACCCTGCCCT------TAG
>XM_026495899.4 PREDICTED: Ursus arctos transient receptor potential cation channel subfamily A member 1 (TRPA1), mRNA
TTGAAGAGGATTGCTATGCAGGTGGAGCTTCATACCAGCTTAGAGAAGAAGCTGCCCCTC
TGGTTCCTACGCAAAGTAGATCAGAAATCCATCGTGGTGTATCCCAACAGGCCCAGATGT
ACAGGGTTACTACGTATATTTCAGTTTATGTTTTGCACCAAAGAAACAAGACAGGAAATT
CCAAATGTTGACACATCTCTAGAAATAGAAATATTGAAGCAGAAATACCGGCTGAAGGAT
CTCACTTCTCTTCTGGAAAAACAGCATGAGCTTATTAAACTCATCATTCAGAAGATGGAA
ATCATCTCTGAGACAGAGGATGAAGATAACCATAGTTCTTTTCAAGACAGGTTTAAAAAA
GAATGGTTAGAACAAAGGAATAGCAAGTGGAATTCTGTGTTGAAAGCAGTAAAGACAAAG
ACACACAGCCCTTCCCGTTAG
>XM_022517853.1 PREDICTED: Enhydra lutris kenyoni transient receptor potential cation channel subfamily A member 1 (LOC111156789), mRNA
TTGAAGAGGATTGCTATGCAGGTGGAACTTCATACCAGCTTAGAGAAGAAGCTGCCCCTC
TGGTTCCTACGCAGAGTAGACCAGAAATCCATCATTGTGTATCCCAACAGACCCAGATGT
TCAGGGTTATTGTGTATATTTCATTTTCTTTTTCACACCAAAGAAACAAGACAGGAAATT
CCAAATGTTGACACATCTCTAGAAATAGAAATATTGAAGCAGAAGTATCGGCTGAAGGAT
CTCACTTCTCTTCTGGAAAAACAGCATGAGCTTATCAAACTCATCATTCAGAAGATGGAA
ATCATCTCTGAGACAGAGGATGAAGATAACCATAGTTCTTTTCAAGACAGGTTTAAAAAA
GAACGGTTAGAACAAAGGAATAGCAAGTGGAATTCTGTGTTGAGAGCTGTAAAGACAAAG
AACCACAGCCCTTTGCTGAGG
>XM_027623985.2 PREDICTED: Zalophus californianus transient receptor potential cation channel subfamily A member 1 (TRPA1), mRNA
TTGAAGAGGATTGCTATGCAGGTGGAACTTCATACCAGCTTAGAGAAGAAGCTGCCCCTC
TGGTTCCTACGCAAAGTAGATCAGAAATCCATCATTGTGTATCCCAACAGACCCAGATGT
ACAGGGTTATTATGTATATTTCATTTTATTTTTTACATCAAAGAAACAAGACAGGAAATT
CCAAATGTTGACACATCTCTAGAAATAGAAATATTGAAGCAGAAATATCGGCTGAAGGAT
CTCACTTCTCTTCTGGAAAAACAGCATGAGCTTATTAAACTCATCATTCAGAAGATGGAA
ATCATCTCTGAGACAGAGGATGAAGATAATCATAGTTTTTTTCAAGACAGGTTTAAAAAA
GAATGGTTAGAACAAAGGAATAGCAAGTGGAAATCTGTGTTGAAAGCAGTAAAGACAAAC
ACACACAGCCCTTCACATTAG
>XM_029923601.1 PREDICTED: Suricata suricatta transient receptor potential cation channel subfamily A member 1 (TRPA1), mRNA
TTGAAGAGGATTGCGATGCAGGTGGAACTTCATACCAGCTTAGAGAAGAAGCTGCCACTG
TGGTTCCTACACAAAGTGGATCAGAAATCCGTCGTCGTGTATCCCAACAGACCCAGATGC
ACAGGCTTATTAAGTATATTTCATTTTATTTTTTATGCCCAAGACGACAGACAGGAAATT
CCAAATGTCGACACATCTCTGGAAACAGAAATATTGAAGCAGAAATATCGGCTGAAGGAT
CTCACTTCTCTTCTGGAGAAACAGCATGAGCTTATTAAACTCATCATCCAGAAGATGGAA
ATCGTCTCTGAGACAGAGGATGAAGACAACCATAATTCTTTTCAAGACAGGTTTAAAAAA
GAGCAGTTAGAACAAAGGAATAGCAAGTGGAATTCTGTGTTGAAAGCAGTAAAGGCAAAA
ACCCACTGCCCTTATTCTTAG
>XM_032422025.1 PREDICTED: Phoca vitulina transient receptor potential cation channel subfamily A member 1 (TRPA1), mRNA
TTGAAGAGGATTGCTATGCAGGTGGAACTTCATACCAGCTTAGAGAAGAAGCTGCCCCTC
TGGTTCCTACGCAAAGTAGATCAGAAATCCATCATTGTGTATCCCAACAGACCCAGATGT
ACAGGGTTATTACGTATATTTCATTTTATTTTTTACATCAAAGAAACAAGACAGGAAATT
CCAAATGTTGACACATCTCTAGAAATAGAAATATTGAAGCAGAAATATAGGCTGAAGGAT
CTCACTTCTCTTCTGGAAAAACAGCATGAGCTTATTAAACTCATCATTCAGAAGATGGAA
ATCATCTCTGAGACAGAGGATGAAGATAATCATAGTTTTTTTCAAGACAGGTTTAAAAAA
GAATGGTTAGAACAAAGGAATAGCAAGTGGAAATCTGTGTTGAAAGTAGTAAAGACAAAG
ACACACAGCCCTTCACATTAG
>XM_035012258.1 PREDICTED: Mirounga leonina transient receptor potential cation channel subfamily A member 1 (TRPA1), mRNA
TTGAAGAGGATTGCTATGCAGGTGGAACTTCATACCAGCTTAGAGAAGAAGCTGCCCCTC
TGGTTCCTACGCAAAGTAGATCAGAAATCCATCATTGTGTATCCCAACAGACCCAGATGT
ACAGGGTTATTACGTATATTTCATTTTATTTTTTACATCAAAGAAACAAGACCGGAAATT
CCAAATGTTGACACATCTCTAGAAATAGAAATATTGAAGCAGAAATATAGGCTGAAGGAT
CTCACTTCTCTTCTGGAAAAACAGCATGAGCTTATTAAACTCATCATTCAGAAGATGGAA
ATCATCTCTGAGACAGAGGATGAAGATAATCATAGTTTTTTTCAAGACAGGTTTAAAAAA
GAATGGTTAGAACAAAGGAATAGGAAGTGGAAATCTGTGTTGAAAGTAGTAAAGACAAAG
ACACACAGCCCTTCAGATTAG
>XM_039238403.1 PREDICTED: Hyaena hyaena transient receptor potential cation channel subfamily A member 1 (TRPA1), mRNA
TTGAAGAGGATTGCTATGCAGGTGGAACTTCATACCAGCTTAGAGAAGAAGCTGCCACTG
TGGTTCCTACGCAAAGTGGATCAGAAATCCATCGTCGTGTATCCCAACAGACCCAGATGT
GCAGGGTTATTAGGTGTATTTAATTTTATTTTTTATACCCAAGAAGAGAGACAGGAAATT
CCAAATGTTGACCCATCTCTGGAAACAGAAATATTAAAGCAGAAATACCGGCTGAAGGAT
CTCACTTATCTTCTGGAGAAACAGCATGAGCTTATTAAACTCATCATTCAGAAGATGGAA
ATCATCTCTGAGACAGAGGATGAAGACAGCCATAGTTCTTTTCAAGACAGGTTTAAAAAA
GAGCAGTTAGAACAAAGGAATAGCAAGTGGAATTCTGTGTTGAAAGCAGTAAAGGCAAAA
ACACACTGCACTTAG------
>XM_045454928.1 PREDICTED: Leopardus geoffroyi transient receptor potential cation channel subfamily A member 1 (TRPA1), mRNA
TTGAAGAGGATTGCTATGCAGGTGGAACTTCATACCAGCTTAGAGAAGAAGCTGCCACTG
TGGTTCCTACGCAAAGTAGATCAGAAATCCATCATCGTGTATCCCAACAGACCCAGATGT
ACAGGGTTATTAGCTATATTTCATTTTATTTTTTATACCCAAGAAGAAAGGCAGGAAATT
CCAAATGTTGACACATCTCTGGAAACAGAAATATTAAAGCAGAAATATCGGCTGAAGGAT
CTCGCTTCTCTTGTGGAGAAACAGCATGAGCTTATCAAACTCATCATTCAGAAGATGGAA
ATCATCTCTGAGACAGAGGATGAAGACAACCATCATTCTTTTCAAGACAGGTTTAAAAAA
GAGCAGTTAGAACAAAGGAATAGCAAATGGAATTCTGTGTTGAAAGCAGTAAAGGCAAAA
ACACACTGCCCTTAG------
