# Supplementary material for: Molecular evolution of TRPC4 regulatory sequences supports a role in mammalian thermoregulatory adaptation
Source: PeerJ. 2025 Jul 8;13:e19697. doi: 10.7717/peerj.19697 (PMC12248226; doi:10.7717/peerj.19697)
Supplement: Supplemental Information 1 — Required and optional parameters that are read by the codeml package of PAML. This file is for information only, an explicit value must be selected for Model and the dummy file names must be replaced with explicit paths to function. The sequence and guide tree files are in standard formats (FASTA and Newick, respectively). [file peerj-13-19697-s001.zip › input.files/untrimmed.alignments.with.original.accessions/carnivore.trpc1.fas]

>XM_025449012.3 PREDICTED: Canis lupus dingo transient receptor potential cation channel subfamily C member 1 (TRPC1), transcript variant X6, mRNA
GAATGGAAGTTTGCTCGAGCAAAGTTATGGCTTAGCTACTTTGATGACAAATGCACATTA
CCCCCACCTTTCAACATCATTCCTTCACCAAAGACTATATGCTACATGATTAGTAGCCTC
AGTAAGTGGATTTGCTCTCATACATCAAAAGGCAAAGTTAAACGGCAAAACAGTTTAAAG
GAATGGAGAAATCTGAAGCAAAAGAGGGATGAGAACTACCAAAAAGTGATGTGCTGCTTA
GTGCATCGTTATCTGACGTCCATGAGGCAGAAGATGCAAAGTACAGATCAGGCAACTGTG
GAAAACCTAAATGAACTACGTCAAGATCTGTCAAAATTCCGAAATGAAATAAGGGATTTA
CTTGGCTTTCGGACTTCTAAATATGCTATGTTTTATCCAAGAAAT
>XM_022504457.1 PREDICTED: Enhydra lutris kenyoni transient receptor potential cation channel subfamily C member 1 (LOC111148061), transcript variant X3, mRNA
GAATGGAAGTTTGCTCGAGCAAAGTTATGGCTTAGCTACTTTGATGACAAATGTACATTA
CCCCCACCTTTCAACATCATTCCTTCACCAAAGACTATTTGCTATATGATTAGTAGCCTC
AGTAAGTGGATTTGCTCTCATACATCAAAAGGCAAGGTTAAACGTCAGAACAGTTTAAAG
GAATGGAGAAATCTGAAACAAAAGAGGGATGAGAACTACCAAAAAGTGATGTGCTGCTTG
GTGCATCGTTACCTGACGTCCATGAGGCAGAAGATGCAAAGTACAGATCAGGCAACTGTG
GAAAATCTAAATGAACTACGCCAAGATCTGTCAAAATTCCGAAATGAAATAAGGGATTTA
CTTGGCTTTCGGACTTCTAAATATGCTATGTTTTATCCAAGAAAT
>XM_039219320.1 PREDICTED: Hyaena hyaena transient receptor potential cation channel subfamily C member 1 (TRPC1), mRNA
GAATGGAAGTTTGCCCGAGCAAAGTTGTGGCTTAGCTACTTTGATGACAAATGTACATTA
CCTCCACCTTTCAACATCATTCCTTCACCAAAGACTATTTGCTATATGATTAGTAGCCTC
AGTAAGTGGATTTGCTCTCATACATCAAAAGGCAAGGTTAAACGGCAAAACAGTTTAAAG
GAATGGAGAAATTTGAAACAAAAGAGAGATGAAAACTACCAAAAAGTGATGTGCTGCCTA
GTGCATCGTTACTTGACGTCCATGAGACAGAAGATGCAAAGTACAGATCAGGCAACCGTG
GAAAATCTAAATGAACTACGCCAAGATCTGTCAAAATTCCGAAATGAAATAAGAGATTTA
CTTGGCTTTCGGACTTCTAAATATGCTATGTTTTACCCAAGAAAT
>XM_045503410.1 PREDICTED: Leopardus geoffroyi transient receptor potential cation channel subfamily C member 1 (TRPC1), transcript variant X8, mRNA
GAATGGAAGTTTGCTCGAGCAAAGTTGTGGCTTAGCTACTTTGATGACAAATGTACATTA
CCCCCACCTTTCAATATCATTCCTTCACCAAAGACTATTTGCTATATGATTAGTAGCCTC
AGTAAGTGGATTTGCTCTCATACATCAAAAGGCAAGGTTAAACGGCAAAACAGTTTAAAG
GAATGGAGAAATTTGAAACAAAAGAGAGATGAAAACTACCAAAAAGTGATGTGCTGCCTA
GTGCATCGTTACTTGACATCCATGAGACAGAAGATGCAAAGTACAGATCAGGCAACCGTG
GAAAATCTAAATGAACTACGCCAAGATCTTTCAAAATTCCGAAATGAAATAAGGGATTTA
CTTGGCTTTCGGACTTCTAAATATGCTATGTTTTACCCAAGAAAT
>XM_046003774.1 PREDICTED: Meles meles transient receptor potential cation channel subfamily C member 1 (TRPC1), transcript variant X4, mRNA
GAGTGGAAGTTCGCTCGAGCAAAGTTATGGCTTAGCTACTTTGATGACAAGTGTACATTA
CCCCCACCTTTCAACATCATTCCTTCACCAAAGACTATTTGCTATATAATTAGTAGCCTC
AGTAAGTGGATTTGCTCTCATACATCAAAAGGCAAGGTTAAACGTCAAAACAGTTTAAAG
GAATGGAGAAATCTGAAACAAAAGAGGGATGAGAACTACCAAAAAGTGATGTGCTGCTTG
GTGCATCGTTACCTGACATCCATGAGGCAGAAGATGCAAAGTACAGATCAAGCAACCGTG
GAAAATCTAAATGAACTACGCCAAGATCTGTCAAAATTTCGAAATGAAATAAGAGATTTA
CTTGGCTTTCGGACTTCTAAATATGCTATGTTTTACCCAAGAAAT
>XM_034996284.1 PREDICTED: Mirounga leonina transient receptor potential cation channel subfamily C member 1 (TRPC1), transcript variant X3, mRNA
GAATGGAAGTTTGCTCGAGCAAAGTTATGGCTTAGCTACTTTGATGACAAATGTACATTA
CCCCCACCTTTCAACATCATTCCTTCACCAAAGACTATTTGCTATATGATTAGTAGCCTC
AGTAAGTGGATTTGCTCTCATACATCAAAAGGCAAGGTTAAACGGCAAAACAGTTTAAAG
GAATGGAGAAATCTGAAACAAAAGAGGGATGAGAACTACCAAAAAGTGATGTGCTGCTTG
GTGCATCGTTACCTGACATCCATGAGGCAGAAGATGCAAAGTACAGATCAGGCAACTGTG
GAAAACCTAAATGAACTACGCCAAGATCTGTCAAAATTCCGAAACGAAATAAGGGATTTA
CTTGGCTTTCGGACTTCTAAATATGCTATGTTTTATCCAAGAAAT
>XM_032346823.1 PREDICTED: Mustela erminea transient receptor potential cation channel subfamily C member 1 (TRPC1), transcript variant X4, mRNA
GAATGGAAGTTTGCTCGAGCAAAGTTATGGCTTAGCTACTTTGATGACAAATGTACATTA
CCCCCACCTTTCAACATCATTCCTTCACCAAAGACTATTTGCTATATGATTAGTAGCCTC
AGTAAGTGGATTTGCTCTCATACATCAAAAGGCAAGGTTAAACGTCAAAACAGTTTAAAG
GAATGGAGAAATCTGAAACAAAAGAGGGATGAGAACTACCAAAAAGTGATGTGCTGCTTG
GTGCATCGTTACCTGACGTCCATGAGGCAGAAGATGCAAAGTACAGATCAGGCAACCGTG
GAAAATCTAAATGAACTACGCCAGGATCTGTCAAAATTCCGAAATGAAATAAGGGATTTA
CTTGGCTTTCGGACTTCTAAATATGCTATGTTTTATCCAAGAAAT
>XM_004397304.2 PREDICTED: Odobenus rosmarus divergens transient receptor potential cation channel, subfamily C, member 1 (TRPC1), transcript variant X2, mRNA
GAATGGAAGTTCGCTCGAGCGAAGTTATGGCTTAGCTACTTTGATGACAAATGTACATTA
CCCCCACCTTTCAACATCATTCCTTCACCAAAGACTATTTGCTATATGATTAGTAGCCTC
AGTAAGTGGATTTGCTCTCATACATCAAAAGGCAAGGTTAAACGGCAAAACAGTTTGAAG
GAATGGAGAAATCTGAAACAAAAGAGGGATGAGAACTACCAAAAAGTGATGTGCTGCTTG
GTGCATCGTTACCTGACGTCCATGAGGCAGAAGATGCAAAGTACAGATCAGGCAACCGTG
GAAAACCTAAATGAACTACGCCAAGATCTGTCAAAATTCCGAAATGAAATAAGGGATTTA
CTTGGCTTTCGGACTTCTAAATATGCTATGTTTTATCCAAGAAAT
>XM_060638855.1 PREDICTED: Panthera onca transient receptor potential cation channel subfamily C member 1 (TRPC1), transcript variant X12, mRNA
GAATGGAAGTTTGCTCGAGCAAAGTTGTGGCTTAGCTACTTTGATGACAAATGTACGTTA
CCCCCACCTTTCAATATCATTCCTTCACCAAAGACTATTTGCTATATGATTAGTAGCCTC
AGTAAGTGGATTTGCTCTCATACATCAAAAGGCAAGGTTAAACGGCAAAACAGTTTAAAG
GAATGGAGAAATTTGAAACAAAAGAGAGATGAAAACTACCAAAAAGTGATGTGCTGCCTA
GTGCATCGTTACTTGACATCCATGAGACAGAAGATGCAAAGTACAGATCAGGCAACCGTG
GAAAATCTAAATGAACTACGCCAAGATCTTTCAAAATTCCGAAATGAAATAAGGGATTTA
CTTGGCTTTCGGACTTCTAAATATGCTATGTTTTACCCAAGAAAT
>XM_029940110.1 PREDICTED: Suricata suricatta transient receptor potential cation channel subfamily C member 1 (TRPC1), transcript variant X4, mRNA
GAATGGAAGTTTGCTCGAGCAAAGTTGTGGCTTAGCTACTTTGATGACAAATGTACATTA
CCCCCACCTTTCAACATCATTCCTTCACCAAAGACTATTTGCTATATGATTAGTAGCCTC
AGTAAATGGATTTGCTCTCATACATCAAAAGGCAAGGTTAAACGGCAAAACAGTTTAAAG
GAATGGAGAAATTTGAAACAAAAGAGAGATGAAAACTATCAAAAAGTGATGTGCTGCCTA
GTGCATCGTTACTTGACGTCCATGAGACAGAAGATGCAAAGTACAGATCAGGCAACCGTG
GAAAATCTAAATGAACTACGCCAAGATCTGTCAAAATTCCGAAATGAAATAAGGGATTTA
CTTGGCTTTCGGACTTCTAAATATGCTATGTTTTACCCAAGAAAT
>XM_026497193.4 PREDICTED: Ursus arctos transient receptor potential cation channel subfamily C member 1 (TRPC1), transcript variant X4, mRNA
GAATGGAAGTTTGCTCGAGCAAAGTTATGGCTTAGCTACTTTGATGACAAATGTACATTA
CCCCCACCTTTCAACATCATTCCTTCACCAAAGACTATTTGCTATATGATCAGTAGCCTC
AGTAAGTGGATTTGCTCTCATACATCAAAAGGCAAGGTTAAACGGCAGAACAGTTTAAAG
GAATGGAGAAATCTGAAACAAAAGAGGGATGAGAACTACCAAAAAGTGATGTGCTGCTTG
GTGCATCGTTACCTGACATCCATGAGGCAGAAGATGCAAAGTACAGATCAGGCAACCGTG
GAGAACCTAAATGAACTACGCCAAGATCTGTCAAAATTCAGAAATGAAATAAGGGATTTA
CTTGGCTTTCGGACTTCTAAATATGCTATGTTTTATCCAAGAAAT
>XM_027584207.2 PREDICTED: Zalophus californianus transient receptor potential cation channel subfamily C member 1 (TRPC1), transcript variant X3, mRNA
GAATGGAAGTTCGCTCGAGCAAAGTTATGGCTTAGCTACTTTGATGACAAATGTACATTA
CCCCCACCTTTCAACATCATTCCTTCACCAAAGACTATTTGCTATATGATTAGTAGCCTC
AGTAAGTGGATTTGCTCTCATACATCAAAAGGCAAGGTTAAACGGCAAAACAGTTTGAAG
GAATGGAGAAATCTGAAACAAAAGAGGGATGAGAACTACCAAAAAGTGATGTGCTGCTTG
GTGCATCGTTACCTGACGTCCATGAGGCAGAAGATGCAAAGTACAGATCAGGCAACCGTG
GAAAACCTAAATGAACTACGCCAGGATCTGTCAAAATTCCGAAATGAAATAAGGGATTTA
CTTGGCTTTCGGACTTCTAAATATGCTATGTTTTATCCAAGAAAT
