# Supplementary material for: Molecular evolution of TRPC4 regulatory sequences supports a role in mammalian thermoregulatory adaptation
Source: PeerJ. 2025 Jul 8;13:e19697. doi: 10.7717/peerj.19697 (PMC12248226; doi:10.7717/peerj.19697)
Supplement: Supplemental Information 1 — Required and optional parameters that are read by the codeml package of PAML. This file is for information only, an explicit value must be selected for Model and the dummy file names must be replaced with explicit paths to function. The sequence and guide tree files are in standard formats (FASTA and Newick, respectively). [file peerj-13-19697-s001.zip › input.files/untrimmed.alignments.with.original.accessions/carnivore.trpc3.fas]

>XM_032412765.1 PREDICTED: Phoca vitulina transient receptor potential cation channel subfamily C member 3 (TRPC3), mRNA
GAATGGAAGTTTGCCCGTTCAAAACTTTGGTTATCTTATTTTGATGATGGAAAAACATTA
CCTCCACCCTTCAGTCTAGTTCCTAGTCCGAAGTCATTTGTTTATTTCATCATGCGGATC
ATTAACTTCTCTAAATGCAGGAGAAGCCGGCTACAGAAGGATATAGAAATGGGAATGGGT
AACTCCAAGTCCAGGTTAAACCTCTTCACTCAGTCTAACTCAAGAGTTTTTGAATCACAC
AGTTTTAACAGCATTCTCAACCAGCCAACACGTTATCAGCAGATAATGAAAAGACTTATA
AAGCGATATGTTCTGAAAGCACAAGTGGACAAAGAAAATGATGAAGTTAATGAAGGTGAA
TTAAAAGAAATCAAGCAAGATATCTCCAGCCTTCGTTATGAACTTTTGGAGGACAAGAGC
CAAGCAACTGAGGAATTAGCTGTTCTGATTCATAAACTCAGTGAGAAACTGAATCCTAGC
ATGCTGAGATGTGAATGA
>XM_042982687.1 PREDICTED: Panthera tigris transient receptor potential cation channel subfamily C member 3 (TRPC3), transcript variant X2, mRNA
GAATGGAAGTTTGCCCGTTCAAAACTTTGGCTATCTTATTTTGATGATGGAAAAACATTA
CCTCCACCCTTCAGTCTAGTTCCTAGTCCAAAGTCATTTGTTTATTTCGTCATGAGGATC
ATTAACTTCTCTAAATGCAGAAGGAGCCGGCTACAGAAGGATATAGAAATGGGAATGGGT
AACTCCAAGTCCAGGTTAAACCTCTTCACTCAGTCTAACTCAAGAGTTTTTGAATCACAC
AGTTTTAACAGCATTCTCAACCAGCCAACACGTTATCAGCAGATAATGAAAAGACTTATA
AAGCGATATGTTCTGAAAGCACAAGTGGACAAGGAAAACGATGAAGTTAATGAAGGTGAA
TTAAAAGAAATCAAACAAGATATCTCCAGCCTTCGTTATGAACTTTTAGAGGACAAGAGC
CAAGCAACTGAGGAATTAGCCGTTCTGATTCATAAACTCAGTGAGAAACTGAATCCTAGC
ATGCTGAGATGTGAATGA
>XM_034661662.1 PREDICTED: Ailuropoda melanoleuca transient receptor potential cation channel subfamily C member 3 (TRPC3), transcript variant X1, mRNA
GAATGGAAGTTTGCCCGTTCAAAACTTTGGTTATCCTATTTTGATGATGGAAAAACATTA
CCTCCACCCTTCAGTCTAGTTCCTAGTCCAAAGTCATTTGTTTATTTTGTCATGCGGATC
ATTAACTTCTCCAAATGCAGGAGGAGCCGGCTACAGAAGGATGTAGAGATGGGAATGGGT
AACTCCAAGTCCAGGTTAAACCTCTTCACTCAGTCTAACTCAAGAGTTTTTGAATCACAC
AGTTTTAACAGCATTCTCAACCAGCCAACACGCTATCAGCAGATAATGAAAAGACTTATA
AAGCGATACGTTCTGAAAGCACAAGTGGACAAAGAAAATGATGAAGTTAATGAAGGTGAA
TTAAAAGAAATCAAGCAAGATATCTCCAGCCTTCGTTATGAACTTTTGGAGGACAAGAGC
CAAGCAACTGAGGAATTAGCCGTTCTGATTCATAAACTTAGTGAGAAACTGAATCCTAGC
ATGCTGAGATGTGAATGA
>XM_035023222.1 PREDICTED: Mirounga leonina transient receptor potential cation channel subfamily C member 3 (TRPC3), transcript variant X2, mRNA
GAATGGAAGTTTGCCCGTTCAAAACTTTGGTTATCTTATTTTGATGATGGAAAAACATTA
CCTCCACCCTTCAGTCTAGTTCCTAGTCCGAAGTCATTTGTTTATTTCATCATGCGGATC
ATTAACTTCTCTAAATGCAGGAGGAGCCGGCTACAGAAGGATATAGAAATGGGAATGGGT
AACTCCAAGTCCAGGTTAAACCTCTTCACTCAGTCTAACTCAAGAGTTTTTGAATCACAC
AGTTTTAACAGCATTCTCAACCAGCCAACACGTTATCAGCAGATAATGAAAAGACTTATA
AAGCGATATGTTCTGAAAGCACAAGTGGACAAAGAAAATGATGAAGTTAATGAAGGTGAA
TTAAAAGAAATCAAGCAAGATATCTCCAGCCTTCGTTATGAACTTTTGGAGGACAAGAGC
CAAGCAACTGAGGAATTAGCTGTTCTGATTCATAAACTCAGTGAGAAACTGAATCCTAGC
ATGCTGAGATGTGAATGA
>XM_027597704.1 PREDICTED: Zalophus californianus transient receptor potential cation channel subfamily C member 3 (TRPC3), transcript variant X3, mRNA
GAATGGAAGTTTGCCCGTTCAAAACTTTGGTTATCTTATTTTGATGATGGAAAAACATTA
CCTCCACCCTTCAGTCTAGTTCCTAGTCCGAAGTCATTTGTTTATTTCGTCATGTGGATC
ATTAACTTCTCTAAATGCAGGAGGAGCCGGCTACAGAAGGATATAGAAATGGGAATGGGT
AACTCCAAGTCCAGGTTAAACCTCTTCACTCAGTCTAACTCAAGAGTTTTTGAATCACAC
AGTTTTAACAGCATTCTCAACCAGCCAACACGTTATCAGCAGATAATGAAAAGACTTATA
AAGCGATATGTTCTGAAAGCACAAGTGGACAAAGAAAACGATGAAGTTAATGAAGGTGAA
TTAAAAGAAATCAAGCAAGATATCTCCAGCCTTCGTTATGAACTTTTGGAGGACAAGAGC
CAAGCAACTGAGGAATTAGCCGTTCTGATTCATAAACTCAGTGAGAAACTGAATCCTAGC
ATGTTGAGATGTGAATGA
>XM_045468538.1 PREDICTED: Leopardus geoffroyi transient receptor potential cation channel subfamily C member 3 (TRPC3), transcript variant X2, mRNA
GAATGGAAGTTTGCCCGTTCAAAACTTTGGTTATCTTATTTTGATGATGGAAAAACATTA
CCTCCACCCTTCAGTCTAGTTCCTAGTCCAAAGTCATTTGTTTATTTCGTCATGAGGATC
ATTAACTTCTCCAAATGCAGAAGGAGCCGGCTACAGAAGGATATAGAAATGGGAATGGGT
AACTCCAAGTCCAGGTTAAACCTCTTCACTCAGTCTAACTCAAGAGTTTTTGAATCACAC
AGTTTTAACAGCATTCTCAACCAGCCAACACGTTATCAGCAGATAATGAAAAGACTTATA
AAGCGATATGTTCTGAAAGCACAAGTGGACAAGGAAAATGATGAAGTTAATGAAGGTGAA
TTAAAAGAAATCAAACAAGATATCTCCAGCCTTCGTTATGAACTTTTAGAGGACAAGAGC
CAAGCAACTGAGGAATTAGCCGTTCTGATTCATAAACTCAGTGAGAAACTGAATCCTAGC
ATGCTGAGATGTGAATGA
>XM_008689485.2 PREDICTED: Ursus maritimus transient receptor potential cation channel subfamily C member 3 (TRPC3), transcript variant X2, mRNA
GAATGGAAGTTTGCCCGTTCAAAACTTTGGTTATCCTATTTTGATGATGGAAAAACATTA
CCTCCACCCTTCAGTCTAGTTCCTAGTCCAAAGTCATTTGTTTATTTTGTCATGCGGATC
ATTAACTTCTCCAAATGCAGGAGGAGCCGGCTACAGAAGGATATAGAGATGGGAATGGGT
AACTCCAAGTCCAGGTTAAACCTCTTCACTCAGTCTAACTCAAGAGTTTTTGAATCACAC
AGTTTTAACAGCATTCTCAACCAGCCAACACGTTATCAGCAGATAATGAAAAGACTTATA
AAGCGATACGTTCTGAAAGCACAAGTGGACAAAGAAAATGATGAAGTTAATGAAGGTGAA
TTAAAAGAAATCAAGCAAGATATCTCCAGCCTTCGTTATGAACTTTTGGAGGACAAGAGC
CAAGCAACTGAGGAATTAGCCGTTCTGATTCATAAACTTAGTGAGAAACTGAATCCTAGC
ATGCTGAGATGTGAATGA
>XM_029951163.1 PREDICTED: Suricata suricatta transient receptor potential cation channel subfamily C member 3 (TRPC3), mRNA
GAATGGAAGTTTGCCCGTTCAAAACTTTGGTTATCTTATTTTGATGATGGAAAAACATTA
CCTCCACCCTTCAGTCTAGTTCCTAGTCCAAAGTCATTTGTTTATTTCATCATGAGGATC
ATTAACTTCTCCAAATGCAGAAGGAGCCGGCTACAGAAGGATATAGAAATGGGAATGAGT
AATTCCAAGTCCAGGTTAAACCTCTTCACTCAGTCTAACTCAAGAGTTTTTGAATCACAC
AGTTTTAACAGCATTCTCAACCAGCCAACACGTTATCAGCAGATAATGAAAAGACTTATA
AAGCGATATGTTCTGAAAGCACAAGTGGACAAGGAAAATGATGAAGTTAATGAAGGTGAA
TTAAAAGAAATCAAACAAGATATCTCCAGCCTTCGTTATGAACTTTTGGAGGACAAGAGC
CAAGCAACTGAGGAATTAGCCGTTCTGATTCATAAACTCAGTGAGAAACTGAATCCTAGC
ATGCTGAGATGTGAATGA
>XM_039241613.1 PREDICTED: Hyaena hyaena transient receptor potential cation channel subfamily C member 3 (TRPC3), mRNA
GAATGGAAGTTTGCCCGTTCAAAGCTTTGGTTATCTTATTTTGATGATGGAAAAACATTA
CCTCCACCCTTCAGTCTAGTTCCTAGTCCAAAGTCATTTGTTTATTTCGTCATGAGGATC
ATTAACTTCTCCAAATGTAGAAGGAGCCGGCTACAGAAGGATATAGAAATGGGAATGGGT
AATTCCAAGTCTAGGTTAAACCTCTTCACTCAGTCTAACTCAAGAGTTTTTGAATCACAC
AGTTTTAACAGCATTCTCAACCAGCCAACACGTTATCAGCAGATAATGAAAAGACTTATA
AAGCGATATGTTCTGAAAGCACAAGTGGACAAAGAAAATGATGAAGTTAATGAAGGTGAA
TTAAAAGAAATCAAACAAGATATCTCCAGTCTTCGTTATGAACTTTTGGAGGACAAGAGC
CAAGCAACTGAGGAGTTAGCTGTTCTGATTCATAAACTCAGTGAGAAACTGAATCCTAGC
ATGCTGAGATGTGAATGA
>XM_012562796.1 PREDICTED: Odobenus rosmarus divergens transient receptor potential cation channel, subfamily C, member 3 (TRPC3), transcript variant X4, mRNA
GAATGGAAGTTTGCCCGTTCAAAACTTTGGTTATCGTATTTTGATGATGGAAAAACATTA
CCTCCACCCTTCAGTCTAGTTCCTAGTCCGAAGTCATTTGTTTATTTCGTCATGCGGATC
ATTAACTTCTCTAAATGCAGGAGGAGCCGGCTACAGAAGGATATAGAAATGGGAATGGGT
AACTCCAAGTCCAGGTTAAACCTCTTCACTCAGTCTAACTCAAGAGTTTTTGAATCACAC
AGTTTTAACAGCATTCTCAACCAGCCAACACGTTATCAGCAGATAATGAAAAGACTTATA
AAGCGATATGTTCTGAAAGCACAAGTGGACAAAGAAAATGATGAAGTTAATGAAGGTGAA
TTAAAAGAAATCAAGCAAGATATCTCCAGCCTTCGTTATGAACTTTTGGAGGACAAGAGC
CAAGCAACTGAGGAATTAGCCGTTCTGATTCATAAACTCAGTGAGAAACTGAATCCTAGC
ATGTTGAGATGTGAATGA
>XM_045997185.1 PREDICTED: Meles meles transient receptor potential cation channel subfamily C member 3 (TRPC3), transcript variant X3, mRNA
GAATGGAAGTTTGCCCGTTCAAAACTTTGGTTATCTTATTTTGATGATGGAAAAACATTA
CCTCCACCTTTCAGTCTAGTTCCTAGTCCGAAGTCATTTGTTTATTTCGTCATGCGGATC
ATTAACTTTTCCAAATGCAGGAGGAGCCGGCTACAGAAGGATATAGAAATGGGAATGGGT
AACTCCAAGTCCAGGTTAAACCTCTTCACTCAGTCTAACTCAAGAGTTTTTGAATCACAC
AGTTTTAACAGCATTCTCAACCAGCCAACACGTTATCAGCAGATAATGAAAAGACTTATA
AAGCGATATGTTCTGAAAGCACAAGTAGACAAAGAAAATGATGAAGTTAATGAAGGTGAA
TTAAAAGAAATCAAGCAAGATATCTCCAGCCTTCGTTATGAACTTTTGGAGGACAAGAGC
CAAGCAACTGAGGAATTAGCAGTCCTGATTCATAAACTCAGTGAGAAACTGAATCCTAGC
ATGCCGAGATGTGAATGA
>XM_022518516.1 PREDICTED: Enhydra lutris kenyoni transient receptor potential cation channel subfamily C member 3 (LOC111157236), mRNA
GAATGGAAGTTTGCCCGTTCAAAACTTTGGTTATCTTATTTTGATGATGGAAAAACATTA
CCTCCACCTTTCAGTCTAGTTCCTAGTCCGAAGTCATTTGTTTATTTCGTCATGCGGATC
ATTAACTTTTCCAAATGCAGGAGGAGCCGGCTACAGAAGGATATAGAAATGGGAATGGGT
AACTCCAAGTCCAGGTTAAACCTCTTCACTCAGTCTAACTCAAGAGTTTTTGAATCACAC
AGTTTTAACAGCATTCTCAACCAGCCAACACGTTATCAGCAGATAATGAAAAGACTTATA
AAGCGATATGTTCTGAAAGCACAAGTGGACAAAGAAAATGATGAAGTTAATGAAGGTGAA
TTAAAAGAAATCAAGCAAGATATCTCCAGCCTTCGTTATGAACTTTTGGAGGACAAGAGC
CAAGCAACTGAGGAATTAGCCGTTCTGATTCATAAACTCAGTGAGAAACTGAATCCTAGC
ATGCCAAGATGTGAATGA
>XM_044225867.1 PREDICTED: Neovison vison transient receptor potential cation channel subfamily C member 3 (TRPC3), transcript variant X3, mRNA
GAATGGAAGTTTGCCCGTTCAAAACTTTGGTTATCTTATTTTGATGATGGAAAAACATTA
CCTCCACCTTTCAGTCTAGTTCCTAGTCCGAAGTCATTTGTTTATTTCGTCATGCGGATC
ATTAACTTTTCCAAATGCAGGAGGAGCCGGCTGCAGAAGGATATAGAAATGGGAATGGGT
AACTCCAAGTCCAGGTTAAACCTCTTCACTCAGTCTAACTCAAGAGTTTTTGAATCACAC
AGTTTTAACAGCATTCTCAACCAACCAACACGTTATCAGCAGATAATGAAAAGACTTATA
AAGCGATATGTTCTGAAAGCACAAGTGGACAAAGAAAATGATGAAGTTAATGAAGGTGAA
TTAAAAGAAATCAAGCAAGATATCTCCAGCCTTCGTTATGAACTTTTAGAGGACAAGAGC
CAAGCAACTGAGGAATTAGCCGTTCTGATTCATAAACTCAGTGAGAAACTGAATCCTAGC
ATGCCGAGATGTGAATGA
>XM_025420513.3 PREDICTED: Canis lupus dingo transient receptor potential cation channel subfamily C member 3 (TRPC3), transcript variant X7, mRNA
GAATGGAAGTTTGCCCGTTCAAAACTTTGGTTATCTTATTTTGATGATGGAAAAACATTA
CCTCCACCCTTCAGTCTAGTTCCTAGTCCGAAGTCATTTGTTTATTTCGTCATGCGAATC
ATTAACTTCTCCAAATGCAGGAGGAGCCGGCTGCAGAAGGATATAGAAATGGGAATGGGT
AACTCCAAGTCCAGGTTAAACCTCTTCACTCAGTCTAACTCAAGAGTTTTTGAATCACAC
AGTTTTAACAGCATTCTCAACCAGCCAACACGTTATCAGCAGATAATGAAAAGACTTATA
AAACGATATGTTCTGAAAGCACAAGTGGACAAAGAAAATGATGAAGTTAATGAAGGTGAA
TTGAAAGAAATTAAGCAAGATATCTCCAGCCTTCGTTATGAACTTTTGGAAGACAAGAGC
CAAGCGACTGAGGAATTAGCTGTTCTGATTCATAAACTCAGTGAGAAACTGAATCCTAGC
ATGCCAAGATGTGAATGA
>XM_004747977.3 PREDICTED: Mustela putorius furo transient receptor potential cation channel subfamily C member 3 (TRPC3), transcript variant X3, mRNA
GAATGGAAGTTTGCCCGTTCAAAACTTTGGTTATCTTATTTTGATGATGGAAAAACATTA
CCTCCACCTTTCAGTCTAGTTCCTAGTCCGAAGTCATTTGTTTATTTCGTCATGCGGATC
ATTAACTTTTCCAAATGCAGGAGGAGCCGGCTGCAGAAGGATATAGAAATGGGAATGGGT
AACTCCAAGTCCAGGTTAAACCTCTTCACTCAGTCTAACTCAAGAGTTTTTGAATCACAC
AGTTTTAACAGCATTCTCAACCAACCAACACGTTATCAGCAGATAATGAAAAGACTTATA
AAGCGATATGTTCTGAAAGCACAAGTGGACAAAGAAAATGATGAAGTTAATGAAGGTGAA
TTAAAAGAAATCAAGCAAGATATCTCCAGCCTTCGTTATGAACTTTTGGAGGACAAGAGC
CAAGCAACTGAGGAATTAGCCGTTCTGATTCATAAACTCAGTGAGAAACTGAATCCTAGC
ATGCCGAGATGTGAATGA
