# Supplementary material for: Molecular evolution of TRPC4 regulatory sequences supports a role in mammalian thermoregulatory adaptation
Source: PeerJ. 2025 Jul 8;13:e19697. doi: 10.7717/peerj.19697 (PMC12248226; doi:10.7717/peerj.19697)
Supplement: Supplemental Information 1 — Required and optional parameters that are read by the codeml package of PAML. This file is for information only, an explicit value must be selected for Model and the dummy file names must be replaced with explicit paths to function. The sequence and guide tree files are in standard formats (FASTA and Newick, respectively). [file peerj-13-19697-s001.zip › input.files/untrimmed.alignments.with.original.accessions/carnivore.trpc4.fas]

>XM_004399897.1 PREDICTED: Odobenus rosmarus divergens transient receptor potential cation channel, subfamily C, member 4 (TRPC4), transcript variant X6, mRNA
GAATGGAAATTCGCTCGAACAAAGCTTTGGATGAGTTATTTCGAAGAAGGAGGTACTCTG
CCTACTCCCTTCAATGTCATCCCAAGCCCCAAGTCTCTCTGGTACCTGATTAAATGGATC
TGGACACACCTGTGCAAGAAAAAGATGAGGAGAAAGCCTGAAAGTTTTGGAACAATAGGG
AGGCGAGCTGCTGATAATTTGAGAAGACATCACCAATATCAAGAGGTTATGAGGAACTTG
GTGAAGCGATACGTTGCCGCAATGATCAGAGATGCCAAAACTGAAGAAGGTCTGACTGAA
GAGAACTTTAAGGAACTAAAGCAAGACATTTCCAGTTTCCGCTTTGAAGTCCTGGGGTTG
CTCCGGGGAAGCAAACTCTCCACCGTGCAGGCGGCTCAGGCCACGAAGGAGTCCTTCAAT
TCAGCCGACTCGGATGAAAAGAGCGATAACGAAGGCAGCAGCAAGGACAAGCGAAAGAAC
TTCAGCCTTTTCGACTTAACCACTCTCATTCACCCGCGATCCGCAGCCATTGCCTCCGAG
AGACACAACATAAGCAACGGCTCCGCCCTGGTGGTGCAGGAGCCGCTGAGGGAGAAGCAG
AGAAAAGTGAATTTTGTGACCGATATCAAAAACTTCGGGTTATTTCACAGACGAGCAAAA
CAAAATGCTGCTGAGCAAAATGCAACCCAAATCTTCTCTGTTTCAGAAGAAGTTACTCGT
CAACAGGCCGAAAGACCACTGGAGAGAAATATTCAACTGGAATCTCGAGGATTAGCTTCG
CGGGGTGACTTGAACATCCCGGGTCTCAGTGAACAGTGTATATTAGTAGACCACCGAGAA
AGGAATACGGACACCCTGGGTTTACAGGTGGGCAAGAGAGTGTGTTCCTTCAAGTCGGAG
AAGGTGGTGGTGGAGGACACTGTTCCAATCATACCAAAGGAGAAGCATGCAAAGGACGAG
GACTCTAGTATAGACTATGATGTAAACCTCACAGACACAGTCACCCACGAAGATTACATG
ACCACACGATTGTGA
>XM_027589178.2 PREDICTED: Zalophus californianus transient receptor potential cation channel subfamily C member 4 (TRPC4), transcript variant X9, mRNA
GAATGGAAATTCGCTCGAACAAAGCTTTGGATGAGTTATTTCGAAGAAGGAGGTACTCTG
CCTACTCCCTTCAATGTCATCCCGAGCCCCAAGTCTCTCTGGTACCTGATTAAATGGATC
TGGACACACCTGTGCAAGAAAAAGATGAGGAGAAAGCCTGAAAGTTTTGGAACAATAGGG
AGGCGAGCTGCTGATAATTTGAGAAGACATCACCAATATCAAGAGGTTATGAGGAACCTG
GTGAAGCGATACGTTGCCGCAATGATCAGAGATGCCAAAACTGAAGAAGGTCTGACTGAA
GAGAACTTTAAGGAACTAAAGCAAGACATTTCCAGTTTCCGCTTTGAAGTCCTGGGGTTG
CTCCGGGGAAGCAAACTCTCCACGGTGCAGGCGGCTCAGGCCACGAAGGAGTCCTTCAAT
TCAGCCGACTCGGATGAAAAGAGCGATAACGAAGGCAGCAGCAAGGACAAGCGAAAGAAC
TTCAGTCTTTTCGACTTAACCACTCTCATTCACCCGCGATCCGCCGCCCTTGCCTCCGAG
AGACACAACATAAGCAACGGCTCCGCCCTGGTGGTGCAGGAGCCGCTGAGGGAGAAGCAG
AGAAAAGTGAATTTTGTGACCGATATCAAAAACTTCGGGTTATTTCACAGACGAGCAAAA
CAAAATGCTGCTGAGCAAAATGCCACCCAAGTCTTCTCTGTTTCAGAAGAAGTTACTCGT
CAACAGGCCGAAAGACCGCTGGAGAGAAATATTCAACTGGAATCTCGAGGATTCGCTTCG
CGCGGTGACTTGAACATCCCGGGTCTCAGTGAACAGTGTATATTAGTAGACCACCGAGAA
AGGAATACGGACACCCTGGGTTTACAGGTGGGCAAGAGAGTGTGTTCCTTCAAGTCGGAG
AAGGTGGTGGTGGAGGACACTGTTCCAATCATACCAAAGGAGAAGCATGCAAAGGACGAG
GACTCTAGTATAGACTATGATGTAAACCTCACAGACACAGTCACCCACGAAGATTACATG
ACCACACGATTGTGA
>XM_032403126.1 PREDICTED: Phoca vitulina transient receptor potential cation channel subfamily C member 4 (TRPC4), transcript variant X7, mRNA
GAATGGAAATTCGCTCGAACAAAGCTTTGGATGAGTTATTTCGAAGAAGGAGGTACTCTG
CCTACTCCCTTCAATGTCATCCCGAGCCCCAAGTCTCTCTGGTACCTGATTAAATGGATC
TGGACACACCTGTGCAAGAAAAAGATGAGGAGAAAGCCTGAAAGTTTTGGAACAATAGGG
AGGCGAGCTGCTGATAATTTGAGAAGACATCACCAATACCAAGAGGTTATGAGGAACCTG
GTGAAGCGATACGTTGCCGCAATGATCAGAGATGCCAAAACTGAAGAAGGTCTGACTGAA
GAGAACTTTAAGGAACTAAAGCAAGACATTTCCAGTTTCCGCTTTGAAGTCCTGGGGTTG
CTCCGGGGAAGCAAACTCTCCACCGTGCAGGCGGCTCAGGCCACGAAGGAGTCCTTCAAT
TCAGCCGACTCGGATGAAAAGAGCGATAACGAAGGCAGCAGCAAGGACAAGCGAAAGAAC
TTCAGCCTTTTCGACTTAACCACTCTGATTCACCCGCGATCCGCCGCCATAGCCTCCGAG
AGACACAACATAAGCAACGGCTCCGCCCTGGTGGTGCACGAGCCGGCGAGGGAGAAGCAG
AGAAGAGTGAATTTTGTGACCGATATCAAAAACTTCGGGTTATTTCACAGACGATCAAAA
CAAAATGCTGCTGAGCAAAATGCAACCCAAATCTTCTCTGTTTCAGAAGAAGTTACTCGT
CAACAGGCCGAAAGACCACTGGAGAGAAATATTCAACTGGAATCTCGAGGATTAGCTTCG
CGGGGTGACTTGAACATCCCGGGTCTCAGTGAACAGTGTATATTAGTAGACCACCGAGAA
AGGAATACGGACACCCTGGGTTTACAGGTGGGCAAGAGAGTGTGTTCCTTCAAGTCGGAG
AAGGTGGTGGTGGAGGACACTGTTCCAATCATACCAAAGGAGAAGCATGCAAAGGACGAG
GACTCTAGTATAGACTATGATGTAAACCTCACAGACACAGTCACCCACGAAGATTACGTG
ACCACAAGATTGTGA
>XM_006734013.2 PREDICTED: Leptonychotes weddellii transient receptor potential cation channel subfamily C member 4 (TRPC4), transcript variant X3, mRNA
GAATGGAAATTCGCTCGAACAAAGCTTTGGATGAGTTATTTCGAAGAAGGAGGTACTCTG
CCTACTCCCTTCAATGTCATCCCAAGCCCCAAGTCTCTCTGGTACCTGATTAAATGGATC
TGGACACACCTGTGCAAGAAAAAGATGAGGAGAAAGCCTGAAAGTTTTGGAACAATAGGG
AGGCGAGCTGCTGATAATTTGAGAAGACATCACCAATATCAAGAGGTTATGAGGAACCTG
GTGAAGCGATACGTTGCCGCAATGATCAGAGATGCCAAAACTGAAGAAGGTCTGACTGAA
GAGAACTTTAAGGAACTAAAGCAAGACATTTCCAGTTTCCGCTTTGAAGTCCTGGGCTTG
CTCCGGGGAAGCAAACTCTCCACCGTGCAGGCGGCTCAGGCCATGAAAGAGTCCTTCAAT
TCCGCCGACTCGGATGAAAAGAGCGATAACGAAGGCAGCAGCAAGGACAAGCGAAAGAAC
TTCAGCCTTTTCGACTTAACCACTCTGATTCACCCGCGATCCGCCGCCATTGCCTCCGAG
AGACACAACGTAAGCAATGGCTCCGCCCTGGTGGTGCAGGAGCCGCCGAGGGAGAAGCAG
AGAAAAGTGAATTTTGTGACCGATATCAAAAACTTCGGGTTATTTCACAGACGATCAAAA
CAAAATGCTGCTGAGCAAAATGCAACCCAAATCTTCTCTGTCTCAGAAGAAGTTACTCGT
CAACAGGCCGAAAGACCACTGGAGAGAAATATTCAACTGGAATCTCGAGGATTAGCTTCG
CGGGGTGACTTGAACATCCCGGGTCTCAGTGAACAGTGTATATTAGTAGACCACCGAGAA
AGGAATACGGACACCCTGGGTTTACAGGTGGGCAAGAGAGTGTGTTCCTTCAAGTCGGAG
AAGGTGGTGGTGGAGGACACTGTTCCAATCATACCAAAGGAGAAGCATGCAAAGGACGAG
GACTCTAGCATAGACTATGATGTAAACCTCACAGACACAGTCACCCACGAAGATTACGTG
ACCACAAGATTGTGA
>XM_035003505.1 PREDICTED: Mirounga leonina transient receptor potential cation channel subfamily C member 4 (TRPC4), mRNA
GAATGGAAATTCGCTCGAACAAAGCTTTGGATGAGTTATTTCGAAGAAGGAGGTACTCTG
CCTACTCCCTTCAATGTTATCCCAAGCCCCAAGTCTCTCTGGTACCTGATTAAATGGATC
TGGACACACCTGTGCAAGAAAAAGATGAGGAGAAAGCCTGAAAGTTTTGGAACAATAGGG
AGACGAGCTGCTGATAATTTGAGAAGACATCACCAATATCAAGAGGTTATGAGGAACCTG
GTGAAGCGATACGTTGCCGCAATGATCAGAGATGCCAAAACTGAAGAAGGTCTGACTGAA
GAGAACTTTAAGGAACTAAAGCAAGACATTTCCAGTTTCCGCTTTGAAGTCCTGGGGTTG
CTCCGGGGAAGCAAACTCTCCACGGTGCAGGCGGCTCAGGCCACGAAGGAGTCCTTCAAT
TCCGCCGACTCGGATGAAAAGAGCGACAACGAAGGCAGCAGCAAGGACAAGCGGAAGAAC
TTCAGCCTTTTCGACTTGACCACTCTGATTCACCCGCGATCGGCCGCCATTGCCTCCGAG
AGACACAACGTAAGCAATGGCTCCGCCCTGGTGGTGCAGGAGCCGCCGAGGGAGAAGCAG
AGAAGAGTGAATTTTGTGACCGACATCAAAAACTTCGGGTTATTTCACAGACGGTCAAAA
CAAAGTGCTGCTGGGCAGAATGCAACCCAGATCTTCTCTGTCTCAGAAGAAGTTACTCGT
CAACAGGCCGAAAGGCCACTGGGGAGAAACATTCAACTGGAATCTCGAGGATTAGCTTCG
CGGGGTGACTTGAACATCCCGGGTCTCAGTGAACAGTGTATGTTGGTAGACCACCGAGAA
AGGAATACGGACACCCTGGGCTTACAGGTGGGCAAGAGAGTGTGTTCCTTCAAGTCGGAG
AAGGTGGTGGTGGAGGACACCGTTCCAATCATACCAAAGGAGAAGCATGCAAAGGACGAG
GACTCTAGCATAGACTATGATGTAAACCTCACAGACGCAGTCGCCCACGAAGATTACGTG
ACCACAAGATTGTGA
>XM_022520653.1 PREDICTED: Enhydra lutris kenyoni transient receptor potential cation channel subfamily C member 4 (LOC111158553), mRNA
GAATGGAAATTCGCTAGAACAAAGCTTTGGATGAGTTATTTTGAAGAAGGTGGTACTCTG
CCTACTCCCTTCAATGTCATCCCAAGCCCCAAGTCTCTCTGGTACCTGATCAAATGGATA
TGGACACACCTGTGCAAGAAAAAGATGAGGAGAAAGCCTGAAAGTTTTGGAACAATAGGG
AGGCGAGCTGCTGATAATTTGAGAAGACATCACCAATATCAAGAGGTTATGAGGAACCTG
GTAAAGCGATACGTTGCCGCAATGATCAGAGATGCCAAAACTGAAGAAGGGCTGACTGAA
GAGAACTTTAAGGAACTAAAGCAAGACATTTCCAGTTTCCGCTTTGAAGTCCTGGGGTTG
CTACGAGGAAGCAAACTCTCCACAGTGCAGGCGGCTCAGGCCACGAAGGAGTCCTCCAAT
TCGGCCGACTCGGATGAGAAGAGCGATAACGAGGGCAGCAGCAAGGACAAGCGAAAGAAC
TTCAGCCTGTTCGACTTAACCACGCTGATTCACCCGCGATCAGCCGCCATTGCCTCCGAA
AGACACAACATAAGCAACGGCTCGGCTCTGGTGATGCAGGAGCCCCCGAGGGAGAAGCAG
AGAAAAGTGAATTTTGTGACCGATATCAAAAACTTCGGGTTATTTCACAGACGATCCAAA
CAAAACGCTGCTGAGCAAAATGCAAACCAGATCTTCTCTGTTTCAGAAGAAGTCACTCGT
CAACAGGCCGAAAGACCAATGGAGAGAAATATTCAACTGGAATCTCGAGGGTTGGCTTCC
CGGGGTGACTTGAACATCCCGGGTCTCAGCGAACAGTGTATATTAGTAGACCACCGAGAA
CGGAACACGGACACCCTGGGCTTACAGGTGGGCAAGAGAGTGTGTTCCTTCAAGTCGGAG
AAGGTGGTGGTGGAGGACACCGTCCCAATCATACCAAAGGAGAAGCATGAGAAGGAAGAA
GACTCTAGCATAGACTATGACGGAAACCTCACAGACACAGTCAGCCACGAGGATTACGTG
ACCACCAGGTTGTGA
>XM_045978498.1 PREDICTED: Meles meles transient receptor potential cation channel subfamily C member 4 (TRPC4), transcript variant X4, mRNA
GAATGGAAATTCGCTAGAACAAAGCTTTGGATGAGTTATTTTGAAGAAGGTGGTACTCTG
CCTACTCCCTTCAATGTCATCCCGAGCCCCAAGTCTCTCTGGTACCTGATCAAATGGATA
TGGACACACCTGTGCAAGAAAAAGATGAGGAGAAAGCCTGAAAGTTTTGGAACAATAGGG
AGGCGAGCTGCTGATAATTTGAGAAGACATCACCAATATCAAGAGGTTATGAGGAACCTG
GTAAAGCGATACGTTGCCGCAATGATCAGAGATGCCAAAACTGAAGAAGGGCTGACTGAA
GAGAACTTTAAGGAACTAAAGCAAGACATTTCCAGTTTCCGCTTTGAGGTCCTGGGGTTG
CTACGAGGAAGCAAACTCTCCACAGTACAGGCGGCTCAGGCCACGAAGGAGTCTTCCAAC
TCGGCGGACTCGGATGAGAAGAGCGATAACGAGGGCAGCAGCAAGGACAGGAGAAAGAAC
TTCAGCCTCTTCGACTTAACCACGCTGATTCACCCGCGATCAGCCGCCATTGCCTCGGAA
AGACACAACATAAGCAACGGCTCGGCCCTGGTGATGCAGGAGCCCCCGAGGGAGAAGCAG
AGAAAAGTGAATTTTGTGACCGATATCAAAAACTTCGGGTTATTTCACAGACGATCCAAA
CAAAACGCTGCTGAGCAAAATGCAAACCAAATCTTCTCTGTTTCAGAAGAAGTCACTCGT
CAACAGGCCGAAAGACCAATGGAGAGAAATATTCAACTGGAATCTCGAGGGTTGGCTTCC
CGGGGTGACTTGAACATCCCCGGCCTCAGTGAACAGTGTATATTAGTAGACCACCGAGAA
CGCAGTACGGACACCCTGGGCTTACAGGTGGGCAAGAGAGTGTGTTCCTTCAAGTCGGAG
AAGGTGGTGGTGGAAGACACCGTCCCAATCATACCCAAGGAGAAGCATGAGAAGGAAGAA
GACTCCAGCATAGACTATGACGGAAACCTCACAGACACAGTCAGCCACGAGGATTACGTG
ACCACCAGATTGTGA
>XM_004779530.3 PREDICTED: Mustela putorius furo transient receptor potential cation channel subfamily C member 4 (TRPC4), mRNA
GAATGGAAATTCGCTAGAACAAAGCTTTGGATGAGTTATTTTGAAGAAGGTGGTACTCTG
CCTACTCCCTTCAATGTCATCCCGAGCCCCAAGTCTCTCTGGTACCTGATCAAATGGATA
TGGACACACCTGTGCAAGAAAAAGATGAGGAGAAAGCCTGAAAGTTTTGGAACAATAGGG
AGGCGAGCTGCTGATAATTTGAGAAGACATCACCAATATCAAGAGGTTATGAGGAACCTG
GTAAAGCGATACGTTGCTGCAATGATCAGAGATGCCAAAACTGAAGAAGGGCTGACTGAA
GAGAACTTTAAGGAACTAAAACAAGACATTTCCAGTTTCCGCTTTGAAGTCCTGGGGTTG
CTACGAGGTAGCAAACTGTCCACAGTACAGGCGGCTCAGGCCACGAAGGAGTCCTCCAAT
TCGGCCGACTCGGATGAGAAGAGCGATAACGAGGGCAGCGGCAGGGACAAGCGAAAGAAC
TTCAGCCTCTTCGACTTAACCACGCTGATCCACCCGCGATCCGCTGCCATTGCCTCCGAA
CGACACAACATAAGCAACGGCTCGGCCCTGGTGATGCAGGAGCCCCCCAGGGAGAAGCAG
AGAAAAGTGAATTTTGTGACCGATATCAAAAACTTCGGGTTATTTCACAGACGATCCAAA
CAGAACGCTGCTGAGCAAAATGCAAACCAAATCTTCTCTGTTTCAGAAGAGGTCACTCGT
CAACAGGCCGAAAGACCAATGGAGAGGAGTATTCAACTGGAATCTCGAGGGTTGGCTTCC
CGGGGGGACTTGAACATCCCGGGTCTCAGTGAACAGTGTATATTAGTAGACCACCGAGAA
CGGAATACGGACTCCCTGGGCTTACAGGTGGGCAAGAGAGTGTGTTCCTTCAAGTCGGAG
AAGGTGGTGGTGGAGGACACCGTCCCAATCATACCAAAGGAGAAGCATGAGAAGGAAGAA
GACTCTAGCATAGACTATGACGGAAACCTCACCGACACAGCCAGCCATGAGGATTACGTG
ACCACCAGATTGTGA
>XM_044249631.1 PREDICTED: Neovison vison transient receptor potential cation channel subfamily C member 4 (TRPC4), transcript variant X2, mRNA
GAATGGAAATTCGCTAGAACAAAGCTCTGGATGAGTTATTTTGAAGAAGGTGGTACTCTG
CCTACTCCCTTCAATGTCATCCCGAGCCCCAAGTCTCTCTGGTACCTGATCAAATGGATA
TGGACACACCTGTGCAAGAAAAAGATGAGGAGAAAGCCTGAAAGTTTTGGAACAATAGGG
AGGCGAGCTGCTGATAATTTGAGAAGACATCACCAATATCAAGAGGTTATGAGGAACCTG
GTAAAGCGATACGTTGCTGCAATGATCAGAGATGCCAAAACTGAAGAAGGGCTGACTGAA
GAGAACTTTAAGGAACTAAAACAAGACATTTCCAGTTTCCGCTTTGAAGTCCTGGGGTTG
CTACGAGGTAGCAAACTCTCCACAGTACAGGCGGCTCAGGCCACGAAGGAGTCCTCCAAT
TCGGCCGACTCGGATGAGAAGAGCGATAACGAGGGCAGCAGCAAGGACAAGCGAAAGAAC
TTCAGCCTCTTCGACTTAACCACGCTGATCCACCCGCGATCCGCTGCCATTGCCTCCGAA
AGACACAACATAAGCAACGGCTCGGCCCTGGTGATGCAGGAGCCCCCGAGGGAGAAGCAG
AGAAAAGTGAATTTTGTGACCGATATCAAAAACTTCGGGTTATTTCACAGACGATCCAAA
CAAAACGCTGCTGAGCAAAATGCACACCAAATCTTCTCTGTTTCAGAAGAAGTCACGCGT
CAACAGGCCGAAAGACCAATGGAGAGGAATATTCAACTGGAATCTCGAGGGTTGGCTTCC
CGGGGTGACTTGAACATCCCGGGTCTCAGTGAACAGTGTATATTAGTAGACCACCGAGAA
CGGAATACGGACACCCTGGGCTTACAGGTGGGCAAGAGAGTGTGTTCCTTCAAGTCGGAG
AAGGTGGTGGTGGAGGACACCGTCCCAATCATACCAAAGGAGAAGCATGAGAAGGAAGAA
GACTCTAGCATAGACTATGACGGAAACCTCACAGACACAGCCAGCCATGAGGATTACGTG
ACCACCAGATTGTGA
>XM_034665085.1 PREDICTED: Ailuropoda melanoleuca transient receptor potential cation channel subfamily C member 4 (TRPC4), transcript variant X2, mRNA
GAATGGAAATTCGCTCGAACAAAGCTTTGGATGAGTTATTTCGAAGAAGGAGGGACTCTG
CCTACTCCCTTCAATGTCATCCCAAGCCCCAAGTCTCTCTGGTACCTGATCAAATGGATA
TGGACGCACCTGTGCAAGAAAAAGATGAGAAGAAAGCCTGAAAGTTTTGGAACAATAGGG
AGGCGAGCTGCTGATAATTTGAGAAGACATCACCAATATCAAGAGGTCATGAGGAACCTA
GTAAAACGATACGTTGCCGCAATGATCAGAGACGCCAAAACTGAAGAAGGTTTGACCGAA
GAGAACTTTAAGGAACTAAAGCAAGACATTTCCAGTTTCCGCTTTGAAGTGCTGGGGTTG
CTACGAGGAAGCAAACTCTCGACAGAGCAGGCGGCTCAGGCCTCGAAGGAGTCCTCCAAT
TCAGCCGACTCGGATGAAAAGAGTGACAACGAAGGCAGTAGCAAGGACAGGCGAAAGAAC
TTCAGTCTCTTCGATTTAACCACGCTCATTCACCCCCGATCAGCCGCCATAGCCTCCGAG
AGACACAACATAAGCAACGGCTCGGCCCTGGTGGTGCAGGAGCCCCCGAGGGAGAAGCAG
AGAAAAGTGAATTTTGTGACCGATATCAAAAACTTCGGGTTATTTCACAGACGATCAAAA
CAAAATGCTGCTGAGCACAATGCAAACCAAATCTTCTCTGTTTCAGAAGAAGTTACTCGT
CAACAGGCCGAGAGACCACTGGAGAGAAATATTCAACTGGAATCTCGAGGATTAGCGTCG
CGGGGTGACTTGAACATCCCCGGGCTCAGTGAACAGTGTATATTAGTGGACCACCGAGAA
AGGAACACGGACACCCTGGGTTTGCAGGTGGGCAAGAGAGTGTGTTCCTTCACGTCGGAG
AAGGTGGTGGTGGAGGACACTGTGCCAATCATACCAAAGGAGAAGCACGCAAAGGAAGAG
GACCCTAGTATAGACTATGAGGCCAACCTCACAGACACAGTCACCCACGAGGATTACGTC
ACCACGAGATTGTGA
>XM_008692259.1 PREDICTED: Ursus maritimus transient receptor potential cation channel subfamily C member 4 (TRPC4), transcript variant X2, mRNA
GAATGGAAATTCGCTCGAACAAAGCTTTGGATGAGTTATTTCGAGGAAGGAGGGACTCTG
CCTACTCCCTTCAATGTCATCCCAAGCCCCAAGTCTCTCTGGTACCTGATCAAATGGATA
TGGACACACCTGTGCAAGAAAAAGATGAGAAGAAAGCCTGAAAGTTTTGGAACAATAGGG
AGGCGAGCTGCTGATAATTTGAGAAGACATCACCAATATCAAGAGGTCATGAGGAACCTA
GTGAAGCGATATGTCGCCGCAATGATCAGAGATGCCAAAACTGAGGAAGGTCTGACCGAA
GAGAACTTTAAGGAACTAAAGCAAGACATTTCCAGTTTCCGCTTTGAAGTGCTGGGGTTG
CTACGAGGAAGCAAACTCTCGACAGTGCAGGCGGCTCAGGCCACGAAGGAGTCCTCCAAT
TCCGCCGACTCGGATGAAAAGAGTGACAACGAAGGCAGTAGCAAGGACAAGCGAAAGAAC
TTCAGCCTCTTCGATTTAACCACGCTCATTCACCCCCGATCAGCCGCCATTGCCTCCGAG
AGACACAACATAAGCAACGGCTCGGCCCTGGTGGTGCAGGAGCCCCCGAGGGAGAAGCAG
AGAAAAGTGAATTTTGTGACCGATATCAAAAACTTCGGGTTATTTCACAGACGATCAAAA
CAAAATGCTGCTGAGCAAAATGCAAACCAAATCTTCTCTGTTTCAGAAGAAGTTACTCGT
CAACAGGCCGAAAGACCACTGGAGAGAAATATTCAACTGGAATCTCGAGGATTAGCGTCG
CGGGGTGACTTGAACATCCCCGGGCTCAGTGAACAGTGTATATTAGTGGACCACCGAGAA
AGGAATACGGACACCCTGGGTTTGCAGGTGGGCAAGAGAGTGTGTTCCTTCACGTCGGAG
AAGGTGGTGGTGGAGGACACTGTGCCAATCATACCAAAGGAGAAGCACGCAAAGGAAGAG
GACTCTAGTATAGACTATGATCCCAGCCTCACAGACACAGTCACCCACGAGGATTACGTC
ACCACAAGATTGTGA
>XM_025462422.3 PREDICTED: Canis lupus dingo transient receptor potential cation channel subfamily C member 4 (TRPC4), transcript variant X2, mRNA
GAATGGAAATTTGCTCGAACAAAGCTTTGGATGAGTTATTTCGAAGAAGGAGGTACTCTA
CCAACACCTTTCAATGTCATCCCGAGCCCCAAGTCTCTCTGGTACCTAATCAAATGGATC
TGGACACACTTGTGCAAGAAAAAGATGAGAAGAAAGCCTGAAAGTTTTGGAACAATAGGG
AGGCGGGCTGCTGATAATTTGAGGAGACATCACCAATATCAAGAGGTCATGAGGAACCTG
GTGAAGCGATACGTTGCTGCAATGATCAGAGATGCCAAAACTGAAGAAGGTTTGACAGAA
GAGAACTTTAAGGAACTAAAGCAAGACATTTCCAGTTTCCGCTTTGAAGTCCTGGGTTTA
CTACGAGGAAGCAAATTCTCGACGGTACAGTCAGCTCAGGCTTCGAAGGAGCCCTCCAAT
TCCGCCGACTCCGATGAAAAGAGTGATAATGAAGGTAGTAGCAAGGACAAGAGAAAGAAC
TTCAGCCTGTTTGATTTAACCACTCTGATTCACCCCCGATCAGCAGCAATTGCCTCCGAA
AGACACAACATCAGCAATGGCTCTGCCCTGGTGGTGCAAGAGCCCCCCAGGGAGAAGCAG
AGAAAAGTGAATTTTGTGACCGATATAAAAAATTTTGGGTTGTTTCATAGACGATCAAAA
CAAAACGCTGCTGAGCAAAATGCAAACCAAATCTTTTCTGTTTCAGAAGAAGTTACTCGT
CAACAGGCCGAAAGACCACTGGAGAGAAATATTCAACTGGAATCCCGAGGATTGGCTTCA
CGGGGTGACTTGAACATCCCTGGTCTCAGTGAACAATGTATATTAGTGGACCATCGAGAA
AGGAATACGGACTGCCTGGGTTTACAGGTGGGCAAGAGAGTGTGTTCCTTCAAGTCAGAG
AAGGTGGTGGTGGAGGACACTGTTCCCATAATACCAAAGGAGAAGCATGCAAAGGAAGAG
GACTCTAGTATAGACTATGATGTGAACCTCACAGACACAGTCACCCATGAAGATTATGTG
ACCACAAGACTGTGA
>XM_007097684.3 PREDICTED: Panthera tigris transient receptor potential cation channel subfamily C member 4 (TRPC4), transcript variant X2, mRNA
GAATGGAAGTTTGCTCGAACAAAGCTTTGGATGAGTTATTTCGAAGAAGGAGGTACTCTG
CCCACTCCCTTCAATGTCATCCCGAGCCCCAAGTCTCTCTGGTACCTGATCAAATGGATA
TGGACACACCTGTGCAAGAAAAAGATGAGAAGAAAGCCTGAAAGTTTTGGAACAATAGGG
AGGCGAGCTGCTGATAATTTGAGAAGACATCACCAGTATCAAGAGGTTATGCGGAACCTG
GTGAAGAGGTATGTTGCCGCAATGATCAGAGATGCCAAAACTGAAGAAGGTCTGACTGAA
GAGAACTTTAAGGAACTAAAGCAAGACATTTCTAGTTTCCGCTTTGAAGTCCTGGGGTTA
CTAAGAGGAAGCAAGCTCTCTACCGTCCAGTCGGCTCAGGCCACAAAGGAGTCCTCCAAC
TCTGCGGACTCGGATGAAAAGAGTGACAACGAAGGCAGTAGCAAAGACAAGAAAAAGAAC
TTCAGCCTTTTCGATTTAACCACCCTGATTCACCCGCGATCGGCAGCGATTGCCTCCGAA
AGACACAACATCAGCAATGGTTCCGCCCTAGTGGTGCAAGAGCCCCCAAGAGAGAAGCAG
AGAAAAGTGAACTTTGTGACCGATATCAAAAACTTCGGGTTATTTCACAGACGGTCAAAA
CAAAACTCTGCCGAGCAAAATGCAAACCAAATCTTCTCTGTTTCAGAAGAAGTTGCTCGT
CAGCAGGCCGAAAGACCACTGGAGAGAAATATTCAACTGGAATCCCGAGGGTTAGCTTCG
CGGGGTGACTTGAACATCCCTGGTCTCAGTGAACAGTGTATCTTAGTAGACCATCGAGAA
AGGAATACGGACACCCTGGGTTTACAGGTGGGCAAGAGAGTGTGTTCCTTCAAGTCGGAG
AAGGTGGTGGTGGAGGACACTGTTCCAATAATACCAAAGGAGAAGCACGCAAAAGAAGAG
GACTCCAGTATAGACTATGATGTAAACCTCACGGACACAGCCACCCACGAAGATTATGTG
ACCACAAGATTGTGA
>XM_045474788.1 PREDICTED: Leopardus geoffroyi transient receptor potential cation channel subfamily C member 4 (TRPC4), transcript variant X5, mRNA
GAATGGAAGTTTGCTCGAACAAAGCTTTGGATGAGTTATTTCGAAGAAGGAGGTACTCTG
CCCACTCCCTTCAATGTCATCCCGAGCCCCAAGTCTCTCTGGTACCTGATCAAATGGATA
TGGACACACCTGTGCAAGAAAAAGATGAGAAGAAAGCCTGAAAGTTTTGGAACAATAGGG
AGGCGAGCTGCTGATAATTTGAGAAGACATCACCAGTATCAAGAGGTTATGCGGAACCTG
GTGAAGAGGTATGTTGCCGCAATGATCAGAGATGCCAAAACTGAAGAAGGTCTGACTGAA
GAGAACTTTAAGGAACTAAAGCAAGACATTTCTAGTTTCCGCTTTGAAGTCCTGGGGTTA
CTAAGAGGAAGCAAGCTCTCTACCGTCCAGTCGGCTCAGGCCACAAAGGAGTCCTCCAAC
TCTGCGGACTCGGATGAAAAGAGTGACAACGAAGGCAGTAGCAAAGACAAGAAAAAGAAC
TTCAGCCTTTTCGATTTAACCACCCTGATTCACCCGCGATCGGCAGCGATTGCCTCCGAA
AGACAC---ATCAGCAATGGCTCCGCCCTAGTGGTGCAAGAGCCCCCAAGAGAGAAGCAG
AGAAAAGTGAACTTTGTGACCGATATCAAAAACTTCGGGTTATTTCACAGACGGTCGAAA
CAAAACGCTGCTGAGCAAAATGCAAACCAAATCTTCTCTGTTTCAGAAGAAGTTGCTCGT
CAGCAGGCCGAAAGACCACTGGAGAGAAACATTCAACTGGAATCCCGAGGGTTAGCTTCG
CGAGGTGACTTGAACATCCCTGGTCTCAGTGAACAGTGTATCTTAGTAGACCATCGAGAA
AGGAACACAGACACCCTGGGTTTACAGGTGGGCAAGAGAGTGTGTTCCTTCAAGTCGGAG
AAGGTGGTGGTGGAGGACACTGTTCCAATAATACCAAAGGAGAAGCACGCAAAGGAAGAG
GACTCCAGTATAGACTACGATGGAAACCTCACGGACACAGCCACCCACGAAGATTATGTG
ACCACAAGATTGTGA
>XM_029938602.1 PREDICTED: Suricata suricatta transient receptor potential cation channel subfamily C member 4 (TRPC4), transcript variant X6, mRNA
GAATGGAAATTCGCTCGCACAAAGCTTTGGATGAGTTATTTCGAAGAAGGAGGTACTCTG
CCCACTCCCTTCAATGTCATCCCGAGCCCCAAGTCTCTCTGGTACCTGATCAAATGGATA
TGGACACACCTGTGCAAGAAAAAGATGAGAAGAAAGCCTGAAAGTTTTGGAACAATAGGG
AGGCGAGCTGCTGATAATTTGAGAAGACATCACCAATATCAAGAGGTCATGCGGAACCTG
GTGAAGCGGTATGTCGCAGCGATGATCAGAGATGCCAAAACTGAAGAAGGTCTGACTGAA
GAGAACTTTAAGGAACTAAAGCAAGACATTTCTAGTTTCCGCTTTGAAGTTCTGGGGTTA
CTAAGAGGAAGCAAACTGTCTACGGTGCAGTCAGCTCAGGCCACAAAGGAGTCCTCCAAC
TCAGCGGACTCAGATGAAAAGAGTGACAATGAAGGCAGTAGCAAGGACAAGAAAAAGAAC
TTCAGCCTCTTCGATCTAACCACTCTGATTCACCCACGATCAGCAGCGATTGCCTGCGAA
AGACACAACATCAGCAATGGCTCTGCCCTAGTAGTTCAAGAGCCCCCAAGAGAGAAGCAG
AGAAAAGTGAATTTTGTAACCGATATCAAAAACTTCGGGTTATTTCACAGGCGGTCAAAA
CAAAATGCTGCTGAACAAAATGCAAACCCAATCTTCTCTGTTTCAGAAGAAGTTGCTCGT
CAACAGGCAGTAAGACCACTGGAGAGAAATATTCAACTGGAATCTCGAGGGTTAGCTTCC
CGGGGTGACTTGAACATCCCCGGTCTCAGTGAACAATGTATATTAGTAGACCATCGAGAA
AGGAATACGGACACGCTGGGTTTACAGGTGGGCAAAAGAGTGTGTTCCTTCAAGTCGGAG
AAGGTGGTGGTGGAGGACACTGTTCCAATAATACCAAAGGAGAAGCACGCAAAGGAGGAG
GACTCCAGTATAGACTATGATGTGAACCTCACGGACACAGTCACCCACGAAGATTATGTG
ACCACAAGATTGTGA
>XM_039253649.1 PREDICTED: Hyaena hyaena transient receptor potential cation channel subfamily C member 4 (TRPC4), transcript variant X6, mRNA
GAATGGAAATTCGCACGCACAAAGCTTTGGATGAGTTATTTCGAAGAAGGAGGCACTCTG
CCCACTCCCTTCAATGTCATCCCGAGCCCCAAGTCCCTCTGGTACCTGATCAAATGGATA
TGGACGCACCTGTGCAAGAAAAAGATGAGAAGAAAGCCTGAAAGTTTTGGAACGATAGGG
AGGCGAGCGGCCGATAATTTGAGAAGACATCACCAATATCAAGATGTCATGCGGAACCTG
GTGAAGCGGTATGTTGCTGCAATGATCAGAGATGCCAAAACTGAAGAAGGTCTGACTGAA
GAGAACTTTAAGGAACTAAAGCAAGACATTTCTAGTTTCCGCTTTGAAGTCCTGGGGTTA
CTAAGAGGAAGCAAACTGTCTACGGTGCAGTCGGCTCAGGCCACAAAGGAATCCTCCAAC
TCAGCGGACTCAGATGAAAAGAGTGACAACGAAGGCAGTAGCAAGGACAAGAAAAAGAAC
TTCAGCCTCTTCGATCTAACCACTCTGATTCACCCGCGATCAGCAGCGATTGCCTGCGAA
AGACACAATATCAGTAATGGCTCTGCCTTAGTGGTGCAAGAGCCCCCAAGAGAGAAGCAG
AGAAAAGTGAATTTTGTGACCGATATCAAAAACTTTGGGCTGTTTCACAGACGGTCAAAA
CAAAATGCTGCTGAGCAAAATGCAAACCCAATCTTCTCTGTTTCAGAAGAAGTTGCTCGT
CAACAGGCAGAAAGACCACTGGAGAGAAATATTCAACTGGAATCTCGAGGGTTAGCTTCG
CGGGGTGACTTGAACATCCCTGGTCTCAGTGAACAATGTATATTAGTAGATCATCGAGAA
AGGAATACGGACACCCTGGGTTTACAGGTGAGCAAGAGAGTGTGTTCCTTCAAGTCGGAG
AAAGTGGTGGTGGAGGACACCGTTCCAATAATACCAAAGGAGAAGCATGCGAAGGAAGAG
GACTCCTGTATAGACTATGATGTGAACCTCACGGACACAGTCACCCACGAAGATTATGTG
ACCACAAGATTGTGA
