# Supplementary material for: Molecular evolution of TRPC4 regulatory sequences supports a role in mammalian thermoregulatory adaptation
Source: PeerJ. 2025 Jul 8;13:e19697. doi: 10.7717/peerj.19697 (PMC12248226; doi:10.7717/peerj.19697)
Supplement: Supplemental Information 1 — Required and optional parameters that are read by the codeml package of PAML. This file is for information only, an explicit value must be selected for Model and the dummy file names must be replaced with explicit paths to function. The sequence and guide tree files are in standard formats (FASTA and Newick, respectively). [file peerj-13-19697-s001.zip › input.files/untrimmed.alignments.with.original.accessions/carnivore.trpc5.fas]

>XM_025431527.3 PREDICTED: Canis lupus dingo transient receptor potential cation channel subfamily C member 5 (TRPC5), mRNA
GAGTGGAAGTTTGCAAGGACGAAGCTCTGGATGAGTTACTTTGATGAAGGCGGCACCTTG
CCACCTCCTTTCAACATCATCCCCAGTCCCAAGTCATTTCTATACCTTGGTAACTGGTTC
AACAATACCTTCTGCCCCAAAAGAGATCCTGATGGTAGACGGAGAAGGCATAACTTGAGA
AGCTTCACAGAACGCCACGCTGACAGCCTGATACAGAATCAACATTATCAGGAAGTTATC
AGGAATTTAGTCAAAAGATATGTGGCCGCTATGATAAGAAATTCCAAAACAAATGAGGGA
CTAACAGAAGAAAATTTTAAGGAATTAAAGCAGGACATCTCCAGCTTTCGATATGAAGTA
CTTGACCTCTTAGGAAATAGGAAACACTCAAGGAGAAGCTTTTCCACGAGCAGCACCGAA
CTCTCTCAGAGGGACGATACCAATGATGGCAGTGGTGGGGCACGGGCCAAATCCAAGAGT
GTCTCTTTCAATTTAGGCTGCAAAAAAAAGGCCTGCCACGGGCCACCTCTCATCAGAACT
GTGCCAAGAGCCAGTGGCACCCAAGGGAAGTCAAAATCTGAGTCATCGAGCAAACGCTCC
TTCGTGGGTCCTTCTCTCAAGAAACTCGGTCTCCTGTTTTCCAAGTTCAATGGTCATATG
TCCGAACCAAGTTCAGAGCCAATGTACACCATTTCGGATGGCATTGCTCAACAGCACTAC
ATGTGGCAAGACATCAGATATTCTCAGATGGAGAAAGGGAAAGCAGGGGCCTGTTCTCAG
AGTGAAATGAACCTCAGTGAGGTAGAATTAGGTGAAGCCCGGGGTGCTGCTCCAAGCAGT
GAATGCCCTCTAGCCTGTTCCAGCTCTCTTCACTGTGCATCCAGCATCTGCTCCTCAAAT
TCCAAACTTTTAGACTCCTCAGAGGACGTGTTCGAAACTTGGGGAGAGGCCTGCGACCTG
CTCATGCACAAATGGGGTGATGGACAGGAAGAACAAGTAACAACTCGACTCTAA
>XM_022524385.1 PREDICTED: Enhydra lutris kenyoni transient receptor potential cation channel subfamily C member 5 (LOC111160972), mRNA
GAGTGGAAGTTTGCAAGGACAAAGCTCTGGATGAGTTACTTTGATGAAGGTGGCACCTTG
CCACCTCCTTTCAACATCATCCCCAGTCCCAAGTCATTTCTCTACCTTGGTAACTGGTTT
AACAACACCTTCTGCCCCAAAAGAGACCCTGATGGTAGACGGAGGAGGCACAACTTGAGA
AGCTTCACGGAACGCCATGCTGACAGCCTGATACAGAATCAACATTATCAGGAAGTCATC
AGGAATTTAGTCAAAAGATATGTGGCTGCTATGATAAGAAATTCCAAAACAAACGAGGGA
CTAACAGAAGAAAATTTTAAGGAATTAAAGCAGGACATTTCCAGCTTTCGATATGAAGTA
CTTGACCTCTTAGGAAACAGGAAACACTCAAGGAGAAGCTTTTCCGCGAGCAGCACTGAA
CTCTCTCAGAGGGATGACACCAATGATGGCAGTGGTGGGGCTCGGGCCAAATCCAAGAGT
GTCTCTTTCAACTTGGGCTGCAAGAAAAAGGCCTGCCACGGGCCACCTCTCATCAGAACC
ATGCCAAGAGCCGGGGGTGCCCAAGGGAAGTCAAAAGCTGAGTCATCAAGTAAACGGTCC
TTCATGGGTCCTTCTCTCAAGAAACTCGGTCTCTTGTTCTCCAAATTTAATGGTCATATG
TCTGAACCCAGTTCAGAGCCAATGTACACCATTTCGGATGGCATCGCTCAGCAGCACTAT
ATGTGGCAGGACATCAGATATTCTCAGATGGAGAAAGGGAAAGCAGGGGCCTGTTCTCAA
AGTGAAATTAACCTCAGTGAGGTAGAATTAGGTGACGCCCGGGGTGCTGCTGAGAGCAGT
GAATGCCCCCTAGCCTGTTCTAGCTCTCTCCACTGTGCATCCAGCATCTGCTCCTCAAAT
TCTAAACTTTTAGACTCCTCAGAGGATGTATTTGAAACTTGGGGAGAGGCTTGCGACCTG
CTCATGCACAAATGGGGTGATGGACAGGAAGAACAAGTTACAACGCGGCTCTAA
>XM_039247425.1 PREDICTED: Hyaena hyaena transient receptor potential cation channel subfamily C member 5 (TRPC5), mRNA
GAGTGGAAGTTTGCAAGGACAAAGCTCTGGATGAGTTACTTCGATGAAGGTGGCACCTTG
CCACCTCCTTTCAATATCATCCCCAGCCCCAAGTCATTTCTCTACCTTGGTAACTGGTTC
AACAACACCTTCTGCCCCAAAAGAGACCCTGATGGGAGACGGAGAAGGCACAACTTGAGA
AGCTTCACAGAACGCCATGCTGACAGCCTGATACAGAATCAACATTATCAGGAAGTTATC
AGGAATTTAGTCAAAAGATACGTTGCTGCTATGATAAGAAATTCCAAAACGAACGAGGGA
CTGACAGAAGAAAATTTTAAGGAGTTAAAGCAGGACATCTCCAGCTTTCGATACGAAGTA
CTCGACCTCTTAGGAAATAGGAAACACTCAAGGAGAAGCTTTTCCGCAAGCAGCACTGAA
CTGTCCCAGAGGGATGATACCAATGATGGAAGTGGTGGGGCTCGGGCCAAATCCAAAAGT
GTCTCTTTCAATTTAGGCTGCAAGAAAAAGGCCTGCCATGTGCCACCTCTCATCAGAACC
ATGCCAAGAGTCGGTGGTGCCCAAGGGAAGTCAAAAGCCGAGTCATCAAGCAAACGCTCC
TTCATGGGTCCTTCTCTCAAGAAACTCGGTCTCCTATTCTCCAAGTTTAATGGTCATATG
GCTGAACCCAGTTCAGAGCCAATGTACACCATTTCGGATGGCATCGCTCAGCAGCATTAT
ATGTGGCAGGACATCAGATATTCTCAGATGGAGAAAGGGAAAGCAGAGGCCTGTTCTCAA
AGTGAAATTAACCTCAGTGAGGTAGAATTAGGTGAAGCCCGGGGCGCTGCTCAGAGTAGT
GAATGCCCTCTAACCTGTTCCAGTTCTCTCCACTGTGCATCCAGCATCTGCTCCTCAAAT
TCTAAACTTTTAGACTCCTCAGAGGATGTATTTGAAACTTGGGGAGAGGCTTGCGACCTG
CTCATGCACAAATGGGGTGATGGGCAGGAAGAACAAGTTACAACTCGGCTCTAA
>XM_045471374.1 PREDICTED: Leopardus geoffroyi transient receptor potential cation channel subfamily C member 5 (TRPC5), mRNA
GAGTGGAAATTTGCAAGGACAAAGCTCTGGATGAGTTACTTTGATGAAGGCGGCACCTTG
CCACCTCCTTTCAATATCATCCCCAGTCCCAAGTCATTTCTCTACCTTGGTAACTGGTTC
AACAACACCTTCTGCCCCAAAAGAGACCCTGATGGGAGACGGAGGAGGCACAACTTGAGA
AGCTTCACAGAACGCCATGCTGACAGCCTGATACAGAATCAACATTACCAGGAAGTTATC
AGGAATTTAGTCAAAAGATACGTGGCTGCTATGATAAGAAATTCCAAAACGAACGAGGGA
CTGACAGAAGAAAATTTTAAGGAATTAAAGCAGGACATCTCCAGCTTTCGATATGAAGTA
CTCGACCTCTTAGGAAATAGGAAACACTCAAGGAGAAGTTTTTCCGCGAGCAGCACCGAA
CTGTCCCAGAGGGATGATACCAATGATGGCAGTGGTGGGGCTCGGGCCAAATCCAAGAGT
GTCTCTTTCAATTTAGGCTGCAAGAAAAAGGCCTGCCACGGGCCACCTCTCATCAGAACC
ATGCCAAGAGCCGGCGGTGCCCAAGGGAAGTCAAAAGCCGAGTCATCAAGCAAACGCTCC
TTCATGGGTCCTTCTCTCAAGAAACTCGGCCTCCTATTCTCCAAGTTTAACGGTCATATG
TCTGAACCCAGTTCAGAGCCAATGTGCACCATTTCGGATGGCATCGCTCAGCAGCACTAT
ATGTGGCAGGACATCAGGTATTCTCAGATGGAGACCGGGAAAGCAGAGGCCTGCTCTCAA
AGTGAAATTAACCTCAGTGAGGTAGAATTAGGGGAAGCCCGGGGCGCTGCTCAGAGCCGT
GAATGCCCTCTAGCCTGTTCCAGCTCTCTCCACTGTGCATCCAGCATCTGTTCCTCGAAT
TCTAAACTTTTAGACTCCTCAGAGGACGTCTTTGAAACTTGGGGAGAGGCTTGCGACCTG
CTCATGCACAAATGGGGTGACGGACAGGAAGAACAAGTTACAACTCGGCTCTAA
>XM_045994589.1 PREDICTED: Meles meles transient receptor potential cation channel subfamily C member 5 (TRPC5), mRNA
GAGTGGAAGTTTGCAAGGACAAAGCTCTGGATGAGTTACTTTGATGAAGGTGGCACCTTG
CCACCTCCTTTCAACATCATCCCCAGTCCCAAGTCATTTCTCTACCTTGGTAACTGGTTT
AACAACACCTTCTGCCCCAAAAGGGACCCTGATGGTAGACGGAGAAGGCACAACTTAAGA
AGCTTCACGGAACGCCATGCTGACAGCCTGATACAGAATCAACATTATCAGGAAGTCATC
AGGAATTTAGTCAAAAGATATGTGGCTGCTATGATAAGAAATTCCAAAACAAACGAGGGA
CTAACAGAAGAAAATTTTAAGGAATTAAAGCAGGACATTTCCAGCTTTCGATATGAAGTT
CTTGACCTCTTAGGAAACAGGAAACACTCAAGGAGAAGCTTTTCCGCGAGCAGCACTGAA
CTCTCGCAGAGGGATGACACCAATGATGGCAGTGGTGGGGCTCGGGCCAAATCCAAGAGT
GTCTCTTTCAACTTGGGCTGCAAGAAAAAGGCCTGCCATGGGCCACCTCTCATCAGAACC
ACGCCAAGAGCCGGGGGTGCCCAAGGAAAGTCAAAAGCTGAGTCATCAAGTAAACGGTCC
TTCATGGGTCCTTCTCTCAAGAAACTCGGTCTCTTGTTTTCCAAATTTAATGGTCGTATG
TCTGAACCCAGTTCAGAGCCAATGTACACCATTTCGGATGGCATCGCTCAGCAGCACTGT
ATGTGGCAGGACATCAGATATTCTCAGATGGAGAAAGGGAAAGCAGGGGCCTGCTCTCAA
AGTGAAATTAACCTCAGTGAGGTAGAATTAGGTGACGCCCGGGGCGCTGCTGAGAGCAGT
GAATGCCCCCTAGCCTGTTCTAGCTCTCTCCACTGTGTATCCAGCATCTGCTCCTCAAAT
TCTAAACTTTTAGACTCCTCAGAGGATGTATTTGAAACTTGGGGAGAGGCTTGCGACCTG
CTCATGCACAAATGGGGTGATGGACAGGAAGAACAAGTTACAACGCGGCTCTAA
>XM_035007348.1 PREDICTED: Mirounga leonina transient receptor potential cation channel subfamily C member 5 (TRPC5), mRNA
GAGTGGAAGTTTGCAAGGACAAAACTCTGGATGAGTTACTTTGATGAAGGCGGCACCTTG
CCACCTCCTTTCAACATCATCCCCAGTCCCAAGTCATTTCTCTACCTTGGTAACTGGTTC
AACAACACCTTCTGCCCCAAAAGAGACCCTGATGGTAGACGGAGAAGGCACAACTTGAGA
AGCTTCACAGAACGCCACGCTGACAGCCTGATACAGAATCAACATTATCAGGAAGTCATC
AGGAATTTAGTCAAAAGATATGTAGCTGCTATGATAAGAAATTCCAAAACAAACGAGGGA
CTAACAGAAGAAAATTTTAAGGAATTAAAGCAGGACATCTCCAGCTTTCGATATGAAGTA
CTTGACCTCTTAGGAAATAGGAAGCACTCAAGGAGAAGCTTTTCCACAAGCAGCACTGAA
CTCTCTCAGAGGGATGATACCAATGATGGCAGTGGTGGGGCTCGGGCCAAATCCAAGAGT
GTCTCTTTCAACTTAGGCTGCAAGAAAAAGGCCTGCCATGGGCCACCTCTCATCAGAACC
ATGCCGAGAGCCGGGGGTGCCCAAGGGAAGCCAAAAGCTGAGTCATCAAGCAAACGGTCC
TTCATGGGTCCTTCTCTCAAGAAACTCGGGCTCCTGTTCTCCAAGTTTAACGGTCATATG
TCTGAACCCAGTTCCGAGCCAATGTACACCATTTCAGATGGCATCGCTCAGCAGCATTAT
ATGTGGCAGGACATCAGATATTCTCAGATGGAGAAAGGGAAAGCAGGGGCCTGCTCTCAA
AGCGAAATTAACCTCAGTGAGGTAGAATTAGGTGAAGCCCGGGGCGCTGCTGAGAGCAGT
GAATGCCCCCTAGCCTGTTCTAGCTCTCTCCACTGTGCATCCAGCATCTGCTCCTCAAAT
TCTAAACTTTTAGACTCCTCGGAGGACGTATTTGAAACTTGGGGAGAGGCTTGCGACCTG
CTCATGCACAAATGGGGTGATGGACAGGAAGAACAAGTTACAACGCGGCTCTAA
>XM_004769088.3 PREDICTED: Mustela putorius furo transient receptor potential cation channel subfamily C member 5 (TRPC5), mRNA
GAGTGGAAGTTTGCAAGGACAAAGCTCTGGATGAGTTACTTTGATGAAGGTGGCACCTTG
CCACCTCCTTTCAACATCATCCCCAGTCCCAAGTCATTTCTCTACCTTGGTAACTGGTTT
AACAACACCTTCTGCCCCAAAAGAGACCCTGATGGTAGACGGAGAAGGCACAACTTGAGA
AGCTTCACGGAACGCCATGCTGACAGCCTGATACAGAATCAACATTATCAGGAAGTCATC
AGGAATTTAGTCAAAAGATATGTGGCTGCTATGATAAGAAATTCCAAAACAAACGAGGGA
CTAACAGAAGAAAATTTTAAGGAATTAAAGCAGGACATTTCCAGCTTTCGATATGAAGTA
CTTGACCTCTTAGGAAACAGGAAACACTCAAGGAGAAGCTTTTCCGCGAGCAGCACTGAA
CTCTCTCAGAGGGATGATGCCAATGATGGCAGTGGTGGGGCTCGGGCCAAATCCAAGAGT
GTCTCTTTCAACTTGGGCTGCAAGAAAAAGGCCTGCCACGGGCCACCTCTCATCAGAACC
ATGCCAAGAGCTGGGGGTGCCCAAGGGAAGTCAAAAGCTGAGTCATCAAGTAAACGGTCC
TTCATGGGTCCTTCTCTCAAGAAACTTGGTCTCTTGTTCTCCAAATTTAATGGTCATATG
TCTGAACCCAGTTCAGAGCCAATGTACACCATTTCGGATGGCATCGCTCAGCAGCACTAT
ATGTGGCAGGACATCAGATATTCTCAGATGGAGAAAGGGAAAGCAGGGGCCTGTTCTCAA
AGTGAAATTAACCTCAGTGAGGTAGAATTAGGTGACGCCCGGGGTGCTGCTGAGAGCAGT
GAATGCCCCCTAGCCTGTTCTAGCTCTCTCCACTGTGCATCCAGCATCTGCTCCTCAAAT
TCTAAACTTTTAGACTCCTCAGAGGATGTATTTGAAACTTGGGGAGAGGCTTGCGACCTG
CTCATGCACAAATGGGGTGATGGACAGGAAGAACAAGTTACAACGCGGCTCTAA
>XM_044234456.1 PREDICTED: Neovison vison transient receptor potential cation channel subfamily C member 5 (TRPC5), mRNA
GAGTGGAAGTTTGCAAGGACAAAGCTCTGGATGAGTTACTTTGATGAAGGTGGCACCTTG
CCACCTCCTTTCAACATCATCCCCAGTCCCAAGTCATTTCTCTACCTTGGTAACTGGTTT
AACAACACCTTCTGCCCCAAAAGAGACCCTGATGGTAGACGGAGAAGGCACAACTTGAGA
AGCTTCACGGAACGCCATGCTGACAGCCTGATACAGAATCAACATTATCAGGAAGTCATC
AGGAATTTAGTCAAAAGATATGTGGCTGCTATGATAAGAAATTCCAAAACAAACGAGGGA
CTAACAGAAGAAAATTTTAAGGAATTAAAGCAGGACATTTCCAGCTTTCGATATGAAGTA
CTTGACCTCTTAGGAAACAGGAAACACTCAAGGAGAAGCTTTTCCGCGAGCAGCACTGAA
CTCTCTCAGAGGGATGATGCCAATGATGGCAGTGGTGGGGCTCGGGCCAAATCCAAGAGT
GTCTCTTTCAACTTGGGCTACAAGAAAAAGGCCTGCCACGGGCCACCTCTCATCAGAACC
ATGCCAAGAGCCGGGGGTGCCCAAGGGAAGTCAAAAGCTGAGTCATCAAGTAAACGGTCC
TTCATGGGTCCTTCTCTCAAGAAACTCGGTCTCCTGTTCTCCAAATTTAATGGTCATATG
TCTGAACCCAGTTCAGAGCCAATGTACACCATTTCGGATGGCATCGCTCAGCAGCACTAT
ATGTGGCAGGACATCAGATATTCTCAGATGGAGAAAGGGAAAGCAGGGGCCTGTTCTCAA
AGTGAAATTAACCTCAGTGAGGTAGAATTAGGTGACGCCCGGGGTGCTGCTGAGAGCAGT
GAATGCCCCCTAGCCTGTTCTAGCTCTCTCCACTGTGCATCCAGCATCTGCTCCTCAAAT
TCTAAACTTTTAGACTCCTCAGAGGATGTATTTGAAACTTGGGGAGAGGCTTGCGACCTG
CTCATGCACAAATGGGGTGATGGACAGGAAGAACAAGTTACAACGCGGCTCTAA
>XM_004399744.1 PREDICTED: Odobenus rosmarus divergens transient receptor potential cation channel, subfamily C, member 5 (TRPC5), mRNA
GAGTGGAAGTTTGCAAGGACAAAACTCTGGATGAGTTACTTTGATGAAGGCGGCACCTTG
CCACCTCCTTTCAACATCATCCCCAGTCCCAAGTCATTTCTCTACCTTGGTAACTGGTTC
AACAACACCTTCTGTCCCAAAAGAGACCCTGATGGTAGACGGAGAAGGCACAACTTGAGA
AGCTTCACAGACCGCCACGCTGACAGCCTGATACAGAATCAACATTATCAGGAAGTCATC
AGGAATTTAGTCAAAAGATATGTAGCTGCTATGATAAGAAATTCCAAAACAAACGAGGGA
CTAACAGAAGAAAATTTTAAGGAATTAAAGCAGGACATCTCCAGCTTTCGATATGAAGTA
CTTGACCTCTTAGGAAATAGGAAGCACTCAAGGAGAAGCTTTTCCACAAGCAGCACTGAA
CTCCCTCAGAGGGATGATACCAATGATGGCAGTGGTGGGGCTCGGGCCAAATCCAAGAGT
GTCTCTTTCAACTTAGGCTGCAAGAAAAAGGCCTGCCATGGGCCACCTCTCATCAGAACC
ATGCCGAGAGCCGGGGGTGCCCAAGGGAAGCCAAAAGCTGAGTCATCAAGCAAACCGTCC
TTCATGGGTCCTTCTCTCAAGAAACTCGGGCTCCTGTTCTCCAAGTTTAACGGTCATATG
TCTGAATCCAGTTCAGAGCCAATGTACACCATTTCGGATGGCATCGCTCAGCAGCATTAT
ATGTGGCAGGACATCAGATATTCTCAGATGGAGAAAGGGAAAGCAGGGGCCTGCTCTCAA
AGCGAAATTAACCTCAGTGAGGTGGAATTAGGTGAAGCCCGGGGCGCTGCTGAGAGCAGT
GAATGCCCCCTAGCCTGTTCTAGCTCTCTCCACTGTGCATCCAGCATCTGCTCCTCAAAT
TCTAAACTTTTAGACTCCTCGGAGGACGTATTTGAAACTTGGGGAGAGGCTTGCGACCTG
CTCATGCACAAATGGGGTGATGGACAGGAAGAACAAGTTACAACGCGGCTCTAA
>XM_007078434.3 PREDICTED: Panthera tigris transient receptor potential cation channel subfamily C member 5 (TRPC5), mRNA
GAGTGGAAATTTGCAAGGACAAAGCTCTGGATGAGTTACTTTGATGAAGGCGGCACCTTG
CCACCTCCTTTCAATATCATCCCCAGTCCCAAGTCATTTCTCTACCTTGGTAACTGGTTC
AACAACACCTTCTGCCCCAAAAGAGACCCTGATGGGAGACGGAGGAGGCACAACTTGAGA
AGCTTCACAGAACGCCATGCTGACAGCCTGATACAGAATCAACATTACCAGGAAGTTATC
AGGAATTTAGTCAAAAGATACGTGGCCGCTATGATAAGAAATTCCAAAACGAACGAGGGA
CTGACAGAAGAAAATTTTAAGGAATTAAAGCAGGACATCTCCAGCTTTCGATATGAAGTA
CTCGACCTCTTAGGAAATAGGAAACACTCAAGGAGAAGCTTTTCCGCAAGCAGCACCGAA
CTGTCCCAGAGGGATGATACCAATGATGGCAGTGGTGGGGCTCGGGCCAAATCCAAGAGT
GTCTCTTTCAATTTAGGCTGCAAGAAAAAGGCCTGCCACGGGCCACCTCTCATCAGAACC
ATGCCAAGAGCCGGCGGTGCCCAAGGGAAGTCAAAAGCCGAGTCATCAAGCAAACGCTCC
TTCATGGGTCCTTCTCTCAAGAAACTCGGTCTCCTATTCTCCAAGTTTAACGGTCATATG
TCTGAACCCAGTTCAGAGCCAATGTACACCATTTCGGATGGCATCGCTCAGCAGCACTAT
ATGTGGCAGGACATCAGATATTCTCAGATGGAGACCGGGAAAGCAGAGGCCTGCTCTCAA
AGTGAAATTAACCTCAGTGAGGTAGAATTAGGGGAAGCCCGGGGCGCTGCTCAGAGCCGT
GAATGCCCTCTAGCCTGTTCCAGCTCTCTCCACTGTGCATCCAGCATCTGTTCCTCGAAT
TCTAAACTTTTAGACTCCTCAGAGGACGTCTTTGAAACTTGGGGAGAGGCTTGCGACCTG
CTCATGCACAAATGGGGTGACGGACAGGAAGAACAAGTTACAACTCGGCTCTAA
>XM_032392736.1 PREDICTED: Phoca vitulina transient receptor potential cation channel subfamily C member 5 (TRPC5), transcript variant X2, mRNA
GAGTGGAAGTTTGCAAGGACAAAACTCTGGATGAGTTACTTTGATGAAGGCGGCACCTTG
CCACCTCCTTTCAACATCATCCCCAGTCCCAAGTCATTTCTCTACCTTGGTAACTGGTTC
AACAACACCTTCTGCCCCAAAAGAGACCCTGATGGTAGACGGAGAAGGCACAACTTGAGA
AGCTTCACAGAACGCCACGCTGACAGCCTGATACAGAATCAACATTATCAGGAAGTCATC
AGGAATTTAGTCAAAAGATATGTAGCTGCTATGATAAGAAATTCCAAAACAAACGAGGGA
CTAACAGAAGAAAATTTTAAGGAATTAAAGCAGGACATCTCCAGCTTTCGATATGAAGTA
CTTGACCTCTTAGGAAATAGGAAGCACTCAAGGAGAAGCTTTTCCACAAGCAGCACTGAA
CTCTCTCAGAGGGATGATACCAATGATGGCAGTGGTGGGGCTCGGGCCAAATCCAAGAGT
GTCTCTTTCAACTTAGGCTGCAAGAAAAAGGCCTGCCATGGGCCACCTCTCATCAGAACC
ATGCCGAGAGCCGGGGGTGCCCAAGGGAAGCCAAAAGCTGAGTCATCAAGCAAACGGTCC
TTCATGGGTCCTTCGCTCAAGAAACTCGGGCTCCTGTTCTCCAAGTTTAACGGTCATATG
CCTGAACCCAGTTCAGAGCCAATGTACACCATTTCGGATGGCATCGCTCAGCAGCATTAT
ATGTGGCAGGACATCAGATATTCTCAGATGGAGAAAGGGAAAGCAGGGGCCTGCTCTCAA
AGCGAAATTAACCTCAGTGAGGTAGAATTAGGTGAAGCCCGGGATGCTGCTGAGAGCAGT
GAATGCCCCCTAGCCTGTTCTAGCTCTCTCCACTGTGCATCCAGCATCTGCTCCTCAAAT
TCTAAACTTTTAGACTCCTCGGAGGATGTATTTGAAACTTGGGGAGAGGCTTGCGACCTG
CTCATGCACAAATGGGGTGATGGACAGGAAGAACAAGTTACAACGCGGCTCTAA
>XM_029930258.1 PREDICTED: Suricata suricatta transient receptor potential cation channel subfamily C member 5 (TRPC5), mRNA
GAGTGGAAGTTTGCAAGGACAAAACTCTGGATGAGTTACTTCGATGAAGGCGGCACCTTG
CCACCTCCTTTCAATATCATCCCCAGTCCCAAGTCATTTCTCTACCTTGGTAACTGGTTC
AACAACACCTTCTGCCCCAAAAGAGACCCTGATGGAAGACGGAGGAGGCACAACTTGAGA
AGCTTCACAGAACGCCACGCTGACAGCCTAATACAGAATCAACATTATCAGGAAGTTATC
AGGAATTTAGTCAAAAGATACGTGGCTGCTATGATAAGAAATTCCAAAACGAACGAGGGA
TTGACAGAAGAAAATTTTAAGGAGTTAAAGCAGGACATCTCCAGCTTTCGATACGAAGTA
CTAGACCTCTTAGGAAATAGGAAACACTCAAGGAGAAGCTTTTCCGCGAGCAGCACTGAA
CTGTCCCAGAGGGATGATACCAATGATGGCAGTGGTGGGGCTCGGGCCAAATCCAAGAGT
GTCTCTTTCAATTTAGGCTGCAAGAAAAAGGCCTGCCATGGGCCACCTCTCATCAGAACC
ATGCCAAGAGCCAGTGGTGCCCAAGGGAAGTCAAAAGCCGAGTCATCAGGCAAACGCTCC
TTCATGGGTCCTTCTCTCAAGAAACTCGGTCTCCTATTCTCCAAGTTTAACGGTCATATG
TCTGAACCCAGTTCAGAGCCAATGTACACTATTTCGGATGGCATCGCTCAGCAGCACTAT
ATGTGGCAGGACATCAGATATTCTCAGATGGAGAAAGGGAAAGCAGAGGCCTGTTCTCAA
AGTGAAATTAACCTCAGTGAGGTAGAATTAGGGGAAGCCCGGGGCGCTGCTCAGAGCAGT
GAATGCCCTCTAACCTGTTCCAGCTCTCTCCACTGTGCATCCAGCATCTGCTCCTCAAAT
TCTAAACTTTTAGACTCCTCAGAGGATGTATTTGAAACTTGGGGAGAGGCTTGCGACCTG
CTCATGCACAAATGGGGTGACGGACAGGAAGAACAAGTTACAACTCGGCTCTAA
>XM_008709288.2 PREDICTED: Ursus maritimus transient receptor potential cation channel subfamily C member 5 (TRPC5), mRNA
GAGTGGAAGTTTGCAAGGACAAAGCTCTGGATGAGTTACTTTGATGAAGGTGGCACCTTG
CCACCTCCTTTCAACATCATCCCCAGTCCCAAGTCATTTCTTTACCTTGGCAACTGGTTC
AACAACACCTTCTGCCCCAAAAGAGACCCTGATGGCAGACGGAGAAGGCACAACTTGAGA
AGCTTTACAGAACGCCACGCTGACAGTCTGATACAGAATCAACATTATCAGGAAGTCATC
AGGAATTTAGTCAAAAGATATGTGGCTGCTATGATAAGAAATTCCAAAACAAACGAGGGA
CTAACAGAAGAAAATTTTAAGGAATTAAAGCAGGACATCTCCAGCTTTCGATATGAAGTA
CTTGACCTCTTAGGAAATAGGAAACACTCAAGGAGAAGCTTTTCCACGAGCAGCACTGAA
TTCTTTCAGAGGGATGATACCAATGATGGCAGCGGCGGGGCTCGGGCGAAATCCAAGAGT
GTCTCTTTCAACTTAGGCTGCAAGAAAAAGGCCTGCCATGGGCCACCTCTCATCAGAACC
ATGCCGAGAGCTGGGGGTGCCCAAGGGAAGTCAAAAGCTGAGTCATCAAGCAAACGGTCC
TTCATGGGTCCTTCTCTCAAGAAACTCGGTCTCCTGTTCTCCAAGTTTAACGGTCATAAG
TCCGAACCCAGTTCAGAGCCAATGTACACCATTTCGGATGGCATTGCTCAGCAGCACTAT
ATGTGGCAGGACATCAGATATTCTCAGATGGAGAAAGGGAAAGCGGGGGCCTGTTCTCAA
AGTGAAATTAACCTCAGTGAGGTAGAATTAGGTGAAGTCCGGGGCGGGGCTGAGAGCAGT
GAATGCCCCCTAGCCTGTGCTAGCTCTCTTCGCTGTGCATCCAGCATCTGCTCCTCAAAT
TCTAAACTTTTAGACTCCTCAGAGGACGTATTTGAAACGTGGGGAGAGGCCTGCGACCTG
CTCATGCACAAATGGGGTGATGGACAGGAAGAACAAGTTACAACGCGGCTCTAA
>XM_027609568.2 PREDICTED: Zalophus californianus transient receptor potential cation channel subfamily C member 5 (TRPC5), mRNA
GAGTGGAAGTTTGCAAGGACAAAACTCTGGATGAGTTACTTTGATGAAGGCGGCACCTTG
CCACCTCCTTTCAACATCATCCCCAGTCCCAAGTCATTTCTCTACCTTGGTAACTGGTTC
AACAACACCTTCTGCCCCAAAAGAGACCCTGATGGTAGACGGAGAAGGCACAACTTGAGA
AGCTTCACAGAACGCCACGCTGACAGCCTGATACAGAATCAACATTATCAGGAAGTCATC
AGGAATTTAGTCAAAAGATATGTAGCTGCTATGATAAGAAATTCCAAAACAAACGAGGGA
CTAACAGAAGAAAATTTTAAGGAATTAAAGCAGGACATCTCCAGCTTTCGATATGAAGTA
CTTGACCTCTTAGGAAATAGGAAGCACTCAAGGAGAAGCTTTTCCACAAGCAGCACTGAA
CTCTCTCAGAGGGATGATACCAATGATGGCAGTGGTGGGGCTCGGGCCAAATCCAAGAGT
GTCTCTTTCAACTTAGGCTGCAAGAAAAAGGCCTGCCATGGGCCACCTCTCATCAGAACC
ATGCCGAGAGCCGGGGGTGCCCAAGGGAAGCCAAAAGCTGAGTCATCAAGCAAACCGTCC
TTCATGGGTCCTTCCCTCAAGAAACTCGGGCTCCTGTTCTCCAAGTTTAACGGTCATATG
TCTGAATCCAGTTCAGAGCCAATGTACACCATTTCGGATGGCATCGCTCAGCAGCATTAT
ATGTGGCAGGACATCAGATATTCTCAGATGGAGAAAGGGAAAGCAGGGGCCTGCTCTCAA
AGCGAAATTAACCTCAGTGAGGTAGAATTAGGTGAAGCCCGGGGCGCCGCTGAGAGCAGT
GAATGCCCCCTAGCCTGTTCTAGCTCTCTCCACTGTGCATCCAGCATCTGCTCCTCAAAT
TCTAAACTTTTAGACTCCTCGGAGGACGTATTTGAAACTTGGGGAGAGGCTTGCGACTTG
CTCATGCACAAATGGGGTGATGGACAGGAAGAACAAGTTACAACGCGGCTCTAA
