# Supplementary material for: Molecular evolution of TRPC4 regulatory sequences supports a role in mammalian thermoregulatory adaptation
Source: PeerJ. 2025 Jul 8;13:e19697. doi: 10.7717/peerj.19697 (PMC12248226; doi:10.7717/peerj.19697)
Supplement: Supplemental Information 1 — Required and optional parameters that are read by the codeml package of PAML. This file is for information only, an explicit value must be selected for Model and the dummy file names must be replaced with explicit paths to function. The sequence and guide tree files are in standard formats (FASTA and Newick, respectively). [file peerj-13-19697-s001.zip › input.files/untrimmed.alignments.with.original.accessions/carnivore.trpc6.fas]

>XM_035716257.2 PREDICTED: Canis lupus dingo transient receptor potential cation channel subfamily C member 6 (TRPC6), mRNA
GAATGGAAATTTGCAAGGGCCAAACTTTGGTTTTCCTACTTTGAGGAGGGAAGAACTCTA
CCTGTTCCTTTCAACCTGGTGCCGAGTCCAAAGTCCCTGTTTTATCTCTTACTGAGACTT
AAAAAATGGATTTCTGAGATGTTCCAGGGCCATAAGAAAGGTTTCCAGGAGGATGCAGAG
ATGAACAAGAGAAATGAAGAAAATAAATTTGGAATTTTGGGAAGTCATGAAGACCTTTCA
AAATTACCACTTGACAAAAAACAGCTTGGGCATAGTAAACAATCAAGTGTAAGGAGCTCA
GAAGATTTCCAGTTAAACAGTTTCAATAATCCTCCAAGACAGTATCAGAAAATTATGAAG
AGGCTCATTAAGAGATATGTGCTACAAGCCCAGGTAGATAAGGAGAGTGACGAAGTGAAT
GAAGGGGAACTGAAGGAAATTAAGCAGGATATCTCAAGCCTCCGCTATGAACTCCTTGAA
GAAAAAACTCAGACTTCAGAAGACCTAGCAGAACTTATTAGAAAACTTGGGGAGAAATTA
TCAATGGAACCAAAGCAAGAGGAAAGCAATAGATAA
>XM_042958352.1 PREDICTED: Panthera tigris transient receptor potential cation channel subfamily C member 6 (TRPC6), transcript variant X3, mRNA
GAGTGGAAATTTGCAAGGGCCAAGCTTTGGTTTTCCTACTTTGAAGAGGGGAGAACATTA
CCTGTTCCCTTCAACCTGGTGCCAAGTCCAAAGTCCCTGTTTTATCTCTTACTGAGGCTT
AAAAAATGGATTTCTGAGATGTTCCAGGCCCATAAAAAAGGTTTCCAGGAGGATGCAGAG
ATGAACAAGAGAAACGAAGAAAAGAAATTTGGAATTTGGGGAAGTCATGAAGACCTTTCA
AAATTATCGCTTGACAAAAAACAGCTTGGGCATAGTAAACAATCAAGTATAAGGAGCTCA
GAAGATTTCCAGTTAAATAGTTTCAATAATCCTCCAGGAAAGTATCAGAAAATTATGAAG
AGGCTCATTAAAAGATACGTCTTACAAGCCCAGATAGATCGGGAGAGTGACGACGTGAAT
GAAGGGGAACTGAAGGAAATTAAACAGGACATCTCAAGCCTCCGCTATGAGCTCCTTGAA
GAGAAAACTCAGAATTCAGAAGACCTCGCAGAACTTATTAGAAAACTTGGGGAGAAATTA
TCAATGGAACCAAAGCAAGAGGAAGGCAATAGATAA
>XM_045077477.1 PREDICTED: Mustela putorius furo transient receptor potential cation channel subfamily C member 6 (TRPC6), transcript variant X2, mRNA
GAATGGAAGTTTGCAAGGGCCAAACTTTGGTTTTCCTACTTTGAGGAGGGAAGAACTCTA
CCTGTTCCTTTCAACCTGGTGCCAAGTCCAAAGTCCCTGTTTTATCTCTTACTAAGACTT
AAAAAATGGATTTCTGAGATGTTCCAGGGCCGTAAGAAAGGTTTCCAGGAGGATGCGGAG
ATGAACAAGAGGAATGAAGAAAAGAAATTTGGGATTTTGGGAAGTCACGAAGACCTTTCA
AAATTACCACTGGACAAAAAACAGCTTGGGCATAGTAAGCAATCGAGTGTGCAGAGCTCG
GAAGATTTCCAGCTGAACAGCTTCAGCGGCCCTCCCAGGCAGTATCAGAAAATTATGAAG
AGGCTCATTAAAAGATACGTGCTACAAGCCCAGGTCGATAAGGAGAGTGACGAAGTGAAC
GAAGGGGAACTGAAGGAAATTAAGCAGGACATCTCAAGCCTCCGCTATGAACTCCTTGAA
GAAAAGACTCAGAATTCAGAAGACCTAGCAGAACTTATTAGAAAACTTGAGGAGAAATTA
TCAATGGAACCAAATCAAGAGGAAAGCAATAGATAA
>XM_004415195.2 PREDICTED: Odobenus rosmarus divergens transient receptor potential cation channel, subfamily C, member 6 (TRPC6), transcript variant X5, mRNA
GAATGGAAATTTGCAAGGGCCAAACTTTGGTTTTCCTACTTTGAGGAGGGAAGAACTCTA
CCTGTTCCTTTCAACCTGGTGCCAAGTCCAAAGTCCCTGTTTTATCTCTTACTGAGACTT
AAAAAATGGATTTCTGAGATGTTCCAGGGCCATAAGAAAAGTTTCCAGGAGGATGCAGAG
ATGAACAAGAGAAATGAAGAAAAGAAATTTGGAATTTTGGGAAGTCACGAAGACCTTTCA
AAATTACCACTTGACAAAAAACAGCTTGGGCATAGTAAACAATCAAGTGTGAGGAGCTCA
GAAGATTTCCAGTTAAACAGTTTCAATAATCCTCCCAGACAATATCAGAAAATTATGAAG
AGGCTCATTAAAAGATACGTACTACAAGCCCAGGTAGATAAAGAGAGTGACGAAGTGAAT
GAAGGGGAACTGAAGGAAATTAAACAGGACATCTCAAGCCTCCGCTATGAACTCCTTGAA
GAAAAAACTCAGAATTCAGAAGACCTAGCAGAACTTATTAGAAAACTTGAGGAGAAATTA
TCAATGGAACCAAATCAAGAGGAAAGCAATAGATAA
>XM_032427916.1 PREDICTED: Phoca vitulina transient receptor potential cation channel subfamily C member 6 (TRPC6), transcript variant X2, mRNA
GAATGGAAATTTGCAAGGGCCAAACTTTGGTTTTCCTACTTTGAGGAGGGAAGAACTCTA
CCTGTTCCTTTCAACCTGGTGCCAAGTCCAAAGTCCCTGTTTTATCTCTTACTGAGACTT
AAAAAATGGATTTCTGAGATGTTCCAGGGCCATAAGAAAGGTTTCCAGGAGGATGCAGAG
ATGAACAAGAGAAATGAAGAAAAGAAATTCGGAATTTTGGGAAGTCACGAAGACCTTTCA
AAATTACCACTTGACAAAAAACAGCTTGGGCATAGTAAACAATCAAGTGTGAGGAGCTCA
GAAGATTTCCAGTTAAACAGTTTCAATAATCCTCCCAGACAATATCAGAAAATTATGAAG
AGGCTCATTAAAAGATACGTACTACAAGCCCAGGTAGATAGAGAGAGTGACGAAGTGAAT
GAAGGGGAACTGAAGGAAATTAAACAGGACATCTCAAGCCTCCGCTATGAACTCCTTGAA
GAAAAAACTCAGAATTCAGAAGACCTAGCAGAACTTATTAGAAAACTTGAGGAGAAATTA
TCAATGGAACCAAATCAAGAGGAAAGCAATAGATAA
>XM_006749618.2 PREDICTED: Leptonychotes weddellii transient receptor potential cation channel subfamily C member 6 (TRPC6), mRNA
GAATGGAAATTTGCAAGGGCCAAACTTTGGTTTTCCTACTTTGAGGAGGGAAGAACTCTA
CCTGTTCCTTTCAACCTGGTGCCAAGTCCAAAGTCCCTGTTTTATCTCTTACTGAGACTT
AAAAAGTGGATTTCTGAGATGTTCCAGGGCCATAAGAAAGGTTTCCAGGAGGATGCAGAG
ATGAACAAGAGAAATGAAGAAAAGAAATTAGGAATTTTGGGGAGTCACGAAGACCTTTCA
AAATTACCACTTGACAAAAAACAGCTTGGGCATAGTAAACAATCAAGTGTGAGGAGCTCA
GAAGATTTCCAGTTAAACAGTTTCAATAATCCTCCCAGACAATATCAGAAAATTATGAAG
AGGCTCATTAAAAGATATGTACTACAAGCCCAGGTAGATAGAGAGAGTGACGAAGTGAAT
GAAGGGGAACTGAAGGAAATTAAACAGGACATCTCAAGCCTCCGCTATGAACTCCTTGAA
GAAAAAACTCAGAATTCAGAAGACCTAGCAGAACTTATTAGAAAACTTGAGGAGAAATTA
TCAATGGAACCAAATCAAGAGGAAAGCAATAGATAA
>XM_040630660.1 PREDICTED: Ursus maritimus transient receptor potential cation channel subfamily C member 6 (TRPC6), mRNA
GAATGGAAATTCGCAAGGGCCAAACTTTGGTTTTCCTACTTTGAGGAGGGAAGAACTCTA
CCTGTTCCCTTCAACCTGGTGCCAAGTCCAAAGTCCCTGTTTTATCTCTTACTGAGACTT
AAAAAGTGGATTTCTGAGATGTTCCAGGGCCGTAAGAAAGGTTTCCAGGAGGATGCAGAG
ATGAACAAGAGAAATGAAGAAAAGAAATTTGGAATTTTGGGAAGTCATGAAGACCTTTCA
AAATTACCACTTGACAAAAAACAGCTTGGGCATAGTAAGCAATCAAGTGTAAGGAGCTCA
GAAGATTTCCAGTTAAACAGTTTCAATAATCCTCCAAGACAGTATCAGAAAATTATGAAG
AGGCTCATTAAAAGATACGTATTGCAAGCCCAGGTAGATAAAGAGAGTGACGAAGTGAAC
GAAGGGGAACTGAAGGAAATTAAACAGGACATCTCAAGCCTCCGTTATGAACTCCTTGAA
GAAAAAACTCAGAATTCAGAAGACCTAGCAGAACTAATTAGAAAACTTGAAGAGAAATTA
TCAATGGAACCAAATCAAGAGGAAAGCAATAGATAA
>XM_035008769.1 PREDICTED: Mirounga leonina transient receptor potential cation channel subfamily C member 6 (TRPC6), transcript variant X3, mRNA
GAATGGAAATTTGCAAGGGCCAAACTTTGGTTTTCCTACTTTGAGGAGGGAAGAACTCTA
CCTGTTCCTTTCAACCTGGTGCCAAGTCCAAAGTCCCTGTTTTATCTCTTACTGAGACTT
AAAAAATGGATTTCTGAGATGTTCCAGGGCCATAAGAAAGGTTTCCAGGAGGATGCAGAG
ATGAACAAGAGAAATGAAGAAAAGAAATTCGGAATTTTGGGAAGTCACGAAGACCTTTCA
AAATTACCACTTGACAAAAAACAGCTTGGGCATAGTAAACAATCAAGTGTGAGGAGCTCA
GAAGATTTCCAGTTAAACAGTTTCAATAATCCTCCCAGACAATATCAGAAAATTATGAAG
AGGCTCATTAAAAGATACGTACTACAAGCCCAGGTAGATAGAGAGAGTGACGAAGTGAAT
GAAGGGGAACTGAAGGAAATTAAACAGGACATCTCAAGCCTCCGCTATGAACTCCTTGAA
GAGAAAACTCAGAATTCAGAAGACCTAGCAGAACTTATTAGAAAACTTGAGGAGAAATTA
TCAGTGGAACCAAATCAAGAGGAAAGCAATAGCTAA
>XM_022513178.1 PREDICTED: Enhydra lutris kenyoni transient receptor potential cation channel subfamily C member 6 (LOC111153888), transcript variant X2, mRNA
GAATGGAAGTTTGCAAGGGCCAAACTTTGGTTTTCCTACTTTGAGGAGGGAAGAACTCTA
CCTGTTCCTTTCAACCTGGTGCCAAGTCCAAAGTCCCTGTTTTATCTCTTACTGAGACTT
AAAAAATGGATTTCTGAGATGTTCCAGGGCCGTAAGGAAGGTTTCCAGGAGGATGCGGAA
ATGAACAAGAGGAATGAAGAAAAGAAATTTGGGATTTTGGGAAGTCATGAAGACCTTTCA
AAATTACCATTGGACAAAAAACAGCTTGGGCATAGTAAGCAATCGAGTGTGCGGAGCTCG
GAAGATTTCCAGCTGAACAGTTTCAGCGACCCTCCCAGGCAGTATCAGAAAATCATGAAG
AGGCTCATTAAAAGATATGTGCTACAAGCCCAGGTCGATAAGGAGAGTGACGAAGTGAAC
GAAGGGGAACTGAAGGAAATTAAACAGGACATCTCAAGCCTCCGCTATGAACTCCTTGAA
GAAAAGTCTCAGAATTCAGAAGACCTAGCAGAACTTATTAGAAAACTTGAGGAGAAATTA
TCAATGGAACCAAATCAAGAGGAAAGCAATAGATAA
>XM_027579667.2 PREDICTED: Zalophus californianus transient receptor potential cation channel subfamily C member 6 (TRPC6), mRNA
GAATGGAAATTTGCAAGGGCCAAACTTTGGTTTTCCTACTTTGAGGAGGGAAGAACTCTA
CCTGTTCCTTTCAACCTGGTGCCAAGTCCAAAGTCCCTGTTTTATCTCTTACTGAGACTT
AAAAAATGGATTTCTGAGATGTTCCAGGGCCATAAGAAAAGTTTCCAGGAGGATGCAGAG
ATGAACAAGAGAAATGAAGAAAAGAAATTTGGAATTTTGGGAAGTCACGAAGACCTTTCA
AAATTACCACTTGACAAAAAACAGCTTGGGCATAGTAAACAATCAAGTGTGAGGAGCTCA
GAAGATTTCCAGTTAAACAGTTTAAATAATCCTCCCAGACAATATCAGAAAATTATGAAG
AGGCTCATTAAAAGATACGTACTACAAGCCCAGGTAGATAAAGAGAGTGACGAAGTGAAT
GAAGGGGAACTGAAGGAAATTAAACAGGACATCTCAAGCCTCCGCTATGAACTCCTTGAA
GAAAAAACTCAGAATTCAGAAGACCTAGCAGAACTTATTAGAAAACTTGAGGAGAAATTA
TCAATGGAACCAAATCAAGAGGAAAGCAATAGATAA
>XM_044260167.1 PREDICTED: Neovison vison transient receptor potential cation channel subfamily C member 6 (TRPC6), mRNA
GAATGGAAGTTTGCAAGGGCCAAGCTTTGGTTTTCCTACTTTGAGGAGGGAAGAACTCTA
CCTGTTCCTTTCAACCTGGTGCCAAGTCCAAAGTCCCTGTTTTATCTCTTACTGAGACTT
AAAAAATGGATTTCTGAGAGGTTCCAGGGCCGTAAGAAAGGTTTCCAGGAGGATGCGGAG
ATGAACAAGAGGAATGAAGAAAAGAAATTTGGGATTTTGGGAAGTCACGAAGACCTTTCA
AAATTACCACTGGACAAAAAACAGCTTGGGCATAGTAAGCAATCAAGTGTGCGGAGCTCG
GAAGATTTCCAGCTGAACAGTTTCAGCAGCCCTCCCAGGCAGTATCAGAAAATTATGAAG
AGGCTCATTAAAAGATACGTGCTACAAGCCCAGGTCGATAAGGAGAGTGACGAAGTGAAC
GAAGGGGAACTGAAGGAAATTAAGCAGGACATCTCAAGCCTCCGCTATGAACTCCTTGAA
GAAAAGACTCAGAATTCAGAAGACCTAGCAGAACTTATTAGAAAACTTGAGGAGAAATTG
TCAATGGAACCAAATCAAGAGGAAAGCAATAGATAA
>XM_029915211.1 PREDICTED: Suricata suricatta transient receptor potential cation channel subfamily C member 6 (TRPC6), mRNA
GAGTGGAAATTTGCAAGGGCCAAACTTTGGTTTTCCTACTTTGAAGAGGGAAGAACCTTA
CCTGTTCCCTTCAACCTGGTGCCAAGTCCAAAGTCCCTGTTTTATCTCTTAGCGAGGCTT
AAAAAATGGATTTCCGAGATGTTCCAGGCCCATAAAAAAGGTTCCCAGGAGGATGCAGAG
ATGAACAAGAGAAATGAAGAAAAGAAATTTGGAATTTTGGGAAGTCATGAAGACCTTTCA
AAATTATCACTTGACAAAAAACAGCTTGGGCATAGTAAACAATCAAGTGTAAGGAGCTCA
GAAGATTTCCAGTTAAGTAGTTTCAATAATCCTCCAGGAAAGTATCAGAAAATTATGAAG
AGGCTCATTAAAAGATACGTCCTACAAGCCCAGATAGATCGGGAGAGTGATGATGTGAAC
GAAGGGGAACTGAAGGAAATTAAACAGGACATCTCAAGCCTCCGCTATGAACTCCTTGAA
GAGAAAACTCAGAATTCAGAAGACCTAGCAGAACTTATTAGAAAACTTGGGGAGAAATTA
TCAATGGAACCAAAGCAAGAGGAAGTCAATAGATAA
>XM_039216535.1 PREDICTED: Hyaena hyaena transient receptor potential cation channel subfamily C member 6 (TRPC6), partial mRNA
GAGTGGAAATTTGCAAGGGCCAAACTTTGGTTTTCCTACTTTGAAGAGGGAAGAACATTA
CCTGTTCCCTTCAACCTGGTGCCAAGTCCAAAGTCCCTGTTTTATCTCTTACTGAGGCTT
AAAAAATTGATTTCGGAGATGTCCCAGGCCCATAAAAAAGGTTTCCAGGAGGATGCAGAG
ATGAACAAGAGAAATGAAGAAAAGAAATTTGGAATTTGGGGAAGTCATGAAGACCTTTCA
AAATTATCACTTGACAAAAAGCAGCTTGGGCATAGTAAACAATCAAGTATAAGGAGCTCA
GAAGATTTCCAGTTAAATAGTTTCAGTAATCCTCCAGGAAAGTATCAGAAAATTATGAAG
AGGCTCATTAAAAGATACGTCCTACAAGCCCAGATAGATCGGGAGAGTGACGATGTGAAT
GAAGGGGAACTGAAGGAAATTAAACAGGACATCTCAAGCCTCCGCTATGAACTCCTTGAA
GAGAAAACTCAGAATTCGGAAGACCTAGCAGAACTTATTAGAAAACTTGGGGAGAAATTA
TCAGTGGAACCAAAGCAAGAGGAAGGCAATAGATAA
>XM_045482600.1 PREDICTED: Leopardus geoffroyi transient receptor potential cation channel subfamily C member 6 (TRPC6), transcript variant X4, mRNA
GAGTGGAAATTTGCAAGGGCCAAACTTTGGTTTTCCTACTTTGAAGAGGGGAGAACATTA
CCTGTTCCCTTCAACCTGGTGCCAAGTCCAAAGTCCCTGTTTTATCTCTTACTGAGGCTT
AAAAAATGGATTTCTGAGATGTTCCAGGCCCATAAAAAAGGTTTCCAGGAGGATGCAGAG
ATGAACAAGAGAAATGAAGAAAAGAAATTTGGAATTTGGGGAAGTCATGAAGACCTTTCA
AAATTATCACTTGACAAAAAACAGCTTGGGCATAGTAAACAATCAAGTATAAGGAGCTCA
CAAGATTTCCAGTTAAATAGTTTCAATAATCCTCCAGGAAAGTATCAGAAAATTATGAAG
AGGCTCATTAAAAGATACGTCTTACAAGCCCAGATAGATCGGGAGAGTGACGACGTGAAT
GAAGGGGAACTGAAGGAAATTAAACAGGACATCTCAAGCCTCCGCTATGAGCTCCTTGAA
GAGAAAACTCAGAATTCAGAAGACCTCGCAGAACTTATTAGAAAACTTGGGGAGAAATTA
TCAACGGAACCAAAGCAAGAGGAAGGCAATAGATAG
>XM_046014310.1 PREDICTED: Meles meles transient receptor potential cation channel subfamily C member 6 (TRPC6), transcript variant X2, mRNA
GAATGGAAGTTTGCAAGGGCCAAACTTTGGTTTTCCTACTTTGAGGAGGGAAGAACTCTA
CCTGTTCCTTTCAACCTGGTGCCAAGTCCAAAGTCCCTGTTTTATCTCTTACTGAGACTT
AAAAAATGGATTTCTGAGCTGTTCCAGGGCCGTAAGAAAGGTTTCCAGGAGGATGAGGAG
ATGAACAAGAGGAATGAAGAAAAGAAATTTGGAATTTTGGGAAGTCACGAAGACCTTTCA
AAATTACCGCTGGACAAAAAGCAGCTTGGGCAGAGTAAGCAATCGAGTGTGCGGAGCTCG
GAAGATTTCCAGCTGAACAGTTTCAGTGACCCTCCCAGGCAGTATCAGAAAATTATGAAG
AGGCTCATTAAAAGATATGTGCTACAAGCCCAGGTAGATAAGGAGAGTGACGAAGTGAAC
GAAGGGGAACTGAAGGAAATTAAACAGGACATCTCAAGCCTCCGCTATGAACTCCTTGAA
GAAAAGACTCAGAATTCAGAAGACCTAGCAGAACTTATTAGAAAACTTGAGGAGAAATTA
TCAATGGAATCAAATCAAGAGGAAAGCAAAAGATAA
