# Supplementary material for: Molecular evolution of TRPC4 regulatory sequences supports a role in mammalian thermoregulatory adaptation
Source: PeerJ. 2025 Jul 8;13:e19697. doi: 10.7717/peerj.19697 (PMC12248226; doi:10.7717/peerj.19697)
Supplement: Supplemental Information 1 — Required and optional parameters that are read by the codeml package of PAML. This file is for information only, an explicit value must be selected for Model and the dummy file names must be replaced with explicit paths to function. The sequence and guide tree files are in standard formats (FASTA and Newick, respectively). [file peerj-13-19697-s001.zip › input.files/untrimmed.alignments.with.original.accessions/carnivore.trpc7.fas]

>XM_038660566.1 PREDICTED: Canis lupus familiaris transient receptor potential cation channel subfamily C member 7 (TRPC7), transcript variant X1, mRNA
GAGTGGAAATTTGCCCGGGCGAAGCTCTGGCTGTCCTATTTTGATGAAGGAAGAACCCTT
CCTGCTCCTTTCAATCTAGTGCCCAGTCCCAAATCATTTTATTATCTCATAATGAGAATC
AAGATGTGCCTCATAAAACTCTGTAAATCTAAGGCCAAAAGCTGTGAAAATGACCTTGAA
ATGGGCATGCTGAATTCCAAGTTCAGGAAGACTCGCTACCAGGCTGGCATGAGGAATTCT
GAAAACCTGACAGCAAATAACAGTTTCAGCAAGCCCACTCGATACCAGAAAATCATGAAG
CGGCTCATAAAAAGATACGTCCTGAAGGCCCAGGTGGATAGAGAAAGTGATGAAGTCAAT
GAAGGTGAACTGAAGGAAATTAAGCAAGACATCTCCAGCCTGCGCTACGAGCTTCTGGAA
GAGAAATCTCAAGCTACCGGTGAGCTCGCAGACCTGATCCAACAGCTCAGTGAGAAATTT
GGCAAGAATTTAAACAAAGACCACCTGAGGGTAAACAAGGGCAAAGACATCTAG
>XM_034655736.1 PREDICTED: Ailuropoda melanoleuca transient receptor potential cation channel subfamily C member 7 (TRPC7), mRNA
GAGTGGAAATTTGCCCGAGCAAAGCTCTGGCTGTCTTACTTTGATGAAGGAAGAACTCTT
CCTGCTCCTTTCAATCTAGTGCCAAGTCCTAAATCATTTTATTATCTCATAATGAGAATC
AAGATGTGCCTCATAAAACTCTGTAAATCCAAGGCCAAAAGCTGTGAAAATGACCTTGAA
ATGGGCATGCTGAATTCCAAATTCAGGAAGACTCGTTACCAGACTGGCATGAGGAATTCT
GAAAACCTGACAGCAAATAACAGTTTCAGCAAGCCCACCCGATACCAGAAAATCATGAAG
CGGCTCATAAAAAGATATGTCCTGAAGGCCCAGGTGGATAGAGAAAGTGACGAAGTCAAT
GAAGGTGAACTAAAGGAGATCAAGCAAGATATCTCCAGCCTGCGCTATGAGCTTCTGGAA
GAGAAATCTCAAGCTACTGGGGAGCTGGCAGACCTGATCCAACAGCTCAGTGAGAAATTT
GGAAAGAATTTAAACAAAGACCACCTGAGGGTAAACAAGGGCAAAGACATTTAG
>XM_012564142.1 PREDICTED: Odobenus rosmarus divergens transient receptor potential cation channel, subfamily C, member 7 (TRPC7), transcript variant X4, mRNA
GAGTGGAAATTTGCCCGAGCCAAGCTCTGGCTGTCTTACTTTGATGAAGGAAGAACTCTT
CCGGCTCCTTTCAATCTAGTGCCAAGTCCTAAATCATTTTATTATCTCATAATGAGAATC
AAGATGTGCCTCATAAAACTCTGCAAATCTAAGGCCAAGAGCTGTGAAAATGACCTTGAA
ATGGGCATGCTGAATTCCAAATTCAGGAAGACTCGCTACCAGGCTGGCATGAGGAATTCT
GAAAACCTGACAGCAAATAACAGTTTCAGCAAGCCCACTCGATACCAGAAAATCATGAAG
CGGCTCATAAAAAGATACGTCCTGAAGGCCCAGGTAGATAGAGAAAGTGACGAAGTCAAC
GAAGGTGAACTGAAGGAAATCAAGCAAGATATCTCCAGCCTGCGCTATGAGCTTCTGGAA
GAGAAATCTCAAGCTACCGGGGAGCTGGCAGACCTGATCCAACAGCTCAGTGAGAAATTT
GGAAAGAACTTAAACAAAGACCACCTGAGGGTAAACAAGGGCAAAGACATTTAG
>XM_031036780.1 PREDICTED: Leptonychotes weddellii transient receptor potential cation channel subfamily C member 7 (TRPC7), mRNA
GAGTGGAAATTTGCCCGAGCCAAGCTCTGGCTGTCTTACTTTGATGAAGGAAGAACTCTT
CCTGCTCCTTTCAATCTAGTGCCAAGTCCTAAATCATTTTATTATCTCATAATGAGAATC
AAGATGTGCCTCATAAAACTCTGTAAATCCAAGGCCAAAAGCTGTGAAAATGACCTTGAA
ATGGGCATGCTGAATTCCAAATTCAGGAAGACTCGCTACCAGGCTGGCATGAGGAATTCT
GAAAACCTGACAGCAAATAACAGTTTCAGCAAGCCCACCCGATACCAGAAAATCATGAAG
CGGCTCATAAAAAGATACGTCCTGAAGGCCCAGGTGGATAGAGAAAGTGACGAGGTCAAC
GAAGGTGAACTGAAGGAAATCAAGCAAGATATCTCCAGCCTGCGCTATGAGCTTCTGGAA
GAGAAATCTCAAGCTACCGGGGAGCTGGCAGACCTGATCCAACAGCTCAGTGAGAAATTT
GGAAAGAACTTAAACAAAGACCACCTGAGGGTAAACAAGGGCAAAGACATTTAG
>XM_042956330.1 PREDICTED: Panthera tigris transient receptor potential cation channel subfamily C member 7 (TRPC7), mRNA
GAGTGGAAATTTGCCAGGGCAAAGCTCTGGCTGTCTTACTTTGATGAAGGAAGAACTCTA
CCTGCTCCTTTCAATCTTGTGCCAAGTCCTAAATCATTTTATTATCTCATAATGAGAATC
AAGATGTGCCTCATAAAACTCTGCAAATCTAAGGCCAAAAGCTGTGAAAATGACCTTGAA
ATGGGCATGCTGAATTCCAAATTCAGGAAGACTCGCTACCAGGCTGGCACAAGGAATTCT
GAAAACCTAACAGCAAATAACAGTTTCAGCAAGCCGACCAGATACCAGAAAATCATGAAA
CGGCTCATTAAAAGATACGTCCTGAAGGCCCAGGTGGATAGAGAAAACGACGAAGTCAAT
GAAGGTGAACTGAAGGAAATCAAGCAAGATATCTCCAGCCTGCGCTACGAGCTTCTGGAA
GAGAAATCTCAAGCTACCGGTGAGCTGGCAGACCTGATCCAACAGCTCAGCGAGAAATTT
GGAAAGAATTTAAACAAAGACCACCTGCGGGTAAACAAGGGCAAAGACATTTAG
>XM_008691582.2 PREDICTED: Ursus maritimus transient receptor potential cation channel subfamily C member 7 (TRPC7), mRNA
GAGTGGAAATTTGCCCGAGCAAAGCTCTGGCTGTCTTACTTTGATGAAGGAAGAACTCTT
CCTGCTCCTTTCAATCTAGTGCCAAGTCCTAAATCATTTTATTATCTCATAATGAGAATC
AAGATGTGCCTCATAAAACTCTGTAAATCCAAGGCCAAAAGCTGTGAAAATGACCTTGAA
ATGGGCATGCTGAATTCCAAATTCAGGAAGACTCGCTACCAGGCTGGCATGAGGAATTCT
GAAAACCTGACAGCAAATAACAGTTTCAGCAAGCCCACCCGATACCAGAAAATCATGAAG
CGGCTCATAAAAAGATACGTCCTGAAGGCCCAGGTGGATAGAGAAAGTGACGAAGTCAAT
GAAGGTGAACTAAAGGAGATCAAGCAAGATATCTCCAGCCTGCGCTATGAGCTTCTGGAA
GAGAAATCTCAAGCTACTGGGGAGCTGGCAGACCTGATCCAACAGCTCAGTGAGAAATTT
GGAAAGAATTTAAACAAAGACCACCTGAGGGTAAACAAGGGCAAAGACATTTAG
>XM_059416603.1 PREDICTED: Mustela nigripes transient receptor potential cation channel subfamily C member 7 (TRPC7), transcript variant X2, mRNA
GAGTGGAAATTTGCCCGAGCAAAGCTCTGGCTGTCTTACTTTGATGAAGGAAGAACTCTT
CCTGCTCCTTTCAATCTAGTGCCAAGTCCTAAATCATTTTATTATCTCATAATGAGAATC
AAGATGTGCCTCATCAAACTCTGTAAATCCAAGGCCAAAAGCTGTGAAAATGACCTTGAA
ATGGGCATGCTGAATTCCAAATTCAGGAAGACTCGCTACCAGGCTGGGATGAGGAATTCT
GAAAACCTGACAGCAAATAACAGTTTCAGCAAGCCCACCCGGTATCAGAAAATCATGAAG
CGGCTCATAAAGAGATATGTCCTGAAAGCCCAGGTGGACAGAGAAAGTGACGAAGTCAAT
GAAGGTGAACTGAAGGAAATCAAGCAAGATATCTCCAGCCTGCGCTATGAGCTTCTGGAA
GAGAAATCTCAGGCTACTGGGGAGCTGGCAGACCTGATCCAACAGCTCAGTGAGAAATTT
GGAAAGAATTTAAACAAAGACCACCTGAGGGTGAACAAGGGCAAAGACATTTAG
>XM_022493385.1 PREDICTED: Enhydra lutris kenyoni transient receptor potential cation channel subfamily C member 7 (LOC111141056), mRNA
GAGTGGAAATTTGCCCGAGCAAAGCTCTGGCTGTCTTACTTTGATGAAGGAAGAACTCTT
CCTGCTCCTTTCAATCTAGTGCCAAGTCCTAAATCATTTTATTATCTCATAATGAGAATC
AAGATGTGCCTCATCAAACTCTGTAAATCCAAGGCCAAAAGCTGTGAAAATGACCTTGAA
ATGGGCATGCTGAATTCCAAATTCAGGAAGACTCGCTACCAGGCTGGGATGAGGAATTCT
GAAAACCTGACAGCAAATAACAGTTTCAGCAAGCCCACCCGATATCAGAAAATCATGAAG
CGGCTCATAAAGAGATATGTCCTGAAAGCCCAGGTGGATAGAGAAAGTGACGAAGTCAAT
GAAGGTGAACTGAAGGAAATCAAGCAAGATATCTCCAGCCTGCGCTATGAGCTTCTGGAA
GAGAAATCTCAAGCTACTGGGGAGCTGGCAGACCTGATCCAACAGCTCAGCGAGAAATTT
GGAAAGAATTTAAACAAAGACCACCTGAGGGTGAACAAGGGCAAAGACATTTAG
>XM_027606215.2 PREDICTED: Zalophus californianus transient receptor potential cation channel subfamily C member 7 (TRPC7), mRNA
GAGTGGAAGTTTGCCCGAGCCAAGCTCTGGCTGTCTTACTTTGATGAAGGAAGAACTCTT
CCGGCTCCTTTCAATCTAGTGCCAAGTCCTAAATCATTTTATTATCTCATAATGAGAATC
AAGATGTGCCTCATAAAACTCTGCAAATCCAAGGCCAAAAGCTGTGAAAATGACCTTGAA
ATGGGCATGCTGAATTCCAAATTCAGGAAGACTCGCTACCAGGCTGGCATGAGGAATTCT
GAAAACCTGACAGCAAATAACAGTTTCAGCAAGCCCACCCGATACCAGAAAATCATGAAG
CGGCTCATAAAAAGATATGTCCTGAAGGCCCAGGTGGATAGAGAAAGTGACGAAGTCAAC
GAGGGTGAACTGAAGGAAATCAAGCAAGATATCTCCAGCCTGCGCTACGAGCTTCTGGAA
GAGAAATCTCAAGCTACCGGGGAACTGGCAGACCTGATCCAACAGCTCAGTGAGAAATTT
GGAAAGAACTTAAACAAAGACCACCTGAGGGTAAACAAGGGCAAAGACATTTAG
>XM_029941960.1 PREDICTED: Suricata suricatta transient receptor potential cation channel subfamily C member 7 (TRPC7), mRNA
GAGTGGAAGTTTGCCAGGGCGAAGCTCTGGCTGTCTTACTTTGATGAAGGAAGAACTCTA
CCTGCTCCCTTCAATCTTGTGCCAAGTCCTAAATCATTTTATTATCTCATAATGAGAATC
AAGATGTGCCTCATAAAACTCTGCAAATCTAAGGCCAAAAGCTGTGAAAATGACCTTGAA
ATGGGCATGCTGAATTCCAAATTCAGGAAGACTCGCTACCAGGCTGGCATGAGGAATTCT
GAAAACCTAACAGCAAATAACAGTTTCAGCAAGCCCACGAGATACCAGAAAATCATGAAA
CGGCTCATAAAAAGATATGTCCTGAAGGCCCAGGTGGATAGAGAAAATGACGAAGTCAAC
GAAGGTGAACTGAAGGAAATCAAGCAAGATATCTCCAGCCTACGCTATGAGCTTCTGGAA
GAGAAATCTCAAGCGACCGGGGAGCTGGCAGACCTGATCCAACAGCTTAGTGAGAAATTT
GGAAAGAACTTAAACAAAGACCATCTGAGGGTCAACAAGGGCAAAGACATTTAG
>XM_032425311.1 PREDICTED: Phoca vitulina transient receptor potential cation channel subfamily C member 7 (TRPC7), mRNA
GAGTGGAAATTTGCCCGAGCCAAGCTCTGGCTGTCTTACTTTGATGAAGGAAGAACTCTT
CCTGCTCCTTTCAATCTAGTGCCAAGTCCTAAATCATTTTATTATCTCATAATGAGAATC
AAGATGTGCCTCATAAAACTCTGTAAATCCAAGGCCAAAAGCTGTGAAAATGACCTTGAA
ATGGGCATGCTGAATTCCAAATTCAGGAAGACTCGCTACCAGGCTGGCATGAGGAATTCT
GAAAACCTGACAGCAAATAACAGTTTCAGCAAGCCCACCCGATACCAGAAAATCATGAAG
CGGCTCATAAAAAGATACGTCCTGAAGGCCCAGGTGGATAGAGAAAGTGACGAAGTCAAC
GAAGGTGAACTGAAGGAAATCAAGCAAGATATCTCCAGCCTGCGCTATGAGCTTCTAGAA
GAGAAATCTCAAGCTACCGGGGAGCTGGCAGACCTGATCCAACAGCTCAGTGAGAAATTT
GGAAAGAACTTAAACAAAGACCACCTGAGGGTAAACAAGGGCAAAGACATTTAG
>XM_035015043.1 PREDICTED: Mirounga leonina transient receptor potential cation channel subfamily C member 7 (TRPC7), mRNA
GAGTGGAAATTTGCCCGAGCCAAGCTCTGGCTGTCTTACTTTGATGAAGGAAGAACTCTT
CCTGCTCCTTTCAATCTAGTGCCAAGTCCTAAGTCATTTTATTATCTCATAATGAGAATC
AAGATGTGCCTCATAAAACTCTGCAAATCCAAGGCCAAAAGCTGTGAAAATGACCTTGAA
ATGGGCATGCTGAATTCCAAATTCAGGAAGACTCGCTACCAGGCTGGCATGAGGAATTCT
GAAAACCTGACAGCAAATAACAGTTTCAGCAAGCCCACCCGATACCAGAAAATCATGAAG
CGGCTCATAAAAAGATACGTCCTGAAGGCCCAGGTGGATAGAGAAAGTGACGAAGTCAAC
GAAGGTGAACTGAAGGAAATCAAGCAAGATATCTCCAGCCTGCGCTATGAGCTTCTGGAA
GAGAAATCTCAAGCTACCGGGGAGCTGGCAGACCTGATCCAACAGCTCAGCGAGAAATTT
GGAAAGAACTTAAACAAAGACCACCTGAGGGTAAACAAGGGCAAAGACATTTAG
>XM_039242302.1 PREDICTED: Hyaena hyaena transient receptor potential cation channel subfamily C member 7 (TRPC7), mRNA
GAGTGGAAATTTGCCAGGGCAAAGCTCTGGCTGTCTTACTTTGATGAAGGAAGAACTCTA
CCTGCTCCTTTCAATCTTGTGCCAAGTCCTAAATCATTTTATTATCTCATAATGAGAATC
AAGATGTGCCTCATAAAACTCTGCAAATCTAAGGCCAAAAGCTGTGAAAATGACCTTGAA
ATGGGCATGCTGAATTCCAAATTCAAGAAGACTCGCTACCAGGCTGGCATGAGGAATTCT
GAAAACCTAACAGCAAATAACAGTTTCAGCAAGCCCACCAGATACCAGAAAATCATGAAA
CGGCTCATAAAAAGATATGTCCTGAAGGCCCAGGTGGATAGAGAAAATGACGAAGTCAAT
GAAGGTGAGCTGAAGGAAATCAAGCAAGATATCTCCAGCCTGCGCTATGAGCTTCTGGAA
GAGAAATCTCAAGCTACTGGTGAGCTGGCAGACCTGATCCAGCAGCTCAGTGAGAAATTT
GGAAAGAATTTAAACAAAGACCACCTGAGGGTAAACAAGGGCAAAGACATTTAG
>XM_044227302.1 PREDICTED: Neovison vison transient receptor potential cation channel subfamily C member 7 (TRPC7), mRNA
GAGTGGAAATTTGCCCGAGCAAAGCTCTGGCTATCTTACTTTGATGAAGGAAGAACTCTT
CCTGCTCCTTTCAATCTAGTGCCAAGTCCTAAATCATTTTATTATCTCATAATGAGAATC
AAGATGTGCCTCATCAAACTCTGTAAATCCAAGGCCAAAAGCTGTGAAAATGACCTTGAA
ATGGGCATGCTGAATTCCAAATTCAGGAAGACTCGCTACCAGGCTGGGATGAGGAATTCT
GAAAACCTGACAGCAAATAACAGTTTTAGCAAGCCCACCCGGTATCAGAAAATCATGAAG
CGGCTCATAAAGAGATATGTCCTGAAAGCCCAGGTGGATAGAGAAAGTGACGAAGTCAAT
GAAGGTGAACTGAAGGAAATCAAGCAAGATATCTCCAGCCTGCGCTATGAGCTTCTGGAA
GAGAAATCTCAAGCTACTGGGGAGCTGGCAGACCTGATCCAACAGCTCAGTGAGAAATTT
GGAAAGAATTTAAACAAAGACCACCTTAGGGTGAACAAGGGCAAAGACATTTAG
>XM_045489791.1 PREDICTED: Leopardus geoffroyi transient receptor potential cation channel subfamily C member 7 (TRPC7), mRNA
GAGTGGAAATTTGCCAGGGCAAAGCTCTGGCTGTCTTATTTTGATGAAGGAAGAACTCTA
CCTGCTCCTTTCAATCTTGTGCCAAGTCCTAAATCATTTTATTATCTCATAATGAGAATC
AAGATGTGCCTCATAAAACTCTGCAAATCTAAGGCCAAAAGCTGTGAAAATGACCTTGAA
ATGGGCATGCTGAATTCCAAATTCAGGAAGACTCGCTACCAGGCTGGCACAAGGAATTCT
GAAAACCTAACAGCAAATAACAGTTTCAGCAAGCCCACCAGATACCAGAAAATCATGAAA
CGGCTCATTAAAAGATACGTCCTGAAGGCCCAGGTGGATAGAGAAAACGACGAAGTCAAT
GAAGGTGAACTGAAGGAAATCAAGCAAGATATCTCCAGCCTGCGCTACGAGCTTCTGGAA
GAGAAATCTCAAGCTACCGGTGAGCTGGCAGACCTGATCCAACAGCTCAGTGAGAAATTT
GGAAAGAATTTAAACAAAGACCACCTGCGGGTAAACAAGGGCAAAGACATTTAG
>XM_046000290.1 PREDICTED: Meles meles transient receptor potential cation channel subfamily C member 7 (TRPC7), mRNA
GAGTGGAAATTTGCCCGAGCAAAGCTCTGGCTGTCTTACTTTGATGAAGGAAGAACTCTT
CCTGCTCCTTTCAATCTAGTGCCAAGTCCTAAATCATTTTATTATCTCATAATGAGAATC
AAGATGTGCCTCATCAAACTCTGTAAATCCAAGGCCAAAAGCTGTGAAAATGACCTTGAA
ATGGGCATGCTGAATTCCAAATTCAGGAAGACTCGCTACCAGGCTGGCATGAGGAATTCT
GAAAACCTGACAGCAAATAACAGTTTCAGCAAGCCCACCCGATACCAGAAAATCATGAAG
CGGCTCATAAAAAGGTATGTCCTGAAAGCCCAGGTGGATAGAGAAAGTGACGAAGTCAAT
GAAGGTGAACTGAAGGAAATCAAGCAAGATATCTCCAGCCTGCGCTATGAGCTTCTGGAA
GAGAAATCTCAAGCTACTGGGGAGCTGGCAGACCTGATCCAACAGCTCAGCGAGAAATTT
GGAAAGAATTTAAACAAAGACCACCTGAGGGTGAACAAGGGCAAAGACATTTAG
