# Supplementary material for: Molecular evolution of TRPC4 regulatory sequences supports a role in mammalian thermoregulatory adaptation
Source: PeerJ. 2025 Jul 8;13:e19697. doi: 10.7717/peerj.19697 (PMC12248226; doi:10.7717/peerj.19697)
Supplement: Supplemental Information 1 — Required and optional parameters that are read by the codeml package of PAML. This file is for information only, an explicit value must be selected for Model and the dummy file names must be replaced with explicit paths to function. The sequence and guide tree files are in standard formats (FASTA and Newick, respectively). [file peerj-13-19697-s001.zip › input.files/untrimmed.alignments.with.original.accessions/carnivore.trpm2.fas]

>XM_032356773.1 PREDICTED: Mustela erminea transient receptor potential cation channel subfamily M member 2 (TRPM2), transcript variant X10, mRNA
GACCAGATCTGGAAGTTCCAGCGCCACGACCTGATAGAGGAGTACCACGGCAGGCCCCCC
GCGCCGCCCCCCTTCATCCTCCTCAGCCACCTGCACCTGTTCATCAAGAGGGTGGTCCTG
AAGGTGCCCGCCAAGAGGCACAAGCAGCTCAAGAGCAAGCTGGAGAAGAACGAGCAGGCC
GCGCTCCTGTCCTGGGAGGCCTACCTGAAGGAGAATTACCTGCAGAACCAGCGGTACCAG
CAGAAGCAGAGGCCGGAGCAGCAGATTCAAGACATCGGCGAGAAGGTCAACACCGCGGTG
GACCTGCTGGAAATGGAGGGTCGCAAGCGGTCCAGCTCCCTGGAGCAGAGGCTCGCCTCC
CTGGAGGCGCAGGTGGCCCAGACGTCCAGAGCATTGCACTGGGTCATGAAGGCACTGAGG
GACAGTGGCTTTGGCTCAGAGGAGGCCCTCCCCACCCTGGCACCCCAGAAGGCCTCAGAG
GGGCAGGACCGTGAGCTGGACGGCAGGCAGAAGGCGGAGGATGTGGGCGACAGCCACCAC
GTGAACGCCCGGCACCTCCTTTACCCTCACTCCCACGTCACACGTTTCCCCGTGCCCAAC
GAGAAGGTGCCCTGGGAGACGGAGTTTCTCATCTACGACCCGCCCTTTTACACGGACGAC
AAGAAGGACAAGGGCTCGGTGGACCCCGTGGGAAACGCCCCGGAAGCCTTGGCCGGTGTC
AGCTACAACGCCGTGGACGGGCCCACAGACCGGCGGAGCTTCCACGGGCTCTACGTGCTG
CAGGATGGGCTCCCTCTGAACCCCATGGGCCGCACAGGACTGCGTGGGCGAGGGAGCCTT
TGTCGCTTTGGACCCAACCACACGCTGCAGCCCGTGATCACGCGGTCCCTGTCCCTTGGC
GTGCCTCTGGGAGGAGGGGAAGCACCAAGGCCCAGGCCCACAGACAGGCTGGAAACACGT
ATGACCCCACCCAGCATTTCCAAAGAGCGAGCAGCGGAACAGCAGAGCCCAGGGTGGAGG
CGGAACCAGGACGGAGCCATCTGCAGGAAGGGCATCAAGAAAATGCTGGAAGTGCTGGTC
GTGAGGCCCCTGCGCTCGGAGTCCTGGGCCCTGCCAGGGGGCTCCCGGGAGCCGGGGGAG
ATGCTGCCCCGGAAGCTGAAGCAGGTCCTCCGAAGGGAGTTCTGGTCGTCCTTCCAGAAC
TTGCTGATTCAGGGCACCGAGGTGTACAAGGGCTACGTGGACGACCCGAGGAACACAGAC
AACGCCTGGATAGAGACAGTGGCCGTCAGCATCCACTTCTCAGACCAGAGCGACATGGAT
CTGAAGAGGCTGAACTCTCACCTGCACACCTGCGACCCCGGGATGTCCGTCCAGTGGCAG
GTCGTGGACAAGCGCATTCCGCTCTACGCCAACCACAAGACCATCCTCCAGAAGGTGGCC
GCTCTGTTTGGGGCTTTCTATTGA
>XM_022516036.1 PREDICTED: Enhydra lutris kenyoni transient receptor potential cation channel subfamily M member 2 (LOC111155711), transcript variant X2, mRNA
GACCAGATCTGGAAGTTCCAGCGCCACGACCTGATAGAGGAGTACCATGGCAGGCCGCCA
GCACCGCCCCCCTTCATCCTCCTCAACCACCTGCACCTGTTTGTCAAGAGGATGGTCCTG
AAGGTGCCCGCCAAGAGGCACAAGCAGCTCAAGAGCAAGCTGGAGAAGAACGAGGAGGCC
GCCCTCCTGTCCTGGGAGATCTACCTGAAGGAGAATTACCTGCAGAACCAGCGGTACCAG
CAGAAGCAGAGGCCGGAGCAGCAGATTCAAGACATCGGCGAGAAGGTCAACACCGTGGTG
GACCTGCTGGAAATGGAGGGTCGCAAGCGGTCCAGCTCCCTGGAGCAGAGGCTTGCCTCC
CTGGAGGCGCAGGTGGCCCAGACGTCCAGAGCATTGCACTGGGTCATGAAGGCACTGAGG
GACAGTGGCTTTGGCTCAGAGGAGGGCCTCCCCACCCTGGCACCCCAGAAGGCCTCAGAG
GGGCAGGACAGTGAACTGGACGGCAGGCAGAAGGCGGAGGATGTGGGCGACAGCCACCAC
GTGAATGCCCGGCACCTCCTTTACCCTCACTCCCATGTCACACGTTTCCCTGTGCCCAAC
GAGAAGGTGCCCTGGGAGATGGAGTTTCTCATCTACGACCCGCCCTTTTACACGGACGAC
AGGAAGGACAACGGCTTGGTGGACCCCATGGGAAATGCCCCGGAAGCCTTGGCCAGCATC
AGCTACAACACCGTGGACGGGCCCACAGACCGGCGGAGCTTCCACGGGCTCTATGTGGTG
CAGGACGGGCTCCCTCTGAACCCCATGGGCCGCACAGGACTGCGCGGGCGAGGGAGCCTT
TGTCGCTTCGGACCCAACCACACGCTGCAGCCCGTGATCACGCGGTGGAGGCGGAACCAG
GACGGAGCCATCTGCAGGAAGGGCATCAAGAAAATGCTGGAAGTGCTGGTTGTGAGGCCC
CCGCGCTCGGAGTCCTGGGCCCTGCCAGGGGGCTCCCGAGAACCGGGAGAGATACTGCCC
CGGAAGCTGAAGCAGGTCCTCCGAAGGGAGTTCTGGTCTTCCTTCCAGAACTTGCTGATT
CAGGGCACCGAGGTGTACAAGGGGTACGTGGACGACCCAAGGAACACAGACAACGCCTGG
ATAGAGACAGTGGCCCTCAGCATCCACTTCCCAGACCAGAGTGACATGGATCTGAAGAGG
CTGAACTCTCACCTGCACACCTGCGACCCTGGGATGTCCGTCCAGTGGCAGGTCGTGGAC
AAGCGCATCCCGCTGTATGCCAACCACAAGACCATCCTCCAGAAGGTGGCCGCTCTGTTT
GGGGCTTTCTATTGA
>XM_029938829.1 PREDICTED: Suricata suricatta transient receptor potential cation channel subfamily M member 2 (TRPM2), transcript variant X12, mRNA
GACCAGATCTGGAAGTTCCAGCGCCACGACCTGATAGAGGAGTACCAGGGCAGGCCCCCC
GCGCCGCCCCCCTTCATCGTCCTCAGCCACCTGCATCTCTTCATCAAGAGGGTGGTCCTG
AAGATACCCGCCAGGAGGCGCAAGCAGCTCAAGAACAAGCTGGAGAAGAACGAGGAGGCC
GCGCTCCTGTCCTGGGAGATCTACCTGAAAGAGAGCTACCTGCAGAACCAGCAGTACCAG
CAGAAGCAGCGGCCTGAGCAGAAGATTCAAGATATTGGCAATAAGATCAGCACCGTGGTG
GACCTGCTGGAAATGGAGAGTCTGAAGCGGTCAGGCTCCACGGGGCAGAGACTGGCCTCC
CTGGAGGAGCAGGTGGCGCAGATGTCCAGAGCGCTGCACTGGGTCATTAAGGCCCTGAGG
GACGGAGGCTTCGGCTCAGAGGAGGGCATCCCGGCCCCGGCCCCCCAGAAGGCCTCAGAG
GGGCAGGACCTCGAGCTGGACGGCAGGCAGGAGGAGGAGGATGTGGGCGACAGCCACCAC
GTGAACGCCCGGCACCTCCTGTACCCCGACTCCCACGTCACGCGCTTCCCGGTGCCCAAC
GAGAAGGTGCCCTGGGAGACGGAGTTTCCCATCTACCAGCCGCCCTTCTACACAGACGAC
AGGAAGGACAAGGGCTTCGTGGACCCCGCGGGAAGTGCCCGTGAGCCTCCGTCCGGGATC
AGCTACAATGCCGTGGATGGACCCACAGACCGGAGGAGTTTCCACGGGGTCTACGCAGTG
CAGGACGGGCTCCCTCTGAACCCCATGGGCCGCACGGGACTGCGCGGGCGCGGAGCCCTG
GGTTGCTTTGGACCCAACCACACGCTGCAGCCTGTGATCACCCGGTGGAGGCGGAACCAG
GACGGAGCCATCTGCAGGAAAAGCATCAAGAAAATGCTGGAAGTGCTGGTTGTGAAGCAC
CCCCTCTCGGAGCACTGGGCCTTGCCAGGGGGCTCCCGGGACCCGGGAGAGATGCTGCCC
CGGAAGCTGAAGCAGGTCCTCCGTAGAGAGTTCTGGTCTTCCTTCCAGAACCTGCTGACG
CAGGGCACAGAGGTGTACAAAGGGTATGTGGACGACCCGAGGAACACAGACAATGCCTGG
ATTGAGACCGTGGCCATCAGCATCCACTTCCCAGACCAGAGCGACATGGATCTGAAGAGA
CTGAACTCTCACCTGCATGCCTGTGACCCCGGGATGTCCGTCCGATGGCAGGTCGTGGAC
AAGCGCATCCCGCTGTACGCCAACCACAAGACCATCCTCCGGAAGGTGGCCGCTCTATAC
GGGGCCTTCTACTGA
>XM_057306754.1 PREDICTED: Ursus arctos transient receptor potential cation channel subfamily M member 2 (TRPM2), transcript variant X1, mRNA
GACCAGATCTGGAAGTTCCAGCGGCACGACCTCATAGAGGAGTACCACAGCCGGCCCCCC
GCGCCGCCCCCTTTCATCCTCCTCAGCCACCTGCACCTGGTCATCAAGAGGGTGGTCCTC
AAGATTCCTGCCAAGAGGCACAAGCAGCTCAAGAGCAAGCTGGAGAAGAACGAGGAATCT
GCCCTCTTGTCCTGGGAGACCTACCTGAAGGACAACTACCTGCAGAACCAGCAGTGCCAG
CACAAGCAGAGGCCCGAGCGGCAGATTCAAGACATCGGCAATAGGGTCAACACCGTGGTG
GACCTGCTGGAAAGGGAAAGTCTGAAGCGGTCAGGCTCCATGGAGCAGAGGCTGGCCTCC
CTGGAGGCACAGGTGGCCCAGACGTCCAGAGCATTGCACTGGATCATGACGGCGCTGAGG
GACAGTGGCTTTGGCTCAGAGGAGGGCGTCCCCACCCTGGCACCCCAGAAGGCCTCGGAG
GGGCAGGACCACGAGCTGGACAGCAGGCAGAAAGCAGATGCTGTGGGCGACACCCACCAT
GTGAACGCCCGGCACCTCCTGTACCCCGACTCCCACGTCACCCGTTTCCCCGTGCCCAAC
GAGAAGGTGCCCTGGGACACGGAGTTTCTCATCTACGACCCGCCCTTTTACACGGACGAC
AGGAAGGACAAGGGCTTGGTAGACCCCGTGGGAAACGCCCTGGAAGCCTTGGCTGGGATC
AGCTACAACGCCGTGGACGGACCCATAGACCGGCGGAGCTTCCACGGGCTCTACGCGGTT
CAGGAAGCGCTCCCTCTGAACCCCATGGGCCGCACAGGACTGCGCGGGCGAGGAAGCCTT
GGTTGGTTCGGACCCAACCACACGCTGCAGCCTGTGATCACCCGGTGGAGGCGGAATCAG
GATGGAGCCATCTGCAGGAAGAGCATAAAGAAAATGCTGGAAGTGCTGGTCGTGAAGCAC
CCCCTCTCGGAATCCTGGGCCCTGCCGGGGGGCTCCCGGGAACCAGGAGAGATGCTGCCC
CGGAAGCTGAAGCGGGTCCTCCGTCGAGAGTTCTGGTCTTCCTTCCAGAACTTGCTGGTT
CAGGGCACTGAGGTGTACAAGGGGTACGTGGACGACCCACGGAACACGGACAATGCCTGG
ATTGAGACAGTGGCCATCAGCATCCACTTCCCAGACCAGAGTGACATGGATCTGAAGAGG
CTGAACTCTCACCTGCACACCTGTGACCCCGGGATGTCCGTCCAGTGGCAGGTCGTGGAC
AAGCGCATCCCGCTGTATGCCAACCACAAGACCATCCTCCAGAAGGTGGCCGCTCTGTTT
GGGGCTTTCTACTGA
>XM_045501189.1 PREDICTED: Leopardus geoffroyi transient receptor potential cation channel subfamily M member 2 (TRPM2), transcript variant X20, mRNA
GACCAGATCTGGAAGTTCCAGCGTCACGACCTGATAGAGGAGTACCAGGGCAGGCCCCCC
GCGCCGCCCCCCTTCATCCTCCTCAGCCACCTGCATCTCTTCATCAAGAGGGTGGTCCTG
AAGATCCCCGCCAGGCGGCGCAAGCAGCTCAAGAGCAAGCTGGAGAAGAACGAGGAGGCC
GCCCTTCTGTCCTGGGAGATCTACCTGAAAGAGAGCTACCTGCAGAACCAGCAGTACCAG
CAGAAGCAGAGGCCGGAGCAGAAGATTCAAGACATTGGCAATAAGGTCAGCACCATGGTG
GACCTGCTGGAAATGGAAAGTCTGAAGCGCTCAGGCTCCATGGAGCAGAGACTGGCCTCC
CTGGAGGAGCAGGAGTTTCTTTGCTCTGGGAGGAGCAAGAACCATGGGGAGCCTCGGTGG
GCAGTCACGCACCACCTTCCTGCGGCTCAGGTGGCCCAGACGTCCAGAGCGCTGCACTGG
GTCATGAAGGCCCTGAGGGACGGCGGCTTCGGTTCAGAGGAGGGCATCCCCGCCCCGGCA
CCCCAGAAGGCCTCGGAGGGGCAGGACCTCGAGCCGGACGGCAGACAGGAGGAGGAGGAC
GTGGGCGACACCCACCACGTGAACGCCCGGCACCTCCTGTACCCCAACTCCCACGTCACC
CGTTTCCCCGTGCCCAACGAGAAGGTGCCCTGGGAGACGGCGTTTCTCATCTACGACCCG
CCCTTTTACACAGACGACAGGAAGGACAGGGGCTTGGTGGACCCCGTGGGAAACGCCCTG
GAGCCTCTGTCCGGGATCAGCTACAACGCCGTGGACGGACCCATAGACCGGCGGAGCTTC
CACGGGGCCTACGTGGTTCAGGACGGGCTCCCTCTGAACCCCATGGGCCGCACAGGACTG
CGTGGACGTGGAAGCCTCTGTTGCTTTGGACCCAACCACACGCTGCAGCCTGTGATCACC
CGGTGGAGGCGGAACCAGGGTGGAGCCATCTGCAGGAAAAGCATAAAGAAAATGCTCGAA
GTGCTGGTCGTAAAGCACTCCCTCTCAGAACACTGGGCCTTGCCAGGGGGCTCCCGGGAA
CCAGGAGACATACTGCCCCGGAAGCTGAAGCAGGTCCTCCGTAGAGAGTTCTGGTCTTCC
TTCCAGAACTTGCTGACGCAGGGCACAGAGGTATACAGAGGGTACGTGGACGACCCAAGG
AACACGGACAACGCCTGGATTGAGACCGTGGCCGTCAGCATCCACTTCTCAGACCAGAGT
GACATGGACCTGAAGAGGCTGAATTCTCACCTGCATGCCTGTGACCCCGGGATGTCCGTC
CGATGGCAGGTCGTGGACAGGCGCATCCCGCTGTATGCCAACCACAAGACCATCCTCCAG
AAGGTGGCCACTCTGTATGGGGCTTTCTACTGA
>XM_053902981.1 PREDICTED: Panthera pardus transient receptor potential cation channel subfamily M member 2 (TRPM2), transcript variant X8, mRNA
GACCAGATCTGGAAGTTCCAGCGTCACGACCTGATAGAGGAGTACCAGGGCAGGCCCCCC
GCGCCGCCCCCCTTCATCCTCCTCAGCCACCTGCATCTCTTCATCAAGAGGGTGGTCCTG
AAGATCCCCGCCAGGCGGCGCAAGCAGCTCAAGAGCAAGCTGGAGAAGAACGAGGAGGCC
GCCCTTCTGTCCTGGGAGATCTACCTGAAAGAGAGCTACCTGCAGAACCAGCAGTACCAG
CAGAAGCAGAGGCCGGAGCAGAAGATTCAAGACATTGGCAATAAGGTCAGCACCATGGTG
GACCTGCTGGAAATGGAAAGTCTGAAGCGCTCAGGCTCCATGGAGCAGAGACTGGCCTCC
CTGGAGGAGCAGGTGGCCCAGATGTCCAGAGCGCTGCACTGGGTCATGAAGGCCCTGAGG
GACGGTGGCTTCGGCTCAGAGGAGGGCATCCCCGCCCCGGCACCCCAGAAGGCCTCAGAG
GGGCAGGACCTCGAGCCGGACGGCAGACAGGAGGAGGAGGACGTGGGCGACACCCACCAC
GTGAACGCCCGGCACCTCCTGTACCCCAACTCCCACGTCACCCGTTTCCCCGTGCCCAAC
GAGAAGGTTCCCTGGGAGACGGCGTTTCTCATCTACGACCCGCCCTTTTACACAGACGAC
AGGAAGGACAGGGGCTTGGTGGACCCCGTGGGAAACGCCCTGGAGCCTCTGTCTGGGATC
AGCTACAACGCCGTGGACGGACCCATAGACCGGCGGAGCTTCCACGGGGTCTACGTGGTT
CAGGACGGGCTCCCTCTGAACCCCATGGGCCGCACAGGACTGCGTGGACGTGGAAGCCTC
GGTTGCTTTGGACCCAACCACACGCTACAGCCTGTGATCACCCGGTGGAGGCGGAACCAG
GATGGAGCCATCTGTAGGAAAAGCATAAAGAAAATGCTCGAAGTGCTGGTCGTAAAGCAC
TCTCTCTCAGAACACTGGGCCTTGCCAGGGGGCTCCCGGGAACCAGGAGAGATACTGCCC
CGGAAGCTGAAGCAGGTCCTCCGTAGAGAGTTCTGGTCTTCCTTCCAGAACTTGCTGACG
CAGGGCACAGAGGACAGTCGAGGCGGGTGTGGATGCCAAGCCAGAGACCAGGAGGGAGCT
GAGGGAGGCGCGGACCCCGCGGTATACAGAGGGTACGTGGACGACCCGAGGAACACGGAC
AACGCCTGGATTGAGACCGTGGCCATCAGCATCCACTTCTCAGACCAGAGCGACATGGAC
CTGAAGAGGCTGAACTCTCACCTGCATGCCTGTGACCCCGGGATGTCCGTCCGATGGCAG
GTCGTGGACAGGCGCATCCCGCTGTATGCCAACCACAAGACCATCCTCCAGAAGGTGGCC
ACTCTGTATGGGGCTTTCTACTGA
>XM_038461732.1 PREDICTED: Canis lupus familiaris transient receptor potential cation channel subfamily M member 2 (TRPM2), transcript variant X12, mRNA
GACCAGATCTGGAAGTTCCAGCGCCACGACCTGATAGAGGAGTACCACGGCAGGCCCCCC
GCGCCGCCCCCCTTCATCCTGCTCAGCCACCTGCACCTGTTCATCAAGAGGGTCGTGCTG
AAGATACCCGCCAAGAGGCACAAGCAGCTCAACCAAGCTGAGAAGAACGAGGAGGCCGCC
CTCCTGTCCTGGGAGATCTACCTCAAAGAGAACTACCTGCAGAACCAGCAGTACCAGCAG
AAGCAGAGGCCGGAGCAGCAGATTCAAGACATCCGCGATAAGGTCAGCACCGTGGTGGAC
CTGCTGGAGAGGGAGAGCCTGAAGCAGTCAGGCCTCGTGGAGCAGAGACTGGCCTCCCTG
GAGGAGCAAATGGCCCAGACGTCCAGAGCATTGCACTGGATCGTGAAGGCCCTGAGAGAC
AGTGGCTTTGGCTCCGAGGAGGGCTTCCCCACCCTGGCACCCCAGAAGGCCTCCCTGGGG
CGGGACCGTGAGCCGGACGGCGGACACAAGGCGGAGGACGCGGGCGACACCCACCACGTG
AACGCCCGGCACCTCCTCTACCCCAACTCCCACGTCACGCGGTTCCCAGTGCCCAACGAG
AAGGTGCCCTGGGAGACGGACTTTCTCATCTACGACCCGCCCTTTTACACGGACGACAGG
AAGGACAAGGGCTTGGTGGACCCCGTGGGAAATGCCCTGGAACCCCTGGCCGGGATCACC
TACAACGCCGTGGATGGGCCTATAGACCGGCGGAGCTTCCACGGGGTCTACGCGGTCCAG
GACGGGCTCCCTCTGAACCCCATGGGCCGCACGGGACTGCGTGGGCGTGGAAGCCTCAGT
TGCTTTGGACCCAACCACACGCTGCAGCCTGTGATCACCCGGTGGAGGCGGAACCAGGAC
GGAGCCATCTGCAGGAAGAGCATAAAGAAAATGCTGGAGGTGCTGGTGGTGAAGCACCCC
GTCTCAGAGTCCTGGGCCTTGCCAGGGGGCTCTCGGGAACCGGGAGAGATCCTGCCCCGG
AAGCTGAAGCAGGTCCTCCGTCGAGAGTTCTGGTCTCCCTTCCAGAACTTGCTGATACAG
GGCACGGAGGTGTACAAGGGGTACGTGGACGACCCCAGGAACACGGACAACGCCTGGATT
GAGACAGTGGCCATCAGCATCCACTTCCCAGACCAGAGCGACATGGATCTGAAGAGGCTG
AACTCTCACCTGCACACCTGTGACCCCGGGATGTCCGTCCAATGGCAGGTGGTGGACAAG
CGCATCCCACTGTATGCCAACCACAAGACCATCCTCCAGAAGGTGGCCGCTCTGTTCGGG
GCTTTCTACTGA
>XM_012565956.1 PREDICTED: Odobenus rosmarus divergens transient receptor potential cation channel, subfamily M, member 2 (TRPM2), mRNA
GACCAGATCTGGAAGTTCCAGCGCCACGACCTGATAGAGGAATACCACGGCAGGCCCCCC
GCGCCGCCCCCCTTCATCCTCCTCAGCCACCTGCACCTGTTCATCAAGAGGGTCGTCCTG
AAGATACCCGCCAAGAGGCACAAGCAGCTCAAGAGCAAGCTGGAGAAGAACGAGGAGGCC
GCCCTTCTGTCCTGGGAGATCTACCTGAAGGAGAACTACCTGCAGAACCAGCAGTACCAG
CAGAAGCAGAGGCCCGAGCAGCGGATACAAGACATCAGCGATAAGGTCAACACTGTGGTG
GACCTGCTGGAGATGGAAAGTCTGAAGCGGTCTGGCTCCATGGAGCAGAGACTGTCCTCC
CTGGAGGAGCAGGTGGCCCAGACGTCCAGAGCATTGCATTGGATCATGAAGGCGCTGAGG
GACGGTGGCTTTGGCTCAGAGGAGGGCCTCCCCACCCTGGCACCCCAGAAGACCTCAGAG
GGGCAGGACCATGAGCTGGACGGCAGGCAGAAGGCAGAAGATGTGGGTGACACCCACCAC
GTGAACGCCCGGCACCTCCTCTACCCCAACTCCCATGTCACGCGTTTCCCCGTGCCCAAC
GAGAAGGTGCCCTGGGAGACGGAGTTTCTCATCTACGACCCACCCTTTTACACGGACGAC
AGGAAGGACAAGGGCTTGGTGGACCCCGTGGGAAACGCCCTGGAAGCCTTGGCTGGCATC
AGCTACAACGCCGTGGATGGGCCCATAGACCGGCGGAGCTTCCACGGGCTCTACACGGTT
CAGGATGGGCTCCCTCTGAACCCCATGGGCCGCACAGGACTGCGCGGACGGGGAAGCCTT
GGTTGTTTGGGACCCAACCACACACTGCAGCCTGTGATCACCCGGTGGAGGCGGAACCAG
GATGGCGCCATCTGCAGGAAGAGCATAAAGAAAATGCTGGAGGTGCTGGTCGTGAAGCAT
CTGCTCTCGGAATCCTGGGCCCTGCCAGGGGGCTCTTGCGAACCGGGAGAGATACTGCCC
CGGAAGCTGAAGCAGGTCCTCCGCAGAGAGTTCTGGTCTTCCTTCCAGAACTTGCTGATT
CAGGGCACCGAGGTGTACAAGGGGTACGTGGACGACCCAAGGAACACAGACAACGCCTGG
ATTGAGACGGTGGCCGTCAGCATCCACTTCCCGGACCAGAGCGACATGGACCTGAAGAGG
CTGAACTCTCACCTGCACACCTGTGACCCCAGGATGTCTGTCCAGTGGCAGGTCGTGGAC
AAGCGCATCCCGCTGTATGCCAACCACAAGACCATCCTCCAGAAGGTGGCCACTCTGTTT
GGGGCTTTCTATTGA
>XM_045902362.2 PREDICTED: Mirounga angustirostris transient receptor potential cation channel subfamily M member 2 (TRPM2), mRNA
GACCAGATCTGGAAGTTCCAGCGCCACGACCTAATAGAGGAGTACCACAGCAGGCCCCCC
GCGCCGCCCCCCTTCATCCTCCTCAGCCACCTGCACCTGTTCATCAGGAGGGTCATCCTG
AAGATACCCGCCAAGAGGCACAAGCAGCTCAAGAGCAAGCTGGAGAAGAACGAGGAGGCC
GCCCTTCTGTCCTGGGAGATCTACCTGAAGGAGAACTACCTGCAGAACCAGCAGTACCAG
CGGAAGCAGAGGCCTGAACAGCAGATACAAGACATCGGCCATAAGGTCAACACCGCGGTG
GACCTGCTGGAGATGGAAAGTCTGAAGCGGTCAGGCTCCATGGAGCAGAGACTGTCCTCC
CTGGAGGAGCAGGTGGCCCAGATGTCCAGAGCATTGCACTGGATCATGAAGGCGCTGAGG
GATGGTGGCTTTGGCTCAGAAGAGGGCCTCCCCACCCTGGCACCCCAGAAGACCTCAGAG
GAGCAGGACCATGAGCTGGACGGCAGGCAGAAGGCAGAAGACGTGGGCGACACCCACCAC
GTGAACGCCCGGCACCTCCTCTACCCCAACTCCCACGTCACGCGTTTCCCCGTGCCCAAC
GAGAAGGTGCCCTGGGAGACGGAGTTTCTCATCTATGACCCACCCTTTTACACGGATGAC
AGGAAGGACAAGGCCTTGGTGGACCCCGTGGGAAACGCCCTGGAAGCCTTGGCCAGCATC
AGCTACAACACCGTGGACGGGCCCATAGACCGGCGGAGCTACCACGGGCTCTACGTGGTT
CAGGACGGGCTCCCTCTGAACCCCATGGGCCGCACAGGACTGCGTGGGCGGGGAAGCCTT
GGTTGTTTGGGACCCAACCACACACTGCAGCCTGTGATCACCCGGTGGAGGCGGAACCAG
GATGGCGCCATCTGCAGGAAGAGCATAAAGAAAATGCTGGAGGTGCTGGTCGTGAAGCAT
CCGCTCTCGGAAGCCTGGGCCCTGCCAGGGGGCTCCCGCGAACCAGGAGAGATACTGCCC
CGGAAGCTGAAGCAGGTCCTCCGCAGAGAGTTCTGGTATTCCTTCCAGAACTTGCTGATT
CAGGGCACTGAGGTGTACAAGGGGTACGTGGACGACCCAAGGAACACGGACAACGCCTGG
ATTGAGACGGTGGCCATCAGCATCCACTTCCCAGACCAGAGCGACATGGACCTGAAGAGG
CTGAACTCTCACCTGCACTCCTGTGACCCCGGGATGTCCGCCCAGTGGCAGGTCGTGGAC
AAGCGCATCCCGCTGTATGCCCACCACAAGACCATCCTCCAGAAGGTGGCCACTCTGTTT
GGGGCTTTCTACTGA
>XM_032392570.1 PREDICTED: Phoca vitulina transient receptor potential cation channel subfamily M member 2 (TRPM2), transcript variant X12, mRNA
GACCAGATCTGGAAGTTCCAGCGCCACGACCTAATAGAGGAGTACCACAGCAGGCCCCCC
GCGCCGCCCCCCTTCATCCTCCTCAGCCACCTGCACCTGTTCATCAGGAGGGTCGTCCTG
AAGATACCCGCCAAGAGGCACAAGCAGCTCAAGAGCAAGCTGGAGAAGAACGAGGAGGCC
GCCCTTCTGTCCTGGGAGATCTACCTGAAGGAGAACTACCTGCAGAACCAGCAGTACCAG
CAGAAGCAGAGGCCCGAACAGCAGATACAAGACATCGGCGATAAGGTCAACACCGCGGTG
GACCTGCTGGAGATGGAAAGTCTGAAGCGGTCAGGCTCCATGGAGCAGAGACTGTCCTCC
CTGGAGGAGCAGGTGGCCCAGATGTCCAGAGCATTGCACTGGATCATGAAGGCGCTGAGG
GATGGTGGCTTTGGCTCAGAGGAGGGCCTCCCCACCCTGGCACCCCAGAAGACCTCAGAG
GGGCAGGACCATGAGCTGGACGGCAAGCAGAAGGCAGAAGACGTGGGCGACACCCACCAC
GTGAATGCCCGGCACCTCCTCTACCCCAACTCTCACGTCACGCGTTTCCCCGTGCCCAAC
GAGAAGGTGCCCTGGGAGACGGAGTTTCTCATCTACGACCCACCCTTTTACACGGACGAC
AGGAAGGACAAGGGCTTGGTGGACCCCGTGGGAAACGCCCTGGAAGCCTTGGCTGGCATC
AGCTACAACGCCGTGGACGGGCCCATAGACCGGCGGAGCTTCCACGGGCTCTACGCGGTT
CAGGACGGGCTCCCTTTGAACCCCATGGGCCGCACGGGACTGCGTGGGCGGGGAAGCCTT
CGTTGTTTGGGACCCAACCACACACTGCAGCCTGTGATCACCCAGTGGAGGCGGAACCAG
GATGGCGCCGTCTGCAGGAAGAGCGTAAAGAAAATGCTGGAGGTGCTGGTCGTGAAGCCT
CCGCTCTCGGAATCCTGGGCCCTGCCAGGGGGCTCCCGCGAACCAGGAGAGATACTGCCC
CGGAAGCTGAAGCAGGTCCTCCGCAGAGAGTTCTGGTATTCCTTCCAGAACTTGCTGATT
CAGGGCACTGAGGTGTACAAGGGGTACGTGGACGACCCAAGGAACACGGACAACGCCTGG
ATTGAGACGGTGGCCATCAGCATCCACTTCCCAGACCAGAGCGACATGGACCTGAAGAGG
CTGAACTCTCACCTGCACTCCTGTGACCCGGGGATGTCCGCCCAGTGGCAGGTCGTGGAC
AAGCGCATCCCGCTGTATGCCCACCACAAGACCATCCTCCAGAAGGTGGCCACTCTGTTT
GAGGCTTTCTACTGA
>XM_027585329.2 PREDICTED: Zalophus californianus transient receptor potential cation channel subfamily M member 2 (TRPM2), transcript variant X17, mRNA
GACCAGATCTGGAAGTTCCAGCGCCACGACCTGATAGAGGAGTACCACGGCAGGCCCCCC
GCGCCGCCCCCCTTCATCCTCTTCAGCCACCTGCACCTGTTCATCAAGAGGGTCGTCCTG
AAGATACCCGCCAAGAGGCACAAGCAGCTCAAGAGCAAGCTGGAGAAGAACGAGGAGGCC
GCCCTTCTGTCCTGGGAGATCTACCTGAAGGAGAACTACCTGCAGAACCAGCAGTACCAG
CAGAAGCAGAGGCCCGAGCAGCGGATACAAGACATCAGTGATAAGGTCAACACTGTGGTG
GACCTGCTGGAGATGGAAAGTCTGAAGCGGTCTGGTTCCATGGAGCAGAGACTGTCCTCC
CTGGAGGAGCAGGTGGCCCAGACGTCCAGAGCATTGCACTGGATCATGAAGGCGCTGAGG
GACGGTGGCTTTGGCTCAGAGGAGGGCCTCCCCACCCTGGCACCCAAGACGACCTCAGAG
GGGCAGGACCATGAGCTGGACGGCAGGCAGAAGGCAGAAGATGTGGGCGACACCCACCAC
GTGAACGCCCGGCACCTCCTCTACCCCAACTCCCACGTCACGCGTTTCCCCGTGCCCAAC
GAGAAGGTGCCCTGGGAGACGGAGTTTCTCATCTATGACCCACCCTTTTACACGGACGAC
AGGAAGGACAAGGCCTCGGTGGACCCCATGGGAAACGCCCTGGAAGCCTTGGCTGGCATC
AGCTACAACGCCGTGGATGGGCCCATAGACCGGCGGAGCTTCCACGGGCTCTACGCGGTT
CAGGATGGGCTCCCTCTGAACCCCATGGGCCGCACAGGACTGCGTGGGCGGGGAAGCCTT
GGTTGTTTGGGACCCAACCACACACTGCAGCCTGTGATCACCCGGTGGAGGCGGAACCAG
GATGGCGCCATCTGCAGGAAGAGCATAAAGAAAATGCTGGAGGTGCTGGTCGTGAAGCAC
CTGCTCTCGGAATTCTGGGCCCTGCCAGGGGGCTCTCGCGAACCAGGAGAGATCCTGCCC
CGGAAGCTGAAGCAGGTCCTCCGCAGAGAGTTCTGGTCTTCCTTCCAGAACTTGCTGATT
CAGGGCACCGAGGTGTACAAGGGGTACGTGGACGACCCAAGGAACACGGACAACGCCTGG
ATTGAGACGGTGGCCATCAGCATCCACTTCCCAGACCAGAGCGACATGGACCTGAAGAGG
CTGAACTCTCACCTGCACACCTGTGACCCCAGGATGTCTGTCCAGTGGCAGGTCGTGGAC
AAGCGCATCCCGCTGTATGCCAACCACAAGACCATCCTCCAGAAGGTGGCCACTCTGTTT
GGGGCTTTCTATTGA
>XM_039245489.1 PREDICTED: Hyaena hyaena transient receptor potential cation channel subfamily M member 2 (TRPM2), transcript variant X7, mRNA
GACCAGATCTGGAAGTTCCAGCGCCATGACCTGATAGAGGAGTACCATGGCAGGCCCCCC
GCGCCGCCCCCCTTCATCCTCCTCAGCCACCTGCACCTCTTCATCAAGAGGGCCGTCCTC
AAGATACCCGCCAGGCGGCGCAAGCAGCTCAAGAGCAAGCTGGAGAAGAACGAGGAGGCT
GCCCTTCTGTCCTGGGAGATGTACCTGAAAGAGAGCTACCTGCAGAGCCAGCAGCACCAG
CAGAAGCAGAGGCCGGAGCAGAAGATTCAAGACATTGGCAATAAGATCAGCACCGTGGTG
GACCTGCTGGAAATGGAAAGTCTGAAGCGGTCGGGCTCTACTGGGCAGAGACTGGCGTCC
CTGGAGGAGCAGGTGGCCCAGATGTCCAGAGCGCTGCACTGGGTCGTGAAGGCCCTGAGG
GACAGCGGCTTCGGCTCAGAGGAGGGCGTCCCCGCCCCAGCACCCCAGAAGGCCTCCGAG
GGGCAGGACCTCGAGCTGGACGGCAGGCAGAAGGAGGAGGGCGTGGGCGACCCCCACCAC
GTGAGCGCCCGGCACCTCCTGTACCCCAGCTCCCACGTCACGCGTTTCCCGGTGCCCAAC
GAGAAGGTGCCCTGGGAGACGGAGTTTCTCATCTACGACCCGCCCTTTTACACCGACGAC
AGGAAGGACAAGGGCTTGGTGGACCCCGTGGGGAACACCCTGGAGCCTCTGTCCAGGATC
AGCTACAACGCCGTGGACGGGCCCACAGACCGGAGGAGCTTCCACGGGGTCTACGCGGTT
CAGGACGGGCTCCCTCTGAACCCTATGGGCCGCACAGGACTGCGCGGGCGCGGAGCCCTC
GGTTGCTTCGGACCCAACCACACGCTGCAGCCTGTGATCACCCGGTGGAGGCGGAACCAG
GACGGAGCCATCTGCAGGAAGAGCATCAAGAAAATGCTCGAAGTGCTGGTGGTGAAGCAC
TCCCTCTCGGAACACTGGGCCTTGCCAGGGGGCTCCCGGGACCCAGGAGAGATACTGCCC
CGGAAGCTGAAGCAGGTCCTCCGTAGAGAGTTCTGGTCTTCCTTCCAGAACTTGCTGACA
CAGGGCACAGAGGTGTACAAAGGGTACGTGGACGACCCAAGGAACACGGACAACGCCTGG
ATTGAGACCGTGGCCATCAGCATCCACTTCTCAGACCAGAGCGACATGGATCTGAAGAGG
CTGAACTCTCACCTGCATGCCTGTGACCCCGGGACGGCCGTCCGATGGCAGGTTGTGGAC
AAGCGCATCCCGCTGTACGCCAACCACAAGGCCATCCTCCAGAAGGTGGCCGCTTTGTAC
GGGGCGTTCTACTGA
