# Supplementary material for: Molecular evolution of TRPC4 regulatory sequences supports a role in mammalian thermoregulatory adaptation
Source: PeerJ. 2025 Jul 8;13:e19697. doi: 10.7717/peerj.19697 (PMC12248226; doi:10.7717/peerj.19697)
Supplement: Supplemental Information 1 — Required and optional parameters that are read by the codeml package of PAML. This file is for information only, an explicit value must be selected for Model and the dummy file names must be replaced with explicit paths to function. The sequence and guide tree files are in standard formats (FASTA and Newick, respectively). [file peerj-13-19697-s001.zip › input.files/untrimmed.alignments.with.original.accessions/carnivore.trpv1.fas]

>XM_004412121.2 PREDICTED: Odobenus rosmarus divergens transient receptor potential cation channel, subfamily V, member 1 (TRPV1), transcript variant X1, mRNA
ATGGGTGAGACTGTCAACAAGATCGCACAGGAGAGCAAGAACATCTGGAAGCTACAGAGA
GCTATCACCATCCTGGACACAGAGAAGAGCTTCCTTAAGTGTATGAGGAAGGCCTTCCGC
TCAGGCAAGCTGTTGCAAGTGGGGTACACACCTGATGGCAAGGATGACTACAGGTGGTGT
TTCAGGGTGGATGAGGTCAACTGGACCACCTGGAACACCAATGTAGGTATCATCAATGAA
GACCCGGGCAACTGTGAGGGCATCAAGCGCACCCTGAGCTTCTCCCTGCGGTCAGGCAGA
GTTTCAGGAAGAAACTGGAAGAACTTTGCCCTGGTTCCCCTTTTAAGAGATGCAAATACA
AGAGAAAGGCACTCTGCCCAGCCAGAGGAAGTTCATCTGAGGCACTTTGCAGGGTCCCTC
AAACCAGAAGATGCTGAGGTCTTCAAGGATCCTGTTGCTTTAGGGGAGAAGTGA
>XM_049114891.1 PREDICTED: Canis lupus dingo transient receptor potential cation channel subfamily V member 1 (TRPV1), transcript variant X3, mRNA
ATGGGTGAGACTGTCAACAAGATCGCACAGGAGAGCAAGAACATATGGAAACTACAGAGA
GCTATCACCATCCTGGACACGGAGAAGAGCTTCCTTAAGTGTATGAGGAAGGCCTTCCGC
TCAGGCAAGCTGTTGCAGGTGGGGTATACACCTGACGGCAAGGATGACTACAGGTGGTGT
TTCAGGGTGGATGAGGTCAACTGGACCACTTGGAACACCAATGTAGGTATCATCAATGAA
GACCCTGGGAACTGTGAGGGCATCAAGCGCACCCTGAGCTTCTCCCTGCGGTCAGGCAGA
GTTTCAGGAAGAAACTGGAAGAACTTTTCCCTGGTTCCCCTTTTAAGAGATGCAAGTACA
AGAGAAAGGCACCCTGCCCAACCGGAGGAAGTTCATCTGAGGCACTTTGCAGGGTCCCTC
AAGCCAGAAGATGCTGAGATCTTCAAGGATCCTGTTGGTTTAGGGGAGAAGTGA
>XM_059379589.1 PREDICTED: Mustela nigripes transient receptor potential cation channel subfamily V member 1 (TRPV1), transcript variant X6, mRNA
ATGGGTGAGACTGTCAACAAGATTGCGCAGGAGAGCAAGAACATCTGGAAGCTACAGAGA
GCTATCACCATCCTGGACACGGAGAAGAGCTTCCTTAAATGCATGAGGAAGGCCTTCCGC
TCAGGCAAGCTGTTGCAAGTGGGGTACACACCTGATGGCAAGGATGACTACAGGTGGTGT
TTCAGGGTGGATGAGGTCAACTGGACCACCTGGAACACCAATGTAGGTATCATCAATGAA
GACCCGGGCAACTGTGAGGGCATCAAGCGCACCCTGAGCTTCTCCCTGCGGTCAGGCAGA
GTTTCAGGAAGAAACTGGAAGAACTTTGCCCTGGTTCCCCTTTTAAGAGATGCAAGTACA
AGAGAAAGGCCCTCTGCTCAACCAGAGGAAGTTCATCTGAGACACTTTGCAGGGTCCCTC
AAGCCAGAAGATGCTGAGGTCTTCAAGGATCCTGTTGCTTGAGGGGAAAAGTGA
>XM_015534846.2 PREDICTED: Panthera tigris transient receptor potential cation channel subfamily V member 1 (TRPV1), mRNA
ATGGGTGAGACCGTCAACAAGATCGCGCAGGAGAGCAAAAACATCTGGAAGCTACAGAGA
GCCATCACCATCCTGGACACGGAGAAAAGCTTCCTTAAGTGTATGAGGAAGGCCTTCCGC
TCAGGCAAGCTGTTGCAAGTGGGGTACACACCTGATGGCAAGGATGACTACAGGTGGTGT
TTCAGGGTGGATGAGGTCAACTGGACCACCTGGAACACCAATGTGGGCATCATCAATGAA
GACCCGGGCAACTGTGAGGGCATCAAGCGCACCCTGAGCTTCTCTCTGCGCTCAGGCAGA
GTTTCAGGAAGAAACTGGAAGAATTTTGCCCTGGTTCCCCTCTTAAGAGACACAAGTACA
AGAGAAAGGCACCCTGGCCAGCCGGAGGAGGTTCATCTGAGGCACTTTGCAGGTTCCCTC
AAGCCAGAAGATGCTGAGGTCGTCAAGGATCCTGCTGCTTTAGGGGAGAAATGA
>XM_008695251.2 PREDICTED: Ursus maritimus transient receptor potential cation channel subfamily V member 1 (TRPV1), mRNA
ATGGGTGAGACTGTCAATAAGATCGCGCAGGAGAGCAAGAACATCTGGAAGCTACAGAGA
GCTATCACTATCCTGGACACGGAGAAGAGCTTCCTTAAGTGTATGAGGAAGGCCTTCCGC
TCAGGCAAGCTGTTGCAAGTGGGGTACACACCTGATGGCAAGGATGACTACAGGTGGTGT
TTCAGGGTGGATGAGGTCAACTGGACCACCTGGAACACCAATGTAGGTATCATCAATGAA
GACCCGGGCAACTGCGAGGGCATCAAGCGCACCCTGAGCTTCTCCCTGCGGTCAGGCAGA
GTTTCAGGAAGAAACTGGAAGAACTTTGCCCTGGTCCCCCTTTTAAGAGACACAAGTACA
AGAGAAAGGCACCCTGCCCAGCCGGAGGAAGTTCATCTGAGGCACTTTGCAGGGTCCCTC
AAGCCAGAAGATGCTGAGGTCTTCAAGGATCCTGTTGCTTTAGGGGAGAAGTGA
>XM_022521029.1 PREDICTED: Enhydra lutris kenyoni transient receptor potential cation channel subfamily V member 1 (LOC111158767), mRNA
ATGGGTGAGACTGTCAACAAGATTGCGCAGGAGAGCAAGAACATCTGGAAGCTACAGAGA
GCTATCACCATCCTGGACACGGAGAAGAGCTTCCTTAAATGCATGAGGAAGGCCTTCCGC
TCAGGCAAGCTGTTGCAAGTGGGGTACACACCTGATGGCAAGGATGACTACAGGTGGTGT
TTCAGGGTGGATGAGGTCAACTGGACCACCTGGAACACCAATGTAGGTATCATCAATGAA
GACCCAGGCAACTGTGAGGGCATCAAGCGCACCCTGAGCTTCTCCCTGCGGTCAGGCAGA
GTTTCAGGAAGAAACTGGAAGAACTTTGCCCTGGTTCCCCTTTTAAGAGATGCAAGTACA
AGAGAAAGGCCCCCTGCTCAGCCAGAGGAAGTTCATCTGAGGCACTTTGCAGGATCCCTC
AAGCCAGAAGATGCTGAGGTCTTCAAGGATCCTGTTGCTTGAGGGGAAAAGTGA
>XM_027567722.2 PREDICTED: Zalophus californianus transient receptor potential cation channel subfamily V member 1 (TRPV1), mRNA
ATGGGTGAGACTGTCAACAAGATCGCGCAGGAGAGCAAGAACATCTGGAAGCTACAGAGA
GCTATCACCATCCTGGACACGGAGAAGAGCTTCCTTAAGTGTATGAGGAAGGCCTTCCGC
TCAGGCAAGCTGTTGCAAGTGGGGTACACACCTGATGGCAAGGATGACTACAGGTGGTGT
TTCAGGGTGGATGAGGTCAACTGGACCACCTGGAACACCAATGTAGGTATCATCAATGAA
GACCCGGGCAACTGTGAGGGCATCAAGCGCACCCTGAGCTTCTCCCTGCGGTCAGGCAGA
GTTTCAGGAAGAAACTGGAAGAACTTTGCCCTGGTTCCCCTTTTAAGAGATGCAAGTACA
AGAGAAAGGCACTCTGCCCAGCCAGAGGAAGTTCATCTGAGGCACTTTGCAGGGTCCCTC
AAGCCAGAAGATGCTGAGGTCTTCAAGGATCCTGTTGCTTTAGGGGAGAAGTGA
>XM_032399102.1 PREDICTED: Phoca vitulina transient receptor potential cation channel subfamily V member 1 (TRPV1), mRNA
ATGGGTGAGACTGTCAACAAGATCGCGCAGGAGAGCAAGAACATCTGGAAGCTACAGAGA
GCTATCACCATCCTGGACACGGAGAAGAGCTTCCTTAAGTGTATGAGGAAGGCCTTCCGC
TCAGGCAAGCTGTTGCAAGTGGGGTACACACCTGACGGCAAGGATGACTACAGGTGGTGT
TTCAGGGTGGATGAGGTCAACTGGACCACCTGGAACACCAATGTAGGTATCATCAATGAA
GACCCGGGCAACTGTGAGGGCATCAAGCGCACCCTGAGCTTCTCCCTGCGGTCAGGCAGA
GTTTCAGGAAGAAACTGGAAGAACTTTGCCCTGGTTCCCCTTTTAAGAGATGCAAGTACA
AGAGAAAGCCACTCTGCCCAGCCAGAGGAAGTTCATCTGAGGCACTTTGCAGGGTCCCTC
AAGCCAGAAGATGCTGAGGTCTTCAAGGATCCTGTTGCTTTAGGGGAGAAGTGA
>XM_029927418.1 PREDICTED: Suricata suricatta transient receptor potential cation channel subfamily V member 1 (TRPV1), mRNA
ATGGGTGAGACTGTCAACAAGATCGCACAGGAGAGCAAGAACATCTGGAAGCTACAGAGA
GCCATCACCATCCTGGACACAGAGAAGAGCTTCCTTAAGTGTATGAGGAAGGCCTTCCGC
TCGGGCAAGCTGTTGCAGGTTGGGTACACACCTGATGGCAAGGATGACTACAGGTGGTGT
TTCAGGGTGGACGAGGTCAACTGGACCACCTGGAACACCAATGTGGGCATCATCAATGAA
GACCCGGGCAACTGTGAGGGCATCAAGCGCACCCTGAGCTTCTCTCTGCGGTCGGGCAGA
GTTTCAGGAAGAAATTGGAAGAACTTTGCCCTGGTTCCCCTCTTACGAGACGCAAGTACA
AGAGAGAGGCACCCTGCCCAGCCACAGGAGGCTCGTCTGAGGCACTTTGCAGGTTCCCTC
AAGCCAGAAGATGCTGAGGTCTTTAAGGATCCTGCTGCTTTAGGGGAGAAATGA
>XM_039223008.1 PREDICTED: Hyaena hyaena transient receptor potential cation channel subfamily V member 1 (TRPV1), mRNA
ATGGGTGAGACTGTCAACAAGATTGCGCAGGAGAGCAAGAACATCTGGAAGCTACAGAGA
GCCATCACCATCCTGGACACGGAGAAGAGCTTCCTTAAGTGTATGAGGAAGGCCTTCCGC
TCGGGCAAGCTGTTGCAGGTGGGGTACACGCCTGATGGCAAGGATGACTACAGGTGGTGT
TTCAGGGTAGACGAGGTCAACTGGACCACCTGGAACACCAATGTGGGTATCATCAATGAA
GACCCAGGCAACTGTGAGGGCATCAAGCGCACCCTGAGCTTCTCTCTGCGGTCAGGCAGA
GTTTCAGGAAGAAACTGGAAGAATTTTGCCCTTGTTCCCCTCTTACGAGACTCAAGTACA
AGAGAAAGGCACCCTGTCCAGCCACAGGAAGTTCATCTGAGGCACTTTGCTGGTTCCCTC
AAGCCAGAAGATGCTGAGGTCTTCAAGGATCCTGCTGCTTTAGGGGAGAAATGA
>XM_045487696.1 PREDICTED: Leopardus geoffroyi transient receptor potential cation channel subfamily V member 1 (TRPV1), transcript variant X3, mRNA
ATGGGTGAGACCGTCAACAAGATCGCGCAGGAGAGCAAAAACATCTGGAAGCTACAGAGA
GCCATCACCATCCTGGACACGGAGAAGAGCTTCCTTAAGTGTATGAGGAAGGCCTTCCGC
TCAGGCAAGCTGTTGCAAGTGGGGTACACACCTGATGGCAAGGATGACTACAGGTGGTGT
TTCAGGGTGGATGAGGTCAACTGGACCACCTGGAACACCAATGTGGGCATCATCAATGAA
GACCCGGGCAACTGTGAGGGCATCAAGCGCACCCTGAGCTTCTCTCTGCGCTCAGGCAGA
GTTTCAGGAAGAAACTGGAAGAATTTTGCCCTGGTTCCCCTCTTAAGAGACACAAGTACA
AGAGAAAGGCACCCCGGCCAGCCGGAGGAGGTTCATCTGAGGCACTTTGCAGGTTCCCTC
AAGCCAGAAGATGCTGAGGTCTTCAAGGATCCCGCTGCTTTAGGGGAGAAATGA
>XM_045889665.2 PREDICTED: Mirounga angustirostris transient receptor potential cation channel subfamily V member 1 (TRPV1), mRNA
ATGGGTGAGACTGTCAACAAGATCGCACAGGAGAGCAAGAACATCTGGAAGCTACAGAGA
GCTATCACCATCCTGGACACGGAGAAGAGCTTCCTTAAGTGTATGAGGAAGGCCTTCCGC
TCAGGCAAGCTGTTGCAAGTGGGGTACACACCTGATGGCAAGGATGACTACAGGTGGTGT
TTCAGGGTGGATGAGGTCAACTGGACCACCTGGAACACCAATGTAGGTATCATCAATGAA
GACCCGGGCAACTGTGAGGGCATCAAGCGCACCCTGAGCTTCTCCCTGCGGTCAGGCAGA
GTTTCAGGAAGAAACTGGAAGAACTTTGCCCTGGTTCCCCTTTTAAGAGATGCAAGTACA
AGAGAAAGGCACTCTGCCCAGCCAGAGGAAGTTCATCTGAGGCACTTTGCAGGGTCCCTC
AAGCCAGAAGATGCTGAGGTCTTCAAGGATCCTGTTGCTTTAGGGGAGAAGTGA
