# Supplementary material for: Molecular evolution of TRPC4 regulatory sequences supports a role in mammalian thermoregulatory adaptation
Source: PeerJ. 2025 Jul 8;13:e19697. doi: 10.7717/peerj.19697 (PMC12248226; doi:10.7717/peerj.19697)
Supplement: Supplemental Information 1 — Required and optional parameters that are read by the codeml package of PAML. This file is for information only, an explicit value must be selected for Model and the dummy file names must be replaced with explicit paths to function. The sequence and guide tree files are in standard formats (FASTA and Newick, respectively). [file peerj-13-19697-s001.zip › input.files/untrimmed.alignments.with.original.accessions/eutheria.trpa1.fas]

>XM_006767358.2 PREDICTED: Myotis davidii transient receptor potential cation channel subfamily A member 1 (TRPA1), mRNA
CTGAAGAGGATTGCCATGCAGGTGGAACTCCACACCAACTTAGAGAAGAAGCTGCCGCTC
TGGTTCCTGCGCAAAGTGGATCAGAAATCCATCGTCGTCTATCCCAACCGAGCCAGATAC
AGCCGAGGGTTACTGTGC---ATATTTCACCAATTATTTTGCACCCAAGAAGTAAGACAA
GAAATACCAAATGCGGATACAGCTTTAGAAGTAGAAATATTGAAGCAGAAATACCGGCTG
AAGGACGTGACTTCTCTTCTGGAAAAGCAGCATGAGCTTATTAAACTCATCATTCAGAAG
ATGGAAATCATCTCGGAGACAGAGGACGAAGATAACCATAGTTCTTTCCAAGACCGCTAT
AAGAGAGAGCAGCAGGAGCAAAGGAATAGCAAGTGGAATTCTGTGCTGAAAGCAGTAAGG
GCCCAAACGCAGAACCCTTAG---------------------------------------
------------------------------------------------------------
------------------------------------------------------------
------------------------------------------------------------
------------------------------------------------------------
------------------------------------------------------------
------------------------------------------------------------
------------------------------------------------------------
------------------------------------------------------------
------------------------------------------------------------
------------------------------------------------------------
------------------------------------------------------------
------------------------------------------------------
>XM_008150387.3 PREDICTED: Eptesicus fuscus transient receptor potential cation channel subfamily A member 1 (TRPA1), mRNA
CTGAAGAGGATTGCCATGCAGGTGGAACTCCATACCAACTTAGAGAAGAAGCTGCCTCTC
TGGTTCTTACGCAAAGTGGATCAGAAGTCCATCGTCGTCTATCCCAACAGAGCCAGATAC
AGCCGAGGGTTGCTGTGC---ATATTTCATCAACTTTTTTGCACCCAAGAAGTAAGACAA
GAAATACCAAATGCGGATACAGCTTTAGAAGTAGAAATATTGAAGCAGAAATACCGGCTG
AAGGACGTGACTTCTCTTCTGGAAAAACAGCACGAGCTTATTAAACTCATCATTCAGAAG
ATGGAAATCATCTCGGAGACAGAGGATGAAGATAACCATAGTTCTTTCCAAGACCGGTAT
AAGAGAGAGCAGCTGGAGCAAAGGAATAGCAAGTGGAATTCTGTGCTGAAAGCAGTGAGG
GCCCAAACGCAGAACCCTTAG---------------------------------------
------------------------------------------------------------
------------------------------------------------------------
------------------------------------------------------------
------------------------------------------------------------
------------------------------------------------------------
------------------------------------------------------------
------------------------------------------------------------
------------------------------------------------------------
------------------------------------------------------------
------------------------------------------------------------
------------------------------------------------------------
------------------------------------------------------
>XM_023534605.1 PREDICTED: Pteropus vampyrus transient receptor potential cation channel subfamily A member 1 (TRPA1), mRNA
CTGAAGCGGATTGCCATGCAGGTGGAGCTTCACACCAACCTGGAGAAGAAGCTGCCGCTC
TGGTTCCTGCGCCAAGTGGATCAGAGTTCCATCATCGTGTACCCCAACAGGCCCAGATGC
GGCGGAAGGATATTACGT---ATATTTCATTTTCTCTGTCGCACCCAAGATGCAAGACAA
GAAATACCAAATGTTGATACATCTTTAGAAGTAGAAATATTGAAGCAGAAGTACCGGCTG
AAGGATCTGACTTCTCTTGTGGAAAAACAGCACGAGCTTATTAAACTCATCATTCAGAAG
ATGGAAATCATTTCGGAGACAGAGGATGAAGATAATCATAGTTCTTTTCAAGACAGGTAT
AAAAAAGAGCAGTTAGAACAAAGGAATAGCAGATGGAATTCTGTGCTGAAGGCAGTAAAG
GCAAAAACTCAGTACCCTTAG---------------------------------------
------------------------------------------------------------
------------------------------------------------------------
------------------------------------------------------------
------------------------------------------------------------
------------------------------------------------------------
------------------------------------------------------------
------------------------------------------------------------
------------------------------------------------------------
------------------------------------------------------------
------------------------------------------------------------
------------------------------------------------------------
------------------------------------------------------
>XM_036232797.1 PREDICTED: Rousettus aegyptiacus transient receptor potential cation channel subfamily A member 1 (TRPA1), transcript variant X2, mRNA
CTGAAGCGGATCGCGATGCAGGTGGAGCTTCACACCAACCTGGAGAAGAAGCTGCCGCTC
TGGTTCCTGCGCAAAGTGGATCAGACTTCCGTCGTCGTGTACCCCAACCGACCCCGATGC
GGA---AAGATACTACAT---ATGTTTCATTTTCTCTTTAACACCCAAGAAGCAAGACAA
GAAATACCAAATGTTGATACATCCTTAGAAGTAGAAATATTGAAGCAGAAGTACCGGCTG
AAGGATCTGACTTCTCTGCTGGAAAAACAGCACGAGCTTATTAAACTCATCATTCAGAAG
ATGGAGATCATTTCGGAGACAGAGGATGAAGATAATCATAGTTCTTTTCAAGATAGGTAT
AAAAAAGAGCAGTTAGAACAAAGGAACAGCAGGTGGAATTCTGTGCTGAAGGCAGTAAGG
ACGAAAACTCAGTACCCTTAG---------------------------------------
------------------------------------------------------------
------------------------------------------------------------
------------------------------------------------------------
------------------------------------------------------------
------------------------------------------------------------
------------------------------------------------------------
------------------------------------------------------------
------------------------------------------------------------
------------------------------------------------------------
------------------------------------------------------------
------------------------------------------------------------
------------------------------------------------------
>XM_024572316.3 PREDICTED: Desmodus rotundus transient receptor potential cation channel subfamily A member 1 (TRPA1), mRNA
CTGAAGAGGATTGCTATGCAGGTGGAACTTCATACCAACTTAGAGAAGAAGCTGCCGCTC
TGGTTCCTACGCAAGGTGGATCAGAAATCCCTCATCGTGTATCCCAACAGACCCAGATAC
GGGAGAGGGTTATTATGT---ATATTTCATCATATGTTTTGCACTCATGAAGCAAGACAA
GAAATACCAAATGTCGATACACCTTTAGAAGTAGAAATATTGAAGCAGAAATACCGGCTG
AAGGATGTGACATCTCTTCTGGAAAAACAGCACGAGCTTATTAAACTCATCATTCAGAAG
ATGGAAATCATCTCGGAGACAGAGGATGAAGATAACCATAGTTCTTTTCAAGACAGGTAT
AAAAAAGAGCAGTTAGAACAAAGGAACAGCAAATGGAATTCTGTGCTGAGAGCAGTAAGG
ACCAAAATGCAGTGA---------------------------------------------
------------------------------------------------------------
------------------------------------------------------------
------------------------------------------------------------
------------------------------------------------------------
------------------------------------------------------------
------------------------------------------------------------
------------------------------------------------------------
------------------------------------------------------------
------------------------------------------------------------
------------------------------------------------------------
------------------------------------------------------------
------------------------------------------------------
>XM_028533870.2 PREDICTED: Phyllostomus discolor transient receptor potential cation channel subfamily A member 1 (TRPA1), mRNA
CTGAAGAGGATTGCTATGCAGGTGGAACTTCATACCAACTTAGAGAAGAAGCTGCCACTC
TGGTTCCTGCGCAAAGTGGATCAGAAATCCACCATCGTGTATCCCAATAGACCCAGATAC
AGGAGAGGGTTATTATGT---ATATTTCAGTATGTCTTTTGCACTAATGAAGCAAGACAA
GAAATACCAAATACTGATACAGCTTTAGAAGTAGAAATATTGAAGCAGAAATACCGGCTG
AAGGATGTGACTTCTCTTCTGGAAAAACAGCACGAGCTTATTAAACTCATCATTCAGAAG
ATGGAAATCATCTCAGAGACAGAGGATGAAGATAACCATAGTTCTTTTCAAGACAGGTAT
AAAAAAGAGCAGTTAGAACAAAGGAATAGCAAATGGAATTCCGTGCTGAGAGCAGTAAGG
ACCAAAACCCCGTGA---------------------------------------------
------------------------------------------------------------
------------------------------------------------------------
------------------------------------------------------------
------------------------------------------------------------
------------------------------------------------------------
------------------------------------------------------------
------------------------------------------------------------
------------------------------------------------------------
------------------------------------------------------------
------------------------------------------------------------
------------------------------------------------------------
------------------------------------------------------
>XM_066372438.1 PREDICTED: Saccopteryx leptura transient receptor potential cation channel subfamily A member 1 (TRPA1), mRNA
TTGAAGAGGATTGCTATGCAGGTGGAACTTCACACCAACTTAGAGAAGAAGCTGCCACTC
TGGTTTCTACGCAAAGTGGATCAGAAATCCATCATCGTGTATCCCAACAGACGCAGATAC
AGGAGAGGGTTATTAAGT---ATATTTTATTATATCTTTTGCACCCAAGAAGCAAGGCAA
GAAATACCAAATGTCGATACATCTTTAGAGGTAGAAATATTGAAGCAGAAATACCGGCTG
AAGGATCTGACTTCTCTTCTGGAAAAGCAGCATGAGCTTATTAAGCTCATCATTCAGAAG
ATGGAAATCATCTCGGAGACAGAGGATGAAGATAACCACAGTTCTTTTCAGGACAGGTAT
AAAAAAGAGCAGTTAGAACAAAGGAACAGCAAGTGGAATTCTGTGCTGAGAGCAGTAAGG
GCAAACGCTCAGTACCCTTAG---------------------------------------
------------------------------------------------------------
------------------------------------------------------------
------------------------------------------------------------
------------------------------------------------------------
------------------------------------------------------------
------------------------------------------------------------
------------------------------------------------------------
------------------------------------------------------------
------------------------------------------------------------
------------------------------------------------------------
------------------------------------------------------------
------------------------------------------------------
>XM_036264479.1 PREDICTED: Molossus molossus transient receptor potential cation channel subfamily A member 1 (TRPA1), mRNA
CTGAAGAGGATTGCTATGCAGGTGGAACTTCACACCAACCTAGAGAAGAAGCTGCCACTC
TGGTTCCTACACAAAGTGGATCAGAAATCCATCATCGTGTATCCCAACAGACCCAGATTC
AGTCAAGGGTTATTATGC---AAGCTCTGTTACGTCGTTTGCACCCACGAAGTAAGACAA
GAAATGCCAAATGCTGACACAGCGTTAGAAGTCGAAATGCTGAAGCAGAAATACCGGCTG
AAGGACGTGACTTCTCTTCTGGAAAAACAGCACGAGCTCATTAAACTCATCATTCAGAAG
ATGGAAATCATCTCGGAGACAGAAGATGAAGATAACCATTGTTCTTTTCAAGACAGGTAT
AAAAAAGAGCAGTTAGAACAAAGGCACAGCAAATGGAATTCTGTGCTGAGAGCAGTAAGG
GCCAAAACAGGCCCTTAG------------------------------------------
------------------------------------------------------------
------------------------------------------------------------
------------------------------------------------------------
------------------------------------------------------------
------------------------------------------------------------
------------------------------------------------------------
------------------------------------------------------------
------------------------------------------------------------
------------------------------------------------------------
------------------------------------------------------------
------------------------------------------------------------
------------------------------------------------------
>XM_036437140.2 PREDICTED: Pipistrellus kuhlii transient receptor potential cation channel subfamily A member 1 (TRPA1), mRNA
CTGAAGAGGATTGCCATGCAGGTGGAACTCCATACCAACTTAGAGAAGAAGCTGCCTCTC
TGGTTCCTACGCCAAGTGGATCAGAAGTCCATCGTCGTCTATCCCAACAGAGCCAGATAC
GGCCGTGGGTTACTATGC---ATATTTCATCAAATATTTTGCACCCAAGAAGTGAGACAA
GAAATACCAAATGCGGATACAGCATTAGAAGTAGAAATAATGAAGCAGAAATACCGGCTG
AAGGACGTGACTTCTCTTCTGGAAAAACAGCACGAGCTTATTAAACTCATCATTCAGAAG
ATGGAAATCATCTCGGAGACAGAGGACGAAGATAACCACAGTTCTTTCCAAGACCGGTAT
AAGAGAGAGCAGATGGAGCAAAGGAACAGCAAGTGGAATTCTGTGCTGAAAGCAGTGAGG
GCCCGCACGCAGAACCCTTAG---------------------------------------
------------------------------------------------------------
------------------------------------------------------------
------------------------------------------------------------
------------------------------------------------------------
------------------------------------------------------------
------------------------------------------------------------
------------------------------------------------------------
------------------------------------------------------------
------------------------------------------------------------
------------------------------------------------------------
------------------------------------------------------------
------------------------------------------------------
>XM_037058222.1 PREDICTED: Sturnira hondurensis transient receptor potential cation channel subfamily A member 1 (TRPA1), mRNA
CTGAAGAGGATCGCTATGCAGGTGGAACTTCATACCAACTTAGAGAAGAAGCTGCCACTC
TGGTTCCTGCGCAAAGTGGATCAGAAATCCGTCATCGTGTATCCCAACAGACCCAGATAC
AGGAGGGGGTTATTATGT---ATATTTCAGTATATCTTTTGCACTCATGAAGCAAGACAA
GAAATACCAAATACTGATACAGCTTTAGAAGTAGAAATATTGAAGCAGAAATACCGGCTG
AAGGACGTGACTTCTCTTCTGGAAAAACAGCACGAGCTTATTAAACTCATCATTCAGAAG
ATGGAAATCATCTCGGAGACAGAGGATGAAGACAACCATAGTTCTTTTCAAGACAGGTAT
AAAAAAGAGCAGTTAGAACAAAGGAATGGCAAATGGAAGTCTGTGCTGAGAGCAATAAGG
GCCCAAACACCGTGA---------------------------------------------
------------------------------------------------------------
------------------------------------------------------------
------------------------------------------------------------
------------------------------------------------------------
------------------------------------------------------------
------------------------------------------------------------
------------------------------------------------------------
------------------------------------------------------------
------------------------------------------------------------
------------------------------------------------------------
------------------------------------------------------------
------------------------------------------------------
>XM_037140384.2 PREDICTED: Artibeus jamaicensis transient receptor potential cation channel subfamily A member 1 (TRPA1), mRNA
CTGAAGAGGATCGCTATGCAGGTGGAACTTCATACCAACTTAGAGAAGAAGCTGCCCCTC
TGGTTCCTACGCAAAGTGGATCAGAAATCCATCATCGTGTATCCCAACAGACCCAGATAC
AGGAGAGGGTTATTATGT---ATATTTCAGTATCTCTTTTCCACTCATGAAGCAAGACAA
GAAATACCAAATGTTGATACAGCTTTAGAAGTAGAAATATTGAAGCAGAAATACCGGCTG
AAGGACATGACTTCTCTTCTGGAAAAACAGCACGAGCTTATTAAACTCATCATTCAGAAG
ATGGAAATCATCTCAGAGACAGAGGATGAAGATAACCATAGTTCTTTTCAAGACAGGTAT
AAAAAAGAGCAGTTAGAACAAAGAAATAGCAAATGGAATTCTGTGCTGAGAGCAGTAAGG
CCCAAAGCACTGTGA---------------------------------------------
------------------------------------------------------------
------------------------------------------------------------
------------------------------------------------------------
------------------------------------------------------------
------------------------------------------------------------
------------------------------------------------------------
------------------------------------------------------------
------------------------------------------------------------
------------------------------------------------------------
------------------------------------------------------------
------------------------------------------------------------
------------------------------------------------------
>XM_054590049.1 PREDICTED: Pteronotus mesoamericanus transient receptor potential cation channel subfamily A member 1 (TRPA1), mRNA
TTGAAGAGGATTGCTATGCAGGTGGAACTTCATACCAACTTAGAGAAGAAGCTGCCTATC
TGGTTCCTACGTAAAGTAGATCAGAAATCCATCATCGTGTATCCCAACAGACCCAGATAT
CGTAGAGGGTTATTATGT---ATATTTCATTATATCTTTTGCACTTATGAAACAAGACAA
GAAATACCAAATGCTGATACAGCTTTAGAAGTAGAAATACTGAAGCAGAAATACCGGCTG
AAGGATGTGACTTCTCTTCTGGAAAAACAGCATGAGCTTATTAAACTCATCATTCAGAAG
ATGGAAATCATCTCGGAGACAGAGGATGAAGATAACCATAGTTCTTTCCAAGACAGGTAT
AAAAAAGAGCAGTTAGAACAAAGGAATAGCAAATGGAATTCTGTGCTGAAAGCGGTAAGG
ACCAAACAACAGTGA---------------------------------------------
------------------------------------------------------------
------------------------------------------------------------
------------------------------------------------------------
------------------------------------------------------------
------------------------------------------------------------
------------------------------------------------------------
------------------------------------------------------------
------------------------------------------------------------
------------------------------------------------------------
------------------------------------------------------------
------------------------------------------------------------
------------------------------------------------------
>XM_033126388.1 PREDICTED: Rhinolophus ferrumequinum transient receptor potential cation channel subfamily A member 1 (TRPA1), transcript variant X1, mRNA
TTGAAGAGGATTGCTATGCAGGTGGAACTTCACACCAACTTAGAGAAGAAGCTGCCACTC
TGGTTTCTACGCAAAGTGGATCAGAAATCCATCATCGTGTATCCCAACAGACGCAGATAC
AGGAGAGGGTTATTAAGT---ATATTTTATTATATCTTTTGCACCCAAGAAGCAAGGCAA
GAAATACCAAATGTCGATACATCTTTAGAGGTAGAAATATTGAAGCAGAAATACCGGCTG
AAGGATCTGACTTCTCTTCTGGAAAAGCAGCATGAGCTTATTAAGCTCATCATTCAGAAG
ATGGAAATCATCTCGGAGACAGAGGATGAAGATAACCACAGTTCTTTTCAGGACAGGTAT
AAAAAAGAGCAGTTAGAACAAAGGAACAGCAAGTGGAATTCTGTGCTGAGAGCAGTAAGG
GCAAACGCTCAGTACCCTTAG---------------------------------------
------------------------------------------------------------
------------------------------------------------------------
------------------------------------------------------------
------------------------------------------------------------
------------------------------------------------------------
------------------------------------------------------------
------------------------------------------------------------
------------------------------------------------------------
------------------------------------------------------------
------------------------------------------------------------
------------------------------------------------------------
------------------------------------------------------
>XM_038441123.1 PREDICTED: Canis lupus familiaris transient receptor potential cation channel subfamily A member 1 (TRPA1), mRNA
TTGAAGAGGATTGCTATGCAGGTGGAACTTCATACCAGCTTAGAGAAGAAGCTGCCACTC
TGGTTCCTACGCAAAGTAGATCAGAAGTCCATCGTCGTGTACCCCAACAGACCCAGATGT
ACA---GGGTTATTACGT---ATATTTCATTTCATTTTTTACACCAAAGAGGCAAGACAG
GAAATTCCAAATGTTGACACCTCTCTAGAAATAGAAATATCAAAACAGAAATATCGGCTG
AAGGATCTCACTTCTCTTCTGGAAAAACAGCATGAGCTTATTAAACTCATCATTCAGAAG
ATGGAAATCATCTCTGAGACAGAAGATGAAGATAACCATAGTTCTTTTCAAGATAGGTTT
AAAAAAGAGCAGCTGGAACAAAGGAATAGCAGGTGGAATTCTGTGTTGAAAGCAGTAAAG
GCAAAGACACACTGCCCTTAG---------------------------------------
------------------------------------------------------------
------------------------------------------------------------
------------------------------------------------------------
------------------------------------------------------------
------------------------------------------------------------
------------------------------------------------------------
------------------------------------------------------------
------------------------------------------------------------
------------------------------------------------------------
------------------------------------------------------------
------------------------------------------------------------
------------------------------------------------------
>XM_004408712.1 PREDICTED: Odobenus rosmarus divergens transient receptor potential cation channel, subfamily A, member 1 (TRPA1), mRNA
TTGAAGAGGATTGCTATGCAGGTGGAACTTCATACCAGCTTGGAGAAGAAGCTGCCCCTC
TGGTTCCTACGCAAAGTAGATCAGAAATCCATCATTGTGTATCCCAACAGACCCAGATGT
ACA---GGGTTATTACGT---ATATTTCATTTTATTTTTTACATCAAAGAAACAAGACAG
GAAATTCCAAATGTTGACACATCTCTAGAAATAGAAATATTGAAGCAGAAATATCGGCTG
AAGGATCTCACGTCTCTTCTGGAAAAACAGCATGAGCTTATTAAACTCATCATTCAGAAG
ATGGAAATCATCTCTGAGGCAGAGGATGAAGATAATCATAGTTTTTTTCAAGACAGGTTT
AAAAAAGAATGGTTAGAACAAAGGAATAGCAAGTGGAAATCTGTGTTGAAAGCAGTAAAG
ACAAACACACACAGCCCTTCACATTAG---------------------------------
------------------------------------------------------------
------------------------------------------------------------
------------------------------------------------------------
------------------------------------------------------------
------------------------------------------------------------
------------------------------------------------------------
------------------------------------------------------------
------------------------------------------------------------
------------------------------------------------------------
------------------------------------------------------------
------------------------------------------------------------
------------------------------------------------------
>XM_059166234.1 PREDICTED: Mustela lutreola transient receptor potential cation channel subfamily A member 1 (TRPA1), mRNA
TTGAAGAGGATTGCTATGCAGGTGGAACTTCATACCAGCTTAGAGAAGAAGCTGCCCCTC
TGGTTCCTACGCAGAGTAGACCAGAAATCCATCATTGTGTATCCCAACAGACCCAGATGT
TCA---GGATTATTGCGT---ATATTTCATTTTCTTTTTCACACCAAAGAAACAAGACAA
GAAATTCCAAATGTTGACACATCTCTAGAAATAGAAATATTGAAGCAAAAGTATCGGCTG
AAGGATCTCACTTCTCTTCTGGAAAAACAGCATGAGCTTATCAAACTCATCATTCAGAAG
ATGGAAATCATCTCTGAGACAGAGGATGAAGATAACCATAGTTCTTTTCAAGATAGGTTT
AAAAAAGAACAGTTAGAACAAAGGAATAGCAAGTGGAATTCTGTATTGAAAGCTGTAAAG
ACAAAGACCCACAGCCCTTTGCCTTAG---------------------------------
------------------------------------------------------------
------------------------------------------------------------
------------------------------------------------------------
------------------------------------------------------------
------------------------------------------------------------
------------------------------------------------------------
------------------------------------------------------------
------------------------------------------------------------
------------------------------------------------------------
------------------------------------------------------------
------------------------------------------------------------
------------------------------------------------------
>XM_042973547.1 PREDICTED: Panthera tigris transient receptor potential cation channel subfamily A member 1 (TRPA1), mRNA
TTGAAGAGGATTGCTATGCAGGTGGAACTTCATACCAGCTTAGAGAAGAAGCTGCCACTG
TGGTTCCTACGCAAAGTAGACCAGAAATCCATCATCGTGTATCCCAACAGACCCAGATGT
ACA---GGGTTATTAGCT---ATATTTCATTTTATTTTTTATACCCAAGAAGAAAGGCAG
GAAATTCCAAATGTTGACACATCTCTGGAAACAGAAATATTGAAGCAGAAATATCGGCTG
AAGGATCTCACTTCTCTTGTGGAGAAACAGCATGAGCTTATTAAACTCATCATTCAGAAG
ATGGAAATCATCTCTGAGACAGAGGATGAAGACAACCATCATTCTTTTCAAGACAGGTTT
AAAAAAGAGCAGTTAGAACAAAGGAATAGCAAATGGAATTCTGTGTTGAAAGCAGTAAAG
GCAAAAACACCCTGCCCTTAG---------------------------------------
------------------------------------------------------------
------------------------------------------------------------
------------------------------------------------------------
------------------------------------------------------------
------------------------------------------------------------
------------------------------------------------------------
------------------------------------------------------------
------------------------------------------------------------
------------------------------------------------------------
------------------------------------------------------------
------------------------------------------------------------
------------------------------------------------------
>XM_026495899.4 PREDICTED: Ursus arctos transient receptor potential cation channel subfamily A member 1 (TRPA1), mRNA
TTGAAGAGGATTGCTATGCAGGTGGAGCTTCATACCAGCTTAGAGAAGAAGCTGCCCCTC
TGGTTCCTACGCAAAGTAGATCAGAAATCCATCGTGGTGTATCCCAACAGGCCCAGATGT
ACA---GGGTTACTACGT---ATATTTCAGTTTATGTTTTGCACCAAAGAAACAAGACAG
GAAATTCCAAATGTTGACACATCTCTAGAAATAGAAATATTGAAGCAGAAATACCGGCTG
AAGGATCTCACTTCTCTTCTGGAAAAACAGCATGAGCTTATTAAACTCATCATTCAGAAG
ATGGAAATCATCTCTGAGACAGAGGATGAAGATAACCATAGTTCTTTTCAAGACAGGTTT
AAAAAAGAATGGTTAGAACAAAGGAATAGCAAGTGGAATTCTGTGTTGAAAGCAGTAAAG
ACAAAGACACACAGCCCTTCCCGTTAG---------------------------------
------------------------------------------------------------
------------------------------------------------------------
------------------------------------------------------------
------------------------------------------------------------
------------------------------------------------------------
------------------------------------------------------------
------------------------------------------------------------
------------------------------------------------------------
------------------------------------------------------------
------------------------------------------------------------
------------------------------------------------------------
------------------------------------------------------
>XM_022517853.1 PREDICTED: Enhydra lutris kenyoni transient receptor potential cation channel subfamily A member 1 (LOC111156789), mRNA
TTGAAGAGGATTGCTATGCAGGTGGAACTTCATACCAGCTTAGAGAAGAAGCTGCCCCTC
TGGTTCCTACGCAGAGTAGACCAGAAATCCATCATTGTGTATCCCAACAGACCCAGATGT
TCA---GGGTTATTGTGT---ATATTTCATTTTCTTTTTCACACCAAAGAAACAAGACAG
GAAATTCCAAATGTTGACACATCTCTAGAAATAGAAATATTGAAGCAGAAGTATCGGCTG
AAGGATCTCACTTCTCTTCTGGAAAAACAGCATGAGCTTATCAAACTCATCATTCAGAAG
ATGGAAATCATCTCTGAGACAGAGGATGAAGATAACCATAGTTCTTTTCAAGACAGGTTT
AAAAAAGAACGGTTAGAACAAAGGAATAGCAAGTGGAATTCTGTGTTGAGAGCTGTAAAG
ACAAAGAACCACAGCCCTTTGCTGAGGAAAGGAGTGTCACCAATCCTACATTTAAAGGAG
GATGGCAGCCACGGCTCTGTGAAGCTGTGTAGTCTGGGACAACCAGTGGCCATGCAGCTG
ACCCGCAACACCGTGCAGGGAACCTTGGCCAGTGCCCCACTGGCCACAGCGCCTCCACTG
TCACCACCTCCTGGTCCCTGCATGACGCCCACACAGCAGTCCTTTCCAAGCCAGATGCCG
GCCTCACCTCCTACCGCAGGTAGGGAATCAGTCCTACCTGACTTTGAAGAAATCATCTGC
TTGCTGTTGTCATCAGAACAGCTTGTCGTTGTGAACCACCGTACCTGGTTCTGGAGAACT
ACCTTCCTCTCTGACCCCGCTGCTGGGAAAGATGGCCCTGGCTTCCCGGGCAGGGTGTGG
CTGGGAGGCCCCCTCGCTGGGCCCCAAGGGTCCCAAGTTAGGAAAGGATATAATAGAACT
CGGACACTGGATGGGAGAGAGGTGGTCAAAGCCAGGGCCTCCATGTCCGTAAGTGGGGCT
GAGGAGACTGCGCTGCAGGGAGCGGGCCATGACCGAGAGCGGGTAAAGCACGTGCCACAT
GGAGTGGCCATCCTAGCGGTCATTTGTCAACAGCCATTCTCAGGAGTGGCTGCAGCAGTA
GGAATACAAGGTGAGTCCAGCTGTGGGGGTCAAGCCGAGCAGCTGGCTGGACCCATGAGC
GGTGGGCGTGAGCTACACTCACATGAGTCCTATGTTTCCAACAGGCCAGTGTGA
>XM_027623985.2 PREDICTED: Zalophus californianus transient receptor potential cation channel subfamily A member 1 (TRPA1), mRNA
TTGAAGAGGATTGCTATGCAGGTGGAACTTCATACCAGCTTAGAGAAGAAGCTGCCCCTC
TGGTTCCTACGCAAAGTAGATCAGAAATCCATCATTGTGTATCCCAACAGACCCAGATGT
ACA---GGGTTATTATGT---ATATTTCATTTTATTTTTTACATCAAAGAAACAAGACAG
GAAATTCCAAATGTTGACACATCTCTAGAAATAGAAATATTGAAGCAGAAATATCGGCTG
AAGGATCTCACTTCTCTTCTGGAAAAACAGCATGAGCTTATTAAACTCATCATTCAGAAG
ATGGAAATCATCTCTGAGACAGAGGATGAAGATAATCATAGTTTTTTTCAAGACAGGTTT
AAAAAAGAATGGTTAGAACAAAGGAATAGCAAGTGGAAATCTGTGTTGAAAGCAGTAAAG
ACAAACACACACAGCCCTTCACATTAG---------------------------------
------------------------------------------------------------
------------------------------------------------------------
------------------------------------------------------------
------------------------------------------------------------
------------------------------------------------------------
------------------------------------------------------------
------------------------------------------------------------
------------------------------------------------------------
------------------------------------------------------------
------------------------------------------------------------
------------------------------------------------------------
------------------------------------------------------
>XM_029923601.1 PREDICTED: Suricata suricatta transient receptor potential cation channel subfamily A member 1 (TRPA1), mRNA
TTGAAGAGGATTGCGATGCAGGTGGAACTTCATACCAGCTTAGAGAAGAAGCTGCCACTG
TGGTTCCTACACAAAGTGGATCAGAAATCCGTCGTCGTGTATCCCAACAGACCCAGATGC
ACA---GGCTTATTAAGT---ATATTTCATTTTATTTTTTATGCCCAAGACGACAGACAG
GAAATTCCAAATGTCGACACATCTCTGGAAACAGAAATATTGAAGCAGAAATATCGGCTG
AAGGATCTCACTTCTCTTCTGGAGAAACAGCATGAGCTTATTAAACTCATCATCCAGAAG
ATGGAAATCGTCTCTGAGACAGAGGATGAAGACAACCATAATTCTTTTCAAGACAGGTTT
AAAAAAGAGCAGTTAGAACAAAGGAATAGCAAGTGGAATTCTGTGTTGAAAGCAGTAAAG
GCAAAAACCCACTGCCCTTATTCTTAG---------------------------------
------------------------------------------------------------
------------------------------------------------------------
------------------------------------------------------------
------------------------------------------------------------
------------------------------------------------------------
------------------------------------------------------------
------------------------------------------------------------
------------------------------------------------------------
------------------------------------------------------------
------------------------------------------------------------
------------------------------------------------------------
------------------------------------------------------
>XM_032422025.1 PREDICTED: Phoca vitulina transient receptor potential cation channel subfamily A member 1 (TRPA1), mRNA
TTGAAGAGGATTGCTATGCAGGTGGAACTTCATACCAGCTTAGAGAAGAAGCTGCCCCTC
TGGTTCCTACGCAAAGTAGATCAGAAATCCATCATTGTGTATCCCAACAGACCCAGATGT
ACA---GGGTTATTACGT---ATATTTCATTTTATTTTTTACATCAAAGAAACAAGACAG
GAAATTCCAAATGTTGACACATCTCTAGAAATAGAAATATTGAAGCAGAAATATAGGCTG
AAGGATCTCACTTCTCTTCTGGAAAAACAGCATGAGCTTATTAAACTCATCATTCAGAAG
ATGGAAATCATCTCTGAGACAGAGGATGAAGATAATCATAGTTTTTTTCAAGACAGGTTT
AAAAAAGAATGGTTAGAACAAAGGAATAGCAAGTGGAAATCTGTGTTGAAAGTAGTAAAG
ACAAAGACACACAGCCCTTCACATTAG---------------------------------
------------------------------------------------------------
------------------------------------------------------------
------------------------------------------------------------
------------------------------------------------------------
------------------------------------------------------------
------------------------------------------------------------
------------------------------------------------------------
------------------------------------------------------------
------------------------------------------------------------
------------------------------------------------------------
------------------------------------------------------------
------------------------------------------------------
>XM_035012258.1 PREDICTED: Mirounga leonina transient receptor potential cation channel subfamily A member 1 (TRPA1), mRNA
TTGAAGAGGATTGCTATGCAGGTGGAACTTCATACCAGCTTAGAGAAGAAGCTGCCCCTC
TGGTTCCTACGCAAAGTAGATCAGAAATCCATCATTGTGTATCCCAACAGACCCAGATGT
ACA---GGGTTATTACGT---ATATTTCATTTTATTTTTTACATCAAAGAAACAAGACCG
GAAATTCCAAATGTTGACACATCTCTAGAAATAGAAATATTGAAGCAGAAATATAGGCTG
AAGGATCTCACTTCTCTTCTGGAAAAACAGCATGAGCTTATTAAACTCATCATTCAGAAG
ATGGAAATCATCTCTGAGACAGAGGATGAAGATAATCATAGTTTTTTTCAAGACAGGTTT
AAAAAAGAATGGTTAGAACAAAGGAATAGGAAGTGGAAATCTGTGTTGAAAGTAGTAAAG
ACAAAGACACACAGCCCTTCAGATTAG---------------------------------
------------------------------------------------------------
------------------------------------------------------------
------------------------------------------------------------
------------------------------------------------------------
------------------------------------------------------------
------------------------------------------------------------
------------------------------------------------------------
------------------------------------------------------------
------------------------------------------------------------
------------------------------------------------------------
------------------------------------------------------------
------------------------------------------------------
>XM_039238403.1 PREDICTED: Hyaena hyaena transient receptor potential cation channel subfamily A member 1 (TRPA1), mRNA
TTGAAGAGGATTGCTATGCAGGTGGAACTTCATACCAGCTTAGAGAAGAAGCTGCCACTG
TGGTTCCTACGCAAAGTGGATCAGAAATCCATCGTCGTGTATCCCAACAGACCCAGATGT
GCA---GGGTTATTAGGT---GTATTTAATTTTATTTTTTATACCCAAGAAGAGAGACAG
GAAATTCCAAATGTTGACCCATCTCTGGAAACAGAAATATTAAAGCAGAAATACCGGCTG
AAGGATCTCACTTATCTTCTGGAGAAACAGCATGAGCTTATTAAACTCATCATTCAGAAG
ATGGAAATCATCTCTGAGACAGAGGATGAAGACAGCCATAGTTCTTTTCAAGACAGGTTT
AAAAAAGAGCAGTTAGAACAAAGGAATAGCAAGTGGAATTCTGTGTTGAAAGCAGTAAAG
GCAAAAACACACTGCACTTAG---------------------------------------
------------------------------------------------------------
------------------------------------------------------------
------------------------------------------------------------
------------------------------------------------------------
------------------------------------------------------------
------------------------------------------------------------
------------------------------------------------------------
------------------------------------------------------------
------------------------------------------------------------
------------------------------------------------------------
------------------------------------------------------------
------------------------------------------------------
>XM_045454928.1 PREDICTED: Leopardus geoffroyi transient receptor potential cation channel subfamily A member 1 (TRPA1), mRNA
TTGAAGAGGATTGCTATGCAGGTGGAACTTCATACCAGCTTAGAGAAGAAGCTGCCACTG
TGGTTCCTACGCAAAGTAGATCAGAAATCCATCATCGTGTATCCCAACAGACCCAGATGT
ACA---GGGTTATTAGCT---ATATTTCATTTTATTTTTTATACCCAAGAAGAAAGGCAG
GAAATTCCAAATGTTGACACATCTCTGGAAACAGAAATATTAAAGCAGAAATATCGGCTG
AAGGATCTCGCTTCTCTTGTGGAGAAACAGCATGAGCTTATCAAACTCATCATTCAGAAG
ATGGAAATCATCTCTGAGACAGAGGATGAAGACAACCATCATTCTTTTCAAGACAGGTTT
AAAAAAGAGCAGTTAGAACAAAGGAATAGCAAATGGAATTCTGTGTTGAAAGCAGTAAAG
GCAAAAACACACTGCCCTTAG---------------------------------------
------------------------------------------------------------
------------------------------------------------------------
------------------------------------------------------------
------------------------------------------------------------
------------------------------------------------------------
------------------------------------------------------------
------------------------------------------------------------
------------------------------------------------------------
------------------------------------------------------------
------------------------------------------------------------
------------------------------------------------------------
------------------------------------------------------
>XM_046026867.1 PREDICTED: Meles meles transient receptor potential cation channel subfamily A member 1 (TRPA1), transcript variant X2, mRNA
TTGAAGAGGATTGCTATGCAGGTGGAACTTCATACCAGCTTAGAGAAGAAGCTGCCTCTC
TGGTTCCTGCGCAGAGTCGACCAGAAAACCATCGTTGTGTATCCCAACAGACCCAGATGT
TCA---GGGTTATTGCGT---ATATTTCATTTTATTTTTCACACCAAAGAAACAAGACAG
GAAATTCCAAATGTTGACACATCTCTAGAAATAGAAATATTGAAGCAGAAGTATCGGCTG
AAGGATCTCACTTCTCTTCTGGAAAAACAGCATGAGCTTATCAAACTCATCATTCAGAAG
ATGGAAATCATCTCTGAGACAGAGGATGAAGATAACCATAGTTCTTTTCAAGATAGGTTT
AAAAAAGAACAGTTAGAACAAAGGAATAGCAAGTGGAATTCTGTGTTGAAAGCAGTAAAG
ACAAAGACCCACAACCCTTTGCCTTAG---------------------------------
------------------------------------------------------------
------------------------------------------------------------
------------------------------------------------------------
------------------------------------------------------------
------------------------------------------------------------
------------------------------------------------------------
------------------------------------------------------------
------------------------------------------------------------
------------------------------------------------------------
------------------------------------------------------------
------------------------------------------------------------
------------------------------------------------------
>XM_010846958.1 PREDICTED: Bison bison bison transient receptor potential cation channel, subfamily A, member 1 (TRPA1), mRNA
TTGAAGAGAATTGCCATGCAGGTGGAACTTCACACCAGCTTGGAGAAGAAGCTGCCGCTC
TGGTTCCTACACAAAGTTGATCAGAAATCCATCATCGTGTATCCCAACAGACCCAGATAC
AGCAGAGGGATATTACGTGGTGTATTTCATTATATCTTTTGCCCCCATGAAACAAGACAA
GAAATACCAAATGTTGATACATCTTTAGAAACAGAAATAATGAAACAAAAGTACCGGCTG
AAGGATCTCAGTTCTCTTCTGGAAAAACAGCATGAGCTTATTAAACTCATCATTCAGAAG
ATGGAAATCATCTCTGAGACAGAGGATGAAGATTACCACAGTTCTTTTCAAGACAGGTTT
AAGAAACAGCAGTTAGAACAAAGGAATAGCAAATGGAATTGTGTATTGAGGGCGGTAAAG
GCAAAAACACACAGCCCTTAA---------------------------------------
------------------------------------------------------------
------------------------------------------------------------
------------------------------------------------------------
------------------------------------------------------------
------------------------------------------------------------
------------------------------------------------------------
------------------------------------------------------------
------------------------------------------------------------
------------------------------------------------------------
------------------------------------------------------------
------------------------------------------------------------
------------------------------------------------------
>XM_021089238.1 PREDICTED: Sus scrofa transient receptor potential cation channel subfamily A member 1 (TRPA1), transcript variant X3, mRNA
TTGAAGAGGATTGCCATGCAGGTGGAACTTCATACCAGCTTGGAGAAGAAGCTGCCACTC
TGGTTCCTACACAAGGTCGATCAGAAATCCATCACCGTGTATCCCAACAGACCCAGATAT
AGTGGAGGGCTATTACGTGGTGTACTTCACTATATCTTTTGCCCCCAAGAGACAAGACAA
GAAATACCAAATGTTGATACATCTTTGGAAACAGAAATAATGAAGCAAAAATACCGGCTG
AAGGATCTCAGTTCTCTTCTGGAAAAGCAGCATGACCTTATTAAACTCATCATTCAGAAG
ATGGAAATCATCTCTGAGACAGAGGATGAAGATTACCAGAGTTCTTTTCAAGACAGGTTT
AAGAAACAACAGTTAGAACAAAGGAATAGCAAATGGAATTCTGTATTGAGAGCAGTAAAG
GCAAAAACACACTCCCCTTAG---------------------------------------
------------------------------------------------------------
------------------------------------------------------------
------------------------------------------------------------
------------------------------------------------------------
------------------------------------------------------------
------------------------------------------------------------
------------------------------------------------------------
------------------------------------------------------------
------------------------------------------------------------
------------------------------------------------------------
------------------------------------------------------------
------------------------------------------------------
>XM_027973040.2 PREDICTED: Ovis aries transient receptor potential cation channel subfamily A member 1 (TRPA1), mRNA
TTGAAGAGAATTGCCATGCAGGTGGAACTTCACACCAGCTTGGAGAAGAAGCTGCCGCTC
TGGTTCCTACACAAAGTTGATCAGAAATCCATCATCGTGTATCCCAACAGACCCAGATAC
AGCAGAGGGATATTACGTGGTGTGTTTCATTATATCTTTTGCCCCCATGAAACGAGACAA
GAAATACCAAATGTTGATACATCTTTAGAAACAGAAATAATGAAGCAAAAGTACCGGCTG
AAGGATCTTGGTTCTCTTCTGGAAAAACAGCACGAACTTATTAAACTCATTATTCAGAAG
ATGGAAATCATCTCTGAGACAGAGGATGAAGATTACCACAGTTCTTTTCAAGACAGGTTT
AAGAAACAGCAGTTAGAACAAAGGAATAGCAAATGGAATTGTGTTTTGAGGGCAGTAAAG
GCAAAAACACACAGCCCTTAA---------------------------------------
------------------------------------------------------------
------------------------------------------------------------
------------------------------------------------------------
------------------------------------------------------------
------------------------------------------------------------
------------------------------------------------------------
------------------------------------------------------------
------------------------------------------------------------
------------------------------------------------------------
------------------------------------------------------------
------------------------------------------------------------
------------------------------------------------------
>XM_018058422.1 PREDICTED: Capra hircus transient receptor potential cation channel subfamily A member 1 (TRPA1), mRNA
TTGAAGAGAATTGCCATGCAGGTGGAACTTCACACCAGCTTGGAGAAGAAGCTGCCGCTC
TGGTTCCTACACAAAGTTGATCAGAAATCCATCATCGTGTATCCCAACAGACCCAGATAC
AGCAGAGGGATATTACGTGGTGTGTTTCATTATATCTTTTGCCCCCATGAAACGAGACAA
GAAATACCAAATGTTGATACATCTTTAGAAACAGAAATAATGAAGCAAAAGTACCGGCTG
AAGGATCTCGGTTCTCTTCTGGAAAAACAGCACGAGCTTATTAAACTCATCATTCAGAAG
ATGGAAATCATCTCTGAGACAGAGGATGAAGATTACCACAGTTCTTTTCAAGACAGGTTT
AAGAAACAGCAGTTAGAACAAAGGAATAGCAAATGGAATTGTGTTTTGAGGGCAGTAAAG
GCAAAAACACACAGCCCTTAA---------------------------------------
------------------------------------------------------------
------------------------------------------------------------
------------------------------------------------------------
------------------------------------------------------------
------------------------------------------------------------
------------------------------------------------------------
------------------------------------------------------------
------------------------------------------------------------
------------------------------------------------------------
------------------------------------------------------------
------------------------------------------------------------
------------------------------------------------------
>XM_055546255.1 PREDICTED: Bubalus kerabau transient receptor potential cation channel subfamily A member 1 (TRPA1), mRNA
TTGAAGAGAATTGCCATGCAGGTGGAACTTCACACCAGCTTGGAGAAGAAGCTGCCGCTC
TGGTTCCTACACAAAGTTGATCAGAAATCCATCATCGTGTATCCCAACAGACCCAGATAC
AGCAGAGGGATATTACGTGGTGTATTTCATTATATCTTTTGCCCCCATGAAACAAGACAA
GAAATACCAAATGTTGATACATCTTTAGAAACAGAAATAATGAAACAAAAGTACCGGCTG
AAGGATCTCAGTTCTCTTCTGGAAAAACAGCATGAGCTTATTAAACTCATCATTCAGAAG
ATGGAAATCATCTCTGAGACAGAGGATGAAGATTACCACAGTTCTTTTCAAGACAGGTTT
AAGAAACAGCAGTTAGAACAAAGGAATAGCAAATGGAATTGTGTATTGAGGGCAGTAAAG
GCAAAAACACACAGCCCTTAA---------------------------------------
------------------------------------------------------------
------------------------------------------------------------
------------------------------------------------------------
------------------------------------------------------------
------------------------------------------------------------
------------------------------------------------------------
------------------------------------------------------------
------------------------------------------------------------
------------------------------------------------------------
------------------------------------------------------------
------------------------------------------------------------
------------------------------------------------------
>XM_032470051.1 PREDICTED: Camelus ferus transient receptor potential cation channel subfamily A member 1 (TRPA1), mRNA
TTGAAGAGGACTGCTATGCAGGTGGAACTTCATACCAGCTTAGAGAAGAAGCTGCCACTC
TGGTTCCTACACAAAGTCGATCAGAAATCTATCGTCGTGTACCCCAACAGACCCAGATAT
GGTGGAGGACTCTTACGTGGTGTATTTCATTATATCTTCTGCACCCAAGAAGCAAGACAA
GAAATACCAAATGTTGATACATCTTTGGAAACCGAAATAATAAAGCAAAAATACCGGCTG
AAGGATCTCAGTTCTCTTCTGGAAAAACAGCATGAACTTATTAAACTCATCATTCAGAAG
ATGGAGATCATCTCTGAGACAGAAGATGAAGATTACCATAGTTCTTTTCAAGACAGGTTT
AAGAAACAGCAGTTAGAACAGAGGAATAGCAAGTGGAATTCTGTACTGAGAGCAGTAAAG
GTGAAAACACAGTGCCCTTAG---------------------------------------
------------------------------------------------------------
------------------------------------------------------------
------------------------------------------------------------
------------------------------------------------------------
------------------------------------------------------------
------------------------------------------------------------
------------------------------------------------------------
------------------------------------------------------------
------------------------------------------------------------
------------------------------------------------------------
------------------------------------------------------------
------------------------------------------------------
>XM_006202432.2 PREDICTED: Vicugna pacos transient receptor potential cation channel subfamily A member 1 (TRPA1), mRNA
TTGAAGAGGACTGCTATGCAGGTGGAACTTCATACCAGCTTAGAGAAGAAGCTGCCACTC
TGGTTCCTACACAAAGTCGATCAGAAATCTATCGTCGTGTACCCCAACAGACCCAGATAT
GGTGGAGGACTCTTACGTGGTGTATTTCATTATATCTTCTGCACCCAAGAAGCAAGACAA
GAAATACCAAATGTTGATACATCTTTGGAAACCGAAATAGTAAAGCAAAAATACCGGCTG
AAGGATCTCAGTTCTCTTCTGGAAAAACAGCACGAACTTATTAAACTCATCATTCAGAAG
ATGGAGATCATCTCTGAGACAGAAGATGAAGATTACCATAGTTCTTTTCAAGACAGGTTT
AAGAAGCAGCAGTTAGAACAGAGGAATAGCAAGTGGAATTCTGTACTGAGAGCAGTAAAG
GCGAAAACACAGTGCCCTTAG---------------------------------------
------------------------------------------------------------
------------------------------------------------------------
------------------------------------------------------------
------------------------------------------------------------
------------------------------------------------------------
------------------------------------------------------------
------------------------------------------------------------
------------------------------------------------------------
------------------------------------------------------------
------------------------------------------------------------
------------------------------------------------------------
------------------------------------------------------
>XM_007185124.2 PREDICTED: Balaenoptera acutorostrata transient receptor potential cation channel subfamily A member 1 (TRPA1), mRNA
TTGAAGAGGATTGCCATGCAGGTGGAACTTCATACCAGCCTGGAAAAGAAGCTGCCGCTC
TGGTTCCTACACAAAGTCGATCAGAAATCCACCGTCGTGTATCCCAACAGACCCAGATAT
GGTGAAGGGCTGTTACGTGGTGTATTTCATTATTTCTTTTGCACCCAAGAAGTGAGACAA
GAAATACCAAATGTTGATACATCTTTAGAAACAGAAATAATGAAGCAAAAGTACCGGCTG
AAGGATCTCAGTTCTCTTCTGGAAAAACAGCATGAGCTTATTAAACTCATCACTCAGAAG
ATGGAAATCGTCTCTGAGACAGAGGATGAAGATTACCACAGTTCTTTTCAAGACAGGTTT
AAGAAACAGCAGTTAGAACAAAGGAATAGCAAATGGAATTCTGTACGGAGAGCAGTAAAG
GCAAAACCACACAGCCCTTAG---------------------------------------
------------------------------------------------------------
------------------------------------------------------------
------------------------------------------------------------
------------------------------------------------------------
------------------------------------------------------------
------------------------------------------------------------
------------------------------------------------------------
------------------------------------------------------------
------------------------------------------------------------
------------------------------------------------------------
------------------------------------------------------------
------------------------------------------------------
>XM_015474483.3 PREDICTED: Bos taurus transient receptor potential cation channel subfamily A member 1 (TRPA1), mRNA
TTGAAGAGAATTGCCATGCAGGTGGAACTTCACACCAGCTTGGAGAAGAAGCTGCCGCTC
TGGTTCCTACACAAAGTTGATCAGAAATCCATCATCGTGTATCCCAACAGACCCAGATAC
AGCAGAGGGATATTACGTGGTGTATTTCATTATATCTTTTGCCCCCATGAAACAAGACAA
GAAATACCAAATGTTGATACATCTTTAGAAACAGAAATAATGAAACAAAAGTACCGGCTG
AAGGATCTCAGTTCTCTTCTGGAAAAACAGCATGAGCTTATTAAACTCATCATTCAGAAG
ATGGAAATCATCTCTGAGACAGAGGATGAAGATTACCACAGTTCTTTTCAAGACAGGTTT
AAGAAACAGCAGTTAGAACAAAGGAATAGCAAATGGAATTGTGTATTGAGGGCGGTAAAG
GCAAAAACACACAGCCCTTAA---------------------------------------
------------------------------------------------------------
------------------------------------------------------------
------------------------------------------------------------
------------------------------------------------------------
------------------------------------------------------------
------------------------------------------------------------
------------------------------------------------------------
------------------------------------------------------------
------------------------------------------------------------
------------------------------------------------------------
------------------------------------------------------------
------------------------------------------------------
>XM_020907330.1 PREDICTED: Odocoileus virginianus texanus transient receptor potential cation channel subfamily A member 1 (TRPA1), mRNA
TTGAAGAGAATTGCCATGCAGGTGGAACTTCACACCAGCTTGGAGAAGAAGCTGCCACTC
TGGTTCCTACACAAAGTTGATCAGAAATCTATCGTCGTGTATCCCAACAGACCCAGATAC
AGCAGAGGGATATTACGTGGTGTATTTCATTATATCTTTTGCCCCCACGAAACGAGACAA
GAAATACCAAATGTTGATACATCTTTAGAAACAGAAATAATGAAGCAAAAGTACCGGCTG
AAGGATCTCGGTTCTCTTCTGGAAAAACAGCATGAGCTTATTAAACTCATCATTCAGAAG
ATGGAAATCATCTCTGAGACAGAGGATGAAGATTACCACAGTTCTTTTCAAGACAGGTTT
AAGAAACAGCAGTTAGAACAAAGGAATAGCAAATGGAATTGTGTATTGAGGGCAGTAAAG
GCAAAAACACACAGTCCTTGA---------------------------------------
------------------------------------------------------------
------------------------------------------------------------
------------------------------------------------------------
------------------------------------------------------------
------------------------------------------------------------
------------------------------------------------------------
------------------------------------------------------------
------------------------------------------------------------
------------------------------------------------------------
------------------------------------------------------------
------------------------------------------------------------
------------------------------------------------------
>XM_040262022.1 PREDICTED: Oryx dammah transient receptor potential cation channel subfamily A member 1 (TRPA1), mRNA
TTGAAGAGAATTGCCATGCAGGTGGAACTTCACACCAGCTTGGAGAAGAAGCTGCCACTC
TGGTTTCTACACAAAGTTGATCAGAAATCCATCATCGTGTATCCCAACAGACCCAGATAC
AGCAGAGGGATATTACGTGGTGTATTTCATTATATCTTTTGCCCCCATGAAACGAGACAA
GAAATACCAAATGTTGATACATCTTTAGAAACAGAAATAATGAAGCAAAAGTACCGGCTG
AAGGATCTCAGTTCTCTTCTGGAAAAACAGCATGAGCTTATTAAACTCATCATTCAGAAG
ATGGAAATCATCTCTGAGACAGAGGATGAAGATTACCACAGTTCTTTTCAAGACAGGTTT
AAGAAACAGCAGTTAGAACAAAGGAATAGCAAATGGAATTGTGTTTTGAGGGCAGTAAAG
GCAAAAACACACAACCCTTAA---------------------------------------
------------------------------------------------------------
------------------------------------------------------------
------------------------------------------------------------
------------------------------------------------------------
------------------------------------------------------------
------------------------------------------------------------
------------------------------------------------------------
------------------------------------------------------------
------------------------------------------------------------
------------------------------------------------------------
------------------------------------------------------------
------------------------------------------------------
>XM_043483603.1 PREDICTED: Cervus canadensis transient receptor potential cation channel subfamily A member 1 (TRPA1), mRNA
TTGAAGAGAATTGCCATGCAGGTGGAACTTCACACCAGCTTGGAGAAGAAGCTGCCACTC
TGGTTCCTACACAAAGTTGATCAGAAATCCATCATCGTGTATCCCAACAGACCCAGATAC
AGCAGAGGGATATTACGTGGTGTATTTCATTATATCTTTTGCCCCCACGAAACGAGACAA
GAAATACCAAATGTTGATACATCTTTAGAAACAGAAATAATGAAGCAAAAGTACCGGCTG
AAGGATCTCGGTTCTCTTCTGGAAAAACAGCATGAGCTTATTAAACTCATCATTCAGAAG
ATGGAAATCATCTCTGAGACAGAGGATGAAGATTACCACAGTTCTTTTCAAGACAGGTTT
AAGAAACAGCAGTTAGAACAAAGGAATAGCAAATGGAATTGTGTATTGAGGGCAGTAAAG
GCAAAATCACACAGCCCTTGA---------------------------------------
------------------------------------------------------------
------------------------------------------------------------
------------------------------------------------------------
------------------------------------------------------------
------------------------------------------------------------
------------------------------------------------------------
------------------------------------------------------------
------------------------------------------------------------
------------------------------------------------------------
------------------------------------------------------------
------------------------------------------------------------
------------------------------------------------------
>XM_047783763.1 PREDICTED: Phacochoerus africanus transient receptor potential cation channel subfamily A member 1 (TRPA1), transcript variant X2, mRNA
TTGAAGAGGATTGCCATGCAGGTGGAACTTCATACCAGCTTGGAGAAGAAGCTGCCACTC
TGGTTCCTACACAAGGTCGATCAGAAATCCATCACCGTGTATCCCAACAGACCCAGATAT
AGTGGAGGGCTATTCCGTGGTGTACTTCATTATATCTTTTGCCCCCAAGAGACAAGACAA
GAAATACCAAATGTTGATACATCTTTGGAAACAGAAATAATGAAGCAAAAATACCGGCTG
AAGGATCTCAGTTCTCTTCTGGAAAAGCAGCATGACCTTATTAAACTCATCATTCAGAAG
ATGGAAATCATCTCTGAGACAGAGGATGAAGATTACCAGAGTTCTTTTCAAGACAGGTTT
AAGAAACAACAGTTAGAACAAAGGAATAGCAAATGGAATTCTGTATTGAGAGCAGTGAAG
GCAAAAACACACTCCCCTTAG---------------------------------------
------------------------------------------------------------
------------------------------------------------------------
------------------------------------------------------------
------------------------------------------------------------
------------------------------------------------------------
------------------------------------------------------------
------------------------------------------------------------
------------------------------------------------------------
------------------------------------------------------------
------------------------------------------------------------
------------------------------------------------------------
------------------------------------------------------
>XM_052651765.1 PREDICTED: Budorcas taxicolor transient receptor potential cation channel subfamily A member 1 (TRPA1), mRNA
TTGAAGAGAATTGCCATGCAGGTGGAACTTCACACCAGCTTGGAGAAGAAGCTGCCGCTC
TGGTTCCTACACAAAGTTGATCAGAAATCCATCATCGTGTATCCCAACAGACCCAGATAC
AGCAGAGGGATATTACGTGGTGTATTTCATTATATCTTTTGCCCCCATGAAACGAGACAA
GAAATACCAAATGTTGATACATCTTTAGAAACAGAAATAATGAAGCAAAAGTACCGGCTG
AAGGATCTCGGTTCTCTTCTGGAAAAACAGCACGAGCTTATTAAACTCATCATTCAGAAG
ATGGAAATCATCTCTGAGACAGAGGATGAAGATTACCACAGTTCTTTTCAGGACAGGTTT
AAGAAACAGCAGTTAGAACAAAGGAATAGCAAATGGAATTGTGTTTTGAGGGCAGTAAAG
GCAAAAACACACAGCCCTTAA---------------------------------------
------------------------------------------------------------
------------------------------------------------------------
------------------------------------------------------------
------------------------------------------------------------
------------------------------------------------------------
------------------------------------------------------------
------------------------------------------------------------
------------------------------------------------------------
------------------------------------------------------------
------------------------------------------------------------
------------------------------------------------------------
------------------------------------------------------
>XM_055431955.1 PREDICTED: Moschus berezovskii transient receptor potential cation channel subfamily A member 1 (TRPA1), mRNA
TTGAAGAGAATTGCCATGCAGGTGGAACTTCACACCAGCTTGGAGAAGAAGCTGCCGCTC
TGGTTCCTACACAAAGTTGATCAGAAATCCATCGTCGTGTATCCCAACAGACCCAGATAC
AGCAGGGGGATATTACGTGGTGTATTTCATTATATCTTTTGCCCCCATGAAACGAGACAA
GAAATACCAAATGTTGATACATCTTTAGAAACAGAAATGATGAAGCAAAAGTACCGGTTG
AAGGATCTCGGTTCTCTTCTGGAAAAACAGCATGAGCTTATTAAACTCATCATTCAGAAG
ATGGAAATCATCTCTGAGACAGAGGATGAAGATTACCATAGTTCTTTTCAAGACAGGTTT
AAGAAACAGCAGTTAGAACAAAGGAATAGCAAATGGAATTGTGTATTGAAGGCAGTAAAG
GCAAAAACACACAGCCCTTAA---------------------------------------
------------------------------------------------------------
------------------------------------------------------------
------------------------------------------------------------
------------------------------------------------------------
------------------------------------------------------------
------------------------------------------------------------
------------------------------------------------------------
------------------------------------------------------------
------------------------------------------------------------
------------------------------------------------------------
------------------------------------------------------------
------------------------------------------------------
>XM_057736316.1 PREDICTED: Hippopotamus amphibius kiboko transient receptor potential cation channel subfamily A member 1 (TRPA1), transcript variant X1, mRNA
TTGAAGAGAATCGCCATGCAGGTGGAACTTCATACCAGCCTGGAGAAGAAGCTGCCGCTC
TGGTTCCTATACAAAGTTGATCAGAAATCCATCGTCGTGTATCCCAACAGACCCAGATAC
GGTGAAGGGCTGTTACGTGGTGTATTTCATTATTTATTTTGCACCCAAGAAGTGAGACAA
GAAATACCAAATGCCGATACCTCTTTAGAAACAGAAATAATGAAGCAAAAGTACCGGCTG
AAGGATGTCAGTTCTCTTCTGGAAAAACAGCATGAGCTTATTAAACTCATTATTCAGAAG
ATGGAAATCATCTCTGAGACAGAGGATGAAGATTACCACAGTTCTTTTCAAGACAGGTTT
AAGAAACGACAGTTAGAACAAAGGAATAGCAAATGGAATTCTGTATTGAGAGCAGTAAAG
GCA------CACAGCCCTTAG---------------------------------------
------------------------------------------------------------
------------------------------------------------------------
------------------------------------------------------------
------------------------------------------------------------
------------------------------------------------------------
------------------------------------------------------------
------------------------------------------------------------
------------------------------------------------------------
------------------------------------------------------------
------------------------------------------------------------
------------------------------------------------------------
------------------------------------------------------
>XM_061122836.1 PREDICTED: Dama dama transient receptor potential cation channel subfamily A member 1 (TRPA1), transcript variant X2, mRNA
TTGAAGAGAATTGCCATGCAGGTGGAACTTCACACCAGCTTGGAGAAGAAGCTGCCACTC
TGGTTCCTACACAAAGTTGATCAGAAATCCATCATCGTGTATCCGAACAGACCCAGATAC
AGCAGAGGGATATTACGTGGTGTATTTCATTATATCTTTTGCCCCCACGAAACGAGACAA
GAAATACCAAATGTTGATACATCTTTAGAAACAGAAATAATGAAACAAAAGTACCGGCTG
AAGGATCTCGGTTCTCTTCTGGAAAAACAGCATGAGCTTATTAAACTAATCATTCAGAAG
ATGGAAATCATCTCTGAGACAGAGGATGAAGATTACCACAGTTCTTTTCAAGACAGGTTT
AAGAAACAGCAGTTAGAACAAAGGAATAGCAAATGGAATTGTGTATTGAGGGCAGTAAAG
GCAAAAACACACAGCCCTTGA---------------------------------------
------------------------------------------------------------
------------------------------------------------------------
------------------------------------------------------------
------------------------------------------------------------
------------------------------------------------------------
------------------------------------------------------------
------------------------------------------------------------
------------------------------------------------------------
------------------------------------------------------------
------------------------------------------------------------
------------------------------------------------------------
------------------------------------------------------
>XM_061171718.1 PREDICTED: Eubalaena glacialis transient receptor potential cation channel subfamily A member 1 (TRPA1), mRNA
TTGAAGAGGATTGCCATGCAGGTGGAACTTCATACCAGCCTGGAGAAGAAGCTGCCGCTC
TGGTTCTTACACAAAGTCGATCAGAAATCCACCGTCGTGTATCCCAACAGACCCAGATAT
GGTGAAGGGCTGTTACGTGGTGTATTTCATTATTTCTTTTGCACCCAAGAAGTGAGACAA
GAAATACCAAATGTTGATACATCTTTAGAAACAGAAATAATGAAGCAAAAGTACCGGCTG
AAGGATCTCAGTTCTCTTCTGGAAAAACAGCATGAGCTTATTAAACTCATCACTCAGAAG
ATGGAAATCATCTCTGAGACAGAGGATGAAGATTACCACAGTTCTTTTCAAGACAGGTTT
AAGAAACAGCAGTTAGAACAAAGGAATAGCAAATGGAATTCTGTACGGAGAGCAGTAAAG
GCAAAACCACACAGCCCTTAG---------------------------------------
------------------------------------------------------------
------------------------------------------------------------
------------------------------------------------------------
------------------------------------------------------------
------------------------------------------------------------
------------------------------------------------------------
------------------------------------------------------------
------------------------------------------------------------
------------------------------------------------------------
------------------------------------------------------------
------------------------------------------------------------
------------------------------------------------------
>NM_001348288.1 Mus musculus transient receptor potential cation channel, subfamily A, member 1 (Trpa1), transcript variant 2, mRNA
TTGAAGAGGATTGCTATGCAGGTGGAACTTCATACCAACTTAGAAAAAAAGCTGCCACTC
TGGTACTTACGCAAAGTGGATCAGAGGTCCACCATCGTGTATCCAAATAGACCCAGGCAC
GGC---AGGATGCTACGG---TTTTTTCATTACTTTCTTAATATGCAAGAAACACGACAA
GAAGTACCAAACATTGACACATGCTTGGAAATGGAAATATTGAAACAGAAATATCGGCTG
AAGGACCTCACTTCCCTCTTGGAAAAGCAGCATGAGCTCATCAAACTCATCATCCAGAAG
ATGGAGATCATCTCAGAGACAGAAGATGAAGATAACCATTGCTCTTTCCAAGACAGGTTC
AAGAAGGAGAGGCTGGAACAGATGCACAGCAAGTGGAATTTTGTCTTAAACGCAGTTAAG
ACTAAAACACATTGTTCTATTAGCCACCCGGACTTTTAG---------------------
------------------------------------------------------------
------------------------------------------------------------
------------------------------------------------------------
------------------------------------------------------------
------------------------------------------------------------
------------------------------------------------------------
------------------------------------------------------------
------------------------------------------------------------
------------------------------------------------------------
------------------------------------------------------------
------------------------------------------------------------
------------------------------------------------------
>NM_207608.2 Rattus norvegicus transient receptor potential cation channel, subfamily A, member 1 (Trpa1), mRNA
TTAAAGAGGATTGCTATGCAGGTGGAACTGCATACCAACTTAGAAAAAAAGCTGCCATTC
TGGTACTTGCGCAAAGTGGATCAGAGGTCCACCATCGTGTATCCGAATAGACCCAGGCAC
GGC---AGGATGCTGCGG---TTTTTTCATTACTTTCTTAGTATGCAAGAAACACGACAA
GAAGCACCAAACATTGACACATGTTTGGAAATGGAAATACTGAAACAGAAATACCGGCTG
AAGGACCTCACTTCTCTTTTGGAAAAGCAGCACGAGCTCATCAAACTCATCATCCAAAAG
ATGGAGATCATCTCGGAGACAGAAGATGAAGATAACCATTGCTCTTTCCAAGACAGGTTC
AAAAAGGAACGGCTAGAACAAATGCATAGCAAATGGAACTTTGTCTTAAACGCAGTTAAG
ACTAAAACACATTGTTCTATTAGCCACCCAGACATCTAG---------------------
------------------------------------------------------------
------------------------------------------------------------
------------------------------------------------------------
------------------------------------------------------------
------------------------------------------------------------
------------------------------------------------------------
------------------------------------------------------------
------------------------------------------------------------
------------------------------------------------------------
------------------------------------------------------------
------------------------------------------------------------
------------------------------------------------------
>XM_063256851.1 PREDICTED: Cavia porcellus transient receptor potential cation channel subfamily A member 1 (Trpa1), transcript variant X1, mRNA
TTGAAAAGGATTGCTATGCAAGTAGAACTTCATACCAGTTTAGAAAAAAAGCTGCCCATT
TGGTTCTTACGCAGAGTGGATCAGAAGTCCACCATCGTGTATCCCAACAGACCTAGATAT
GGA---CCAGTGTTACGT---TTATTTCATTATTTTTTTGGTGTCCAAGAAACAAGACAA
GAATTGCCAAATACTGATACATGTTTAGAATTAGAAATGTTGAAACAGAAATACCGGCTG
AAAGACCTCACTTCACTCTTAGAAAAGCAGCATGAACTTATTAAACTCATCATTCAGAAG
ATGGAGATCATCTCTGAGACCGAGGATGAAGATAACCACTCTTCTTTTCAAGACAGGTTC
AAAAAAGAGCGGCTGGAACAAATGAACAGCAAATGGAATTTTGTTTTAAGAGCAGTTAAG
ACAAAGCCACACTAA---------------------------------------------
------------------------------------------------------------
------------------------------------------------------------
------------------------------------------------------------
------------------------------------------------------------
------------------------------------------------------------
------------------------------------------------------------
------------------------------------------------------------
------------------------------------------------------------
------------------------------------------------------------
------------------------------------------------------------
------------------------------------------------------------
------------------------------------------------------
>XM_035439007.1 PREDICTED: Cricetulus griseus transient receptor potential cation channel subfamily A member 1 (Trpa1), transcript variant X2, mRNA
TTGAAGAGGATTGCTATGCAGGTGGAACTTCATACCAACTTGGAGAAAAAGCTTCCACTG
TGGTACCTACGCAAAGTAGATCAGAAGTCCACCATTGTGTATCCGAACAGACCCAGACAT
GGC---AGGATGTTACGA---TTTTTTCATTACTTTCTTTGGACACAAGAAACACGGCAA
GAAGTACCAAACACTGACATGTGCTTGGAAATGGAAATATTGAAACAGAAATACAGACTG
AAGGACCTCACTTCTCTCTTGGAAAAGCAGCATGAACTCATCAAACTCATCATCCAGAAG
ATGGAAATCATCTCAGAAACAGAAGATGAAGATAACCATTGTTCTTTCCAGGACAAGTTC
AAAAAGGAGCGGCTAGAACAAATGCAGAGCAAATGGAACTTTGTGTTGAATGCAGTTAAG
ACTAAAACACACTAA---------------------------------------------
------------------------------------------------------------
------------------------------------------------------------
------------------------------------------------------------
------------------------------------------------------------
------------------------------------------------------------
------------------------------------------------------------
------------------------------------------------------------
------------------------------------------------------------
------------------------------------------------------------
------------------------------------------------------------
------------------------------------------------------------
------------------------------------------------------
>XM_045144261.1 PREDICTED: Jaculus jaculus transient receptor potential cation channel subfamily A member 1 (Trpa1), transcript variant X3, mRNA
TTGAAGAGGATTGCTATGCAGGTGGAACTACACACCAACTTAGAGAAAAAGCTACCACTT
TGGTACTTACGCAAAGTTGATCAGAAATCTACCACCGTGTATCCCAACAGACCTCAACAT
GGG---AGGATATTACGA---TTTTTTCATTGGTTTTTTTATACCCAAGAAACAAAACAA
GAAATACCAAATACTGATACATGCTTAGAAATGGAAGTACTGAAACAGAAATACCGGCTG
AAGGATGTTACTTCTCTCCTGGAAAAGCAGCATGAGCTCATCAAACTCATCATTCAGAAG
ATGGAGATTGTCTCAGAGACAGAAGATGAAGATAACCACTGTTCTTTTCAAGACAAGTTC
AAAAAGGAGCGGCTAGAGCAAATGAATAGCAAATGGAATTTTGTGTTGAAAGCAGTTAAG
ACAAATACACAGTATCCTAACTACTAG---------------------------------
------------------------------------------------------------
------------------------------------------------------------
------------------------------------------------------------
------------------------------------------------------------
------------------------------------------------------------
------------------------------------------------------------
------------------------------------------------------------
------------------------------------------------------------
------------------------------------------------------------
------------------------------------------------------------
------------------------------------------------------------
------------------------------------------------------
>XM_004842180.2 PREDICTED: Heterocephalus glaber transient receptor potential cation channel subfamily A member 1 (Trpa1), mRNA
TTGAAGAGGATTGCTATGCAAGTAGAACTTCATACCAGCTTAGAAAAAAAGCTACCCCTT
TGGTTCTTACGCAAAGTGGATCAGAAGTCCATCGTCGTGTATCCCAACAGGCCCAGATAT
GGG---AGGATGTTACGT---TTATTTCGTTATTTTTTTGGCATCCAAGAAGCAAGACAA
GAAATACCAAATACTGATACGTGTTTAGAATTGGAAATGTTGAAACAGAAATACCGGCTG
AAGGACCTTACTTCTCTCTTGGAAAAGCAGCATGAGCTAATTAAGCTCATCATTCAAAAG
ATGGAGATCATCTCTGAGACAGAGGATGAAGATAACCACACTTCTTTTCAAGACAGATTC
AAAAAAGAGCAGCTGGAACAAATGAACAGCAAATGGAATTTTGTTTTAAGAGCATTTAAA
GCAAAACCACACTGTCCTAAGGACTAG---------------------------------
------------------------------------------------------------
------------------------------------------------------------
------------------------------------------------------------
------------------------------------------------------------
------------------------------------------------------------
------------------------------------------------------------
------------------------------------------------------------
------------------------------------------------------------
------------------------------------------------------------
------------------------------------------------------------
------------------------------------------------------------
------------------------------------------------------
>XM_021225257.2 PREDICTED: Mesocricetus auratus transient receptor potential cation channel subfamily A member 1 (Trpa1), mRNA
TTGAAGAGGATTGCTATGCAGGTGGAACTTCATACCAACTTGGAGAAAAAGCTGCCACTG
TGGTACCTACGCAAAGTAGATCAGAAGTCCACCATTGTGTATCCAAACAGACCCAGGCAT
GGC---AGGATGTTAAGA---TTTTTCCATTACTTTCTTTGTACACAAGAAACACGACAA
GAAGTACAAAACACTGACATGTGTTTGGAAATGGAAATATTGAAACAGAAATACAGACTG
AAGGACCTCACTTCTCTCTTGGAAAAGCAGCATGAACTTATCAAACTCATCATCCAGAAG
ATGGAAATCATCTCAGAGACAGAAGATGAAGATAACCATTGTTCTTTCCAGGACAAGTTC
AAAAAGGAGCGGCTAGAACAAATGCAGAGCAAATGGAACTTTGTGTTGAATGCAGTTAAG
ACCAAAACACACTAA---------------------------------------------
------------------------------------------------------------
------------------------------------------------------------
------------------------------------------------------------
------------------------------------------------------------
------------------------------------------------------------
------------------------------------------------------------
------------------------------------------------------------
------------------------------------------------------------
------------------------------------------------------------
------------------------------------------------------------
------------------------------------------------------------
------------------------------------------------------
>XM_040293955.1 PREDICTED: Ictidomys tridecemlineatus transient receptor potential cation channel subfamily A member 1 (Trpa1), mRNA
TTGAAGAGGATCGCTATGCAGGTGGAACTTCACACCAGCTTAGAGAAAAAGCTACCACTC
TGGTTCTTACGCAAAGTAGATCAGAAGTCCACCATTGTGTATCCCAACAGGCCCAGAGGT
GGG---AAGATATTGCGT---TTATTTCATTACCTTTTTGGTAGCCACGAAATAAGACAA
GAAATATCAAATACTGATACATGTTTAGAAATAGAAATGTTGAAACAGAAATACCGGCTG
AAGGACCTCACTTCTCTCTTGGAGAAGCAGCATGAGCTCATCAAACTCATCATTCAGAAG
ATGGAGATCATCTCTGAGACCGAAGATGAGGATAACCACTGCTCTTTTCAAGACAAGTTC
AAAAAAGAGCGGTTGGAACTCATGAGTAGCAGATGGAATTCCGTGTTGAGAGCAGTCAAG
ACAAAAACACAGTGCCTGGAGCCCAGACCCTAA---------------------------
------------------------------------------------------------
------------------------------------------------------------
------------------------------------------------------------
------------------------------------------------------------
------------------------------------------------------------
------------------------------------------------------------
------------------------------------------------------------
------------------------------------------------------------
------------------------------------------------------------
------------------------------------------------------------
------------------------------------------------------------
------------------------------------------------------
>XM_005362351.2 PREDICTED: Microtus ochrogaster transient receptor potential cation channel subfamily A member 1 (Trpa1), mRNA
TTGAAGAGGATTGCTATGCAGGTGGAACTTCATACCAACTTGGAGAAAAAGCTGCCACTG
TGGTTCCTACGCAAAGTAGATCAGCAGTACACCGTCGTGTATCCAAACAGACCTCGGCAT
GGC---AGGATGTTACGA---TTTTTTCATTACTTTCTTTGTACACAAGAAACACGGCAA
GAAGCACCAAACACTGACATGTGTTTGGAAATAGAAATATTGAAGCAGAAATACAGGCTG
AAGGACCTCACTTCTCTCTTGGAAAAGCAGCATGAACTCATCAAACTCATCATCCAGAAG
ATGGAAATCATCTCAGAGACAGAGGACGAAGATAACCATTGCTCTTTCCAGGACAAGTTC
AAAAAGGAGCGGCTAGAACAGATGCAGAGCAAATGGAATTTTGTGTTGAATGCAGTTAAG
AACAAACCACACTAG---------------------------------------------
------------------------------------------------------------
------------------------------------------------------------
------------------------------------------------------------
------------------------------------------------------------
------------------------------------------------------------
------------------------------------------------------------
------------------------------------------------------------
------------------------------------------------------------
------------------------------------------------------------
------------------------------------------------------------
------------------------------------------------------------
------------------------------------------------------
>XM_005392098.1 PREDICTED: Chinchilla lanigera transient receptor potential cation channel, subfamily A, member 1 (Trpa1), mRNA
CTGAAGAGGATTGCTATGCAAGTAGATCTTCATACCAGTTTAGAAAAAAAGCTGCCCATT
TGGTTCTTACGCAAAGTGGAACAGAGGTCCATCGTTGTGTACCCCAACAGACCCAGATAC
GGA---AGGATGTTACGT---TTATTTCATTATTTTTTTGGTATCCAAGAAACAAAACAA
GAAATACCAAATACTGATACATGTTTAGAATTAGAAATGTTGAAACAGAAATACCGGCTG
AAGGACCTCACTTCTCTCTTAGAAAAGCAGCATGAGCTAATTAAACTCATCATTCAGAAG
ATGGAGATCATCTCTGAGACCGAGGATGCAGATAACCACTCCTCTTTTCAAGACAGGTTC
AAAAAAGAGCGGCTGGAACAAATGAACAGCAAATGGAATTTTGTCTTAAGAGCAGTTAAG
ACAAAGCCACACTCTCCTAAGGACTAG---------------------------------
------------------------------------------------------------
------------------------------------------------------------
------------------------------------------------------------
------------------------------------------------------------
------------------------------------------------------------
------------------------------------------------------------
------------------------------------------------------------
------------------------------------------------------------
------------------------------------------------------------
------------------------------------------------------------
------------------------------------------------------------
------------------------------------------------------
>XM_042272647.1 PREDICTED: Peromyscus maniculatus bairdii transient receptor potential cation channel subfamily A member 1 (Trpa1), transcript variant X2, mRNA
CTGAAGAGGATTGCTATGCAGGTGGAACTTCATACCAACTTAGAGAAAAAGTTGCCTCTC
TGGTACTTACGCAAAGTAGATCAGAAGTCCACCATCGTGTATCCGAACAGACCTAGGCAT
GGC---AGGATGCTGCGA---TTTTTTCATTACTTTCTTTGTACACAAGAAACACGGCAA
GAAGTACCAAACACTGACATGTGTTTGGAAATGGAAATATTGAAACAGAAATACAGACTG
AAGGACCTCACTTCTCTCTTGGAAAAGCAACATGAACTCATCAAACTTATTATCCAGAAG
ATGGAAATCATCTCAGAGACAGAAGATGAAGATAACCATTGTTCTTTCCAGGACAGATTT
AAGAGGGAGAGGCTGGAGCACATGCACAGCAAATGGAATTTTGTGTTGAATGCAGTTAAG
ACAAAACCACACTAA---------------------------------------------
------------------------------------------------------------
------------------------------------------------------------
------------------------------------------------------------
------------------------------------------------------------
------------------------------------------------------------
------------------------------------------------------------
------------------------------------------------------------
------------------------------------------------------------
------------------------------------------------------------
------------------------------------------------------------
------------------------------------------------------------
------------------------------------------------------
>XM_029553975.1 PREDICTED: Nannospalax galili transient receptor potential cation channel subfamily A member 1 (Trpa1), mRNA
TTAAAAAGGATTGCTATGCAGGTGGAACTTCATACCAACTTGGAGAAAAAGCTGCCATTC
TGGTACTTACGCAAAGTAGACCAGAAGTCTACCATAGTGTATCCCAACAGACCCAGACAT
GGA---AGGATGTTACGA---TTTTTTCATTACTTTCTTTGTACCCAAGAAGCAAGACAA
GAAATACCAAATACTGATACATGTTTGGAAATGGAAATATTGAAACAGAAATACCGGCTG
AAGGACCTCACTTCGCTCTTGGAAAAGCAGCATGAGCTGATCAAACTCATCATTCAGAAG
ATGGAGATCATCTCAGAGACAGAAGATGAAGATAACCACTGTTCTTTCCAAGACAAGTTC
AAAAAAGAGCGGCTAGAACAAATGCATAGCAAATGGAATTTTGTGTTGAACGCAGTTAAG
ACAAAAACACAGTATCCCAATTACTAG---------------------------------
------------------------------------------------------------
------------------------------------------------------------
------------------------------------------------------------
------------------------------------------------------------
------------------------------------------------------------
------------------------------------------------------------
------------------------------------------------------------
------------------------------------------------------------
------------------------------------------------------------
------------------------------------------------------------
------------------------------------------------------------
------------------------------------------------------
>XM_033760568.1 PREDICTED: Fukomys damarensis transient receptor potential cation channel subfamily A member 1 (Trpa1), transcript variant X3, mRNA
TTGAAGAGGATTGCTATGCAAGTAGAACTTCATACAAGCTTAGAAAAAAAGCTGCCCCTT
TGGTTCTTGCGCAAAGTTGATCAGAAGTCCATCGTCGTGTATCCCAATCGGCCCAGACAT
GGA---AGGATGTTACGT---TTATTTCATTATTTTTTTGGCATCCAAGAAACAAGACAA
GAAATACCAAATACTGATACATGTTTAGAATTAGAAATGTTGAAACAGAAATACCGGCTA
AAAGACCTCTCTACTCTCTTGGAAAAGCAGCATGAGCTAATTAAACTCATCATTCAGAAA
ATGGAGATCATCTCCGAGACAGAGGATGAAGATAACCACTCTTCTTTTCAAGACAGATTC
AAAAAAGAGCGGCTGGAGCAAATGAACAGCAAATGGAATTTTGTTTTAAAAGCAGTTAAG
GCAAAACCGCACTGTCCTAAGCACTAG---------------------------------
------------------------------------------------------------
------------------------------------------------------------
------------------------------------------------------------
------------------------------------------------------------
------------------------------------------------------------
------------------------------------------------------------
------------------------------------------------------------
------------------------------------------------------------
------------------------------------------------------------
------------------------------------------------------------
------------------------------------------------------------
------------------------------------------------------
>XM_013028417.1 PREDICTED: Dipodomys ordii transient receptor potential cation channel, subfamily A, member 1 (Trpa1), mRNA
CTAAAGAGGATTGCTATGCAGGTAGAACTTCATACCAGCTTAGAGAAAAAGCTGCCAGTG
TGGTTTTTACGGAAAGTAGATCACAAGTCCACCATTGTGTATCCCAACAGACCCAGACAT
GGG---AAGATATTACGT---CTATTTAATTATTTTTTTGGTACCCAAGAAACAAGACAA
GAAATACCAAACACAGATGCGTGTTTAGAAATGGAAATATTGAAACAGAAATACCGACTG
AAGGACCTCAGTTCTCTCTTGGAAAAGCAGCATGAGCTCATCAAACTCATCATTCAAAAG
ATGGAGATAATCTCTGAAACAGAGGATGAAGATAATCACTGTTCTTTTCAAGACAGTTTC
AAAAAAGAGCGCCTGGAACAAATGAATAGCAAGTGGAATTTTGTGTTGAGAGCAGTGAAG
ACAAAAACACACTCACCTAAGCACTAG---------------------------------
------------------------------------------------------------
------------------------------------------------------------
------------------------------------------------------------
------------------------------------------------------------
------------------------------------------------------------
------------------------------------------------------------
------------------------------------------------------------
------------------------------------------------------------
------------------------------------------------------------
------------------------------------------------------------
------------------------------------------------------------
------------------------------------------------------
>XM_027946631.1 PREDICTED: Marmota flaviventris transient receptor potential cation channel subfamily A member 1 (Trpa1), mRNA
TTGAAGAGGATCGCTATGCAGGTGGAACTTCACACCAGCTTAGAGAAAAAGCTACCACTC
TGGTTCTTACGCAAAGTAGATCAGAAGTCCACCATCGTGTATCCCAACAGGCCCAGAGGT
GGG---AGGATATTGCGT---TTATTTCATTACCTTTTTGGTAGCCACGAAATAAGACAA
GAAATATCAAATACTGATACATGTTTAGAAATAGAAATGTTGAAACAGAAATACCGGCTG
AAGGACCTCACTTCTCTCTTGGAGAAGCAGCATGAGCTCATCAAACTCATCATTCAGAAG
ATGGAGATCATCTCTGAGACAGAAGATGAGGATAACCACTGTTCTTTTCAAGACAAGTTC
AAAAAAGAGCGGTTGGAACTAATGAGTAGCCGATGGAATTCAGTGTTGAGAGCAGTCAAG
ACAAAAACACAGTACCTGGAGCCCAGACCCTGA---------------------------
------------------------------------------------------------
------------------------------------------------------------
------------------------------------------------------------
------------------------------------------------------------
------------------------------------------------------------
------------------------------------------------------------
------------------------------------------------------------
------------------------------------------------------------
------------------------------------------------------------
------------------------------------------------------------
------------------------------------------------------------
------------------------------------------------------
>XM_020155086.1 PREDICTED: Castor canadensis transient receptor potential cation channel subfamily A member 1 (Trpa1), mRNA
TTGAAGAGGATTGCTATGCAGGTGGAACTTCACACCAGCTTAGAGAAAAAGCTGCCACTC
TGGTTCTTACGCAAAGTAGATCAGAAGTCCACTATCGTGTATCCCAACAGACCAAGACAT
GGG---AAGATATTACGT---TTATTTAATTATTTTTTTGGTACCCAAGAAACAAGACAA
GAAATACCAAATGCTGACACATGTTTAGAAATGGAGATATTGAAACAGAAATACCGGCTG
AAGGACCTCACTTCTCTCTTGGAAAAGCAGCATGAGCTCATTAAACTCATCATTCAGAAG
ATGGAGATCATTTCTGAGACAGAGGATGAAGATAACCACTGTTCTTTTCAAGACAGGTTC
AAAAAAGAGCGGCTAGAACAAATGAATAGCAAATGGAATTTTGTGTTGAAAGCAGTTAAG
ACAAAGACACACAGTCCTAAGCATTAG---------------------------------
------------------------------------------------------------
------------------------------------------------------------
------------------------------------------------------------
------------------------------------------------------------
------------------------------------------------------------
------------------------------------------------------------
------------------------------------------------------------
------------------------------------------------------------
------------------------------------------------------------
------------------------------------------------------------
------------------------------------------------------------
------------------------------------------------------
>XM_060384609.1 PREDICTED: Meriones unguiculatus transient receptor potential cation channel subfamily A member 1 (Trpa1), transcript variant X2, mRNA
TTGAAGAGGATTGCTATGCAGGTGGAACTTCATACCAACTTGGAAAAAAAGCTGCCACTC
TGGTACTTACGCAAAGTTGATCAGAGATCCACCGTCGTGTATCCAAACAGACCCAGGCAT
GGC---AGGATGTTACGA---TTTTTTCATTACTTTCTTTGTACGCAAGAAACACGACAG
GAGGTGCCAAACACTGACACTTGTTTGGAAATGGAAATATTGAAACAGAAATACCGGCTG
AAAGACCTCACTTCTCTCTTGGAGAAGCAACATGAACTCATCAAGCTCATCATCCAGAAG
ATGGAAATCATCTCAGAGACAGAGGATGAAGACAACCACTGTTCTTTCCAAGACAGGTTC
AAAAAGGAGCGGCTAGAACAAATGCATAGCAAGTGGAATTTTGTCTTAAATGCAGTTAAG
ACAAAAACATGTTATCCTAATTATTAG---------------------------------
------------------------------------------------------------
------------------------------------------------------------
------------------------------------------------------------
------------------------------------------------------------
------------------------------------------------------------
------------------------------------------------------------
------------------------------------------------------------
------------------------------------------------------------
------------------------------------------------------------
------------------------------------------------------------
------------------------------------------------------------
------------------------------------------------------
>XM_026397265.1 PREDICTED: Urocitellus parryii transient receptor potential cation channel subfamily A member 1 (Trpa1), mRNA
TTGAAGAGGATCGCTATGCAGGTGGAACTTCACACCAGCTTAGAGAAAAAGCTACCACTC
TGGTTCTTACGCAAAGTAGATCAGAAGTCCACCATTGTGTATCCCAACAGGCCCAGAGGT
GGG---AAGATATTGCGT---TTATTTCATTACCTTTTTGGTAGCCACGAAATAAGACAA
GAAATATCAAATACTGATACATGTTTAGAAATAGAAATGTTGAAACAGAAATACCGGCTG
AAGGACCTCACTTCTCTCTTGGAGAAGCAGCATGAGCTCATCAAACTCATCATTCAGAAG
ATGGAGATCATCTCGGAGACCGAAGATGAGGATAACCACTGCTCTTTTCAAGACAAGTTC
AAAAAAGAGCGGTTGGAACTCATGAGTAGCAGATGGAATTCCGTGTTGAGAGCAGTCAAG
ACAAAGACACAGTGCCTGGAGCCCAGACCCTGA---------------------------
------------------------------------------------------------
------------------------------------------------------------
------------------------------------------------------------
------------------------------------------------------------
------------------------------------------------------------
------------------------------------------------------------
------------------------------------------------------------
------------------------------------------------------------
------------------------------------------------------------
------------------------------------------------------------
------------------------------------------------------------
------------------------------------------------------
>XM_031368800.1 PREDICTED: Mastomys coucha transient receptor potential cation channel subfamily A member 1 (Trpa1), transcript variant X2, mRNA
TTGAAGAGGATTGCTATGCAGGTGGAACTTCATACCAACTTAGAAAAAAAGCTGCCACTC
TGGTACTTACGCAAAGTGGATCAGAGGTCCACCATCGTGTATCCGAATAGACCCAGGCAC
GGC---AGGATGCTACGG---TTTTTTCATTACTTTCTTAGTATGCAAGAAACACGACAA
GAAGTACCAAACATTGACACATGCTTGGAAATGGAAATATTGAAACAGAAATACCGGCTG
AAGGACCTCACTTCTCTCTTGGAAAAGCAGCATGAGCTCATCAAACTCATCATCCAGAAG
ATGGAAATCATCTCGGAGACAGAAGATGAAGATAACCATTGCTCTTTCCAAGACAGGTTC
AAGAAGGAGAGGCTAGAACAAATGCATAGCAAGTGGAATTTTGTCTTAAATGCAGTTAAG
ACTAAAACACATTGTTCTATTAGCCACCCAGACCTTTAG---------------------
------------------------------------------------------------
------------------------------------------------------------
------------------------------------------------------------
------------------------------------------------------------
------------------------------------------------------------
------------------------------------------------------------
------------------------------------------------------------
------------------------------------------------------------
------------------------------------------------------------
------------------------------------------------------------
------------------------------------------------------------
------------------------------------------------------
>XM_034490303.1 PREDICTED: Arvicanthis niloticus transient receptor potential cation channel subfamily A member 1 (Trpa1), transcript variant X2, mRNA
CTGAAGAGGATTGCTATGCAGGTGGAACTTCATACCAACTTAGAAAAAAAGCTGCCATTA
TGGTACTTACGAAAAGTGGATCAGAGGTCCACCATCGTGTATCCGAATAGACCCAGGCAC
GGC---AGGATGCTACGG---TTTTTCCATTACTTTCTTAGTATGCAAGAAACACGACAA
GAAGTACCAAACATTGACACATGTTTGGAGATGGAAATATTGAAACAGAAATACCGGCTG
AAGGACCTCACTTCTCTCTTGGAAAAGCAACATGAACTCATCAAACTTATCATCCAGAAG
ATGGAAATCATCTCGGAGACAGAAGATGAAGATAACCATTGCTCTTTCCAAGACAGGTTC
AAAAAGGAACGGCTAGAACAAATGCATAGCAAATGGAATTTTGTCTTGAACGCAGTTAAG
ACAAAAACACATTCTTCTATTAGCCATCCAGACATTTAG---------------------
------------------------------------------------------------
------------------------------------------------------------
------------------------------------------------------------
------------------------------------------------------------
------------------------------------------------------------
------------------------------------------------------------
------------------------------------------------------------
------------------------------------------------------------
------------------------------------------------------------
------------------------------------------------------------
------------------------------------------------------------
------------------------------------------------------
>XM_036180015.1 PREDICTED: Onychomys torridus transient receptor potential cation channel subfamily A member 1 (Trpa1), mRNA
CTGAAGAGAATTGCTATGCAGGTGGAACTTCACACCAACTTAGAGAAAAAGCTGCCTCTC
TGGTACTTACGCAAAGTAGATCAGCAGTCCACCATTGTGTATCCAAACAGACCCAGGCAT
GGC---AGAATGTTGCGA---TTTTTCCATTACTTTCTTTGTACACAAGAAACACGGCAA
GAAGTTCCAAACACTGACATGTGTTTGGAAATGGAAATATTAAAACAGAAATACAGACTA
AAGGACCTCACTTCTCTCTTGGAAAAGCAGCATGAACTCATAAAACTCATCATCCAGAAG
ATGGAAATCATCTCAGAGACAGAAGATGAAGATAACCATTGTTCTTTCCAAGACAGGTTC
AAGAGGGAGAGGCTAGAACACATGCACAGCAAATGGAATTTTGTGTTGAATGCAGTTAAG
ACAAAACCACACCTAAACATTAGTCACCCAGACCTTTAG---------------------
------------------------------------------------------------
------------------------------------------------------------
------------------------------------------------------------
------------------------------------------------------------
------------------------------------------------------------
------------------------------------------------------------
------------------------------------------------------------
------------------------------------------------------------
------------------------------------------------------------
------------------------------------------------------------
------------------------------------------------------------
------------------------------------------------------
>XM_038347110.1 PREDICTED: Arvicola amphibius transient receptor potential cation channel subfamily A member 1 (Trpa1), mRNA
TTGAAGAGGATTGCTATGCAGGTGGAACTTCATACCAACTTGGAGAAGAAGCTGCCACTG
TGGTTCCTACGGAAAGTAGACCAGCAGTACACTGTCGTGTATCCGAACAGACCTCGGCAT
GGC---AGGATGCTACGA---TTTTTTCATTACTTTCTTAGTACACAAGAAACACGGCAA
GAAGCACCAAACACTGACATGTGTTTGGAAATAGAAATATTGAAGCAGAAATACAGACTG
AAGGACCTCACTTCTCTCTTGGAAAAGCAGCATGAACTCATCAAACTCATCATCCAGAAG
ATGGAAATCATCTCAGAGACAGAGGACGAAGATAACCATTGCTCTTTCCAGGACAAGTTC
AAAAAGGAGCGGCTAGAACAAATGCAGAGCAAATGGAATTTTGTGTTGAATGCAGTTAAG
AGCAAACCACACTAA---------------------------------------------
------------------------------------------------------------
------------------------------------------------------------
------------------------------------------------------------
------------------------------------------------------------
------------------------------------------------------------
------------------------------------------------------------
------------------------------------------------------------
------------------------------------------------------------
------------------------------------------------------------
------------------------------------------------------------
------------------------------------------------------------
------------------------------------------------------
>XM_047567045.1 PREDICTED: Sciurus carolinensis transient receptor potential cation channel subfamily A member 1 (Trpa1), mRNA
TTGAAGAGGATTGCTATGCAGGTGGAACTTCACACCAGCTTAGAGAAGAAGCTACCACTC
TGGTTCTTACATAAAGTAGATCAGAAGTCCATCATCGTGTATCCCAATAGGCCCAGACAT
GGC---AGGATTTTGCGT---TTATTTCATTACCTCTTTGGTACCCAGGAAATAAGACAA
GAAATATCAAATACTGATACATGTTTAGAAATAGAAATATTGAAACAGAAATACCGGCTG
AAGGACCTCTCTTCTCTCTTGGAGAAGCAGCATGAGCTTATTAAACTCATCATTCAGAAG
ATGGAGATCATCTCTGAGACAGAAGATGAGGATAACCATTGTTCGTTTCAAGACAGGTTC
AAAAAAGAGCGGTTGGAACAAATGAGTAGCAAATGGAATTCCGTGCTGAAAGCAGTCAAG
ACAAAAACACAGTGCCCAAAGCGTTAG---------------------------------
------------------------------------------------------------
------------------------------------------------------------
------------------------------------------------------------
------------------------------------------------------------
------------------------------------------------------------
------------------------------------------------------------
------------------------------------------------------------
------------------------------------------------------------
------------------------------------------------------------
------------------------------------------------------------
------------------------------------------------------------
------------------------------------------------------
>XM_048358661.1 PREDICTED: Perognathus longimembris pacificus transient receptor potential cation channel subfamily A member 1 (Trpa1), mRNA
TTAAAGAGGATTGCTATGCAGGTGGAACTCCACACCAGCTTAGAGAAAAAGCTGCCAATG
TGGTTTTTACGGAAAGTAGATCACAAATCCACCATTGTGTATCCCAACAGACCCAGACAT
GGG---AAGATATTACGT---CTATTTAATTACTTTTTTGGTACCCAAGAAACAAAACAA
GAAATACCAAACACAGACACATGTCTAGAAATGGAAATATTGAAACAGAAATACCGGCTG
AAGGACCTCACTTCTCTCTTAGAAAAGCAGCACGAACTCATCAAACTCATCATTCAGAAG
ATGGAGATCATCTCTGAAACAGAGGATGAAGATAACCATTGTTCTTTTCAAGACAGTTTC
AAAAAAGAGCGCCTGGAACAAATGAATAGCAAATGGAATTTCGTGTTGAGAGCAGTGAAG
ACAAAAACACACAGTCCTAAGCACTAG---------------------------------
------------------------------------------------------------
------------------------------------------------------------
------------------------------------------------------------
------------------------------------------------------------
------------------------------------------------------------
------------------------------------------------------------
------------------------------------------------------------
------------------------------------------------------------
------------------------------------------------------------
------------------------------------------------------------
------------------------------------------------------------
------------------------------------------------------
>XM_048420358.1 PREDICTED: Myodes glareolus transient receptor potential cation channel subfamily A member 1 (Trpa1), transcript variant X2, mRNA
TTGAAGAGGATTGCTATGCAGGTGGAACTTCATACCAACTTGGAGAAAAAGCTGCCCCTG
TGGTTCCTACGTAAAGTAGATCAGCAGTTCACCGTCGTGTATCCAAACAGACCTCGGCAT
GGC---AGGATGTTACGA---TTCTTTCATTACTTTCTTTGTACACAAGAAACACGGCAA
GAAGCACCAAACACTGACATGTGTTTGGAAATAGAAATATTGAAGCAGAAATACAGGCTG
AAGGACCTCACTTCTCTCTTGGAAAAGCAGCACGAACTCATCAAACTCATCATCCAGAAG
ATGGAAATCATCTCAGAGACAGAGGACGAAGATAACCATTGCTCTTTCCAGGACAAGTTC
AAAAAGGAGCGGCTAGAACAAATGAACAGCAAATGGAATTTTGTGTTGAATGCAGTTAAG
AGCAAACCACGCTAA---------------------------------------------
------------------------------------------------------------
------------------------------------------------------------
------------------------------------------------------------
------------------------------------------------------------
------------------------------------------------------------
------------------------------------------------------------
------------------------------------------------------------
------------------------------------------------------------
------------------------------------------------------------
------------------------------------------------------------
------------------------------------------------------------
------------------------------------------------------
>XM_051165912.1 PREDICTED: Acomys russatus transient receptor potential cation channel subfamily A member 1 (Trpa1), transcript variant X2, mRNA
TTGAAGAGGATTGCTATGCAGGTGGAACTTCATACCAACTTAGAAAAGAAGCTGCCGCTC
TGGTACTTACGCAAAGTGGATCAGAGATCCACCATCGTGTATCCGAACAGACCCAGGCAT
GGC---AGGATGTTACGA---TTTTTCCATTACTTTCTTTGTATGCAAGAAACACGACAA
GAGGTGCCAAACACTGACCCGTGTTTGGAAATAGAAATATTGAAACAGAAATACCGGCTA
AAGGACCTCACGTCTCTGTTGGAAAAGCAGCATGAACTCATCAAACTCATCATCCAGAAG
ATGGAAATCATCTCAGAGACAGAGGATGAAGACAACCACTGCTCTTTCCAAGACAGGTTC
AAAAAGGAGCGGCTAGAACAAATGCATAGCAAATGGAATTTTGTCTTAAATGCAGTTAAG
ACAAAAACGCGTTGTCCTAAGTATTAG---------------------------------
------------------------------------------------------------
------------------------------------------------------------
------------------------------------------------------------
------------------------------------------------------------
------------------------------------------------------------
------------------------------------------------------------
------------------------------------------------------------
------------------------------------------------------------
------------------------------------------------------------
------------------------------------------------------------
------------------------------------------------------------
------------------------------------------------------
>XM_051199749.1 PREDICTED: Phodopus roborovskii transient receptor potential cation channel subfamily A member 1 (Trpa1), mRNA
TTGAAGAGGATTGCTATGCAGGTGGAACTTCATACCAATTTGGAGAAAAAGCTGCCACTG
TGGTACCTACGCAAAGTAGATCAGAAGTCCACCGTTGTGTATCCGAACAGACCCAGGCAT
GGC---AGGATGTTACGA---TTTTTCCATTACTTTCTTTGTACACAAGAAACACGGCAA
GAAGTACCAAACACGGACATGTGTTTGGAAATGGAAATATTGAAACAGAAATACAGACTG
AAGGACCTCACATCTCTCTTGGAAAAGCAGCATGAACTCATCAAACTCATCATCCAGAAG
ATGGAAATCATCTCAGAGACAGAAGATGAAGATAACCATTGCTCTTTCCAGGACAAGTTC
AAAAAGGAGCGGCTAGAACAGATGCATAGCAAATGGAACTTTGTGCTGAATGCAGTTAAG
ACCAAAGCACACCTAAGTATTAGTCACCCAGACCTTTAG---------------------
------------------------------------------------------------
------------------------------------------------------------
------------------------------------------------------------
------------------------------------------------------------
------------------------------------------------------------
------------------------------------------------------------
------------------------------------------------------------
------------------------------------------------------------
------------------------------------------------------------
------------------------------------------------------------
------------------------------------------------------------
------------------------------------------------------
>XM_052175931.1 PREDICTED: Apodemus sylvaticus transient receptor potential cation channel subfamily A member 1 (Trpa1), mRNA
TTGAAGAGGATTGCTATGCAGGTGGAACTTCATACCAACTTAGAAAAAAAGCTGCCACTC
TGGTACTTACGCAAAGTGGATCAGAGGTCCACCATCGTGTATCCGAATAGACCCAGGCAC
GGC---AGGATGCTACGG---TTTTTTCATTACTTTCTTAGTATGCAAGAAACAAGACAA
GAGGTACCAAACATTGACACATGCTTGGAAATGGAAATATTGAAACAGAAATACCGGCTG
AAGGACCTCACGTCTCTCTTGGAAAAGCAGCATGAGCTCATCAAACTCATCATCCAGAAG
ATGGAAATCATCTCGGAGACAGAAGATGAAGATAACCATTGCTCTTTCCAAGACAGATTC
AAGAAGGAGAGGCTAGAACAAATGCATAGCAAATGGAATTCTGTCTTAAACGCAGTTAAG
ACTAAAACACATTGTTCTATTAGCCACCCAGATCTTTAG---------------------
------------------------------------------------------------
------------------------------------------------------------
------------------------------------------------------------
------------------------------------------------------------
------------------------------------------------------------
------------------------------------------------------------
------------------------------------------------------------
------------------------------------------------------------
------------------------------------------------------------
------------------------------------------------------------
------------------------------------------------------------
------------------------------------------------------
>XM_055603424.1 PREDICTED: Psammomys obesus transient receptor potential cation channel subfamily A member 1 (Trpa1), mRNA
TTGAAGAGGATCGCTATGCAGGTGGAACTTCATACCAACTTGGAAAAAAAGCTGCCACTC
TGGTACTTACGGAAAGTTGATCAGAGATCCACGGTCGTATATCCAAACAGACCCAGGCAT
GGC---AGGATGTTACGA---TTTTTTCATTACTTTCTTTGTACGCAAGAAACACGACAG
GAGGTGCCAAACACTGACACTTGTTTGGAAATGGAAATATTGAAACAGAAATACCGGCTG
AAGGACCTCACTTCTCTCTTGGAGAAGCAACATGAACTCATCAAGCTCATCATCCAGAAG
ATGGAAATCATCTCAGAGACAGAGGATGAAGACAACCACTGTTCTTTCCAAGACAGGTTC
AAAAAGGAACGGCTAGAACAAATGCATAGCAAGTGGAATTTTGTCTTAAATGCAGTTAAG
ACAAAAACATGCTATTCTAATTATTAG---------------------------------
------------------------------------------------------------
------------------------------------------------------------
------------------------------------------------------------
------------------------------------------------------------
------------------------------------------------------------
------------------------------------------------------------
------------------------------------------------------------
------------------------------------------------------------
------------------------------------------------------------
------------------------------------------------------------
------------------------------------------------------------
------------------------------------------------------
>XM_057790758.1 PREDICTED: Chionomys nivalis transient receptor potential cation channel subfamily A member 1 (Trpa1), mRNA
TTGAAGAGGATCGCTATGCAGGTGGAACTTCATACCAACTTGGAGAAAAAGCTGCCACTG
TGGTTCCTACGCAAAGTAGATCAGCAGTACACTGTCGTGTATCCAAACAGACCTCGGCAT
GGC---AGGATGTTACGA---TTTTTTCATTACTTTCTTTGTACACAAGAAACACGGCAA
GAAGCACCAAACACTGACATGTGTTTGGAAATAGAAATATTGAAGCAGAAATACAGGCTG
AAGGACCTCACTTCTCTCTTGGAAAAGCAGCATGAACTCATCAAACTCATCATCCAGAAG
ATGGAAATTATCTCAGAGACAGAGGATGAAGATAACCATTGCTCTTTCCAGGACAAGTTC
AAAAAGGAGCGGCTAGAACAAATGCAGAGCAAATGGAATTTTGTGTTGAATGCAGTTAAG
AGCAAACCACACTAA---------------------------------------------
------------------------------------------------------------
------------------------------------------------------------
------------------------------------------------------------
------------------------------------------------------------
------------------------------------------------------------
------------------------------------------------------------
------------------------------------------------------------
------------------------------------------------------------
------------------------------------------------------------
------------------------------------------------------------
------------------------------------------------------------
------------------------------------------------------
>NM_007332.3 Homo sapiens transient receptor potential cation channel subfamily A member 1 (TRPA1), mRNA
TTGAAGAGGATAGCTATGCAGGTGGAACTTCATACCAGCTTAGAGAAGAAGCTGCCACTT
TGGTTTCTACGCAAAGTGGATCAGAAATCCACCATCGTGTATCCCAACAAACCCAGATCT
GGT---GGGATGTTATTCCATATATTCTGTTTTTTATTTTGCACTGGGGAAATAAGACAA
GAAATACCAAATGCTGATAAATCTTTAGAAATGGAAATATTAAAGCAGAAATACCGGCTG
AAGGATCTTACTTTTCTCCTGGAAAAACAGCATGAGCTCATTAAACTGATCATTCAGAAG
ATGGAGATCATCTCTGAGACAGAGGATGATGATAGCCATTGTTCTTTTCAAGACAGGTTT
AAGAAAGAGCAGATGGAACAAAGGAATAGCAGATGGAATACTGTGTTGAGAGCAGTCAAG
GCAAAAACACACCATCTTGAGCCTTAG---------------------------------
------------------------------------------------------------
------------------------------------------------------------
------------------------------------------------------------
------------------------------------------------------------
------------------------------------------------------------
------------------------------------------------------------
------------------------------------------------------------
------------------------------------------------------------
------------------------------------------------------------
------------------------------------------------------------
------------------------------------------------------------
------------------------------------------------------
>XM_002759008.6 PREDICTED: Callithrix jacchus transient receptor potential cation channel subfamily A member 1 (TRPA1), mRNA
CTGAAGAGGATAGCTATGCAGGTGGAGCTTCACACCAGCTTAGAGAAGAAGCTGCCATTA
TGGTTTCTACGCAAAGTGGATCAGAAATCCACTATCGTATATCCCAACAAACCCAGATCT
GGT---GGGATATTATTCCATATATTCTTTTGTTTATTTTGCACTGGAGAAATAAGACAA
GAAATACCAAATGCTGACACATCTTTAGAAATGGAAATATTAAAGCAGAAATATCGGCTG
AAGGATCTTACTTGTCTTCTGGAAAAACAGCATGAGCTCATTAAACTGATCATTCAGAAG
ATGGAGATCATCTCTGAGACAGAGGATGAAGATAACCATTGTTCTTTTCAAGACAGGTTT
AAGAAAGAGCAGATGGAACAAAGGAATAGCAGATGGAATACTGTGTTGAGAGCAGTCAAG
GCAAAAACACACCACCTTGAGCATTAA---------------------------------
------------------------------------------------------------
------------------------------------------------------------
------------------------------------------------------------
------------------------------------------------------------
------------------------------------------------------------
------------------------------------------------------------
------------------------------------------------------------
------------------------------------------------------------
------------------------------------------------------------
------------------------------------------------------------
------------------------------------------------------------
------------------------------------------------------
>XM_002819175.5 PREDICTED: Pongo abelii transient receptor potential cation channel subfamily A member 1 (TRPA1), mRNA
TTGAAGAGGATAGCTATGCAGGTGGAACTTCATACCAGCTTAGAGAAGAAGCTGCCACTT
TGGTTTCTACGCAAAGTGGATCAGAAATCCACCATCGTGTATCCCAACAAACCCAGATCT
GGT---GGGATGTTATTCCATGTATTCTGTTTTTTATTTTGCACTGGAGAAATAAGACAA
GAAATACCAAATGCTGATAAATCTTTAGAAATGGAAATATTAAAGCAGAAATACCGGCTG
AAGGATCTTACTTTTCTCCTGGAGAAACAGCATGAGCTCATTAAACTGATCATTCAGAAG
ATGGAGATCATCTCTGAGACAGAGGATGAAGATAGCCATTGTTCTTTTCAAGACAGGTTT
AAGAAAGAGCAGATGGAACAAAGGAATAGCAGATGGAATACTGTGTTGAGAGCAGTCAAG
GCAAAAACGCACCATCTTGAGCCTTAG---------------------------------
------------------------------------------------------------
------------------------------------------------------------
------------------------------------------------------------
------------------------------------------------------------
------------------------------------------------------------
------------------------------------------------------------
------------------------------------------------------------
------------------------------------------------------------
------------------------------------------------------------
------------------------------------------------------------
------------------------------------------------------------
------------------------------------------------------
>XM_003274774.4 PREDICTED: Nomascus leucogenys transient receptor potential cation channel subfamily A member 1 (TRPA1), mRNA
CTGAAGAGGATAGCTATGCAGGTGGAACTTCATACCAGCTTAGAGAAGAAGCTGCCACTT
TGGTTTCTACGCAAAGTAGATCAGAAATCCACCATCGTGTATCCCAACAAACCCAGATCT
GGT---GGAATGTTATTCCATATATTCTGTTTTTTATTTTGCAATGGAGAAATAAGACAA
GAAATACCAAATGCTGATAAATCTTTAGAAATGGAAATATTAAAGCAGAAATACCGGCTG
AAGGATCTTACTTTTCTCCTGGAAAAACAGCATGAGCTCATTAAACTGATCATTCAGAAG
ATGGAGATCATCTCTGAGACCGAGGATGAAGACAGCCATTGTTCTTTTCAAGACAGGTTT
AAGAAAGAGCAGATGGAACAAAGGAATAGCAGATGGAATACTGTGTTGAGAGCAGTCAAG
GAAAAAACACACCATCTTGAGCCTTAG---------------------------------
------------------------------------------------------------
------------------------------------------------------------
------------------------------------------------------------
------------------------------------------------------------
------------------------------------------------------------
------------------------------------------------------------
------------------------------------------------------------
------------------------------------------------------------
------------------------------------------------------------
------------------------------------------------------------
------------------------------------------------------------
------------------------------------------------------
>XM_003942617.3 PREDICTED: Saimiri boliviensis boliviensis transient receptor potential cation channel subfamily A member 1 (TRPA1), mRNA
CTGAAGAGGATAGCTATGCAGGTGGAACTTCACACCAGCTTAGAGAAGAAGCTGCCATTA
TGGTTTCTACACAAAGTGGATCAGAAATCCACTATCGTGTATCCCAACAAACCCAGATCT
GGT---GGGATATTATTCCATATATTCTGTTTTTTATTTTGCACTGGAGAAATAAGACAA
GAAATACCAAATGCTGACACATCTTTAGAAATGGAAATATTAAAGCAGAAATATCGGCTG
AAGGATCTTTCTTTTCTTCTGGAAAAACAGCATGAACTCATTAAACTGATCATTCAGAAG
ATGGAGATCATCTCTGAGACAGAGGATGAAGATAACCATTGTTCTTTTCAAGACAGGTTT
AAGAAAGAGCAGATGGAACAAAGGAATAGCAGATGGAATACTGTGCTGAGAGCAGTCAAG
GCAAAAACACACCACCTTGAGCATTAA---------------------------------
------------------------------------------------------------
------------------------------------------------------------
------------------------------------------------------------
------------------------------------------------------------
------------------------------------------------------------
------------------------------------------------------------
------------------------------------------------------------
------------------------------------------------------------
------------------------------------------------------------
------------------------------------------------------------
------------------------------------------------------------
------------------------------------------------------
>XM_008000859.2 PREDICTED: Chlorocebus sabaeus transient receptor potential cation channel subfamily A member 1 (TRPA1), transcript variant X1, mRNA
TTGAAGAGGATAGCTATGCAGGTGGAACTTCATACCAGCTTAGAGAAGAAGCTGCCACTT
TGGTTTCTACGCAAAGTGGATCAGAAATCCATCATCGTGTATCCCAACAAACCCAGATGT
GGT---GGGCTATTATTCCATATATTCTATTTTTTATTTTGCACTGGAGAAATAAGACAA
GAAATACCAAATGCTGATACGTCTTTAGAAATGGAAATATTAAAGCAGAAATACCGGCTG
AAGGATCTTACTTTTCTCCTGGAAAAACAGCATGAGCTCATTAAACTGATCATTCAGAAG
ATGGAGATCATCTCTGAGACAGAGGATGAAGATAACCATTGTTCTTTTCAAGACAGGTTT
AAGAAAGAGCAGATGGAACAAAGGAATAGCAGATGGAATACTGTGTTGAGAGCAGTCAAG
GCAAAAACACACCATCTTGAGCCTTAG---------------------------------
------------------------------------------------------------
------------------------------------------------------------
------------------------------------------------------------
------------------------------------------------------------
------------------------------------------------------------
------------------------------------------------------------
------------------------------------------------------------
------------------------------------------------------------
------------------------------------------------------------
------------------------------------------------------------
------------------------------------------------------------
------------------------------------------------------
>XM_010358799.2 PREDICTED: Rhinopithecus roxellana transient receptor potential cation channel subfamily A member 1 (TRPA1), mRNA
TTGAAGAGGATAGCTATGCAGGTGGAACTTCATACCAGCTTAGAGAAGAAGCTGCCACTT
TGGTTTCTACGCAAAGTGGATCAGAAATCCATCATCGTGTATCCCAACAAACCCAGATGT
GGT---GGGATATTATTCCATATATTCCGTTTTTTATTTTGCACTGGAGAAATAAGACAA
GAAATACCAAATGCTGATACATCTTTAGAAATGGAAATATTAAAGCAGAAATACCGGCTG
AAGGATCTTACTTTTCTCCTGGAAAAACAGCATGAGCTCATTAAACTGATCATTCAGAAG
ATGGAGATCATCTCTGAGACAGAGGATGAAGATAACCATTGTTCTTTTCAAGACAGGTTT
AAGAAAGAGCAGATGGAACAAAGGAATAGCAGATGGAATACTGTGTTGAGAGCAGTCAAG
GCAAAAACACACCATCTTGAGCCTTAG---------------------------------
------------------------------------------------------------
------------------------------------------------------------
------------------------------------------------------------
------------------------------------------------------------
------------------------------------------------------------
------------------------------------------------------------
------------------------------------------------------------
------------------------------------------------------------
------------------------------------------------------------
------------------------------------------------------------
------------------------------------------------------------
------------------------------------------------------
>XM_021670076.1 PREDICTED: Aotus nancymaae transient receptor potential cation channel subfamily A member 1 (TRPA1), mRNA
CTGAAGAGGATAGCTATGCAGGTGGAACTTCACACCAGCTTAGAGAAGAAGCTGCCATTG
TGGTTTCTACGCAAAGTGGATCAGAAATCCACTATCGTGTATCCCAACAAACCCAGATCT
GGT---GGGATATTATTCCATGTATTCTTTTGTTTATTTTGCACTGGAGAAATAAGACAA
GAAATACCAAATGCTGACACATCTTTAGAAATGGAAATATTAAAGCAGAAATATCGGCTG
AAGGATCTTACTTTTCTTCTGGAAAAACAGCATGAGCTCATTAAACTTATCATTCAGAAG
ATGGAGATCATCTCTGAGACAGAGGATGAAGATAACCATTGTTCTTTTCAAGACAGGTTT
AAGAAAGAGCAGATGGAACAAAGGAATAGCAGATGGAATACTGTGTTGAGAGCAGTCAAG
GCAAAAACACACAACCTTGAGCATTAA---------------------------------
------------------------------------------------------------
------------------------------------------------------------
------------------------------------------------------------
------------------------------------------------------------
------------------------------------------------------------
------------------------------------------------------------
------------------------------------------------------------
------------------------------------------------------------
------------------------------------------------------------
------------------------------------------------------------
------------------------------------------------------------
------------------------------------------------------
>XM_017544485.2 PREDICTED: Cebus imitator transient receptor potential cation channel subfamily A member 1 (TRPA1), mRNA
CTGAAGAGGATAGCTATGCAGGTGGAACTTCACACCAGCTTAGAGAAGAAGCTGCCATTA
TGGTTTCTACATAAAGTGGATCAGAAATCCACTATCGTGTATCCCAACAAACCCAGATCT
GGT---GGGATATTATTCCATATATTCTTTTTTTTATTTTGCACTGGAGAAATAAGACAA
GAAATACCAAATGCTGACACATCTTTAGAAATGGAAATATTAAAGCAGAAATATCGGCTG
AAGGATCTTACTTTTCTTCTGGAAAAACAGCATGAGCTCATTAAACTTATCATTCAGAAG
ATGGAGATCATCTCTGAGACAGAGGATGAAGATAACCATTGTTCTTTTCAAGACAGGTTT
AAGAAAGAGCAGATGGAACAAAGGAATAGCAGATGGAATACTGTGTTGAGAGCAGTCAAG
GCAAAAACACATCACCTTGAGCATTAA---------------------------------
------------------------------------------------------------
------------------------------------------------------------
------------------------------------------------------------
------------------------------------------------------------
------------------------------------------------------------
------------------------------------------------------------
------------------------------------------------------------
------------------------------------------------------------
------------------------------------------------------------
------------------------------------------------------------
------------------------------------------------------------
------------------------------------------------------
>XM_045560642.1 PREDICTED: Lemur catta transient receptor potential cation channel subfamily A member 1 (TRPA1), mRNA
TTGAAGAGAATCGCTATGCAGGTGGAACTTCATACCAGCTTAGAGAAGAAGCTGCCACGC
TGGTTCCTACGCAAAGTGGATCAGAAATCCACCATTGTCTATCCCAACAAACCCAGATCT
ACT---GGGAGGTTATTTAATTTATTTTGTTATTTGTTTTACAACCAAGAAAAGAGACAA
GAAACACCAAATACTGATACATCTTTGGAAATGGAAATACTGAAACAGAAATACCGGCTG
AAGGATCTCACTGTTCTTCTGGAAAAACAGCATGAGCTAATTAAACTCATCATTCAGAAA
ATGGAGATCATCTCTGAGGCAGAGGATGAAGATAACCATTGTTCTTTTCAAGACAAGTTT
AAGAAAGAGCAGCTGGAACAAAGGAATAGCAAATGGAATTGTGTGTTGAAAGCAGTCAAG
GCAAAAACACACCAGCCTGGAGCACCAGTTACCAACAGCTTTCATGGGGCTTCCAATGGG
GGGTTTCCATGA------------------------------------------------
------------------------------------------------------------
------------------------------------------------------------
------------------------------------------------------------
------------------------------------------------------------
------------------------------------------------------------
------------------------------------------------------------
------------------------------------------------------------
------------------------------------------------------------
------------------------------------------------------------
------------------------------------------------------------
------------------------------------------------------
>XM_053559025.1 PREDICTED: Nycticebus coucang transient receptor potential cation channel subfamily A member 1 (TRPA1), mRNA
CTGAAGAGGATTGCTATGCAGGTGGAACTTCATACCAGCTTAGAGAAGAAGCTGCCACTA
TGGTTCCTACGCAAAGTGGATCAGAAATCGACCATCGTCTATCCCAACAAGCCCAGGTCT
AGC---GGAAGGTTATTCCATTTGTTTTGCTATTTATTTTGCAACCAAGAAACAAGACAA
GAAATACCAAATGCTGATACGTCTTTGGAAATGGAAATATTAAAGCAGAAATACAGGCTG
AAGGATCTCACTTTTCTTCTGGAAAAACAGCATGAGCTCATTAAACTCATCATTCAGAAA
ATGGAGATCATCTCTGAGACAGAGGATGAAGATACCCATTGTTCTTTTCAAGATAAGTTT
AAGAAAGAGCAGTTGGAACAGAGGCGCAGCAAATGGAATTCTGTGTTAAGAGCAGTCAAG
GCAAAAACACAGCAGCCTGAGCATTAG---------------------------------
------------------------------------------------------------
------------------------------------------------------------
------------------------------------------------------------
------------------------------------------------------------
------------------------------------------------------------
------------------------------------------------------------
------------------------------------------------------------
------------------------------------------------------------
------------------------------------------------------------
------------------------------------------------------------
------------------------------------------------------------
------------------------------------------------------
>XM_055298663.2 PREDICTED: Symphalangus syndactylus transient receptor potential cation channel subfamily A member 1 (TRPA1), mRNA
CTGAAGAGGATAGCTATGCAGGTGGAACTTCACACCAGCTTAGAGAAGAAGCTGCCACTT
TGGTTTCTACGCAAAGTAGATCAGAAATCCACCATCGTGTATCCCAACAAACCCAGATCT
GGT---GGAATGTTATTCCATATATTCTGCTTTTTATTTTGCAATGGAGAAATAAGACAA
GAAATACCAAATGCTGATAAATCTTTAGAAATGGAAATATTAAAGCAGAAATACCGGCTG
AAGGATCTTACTTTTCTCCTGGAAAAACAGCATGAGCTCATTAAACTGATCATTCAGAAG
ATGGAGATCATCTCTGAGACCGAGGATGAAGACAGCCATTGTTCTTTTCAAGACAGGTTT
AAGAAAGAGCAGATGGAACAAAGGAATAGCAGATGGAATACTGTGTTGAGAGCAGTCAAG
GAAAAAACACACCATCTTGAGCCTTAG---------------------------------
------------------------------------------------------------
------------------------------------------------------------
------------------------------------------------------------
------------------------------------------------------------
------------------------------------------------------------
------------------------------------------------------------
------------------------------------------------------------
------------------------------------------------------------
------------------------------------------------------------
------------------------------------------------------------
------------------------------------------------------------
------------------------------------------------------
