# Supplementary material for: Molecular evolution of TRPC4 regulatory sequences supports a role in mammalian thermoregulatory adaptation
Source: PeerJ. 2025 Jul 8;13:e19697. doi: 10.7717/peerj.19697 (PMC12248226; doi:10.7717/peerj.19697)
Supplement: Supplemental Information 1 — Required and optional parameters that are read by the codeml package of PAML. This file is for information only, an explicit value must be selected for Model and the dummy file names must be replaced with explicit paths to function. The sequence and guide tree files are in standard formats (FASTA and Newick, respectively). [file peerj-13-19697-s001.zip › input.files/untrimmed.alignments.with.original.accessions/eutheria.trpc1.fas]

>XM_025050780.1 PREDICTED: Pteropus alecto transient receptor potential cation channel subfamily C member 1 (TRPC1), transcript variant X5, mRNA
GAATGGAAGTTTGCTCGAGCAAAGTTGTGGCTTAGCTACTTTGATGACAAATGTACATTA
CCCCCACCTTTTAACATCATTCCTTCACCCAAAACAATCTGCTACATGATTAGCAGCCTC
AGTAAATGGATTTGCTCTCATACATCGAAAGGCAAGGTTAAACGGCAAAACAGTTTAAAG
GAATGGAGAAATTTGAAACAAAAGAGAGATGAAAACTACCAAAAAGTGATGTGCTGCTTA
GTGCATCGTTACTTGACTTCCATGAGACAGAAGATGCAAAGTACAGATCAGGCAACTGTG
GAAAATCTAAATGAATTGCGCCAAGATCTGTCAAAATTCCGAAATGAAATAAGGGATTTA
CTCGGCTTTCGGACTTCTAAATATGCTATGTTTTATCCAAGAAATTAA
>XM_006757507.2 PREDICTED: Myotis davidii transient receptor potential cation channel subfamily C member 1 (TRPC1), partial mRNA
GAATGGAAGTTTGCCCGCGCAAAGTTGTGGCTTAGTTACTTTGATGACAAGTGTACATTA
CCTCCACCTTTCAACATCATTCCTTCACCAAAGACCATCTGCTACATGATTAGTAGCCTC
AGTAAATGGATTTGCTCTCATACATCAAAAGGCAGGGTTAAACGGCAAAACAGTTTAAAG
GAATGGAGAACATTGAAACAAAAGAGAGATGAAAACTACCAAAAAGTGATGTGCTGCTTG
GTGCATCGTTACTTGACTTCCATGAGACAGAAGCTGCAAAGCACAGATCAGGCAACTGTG
GAAAATCTAAATGAACTGCGCCAAGATCTGTCAAAATTCCGAAATGAGATAAGGGATTTA
CTTGGCTTTCGGACTTCTAAATATGCTATGTTTTATCCAAGAAACTAA
>XM_054721625.1 PREDICTED: Eptesicus fuscus transient receptor potential cation channel subfamily C member 1 (TRPC1), transcript variant X3, mRNA
GAATGGAAGTTTGCCCGCGCAAAGTTGTGGCTTAGTTACTTTGATGACAAATGTACATTA
CCCCCACCTTTCAACATCATTCCTTCACCAAAAACCATCTGCTACATGATTAGTAGCCTC
AGTAAATGGATTTGCTCTCATACATCAAAAGGCAGGGTTAAACGGCAAAACAGTCTAAAG
GAATGGAGAAACTTGAAACAAAAGAGAGATGAAAACTACCAAAAAGTGATGTGCTGCTTG
GTACATCGTTACTTGACTTCTATGAGACAGAAGATGCAAAGCACAGATCAGGCAACTGTA
GAAAATCTAAATGAACTGCGCCAAGATCTGTCAAAATTCCGAAATGAGATAAGGGATTTA
CTTGGCTTTCGGACTTCTAAATATGCTATGTTTTATCCAAGGAACTAA
>XM_036219723.1 PREDICTED: Rousettus aegyptiacus transient receptor potential cation channel subfamily C member 1 (TRPC1), transcript variant X7, mRNA
GAATGGAAGTTTGCTCGAGCAAAGTTGTGGCTTAGCTACTTTGATGACAAATGTACATTA
CCCCCACCTTTTAACATCATTCCTTCACCAAAAACAATCTGCTACATGATTAGCAGTCTC
AGTAAATGGATTTGCTCTCATACATCGAAAGGCAAGGTTAAACGGCAAAACAGTTTAAAG
GAATGGAGAAATTTGAAACAAAAGAGAGATGAAAACTACCAAAAAGTGATGTGCTGCTTA
GTGCATCGTTACTTGACTTCCATGAGACAGAAGATGCAAAGTACAGATCAGGCAACTGTG
GAAAATTTAAATGAATTGCGCCAAGATCTGTCAAAATTCCGAAATGAAATAAGGGATTTA
CTTGGCTTTCGAACTTCTAAATATGCTATGTTTTATCCAAGAAATTAA
>XM_016214094.1 PREDICTED: Miniopterus natalensis transient receptor potential cation channel subfamily C member 1 (TRPC1), mRNA
GAGTGGAAGTTTGCCCGCGCAAAGTTGTGGCTTAGCTACTTCGATGACAAGTGTACGTTA
CCCCCACCGTTTAACATCATTCCTTCACCGAAGACTATCTGCTATATGATCAGCAGCCTT
AGCAAATGGATTTGCTCGCATACATCAAAAGGCAAGGTTAAACGGCAGAACAGTTTAAAG
GAGTGGAGGGACTTGAAACAGAAGCGAGATGAGAACTACCAGAAAGTGATGTGCTGCCTG
GCGCACCGCTACCTGACGTCCACGCGCCAGAGGATGCAGAGCTCGGACCAGGCCACTGTG
GAGAATCTGAACGAGCTGCGCCAGGACCTGGCCGAGTTCCGAAATGAAATCAGGGATTTG
CTTGGCTTTCGGACTTCTAAATATGCTGTGCTTTATCCAAGAAATTAA
>XM_019656945.1 PREDICTED: Hipposideros armiger transient receptor potential cation channel subfamily C member 1 (TRPC1), transcript variant X3, mRNA
GAATGGAAGTTTGCTCGAGCCAAGCTGTGGCTTAGCTACTTTGATGACAAATGTACTTTA
CCTCCCCCTTTCAACATCGTTCCCTCACCAAAGACAATCTGCTATATGATCAGTAGCCTC
AGTAAATGGATTTGCTCTCATACATCCAAAGGCAAGGTTAAACGGCAAAATAGTTTAAAG
GAATGGAGAAATTTGAAACAAAAGAGAGATGAAAACTACCAAAAAGTGATGTGCTGCTTA
GTGCATCGTTACCTGACTTCCATGAGGCAGAAGATGCAAAGTACAGATCAGGCAACTGTG
GAAAATCTAAATGAACTGCGCCAAGATCTGTCAAAATTCCGAAATGAAATAAGAGATTTA
CTTGGCTTTCGGACTTCTAAATATGCTATGTTTTATCCAAGAAATTAA
>XM_045192051.2 PREDICTED: Desmodus rotundus transient receptor potential cation channel subfamily C member 1 (TRPC1), transcript variant X2, mRNA
GAATGGAAGTTTGCTCGAGCAAAGTTGTGGCTTAGCTACTTTGATGACAAATGTACATTG
CCCCCACCTTTTAACATCATTCCTTCACCGAAGACTATCTGCTATATGATTAGTAGCCTC
AGTAAATGGATTTGCTCTCATACATCAAAAGGCAAGGTTAAACGGCAAAACAGTTTAAAG
GAATGGAGAAATTTGAAACAAAAGAGAGATGAGAACTACCAAAAAGTGATGTGCTGCTTG
GTGCACCGGTACCTGACCTCCATGAGGCAGAAGATGCAGAGCACGGATCAGGCGACTGTG
GAGAATCTGAGCGAACTGCGCCAAGACCTGTCGAAATTCCGAAATGAAATAAGGGATTTG
CTTGGCTTTCGGACCTCTAAATATGCTATGTTTTATCCAAGAAACTAA
>XM_036242794.1 PREDICTED: Molossus molossus transient receptor potential cation channel subfamily C member 1 (TRPC1), transcript variant X2, mRNA
GAATGGAAGTTTGCTCGTGCGAAGTTGTGGCTTAGCTACTTTGATGACAAGTGTACGTTA
CCCCCACCTTTTAACATCATTCCTTCACCAAAGACTATCTGCTATATGATTAGTAGCCTC
AGTAAGTGGATTTGCTCTCATACATCAAAAGGCAAGGTTAAACGGCAAAACAGTTTAAAG
GAATGGAGAAATTTGAAACAAAAGAGAGATGAAAACTACCAGAAAGTGATGTGCTGCTTG
GTGCACCGTTACCTGACTTCTGTGAGACAGAAGATGCAGAGCACAGATCAGGCAACCGTG
GAGAGTCTGAATGAGCTGCGCCAAGATCTGTCAAAGTTCCGAAATGAAATAAGGGATTTA
CTTGGCTTTCGGACTTCTAAATACGCTATGTTTTATCCAAGAAATTAA
>XM_053667276.1 PREDICTED: Artibeus jamaicensis transient receptor potential cation channel subfamily C member 1 (TRPC1), transcript variant X4, mRNA
GAATGGAAGTTTGCTCGAGCAAAGTTGTGGCTCAGCTACTTTGATGACAAGTGTACATTA
CCCCCACCTTTTAATATCATTCCTTCACCAAAGACTATCTGCTATATGATTAGTAGTCTC
AGTAAATGGATTTGTTCTCATACATCAAAAGGCAAGGTTAAACGGCAAAACAGTTTAAAG
GAATGGAGAAATCTGAAACAAAAGAGAGATGAAAACTACCAGAAAGTGATGTGCTGCCTG
GTGCACCGTTACCTGACCTCCATGAGACAGAAGATGCAGAGCACGGATCAGGCGACCGTG
GAAAACCTGAACGAACTGCGCCAAGACCTGTCCAAATTCCGAAATGAAATAAGGGATTTG
CTTGGCTTTCGGACTGCTAAATACGCCATGTTTTACCCAAGAAACTAA
>XM_054585154.1 PREDICTED: Pteronotus mesoamericanus transient receptor potential cation channel subfamily C member 1 (TRPC1), mRNA
GAATGGAAGTTTGCTCGAGCAAAGTTGTGGCTTAGCTACTTTGATGACAAGTGTACATTA
CCCCCACCTTTTAATATCATTCCTTCACCAAAGACTATCTGTTATATGATTAGTAGCCTC
AGTAAGTGGATTTGCTCTCATACATCAAAAGGCAAGGTTAAACGGCAAAACAGTTTAAAG
GAATGGAGAAATTTGAAACAAAAGAGAGATGAAAACTACCAAAAAGTGATGTGTTGCTTG
GTGCATCGTTACTTGACTTCCATGAGACAGAAGATGCAAAGCACGGATCAGGCAACTGTG
GAAAATCTCAATGAACTGCGCCAAGATCTGTCAAAATTCCGAAATGAAATAAGGGATTTA
CTTGGCTTTCGGACTTCTAAATATGCTATGTTTTATCCAAGAAATTAA
>XM_036017873.1 PREDICTED: Phyllostomus discolor transient receptor potential cation channel subfamily C member 1 (TRPC1), transcript variant X2, mRNA
GAATGGAAGTTTGCTCGAGCAAAGTTGTGGCTTAGCTACTTTGATGACAAGTGTACATTA
CCCCCACCTTTCAACATCATTCCTTCACCAAAGACTATCTGCTATATGATTAGTAGCCTC
AGTAAATGGATTTGTTCTCATACATCGAAAGGCAAGGTTAAACGGCAAAACAGTTTAAAG
GAATGGAGAAATCTGAAACAGAAGAGAGATGAAAACTACCAGAAAGTGATGTGCTGCCTG
GTGCACCGCTACCTGACCTCCATGAGGCAGAAGATGCAGAGTACGGACCAGGCGACTGTG
GAGAACCTGAACGAGCTGCGCCAAGATCTGTCGAAATTCCGAAATGAAATACGGGACTTG
CTGGGCTTTCGGACTTCTAAATATGCTATGTTTTATCAAAGAAACTAA
>XM_025449012.3 PREDICTED: Canis lupus dingo transient receptor potential cation channel subfamily C member 1 (TRPC1), transcript variant X6, mRNA
GAATGGAAGTTTGCTCGAGCAAAGTTATGGCTTAGCTACTTTGATGACAAATGCACATTA
CCCCCACCTTTCAACATCATTCCTTCACCAAAGACTATATGCTACATGATTAGTAGCCTC
AGTAAGTGGATTTGCTCTCATACATCAAAAGGCAAAGTTAAACGGCAAAACAGTTTAAAG
GAATGGAGAAATCTGAAGCAAAAGAGGGATGAGAACTACCAAAAAGTGATGTGCTGCTTA
GTGCATCGTTATCTGACGTCCATGAGGCAGAAGATGCAAAGTACAGATCAGGCAACTGTG
GAAAACCTAAATGAACTACGTCAAGATCTGTCAAAATTCCGAAATGAAATAAGGGATTTA
CTTGGCTTTCGGACTTCTAAATATGCTATGTTTTATCCAAGAAATTAA
>XM_022504457.1 PREDICTED: Enhydra lutris kenyoni transient receptor potential cation channel subfamily C member 1 (LOC111148061), transcript variant X3, mRNA
GAATGGAAGTTTGCTCGAGCAAAGTTATGGCTTAGCTACTTTGATGACAAATGTACATTA
CCCCCACCTTTCAACATCATTCCTTCACCAAAGACTATTTGCTATATGATTAGTAGCCTC
AGTAAGTGGATTTGCTCTCATACATCAAAAGGCAAGGTTAAACGTCAGAACAGTTTAAAG
GAATGGAGAAATCTGAAACAAAAGAGGGATGAGAACTACCAAAAAGTGATGTGCTGCTTG
GTGCATCGTTACCTGACGTCCATGAGGCAGAAGATGCAAAGTACAGATCAGGCAACTGTG
GAAAATCTAAATGAACTACGCCAAGATCTGTCAAAATTCCGAAATGAAATAAGGGATTTA
CTTGGCTTTCGGACTTCTAAATATGCTATGTTTTATCCAAGAAATTAA
>XM_039219320.1 PREDICTED: Hyaena hyaena transient receptor potential cation channel subfamily C member 1 (TRPC1), mRNA
GAATGGAAGTTTGCCCGAGCAAAGTTGTGGCTTAGCTACTTTGATGACAAATGTACATTA
CCTCCACCTTTCAACATCATTCCTTCACCAAAGACTATTTGCTATATGATTAGTAGCCTC
AGTAAGTGGATTTGCTCTCATACATCAAAAGGCAAGGTTAAACGGCAAAACAGTTTAAAG
GAATGGAGAAATTTGAAACAAAAGAGAGATGAAAACTACCAAAAAGTGATGTGCTGCCTA
GTGCATCGTTACTTGACGTCCATGAGACAGAAGATGCAAAGTACAGATCAGGCAACCGTG
GAAAATCTAAATGAACTACGCCAAGATCTGTCAAAATTCCGAAATGAAATAAGAGATTTA
CTTGGCTTTCGGACTTCTAAATATGCTATGTTTTACCCAAGAAATTAA
>XM_045503410.1 PREDICTED: Leopardus geoffroyi transient receptor potential cation channel subfamily C member 1 (TRPC1), transcript variant X8, mRNA
GAATGGAAGTTTGCTCGAGCAAAGTTGTGGCTTAGCTACTTTGATGACAAATGTACATTA
CCCCCACCTTTCAATATCATTCCTTCACCAAAGACTATTTGCTATATGATTAGTAGCCTC
AGTAAGTGGATTTGCTCTCATACATCAAAAGGCAAGGTTAAACGGCAAAACAGTTTAAAG
GAATGGAGAAATTTGAAACAAAAGAGAGATGAAAACTACCAAAAAGTGATGTGCTGCCTA
GTGCATCGTTACTTGACATCCATGAGACAGAAGATGCAAAGTACAGATCAGGCAACCGTG
GAAAATCTAAATGAACTACGCCAAGATCTTTCAAAATTCCGAAATGAAATAAGGGATTTA
CTTGGCTTTCGGACTTCTAAATATGCTATGTTTTACCCAAGAAATTAA
>XM_046003774.1 PREDICTED: Meles meles transient receptor potential cation channel subfamily C member 1 (TRPC1), transcript variant X4, mRNA
GAGTGGAAGTTCGCTCGAGCAAAGTTATGGCTTAGCTACTTTGATGACAAGTGTACATTA
CCCCCACCTTTCAACATCATTCCTTCACCAAAGACTATTTGCTATATAATTAGTAGCCTC
AGTAAGTGGATTTGCTCTCATACATCAAAAGGCAAGGTTAAACGTCAAAACAGTTTAAAG
GAATGGAGAAATCTGAAACAAAAGAGGGATGAGAACTACCAAAAAGTGATGTGCTGCTTG
GTGCATCGTTACCTGACATCCATGAGGCAGAAGATGCAAAGTACAGATCAAGCAACCGTG
GAAAATCTAAATGAACTACGCCAAGATCTGTCAAAATTTCGAAATGAAATAAGAGATTTA
CTTGGCTTTCGGACTTCTAAATATGCTATGTTTTACCCAAGAAATTAA
>XM_034996284.1 PREDICTED: Mirounga leonina transient receptor potential cation channel subfamily C member 1 (TRPC1), transcript variant X3, mRNA
GAATGGAAGTTTGCTCGAGCAAAGTTATGGCTTAGCTACTTTGATGACAAATGTACATTA
CCCCCACCTTTCAACATCATTCCTTCACCAAAGACTATTTGCTATATGATTAGTAGCCTC
AGTAAGTGGATTTGCTCTCATACATCAAAAGGCAAGGTTAAACGGCAAAACAGTTTAAAG
GAATGGAGAAATCTGAAACAAAAGAGGGATGAGAACTACCAAAAAGTGATGTGCTGCTTG
GTGCATCGTTACCTGACATCCATGAGGCAGAAGATGCAAAGTACAGATCAGGCAACTGTG
GAAAACCTAAATGAACTACGCCAAGATCTGTCAAAATTCCGAAACGAAATAAGGGATTTA
CTTGGCTTTCGGACTTCTAAATATGCTATGTTTTATCCAAGAAATTAA
>XM_032346823.1 PREDICTED: Mustela erminea transient receptor potential cation channel subfamily C member 1 (TRPC1), transcript variant X4, mRNA
GAATGGAAGTTTGCTCGAGCAAAGTTATGGCTTAGCTACTTTGATGACAAATGTACATTA
CCCCCACCTTTCAACATCATTCCTTCACCAAAGACTATTTGCTATATGATTAGTAGCCTC
AGTAAGTGGATTTGCTCTCATACATCAAAAGGCAAGGTTAAACGTCAAAACAGTTTAAAG
GAATGGAGAAATCTGAAACAAAAGAGGGATGAGAACTACCAAAAAGTGATGTGCTGCTTG
GTGCATCGTTACCTGACGTCCATGAGGCAGAAGATGCAAAGTACAGATCAGGCAACCGTG
GAAAATCTAAATGAACTACGCCAGGATCTGTCAAAATTCCGAAATGAAATAAGGGATTTA
CTTGGCTTTCGGACTTCTAAATATGCTATGTTTTATCCAAGAAATTAA
>XM_004397304.2 PREDICTED: Odobenus rosmarus divergens transient receptor potential cation channel, subfamily C, member 1 (TRPC1), transcript variant X2, mRNA
GAATGGAAGTTCGCTCGAGCGAAGTTATGGCTTAGCTACTTTGATGACAAATGTACATTA
CCCCCACCTTTCAACATCATTCCTTCACCAAAGACTATTTGCTATATGATTAGTAGCCTC
AGTAAGTGGATTTGCTCTCATACATCAAAAGGCAAGGTTAAACGGCAAAACAGTTTGAAG
GAATGGAGAAATCTGAAACAAAAGAGGGATGAGAACTACCAAAAAGTGATGTGCTGCTTG
GTGCATCGTTACCTGACGTCCATGAGGCAGAAGATGCAAAGTACAGATCAGGCAACCGTG
GAAAACCTAAATGAACTACGCCAAGATCTGTCAAAATTCCGAAATGAAATAAGGGATTTA
CTTGGCTTTCGGACTTCTAAATATGCTATGTTTTATCCAAGAAATTAA
>XM_060638855.1 PREDICTED: Panthera onca transient receptor potential cation channel subfamily C member 1 (TRPC1), transcript variant X12, mRNA
GAATGGAAGTTTGCTCGAGCAAAGTTGTGGCTTAGCTACTTTGATGACAAATGTACGTTA
CCCCCACCTTTCAATATCATTCCTTCACCAAAGACTATTTGCTATATGATTAGTAGCCTC
AGTAAGTGGATTTGCTCTCATACATCAAAAGGCAAGGTTAAACGGCAAAACAGTTTAAAG
GAATGGAGAAATTTGAAACAAAAGAGAGATGAAAACTACCAAAAAGTGATGTGCTGCCTA
GTGCATCGTTACTTGACATCCATGAGACAGAAGATGCAAAGTACAGATCAGGCAACCGTG
GAAAATCTAAATGAACTACGCCAAGATCTTTCAAAATTCCGAAATGAAATAAGGGATTTA
CTTGGCTTTCGGACTTCTAAATATGCTATGTTTTACCCAAGAAATTAA
>XM_029940110.1 PREDICTED: Suricata suricatta transient receptor potential cation channel subfamily C member 1 (TRPC1), transcript variant X4, mRNA
GAATGGAAGTTTGCTCGAGCAAAGTTGTGGCTTAGCTACTTTGATGACAAATGTACATTA
CCCCCACCTTTCAACATCATTCCTTCACCAAAGACTATTTGCTATATGATTAGTAGCCTC
AGTAAATGGATTTGCTCTCATACATCAAAAGGCAAGGTTAAACGGCAAAACAGTTTAAAG
GAATGGAGAAATTTGAAACAAAAGAGAGATGAAAACTATCAAAAAGTGATGTGCTGCCTA
GTGCATCGTTACTTGACGTCCATGAGACAGAAGATGCAAAGTACAGATCAGGCAACCGTG
GAAAATCTAAATGAACTACGCCAAGATCTGTCAAAATTCCGAAATGAAATAAGGGATTTA
CTTGGCTTTCGGACTTCTAAATATGCTATGTTTTACCCAAGAAATTAA
>XM_026497193.4 PREDICTED: Ursus arctos transient receptor potential cation channel subfamily C member 1 (TRPC1), transcript variant X4, mRNA
GAATGGAAGTTTGCTCGAGCAAAGTTATGGCTTAGCTACTTTGATGACAAATGTACATTA
CCCCCACCTTTCAACATCATTCCTTCACCAAAGACTATTTGCTATATGATCAGTAGCCTC
AGTAAGTGGATTTGCTCTCATACATCAAAAGGCAAGGTTAAACGGCAGAACAGTTTAAAG
GAATGGAGAAATCTGAAACAAAAGAGGGATGAGAACTACCAAAAAGTGATGTGCTGCTTG
GTGCATCGTTACCTGACATCCATGAGGCAGAAGATGCAAAGTACAGATCAGGCAACCGTG
GAGAACCTAAATGAACTACGCCAAGATCTGTCAAAATTCAGAAATGAAATAAGGGATTTA
CTTGGCTTTCGGACTTCTAAATATGCTATGTTTTATCCAAGAAATTAA
>XM_027584207.2 PREDICTED: Zalophus californianus transient receptor potential cation channel subfamily C member 1 (TRPC1), transcript variant X3, mRNA
GAATGGAAGTTCGCTCGAGCAAAGTTATGGCTTAGCTACTTTGATGACAAATGTACATTA
CCCCCACCTTTCAACATCATTCCTTCACCAAAGACTATTTGCTATATGATTAGTAGCCTC
AGTAAGTGGATTTGCTCTCATACATCAAAAGGCAAGGTTAAACGGCAAAACAGTTTGAAG
GAATGGAGAAATCTGAAACAAAAGAGGGATGAGAACTACCAAAAAGTGATGTGCTGCTTG
GTGCATCGTTACCTGACGTCCATGAGGCAGAAGATGCAAAGTACAGATCAGGCAACCGTG
GAAAACCTAAATGAACTACGCCAGGATCTGTCAAAATTCCGAAATGAAATAAGGGATTTA
CTTGGCTTTCGGACTTCTAAATATGCTATGTTTTATCCAAGAAATTAA
>XM_060405626.1 PREDICTED: Ovis aries transient receptor potential cation channel subfamily C member 1 (TRPC1), transcript variant X13, mRNA
GAATGGAAGTTTGCTCGAGCAAAATTGTGGCTTAGCTACTTTGATGACAAATGTACATTA
CCCCCACCTTTCAACATCATTCCTTCACCAAAGACCATTTGCTATATGATTAGTAGCCTG
AGTAAGTGGATTTGCTCTCATACATCAAAAGGCAAGGTTAAACGGCAGAACAGCTTGAAG
GAATGGAGAAATTTGAAACAAAAGAGAGATGAAAACTACCAAAAGGTGATGTGCTGTCTG
GTGCATCGCTACTTGACTTCCATGAGGCAGAAGATGCAGAGCACAGATCAGGCAACTGTG
GAAAATCTGAATGAACTGCGCCAGGATCTGTCAAAATTCCGAAATGAAATAAGGGATTTA
CTTGGCTTTCGGACTTCAAAATATGCCATGTTTTATCCAAGAAATTAG
>XM_055569445.1 PREDICTED: Bubalus kerabau transient receptor potential cation channel subfamily C member 1 (TRPC1), transcript variant X9, mRNA
GAATGGAAGTTTGCGCGAGCAAAATTGTGGCTTAGCTACTTTGATGACAAATGTACATTA
CCCCCACCTTTCAACATCATTCCTTCGCCAAAGACTATCTGCTATATGATTAGTAGCCTG
AGTAAGTGGATTTGCTCTCATACATCAAAAGGCAAGGTTAAACGGCAGAACAGCTTGAAG
GAATGGAGAAACTTGAAACAAAAGAGAGATGAAAACTACCAAAAAGTGATGTGCTGTCTG
GTGCATCGCTACTTGACTTCCATGAGACAGAAGATGCAAAGTACAGATCAGGCGACTGTG
GAAAATCTAAACGAACTGCGCCAAGATCTGTCAAAGTTCCGAAATGAAATAAGGGATTTA
CTTGGCTTTCGGACTTCAAAATATGCTATGTTTTATCCAAGAAATTAG
>XM_032487078.1 PREDICTED: Camelus ferus transient receptor potential cation channel subfamily C member 1 (TRPC1), transcript variant X3, mRNA
GAATGGAAGTTTGCTCGAGCAAAGTTGTGGCTTAGCTACTTCGATGACAAATGTACATTA
CCCCCACCTTTCAATATCATTCCTTCGCCCAAGACTATCTGCTATATGATTAGCAGCCTC
AGTAAGTGGATTTGCTCTCATACATCAAAAGGCAAGGTTAAACGGCAGAACAGTTTAAAG
GAATGGAGAAATTTGAAACAAAAGAGAGATGAAAACTACCAAAAAGTGATGTGCTGTTTA
GTGCATCGTTACTTGACTTCCATGAGACAAAAGATGCAAAGTACAGATCAGGCAACTGTG
GAAAATCTAAATGAACTGCGCCAAGATCTGTCAAAATTCCGAAATGAAATAAGAGATTTA
CTTGGCTTTCGGACTTCTAAATATGCTATGTTTTATCCAAGAAATTAG
>XM_057545191.1 PREDICTED: Balaenoptera acutorostrata transient receptor potential cation channel subfamily C member 1 (TRPC1), transcript variant X4, mRNA
GAATGGAAGTTTGCTCGAGCAAAGTTGTGGCTTAGCTACTTTGATGACAAATGTACATTA
CCCCCACCTTTCAACATCATTCCTTCACCAAAGACTATCTGCTATATGATTAGTAGCCTC
AGTAAATGGATTTGCTCTCATACATCAAAAGGCAAGGTTAAACGGCAGAACAGCTTAAAG
GAATGGAGAAATTTGAAGCAAAAGAGAGATGAAAACTACCAAAAAGTGATGTGCTGTTTA
GTGCATCGTTACTTGACTTCCATGAGACAAAAGATGCAAAGTACAGATCAGGCAACTGTG
GAAAATCTAAATGAACTGCGCCAAGATCTGTCAAAATTCCGAAATGAAATAAGGGATTTA
CTTGGCTTTCGGACTTCTAAATATGCTATGTTTTATCCAAGAAATTAG
>XM_020887148.1 PREDICTED: Odocoileus virginianus texanus transient receptor potential cation channel subfamily C member 1 (TRPC1), transcript variant X6, mRNA
GAATGGAAGTTTGCTCGAGCAAAACTGTGGCTTAGCTACTTTGATGACAAATGTACATTA
CCCCCACCTTTCAACATCATTCCTTCGCCAAAGACTATCTGCTATATGATTAGTAGCCTG
AGTAAGTGGATTTGCTCTCATACATCAAAAGGCAAGGTTAAACGGCAGAACAGCTTAAAG
GAATGGAGAAATTTGAAACAAAAGAGAGATGAAAACTACCAAAAAGTGATGTGCTGTCTA
GTACATCGTTATTTGACTTCCATGAGACAAAAGATGCAAAGTACAGATCAGGCAACTGTG
GAAAATCTAAATGAACTGCGCCAAGATCTGTCAAAATTCCGAAATGAAATAAGGGATTTA
CTTGGCTTTCGGACTTCTAAATATGCTATGTTTTATCCAAGAAATTAG
>XM_043474198.1 PREDICTED: Cervus canadensis transient receptor potential cation channel subfamily C member 1 (TRPC1), transcript variant X7, mRNA
GAATGGAAGTTTGCTCGAGCAAAACTGTGGCTTAGCTACTTTGATGACAAATGTACATTA
CCCCCACCTTTCAACATCATCCCTTCGCCAAAGACTATCTGCTATATGATTAGTAGCCTG
AGTAAGTGGATTTGCTCTCATACATCAAAAGGCAAAGTTAAACGGCAGAACAGCTTGAAG
GAATGGAGAAATTTGAAACAAAAGAGAGATGAAAACTACCAAAAAGTGATGTGCTGTCTA
GTGCATCGTTACTTGACTTCCATGAGACAAAAGATGCAAAGTACAGATCAGGCAACTGTG
GAAAATCTAAATGAACTGCGCCAAGATCTGTCAAAATTCCGAAATGAAATAAGGGATTTA
CTTGGCTTTCGGACTTCTAAATATGCTATGTTTTATCCAAGAAATTAG
>XM_040234157.1 PREDICTED: Oryx dammah transient receptor potential cation channel subfamily C member 1 (TRPC1), transcript variant X4, mRNA
GAATGGAAGTTTGCTCGAGCAAAACTGTGGCTTAGCTACTTTGATGACAAGTGTACATTG
CCCCCACCTTTCAACATCATTCCTTCACCAAAGACTATCTGCTATATGATTAGTAGCCTG
AGTAAGTGGATTTGCTCCCATACATCTAAAGGCAAGGTTAAGCGGCAGAACAGCTTGAAG
GAATGGAGAAATTTGAAACAAAAGAGAGATGAAAACTACCAAAAGGTGATGTGCTGTTTG
GTGCATCGCTACTTGACTTCCATGAGGCAGAAGATGCAGAGCACAGACCAGGCAACTGTG
GAAAATCTAAATGAACTGCGCCAGGACCTGTCAAAATTCCGAAATGAAATAAGGGATTTA
CTTGGCTTTCGGACTTCAAAATATGCCATGTTTTATCCAAGAAATTAG
>XM_055412354.1 PREDICTED: Moschus berezovskii transient receptor potential cation channel subfamily C member 1 (TRPC1), transcript variant X4, mRNA
GAATGGAAGTTTGCTCGAGCAAAACTGTGGCTTAGCTACTTTGATGACAAATGTACATTA
CCCCCACCTTTCAACATCATTCCTTCACCAAAGACTATCTGCTATATGATTAGTAGCCTG
AGTAAGTGGATTTGCTCTCATACATCAAAAGGCAAGGTTAAACGACAGAACAGCTTGAAG
GAATGGAGAAATTTGAAACAAAAGAGAGATGAAAACTACCAAAAAGTGATGTGCTGTCTA
GTGCATCGTTACTTGACTTCCATGAGACAAAAGATGCAAAGTACAGATCAGGCAACTGTG
GAAAATCTAAATGAACTGCGCCAAGATCTGTCAAAATTCCGAAATGAAATAAGGGATTTA
CTTGGCTTTCGGACTTCTAAATATGCTATGTTTTATCCAAGAAATTAG
>XM_057739822.1 PREDICTED: Hippopotamus amphibius kiboko transient receptor potential cation channel subfamily C member 1 (TRPC1), transcript variant X4, mRNA
GAATGGAAGTTTGCTCGAGCAAAGTTGTGGCTTAGCTACTTCGATGACAAATGTACATTA
CCCCCACCTTTCAACATCATTCCTTCGCCAAAGACCATCTGCTATATGATTAGTAGCCTC
AGTAAATGGATTTGCTCTCATACATCAAAAGGCAAGGTTAAACGACAGAACAGCTTAAAG
GAATGGAGAAATTTGAAACAAAAGAGAGATGAAAACTACCAAAAAGTGATGTGCTGTTTA
GTGCATCGTTACTTGACTTCCATGAGACAAAAGATGCAAAGTACAGATCAGGCAACTGTG
GAAAATCTAAATGAACTGCGTCAAGATCTGTCAAAATTCCGAAATGAAATAAGAGATTTA
CTTGGCTTTCGGACTTCTAAATATGCTATGTTTTATCCAAGAAATTAG
>XM_061167791.1 PREDICTED: Dama dama transient receptor potential cation channel subfamily C member 1 (TRPC1), transcript variant X12, mRNA
GAATGGAAGTTTGCTCGAGCAAAACTGTGGCTTAGCTACTTTGATGACAAATGTACATTA
CCCCCACCTTTCAACATCATTCCTTCGCCAAAGACTATCTGCTATATGATTAGTAGCCTG
AGTAAGTGGATTTGCTCTCATACATCAAAAGGCAAGGTTAAACGGCAGAACAGCTTGAAG
GAATGGAGAAATTTGAAACAAAAGAGAGATGAAAACTACCAAAAAGTGATGTGCTGTCTA
GTGCATCGTTACTTGACTTCCATGAGACAAAAGATGCAAAGTACAGATCAGGCAACTGTG
GAAAATCTAAATGAACTGCGCCAAGATCTGTCAAAATTCCGAAATGAAATAAGGGATTTA
CTTGGCTTTCGGACTTCTAAATATGCTATGTTTTATCCAAGAAATTAG
>NM_001251845.2 Homo sapiens transient receptor potential cation channel subfamily C member 1 (TRPC1), transcript variant 1, mRNA
GAATGGAAGTTTGCTCGAGCAAAATTATGGCTTAGCTACTTTGATGACAAATGTACGTTA
CCTCCACCTTTCAACATCATTCCCTCACCAAAGACTATCTGCTATATGATTAGTAGCCTC
AGTAAGTGGATTTGCTCTCATACATCAAAAGGCAAGGTCAAACGGCAAAACAGTTTAAAG
GAATGGAGGAATTTGAAACAGAAGAGAGATGAAAACTATCAAAAAGTGATGTGCTGCCTA
GTGCATCGTTACTTGACTTCCATGAGACAGAAGATGCAAAGTACAGATCAGGCAACTGTG
GAAAATCTAAACGAACTGCGCCAAGATCTGTCAAAATTCCGAAATGAAATAAGGGATTTA
CTTGGCTTTCGGACTTCTAAATATGCTATGTTTTATCCAAGAAATTAA
>XM_054247141.1 PREDICTED: Callithrix jacchus transient receptor potential cation channel subfamily C member 1 (TRPC1), transcript variant X9, mRNA
GAATGGAAGTTTGCTCGAGCGAAGTTATGGCTTAGCTACTTCGATGACAAATGTACGTTA
CCGCCACCTTTCAACATAATTCCTTCACCAAAGACTATCTGCTATATGATTAGTAGCCTC
AGTAAGTGGATTTGCTCTCATACATCAAAAGGCAAGGTCAAACGACAAAACAGTTTAAAG
GAATGGAGAAATTTGAAACAGAAGAGAGATGAAAACTATCAAAAAGTGATGTGCTGCCTA
GTGCATCGTTACTTGACTTCCATGAGACAGAAGATGCAAAGTACAGATCAGGCAACTGTG
GAAAATCTAAACGAACTGCGCCAAGATCTGTCAAAATTTCGAAATGAAATAAGGGATTTA
CTTGGCTTTCGGACTTCCAAATATGCTATGTTTTATCCAAGAAATTAA
>XM_063662276.1 PREDICTED: Pongo pygmaeus transient receptor potential cation channel subfamily C member 1 (TRPC1), transcript variant X6, mRNA
GAATGGAAGTTTGCGCGAGCGAAGTTATGGCTTAGCTACTTTGATGACAAATGTACGTTA
CCTCCACCTTTCAACATCATTCCCTCACCAAAGACTATCTGCTATATGATTAGTAGCCTC
AGTAAGTGGATTTGCTCTCATACATCAAAAGGCAAGGTCAAACGGCAAAACAGTTTAAAG
GAATGGAGAAATTTGAAACAGAAGAGAGATGAAAACTATCAAAAAGTGATGTGCTGCCTA
GTGCATCGTTACTTGACTTCCATGAGACAGAAGATGCAAAGTACAGATCAGGCAACTGTG
GAAAATCTAAACGAACTGCGCCAAGATCTGTCAAAATTCCGAAATGAAATAAGGGATTTA
CTTGGCTTTCGGACTTCTAAATATGCTATGTTTTATCCAAGAAATTAA
>XM_030816708.1 PREDICTED: Nomascus leucogenys transient receptor potential cation channel subfamily C member 1 (TRPC1), transcript variant X3, mRNA
GAATGGAAGTTTGCTCGAGCGAAGTTATGGCTTAGCTACTTTGATGACAAATGTACATTA
CCTCCACCTTTCAACATCATTCCCTCACCAAAGACTATCTGCTATATGATTAGTAGCCTC
AGTAAGTGGATTTGCTCTCATACATCAAAAGGCAAGGTCAAACGGCAAAACAGTTTAAAG
GAATGGAGAAATTTGAAACAGAAGAGAGATGAAAATTATCAAAAAGTGATGTGCTGCCTA
GTGCATCGTTACTTGACTTCCATGAGACAGAAGATGCAAAGTACAGATCAGGCAACTGTG
GAAAATCTAAACGAACTGCGCCAAGATCTGTCAAAATTCCGAAATGAAATAAGGGATTTA
CTTGGCTTTCGGACTTCTAAATATGCTATGTTTTATCCAAGAAATTAA
>XM_003789458.3 PREDICTED: Otolemur garnettii transient receptor potential cation channel subfamily C member 1 (TRPC1), transcript variant X2, mRNA
GAGTGGAAATTTGCTCGAGCAAAGTTGTGGCTTAGCTACTTTGAGGATAAATGTACGTTA
CCCCCACCTTTCAACATCATTCCTTCACCAAAGACTATCTGCTATATGATTAGTAGCCTC
AGTAAATGGATTTGCTCTCATACATCAAAAGGCAAAGTCAAACGACAAAACAGTCTAAAG
GAATGGAAAAACTTGAAACAAAAGAGAGATGAAAACTACCAAAAAGTGATGTGTTGCTTA
GTGCATCGTTACTTGACTTCTATGAGACAGAAGATGCAAAGTACAGATCAGGCCACTGTG
GAAAATCTAAATGAACTGCGCCAAGATCTGTCAAAATTCCGAAATGAAATAAGAGATTTA
CTTGGCTTTCGGACTTCTAAATATGCTATGTTTTATCCAAGAAATTAA
>XM_003942567.3 PREDICTED: Saimiri boliviensis boliviensis transient receptor potential cation channel subfamily C member 1 (TRPC1), transcript variant X1, mRNA
GAATGGAAGTTTGCTCGAGCGAAGTTATGGCTTAGCTACTTCGATGACAAATGTACATTA
CCCCCACCTTTCAACATAATTCCTTCACCAAAGACTATCTGCTATATGATTAGTAGCCTC
AGTAAGTGGATTTGCTCTCATACATCAAAAGGCAAGGTCAAACGACAAAACAGTTTAAAG
GAATGGAGAAATTTGAAACAGAAGAGAGATGAAAACTATCAAAAAGTGATGTGCTGCCTA
GTGCATCGTTACTTGACTTCCATGAGACAGAAGATGCAAAGTACAGATCAGGCAACTGTG
GAAAATCTAAACGAACTGCGCCAAGATCTGTCAAAATTTCGAAATGAAATAAGGGATTTA
CTTGGCTTTCGGACTTCCAAATATGCTATGTTTTATCCAAGAAATTAA
>XM_012437136.2 PREDICTED: Aotus nancymaae transient receptor potential cation channel subfamily C member 1 (TRPC1), transcript variant X3, mRNA
GAATGGAAGTTTGCTCGAGCGAAGTTATGGCTTAGCTACTTCGATGACAAATGTACATTA
CCCCCACCTTTCAACATAATTCCTTCACCAAAGACTATCTGCTATATGATTAGTAGCCTC
AGTAAGTGGATTTGCTCTCATACATCAAAAGGCAAGGTCAAACGACAAAACAGTTTAAAG
GAATGGAGAAATTTGAAACAGAAGAGAGATGAAAACTATCAAAAAGTGATGTGCTGCCTA
GTGCATCGTTACTTGACTTCCATGAGACAGAAGATGCAAAGTACAGATCAGGCAACTGTG
GAAAATCTAAACGAACTGCGCCAAGATCTGTCAAAATTTCGAAATGAAATAAGGGATTTA
CTTGGCTTTCGGACTTCCAAATATGCTATGTTTTATCCAAGAAATTAA
>XM_017523768.1 PREDICTED: Cebus imitator transient receptor potential cation channel subfamily C member 1 (TRPC1), transcript variant X3, mRNA
GAATGGAAGTTTGCTCGAGCGAAGTTATGGCTTAGCTACTTCGATGACAAATGTACATTA
CCCCCACCTTTCAACATAATTCCTTCACCAAAGACTATCTGCTATATGATTAGTAGCCTC
AGTAAGTGGATTTGCTCTCATACATCAAAAGGCAAGGTCAAACGACAAAACAGTTTAAAG
GAATGGAGAAATTTGAAACAGAAGAGAGATGAAAACTATCAAAAAGTGATGTGCTGCCTA
GTGCATCGTTACTTGACTTCCATGAGACAGAAGATGCAAAGTACAGATCAGGCAACTGTG
GAAAATCTAAATGAACTGCGCCAAGATCTGTCAAAATTTCGAAATGAAATAAGGGATTTA
CTTGGCTTTCGGACTTCCAAATATGCTATGTTTTATCCAAGAAATTAA
>XM_030937656.1 PREDICTED: Rhinopithecus roxellana short transient receptor potential channel 1-like (LOC115899634), mRNA
GAATGGAAGTTTGCTCGAGCGAAGTTATGGCTTAGCTACTTTGATGATAAATGTACATTA
CCTCCACCTTTCAACATCATTCCTTCACCAAAGACTATCTGCTATATGATTAGTAGCCTC
AGTAAGTGGATTTGCTCTCATACATCAACAGGCAAGGTCAAACGGCAAAACAGTTTAAAG
GAATGGAGAAATTTAAAACAGAAGAGAGATGAAAACTATCAAAAAGTGATGTGCTGCCTA
GTGCATCGTTACTTGACTTCCATGAGACAGAAGATGCAAAGTACAGATCAAGCAACTGTG
GAAAATCTAAATGAACTGCGTCAAGATCTGTCAAAATTCCAAAATGAAATAAGAGATTTA
CTTGGCTTTCGGACTTCTAAATATGCTATGTTTTATCCAAGAAATTAA
>XM_045539393.1 PREDICTED: Lemur catta transient receptor potential cation channel subfamily C member 1 (TRPC1), transcript variant X2, mRNA
GAGTGGAAGTTTGCTCGAGCAAAGTTGTGGCTTAGCTACTTTGAGGACAAATGTACATTA
CCCCCACCTTTCAACATCATTCCTTCACCAAAGACTATCTGCTATATGATTAGTAGCCTC
AGTAAGTGGATTTGTTCTCATACCTCAAAAGGCAAAGTCAAACGGCAGAACAGTTTAAAG
GAATGGAGAAATTTGAAACAAAAGAGAGATGAAAACTACCAAAAAGTGATGTGCTGCTTA
GTGCATCGTTACTTGACTTCCATGAGACAGAAGATGCAAAGTACAGATCAGGCAACTGTG
GAAAATCTAAACGAACTACGCCAAGATCTGTCAAAATTCCGAAATGAAATAAGGGATTTA
CTTGGCTTTCGGACTTCTAAATATGCTATGTTTTATCCAAGAAATTAA
>XM_055295170.2 PREDICTED: Symphalangus syndactylus transient receptor potential cation channel subfamily C member 1 (TRPC1), transcript variant X13, mRNA
GAATGGAAGTTTGCTCGAGCGAAGTTATGGCTTAGCTACTTTGATGACAAATGTACATTA
CCTCCACCTTTCAACATCATTCCCTCACCAAAGACTATCTGCTATATGATTAGTAGCCTC
AGTAAATGGATTTGCTCTCATACATCAAAAGGCAAGGTCAAACGGCAAAACAGTTTAAAG
GAATGGAGAAATTTGAAACAGAAGAGAGATGAAAACTATCAAAAAGTGATGTGCTGCCTA
GTGCATCGTTACTTGACTTCCATGAGACAGAAGATGCAAAGTACAGATCAGGCAACTGTG
GAAAATCTAAACGAACTGCGTCAAGATCTGTCAAAATTCCGAAATGAAATAAGGGATTTA
CTTGGCTTTCGGACTTCTAAATATGCTATGTTTTATCCAAGAAATTAA
>XM_012647434.1 PREDICTED: Propithecus coquereli transient receptor potential cation channel, subfamily C, member 1 (TRPC1), transcript variant X2, mRNA
GAGTGGAAGTTTGCTCGAGCAAAGTTGTGGCTTAGCTACTTTGAGGACAAATGTACATTA
CCCCCACCTTTCAACATCATTCCTTCACCAAAGACTATCTGCTATATGATTAGTAGCCTC
AGTAAGTGGATTTGTTCTCATACATCAAAAGGCAAAGTCAAGCGGCAAAACAGTTTAAAG
GAATGGAGAAATTTGAAACAAAAGAGAGATGAAAACTACCAAAAAGTGATGTGCTGCTTG
GTGCACCGTTACTTGACTTCCATGAGACAGAAGATGCAAAGTACAGATCAGGCAACTGTG
GAAAATCTGAATGAACTACGCCAAGATCTCTCAAAATTCCGAAATGAAATAAGGGATTTA
CTTGGCTTTCGGACTTCTAAATATGCTATGTTTTATTCAAGAAATTAA
>XM_012762383.1 PREDICTED: Microcebus murinus transient receptor potential cation channel subfamily C member 1 (TRPC1), transcript variant X2, mRNA
GAGTGGAAGTTTGCTCGAGCAAAGTTGTGGCTTAGCTACTTTGAGGACAAATGTACATTA
CCCCCACCTTTCAACATCATTCCTTCACCAAAGACTATCTGCTATATGATTAGTAGCCTC
AGTAAGTGGATTTGTTCTCATACATCAAAAGGCAAAGTCAAACGGCAAAACAGTTTAAAG
GAATGGAGAAATTTGAAACAAAAGAGAGATGAAAATTACCAAAAAGTGATGTGCTGCTTA
GTGCATCGTTACTTGACTTCCATGAGACAGAAGATGCAAAGTACAGATCAGGCAACTGTG
GAAAATCTAAATGAACTACGCCAAGATCTGTCAAAATTCCGAAATGAAATAAGGGATTTA
CTTGGCTTTCGGACTTCTAAATATGCTATGTTTTATTCAAGAAATTAA
>NM_011643.4 Mus musculus transient receptor potential cation channel, subfamily C, member 1 (Trpc1), transcript variant 1, mRNA
GAATGGAAGTTTGCTCGAGCAAAGCTATGGCTTAGCTACTTTGATGACAAATGTACACTG
CCCCCACCTTTCAACATTATTCCTTCTCCAAAGACGATCTGCTATATGATCAGTAGCCTC
AGTAAATGGATTTGCTCGCATACCTCGAAAGGCAAGGTCAAACGTCAAAACAGTTTAAAG
GAGTGGAGAAACTTGAAGCAAAAGAGAGACGAGAACTACCAGAAGGTGATGTGCTGCCTG
GTGCACCGCTACCTGACGTCCATGCGACAGAAGATGCAGAGCACAGACCAGGCCACCGTG
GAGAACCTCAATGAACTGCGCCAAGATCTGTCAAAATTCCGAAATGAAATAAGGGATTTG
CTTGGCTTTCGGACTTCTAAATATGCTATGTTTTATCCAAGAAATTAA
>XM_063266255.1 PREDICTED: Rattus norvegicus transient receptor potential cation channel, subfamily C, member 1 (Trpc1), transcript variant X6, mRNA
GAATGGAAGTTTGCTCGAGCGAAGCTATGGCTCAGCTACTTTGATGACAAATGCACACTG
CCCCCACCTTTCAACATCATTCCTTCTCCAAAGACTATCTGCTATATGATCAGCAGCCTC
AGCAAGTGGGTGTGCTCGCACACCTCCAAAGGCAAGGTCAGACGGCAGAACAGCTTGAAG
GAGTGGAGAAACTTAAAACAAAAGAGAGATGAGAACTACCAGAAGGTGATGTGCTGCCTA
GTGCATCGATACCTGACCTCCATGCGACAGAAGATGCAGAGCACAGACCAGGCCACCGTG
GAGAATCTCAATGAACTGCGCCAAGATCTGTCAAAATTCAGAAATGAAATAAGGGATTTG
CTTGGCTTTCGGACTTCTAAATATGCTATGTTTTATCCAAGAAATTAG
>XM_035443871.1 PREDICTED: Cricetulus griseus transient receptor potential cation channel subfamily C member 1 (Trpc1), transcript variant X5, mRNA
GAATGGAAGTTTGCTCGAGCAAAGCTGTGGCTTAGCTACTTTGATGACAAATGTACACTG
CCCCCGCCTTTCAACATTATTCCTTCACCAAAGACTATCTGCTATATGATCAGTAGTCTC
AGTAAGTGGGTTTGCTCTCATACATCAAAAGGCAAGGTCAAACGGCAAAACAGTTTGAAG
GAGTGGAGAAACTTGAAACAGAAGAGAGACGAGAACTACCAGAAAGTGATGTGCTGCCTA
GTGCATCGTTACTTGACATCTATGAGACAGAAGATGCAGAGTACAGACCAGGCAACCGTG
GAGAATCTCAATGAACTGCGCCAAGATCTGTCAAAATTTCGAAATGAAATAAGGGATTTG
CTTGGCTTTCGGACTTCTAAATATGCTATGTTTTATCCAAGAAATTAA
>XM_023560160.2 PREDICTED: Cavia porcellus transient receptor potential cation channel subfamily C member 1 (Trpc1), transcript variant X4, mRNA
GAATGGAAATTTGCTCGGGCAAAGCTGTGGCTTAGCTACTTTGATGACAAATGTACATTA
CCCCCACCGTTTAACATCATTCCTTCACCGAAGACTATTTGCTATATGATTAGTAGCCTC
AGTAAGTGGATTTGCTCTCATACTTCAAAAGGCAAGGTCAAACGGCAGAACAGTTTAAAG
GAATGGAGAAATTTGAAGCAAAAAAGAGATGAAAACTACCAAAAAGTGATGTGCTGCTTA
GTACATCGTTACTTGACCTCCATGAGACAGAAGATGCAAAGTACAGATCAAGCAACCGTG
GAAAATCTAAACGAACTACGCCAAGATTTGTCAAAATTCCGAAACGAAATAAGGGATTTG
CTTGGCTTTCGGACTTCTAAATATGCAATGTTTTACCCAAGAAATTAA
>XM_004629216.3 PREDICTED: Octodon degus transient receptor potential cation channel subfamily C member 1 (Trpc1), transcript variant X3, mRNA
GAATGGAAATTTGCTCGTGCAAAGCTGTGGCTTAGCTACTTTGATGACAAATGTACGTTA
CCCCCACCTTTCAACATCATTCCTTCACCAAAGACTATTTGCTATATGATTAGTAGCCTC
AGTAAGTGGATTTGCTCTCACACTTCAAAAGGCAAGGTCAAAAGGCAAAATAGTTTAAAG
GAATGGAGAAATTTGAAGCAGAAGAGAGATGAAAACTACCAAAAAGTGATGTGCTGCCTA
GTGCATCGTTACTTGACCTCCATGAGACAGAAGATGCAAAGCACGGATCAGGCAACTGTG
GAAAATCTAAATGAACTGCGCCAAGATTTATCAAAGTTCCGAAATGAAATAAGAGATTTG
CTTGGCTTTCGGACTTCCAAATATGCTATGTTTTACCCAAGAAATTAA
>XM_045136789.1 PREDICTED: Jaculus jaculus transient receptor potential cation channel subfamily C member 1 (Trpc1), transcript variant X3, mRNA
GAATGGAAATTTGCTCGAGCAAAGCTGTGGCTTAGCTACTTTGATGATAAATGTACACTG
CCCCCACCTTTCAACATTATCCCTTCACCAAAGACTATTTGCTACATGATTAGTAGCCTC
AGTAAGTGGATTTGCTCTCACACATCAAAAGGCAAGGTCAAACGGCAAAACAGTTTGAAG
GAGTGGAGAAATCTGAAACAAAAGAGAGATGAAAACTACCAGAAGGTGATGTGCTGCCTG
GTGCATCGCTACTTGACTTCCATGCGACAGAAGATGCAGAGCACAGATCAGGCAACTGTG
GAAAATCTGAATGAACTGCGCCAAGATTTGTCAAAATTCCGAAATGAAATAAGGGATTTG
CTTGGCTTTCGGACTTCGAAGTATGCCATGTTTTATCCAAGAAATTAA
>XM_021252689.1 PREDICTED: Heterocephalus glaber transient receptor potential cation channel subfamily C member 1 (Trpc1), transcript variant X2, mRNA
GAATGGAAATTTGCTCGTGCAAAGTTGTGGCTTAGCTACTTTGATGACAAATGTACATTA
CCCCCACCTTTCAACATCATTCCTTCACCAAAGACTATTTGCTATATGATTAGTAGCCTC
AGTAAGTGGATTTGCTCTCATACTTCAAAAGGCAAGGTCAAACGGCAGAACAGTTTAAAG
GAATGGAGAAATTTGAAACAAAAGAGAGATGAAAACTACCAAAAAGTGATGTGCTGCTTA
GTGCATCGTTATTTGACTTCCATGAGACAGAAGATGCAAAGTACAGATCAGGCAACTGTG
GAAAATCTAAATGAACTACGCCAAGATTTGTCAAAATTCCGAAATGAAATAAGGGATTTG
CTTGGCTTTCGGACTTCTAAATATGCTATGTTTTACCCAAGAAATTAA
>XM_040739609.1 PREDICTED: Mesocricetus auratus transient receptor potential cation channel subfamily C member 1 (Trpc1), transcript variant X4, mRNA
GAATGGAAGTTTGCTCGAGCAAAGCTGTGGCTTAGCTACTTCGATGACAAATGTACACTG
CCCCCACCTTTCAATATTATTCCTTCACCAAAGACAATCTGCTATATGATTAGTAGTCTC
AGTAAGTGGGTTTGCTCTCATACATCGAAAGGCAAGGTCAAACGGCAAAACAGTTTGAAG
GAGTGGAGAAACTTGAAACAGAAGAGAGACGAGAACTACCAGAAAGTGATGTGCTGCCTC
GTGCATCGTTACTTGACGTCTATGCGACAGAAGATGCAGAGTACAGACCAGGCAACCGTG
GAGAATCTCAATGAACTACGCCAAGATCTGTCAAAATTCCGAAATGAAATAAGGGATTTG
CTTGGCTTTCGGACTTCTAAATACGCTATGTTTTATCCAAGAAATTAA
>XM_021728301.2 PREDICTED: Ictidomys tridecemlineatus transient receptor potential cation channel subfamily C member 1 (Trpc1), transcript variant X2, mRNA
GAATGGAAATTTGCTCGAGCAAAGTTGTGGCTTAGCTACTTTGATGACAAGTGTACATTA
CCACCACCTTTCAACATCATTCCTTCTCCAAAGACTATTTGTTATCTGATTAGTAGCCTC
AGTAAGTGGATTTGCTCTCATACATCAAAAGGCAAGGTCAAACGGCAAAACAGTTTAAAG
GAATGGAGAAATTTGAAACAAAAGAGAGATGAAAACTATCAAAAAGTGATGTGCTGCTTA
GTACATCGTTACTTGACTTCCATGAGACAGAAGATGCAAAGTACAGATCAGGCAACTGTG
GAAAATCTAAATGAACTGCGCCAAGATCTGTCAAAATTCCGAAATGAAATAAGAGATTTG
CTTGGCTTTCGGACTTCTAAATATGCTATGTTTTATCCAAGAAATTAA
>XM_005407739.2 PREDICTED: Chinchilla lanigera transient receptor potential cation channel, subfamily C, member 1 (Trpc1), mRNA
GAATGGAAATTTGCTCGTGCAAAGTTGTGGCTTAGCTACTTTGATGACAAGTGTACATTA
CCCCCACCTTTCAACATCATTCCTTCCCCGAAGACGATTTGCTATATGATTAGTAGCCTC
AGCAAGTGGATTTGCTCTCATACTTCAAAAGGCAGGGTCAAACGGCAAAACAGTTTAAAG
GAATGGAGAAATTTGAAACAAAAGAGAGATGAAAATTACCAGAAAGTGATGTGCTGCTTA
GTGCATCGTTACTTGACCTCCATGAGACAGAAGATGCAAAGTACGGATCAGGCAACTGTG
GAAAATCTAAATGAACTACGCCAAGATTTGTCAAAATTCCGAAATGAAATACGGGATTTG
CTTGGCTTTCGGACTTCTAAATATGCTATGTTCTACCCAAGAAATTAA
>XM_008856342.3 PREDICTED: Nannospalax galili transient receptor potential cation channel subfamily C member 1 (Trpc1), transcript variant X7, mRNA
GAATGGAAGTTTGCTCGAGCAAAGCTGTGGCTCAGCTACTTTGACGACAAGTGTACACTA
CCCCCACCTTTCAACATTATTCCTTCACCAAAGACTATTTGCTACATGATCAGTAGCCTC
AGTAAGTGGATTTGCTCTCACACATCAAAAGGCAAAGTCAAACGGCAAAACAGTTTAAAG
GAATGGAGAAATTTGAAACAAAAAAGAGATGAAAACTATCAGAAGGTGATGTGCTGCTTA
GTGCATCGCTACTTGACGTCCATGAGGCAGAAGATGCAAAGCACAGACCAGGCAACGGTG
GAGAATCTAAATGAACTGCGCCAAGATCTGTCAAAATTCCGAAATGAAATAAGGGATTTG
CTTGGCTTTCGGACTTCTAAATATGCCATGTTTTATCCAAGAAATTAA
>XM_010608178.2 PREDICTED: Fukomys damarensis transient receptor potential cation channel subfamily C member 1 (Trpc1), transcript variant X8, mRNA
GAATGGAAATTTGCTCGTGCAAAGTTGTGGCTTAGCTACTTTGATGACAAATGTACGTTA
CCCCCACCTTTCAACATCATTCCTTCACCAAAGACTATTTGCTATATGATTAGTAGCCTC
AGTAAGTGGATTTGCTCTCATACCTCAAAAGGCAAGGTCAAACGGCAAAACAGTTTAAAG
GAATGGAGAAATTTGAAACAAAAGAGAGATGAAAACTACCAAAAAGTGATGTGCTGTTTA
GTGCATCGTTACTTGACTTCCATGAGACAGAAGATGCAAAGCACAGATCAGGCAACTGTG
GAAAATCTAAATGAACTACGCCAAGATTTGTCTAAATTCCGAAATGAAATAAGGGATTTG
CTTGGCTTTCGGACTTCTAAATATGCTATGTTTTACCCAAGAAATTAA
>XM_048794567.1 PREDICTED: Marmota marmota marmota transient receptor potential cation channel subfamily C member 1 (Trpc1), transcript variant X2, mRNA
GAATGGAAATTTGCTCGAGCAAAGTTGTGGCTTAGCTACTTTGATGACAAGTGTACATTA
CCACCACCTTTCAACATCATTCCTTCTCCAAAGACTATTTGTTATCTGATTAGTAGCCTC
AGTAAGTGGATTTGCTCTCATACATCAAAAGGCAAGGTCAAACGGCAAAACAGTTTAAAG
GAATGGAGAAATTTGAAACAAAAGAGAGATGAAAACTATCAAAAAGTGATGTGCTGCTTA
GTACATCGTTACTTGACTTCCATGAGACAGAAGATGCAAAGTACAGATCAGGCAACTGTG
GAAAATCTAAATGAACTGCGCCAAGATCTGTCAAAATTCCGAAATGAAATAAGAGATTTG
CTTGGCTTTCGGACTTCTAAATATGCTATGTTTTATCCAAGAAATTAA
>XM_013029894.1 PREDICTED: Dipodomys ordii transient receptor potential cation channel, subfamily C, member 1 (Trpc1), mRNA
GAATGGAAGTTCGCCCGAGCAAAGCTATGGCTTAGCTATTTTGACGACAAGTGTACACTT
CCGCCACCCTTCAACATCATTCCTTCACCAAAGACCATCTGCTACATGATCAGCAGCCTC
AGTAAGTGGATTTGCTCTCACACTTCAAAAGGGAAGGTCAAGCGGCAAAACAGTTTAAAG
GAATGGAGAAACTTGAAACAAAAGAGAGATGAGAACTACCAGAAAGTGATGTGCTGCTTA
GTGCATCGGTATTTGACCTCCATGAGACAGAGGATGCAGAGCACAGATCAGGCCACTGTG
GAGAACCTAAATGAGCTGCGCCAAGACCTGTCCAAGTTCCGGAATGAAATAAGGGATTTG
CTTGGCTTTCGGACTTCCAAATATGCTATGTTTTATCCAAGAAATTAA
>XM_031344025.1 PREDICTED: Mastomys coucha transient receptor potential cation channel subfamily C member 1 (Trpc1), transcript variant X3, mRNA
GAATGGAAGTTTGCTCGAGCAAAGCTATGGCTTAGCTACTTTGATGACAAATGTACACTG
CCCCCACCTTTCAACATTATTCCTTCTCCAAAGACGATCTGCTATATGATCAGTAGCCTC
AGCAAGTGGGTTTGTTCGCATACCTCGAAAGGAAAGGTCAAACGTCAAAACAGTTTAAAG
GAGTGGAGAAACTTGAAGCAAAAGAGAGATGAGAACTACCAGAAAGTGATGTGCTGCCTT
GTGCATCGCTACCTGACATCCATGCGACAGAAGATGCAGAGCACAGACCAGGCCACCGTG
GAGAATCTCAATGAACTGCGCCAAGATCTGTCAAAATTCCGAAATGAAATAAGGGATTTG
CTTGGCTTTCGGACTTCTAAATATGCTATGTTTTATCCAAGAAATTAA
>XM_021653090.2 PREDICTED: Meriones unguiculatus transient receptor potential cation channel subfamily C member 1 (Trpc1), transcript variant X6, mRNA
GAATGGAAGTTTGCGCGAGCAAAGCTATGGCTTAGCTACTTTGATGACAAGTGCACACTG
CCCCCACCTTTCAACATCATTCCTTCGCCAAAGACGATCTGCTATATGATCAGTAGCCTC
AGCAAGTGGATTTGCTCGCATACCTCGAAAGGCAAGGTCAAACGGCAAAACAGTTTAAAG
GAGTGGAGAAACTTGAAGCAAAAGAGAGATGAGAACTACCAGAAAGTGATGTGCTGCCTG
GTGCATCGTTACCTGACGTCCATGCGACAGAAGATGCAGAGCACGGACCAGGCCACCGTG
GAGAACCTTAATGAACTGCGCCAAGATCTGTCAAAATTCCGGAATGAAATAAGGGATTTG
CTTGGCTTTCGGACTTCTAAATATGCTATGTTTTATCCAAGAAATTAA
>XM_028758939.1 PREDICTED: Grammomys surdaster transient receptor potential cation channel subfamily C member 1 (Trpc1), transcript variant X2, mRNA
GAATGGAAGTTTGCTCGAGCAAAGCTATGGCTTAGCTACTTTGATGACAAATGTACACTG
CCCCCACCTTTCAACATTATTCCTTCTCCAAAGACGATCTGCTATATGATCAGTAGCCTC
AGCAAGTGGGTTTGCTCGCACACCTCAAAAGGCAAGGTCAAACGTCAGAACAGTTTAAAG
GAGTGGAGAAATTTGAAGCAAAAGAGAGATGAGAACTACCAGAAAGTGATGTGCTGCTTA
GTGCATCGTTACCTGACGTCCATGCGACAGAAGATGCAGAGCACAGACCAGGCCACCGTG
GAGAATCTCAATGAACTGCGCCAAGATCTGTCAAAATTCCGAAATGAAATAAGGGATTTG
CTTGGGTTTCGGACTTCTAAATATGCTATGTTTTATCCAAGAAATTAA
>XM_048452523.1 PREDICTED: Myodes glareolus transient receptor potential cation channel subfamily C member 1 (Trpc1), transcript variant X4, mRNA
GAATGGAAGTTTGCTCGAGCAAAGCTATGGCTTAGCTACTTTGATGACAAATGTACATTG
CCCCCACCTTTCAACATTATTCCTTCACCAAAGACTATCTGCTATATGATCAGTAGCCTC
AGTAAGTGGGTTTGCTCTCACACATCGAAAGGCAAGGTCAAGCGGCAAAACAGCTTAAAG
GAGTGGAGAAACTTGAAGCAAAAGAGAGATGAGAACTACCAGAAAGTGATGTGCTGCCTA
GTGCACCGTTACCTGACATCTATGCGGCAGAAGATGCAGAGCACAGACCAGGCCACTGTG
GAGAACCTCAATGAACTGCGCCAAGATCTGTCAAAATTCCGGAATGAAATAAGAGATTTG
CTTGGCTTTCGGACTTCTAAATATGCTATGTTTTATCCAAGAAATTAA
>XM_034484420.1 PREDICTED: Arvicanthis niloticus transient receptor potential cation channel subfamily C member 1 (Trpc1), transcript variant X3, mRNA
GAATGGAAGTTTGCTCGAGCAAAGCTATGGCTTAGCTACTTTGATGACAAATGTACACTG
CCCCCACCTTTCAACATTATTCCTTCTCCAAAGACGATCTGCTATATGATCAGTAGCCTC
AGCAAGTGGATTTGCTCGCATACCTCAAAAGGCAAGGTCAAACGTCAAAACAGTTTAAAG
GAGTGGAGAAATTTGAAGCAAAAGAGAGACGAGAACTACCAGAAAGTGATGTGCTGCCTC
GTGCACCGGTACCTGACGTCCATGCGACAGAAGATGCAGAGCACAGACCAGGCCACCGTG
GAGAATCTCAATGAACTGCGCCAAGACCTGTCAAAATTCCGAAATGAAATAAGGGATTTG
CTTGGGTTTCGGACTTCTAAATATGCTATGTTTTATCCAAGAAATTAA
>XM_050157310.1 PREDICTED: Alexandromys fortis transient receptor potential cation channel subfamily C member 1 (Trpc1), transcript variant X5, mRNA
GAATGGAAGTTTGCTCGAGCAAAGCTATGGCTTAGCTACTTTGATGACAAATGTACACTG
CCCCCACCTTTCAACATTATTCCTTCACCAAAGACTATCTGCTATATGATCAGTAGCCTC
AGTAAGTGGGTTTGCTCTCACACATCGAAAGGCAAGGTCAAGCGGCAAAACAGTTTAAAG
GAGTGGAGAAACTTGAAGCAAAAGAGAGACGAGAACTACCAGAAAGTGATGTGCTGCCTA
GTGCATCGTTACCTGACATCTATGCGACAGAAGATGCAGAGCACAGACCAGGCCACTGTG
GAGAATCTCAATGAACTGCGCCAAGATCTGTCAAAATTCCGAAATGAAATAAGGGATTTG
CTTGGCTTTCGGACTTCTAAATATGCTATGTTTTATCCAAGAAATTAA
>XM_036192731.1 PREDICTED: Onychomys torridus transient receptor potential cation channel subfamily C member 1 (Trpc1), transcript variant X4, mRNA
GAATGGAAGTTTGCTCGAGCAAAGCTATGGCTTAGCTACTTTGATGACAAATGTACACTG
CCCCCACCTTTCAACATTATTCCTTCACCGAAGACTATCTGCTATATGATCAGTAGCCTC
AGTAAGTGGGTTTGCTCTCACACATCGAAAGGCAAGGTCAAACGGCAAAACAGTTTAAAG
GAGTGGAGAGCCTTGAAGCAAAAGAGAGGCGAGAGCTACCAGAAGGTGATGTGCTGCCTG
GTGCACCGGTACCTGACGTCTGCGCGACAGAAGATGCAGAGCACAGACCAGGCCACTGTG
GAGAATCTCAGTGAACTGCGCCAAGATCTGTCCAAATTCCGAAATGAAATAAGGGATTTG
CTTGGCTTTCGGACTTCTAAATATGCTATGTTTTACCCAAGAAATTAA
>XM_047564767.1 PREDICTED: Sciurus carolinensis transient receptor potential cation channel subfamily C member 1 (Trpc1), transcript variant X6, mRNA
GAATGGAAGTTTGCTCGAGCAAAGTTGTGGCTTAGCTACTTTGATGACAAATGTACATTA
CCCCCACCTTTCAACATCATTCCTTCTCCAAAGACTATTTGCTATTTGATTAGTAGCCTC
AGTAAGTGGATTTGTTCTCATACATCAAAAGGCAAGGTCAAACGGCAAAACAGTTTAAAG
GAATGGAGAAATTTGAAACAAAAGAGGGATGAAAACTACCAAAAAGTGATGTGCTGCTTA
GTGCATCGTTACTTGACTTCCATGAGACAGAAGATGCAAAGTACAGATCAGGCAACTGTG
GAAAATCTCAATGAACTGCGCCAAGATCTGTCAAAATTTCGAAATGAAATAAGAGATTTG
CTTGGCTTTCGGACTTCTAAATATGCTATGTTTTATCCAAGAAATTAG
>XM_048334957.1 PREDICTED: Perognathus longimembris pacificus transient receptor potential cation channel subfamily C member 1 (Trpc1), transcript variant X4, mRNA
GAGTGGAAGTTCGCCCGAGCAAAGCTGTGGCTCAGCTACTTTGATGACAAGTGCACCCTC
CCGCCGCCCTTCAACATCATCCCTTCACCCAAGACCATCTGCTACACCATCAGCAGCCTC
AGCAAGTGGATCTGCTCTCACACCTCAAAAGGGAAGGTCAAACGGCAGAACAGCCTAAAG
GAATGGAGAAACTTGAAACAAAAGAGAGATGAGAACTATCAGAAGGTGATGTGCTGCTTA
GTGCACCGGTATTTGACCTCCATGAGACAGAGGATGCAGAGCACAGATCAGGCCACTGTG
GAGAACCTAAATGAGCTGCGCCAGGACCTGTCCAAGTTCCGGAACGAAATCAGGGATCTG
CTTGGCTTTCGGACTTCTAAATATGCTATGTTTTATCCAAGAAACTAA
>XM_051140173.1 PREDICTED: Acomys russatus transient receptor potential cation channel subfamily C member 1 (Trpc1), transcript variant X4, mRNA
GAATGGAAGTTTGCTCGAGCCAAGCTGTGGCTTAGCTACTTCGATGACAAGTGTACGCTG
CCCCCGCCGTTCAATATCATTCCGTCACCAAAGACTATCTGCTATATGGTCAGCAGCCTC
AGTAAGTGGCTCTGCTCGCACACCTCGAAAGGCAAGGTCAAACGGCAAAACAGTTTAAAG
GAGTGGAGAAACCTGAAACAAAAGAGAGATGAGAATTACCAGAAGGTGATGTGCTGCCTC
GTGCATCGCTACCTGACGTCCATGCGACAGAGGATGCAGAGCACGGACCAGGCCACCGTG
GAGAGTCTCAACGAGCTGCGCCAGGATCTGTCAAAGTTCCGAAATGAAATAAGGGATTTG
CTTGGCTTTCGGACTTCTAAATACGCTATGTTTTATCCAAGAAACTAA
>XM_052187634.1 PREDICTED: Apodemus sylvaticus transient receptor potential cation channel subfamily C member 1 (Trpc1), transcript variant X5, mRNA
GAATGGAAGTTTGCTCGAGCAAAGCTGTGGCTTAGCTACTTTGATGACAAATGCACACTG
CCCCCTCCGTTCAACATTATTCCTTCTCCAAAGACAATCTGCTATATGATCAGTAGCCTC
AGCAAGTGGGTTTGCTCGCACACCTCGAAAGGCAAGGTCAAACGGCAGAACAGTTTAAAG
GAGTGGAGAAACTTGAAGCAGAAGAGAGACGAGAACTACCAGAAGGTGATGTGCTGCCTA
GTGCACCGCTACTTGACATCCATGCGGCAGAAGATGCAGAGCACAGACCAGGCCACCGTG
GAGAATCTCAATGAACTGCGCCAAGATCTGTCAAAATTCCGAAATGAAATAAGGGATTTG
CTTGGCTTTCGGACTTCTAAATATGCTATGTTTTATCCAAGAAATTAA
>XM_052717150.1 PREDICTED: Peromyscus californicus insignis transient receptor potential cation channel subfamily C member 1 (Trpc1), transcript variant X6, mRNA
GAGTGGAAGTTTGCTCGGGCAAAGCTATGGCTTAGCTACTTTGATGACAAATGTACCCTG
CCCCCACCTTTCAACATTATTCCTTCACCGAAGACTATCTGCTACATGATCAGTAGCCTC
AGTAAGTGGGTTTGCTCTCACACATCGAAAGGCAAGGTCAAACGGCAGAACAGTTTAAAG
GAGTGGAGAAACTTGAAACAAAAGAGAGACGAGAACTACCAGAAGGTGATGTGCTGCCTG
GTGCATCGGTACCTGACGTCTATGCGACAGAAGATGCAGAGCACAGACCAGGCAACCGTG
GAGAATCTCAATGAACTGCGCCAAGATCTGTCGAAATTCCGAAATGAAATAAGGGATTTG
CTTGGCTTTCGGACTTCTAAATATGCTATGTTTTATCCAAGAAATTAA
>XM_057766739.1 PREDICTED: Chionomys nivalis transient receptor potential cation channel subfamily C member 1 (Trpc1), transcript variant X3, mRNA
GAATGGAAGTTTGCTCGAGCAAAGCTATGGCTTAGCTACTTTGATGACAAATGTACACTG
CCCCCACCTTTCAACATTATTCCTTCACCAAAGACTATCTGCTATATGATCAGTAGCCTC
AGTAAGTGGGTTTGCTCTCACACGTCGAAAGGCAAGGTCAAGCGGCAAAACAGTTTAAAG
GAGTGGAGAAACTTGAAGCAAAAGAGAGACGAGAACTACCAGAAAGTGATGTGCTGCCTA
GTGCATCGTTACCTGACGTCTATGCGACAGAAGATGCAGAGCACAGACCAGGCCACTGTG
GAGAATCTCAATGAACTGCGCCAAGATCTGTCAAAATTCCGAAATGAAATAAGGGATTTG
CTTGGCTTTCGAACTTCTAAATATGCTATGTTTTATCCAAGAAATTAA
>XM_055629826.1 PREDICTED: Psammomys obesus transient receptor potential cation channel subfamily C member 1 (Trpc1), transcript variant X7, mRNA
GAATGGAAGTTTGCGAGAGCAAAGCTATGGCTTAGCTACTTTGATGACAAGTGCACACTA
CCCCCACCTTTCAACATCATTCCTTCGCCAAAGACTATCTGCTATATGATCAGTAGCCTC
AGCAAGTGGATTTGCTCGCATACCTCGAAAGGCAAGGTCAAACGGCAAAACAGTTTAAAG
GAGTGGAGAAACTTGAAGCAAAAGAGAGATGAGAACTACCAGAAAGTGATGTGCTGCCTG
GTGCATCGTTACCTGACATCCATGCGACAGAAGATGCAGAGCACGGACCAGGCCACCGTG
GAGAACCTCAATGAACTGCGCCAAGATCTGTCAAAATTCCGGAATGAAATAAGGGATTTG
CTTGGCTTTCGGACTTCTAAATATGCTATGTTTTATCCAAGAAATTAA
>XM_044251537.1 PREDICTED: Neovison vison transient receptor potential cation channel subfamily C member 1 (TRPC1), transcript variant X4, mRNA
GAATGGAAGTTTGCTCGAGCAAAGTTATGGCTTAGCTACTTTGATGACAAATGTACATTA
CCCCCACCTTTCAACATCATTCCTTCACCAAAGACTATTTGCTATATGATTAGTAGCCTC
AGTAAGTGGATTTGCTCTCATACATCAAAAGGCAAGGTTAAACGTCAAAACAGTTTAAAG
GAATGGAGAAATCTGAAACAAAAGAGGGATGAGAACTACCAAAAAGTGATGTGCTGCTTG
GTACATCGTTACCTGACGTCCATGAGGCAGAAGATGCAAAGTACAGATCAGGCAACCGTG
GAAAATCTAAATGAACTACGCCAGGATCTGTCAAAATTCCGAAATGAAATAAGGGATTTA
CTTGGCTTTCGGACTTCTAAATATGCTATGTTTTATCCAAGAAATTAA
>XM_005201850.5 PREDICTED: Bos taurus transient receptor potential cation channel subfamily C member 1 (TRPC1), transcript variant X6, mRNA
GAATGGAAGTTTGCACGAGCAAAATTGTGGCTTAGCTACTTTGATGACAAATGTACATTA
CCCCCACCTTTCAACATCATTCCTTCGCCAAAGACTATCTGCTATATGATTAGTAGCCTG
AGTAAGTGGATTTGCTCTCATACATCAAAAGGCAAGGTTAAACGGCAGAACAGCTTGAAG
GAATGGAGAAACTTGAAGCAAAAGAGAGATGAAAACTACCAGAAAGTGATGTGCTGTCTG
GTGCATCGCTACTTGACTTCCATGAGACAGAAGATGCAAAGCACAGATCAGGCCACTGTG
GAAAATCTAAACGAACTGCGCCAAGATCTGTCAAAGTTCCGAAATGAAATAAGGGATTTA
CTTGGCTTTCGGACTTCAAAATATGCTATGTTTTATCCAAGAAATTAG
>XM_022582680.2 PREDICTED: Delphinapterus leucas transient receptor potential cation channel subfamily C member 1 (TRPC1), transcript variant X7, mRNA
GAATGGAAGTTTGCTCGAGCAAAGTTGTGGCTTAGCTACTTTGATGACAAATGTACATTA
CCCCCACCTTTCAACATCATTCCTTCGCCAAAGACTATCTGCTATATGATTAGTAGCCTC
AGTAAATGGATTTGCTCTCACACATCAAAAGGCAAGGTTAAACGGCAGAACAGCTTAAAG
GAATGGAGAAATTTGAAGCAAAAGAGAGATGAAAACTACCAAAAAGTGATGTGCTGTTTA
GTGCATCGTTACTTGACTTCCATGAGACAAAAGATGCAAAGTACAGATCAGGCAACTGTG
GAAAATCTAAATGAACTGCGCCAAGACCTGTCAAAATTCCGAAATGAAATAAGGGATTTA
CTTGGCTTTCGGACTTCTAAATATGCTATGTTTTATCCAAGAAATTAG
>XM_060149688.1 PREDICTED: Lagenorhynchus albirostris transient receptor potential cation channel subfamily C member 1 (TRPC1), transcript variant X2, mRNA
GAATGGAAATTTGCTCGAGCAAAGTTGTGGCTTAGCTACTTTGATGACAAATGTACATTA
CCCCCACCTTTCAACATCATTCCTTCGCCAAAGACTATCTGCTATATGATTAGTAGCCTC
AGTAAATGGATTTGCTCTCATACATCAAAAGGCAAGGTTAAACGGCAGAACAGCTTAAAG
GAATGGAGAAATTTGAAGCAAAAGAGAGATGAAAACTACCAGAAAGTGATGTGCTGTTTA
GTGCATCGTTACTTGACTTCCATGAGACAAAAGATGCAAAGTACAGATCAGGCAACTGTG
GAAAATCTAAATGAACTGCGCCAAGATCTGTCAAAATTCCGAAATGAAATAAGGGATTTA
CTTGGCTTTCGGACTTCTAAATATGCTATGTTTTATCCAAGAAATTAG
>XM_007446947.1 PREDICTED: Lipotes vexillifer transient receptor potential cation channel, subfamily C, member 1 (TRPC1), mRNA
GAATGGAAGTTTGCTCGAGCAAAGTTGTGGCTTAGCTACTTTGATGACAAATGTACATTA
CCCCCACCTTTCAACATCATTCCTTCGCCAAAGACTATCTGCTATATGATTAGTAGCCTC
AGTAAATGGATTTGCTCTCATACATCAAAAGGCAAGGTTAAACGGCAGAACAGCTTAAAG
GAATGGAGAAATTTGAAGCAAAAGAGAGATGAAAACTACCAAAAAGTGATGTGCTGTTTA
GTGCATCGTTACTTGACTTCCATGAGACAAAAGATGCAAAGTACAGATCAGGCAACTGTG
GAAAATCTAAATGAACTGCGCCAAGATCTGTCAAAATTCCGAAATGAAATAAGGGATTTA
CTTGGCTTTCGGACTTCTAAATATGCTATGTTTTATCCAAGAAATTAG
>XM_060099569.1 PREDICTED: Mesoplodon densirostris transient receptor potential cation channel subfamily C member 1 (TRPC1), transcript variant X1, mRNA
GAATGGAAGTTTGCTCGAGCAAAGTTGTGGCTTAGCTACTTTGATGACAAATGTACATTA
CCCCCACCTTTCAACATCATTCCTTCGCCAAAGACTATCTGCTATATGATTAGTAGCCTC
AGTAAATGGATTTGCTCTCATACATCAAAAGGCAAGGTTAAACGGCAGAACAGCTTAAAG
GAATGGAGAAATTTGAAGCAAAAGAGAGATGAAAACTACCAAAAAGTGATGTGCTGTTTA
GTGCATCGTTACTTGACTTCCATGAGACAAAAGATGCAAAGTACAGATCAGGCAACTGTG
GAAAATCTAAATGAACTGCGCCAAGATCTGTCAAAATTCCGAAATGAAATAAGGGATTTA
CTTGGCTTTCGGACTTCTAAATATGCTATGTTTTATCCAAGAAATTAG
>XM_032408538.1 PREDICTED: Phoca vitulina transient receptor potential cation channel subfamily C member 1 (TRPC1), transcript variant X5, mRNA
GAATGGAAGTTCGCTCGAGCAAAGTTATGGCTTAGCTACTTTGATGACAAATGTACATTA
CCCCCACCTTTCAACATCATTCCTTCACCAAAGACTATTTGCTATATGATTAGTAGCCTC
AGTAAGTGGATTTGCTCTCATACATCAAAAGGCAAGGTTAAACGGCAAAACAGTTTAAAG
GAATGGAGAAATCTGAAACAAAAGAGGGATGAGAACTACCAAAAAGTGATGTGCTGCTTG
GTGCATCGTTACCTGACGTCCATGAGGCAGAAGATGCAAAGTACAGATCAGGCAACCGTG
GAAAACCTAAATGAACTACGCCAAGATCTGTCAAAATTCCGAAACGAAATAAGGGATTTA
CTTGGCTTTCGGACTTCTAAATATGCTATGTTTTATCCAAGAAATTAA
>XM_007126487.4 PREDICTED: Physeter macrocephalus transient receptor potential cation channel subfamily C member 1 (TRPC1), transcript variant X3, mRNA
GAATGGAAGTTTGCTCGAGCAAAGTTGTGGCTTAGCTACTTTGATGACAAATGTACATTA
CCCCCACCTTTCAACATCATTCCTTCACCAAAGACTATCTGCTATATGATTAGTAGCCTC
AGTAAATGGATTTGCTCTCATACATCAAAAGGCAAGGTTAAACGGCAGAACAGCTTAAAG
GAGTGGAGAAATTTGAAGCAAAAGAGAGATGAAAACTACCAAAAAGTGATGTGCTGTTTA
GTACATCGTTACTTGACTTCCATGAGACAAAAGATGCAAAGTACAGATCAGGCAACTGTG
GAAAATCTAAATGAACTGCGACAAGATCTGTCAAAATTCCGAAATGAAATAAGGGATTTA
CTTGGCTTTCGGACTTCTAAATATGCTATGTTTTATCCAAGAAATTAG
