# Supplementary material for: Molecular evolution of TRPC4 regulatory sequences supports a role in mammalian thermoregulatory adaptation
Source: PeerJ. 2025 Jul 8;13:e19697. doi: 10.7717/peerj.19697 (PMC12248226; doi:10.7717/peerj.19697)
Supplement: Supplemental Information 1 — Required and optional parameters that are read by the codeml package of PAML. This file is for information only, an explicit value must be selected for Model and the dummy file names must be replaced with explicit paths to function. The sequence and guide tree files are in standard formats (FASTA and Newick, respectively). [file peerj-13-19697-s001.zip › input.files/untrimmed.alignments.with.original.accessions/eutheria.trpc3.fas]

>XM_035293027.2 PREDICTED: Callithrix jacchus transient receptor potential cation channel subfamily C member 3 (TRPC3), transcript variant X9, mRNA
GAATGGAAGTTTGCTCGTTCAAAACTTTGGTTATCCTATTTTGATGATGGAAAAACATTA
CCTCCACCCTTCAGTCTAGTTCCTAGTCCAAAATCATTTGTTTATTTCATCATGCGAATT
GTTAACTTTCCCAAATGCAGAAGGAGAAGGCTTCAGAAGGATATAGAAATGGGAATGGGT
AACTCAAAGTCCAGGTTAAACCTCTTCACTCAGTCTAACTCAAGAGTTTTTGAATCACAC
AGTTTTAACAGCATTCTCAATCAGCCAACACGTTATCAGCAGATAATGAAAAGACTTATA
AAGCGGTATGTTTTGAAAGCACAAGTAGACAAAGAAAATGATGAAGTTAATGAAGGTGAA
TTAAAAGAAATCAAGCAAGATATCTCCAGCCTTCGTTATGAACTTCTGGAGGACAAGAGC
CAAGCAACTGAGGAATTAGCCATTCTAATTCATAAACTTAGTGAGAAACTGAATCCCAGC
ATGCTGAGATGCGAATGA
>NM_001130698.2 Homo sapiens transient receptor potential cation channel subfamily C member 3 (TRPC3), transcript variant 1, mRNA
GAATGGAAGTTTGCTCGTTCAAAACTTTGGTTATCCTATTTTGATGATGGAAAAACATTA
CCTCCACCTTTCAGTCTAGTTCCTAGTCCAAAATCATTTGTTTATTTCATCATGCGAATT
GTTAACTTTCCCAAATGCAGAAGGAGAAGGCTTCAGAAGGATATAGAAATGGGAATGGGT
AACTCAAAGTCCAGGTTAAACCTCTTCACTCAGTCTAACTCAAGAGTTTTTGAATCACAC
AGTTTTAACAGCATTCTCAATCAGCCAACACGTTATCAGCAGATAATGAAAAGACTTATA
AAGCGGTATGTTTTGAAAGCACAAGTAGACAAAGAAAATGATGAAGTTAATGAAGGTGAA
TTAAAAGAAATCAAGCAAGATATCTCCAGCCTTCGTTATGAACTTTTGGAAGACAAGAGC
CAAGCAACTGAGGAATTAGCCATTCTAATTCATAAACTTAGTGAGAAACTGAATCCCAGC
ATGCTGAGATGTGAATGA
>XM_002815112.5 PREDICTED: Pongo abelii transient receptor potential cation channel subfamily C member 3 (TRPC3), transcript variant X3, mRNA
GAATGGAAGTTTGCTCGTTCAAAACTTTGGTTATCCTATTTTGATGATGGAAAAACATTA
CCTCCACCTTTCAGTCTAGTTCCTAGTCCAAAATCCTTTGTTTATTTCATCATGCGAATC
GTTAACTTTCCCAAATGCAGAAGGAGAAGGCTTCAGAAGGATATAGAAATGGGAATGGGT
AACTCAAAGTCCAGGTTAAACCTCTTCACTCAGTCTAACTCAAGAGTTTTTGAATCACAC
AGTTTTAACAGCATTCTCAATCAGCCAACACGTTATCAGCAGATAATGAAAAGACTTATA
AAGCGGTATGTTTTGAAAGCACAAGTAGACAAAGAAAATGATGAAGTTAATGAAGGTGAA
TTAAAAGAAATCAAGCAAGATATCTCCAGCCTTCGTTATGAACTTTTGGAAGACAAGAGC
CAAGCAACTGAGGAATTAGCCATTCTAATTCATAAACTTAGTGAGAAACTGAATCCCAGC
ATGCTGAGATGTGAATGA
>XM_055274676.2 PREDICTED: Symphalangus syndactylus transient receptor potential cation channel subfamily C member 3 (TRPC3), transcript variant X1, mRNA
GAATGGAAGTTTGCTCGTTCAAAACTTTGGTTATCCTATTTTGATGATGGAAAAACATTA
CCTCCACCTTTCAGTCTAGTTCCTAGTCCAAAATCGTTTGTTTATTTCATCATGCGAATC
GTTAACTTTCCCAAATGCAGAAGGAGAAGGCTTCAGAAGGATATAGAAATGGGAATGGGT
AACTCAAAGTCCAGGTTAAACCTCTTCACTCAGTCTAACTCAAGAGTTTTTGAATCACAC
AGTTTTAACAGCATTCTCAATCAGCCAACACGTTATCAGCAGATAATGAAAAGACTTATA
AAGCGGTATGTTTTGAAAGCACAAGTAGACAAAGAAAATGATGAAGTTAATGAAGGTGAA
TTAAAAGAAATCAAGCAAGATATCTCCAGCCTTCGTTATGAACTTTTGGAAGACAAGAGC
CAAGCAACTGAGGAATTAGCCATTCTAATTCATAAACTTAGTGAGAAACTGAATCCCAGC
ATGCTGAGATGTGAATGA
>XM_003936231.3 PREDICTED: Saimiri boliviensis boliviensis transient receptor potential cation channel subfamily C member 3 (TRPC3), transcript variant X2, mRNA
GAATGGAAGTTTGCTCGTTCAAAACTTTGGTTATCTTATTTTGATGATGGAAAAACATTA
CCTCCACCCTTCAGTCTAGTTCCTAGTCCAAAATCATTTGTTTATTTCATCATGCGAATT
GTTAACTTTCCCAAATGCAGAAGGAGAAGGCTTCAAAAGGATATAGAAATGGGAATGGGA
AACTCAAAGTCCAGGTTAAACCTCTTCACTCAGTCTAACTCAAGAGTTTTTGAATCACAC
AGTTTTAACAGCATTCTCAATCAGCCAACACGTTATCAGCAGATAATGAAAAGACTTATA
AAGCGGTATGTTTTGAAAGCACAAGTAGACAAAGAAAATGATGAAGTTAATGAAGGTGAA
TTAAAAGAAATCAAGCAAGATATCTCCAGCCTTCGTTATGAACTTCTGGAGGACAAGAGC
CAAGCAACTGAGGAATTAGCCATTCTAATTCATAAACTTAGTGAGAAACTGAATCCCAGC
ATGCTAAGATGTGAATGA
>XM_003271343.3 PREDICTED: Nomascus leucogenys transient receptor potential cation channel subfamily C member 3 (TRPC3), transcript variant X1, mRNA
GAATGGAAGTTTGCTCGTTCAAAACTTTGGTTATCCTATTTTGATGATGGAAAAACATTA
CCTCCACCTTTCAGTCTAGTTCCTAGTCCAAAATCGTTTGTTTATTTCATCATGCGAATC
GTTAACTTTCCCAAATGCAGAAGGAGAAGGCTTCAGAAGGATATAGAAATGGGAATGGGT
AACTCAAAGTCCAGGTTAAACCTCTTCACTCAGTCTAACTCAAGAGTTTTTGAATCACAC
AGTTTTAACAGCATTCTCAATCAGCCAACACGTTATCAGCAGATAATGAAAAGACTTATA
AAGCGGTATGTTTTGAAAGCACAAGTAGACAAAGAAAATGATGAAGTTAATGAAGGTGAA
TTAAAAGAAATCAAGCAAGATATCTCCAGCCTTCGTTATGAACTTTTGGAAGACAAGAGC
CAAGCAACTGAGGAATTAGCCATTCTAATTCATAAACTTAGTGAGAAACTGAATCCCAGC
ATGCTGAGATGTGAATGA
>XM_017497591.2 PREDICTED: Cebus imitator transient receptor potential cation channel subfamily C member 3 (TRPC3), transcript variant X3, mRNA
GAATGGAAGTTTGCTCGTTCAAAACTTTGGTTATCCTATTTTGATGATGGAAAAACATTA
CCTCCACCCTTCAGTCTAGTTCCTAGTCCAAAATCATTTGTTTATTTCATCATGCGAATT
GTTAACTTTCCCAAATGCAGAAGGAGAAGGCTTCAGAAGGATATAGAAATGGGAATGGGT
AACTCAAAGTCCAGGTTAAACCTCTTCACTCAGTCTAACTCAAGAGTTTTTGAATCACAC
AGTTTTAACAGCATTCTCAATCAGCCAACACGTTATCAGCAGATAATGAAAAGACTTATA
AAGCGGTATGTTTTGAAAGCACAAGTAGACAAAGAAAATGATGAAGTTAATGAAGGTGAA
TTAAAAGAAATAAAGCAAGATATCTCCAGCCTTCGTTATGAACTTCTGGAGGACAAGAGC
CAAGCAACTGAGGAATTAGCCATTCTAATTCATAAACTTAGTGAGAAACTGAATCCCAGC
ATGCTGAGATGTGAATGA
>XM_010362558.2 PREDICTED: Rhinopithecus roxellana transient receptor potential cation channel subfamily C member 3 (TRPC3), transcript variant X1, mRNA
GAATGGAAGTTTGCTCGTTCAAAACTTTGGTTATCCTATTTTGATGATGGAAAAACATTA
CCTCCACCCTTCAGTCTAGTTCCTAGTCCAAAATCGTTTGTTTATTTCATCATGCGAATC
ATTAACTTCCCCAAATGCAGAAGGAGAAGGCTTCAGAAGGATATAGAAATGGGAATGGGT
AACTCAAAGTCCAGGTTAAACCTCTTCACTCAGTCTAACTCAAGAGTTTTTGAATCACAC
AGTTTTAACAGCATTCTCAATCAGCCAACACGTTATCAGCAGATAATGAAAAGACTTATA
AAGCGGTATGTTTTGAAAGCACAAGTAGACAAAGAAAATGATGAAGTTAATGAAGGTGAA
TTAAAAGAAATCAAGCAAGATATCTCCAGCCTTCGTTATGAACTTTTGGAAGACAAGAGC
CAAGCAACTGAGGAATTAGCCATTCTAATTCATAAACTTAGTGAGAAACTGAATCCCAGC
ATGCTGAGATGTGAATGA
>XM_012650408.1 PREDICTED: Propithecus coquereli transient receptor potential cation channel, subfamily C, member 3 (TRPC3), transcript variant X2, mRNA
GAATGGAAGTTTGCTCGTTCAAAACTTTGGTTATCATATTTTGATGATGGCAAAACATTA
CCTCCACCCTTCAGTCTAGTTCCTAGTCCAAAATCGTTTGTTTATTTCATCATGCGAATC
ATTAACTTTCCCAAATGCAGAAGGAGAAGGCTTCAGAAGGATATAGAAATGGGAATGGGT
AACTCAAAGTCCAGGTTAAACCGCTTCACTCAGTCTAACTCAAGAGTTTTTGAATCACAC
AGTTTTAACAGCATTCTCAATCAGCCAACACGTTATCAGCAGATAATGAAAAGACTTATA
AAGCGGTATGTTTTGAAAGCACAAGTTGACAAAGAAAATGATGAAGTTAATGAAGGTGAA
TTAAAAGAAATCAAGCAAGATATCTCCAGCCTTCGTTATGAACTTTTGGAGGACAAGAGC
CAAGCGACTGAGGAATTAGCCATTCTTATTCATAAACTTAGCGAGAAACTCAATCCCAGC
ATGCTGAGATGTGAATGA
>XM_012473069.1 PREDICTED: Aotus nancymaae transient receptor potential cation channel subfamily C member 3 (TRPC3), transcript variant X3, mRNA
GAATGGAAGTTTGCTCGTTCAAAACTTTGGTTATCCTATTTTGATGATGGAAAAACATTA
CCTCCACCCTTCAGTCTAGTTCCTAGTCCAAAATCATTTGTTTATTTCATCATGCGAATT
GTTAACTTTCCCAAATGCAGAAGGAGAAGGCTTCAGAAGGATATAGAAATGGGAATGGGT
AACTCAAAGTCCAGGTTAAACCTCTTCACTCAGTCTAACTCAAGAGTTTTTGAATCACAC
AGTTTTAACAGCATTCTCAATCAGCCAACACGTTATCAGCAGATAATGAAAAGACTTATA
AAGCGGTATGTTTTGAAAGCACAAGTAGACAAAGAAAATGATGAAGTTAATGAAGGTGAA
TTAAAAGAAATCAAGCAAGATATCTCCAGCCTTCGTTACGAACTTCTGGAGGACAAGAGC
CAAGCAACTGAGGAATTAGCCATTCTAATTCATAAACTTAGTGAGAAACTGAATCCCAGC
GTTCTGAGATGTGAATGA
>XM_012784202.2 PREDICTED: Microcebus murinus transient receptor potential cation channel subfamily C member 3 (TRPC3), transcript variant X6, mRNA
GAATGGAAGTTTGCTCGTTCAAAACTTTGGTTATCCTATTTTGATGATGGCAAAACATTA
CCTCCACCCTTCAGTCTAGTTCCTAGTCCAAAATCGTTTGTTTATTTCATCATGCGAATT
ATTAACTTTCCCAAATGCAGAAGGAGAAGGCTTCAGAAGGATATAGAAATGGGAATGGGT
AACTCAAAGTCCAGGTTAAACCTCTTCACTCAGTCTAACTCAAGAGTTTTTGAATCACAC
AGTTTTAACAGCATTCTCAATCAGCCAACACGTTATCAGCAGATAATGAAAAGACTTATA
AAGCGGTATGTTTTGAAAGCACAAGTAGACAAAGAAAATGATGAAGTTAATGAAGGTGAA
TTAAAAGAAATCAAGCAAGATATCTCCAGCCTTCGTTATGAACTTTTGGAGGACAAGAGC
CAAGCAACTGAAGAATTAGCCATTCTTATTCATAAACTTAGTGAGAAACTCAATCCCAGC
ATGCTGAGATGTGAATGA
>XM_023516575.1 PREDICTED: Otolemur garnettii transient receptor potential cation channel subfamily C member 3 (TRPC3), transcript variant X2, mRNA
GAGTGGAAGTTTGCTCGTTCAAAACTTTGGTTATCATATTTTGATGATGGCAAAACGTTA
CCTCCACCCTTCAGTCTGGTTCCTAGTCCAAAATCGTTTGTTTATTTCATCATGCGAATC
ATTAACTTTCCCAAATGCAGAAGGAGAAGGCTTCAGAAGGACATAGAAATGGGAATGGGT
AACTCAAAGTCCAGGTTAAACCTCTTCACTCAGTCTAACTCAAGAGTTTTTGAATCACAC
AGTTTTAACAGCATTCTCAATCAGCCAACACGTTATCAGCAAATCATGAAAAGACTTATA
AAGCGGTATGTTTTGAAAGCACAAGTAGACAAAGAAAATGACGAAGTTAATGAAGGTGAA
TTAAAAGAAATCAAGCAAGATATCTCCAGCCTTCGTTATGAACTTTTGGAGGACAAGAGC
CAAGCAACTGAGGAATTAGCCATTCTTATCCATAAACTTAGTGAGAAACTCAATCCCAGC
GCGCTGAGGTGTGAATGA
>XM_045552330.1 PREDICTED: Lemur catta transient receptor potential cation channel subfamily C member 3 (TRPC3), mRNA
GAATGGAAGTTTGCTCGTTCAAAACTTTGGTTATCCTATTTTGATGATGGCAAAACATTA
CCTCCACCCTTCAGTCTAGTTCCTAGTCCAAAATCATTTGTTTATTTCATCATGCGAATC
GTTAACTTTCCCAAATGCAGAAGGAGAAGGCTTCAGAAGGATATAGAAATGGGAATGGGT
AACTCAAAGTCCAGGTTAAACCTCTTCACTCAGTCTAACTCAAGAGTTTTTGAATCACAC
AGTTTTAACAGCATTCTCAATCAGCCAACACGTTATCAGCAGATAATGAAAAGACTTATA
AAGCGGTATGTTTTGAAAGCACAAGTAGACAAAGAAAATGACGAAGTTAATGAAGGTGAA
TTAAAAGAAATCAAGCAAGATATCTCCAGCCTTCGTTATGAACTTTTGGAGGACAAGAGC
CAAGCAACCGAGGAATTAGCCATTCTTATTCATAAACTTAGTGAGAAACTCAATCCCAGC
ATGCTGAGATGTGAATGA
>XM_036450266.2 PREDICTED: Pipistrellus kuhlii transient receptor potential cation channel subfamily C member 3 (TRPC3), transcript variant X8, mRNA
GAATGGAAGTTTGCTCGCTCAAAACTTTGGTTATCTTATTTTGATGATGGAAAAACATTA
CCTCCACCCTTCAGTCTAGTTCCCAGTCCAAAGTCATTTGTTTATTTCATCATGCGGATT
GTTAACTTTTCCAAATGCAGAAGAAGGAGGCTCCAGAAAGATATAGAAATGGGACTGGGG
AACTCAAAGTCCAGGTTAAACCTCTTCACTCAGTCTAACTCCAGAGTTTTTGAATCACAC
AGTTTTAACAGCATTCTCAATCAGCCAACACGTTATCAGCAGATAATGAAAAGGCTCATA
AAGCGGTATGTTTTGAAAGCCCAAGTAGACAAAGAGAATGATGAAGTGAATGAAGGCGAA
CTAAAAGAAATCAAGCAAGATATCTCCAGCCTTCGTTATGAACTGTTGGAGGACAAGAGC
CAGGCGACAGAGGAGCTGGCCATGCTAATTCACAAGCTCAGCGAGAAGCTGAGCCCCAGC
TCGCTGAGGTGTGAGTGA
>XM_033135289.1 PREDICTED: Rhinolophus ferrumequinum transient receptor potential cation channel subfamily C member 3 (TRPC3), transcript variant X3, mRNA
GAATGGAAGTTTGCTCGTTCAAAACTTTGGTTATCTTACTTTGATGATGGAAAAACGTTA
CCTCCACCCTTCAGTCTAGTTCCTAGTCCAAAGTCATTCGTTTATTTCATCATGCGGCTC
ATTAACTTTTCCAAATGCAGAAGGAGAAGGCTACCGAAGAACATAGAAATGGGAATGGGG
AACTCCAAGTCCAGGTTAAACCTCTTCACTCAATCTAACTCAAGAGTTTTTGAATCACAC
AGTTTTAACAGCATTCTCAATCAGCCAACACGTTATCAGCAGATAATGAAAAGACTTATA
AAGCGATATGTTTTGAAAGCACAAGTAGACAAAGAGAATGATGAAGTGAATGAAGGTGAA
TTAAAAGAAATCAAGCAAGATATCTCCAGCCTTCGCTATGAACTTCTGGAGGACAAGGGC
CAAGCGACTGAGGAATTAGCCGCTCTAATTCATAAGCTCAGCGAGAAGCTGAGCCCCAGC
GTGCTGAGATGCGAGTGA
>XM_019668370.1 PREDICTED: Hipposideros armiger transient receptor potential cation channel subfamily C member 3 (TRPC3), mRNA
GAATGGAAGTTTGCTCGTTCAAAACTTTGGCTGTCTTATTTTGATGATGGAAAAACCTTA
CCTCCACCCTTCAGCCTAGTTCCCAGCCCAAAGTCATTCGTGTATTTCATCATGCGGGTC
ATTAACTTTTCCAAATGCAGGAGGAGAAGGCTCCAGAAGGACATAGAAATGGGAATGGGG
AACTCCAAGTCCAGGTTAAACCTCTTCACTCAGTCTAACTCAAGAGTTTTTGAATCACAC
AGTTTTAACAGCATTCTCAATCAGCCAACACGTTATCAGCAGATAATGAAAAGACTTATA
AAACGATACGTTTTGAAAGCACAAGTAGACAAAGAAAATGATGAAGTGAATGAAGGTGAA
TTAAAAGAAATCAAGCAAGATATCTCCAGCCTTCGCTATGAACTTTTGGAGGACAAGGGC
CAAGCGACTGAGGAACTAGCCGCTCTAATTCATAAGCTCAGCGAGAAGCTGGCCCCCAGC
ATGCTGAGATGCGAATGA
>XM_014537113.1 PREDICTED: Myotis brandtii transient receptor potential cation channel, subfamily C, member 3 (TRPC3), partial mRNA
GAATGGAAGTTTGCTCGCTCGAAACTTTGGTTATCTTATTTTGATGATGGAAAAACATTA
CCTCCACCCTTCAGTCTAGTTCCTAGTCCAAAGTCATTTGTTTATTTCATCATGCGGATC
ATTAACTTTTCCAAATGCAGAAGGAGAAGGCTTCAGAAAGACATAGAAATGGGGCTGGGG
AACTCAAAGTCCAGGTTAAACCTCTTCACTCAGTCTAACTCCAGAGTTTTTGAATCACAC
AGTTTTAACAGCATTCTCAATCAGCCAACACGATATCAGCAGATAATGAAAAGACTCATA
AAGCGGTATGTTTTGAAAGCGCAAGTAGACAAAGAGAATGACGAGGTGAACGAAGGTGAA
TTGAAAGAAATCAAGCAGGACATCTCCAGCCTTCGTTACGAGCTGCTGGAGGACAAGAGC
CAGGCGACCGAGGAGCTGGCCGTTCTCATTCATAAGCTCAGTGAGAAGCTGAGCCCCAGC
TCGCCGCGGTGTGAGTGA
>XM_054716766.1 PREDICTED: Eptesicus fuscus transient receptor potential cation channel subfamily C member 3 (TRPC3), transcript variant X2, mRNA
GAATGGAAGTTTGCTCGCTCGAAACTTTGGTTATCTTATTTTGATGATGGAAAAACATTA
CCTCCACCCTTCAGTCTAGTTCCTAGTCCAAAGTCATTTGTTTATTTCATCATGCGGATC
ATTAATTTTTCCAAATGCAGAAGGAGGAGGCTTCAGAAAGACATAGAAATGGGGCTGGGG
AACTCCAAGTCCAGGTTAAACCTCTTCACTCAGTCTAACTCGAGAGTTTTTGAATCACAC
AGTTTTAACAGCATTCTCAATCAGCCAACACGTTATCAGCAGATAATGAAAAGACTCATA
AAGCGGTATGTTTTGAAAGCACAAGTAGACAAAGAGAATGACGAAGTGAATGAAGGCGAA
CTAAAAGAAATCAAGCAGGATATCTCCAGCCTTCGTTATGAACTGTTGGAGGACAAGAGC
CAGGCGACGGAGGAGCTAGCCATGCTCATTCATAAGCTCAGCGAGAAGCTGAGCCCCAGC
TCGCCGAGGTGTGAGTGA
>XM_016201493.1 PREDICTED: Miniopterus natalensis transient receptor potential cation channel subfamily C member 3 (TRPC3), mRNA
GAATGGAAGTTTGCTCGTTCAAAACTTTGGTTATCTTACTTTGATGACGGAAAAACGTTA
CCTCCACCCTTCAGTCTAGTTCCTAGTCCAAAGTCATTTGTTTATTTCATCATGCGGATC
ATTAACTTTTCCAAATGCAGAAGGAGAAGGCTTCAGAAAGACATAGAAATGGGACTGGGC
AACTCAAAGTCCAGGTTAAACCTCTTCACTCAGTCTAACTCGAGAGTTTTTGAATCACAC
AGTTTTAACAGCATTCTCAACCAGCCAACACGTTACCAGCAGATCATGAAAAGGCTGATA
AAGCGCTACGTTTTGAAAGCACAAGTAGACAAAGAGAATGATGAAGTGAATGAAGGTGAA
TTAAAAGAAATCAAGCAAGATATCTCCAGTCTTCGTTATGAACTTTTGGAGGACAAGAGC
CAAGCGACCGAGGAACTCGCCGTCCTAATTCATAAGCTCAGCGAGAAGCTGAGCCCCAGC
GCGCCGAGATGTGAATGA
>XM_053930598.1 PREDICTED: Desmodus rotundus transient receptor potential cation channel subfamily C member 3 (TRPC3), transcript variant X2, mRNA
GAGTGGAAGTTTGCTCGTTCAAAACTTTGGCTGTCTTATTTCGATGATGGAAAAACATTA
CCTCCGCCCTTCAGTCTAGTCCCTAGTCCAAAGTCATTTGTGTATCTCATCGTGCGGATC
ATTAACTTCTCCAAATGCCAGAGGAGAAGGCTTCAGAAAGACATAGAAATGGGACTGGGG
AACTCGAAGTCCAGGTTAAACCTCTTCACTCAGTCTAACTCGAGAGTTTTTGAATCACAC
AGTTTTAACAGCATTCTCAATCAGCCAACACGTTATCAGCAGATAATGAAAAGACTGATA
AAGCGGTACGTCCTGAAAGCACAAGTAGACAAAGAGAATGACGAAGTAAATGAAGGTGAA
TTAAAAGAAATCAAGCAAGATATCTCCAGCCTTCGTTACGAACTTTTGGAGGACAAGAGC
CAAGCGACCGAGGAACTAGCCATTCTAATTCACAAGCTCAGTGAGAAGCTGAACCCCAGC
GCGCAGAGATGTGAATGA
>XM_037129912.2 PREDICTED: Artibeus jamaicensis transient receptor potential cation channel subfamily C member 3 (TRPC3), transcript variant X2, mRNA
GAATGGAAGTTTGCTCGTTCAAAACTTTGGCTATCTTATTTTGATGATGGAAAAACATTA
CCTCCACCCTTCAGTCTAGTCCCCAGTCCAAAGTCATTTGTTTATTTCATCATGCGGATC
ATTAACTTTTCCAAATGCAGACGGAGAAGGCTTCAGAAGGACATAGAAATGGGACTGGGG
AACTCGAAGTCCAGGTTAAACCTCTTCACTCAGTCTAACCCGAGAGTTTTTGAATCACAC
AGTTTTAACAGCATTCTCAATCAGCCAACACGCTATCAGCAAATAATGAAAAGACTCATA
AAACGCTACGTCCTGAAAGCACAAGTAGACAAAGAGAATGACGAAGTAAATGAAGGTGAA
TTAAAAGAAATCAAGCAAGATATCTCCAGCCTTCGTTACGAACTTCTGGAGGACAAGAGC
CAGGCGACCGAGGAACTAGCCATTCTAATCCACAAGCTCAGTGAGAAGCTGGCCCCCAGC
ACACAGAGGTGCGAATGA
>XM_036240551.1 PREDICTED: Molossus molossus transient receptor potential cation channel subfamily C member 3 (TRPC3), transcript variant X3, mRNA
GAATGGAAGTTTGCTCGCTCAAAGCTTTGGTTATCTTATTTTGATGACGGAAGAACATTA
CCACCACCCTTCAGTCTAGTTCCTAGTCCAAAGTCCTTTGTTTATTTCATCATGCGGATC
ATTAACTTTTCCAAATGCAGAAGGAGAAGACTTCAGAAAGACATCGAAATGGGGCTGGGG
AACTCAAAGTCCAGGTTAAACCTCTTCACTCAGTCTAACTCGAGAGTTTTTGAATCACAC
AGTTTTAACAGCATTCTCAATCGGCCAACACGCTATCAGCAGATCATGAAAAGACTTATA
AAGCGGTATGTTTTGAAAGCACAAGTAGACAAAGAGAATGATGAAGTCAACGAAGGTGAA
TTAAAAGAAATCAAGCAGGATATCTCCAGCCTCCGTTACGAACTCCTGGAGGACAAGAGC
CAGGCGACTGAAGAGCTCGCCCTGCTGATCCACAAGCTCAGCGAGAAGCTGGGCCCCAGC
ACGCAGACGTCTGAATGA
>XM_054563505.1 PREDICTED: Pteronotus mesoamericanus transient receptor potential cation channel subfamily C member 3 (TRPC3), transcript variant X2, mRNA
GAATGGAAGTTTGCTCGTTCAAAACTTTGGCTGTCTTATTTTGATGATGGAAAAACATTA
CCTCCGCCCTTCAGTCTAGTCCCCAGTCCAAAGTCATTTGTTTATTTCATCATGCGGATC
ATTAACTTTTCCAAATGTAGACGGAGAAGACTTCAGAAAGACATAGAGATGGGCCTGGGG
AACTCGAAGTCCAGGTTAAACCTCTTCACTCAGTCTAACTCGAGAGTTTTTGAATCACAC
AGTTTTAACAGCATTCTCAATCAGCCAACACGGTATCAGCAGATCATGAAAAGGCTTATC
AAGCGCTATGTCCTGAAAGCACAAGTGGACAAAGAGAACGACGAAGTGAACGAAGGTGAA
TTAAAAGAAATCAAGCAAGATATCTCCAGCCTTCGTTATGAACTTTTGGAGGACAAAAGC
CAAGCGACCGAGGAACTAGCCATTCTAATTCACAAGCTCAGCGAGAAGCCGGCCCCTGCG
CTCAGCGGTGTGAATGAC
>XM_015593957.2 PREDICTED: Pteropus alecto transient receptor potential cation channel subfamily C member 3 (TRPC3), transcript variant X3, mRNA
GAATGGAAGTTTGCGCGTTCGAAACTTTGGTTATCTTATTTTGATGATGGGAAAACATTA
CCTCCACCCTTCAGCCTCGTTCCCAGTCCAAAGTCATTTGTGTATTTCATCATGCGGATC
ATTAACTTTTCCAAATGCAGACGGAGAAGGCTGCAGAAGGACATTGAAATGGGCATGGGG
AACTCGAAGTCCAGGTTAAACCTCTTCACTCAGTCTAACTCAAGAGTTTTTGAATCACAC
AGTTTTAACAGCATTCTCAATCAGCCAACACGTTATCAGCAGATAATGAAAAGACTAATA
AAGCGATACGTCTTGAAAGCACAAGTAGACAAAGAGAATGATGAAGTGAATGAAGGTGAA
TTAAAAGAAATCAAGCAAGATATCTCCAGCCTCCGTTATGAACTTCTGGAGGACAAGAGT
CAAGCAACTGAGGAGTTAGCCATTCTAATTCATAAACTCAGTGAGAAGCTGCACCCCAGT
GGCTGAGGTGTGAATGAC
>XM_016165607.2 PREDICTED: Rousettus aegyptiacus transient receptor potential cation channel subfamily C member 3 (TRPC3), mRNA
GAATGGAAGTTTGCTCGTTCGAAGCTTTGGCTATCTTATTTCGACGATGGCAAAACGTTA
CCTCCACCCTTCAGCCTGGTTCCCAGTCCCAAGTCGTTTGTGTATCTCATCATGCGGATC
CTGAACTTTTCCAAATGCAGACGGAGAAGGCTGCAGAAGGACATCGAAATGGGCATGGGG
AACTCGAAGTCCAGGTTAAACCTCTTCACTCAGTCTAACTCAAGAGTTTTTGAATCACAC
AGTTTTAACAGCATTCTCAATCAGCCAACACGTTATCAGCAAATAATGAAAAGACTTATA
AAACGATACGTTTTGAAAGCACAAGTAGACAAAGAGAACGATGAAGTGAACGAAGGTGAA
TTAAAAGAAATCAAGCAAGATATCTCCAGCCTCCGTTATGAACTTCTGGAGGACAAGAGC
CAAGCAACTGAGGAGTTAGCCATTCTAATTCATAAACTCAGTGAGAAGCTGCACCCCAGT
GGCTGAGGCGTGTGTGAC
>XM_032412765.1 PREDICTED: Phoca vitulina transient receptor potential cation channel subfamily C member 3 (TRPC3), mRNA
GAATGGAAGTTTGCCCGTTCAAAACTTTGGTTATCTTATTTTGATGATGGAAAAACATTA
CCTCCACCCTTCAGTCTAGTTCCTAGTCCGAAGTCATTTGTTTATTTCATCATGCGGATC
ATTAACTTCTCTAAATGCAGGAGAAGCCGGCTACAGAAGGATATAGAAATGGGAATGGGT
AACTCCAAGTCCAGGTTAAACCTCTTCACTCAGTCTAACTCAAGAGTTTTTGAATCACAC
AGTTTTAACAGCATTCTCAACCAGCCAACACGTTATCAGCAGATAATGAAAAGACTTATA
AAGCGATATGTTCTGAAAGCACAAGTGGACAAAGAAAATGATGAAGTTAATGAAGGTGAA
TTAAAAGAAATCAAGCAAGATATCTCCAGCCTTCGTTATGAACTTTTGGAGGACAAGAGC
CAAGCAACTGAGGAATTAGCTGTTCTGATTCATAAACTCAGTGAGAAACTGAATCCTAGC
ATGCTGAGATGTGAATGA
>XM_042982687.1 PREDICTED: Panthera tigris transient receptor potential cation channel subfamily C member 3 (TRPC3), transcript variant X2, mRNA
GAATGGAAGTTTGCCCGTTCAAAACTTTGGCTATCTTATTTTGATGATGGAAAAACATTA
CCTCCACCCTTCAGTCTAGTTCCTAGTCCAAAGTCATTTGTTTATTTCGTCATGAGGATC
ATTAACTTCTCTAAATGCAGAAGGAGCCGGCTACAGAAGGATATAGAAATGGGAATGGGT
AACTCCAAGTCCAGGTTAAACCTCTTCACTCAGTCTAACTCAAGAGTTTTTGAATCACAC
AGTTTTAACAGCATTCTCAACCAGCCAACACGTTATCAGCAGATAATGAAAAGACTTATA
AAGCGATATGTTCTGAAAGCACAAGTGGACAAGGAAAACGATGAAGTTAATGAAGGTGAA
TTAAAAGAAATCAAACAAGATATCTCCAGCCTTCGTTATGAACTTTTAGAGGACAAGAGC
CAAGCAACTGAGGAATTAGCCGTTCTGATTCATAAACTCAGTGAGAAACTGAATCCTAGC
ATGCTGAGATGTGAATGA
>XM_035023222.1 PREDICTED: Mirounga leonina transient receptor potential cation channel subfamily C member 3 (TRPC3), transcript variant X2, mRNA
GAATGGAAGTTTGCCCGTTCAAAACTTTGGTTATCTTATTTTGATGATGGAAAAACATTA
CCTCCACCCTTCAGTCTAGTTCCTAGTCCGAAGTCATTTGTTTATTTCATCATGCGGATC
ATTAACTTCTCTAAATGCAGGAGGAGCCGGCTACAGAAGGATATAGAAATGGGAATGGGT
AACTCCAAGTCCAGGTTAAACCTCTTCACTCAGTCTAACTCAAGAGTTTTTGAATCACAC
AGTTTTAACAGCATTCTCAACCAGCCAACACGTTATCAGCAGATAATGAAAAGACTTATA
AAGCGATATGTTCTGAAAGCACAAGTGGACAAAGAAAATGATGAAGTTAATGAAGGTGAA
TTAAAAGAAATCAAGCAAGATATCTCCAGCCTTCGTTATGAACTTTTGGAGGACAAGAGC
CAAGCAACTGAGGAATTAGCTGTTCTGATTCATAAACTCAGTGAGAAACTGAATCCTAGC
ATGCTGAGATGTGAATGA
>XM_027597704.1 PREDICTED: Zalophus californianus transient receptor potential cation channel subfamily C member 3 (TRPC3), transcript variant X3, mRNA
GAATGGAAGTTTGCCCGTTCAAAACTTTGGTTATCTTATTTTGATGATGGAAAAACATTA
CCTCCACCCTTCAGTCTAGTTCCTAGTCCGAAGTCATTTGTTTATTTCGTCATGTGGATC
ATTAACTTCTCTAAATGCAGGAGGAGCCGGCTACAGAAGGATATAGAAATGGGAATGGGT
AACTCCAAGTCCAGGTTAAACCTCTTCACTCAGTCTAACTCAAGAGTTTTTGAATCACAC
AGTTTTAACAGCATTCTCAACCAGCCAACACGTTATCAGCAGATAATGAAAAGACTTATA
AAGCGATATGTTCTGAAAGCACAAGTGGACAAAGAAAACGATGAAGTTAATGAAGGTGAA
TTAAAAGAAATCAAGCAAGATATCTCCAGCCTTCGTTATGAACTTTTGGAGGACAAGAGC
CAAGCAACTGAGGAATTAGCCGTTCTGATTCATAAACTCAGTGAGAAACTGAATCCTAGC
ATGTTGAGATGTGAATGA
>XM_045468538.1 PREDICTED: Leopardus geoffroyi transient receptor potential cation channel subfamily C member 3 (TRPC3), transcript variant X2, mRNA
GAATGGAAGTTTGCCCGTTCAAAACTTTGGTTATCTTATTTTGATGATGGAAAAACATTA
CCTCCACCCTTCAGTCTAGTTCCTAGTCCAAAGTCATTTGTTTATTTCGTCATGAGGATC
ATTAACTTCTCCAAATGCAGAAGGAGCCGGCTACAGAAGGATATAGAAATGGGAATGGGT
AACTCCAAGTCCAGGTTAAACCTCTTCACTCAGTCTAACTCAAGAGTTTTTGAATCACAC
AGTTTTAACAGCATTCTCAACCAGCCAACACGTTATCAGCAGATAATGAAAAGACTTATA
AAGCGATATGTTCTGAAAGCACAAGTGGACAAGGAAAATGATGAAGTTAATGAAGGTGAA
TTAAAAGAAATCAAACAAGATATCTCCAGCCTTCGTTATGAACTTTTAGAGGACAAGAGC
CAAGCAACTGAGGAATTAGCCGTTCTGATTCATAAACTCAGTGAGAAACTGAATCCTAGC
ATGCTGAGATGTGAATGA
>XM_008689485.2 PREDICTED: Ursus maritimus transient receptor potential cation channel subfamily C member 3 (TRPC3), transcript variant X2, mRNA
GAATGGAAGTTTGCCCGTTCAAAACTTTGGTTATCCTATTTTGATGATGGAAAAACATTA
CCTCCACCCTTCAGTCTAGTTCCTAGTCCAAAGTCATTTGTTTATTTTGTCATGCGGATC
ATTAACTTCTCCAAATGCAGGAGGAGCCGGCTACAGAAGGATATAGAGATGGGAATGGGT
AACTCCAAGTCCAGGTTAAACCTCTTCACTCAGTCTAACTCAAGAGTTTTTGAATCACAC
AGTTTTAACAGCATTCTCAACCAGCCAACACGTTATCAGCAGATAATGAAAAGACTTATA
AAGCGATACGTTCTGAAAGCACAAGTGGACAAAGAAAATGATGAAGTTAATGAAGGTGAA
TTAAAAGAAATCAAGCAAGATATCTCCAGCCTTCGTTATGAACTTTTGGAGGACAAGAGC
CAAGCAACTGAGGAATTAGCCGTTCTGATTCATAAACTTAGTGAGAAACTGAATCCTAGC
ATGCTGAGATGTGAATGA
>XM_029951163.1 PREDICTED: Suricata suricatta transient receptor potential cation channel subfamily C member 3 (TRPC3), mRNA
GAATGGAAGTTTGCCCGTTCAAAACTTTGGTTATCTTATTTTGATGATGGAAAAACATTA
CCTCCACCCTTCAGTCTAGTTCCTAGTCCAAAGTCATTTGTTTATTTCATCATGAGGATC
ATTAACTTCTCCAAATGCAGAAGGAGCCGGCTACAGAAGGATATAGAAATGGGAATGAGT
AATTCCAAGTCCAGGTTAAACCTCTTCACTCAGTCTAACTCAAGAGTTTTTGAATCACAC
AGTTTTAACAGCATTCTCAACCAGCCAACACGTTATCAGCAGATAATGAAAAGACTTATA
AAGCGATATGTTCTGAAAGCACAAGTGGACAAGGAAAATGATGAAGTTAATGAAGGTGAA
TTAAAAGAAATCAAACAAGATATCTCCAGCCTTCGTTATGAACTTTTGGAGGACAAGAGC
CAAGCAACTGAGGAATTAGCCGTTCTGATTCATAAACTCAGTGAGAAACTGAATCCTAGC
ATGCTGAGATGTGAATGA
>XM_039241613.1 PREDICTED: Hyaena hyaena transient receptor potential cation channel subfamily C member 3 (TRPC3), mRNA
GAATGGAAGTTTGCCCGTTCAAAGCTTTGGTTATCTTATTTTGATGATGGAAAAACATTA
CCTCCACCCTTCAGTCTAGTTCCTAGTCCAAAGTCATTTGTTTATTTCGTCATGAGGATC
ATTAACTTCTCCAAATGTAGAAGGAGCCGGCTACAGAAGGATATAGAAATGGGAATGGGT
AATTCCAAGTCTAGGTTAAACCTCTTCACTCAGTCTAACTCAAGAGTTTTTGAATCACAC
AGTTTTAACAGCATTCTCAACCAGCCAACACGTTATCAGCAGATAATGAAAAGACTTATA
AAGCGATATGTTCTGAAAGCACAAGTGGACAAAGAAAATGATGAAGTTAATGAAGGTGAA
TTAAAAGAAATCAAACAAGATATCTCCAGTCTTCGTTATGAACTTTTGGAGGACAAGAGC
CAAGCAACTGAGGAGTTAGCTGTTCTGATTCATAAACTCAGTGAGAAACTGAATCCTAGC
ATGCTGAGATGTGAATGA
>XM_012562796.1 PREDICTED: Odobenus rosmarus divergens transient receptor potential cation channel, subfamily C, member 3 (TRPC3), transcript variant X4, mRNA
GAATGGAAGTTTGCCCGTTCAAAACTTTGGTTATCGTATTTTGATGATGGAAAAACATTA
CCTCCACCCTTCAGTCTAGTTCCTAGTCCGAAGTCATTTGTTTATTTCGTCATGCGGATC
ATTAACTTCTCTAAATGCAGGAGGAGCCGGCTACAGAAGGATATAGAAATGGGAATGGGT
AACTCCAAGTCCAGGTTAAACCTCTTCACTCAGTCTAACTCAAGAGTTTTTGAATCACAC
AGTTTTAACAGCATTCTCAACCAGCCAACACGTTATCAGCAGATAATGAAAAGACTTATA
AAGCGATATGTTCTGAAAGCACAAGTGGACAAAGAAAATGATGAAGTTAATGAAGGTGAA
TTAAAAGAAATCAAGCAAGATATCTCCAGCCTTCGTTATGAACTTTTGGAGGACAAGAGC
CAAGCAACTGAGGAATTAGCCGTTCTGATTCATAAACTCAGTGAGAAACTGAATCCTAGC
ATGTTGAGATGTGAATGA
>XM_045997185.1 PREDICTED: Meles meles transient receptor potential cation channel subfamily C member 3 (TRPC3), transcript variant X3, mRNA
GAATGGAAGTTTGCCCGTTCAAAACTTTGGTTATCTTATTTTGATGATGGAAAAACATTA
CCTCCACCTTTCAGTCTAGTTCCTAGTCCGAAGTCATTTGTTTATTTCGTCATGCGGATC
ATTAACTTTTCCAAATGCAGGAGGAGCCGGCTACAGAAGGATATAGAAATGGGAATGGGT
AACTCCAAGTCCAGGTTAAACCTCTTCACTCAGTCTAACTCAAGAGTTTTTGAATCACAC
AGTTTTAACAGCATTCTCAACCAGCCAACACGTTATCAGCAGATAATGAAAAGACTTATA
AAGCGATATGTTCTGAAAGCACAAGTAGACAAAGAAAATGATGAAGTTAATGAAGGTGAA
TTAAAAGAAATCAAGCAAGATATCTCCAGCCTTCGTTATGAACTTTTGGAGGACAAGAGC
CAAGCAACTGAGGAATTAGCAGTCCTGATTCATAAACTCAGTGAGAAACTGAATCCTAGC
ATGCCGAGATGTGAATGA
>XM_022518516.1 PREDICTED: Enhydra lutris kenyoni transient receptor potential cation channel subfamily C member 3 (LOC111157236), mRNA
GAATGGAAGTTTGCCCGTTCAAAACTTTGGTTATCTTATTTTGATGATGGAAAAACATTA
CCTCCACCTTTCAGTCTAGTTCCTAGTCCGAAGTCATTTGTTTATTTCGTCATGCGGATC
ATTAACTTTTCCAAATGCAGGAGGAGCCGGCTACAGAAGGATATAGAAATGGGAATGGGT
AACTCCAAGTCCAGGTTAAACCTCTTCACTCAGTCTAACTCAAGAGTTTTTGAATCACAC
AGTTTTAACAGCATTCTCAACCAGCCAACACGTTATCAGCAGATAATGAAAAGACTTATA
AAGCGATATGTTCTGAAAGCACAAGTGGACAAAGAAAATGATGAAGTTAATGAAGGTGAA
TTAAAAGAAATCAAGCAAGATATCTCCAGCCTTCGTTATGAACTTTTGGAGGACAAGAGC
CAAGCAACTGAGGAATTAGCCGTTCTGATTCATAAACTCAGTGAGAAACTGAATCCTAGC
ATGCCAAGATGTGAATGA
>XM_044225867.1 PREDICTED: Neovison vison transient receptor potential cation channel subfamily C member 3 (TRPC3), transcript variant X3, mRNA
GAATGGAAGTTTGCCCGTTCAAAACTTTGGTTATCTTATTTTGATGATGGAAAAACATTA
CCTCCACCTTTCAGTCTAGTTCCTAGTCCGAAGTCATTTGTTTATTTCGTCATGCGGATC
ATTAACTTTTCCAAATGCAGGAGGAGCCGGCTGCAGAAGGATATAGAAATGGGAATGGGT
AACTCCAAGTCCAGGTTAAACCTCTTCACTCAGTCTAACTCAAGAGTTTTTGAATCACAC
AGTTTTAACAGCATTCTCAACCAACCAACACGTTATCAGCAGATAATGAAAAGACTTATA
AAGCGATATGTTCTGAAAGCACAAGTGGACAAAGAAAATGATGAAGTTAATGAAGGTGAA
TTAAAAGAAATCAAGCAAGATATCTCCAGCCTTCGTTATGAACTTTTAGAGGACAAGAGC
CAAGCAACTGAGGAATTAGCCGTTCTGATTCATAAACTCAGTGAGAAACTGAATCCTAGC
ATGCCGAGATGTGAATGA
>XM_025420513.3 PREDICTED: Canis lupus dingo transient receptor potential cation channel subfamily C member 3 (TRPC3), transcript variant X7, mRNA
GAATGGAAGTTTGCCCGTTCAAAACTTTGGTTATCTTATTTTGATGATGGAAAAACATTA
CCTCCACCCTTCAGTCTAGTTCCTAGTCCGAAGTCATTTGTTTATTTCGTCATGCGAATC
ATTAACTTCTCCAAATGCAGGAGGAGCCGGCTGCAGAAGGATATAGAAATGGGAATGGGT
AACTCCAAGTCCAGGTTAAACCTCTTCACTCAGTCTAACTCAAGAGTTTTTGAATCACAC
AGTTTTAACAGCATTCTCAACCAGCCAACACGTTATCAGCAGATAATGAAAAGACTTATA
AAACGATATGTTCTGAAAGCACAAGTGGACAAAGAAAATGATGAAGTTAATGAAGGTGAA
TTGAAAGAAATTAAGCAAGATATCTCCAGCCTTCGTTATGAACTTTTGGAAGACAAGAGC
CAAGCGACTGAGGAATTAGCTGTTCTGATTCATAAACTCAGTGAGAAACTGAATCCTAGC
ATGCCAAGATGTGAATGA
>XM_004747977.3 PREDICTED: Mustela putorius furo transient receptor potential cation channel subfamily C member 3 (TRPC3), transcript variant X3, mRNA
GAATGGAAGTTTGCCCGTTCAAAACTTTGGTTATCTTATTTTGATGATGGAAAAACATTA
CCTCCACCTTTCAGTCTAGTTCCTAGTCCGAAGTCATTTGTTTATTTCGTCATGCGGATC
ATTAACTTTTCCAAATGCAGGAGGAGCCGGCTGCAGAAGGATATAGAAATGGGAATGGGT
AACTCCAAGTCCAGGTTAAACCTCTTCACTCAGTCTAACTCAAGAGTTTTTGAATCACAC
AGTTTTAACAGCATTCTCAACCAACCAACACGTTATCAGCAGATAATGAAAAGACTTATA
AAGCGATATGTTCTGAAAGCACAAGTGGACAAAGAAAATGATGAAGTTAATGAAGGTGAA
TTAAAAGAAATCAAGCAAGATATCTCCAGCCTTCGTTATGAACTTTTGGAGGACAAGAGC
CAAGCAACTGAGGAATTAGCCGTTCTGATTCATAAACTCAGTGAGAAACTGAATCCTAGC
ATGCCGAGATGTGAATGA
>XM_060401085.1 PREDICTED: Ovis aries transient receptor potential cation channel subfamily C member 3 (TRPC3), transcript variant X21, mRNA
GAATGGAAGTTTGCTCGCTCGAAACTTTGGTTATCTTACTTTGATGATGGGAAAACATTA
CCTCCACCCTTCAGTCTGGTTCCTAGTCCAAAGTCATTTGTTTATTTCATCATGCGGATC
ATTAACTTTTCCAAATGCAGAAGGAGAAGACTACAGAAGGATATAGAAATGGGAATTGGT
AACTCAAAGTCCAGGTTAAACCTCTTCACTCAGTCTAACTCAAGAGTTTTTGAATCACAC
AGTTTTAACAGCATTCTCAATCAGCCAACACGTTATCAGCAAATAATGAAAAGACTTATA
AAGCGATATGTTTTGAAAGCACAAGTAGACAAAGAAAATGATGAAGTTAATGAAGGTGAA
TTAAAGGAAATCAAGCAAGATATCTCCAGCCTTCGTTATGAACTTTTGGAGGACAAGAGC
CAAGCAACTGAAGAATTAGCCATTCTAATTCATAAGCTCAGTGAGAAACTGAGCCCCAGC
ATGCTGAGATGTGAATGA
>XM_055405337.1 PREDICTED: Moschus berezovskii transient receptor potential cation channel subfamily C member 3 (TRPC3), transcript variant X2, mRNA
GAATGGAAGTTTGCTCGCTCGAAACTTTGGTTATCTTACTTTGATGATGGAAAAACATTA
CCTCCACCCTTCAGTCTAGTTCCTAGTCCAAAGTCATTTGTTTATTTCATCATGCGGATC
ATTAACTTTTCCAAATGCAGAAGGAGAAGACTACAGAAGGATATAGAAATGGGAATTGGT
AACTCAAAGTCCAGGTTAAACCTCTTCACTCAGTCTAACTCAAGAGTTTTTGAATCACAC
AGTTTTAACAGCATTCTCAATCAGCCAACACGTTATCAGCAAATAATGAAAAGACTTATA
AAGCGATATGTTTTGAAAGCACAAGTAGACAAAGAAAATGATGAAGTTAATGAAGGTGAA
TTGAAGGAAATCAAGCAAGATATCTCCAGCCTTCGTTATGAACTTTTGGAGGACAAGAGC
CAAGCCACTGAGGAATTAGCCATTCTAATTCATAAGCTCAGTGAGAAACTGAGCCCCAGC
GTGCTGAGATGTGAATGA
>XM_055550262.1 PREDICTED: Bubalus kerabau transient receptor potential cation channel subfamily C member 3 (TRPC3), mRNA
GAATGGAAGTTTGCTCGCTCGAAACTTTGGTTATCTTACTTTGATGATGGAAAAACATTA
CCTCCACCCTTCAGTCTAGTTCCTAGTCCAAAGTCATTTGTTTATTTCATCATGCGGATC
ATTAACTTTTCCAAATGCAGAAGGAGAAGGCTGCAGAAGGATATAGAAATGGGAATTGGT
AACTCAAAGTCCAGGTTAAACCTCTTCACTCAGTCTAACTCAAGAGTTTTTGAATCACAC
AGTTTTAACAGCATTCTCAATCAGCCAACACGTTATCAGCAAATAATGAAAAGACTTATA
AAGCGATATGTTTTGAAAGCACAAGTAGACAAAGAAAATGATGAAGTTAATGAAGGTGAA
TTAAAGGAAATCAAGCAAGATATCTCCAGCCTTCGTTATGAACTTTTGGAGGACAAGAGC
CAAGCAACTGAGGAATTAGCCATTCTAATTCATAAGCTCAGTGAGAAACTGAGCCCCAGC
GTGCTGAGATGTGAATGA
>XM_061142285.1 PREDICTED: Dama dama transient receptor potential cation channel subfamily C member 3 (TRPC3), transcript variant X2, mRNA
GAATGGAAGTTTGCTCGCTCGAAACTTTGGTTATCTTACTTTGATGATGGGAAAACATTA
CCTCCACCCTTCAGTCTAGTTCCTAGTCCAAAGTCATTTGTTTATTTCATCATGCGGATC
ATTAACTTTTCCAAATGCAGAAGGCGAAGACTACAGAAGGATATAGAAATGGGAATTGGT
AACTCCAAGTCCAGGTTAAACCTCTTCACTCAGTCTAACTCAAGAGTTTTTGAATCACAC
AGTTTTAACAGCATTCTCAATCAGCCAACACGTTATCAGCAAATAATGAAAAGACTTATA
AAGCGATATGTTTTGAAAGCACAAGTAGACAAAGAAAATGATGAAGTTAATGAAGGTGAA
TTAAAGGAAATCAAGCAAGATATCTCCAGCCTTCGTTATGAACTTTTGGAGGACAAGAGC
CAAGCAACTGAGGAATTAGCCATTCTAATTCATAAGCTCAGTGAGAAACTGAGCCCCAGC
ATGCTGAGATGTGAATGA
>XM_057705508.1 PREDICTED: Hippopotamus amphibius kiboko transient receptor potential cation channel subfamily C member 3 (TRPC3), mRNA
GAGTGGAAGTTTGCTCGCTCAAAACTTTGGTTATCTTATTTTGATGATGGAAAAACATTA
CCTCCACCCTTCAGTCTAGTTCCTAGTCCAAAGTCATTTGTTTATTTCATCATGCGGATC
ATTAACTTTTCCAAATGCAGAAGGAGAAGGCTACAGAAGGATATAGAAATGGGAATGGGT
AACTCAAAGTCCAGGTTAAACCTCTTCACTCAGTCTAACTCAAGAGTTTTTGAATCACAC
AGTTTTAACAGCATTCTCACTCCGCCAACACGTTATCAGCAGATAATGAAAAGACTTATA
AAGCGGTATGTTTTGAAAGCACAAGTAGACAAAGAAAATGACGAAGTTAATGAAGGTGAA
TTAAAAGAAATCAAGCAAGATATCTCCAGCCTTCGCTATGAACTCTTGGAGGACAAGAGC
CAAGCAACTGAGGAATTAGCCATTCTAATTCATAAACTCAGTGAGAAACTGAACCCCAGC
ATGCTGAGATGTGAATGA
>NM_001104960.2 Bos taurus transient receptor potential cation channel subfamily C member 3 (TRPC3), mRNA
GAGTGGAAGTTTGCTCGCTCGAAACTTTGGTTATCTTACTTTGATGATGGAAAAACATTA
CCTCCACCCTTCAGTCTAGTTCCTAGTCCAAAGTCATTTGTTTATTTCATCATGCGGATC
ATTAACTTTTCCAAATGCAGAAGGAGAAGACTGCAGAAGGATATAGAAATGGGAATTGGT
AACTCAAAGTCCAGGTTAAACCTCTTCACTCAGTCTAACTCAAGAGTTTTTGAATCACAC
AGTTTTAACAGCATTCTCAATCAGCCAACACGTTATCAGCAAATAATGAAAAGACTTATA
AAGCGATATGTTTTGAAAGCACAAGTAGACAAAGAAAATGATGAAGTTAATGAAGGTGAA
TTAAAGGAAATCAAGCAAGATATCTCCAGCCTTCGTTATGAACTTTTGGAGGACAAGAGC
CAAGCAACTGAGGAATTAGCCATTCTAATTCATAAGCTCAGTGAGAAACTGAGCCCCAGC
GTGCTGAGATGTGAATGA
>XM_040250562.1 PREDICTED: Oryx dammah transient receptor potential cation channel subfamily C member 3 (TRPC3), transcript variant X1, mRNA
GAATGGAAGTTTGCTCGCTCGAAACTTTGGTTATCTTACTTTGATGATGGAAAAACCTTA
CCTCCACCCTTCAGTCTAGTTCCTAGTCCAAAGTCGTTTGTTTATTTCATCATGCGGATC
ATTAACTTTTCCAAATGCAGAAGGAGAAGACTACAGAAGGATATAGAAATGGGCATTGGT
AACTCAAAGTCCAGGTTAAACCTCTTCACTCAGTCTAACTCAAGAGTTTTTGAATCACAC
AGTTTTAACAGCATTCTCAATCAGCCAACACGTTATCAGCAAATAATGAAAAGACTTATA
AAGCGATATGTTTTGAAAGCACAAGTAGACAAAGAAAATGATGAAGTTAATGAAGGTGAA
TTAAAGGAAATCAAGCAAGATATCTCCAGCCTTCGTTATGAACTTTTGGAGGACAAGAGC
CAAGCAACTGAGGAATTAGCCATTCTAATTCATAAGCTCAGTGAGAAGCTGAGCCCCAGC
ATGCTGAGATGTGAATGA
>XM_043487282.1 PREDICTED: Cervus canadensis transient receptor potential cation channel subfamily C member 3 (TRPC3), transcript variant X4, mRNA
GAATGGAAGTTTGCTCGCTCGAAACTTTGGTTATCTTACTTTGATGATGGAAAAACATTA
CCTCCACCCTTCAGTCTAGTTCCTAGTCCAAAGTCATTTGTTTATTTCATCATGCGGATC
ATTAACTTTTCCAAATGCAGAAGGAGAAGACTACAGAAGGATATAGAAATGGGAATTGGT
AACTCAAAGTCCAGGTTAAACCTCTTCACTCAGTCTAACTCAAGAGTTTTTGAATCACAC
AGTTTTAACAGCATTCTCAATCAGCCAACACGTTATCAGCAAATAATGAAAAGACTTATA
AAGCGATATGTTTTGAAAGCACAAGTAGACAAAGAAAATGATGAAGTTAATGAAGGTGAA
TTAAAGGAAATCAAGCAAGATATCTCCAGCCTTCGTTATGAACTTTTGGAGGACAAGAGC
CAAGCGACTGAGGAATTAGCCATTCTAATTCATAAGCTCAGTGAGAAACTGAGCCCCAGC
ATGCTGAGATGTGAATGA
>XM_007464837.1 PREDICTED: Lipotes vexillifer transient receptor potential cation channel, subfamily C, member 3 (TRPC3), transcript variant X3, mRNA
GAATGGAAGTTTGCTCGCTCAAAACTTTGGTTATCGTATTTTGATGATGGAAAAACATTA
CCTCCACCCTTCAGTCTGGTTCCTAGTCCAAAGTCATTTGTTTATTTCATCATGCGGATC
ATTAACTTTTCCAGATGCAGAAGGAGAAGGCTACAGAAGGATATAGAAATGGGAATGGGT
AACTCAAAGTCCAGGTTAAACCTCTTCACTCAGTCTAACTCAAGAGTTTTTGAATCACAC
AGTTTTAACAGCATTCTCAATCCGCCAACACGTTATCAGCAGATAATGAAAAGACTTATA
AAGCGGTATGTTTTGAAAGCACAAGTAGACAAAGAAAATGATGAAGTTAATGAAGGTGAA
TTAAAAGAAATCAAGCAAGATATCTCCAGCCTTCGCTATGAACTTTTGGAGGACAAGAGC
CAAGCGACTGAGGAATTAGCCATTCTAATTCATAAACTCAGTGAGAAACTGAATCCCAGC
GTGCTGAGATGTGAATGA
>XM_060088902.1 PREDICTED: Mesoplodon densirostris transient receptor potential cation channel subfamily C member 3 (TRPC3), mRNA
GAATGGAAGTTTGCTCGCTCAAAACTTTGGTTATCGTATTTTGATGATGGAAAAACATTA
CCTCCACCCTTCAGTCTGGTTCCTAGTCCAAAGTCATTTGTTTATTTCATCATGCGGATC
ATTAACTTTTCCAAATGCAGAAGGAGAAGGCTACAGAAGGATATAGAAATGGGAATGGGT
AACTCAAAGTCCAGGTTAAACCTCTTCACTCAGTCTAACTCAAGAGTTTTTGAATCACAC
AGTTTTAACAGCATTCTCAATCCGCCAACACGTTATCAGCAGATAATGAAAAGACTTATA
AAGCGGTATGTTTTGAAAGCACAAGTAGACAAAGAAAATGATGAAGTTAACGAAGGTGAA
TTAAAAGAAATCAAGCAAGATATCTCCAGCCTTCGCTATGAACTTTTGGAGGACAAGAGC
CAAGCGACTGAGGAATTAGCCATTCTAATTCATAAACTCAGTGAGAAACTGAATCCCAGC
GTGCTGAGATGTGAATGA
>XM_060147426.1 PREDICTED: Lagenorhynchus albirostris transient receptor potential cation channel subfamily C member 3 (TRPC3), mRNA
GAATGGAAGTTTGCTCGCTCAAAACTTTGGTTATCGTATTTTGATGATGGAAAAACATTA
CCTCCACCCTTCAGTCTGGTTCCTAGTCCAAAGTCATTTGTTTATTTCATCATGCGGATC
ATTAACTTTTCCAGATGCAGAAGGAGAAGGCTACAGAAGGATATAGAAATGGGAATGGGT
AACTCAAAGTCCAGGTTAAACCTCTTCACTCAGTCTAACTCAAGAGTTTTTGAATCACAC
AGTTTTAACAGCATTCTCAATCCGCCAACACGTTATCAGCAGATAATGAAAAGACTTATA
AAGCGGTATGTTTTGAAAGCACAAGTAGACAAAGAAAATGATGAAGTTAATGAAGGTGAA
TTAAAAGAAATCAAGCAAGATATCTCCAGCCTTCGCTATGAACTTTTGGAGGACAAGAGC
CAAGCGACTGAGGAATTAGCCATTCTAATTCATAAACTCAGTGAGAAACTGAATCCCAGC
GTGCTGAGATGTGAATGA
>XM_057547510.1 PREDICTED: Balaenoptera acutorostrata transient receptor potential cation channel subfamily C member 3 (TRPC3), transcript variant X4, mRNA
GAATGGAAGTTTGCTCGCTCAAAACTTTGGTTATCGTATTTTGATGATGGAAAAACATTA
CCTCCACCCTTCAGTCTAGTTCCTAGTCCAAAGTCATTCGTTTATTTCATCATGCGGATC
ATTAACTTTTCCAAATGCAGAAGGAGAAGGCTACAGAAGGATATAGAAATGGGAATGGGT
AACTCAAAGTCCAGGTTAAACCTCTTCACTCAGTCTAACTCAAGAGTTTTTGAATCACAC
AGTTTTAACAGCATTCTCAATCAGCCAACACGTTATCAGCAGATAATGAAAAGACTTATA
AAGCGGTATGTTTTGAAAGCACAAGTAGACAAAGAAAATGATGAAGTTAATGAAGGTGAA
TTAAAAGAAATCAAGCAAGATATCTCCAGCCTTCGCTATGAACTTTTGGAGGACAAGAGC
CAAGCGACTGAGGAATTAGCCATTCTAATTCATAAACTCAGTGAGAAACTGAATCCCAGC
GTGCTGAGATGTGAATGA
>XM_022596334.2 PREDICTED: Delphinapterus leucas transient receptor potential cation channel subfamily C member 3 (TRPC3), transcript variant X2, mRNA
GAATGGAAGTTTGCTCGCTCAAAACTTTGGTTATCATATTTTGATGATGGAAAAACATTA
CCTCCGCCCTTCAGTCTGGTTCCTAGTCCAAAGTCATTTGTTTATTTCATCATGCGGATC
ATTAACTTTTCCAGATGCAGAAGGAGAAGGCTACAGAAGGATATAGAAATGGGAATGGGT
AACTCAAAGTCCAGGTTAAACCTCTTCACTCAGTCTAACTCAAGAGTTTTTGAATCACAC
AGTTTTAACAGCATTCTCAATCCGCCAACACGTTATCAGCAGATAATGAAAAGACTTATA
AAGCGGTATGTTTTGAAAGCACAAGTAGACAAAGAAAATGATGAAGTTAATGAAGGTGAA
TTAAAAGAAATCAAGCAAGATATCTCCAGCCTTCGCTATGAACTTTTGGAGGACAAGAGC
CAAGCGACTGAGGAATTAGCCATTCTAATTCATAAACTCAGTGAGAAACTGAATCCCAGC
GTGCTGAGATGTGAATGA
>XM_020913180.1 PREDICTED: Odocoileus virginianus texanus transient receptor potential cation channel subfamily C member 3 (TRPC3), transcript variant X2, mRNA
GAATGGAAGTTTGCTCGCTCGAAACTTTGGTTATCTTACTTTGATGATGGAAAAACATTA
CCTCCACCCTTCAGTCTAGTTCCTAGTCCAAAGTCATTTGTTTATTTCATCATGCGGATC
ATTAACTTTTCCAAATGCAGAAGGAGAAGACTACAGAAGGATATAGAAATGGGAATTGGT
AACTCAAAGTCCAGGTTAAACCTCTTCACTCAGTCTAACTCAAGAGTTTTTGAATCACAC
AGTTTTAACAGCATTCTCAATCAGCCAACACGTTATCAGCAAATAATGAAAAGACTTATA
AAGCGATATGTTTTGAAAGCACAAGTAGACAAAGAAAATGATGAAGTTAATGAAGGTGAA
TTAAAGGAAATCAAGCAAGATATCTCCAGCCTTCGTTATGAACTTTTGGAGGACAAGAGC
CAAGCAACTGAGGAATTAGCCATTCTAATTCATAAGCTCAGTGAGAAACTGAGCCCCAGC
ATGCTGAGATGTGAATGA
>XM_024119518.3 PREDICTED: Physeter macrocephalus transient receptor potential cation channel subfamily C member 3 (TRPC3), transcript variant X2, mRNA
GAATGGAAGTTTGCTCGCTCAAAACTTTGGTTATCGTATTTTGATGATGGAAAAACATTA
CCTCCACCCTTCAGTCTGGTTCCTAGTCCAAAGTCATTTGTTTATTTCATCATGCGGATC
ATTAACTTTTCCAAATGCAGAAGGAGAAGGCTACAGAAGGATATAGAAATGGGAATGGGT
AACTCAAAGTCCAGGTTAAACCTCTTCACTCAGTCTAACTCAAGAGTTTTTGAATCACAC
AGTTTTAACAGCATTCTCAATCAGCCAACACGTTATCAGCAGATAATGAAAAGACTTATA
AAGCGGTATGTTTTGAAAGCACAAGTAGACAAAGAAAATGATGAAGTTAATGAAGGTGAA
TTAAAAGAAATCAAGCAAGATATCTCCAGCCTTCGCTATGAACTTTTGGAGGACAAGAGC
CAAGCGACTGAGGAATTAGCCATTCTAATTCATAAACTCAGTGAGAAACTGAATCCCAGC
GTGCTGAGATGTGAATGA
>NM_019510.3 Mus musculus transient receptor potential cation channel, subfamily C, member 3 (Trpc3), transcript variant 1, mRNA
GAATGGAAGTTTGCTCGTTCCAAACTTTGGCTCTCCTACTTCGATGATGGAAAAACATTA
CCTCCACCCTTCAGTCTGGTCCCTAGTCCAAAATCATTTGTTTACTTCATCATGAGGATC
ACTAACTTTTCCAAATGCAGGAGGAGAAGACTGCAGAAGGATCTGGAACTGGGCATGGGT
AACTCAAAGTCCAGGTTAAACCTCTTCACACAGTCTAACTCGAGAGTTTTTGAATCACAC
AGTTTTAACAGCATTCTCAATCAGCCAACACGATATCAGCAGATAATGAAAAGACTCATA
AAACGGTATGTTTTGAAAGCACAAGTAGACAAAGAAAACGATGAGGTGAATGAAGGTGAA
CTGAAAGAAATCAAGCAGGATATCTCCAGCCTTCGTTATGAACTTTTAGAAGATAAGAGC
CAAGCGACGGAGGAATTAGCCATCTTGATTCATAAACTCAGTGAGAAACTGAACCCCAGT
GTGCTGAGATGTGAGTGA
>XM_029554151.1 PREDICTED: Nannospalax galili transient receptor potential cation channel subfamily C member 3 (Trpc3), transcript variant X4, mRNA
GAATGGAAATTTGCTCGTTCAAAACTTTGGTTATCATACTTTGATGATGGGAAAACATTG
CCCCCACCCTTCAGTCTGGTTCCTAGTCCAAAATCATTTGTTTATTTCATCATGCGGATC
ACTAATTTTTCCAAGTGCAGGAGGAGAAGGCTACAGAAGGATCTGGAAATGGGAATGGGT
AACTCAAAGTCCAGGTTAAACCTCTTCACTCAGTCTAACTCGAGAGTTTTTGAATCACAC
AGTTTTAACAGCATCCTCAGTCAGCCAACACGTTATCAGCAGATAATGAAAAGACTTATA
AAGCGGTATGTTTTGAAAGCCCAAGTAGACAAAGAAAATGATGAAGTTAATGAAGGTGAA
TTAAAAGAAATCAAACAAGATATATCCAGCCTTCGCTACGAACTTTTGGAGGACAAGAGC
CAAGCTACAGAGGAATTAGCCATCCTAATTCATAAACTCAGTGAGAAACTGAACCCCAAC
ATGCTAAGGTGTGAATGA
>XM_027391977.1 PREDICTED: Cricetulus griseus transient receptor potential cation channel subfamily C member 3 (Trpc3), transcript variant X6, mRNA
GAATGGAAGTTCGCACGTTCAAAACTTTGGTTATCCTACTTTGATGATGGAAAAACATTA
CCTCCACCCTTCAGCCTGGTCCCTAGTCCAAAATCGTTTGTTTATTTCGTCATGCGGATC
ACTAACTTTTCCAAATGCAGGAGAAGAAGACTTCAGAAGGATCTGGAGTTGGGAATGGGT
AACTCCAAGTCCAGGTTAAACCTCTTCACTCAGTCTAACTCGAGAGTTTTTGAATCACAC
AGTTTTAACAGCATTCTCAATCAGCCAACACGCTATCAGCAGATAATGAAAAGACTCATA
AAACGGTATGTTTTGAAAGCCCAAGTAGACAAAGAAAATGATGAAGTGAATGAAGGTGAA
CTGAAAGAAATCAAGCAAGATATCTCCAGCCTTCGTTATGAACTTTTGGAAGACAAGAGC
CAAGCAACGGAAGAATTAGCCATCTTGATTCATAAACTCAGTGAGAAACTGAACCCCAGT
GTGCTGAGATGTGAATGA
>XM_004646157.2 PREDICTED: Octodon degus transient receptor potential cation channel subfamily C member 3 (Trpc3), transcript variant X1, mRNA
GAATGGAAGTTTGCACGTTCAAAACTCTGGTTATCCTATTTTGATGATGGGAAAACATTA
CCTCCGCCCTTCAGTCTGGTTCCCAGTCCAAAATCCTTTGTTTATTTCATCATGCGAATC
ATCAACTTTTCCAAATGCAGAAGGAGAAGGCTGCAGAAAGATCTAGAAATGGGAATTGGT
AACTCAAAGTCCAGGTTAAACCTCTTCACTCAGTCTAATTCCAGAGTTTTTGAATCACAC
AGTTTTAACAGCATTCTCAATCAGCCAACACGCTATCAGCAAATAATGAAAAGACTTATA
AAACGGTATGTTTTGAAAGCACAAGTAGACAAAGAGAATGATGAAGTTAACGAAGGTGAA
TTAAAAGAAATAAAGCAAGATATCTCCAGCCTTCGTTATGAGCTTTTGGAAGACAAGAGC
CAAGCAACAGAGGAACTGGCCATTCTAATTCATAAACTGAGCGAGAAGCTGAATCCCAGC
CTGCTGAGATGCGAGTGA
>XM_004854932.2 PREDICTED: Heterocephalus glaber transient receptor potential cation channel subfamily C member 3 (Trpc3), transcript variant X2, mRNA
GAATGGAAGTTTGCGCGTTCAAAACTCTGGTTATCCTATTTTGATGATGGAAAAACATTA
CCTCCACCCTTCAGTCTGGTTCCCAGTCCAAAATCCTTTGTTTATTTCATCATGCGGATC
ATTAACTTTTCCAAATGCAGAAGGAGAAGGCTGCAGAAGGATCTGGAGATGGGACTGGGT
AACTCAAAGTCTAGGTTAAACCTCTTCACTCAGTCTAACTCAAGAGTTTTTGAATCACAC
AGTTTTAACAGCATTCTCAATCCGCCAACACGTTATCAGCAGATAATGAAAAGACTTATA
AAGCGGTATGTTTTGAAAGCACAAGTAGACAAAGAAAATGATGAAGTTAATGAAGGTGAA
TTAAAAGAAATCAAGCAGGATATCTCCAGCCTTCGTTATGAGCTTTTGGAAGACAAGAGC
CAAGCAACCGAGGAATTAGCCATTTTAATTCATAAACTGAGTGAGAAACTGAACCCCAGC
CTGCTGAGATGTGAATGA
>XM_047566765.1 PREDICTED: Sciurus carolinensis transient receptor potential cation channel subfamily C member 3 (Trpc3), transcript variant X6, mRNA
GAGTGGAAATTTGCTCGTTCAAAACTTTGGTTATCCTATTTTGATGATGGAAAAACATTG
CCTCCACCCTTCAGTCTGGTTCCAAGTCCAAAATCGTTTGTTTATCTCATCATGCGGATC
ATTAACTTCTCCAAATGTAGAAGGAGAAGGCTACAGAAGGATCTGGAAATGGGAATGGGT
AATTCAAAGTCCAGGTTAAACCTCTTCACTCAGTCTAACTCAAGAGTTTTTGAATCACAC
AGTTTTAACAGCATTCTCAACCAGCCAACACGGTATCAGCAGATAATGAAGAGACTGATC
AAGCGCTATGTCCTGAAAGCCCAAGTAGACAAGGAAAACGACGAGGTGAACGAAGGTGAA
TTGAAAGAAATCAAGCAAGACATCTCCAGCCTTCGGTATGAACTTCTGGAGGACAAGAGC
CAAGCAACCGAGGAACTGGCCATCCTGATCCACAAACTCAGCGAGAAACTGAATCCCAGC
GTGCTGAGATGTGAATGA
>XM_034501269.1 PREDICTED: Arvicanthis niloticus transient receptor potential cation channel subfamily C member 3 (Trpc3), mRNA
GAATGGAAGTTTGCTCGTTCCAAACTTTGGCTATCCTACTTTGATGATGGAAAAACATTA
CCTCCACCCTTCAGTCTGGTCCCTAGTCCAAAATCATTTGTTTATTTCATCATGAGGATC
ACTAACTTTTCTAAATGTAGGAGGAGAAGACTTCAGAAGGATCTGGAACTGGGCATGGGT
AACTCAAAGTCCAGGTTAAACCTCTTCACTCAGTCTAACTCGAGAGTTTTTGAATCACAC
AGTTTTAACAGCATTCTCAATCAGCCAACACGATATCAGCAGATAATGAAAAGACTCATA
AAACGGTATGTTTTGAAAGCACAAGTAGACAAAGAAAATGATGAGGTGAACGAAGGTGAA
CTGAAAGAAATCAAGCAGGATATCTCTAGCCTTCGTTATGAACTTTTGGAAGATAAGAGC
CAAGCAACGGAGGAATTAGCCATCCTGATTCATAAACTCAGTGAGAAACTGAACCCCAGT
GTGCTGAGATGTGAATGA
>XM_060378231.1 PREDICTED: Meriones unguiculatus transient receptor potential cation channel subfamily C member 3 (Trpc3), transcript variant X3, mRNA
GAGTGGAAGTTCGCTCGCTCAAAGCTTTGGTTGTCCTACTTTGATGATGGGAAGACATTG
CCCCCACCCTTCAGTCTGGTCCCTAGTCCGAAATCATTCGTGTACTTCATCATGAGGATC
ACTAACTTTTCCAAATGCAGGAGGAGAAGATTTCAGAAGGACCTGGAATTGGGCATGGGT
AACTCAAAGTCCAGGTTAACCCTCTTCACTCAGTCTAACTCGAGAGTTTTTGAATCACAC
AGTTTTAACAGCATTCTCAATCAGCCAACACGCTACCAGCAGATAATGAAAAGACTCATA
AAGCGGTATGTTTTGAAAGCACAAGTAGACAAAGAAAATGATGAAGTGAATGAAGGTGAA
TTGAAAGAAATCAAGCAGGATATCTCCAGCCTTCGTTATGAACTTTTGGAAGACAAGAGC
CAAGCAACAGAGGAATTAGCCATCTTGATTCATAAACTCAGTGAGAAACTGAACCCCAGT
GTGCTGAGATGTGAATGA
>XM_036190429.1 PREDICTED: Onychomys torridus transient receptor potential cation channel subfamily C member 3 (Trpc3), transcript variant X4, mRNA
GAATGGAAGTTTGCTCGTTCAAAACTTTGGTTATCCTACTTTGATGATGGAAAAACATTA
CCTCCACCCTTCAGTCTGGTCCCCAGTCCAAAGTCGTTCGTTTATTTCGTCATGAGGATC
GCTAACTTTTCCAAATGCAGGAGGAGAAGACTTCAGAAGGATCTGGAGTTGGGAATGGGT
AACTCGAAGTCCAGGTTAAACCTCTTCACTCAGTCTAACTCGAGAGTTTTTGAATCACAC
AGTTTTAACAGCATTCTCAATCAGCCAACACGCTATCAGCAGATCATGAAAAGACTCATA
AAACGGTATGTTTTGAAAGCACAGGCAGACAAGGAAAACGATGAAGTGAACGAAGGTGAA
TTGAAAGAAATCAAGCAGGATATCTCCAGCCTTCGTTATGAACTTTTGGAAGACAAGAGC
CAAGCAACAGAAGAATTAGCCATCTTGATTCATAAACTCAGTGAGAAACTGAACCCCAGT
GTGCTGAGATGTGAATGA
>XM_027955850.1 PREDICTED: Marmota flaviventris transient receptor potential cation channel subfamily C member 3 (Trpc3), transcript variant X2, mRNA
GAATGGAAATTTGCTCGTTCCAAACTTTGGCTCTCCTATTTTGATGATGGGAAAACCTTG
CCCCCACCCTTCAGCCTGGTTCCTAGTCCAAAATCATTTGTGTATCTCATCATGCGGATC
ATCAACTTCTCCAAATGTAGAAGGAGAAGGCTACAGAAGGATCCAGAAATGGGAATGGGT
AACTCAAAGTCCAGGTTAAACCTCTTCACTCAGTCTAACTCAAGAGTTTTTGAATCACAC
AGTTTTAACAGCATTCTCAACCAGCCAACACGTTATCAGCAGATAATGAAGAGACTGATA
AAGCGGTATGTCCTGAAAGCGCAAGTGGACAAGGAAAACGACGAGGTGAACGAAGGTGAA
TTAAAAGAAATCAAGCAAGACATCTCCAGCCTTCGGTATGAGCTTTTGGAGGACAAGAGC
CAAGCGACCGAGGAGCTGGCCATTCTGATCCACAAACTCAGCGAGAAGCTGAGTCCCAGC
GTGCTGAGGTGTGAATGA
>XM_057756927.1 PREDICTED: Chionomys nivalis transient receptor potential cation channel subfamily C member 3 (Trpc3), transcript variant X1, mRNA
GAGTGGAAGTTTGCACGTTCAAAACTTTGGTTATCCTACTTTGACGACGGGAAGACGCTG
CCTCCGCCCTTCAGCCTGGTCCCTAGTCCAAAATCCTTTGTTTACTTCATCATGCGGATC
ACTAACCTTTCCAAATGCAGGAGGAGAAGACTGCAGAAGGACCTGGAGTTGGGAATGGGT
AACTCCAAGTCCAGGTTAAACCTCTTCACTCAGTCTAACTCGAGAGTTTTTGAATCACAC
AGTTTTAACAGCATTCTCCATCAGCCAACCCGCTATCAGCAGATAATGAAAAGACTCATA
AAACGGTATGTTCTGAAAGCACAAGTAGACAAAGAAAATGACGAGGTGAATGAAGGTGAA
CTGAAAGAAATCAAGCAGGATATCTCCAGCCTCCGTTATGAACTTTTGGAAGACAAGAGC
CAAGCCACGGAAGAACTAGCCATCTTGATTCATAAACTCAGTGAGAAACTGAACCCCAGT
GTGCTGAGATGTGAATGA
>XM_028764093.1 PREDICTED: Grammomys surdaster transient receptor potential cation channel subfamily C member 3 (Trpc3), transcript variant X5, mRNA
GAGTGGAAGTTTGCTCGTTCCAAACTTTGGCTATCCTACTTTGATGATGGAAAAACATTA
CCTCCGCCCTTCAGTCTGGTCCCTAGTCCAAAATCGCTTGTTTACTTCATCATGAGGATC
GCTAACTTTTCTAAATGTAGGAGGAGAAGACTTCAGAAGGATCTGGAACTGGGCATGGGT
AACTCAAAGTCCAGGTTAAACCTCTTCACTCAGTCTAACTCGAGAGTTTTTGAATCACAC
AGTTTTAACAGCATTCTCAATCAGCCAACACGATATCAGCAGATAATGAAAAGACTCATA
AAACGATATGTTTTGAAAGCACAAGTAGACAAAGAAAATGATGAGGTGAACGAAGGTGAA
CTGAAAGAAATCAAGCAGGATATCTCTAGCCTTCGTTATGAACTTTTGGAAGATAAGAGC
CAAGCAACGGAAGAATTAGCCATCCTGATTCATAAACTCAGTGAGAAACTGAACCCCAGT
GTGCTGAGATGTGAATGA
>XM_040754486.1 PREDICTED: Mesocricetus auratus transient receptor potential cation channel subfamily C member 3 (Trpc3), transcript variant X1, mRNA
GAATGGAAGTTTGCACGTTCAAAACTTTGGTTATCCTACTTTGATGATGGAAAAACATTA
CCTCCGCCCTTCAGTCTGGTCCCCAGTCCAAAATCGTTTGTTTATTTCATCATGCGGATC
ACTAACTTTTCCAAATGCAGGAGGAGAAGACTTCAGAAGGATCTGGAGTTGGGAATGGGT
AACTCGAAGTCCAGGTTAAACCTCTTCACTCAGTCTAACTCGAGAGTTTTTGAATCACAC
AGTTTTAACAGCATTCTCAATCAGCCAACACGCTATCAGCAGATAATGAAGAGACTCATA
AAACGGTACGTTTTGAAAGCACAAGTAGACAAAGAAAATGATGAAGTGAATGAAGGTGAA
CTGAAAGAAATCAAGCAAGATATCTCCAGCCTTCGTTATGAACTTTTGGAAGACAAGAGT
CAAGCAACGGAAGAATTAGCCATCTTGATTCATAAACTCAGTGAGAAACTGAACCCCAGT
GTGCTGAGATGTGAATGA
>XM_048333491.1 PREDICTED: Perognathus longimembris pacificus transient receptor potential cation channel subfamily C member 3 (Trpc3), transcript variant X5, mRNA
GAATGGAAATTTGCCCGCTCAAAGCTCTGGTTATCCTATTTTGACGATGGGAAAACCTTA
CCTCCACCCTTCAGTCTGGTCCCTAGTCCCAAGTCTTTTGTGTATTTCATCATGCGGATC
TTGAACCTTTCCAAATGCAGAAGGAGAAGGCTACAGAAGGATCTGGAAATGGGAATGGGT
AACTCAAAGTCAAGGTTAAACCTCTTCACTCAGTCTAACTCAAGAGTTTTTGAATCACAC
AGTTTCAACAGCATTCTCAACCAACCAACAAGATACCAGCAGATAATGAAAAGACTTATC
AAGCGCTATGTTCTGAAAGCACAAGTTGACAAAGAAAATGACGAAGTCAATGAAGGTGAA
TTAAAGGAAATCAAGCAAGATATCTCCAGCCTTCGATATGAACTTTTGGAAGACAAGAGC
CAGGCCACTGAGGAATTAGCCATTCTAATTCATAAACTCAGCGAGAAACTGAATCCGAGT
GTGCTCAGGTGTGAATGA
>XM_048424764.1 PREDICTED: Myodes glareolus transient receptor potential cation channel subfamily C member 3 (Trpc3), mRNA
GAGTGGAAGTTTGCACGTTCAAAGCTGTGGTTATCCTACTTTGACGACGGGAAAACGCTG
CCTCCGCCCTTCAGCCTGGTCCCTAGTCCAAAATCCTTTGTTTACTTCATCATGCGGATC
GCTAACCTTTCCAAATGCAGGAGGAGAAGACTGCAGAAGGATCTGGAGTTGGGAATGGGT
AACTCCAAGTCCAGGTTAAACCTCTTCACTCAGTCTAACTCGAGAGTTTTTGAATCACAC
AGTTTTAACAGCATTCTCCATCAGCCAACACGCTACCAGCAGATAATGAAAAGACTTATA
AAGCGGTATGTTCTGAAAGCACAAGTAGACAAAGAAAATGACGAGGTGAATGAAGGTGAA
CTGAAAGAAATCAAGCAGGATATCTCCAGCCTCCGTTATGAACTTTTGGAAGACAAGAGT
CAAGCAACGGAAGAACTAGCCATCTTGATTCATAAACTCAGTGAGAAACTGAACCCCAGT
GTGCTGAGATGTGAATGA
>XM_050138471.1 PREDICTED: Alexandromys fortis transient receptor potential cation channel subfamily C member 3 (Trpc3), transcript variant X2, mRNA
GAGTGGAAGTTTGCACGCTCAAAGCTTTGGTTATCCTATTTTGACGACGGGAAGACGCTG
CCTCCGCCCTTCAGCCTGGTCCCTAGCCCGAAATCCTTTGTTTACTTCATCATGCGGATC
ACTAACCTTTCCAAATGCAGGAGGAGAAGACTGCAGAAGGACCTGGAGTTGGGAATGGGT
AACTCCAAGTCCAGGTTAAACCTCTTCACTCAGTCTAACTCGAGAGTTTTTGAATCACAC
AGTTTTAACAGCATTCTCCATCAGCCAACCCGCTATCAGCAGATAATGAAAAGACTCATA
AAACGGTACGTTCTGAAAGCACAAGTAGACAAAGAAAATGACGAGGTGAATGAAGGTGAA
CTGAAAGAAATCAAGCAGGATATCTCCAGCCTCCGTTACGAACTTCTGGAAGACAAGAGC
CAAGCCACAGAAGAACTAGCCATCTTGATTCATAAACTCAGTGAGAAACTGAACCCCAGT
GTGCTGAGATGTGAATGA
>XM_052180620.1 PREDICTED: Apodemus sylvaticus transient receptor potential cation channel subfamily C member 3 (Trpc3), transcript variant X1, mRNA
GAATGGAAGTTTGCTCGTTCCAAACTTTGGCTCTCCTACTTCGACGATGGAAAAACATTG
CCTCCGCCCTTCAGTCTGGTCCCTAGTCCAAAATCATTTGTTTATTTCATCATGAGGATC
ACTAACTTTTCCAAATGCAGGAGGAGAAGGCTTCAGAAGGATCTGGAACTGGGCATGGGT
AACTCAAAGTCCAGGTTAAACCTCTTCACTCAGTCTAACTCGAGAGTTTTTGAATCACAC
AGTTTTAACAGCATTCTCAATCAGCCAACACGATATCAGCAGATAATGAAAAGACTCATA
AAACGATATGTTTTGAAAGCACAAGTTGACAAAGAAAACGATGAGGTGAACGAAGGTGAA
CTGAAAGAAATCAAGCAGGATATCTCCAGCCTTCGTTACGAACTTTTGGAAGATAAGAGC
CAAGCAACGGAGGAATTAGCCATCTTGATTCATAAACTCAGTGAGAAACTGAACCCCAGT
GTGCTGCGATGTGAATGA
>XM_010611072.2 PREDICTED: Fukomys damarensis transient receptor potential cation channel subfamily C member 3 (Trpc3), transcript variant X2, mRNA
GAATGGAAGTTTGCACGTTCAAAACTCTGGTTGTCCTATTTTGATGATGGAAAAACATTA
CCTCCACCCTTCAGTCTGGTTCCCAGTCCAAAATCCTTTGTTTATTTCATCATGCGGATC
ATTAACTTTTCTAAATGCAGAAGGAGAAGACTGCAGAAAGACCTGGAGATGGGAATGGGT
AACTCAAAGTCTAGGTTAAACCTCTTCACTCAGTCTAACTCAAGAGTTTTTGAATCACAC
AGTTTTAACAGCATTCTCAATCAGCCAACACGTTATCAGCAGATAATGAAAAGACTTATA
AAGCGATATGTTTTGAAAGCACAAGTAGACAAAGAAAATGATGAAGTTAATGAAGGTGAA
TTAAAAGAAATCAAGCAGGATATCTCCAGCCTTCGTTATGAGCTTTTGGAAGACAAGAGC
CAAGCAACCGAGGAATTAGCCATTCTAATTCATAAACTAAGTGAGAAATTGAATCCCAGC
CTGTTGAGATGTGAATGA
>XM_052730595.1 PREDICTED: Peromyscus californicus insignis transient receptor potential cation channel subfamily C member 3 (Trpc3), transcript variant X4, mRNA
GAATGGAAGTTTGCTCGTTCAAAACTTTGGTTATCCTACTTTGATGATGGAAAAACATTA
CCTCCACCCTTCAGTCTGGTCCCCAGTCCAAAATCGTTCGTTTATTTCATCATGAGAATC
GCTAACTTTTCCAAATGCAGGAGGAGAAGACTTCAGAAGGATCTGGAGTTGGGAATGGGT
AACTCGAAGTCCAGGTTAAACCTCTTCACTCAGTCTAACTCGAGAGTTTTTGAATCACAC
AGTTTTAACAGCATTCTCAATCAGCCAACACGCTATCAGCAGATCATGAAAAGACTCATA
AAACGGTATGTTTTGAAAGCACAAGTAGACAAAGAAAACGATGAAGTGAATGAAGGTGAA
TTGAAAGAAATCAAGCAGGATATTTCCAGCCTTCGTTATGAACTTTTGGAAGACAAGAGC
CAAGCAACAGAAGAATTAGCCATCTTGATTCATAAACTCAGTGAGAAACTGAACCCCAGT
GTGCTGAGATGTGAATGA
>XM_055626185.1 PREDICTED: Psammomys obesus transient receptor potential cation channel subfamily C member 3 (Trpc3), mRNA
GAGTGGAAGTTTGCTCGCTCAAAGCTTTGGTTGTCCTACTTTGATGATGGGAAGACATTG
CCTCCACCCTTCAGTCTGGTCCCTAGTCCAAAATCATTTGTGTATTTCATCATGCGGATC
ACTAACTTTTCCAAATGCAGGAGGAGAAGATTTCAGAAGGACCTGGAATTGGGCATGGGT
AACTCAAAGTCCAGGTTAACCCTCTTCACTCAGTCTAACTCGAGAGTTTTTGAATCACAC
AGTTTTAACAGCATTCTCAATCAGCCAACACGCTACCAGCAGATAATGAAAAGACTCATA
AAACGGTATGTTTTGAAAGCACAAGTAGACAAAGAAAATGATGAAGTGAATGAAGGTGAA
TTGAAAGAAATCAAGCAGGATATCTCCAGCCTTCGTTATGAACTTTTGGAAGACAAGAGC
CAAGCAACAGAGGAATTAGCCATCTTGATTCATAAACTCAGTGAGAAACTGAACCCCAGT
GTGCTGAGATGTGAATGA
>XM_045131159.1 PREDICTED: Jaculus jaculus transient receptor potential cation channel subfamily C member 3 (Trpc3), transcript variant X3, mRNA
GAATGGAAGTTTGCACGTTCAAAACTTTGGTTATCCTATTTTGATGATGGGAAAACATTG
CCTCCACCCTTCAGCCTGGTTCCTAGTCCAAAATCATTTGTGTATCTCATCATGCGAATC
ATGAATTTTTCCAAATGCAGAAGGAGAAGGCTGCAGAAAGATCTGGAAATGGGAATGGGT
AACTCAAAGTCCAGGTTAAACCTCTTCACTCAGTCTAACTCGAGAGTTTTTGAATCACAC
AGTTTTAACAGCATTCTCAATCAGCCAACACGTTATCAGCAAATAATGAAAAGACTTATA
AAGCGGTATGTTTTGAAAGCACAAGTAGACAAAGAAAATGATGAAGTTAATGAAGGTGAA
TTAAAAGAAATCAAGCAAGATATCTCCAGTCTTCGTTATGAACTTTTGGAGGACAAGAGC
CAAGCAACTGAGGAATTAGCCATCCTAATTCATAAACTCAGTGAGAAACTGAATCCCAAC
GTACTGAGGTGTGAATAA
>XM_013022124.1 PREDICTED: Dipodomys ordii transient receptor potential cation channel, subfamily C, member 3 (Trpc3), transcript variant X6, mRNA
GAATGGAAGTTTGCTCGTTCAAAGCTCTGGTTATCCTATTTTGACGATGGAAAAACCTTA
CCTCCACCCTTCAGTCTGGTCCCTAGCCCCAAATCTTTTGTGTATTTCATCATGAGGATC
ATGAACTTTTCCAAATGCAGAAGGAGAAGGCTACAGAAGGATCTGGAAATGGGAATGGGT
AACTCAAAGTCAAGGTTAAACCTCTTCACTCAGTCTAACTCAAGAGTTTTTGAATCACAC
AGTTTCAACAGCATTCTCAACCAGCCAACACGCTATCAGCAGATAATGAAAAGACTTATC
AAGCGCTATGTTCTGAAAGCACAAGTTGACAAAGAAAATGATGAAGTTAATGAAGGTGAA
TTAAAAGAAATCAAGCAAGATATCTCCAGCCTTCGATATGAACTTTTGGAGGACAAGAGC
CAGGCCACAGAGGAATTAGCCATTCTAATTCATAAACTCAGCGAGAAACTGAATCCGGGC
ATGCTCAGGTGTGAGTGA
>XM_005386779.2 PREDICTED: Chinchilla lanigera transient receptor potential cation channel, subfamily C, member 3 (Trpc3), transcript variant X1, mRNA
GAATGGAAGTTTGCTCGTTCAAAACTCTGGTTATCCTATTTTGATGATGGAAAAACATTA
CCTCCACCCTTCAGTCTGGTTCCCAGTCCAAAATCCTTTGTTTATTTCATCATGCGGATC
ATTAACTTTTCCAAATGCAGAAGGAGAAGGCTGCAGAAAGATCTGGAAATGGGAATGGGT
AACTCAAAGTCCAGGTTAAACCTCTTCACTCAGTCTAACTCCAGAGTTTTTGAATCACAC
AGTTTTAACAGCATTCTCAATCAGCCAACACGTTATCAGCAGATAATGAAAAGACTTATA
AAGCGGTACGTTTTGAAAGCACAAGTAGACAAGGAGAATGATGAAGTTAATGAAGGTGAA
TTAAAAGAAATCAAGCAAGATATCTCCAGCCTTCGTTATGAGCTTTTGGAAGACAAGAGC
CAAGCAACCGAGGAATTAGCCATTCTAATTCATAAACTGAGCGAGAAACTGAACCCCAGC
CTGCTGAGATGTGAATGA
>XM_039103015.2 PREDICTED: Rattus norvegicus transient receptor potential cation channel, subfamily C, member 3 (Trpc3), transcript variant X3, mRNA
GAGTGGAAGTTTGCTCGTTCCAAACTCTGGCTATCCTACTTCGATGATGGAAAAACATTA
CCTCCACCCTTCAGTCTGGTCCCTAGTCCAAAATCGTTTGTTTATTTCATCATGAGGATC
ACTAACTTTTCCAAATGCAGGAGGAGAAGACTTCAGAAGGATCTGGAACTGGGCATGGGT
AACTCAAAGTCCAGGTTAAACCTCTTCACTCAGTCTAACTCGAGAGTTTTTGAATCACAC
AGTTTTAACAGCATTCTCAATCAGCCAACACGATATCAGCAGATAATGAAAAGACTCATA
AAACGGTATGTTTTGAAAGCACAAGTAGACAAAGAAAATGATGAGGTGAACGAAGGTGAA
CTGAAAGAAATCAAGCAGGATATCTCCAGCCTTCGTTACGAACTTTTGGAAGATAAGAGC
CAAGCGACGGAGGAACTGGCCATCTTGATTCATAAACTCAGTGAGAAACTGAACCCCAGT
GCGCTGAGGTGTGAATGA
>XM_040293348.1 PREDICTED: Ictidomys tridecemlineatus transient receptor potential cation channel subfamily C member 3 (Trpc3), transcript variant X2, mRNA
GAATGGAAATTTGCTCGTTCCAAACTTTGGCTCTCCTATTTTGATGATGGGAAAACCTTG
CCCCCACCCTTCAGCCTGGTTCCTAGTCCAAAATCATTTGTGTATCTCATCATGCGGATC
ATCAACTTCTCCAAATGTAGAAGGAGAAGGCTACAGAAGGATCCAGAAATGGGAATGGGT
AACTCAAAGTCCAGGTTAAACCTCTTCACTCAGTCTAACTCAAGAGTTTTTGAATCACAC
AGTTTTAACAGCATTCTCAACCAGCCAACTCGTTATCAGCAGATAATGAAGAGACTGATA
AAGCGGTATGTCCTGAAAGCGCAAGTGGACAAGGAGAACGATGAGGTGAACGAAGGTGAA
TTAAAAGAAATCAAGCAAGACATCTCTAGCCTTCGGTATGAGCTTTTGGAGGACAAGAGC
CAAGCGACCGAGGAGCTGGCCATTCTGATCCACAAACTCAGCGAGAAGCTGAGTCCCAGC
GTGCTGAGGTGTGAATGA
>XM_031376637.1 PREDICTED: Mastomys coucha transient receptor potential cation channel subfamily C member 3 (Trpc3), transcript variant X3, mRNA
GAATGGAAGTTTGCTCGTTCCAAACTTTGGCTCTCCTATTTCGATGATGGAAAAACATTA
CCTCCACCCTTCAGTCTGGTCCCTAGCCCCAAATCGTTTGTTTATTTCATCATGAGGATT
GCTAACTTTTCCAGATGCAGGAGGAGAAGACTTCAGAAGGATCTGGAACTGGGTATGGGT
AATTCAAAGTCCAGGTTAAACCTCTTCACTCAGTCTAACTCGAGAGTTTTTGAATCACAC
AGTTTTAACAGCATTCTCAATCAGCCAACACGATATCAGCAGATAATGAAAAGACTCATA
AAACGGTATGTTTTGAAAGCACAAGTAGACAAAGAAAATGATGAGGTGAACGAAGGTGAA
CTGAAAGAAATCAAGCAGGATATCTCCAGCCTTCGTTACGAACTTTTGGAAGATAAGAGC
CAAGCAACGGAGGAATTAGCCATCTTGATTCATAAACTCAGTGAGAAACTGAACCCCAGT
GTGCAGAGATGTGAATGA
>XM_051157072.1 PREDICTED: Acomys russatus transient receptor potential cation channel subfamily C member 3 (Trpc3), transcript variant X2, mRNA
GAATGGAAGTTTGCTCGCTCAAAACTCTGGTTGTCCTACTTTGACGACGGGAAAACGTTA
CCTCCACCCTTCAGTCTGGTCCCTAGTCCCAAATCGTTTGTTTACTTCATCATGCGGATT
GCTAACTTTTCCAAATGCAGGAGGAGAAGACTTCAGAAAGACCTGGAACTGGGCATGGGT
AACTCAAAGTCCAGGTTAAACCTCTTCACTCAGTCTAACTCGAGAGTTTTTGAATCACAC
AGTTTTAACAGCATTCTCAATCAGCCAACACGCTACCAGCAGATAATGAAAAGACTCATA
AAACGGTATGTTTTGAAAGCACAAGTAGACAAAGAAAACGACGAGGTGAATGAAGGTGAA
CTGAAAGAAATCAAGCAGGATATCTCCAGCCTTCGTTATGAGCTTCTGGAAGACAAGAGC
CAAGCAACGGAGGAATTAGCCATCTTGATTCATAAACTCAGTGAGAAACTGAGCCCCAGT
GTGCAGAGATGTGAATGA
