# Supplementary material for: Molecular evolution of TRPC4 regulatory sequences supports a role in mammalian thermoregulatory adaptation
Source: PeerJ. 2025 Jul 8;13:e19697. doi: 10.7717/peerj.19697 (PMC12248226; doi:10.7717/peerj.19697)
Supplement: Supplemental Information 1 — Required and optional parameters that are read by the codeml package of PAML. This file is for information only, an explicit value must be selected for Model and the dummy file names must be replaced with explicit paths to function. The sequence and guide tree files are in standard formats (FASTA and Newick, respectively). [file peerj-13-19697-s001.zip › input.files/untrimmed.alignments.with.original.accessions/eutheria.trpc4.fas]

>XM_012469833.2 PREDICTED: Aotus nancymaae transient receptor potential cation channel subfamily C member 4 (TRPC4), transcript variant X1, mRNA
GAATGGAAATTTGCACGAACAAAGCTTTGGATGAGTTATTTTGAAGAAGGAGGTACTCTG
CCTACTCCCTTCAATGTCATCCCGAGCCCCAAGTCTCTCTGGTACCTGATCAAATGGATC
TGGACACACTTGTGCAAGAAAAAGATGAGAAGAAAGCCGGAAAGTTTTGGAACAATAGGG
AGGCGAGCTGCTGATAATTTAAGAAGACATCACCAATATCAAGAAGTTATGAGGAACCTC
GTGAAGCGATATGTTGCTGCAATGATTAGAGATGCTAAAACTGAAGAAGGCCTGACCGAA
GAGAACTTTAAGGAACTAAAGCAAGACATTTCCAGTTTCCGCTTTGAAGTTCTGGGATTA
CTAAGAGGAAGCAAACTTTCCACAATACAATCTGCAAATGCCTCGAAGGAGTCTTCAAAT
TCGGCAGACTCGGATGAAAAGAGTGATAACGAAGGTAATAGCAAGGACAAGAAAAAGAAT
TTCAGCCTTTTTGATTTAACCACCCTGATTCATCCGAGATCAGCAGCAATTGCCTCTGAA
AGACATAACATAAGCAATGGCTCT------GCTCTGGTGGTGCAGGAG---CCACACAGG
GAGAAGCAGAGAAAAGTGAATTTTGTGACCGATATCAAAAACTTTGGGTTATTTCATAGA
CGATCAAAACAAAATGCT---GCT---GAGCAAAAT------ACAAACCAAATCTTCTCT
GTTTCAGAAGAAGTTGCTCGTCAACAGGCTGCAGGA---CCACTTGAGAGAAATATTCAA
CTGGAATCTCGAGGA---TTAGCTTCACGGGGTGACCTGAGCATTCCTGGTCTCAGTGAA
CAGTGTGTGTTAGTAGACCATAGAGAAAGGAATACGGACACACTGGGGTTACAGGTAGGC
AAAAGAGTGTGTCCA---TTCAAGTCAGAGAAGGTGGTGGTGGAGGACACGGTTCCTATA
ATACCAAAGGAGAAA---CATGCAAAAGAAGAGGACTCTAGTATAGACTATGATCTAAAC
CTCCCAGACACAGTCACCCACGAAGATTATGTGACAACGAGATTGTGA
>XM_037741842.1 PREDICTED: Cebus imitator transient receptor potential cation channel subfamily C member 4 (TRPC4), transcript variant X2, mRNA
GAATGGAAATTTGCACGAACAAAGCTTTGGATGAGTTATTTTGAAGAAGGAGGTACTCTG
CCTACTCCCTTCAATGTCATCCCAAGCCCCAAGTCTCTCTGGTACCTGATCAAATGGATC
TGGACACACTTGTGCAAGAAAAAGATGAGGAGAAAGCCAGAAAGTTTTGGAACAATAGGG
AGGCGAGCTGCTGATAATTTAAGAAGACATCACCAATACCAAGAAGTTATGAGGAACCTT
GTGAAGCGATACGTTGCTGCAATGATCAGAGATGCTAAAACTGAAGAAGGCCTGACTGAA
GAGAACTTTAAGGAACTAAAGCAAGACATTTCCAGTTTCCGCTTTGAAGTTCTGGGATTA
CTAAGAGGAAGCAAACTTTCCACAATACAATCTGCAAATGCCTCGAAGGAGTCTTCAAAT
TCGGCAGACTCGGATGAAAAGAGTGACAACGAAGGTAATAGCAAGGACAAGAAAAAGAAT
TTCAGCCTTTTTGATTTAACCACCCTGATTCATCCGAGATCAGCAGCAATTGCCTCTGAA
AGACATAACATAAGCAATGGCTCT------GCCCTGGTGGTGCAGGAG---CCACACAGG
GAGAAGCAGAGAAAAGTGAATTTTGTGACCGATATCAAAAACCTTGGGTTATTTCATAGA
CGATCAAAACAAAATGCT---GCT---GAGCAAAAT------GCAAACCAAATCTTCTCT
GTTTCAGAAGAAGTTGCTCGTCAACAGGCTGCAGGA---CCACTTGAGAGAAATATTCAA
CTGGAATCTCGAGGA---TTAGCTTCACGGGGTGACCTGAGCATTCCTGGTCTCAGTGAA
CAGTGTGTGTTAGTAGACCATAGAGAAAGGAATACGGACACACTGGGGTTACAGGTAGGC
AAGAGAGTGTGTCCA---TTCAAGTCAGAGAAGGTGGTGGTGGAGGACACGGTTCCTATA
ATACCAAAGGAGAAA---CATGCAAAAGAAGAGGACTCTAGTATAGACTATGATCTAAAC
CTCCCAGACACAGTCACCCACGAAGATTATGTGACGACAAGATTGTGA
>XM_035302520.2 PREDICTED: Callithrix jacchus transient receptor potential cation channel subfamily C member 4 (TRPC4), transcript variant X3, mRNA
GAATGGAAATTTGCACGAACAAAGCTTTGGATGAGTTATTTTGAAGAAGGAGGTACCCTG
CCTACTCCCTTCAATGTCATCCCAAGCCCCAAGTCTCTCTGGTACCTGATCAAATGGATC
TGGACACACTTGTGCAAGAAAAAGATGAGAAGAAAGCCAGAAAGTTTTGGAACAATAGGG
AGGCGAGCTGCTGATAATTTAAGAAGACATCACCAATACCAAGAAGTTATGAGGAACCTC
GTGAAGCGCTACGTTGCTGCAATGATTAGAGATGCTAAAACTGAAGAAGGCCTGACCGAA
GAGAACTTTAAGGAACTAAAGCAAGACATTTCCAGTTTCCGCTTTGAAGTTCTGGGATTA
CTAAGAGGAAGCAAACTTTCCACGATACAATCTGCAAATGCCTCGAAGGAGTCTTCAAAT
TCGGCAGACTCAGATGAAAAGAGTGATAACGAAGGTAATAGCAAGGACAAGAAAAAGAAT
TTCAGCCTTTTTGATTTAACCACCCTGATTCATCCGAGATCAGCAGCAATTGCCTCTGAA
AGACATAACATAAGCAATGGCTCT------GCCCTGGTGGTGCAGGAG---CCACACAGG
GAGAAGCAGAGAAAAGTGAATTTTGTGACCGATATCAAAAACTTTGGTTTATTTCATAGA
CGATCAAAACAAAATGCT---GCT---GAGCAAAAT------GCAAACCAAATCTTCTCT
GTTTCAGAAGAAGTTGCTCGCCAACAGGCTGCAGGA---CCACTTGAGAGAAATATTCAA
CTGGAATCTCGAGGA---TTAGCTTCACGGGGTGACCTGAGCATTCCTGGTCTCAGTGAA
CAGTGTGTGTTAGTAGACCATAGAGAAAGGAATACGGACACACTGGGGTTACAGGTAGGC
AAGAGAGTGTGTCCT---TTCAAGTCAGAGAAGGTGGTGGTGGAGGACACGGTTCCTATA
ATACCAAAGGAGAAA---CATGCAAAAGAAGAGGACTCTAGTGTAGACTCTGATCTAAAC
CTCCCGGACACAGTCACCCACGAAGATTATGTGACAACAAGATTGTGA
>XM_003934403.2 PREDICTED: Saimiri boliviensis boliviensis transient receptor potential cation channel subfamily C member 4 (TRPC4), transcript variant X1, mRNA
GAATGGAAATTTGCACGAACAAAGCTTTGGATGAGTTATTTTGAAGAAGGAGGTACTCTG
CCTACTCCCTTCAATGTCATCCCGAGCCCCAAGTCTCTCTGGTACCTGATCAAATGGATC
TGGACACACTTGTGCAAGAAAAAGATGAGAAGAAAGCCAGAAAGTTTTGGAACAATAGGG
AGGCGAGCTGCTGATAATTTAAGAAGACATCACCAATACCAAGAAGTTATGAGGAACCTT
GTGAAGCGATACGTTGCTGCAATGATTAGAGATGCTAAAACTGAAGAAGGCCTGACCGAA
GAGAACTTTAAGGAACTAAAGCAAGACATTTCCAGTTTCCGCTTCGAAGTTCTGGGATTA
CTAAGAGGAAGCAAACTTTCCACAATGCAATCTGCAAATGCCTCGAAGGAGTCTTCAAAT
TCGGCAGACTCGGATGAAAAGAGTGATAACGAAGGTAATAGCAAGGACAAGAAAAAGAAT
TTCAGCCTTTTTGATTTAACCACCCTGATTCATCCGAGATCAGCAGCAATTGCCTCTGAA
AGACATAACATAAGCAATGGCTCT------GCTCTGGTGGTGCAGGAG---CCACACAGG
GAGAAGCAGAGAAAAGTGAATTTTGTGACCGATATCAAAAACTTTGGGTTATTTCATAGA
CGATCAAAACAAAATGCT---GCT---GAGCAAAAT------GCAAACCAAATCTTCTCT
GTTTCAGAAGAAGTTGCTCGTCAACAGGCTGCAGGA---CCACTTGAGAGAAATATTCAA
CTGGAATCTCGAGGA---TTAGCTTCACGGGGTGACCTGAGCATTCCTGGTCTCAGTGAA
CAGTGTGTGTTAGTAGACCATAGAGAAAGGAATACGGACACACTGGGGTTACAGGTAGGC
AAGAGAGTGTGTCCA---TTCAAGTCAGAGAAGGTGGTGGTGGAGGACACCGTTCCTATA
ATACCAAAGGAGAAA---CATGCAAAAGAAGAGGACTCTAGTATAGACTATGATCTAAAC
CTCCCAGACACAGTCACCCACGAAGATTATGTGACAACAAGATTGTGA
>XM_063714892.1 PREDICTED: Pongo abelii transient receptor potential cation channel subfamily C member 4 (TRPC4), transcript variant X6, mRNA
GAATGGAAATTTGCACGAACAAAACTTTGGATGAGTTATTTTGAAGAAGGAGGTACTCTG
CCTACTCCCTTCAATGTCATCCCGAGCCCCAAGTCTCTCTGGTACCTGATCAAATGGATC
TGGACACACTTGTGCAAGAAAAAGATGAGAAGAAAGCCAGAAAGTTTTGGAACAATAGGG
AGGCGAGCTGCTGATAACTTGAGAAGACATCACCAATACCAAGAAGTTATGAGGAACCTG
GTGAAGCGATACGTTGCTGCAATGATTAGAGATGCTAAAACTGAAGAAGGCCTGACCGAA
GAGAACTTTAAGGAACTAAAGCAAGACATTTCTAGTTTCCGCTTTGAAGTCCTGGGATTA
CTAAGAGGAAGCAAACTTTCCACAATACAATCTGCAAATGCCTCGAAGGAGTCTTCAAAT
TCGGCAGACTCAGATGAAAAGAGTGATAACGAAGGTAATAGCAAGGACAAGAAAAAGAAT
TTCAGCCTTTTTGATTTAACCACCCTGATTCATCCGAGATCAGCAGCAATTGCCTCTGAA
AGACATAACATAAGCAATGGCTCT------GCCCTGGTGGTGCAAGAG---CCACCCCGG
GAGAAGCAGAGAAAAGTGAATTTTGTGACCGATATCAAAAACTTTGGGTTGTTTCATAGA
CGATCAAAACAAAACGCT---GCT---GAGCAAAAT------GCAAACCAAATCTTCTCT
GTTTCAGAAGAAGTTGCTCGTCAACAGGCTGCAGGA---CCACTTGAGAGAAATATTCAA
CTGGAATCTCGAGGA---TTAGCTTCACGGGGTGACCTGAGCATTCCCGGTCTCAGTGAA
CAATGTGTGTTAGTAGATCATAGAGAAAGGAATACGGACACACTGGGGTTACAGGTAGGA
AAGAGAGTGTGTCCA---TTCAAGTCAGAGAAGGTGGTGGTGGAGGACACGGTTCCTATA
ATACCAAAGGAGAAA---CATGCAAAAGAAGAGGACTCTAGTATAGACTATGATCTAAAC
CTCCCAGACACAGTCACCCACGAAGATTATGTGACCACAAGATTGTGA
>NM_001354799.2 Homo sapiens transient receptor potential cation channel subfamily C member 4 (TRPC4), transcript variant 8, mRNA
GAATGGAAATTTGCACGAACAAAGCTTTGGATGAGTTATTTTGAAGAAGGAGGTACTCTG
CCTACTCCCTTCAATGTCATCCCGAGCCCCAAGTCTCTCTGGTACCTGATCAAATGGATC
TGGACACACTTGTGCAAGAAAAAGATGAGAAGAAAGCCAGAAAGTTTTGGAACAATAGGG
AGGCGAGCTGCTGATAACTTGAGAAGACATCACCAATACCAAGAAGTTATGAGGAACCTG
GTGAAGCGATACGTTGCTGCAATGATTAGAGATGCTAAAACTGAAGAAGGCCTGACCGAA
GAGAACTTTAAGGAACTAAAGCAAGACATTTCTAGTTTCCGCTTTGAAGTCCTGGGATTA
CTAAGAGGAAGCAAACTTTCCACAATACAATCTGCGAATGCCTCGAAGGAGTCTTCAAAT
TCGGCAGACTCAGATGAAAAGAGTGATAGCGAAGGTAATAGCAAGGACAAGAAAAAGAAT
TTCAGCCTTTTTGATTTAACCACCCTGATTCATCCGAGATCAGCAGCAATTGCCTCTGAA
AGACATAACATAAGCAATGGCTCT------GCCCTGGTGGTTCAGGAG---CCGCCCAGG
GAGAAGCAGAGAAAAGTGAATTTTGTGACCGATATCAAAAACTTTGGGTTATTTCATAGA
CGATCAAAACAAAATGCT---GCT---GAGCAAAAT------GCAAACCAAATCTTCTCT
GTTTCAGAAGAAGTTGCTCGTCAACAGGCTGCAGGA---CCACTTGAGAGAAATATTCAA
CTGGAATCTCGAGGA---TTAGCTTCACGGGGTGACCTGAGCATTCCCGGTCTCAGTGAA
CAATGTGTGTTAGTAGACCATAGAGAAAGGAATACGGACACACTGGGGTTACAGGTAGGA
AAGAGAGTGTGTCCA---TTCAAGTCAGAGAAGGTGGTGGTGGAGGACACGGTTCCTATA
ATACCAAAGGAGAAA---CATGCAAAAGAAGAGGACTCTAGTATAGACTATGATCTAAAC
CTCCCAGACACAGTCACCCACGAAGATTACGTGACCACAAGATTGTGA
>XM_030922180.1 PREDICTED: Rhinopithecus roxellana transient receptor potential cation channel subfamily C member 4 (TRPC4), transcript variant X7, mRNA
GAATGGAAATTTGCACGAACAAAGCTTTGGATGAGTTATTTTGAAGAAGGAGGTACTCTG
CCTACTCCCTTCAATGTCATCCCAAGCCCCAAGTCTCTCTGGTACCTGATCAAATGGATC
TGGACACACTTGTGCAAGAAAAAGATGAGAAGAAAGCCAGAAAGTTTTGGAACAATAGGG
AGGCGAGCTGCTGATAATTTGAGAAGACATCACCAGTACCAAGAAGTTATGAGGAACCTG
GTGAAGCGATACGTTGCTGCAATGATTAGAGATGCTAAAACTGAAGAAGGACTGACCGAA
GAGAACTTTAAGGAACTAAAGCAAGACATTTCTAGTTTCCGCTTTGAAGTTCTGGGATTA
CTAAGAGGAAGCAAACTTTCCACAATACAATCTGCAAATGCCTCGAAGGAGTCCTCAAAT
TCGGCAGACTCAGATGAAAAGAGTGATAACGAAGGTAATAGCAAGGACAAGAAAAAGAAT
TTCAGCCTTTTTGATTTAACCACCCTGATTCATCCAAGATCAGCAGCAATTGCCTCCGAA
AGACATAACATAAGCAATGGCTCT------GCCCTGGTGGTGCAGGAG---CCACCCAGG
GAGAAGCAGAGAAAAGTGAATTTTGTGACCGATATCAAAAACTTTGGGTTATTTCATAGA
CGATCAAAACAAAATGCT---GCT---GAGCAAAAT------GCAAACCAAATCTTCTCT
GTTTCAGAAGAAGTTGCTCGTCAACAGGCTGCAGGA---CCACTTGAGAGAAACATTCAA
CTGGAATCTCGAGGA---TTAGCTTCACGGGCTGACCTGAGCATTCCCGGTCTCAGTGAA
CAGTGTGTGTTAGTAGACCATAGAGAAAGGAATACGGACACACTGGGGTTACAGGTAGGC
AAGAGAGTGTGTCCA---TTCAAGTCAGAGAAGGTGGTGGTGGAAGACACGGTTCCTATA
ATACCAAAGGAGAAA---CATGCAAAAGAAGAGGACTCTAGTATAGACTATGATCTAAAC
CTCCCAGACACAGTCACCCAGGAAGATTATGTGACCACAAGATTGTGA
>XM_030818502.1 PREDICTED: Nomascus leucogenys transient receptor potential cation channel subfamily C member 4 (TRPC4), transcript variant X10, mRNA
GAATGGAAATTTGCACGAACAAAGCTTTGGATGAGTTATTTTGAAGAAGGAGGTACTCTG
CCTACTCCCTTCAATGTCATCCCGAGCCCCAAGTCTCTCTGGTACCTGATCAAATGGATC
TGGACACACTTGTGCAAGAAAAAGATGAGAAGAAAGCCAGAAAGTTTTGGAACAATAGGG
AGGCGAGCTGCTGATAACTTGAGGAGACATCACCAATACCAAGAAGTTATGAGGAACCTG
GTGAAGCGATACGTTGCTGCAATGATTAGAGACGCTAAAACTGAAGAAGGCCTGACCGAA
GAGAACTTTAAGGAACTAAAGCAAGACATTTCTAGTTTCCGCTTTGAAGTTCTGGGATTA
CTAAGAGGAAGCAAACTTTCCAAAATACAATCTGCAAATGCCTCGAAGGAGTCTTCAAAT
TCGGCAGACTCAGATGAAAAGAGTGATAACGAAGGTAATAGCAAGGACAAGAAAAAGAAT
TTCAGCCTTTTTGATTTAACCACCCTCATTCATCCGAGATCAGCAGCAATTGCCTCTGAA
AGACATAACATAAGCAATGGCTCC------GCCCTGGTGGCACAGGAG---CCACCCAGG
GAGAAGCAGAGAAAAGTGAATTTTGTGACCGATATCAAACACTTTGGGTTATTTCATAGA
CGATCAAAACAAAATGCT---GCT---GAGCAAAAT------GCAAACCAAATCTTCTCT
GTTTCAGAAGAAGTTGCTCGTCAACAGGCTGCAGGA---CCACTTGAGAGAAATATTCAA
CTGGAATCCCGAGGA---TTAGCTTCACGGGGTGACCTGGGCATTCCTGGTCTCAGTGAA
CAGTGTGTGTTAGTAGACCATAGAGAAAGGAACACGGACACACTGGGGTTACAGGTGGGA
AAGAGAGTGTGTCCA---TTCAAGTCAGAGAAGGTGGTGGTGGAGGACACGGTTCCTATC
ATACCAAAGGAGAAA---CATGCGAAAGAAGAGGACTGTAGTATAGACTATGATCTAAAC
CTCCCAGACACAGTCACCCACGAAGATTATGTGACCACAAGATTGTGA
>XM_063618886.1 PREDICTED: Symphalangus syndactylus transient receptor potential cation channel subfamily C member 4 (TRPC4), mRNA
GAATGGAAATTTGCACGAACAAAACTTTGGATGAGTTATTTTGAAGAAGGAGGTACTCTG
CCTACTCCCTTCAATGTCATCCCGAGCCCCAAGTCCCTCTGGTACCTGATCAAATGGATC
TGGACACATTTGTGCAAGAAAAAGATGAGAAGAAAGCCAGAAAGTTTTGGAACAATAGGG
AGGCGAGCTGCTGATAACTTGAGGAGACATCACCAATACCAAGAAGTTATGAGGAACCTG
GTGAAGCGATACGTTGCTGCAATGATTAGAGATGCTAAAACTGAAGAAGGCCTGACCGAA
GAGAACTTTAAGGAACTAAAGCAAGACATTTCTAGTTTCCGCTTTGAAGTTCTGGGATTA
CTAAGAGGAAGCAAACTTTCCACAATACAATCTGCAAATGCTTCGAAGGAGTCTTCAAAT
TCGGCAGACTCAGATGAAAAGAGTGATAACGAAGGTAATAGCAAGGACAAGAAAAAGAAT
TTCAGCCTTTTTGATTTAACCACCCTGATTCATCCGAGATCAGCAGCAATTGCCTCTGAA
AGACATAACATAAGCAATGGCTCC------GCCCTGGTGGCGCAGGAG---CCACCCAGG
GAGAAGCAGAGAAAAGTGAATTTTGTGACCGATATCAAACACTTTGGGTTATTTCATAGA
CGATCAAAACAAAATGCT---GCT---GAGCAAAAT------GCAAACCAAATCTTCTCT
GTTTCAGAAGAAGTTGCTCGTCAACAGGCTGCAGGA---CCACTTGAGAGAAATATTCAA
CTGGAATCTCGAGGA---TTAGCTTCACGGGGTGACCTGAGCATTCCTGGTCTCAGTGAA
CAGTGTGTGTTAGTAGACCATAGAGAAAGGAACACAGACACACTGGGGTTACAGGTAGGA
AAGAGAGTGTGTCCA---TTCAAGTCAGAGAAGGTGGTGGTGGAGGACACGGTTCCTATC
ATACCAAAGGAGAAA---CATGCGAAAGAAGAGGACTGTAGTATAGACTATGATCTAAAC
CTCCCAGACACAGTCACCCACGAAGATTATGTGACCACAAGATTGTGA
>XM_012643827.1 PREDICTED: Propithecus coquereli transient receptor potential cation channel, subfamily C, member 4 (TRPC4), transcript variant X6, mRNA
GAATGGAAATTTGCTCGAACAAAGCTTTGGATGAGTTATTTTGAAGAAGGAGGGACTCTG
CCTACTCCCTTCAATGTCATCCCAAGCCCCAAGTCACTCTGGTACCTGATCAAATGGATA
TGGACACACTTGTGCAAGAAAAAGATGAGAAGAAAGCCAGAAAGTTTTGGAACAATAGGG
AGACGAGCTGCTGATAATTTGAGAAGACATCATCAATATCAAGAAGTTATGAGGAACCTG
GTGAAGCGCTACGTCGCCGCAATGATTAGAGATGCTAAAACTGAAGAAGGCCTGACCGAA
GAGAACTTTAAGGAACTCAAGCAAGACATTTCTAGTTTCCGCTTTGAGGTTCTGGGATTA
CTAAGAGGAAGCAAGCTTTCTACAATACAATCTGCAAATGCCACGAAGGAGTCCCCTAAT
TCAGCAGACTCAGATGAAAAGAGTGACAATGAAGGTACTAGCAAGGACAAGAAAAAGAAT
TTCAGCCTCTTTGACTTAACCACGCTCATTCATCCGAGATCAGCAGCCATTGCGGCCGAA
AGACATAACATAAGCAATGGCTCC------GCCCTGGTGGTGCAGGAG---CCACCAAGG
GAGAAGCAGAGAAAAGTGAATTTCGTGACCGATATCAAAAACTTCGGGTTGTTTCATAGA
CGATCAAAACAAAATGCT---GCT---GAGCCAAGT------GCAAACCAAATCTTCTCT
GTTTCAGAAGAAGTTGCGCGTCAACAGGCCACAGGA---CCACTTGAGAGAAACATTCAA
CTGGAATCCCGAGGC---TTAGCTTCACGGGGCGACCTGAGCATTCCTGGCCTCAGCGAA
CAGTGCGTGTTAGTAGACCACAGGGAAAGGAACACGGACGCACTGGGGTCACAGGCAGGC
CAGAGAGCGTGTTCA---TTCGAGTCGGAGAAGGTGGTGGTGGAGGACACCGTTCCTATA
ATACCAAAGGAGAAA---CACGCAAGGGAAGAGGACTCTAGTATAGACTATGACGTCAAC
CTCACAGACACAGTCGCCCACGAAGATTACGTGACCACGAGATTGTGA
>XM_012748112.1 PREDICTED: Microcebus murinus transient receptor potential cation channel subfamily C member 4 (TRPC4), transcript variant X2, mRNA
GAATGGAAATTTGCTCGAACAAAGCTTTGGATGAGTTATTTTGAAGAAGGAGGGACTCTG
CCTACTCCCTTCAATGTCATCCCAAGCCCCAAGTCACTCTGGTACCTGATCAAATGGATA
TGGACACACTTGTGCAAGAAAAAGATGAGAAGAAAGCCAGAAAGTTTTGGAACAATAGGG
AGGCGAGCTGCTGATAATTTGAGAAGACATCACCAATATCAAGAAGTTATGAGGAACCTG
GTGAAGCGCTATGTGGCCGCAATGATTAGAGATGCTAAAACTGAAGAAGGCCTGACCGAA
GAGAACTTTAAGGAACTCAAGCAAGACATTTCTAGTTTCCGCTTTGAAGTGCTGGGATTA
CTGAGAGGAAGCAAGCTTTCTACGATACAATCTGCAAATGCCACGAAGGAGTCCTCTAAT
TCAGCAGACTCGGATGAAAAGAGTGACAGTGAAGGTACTAGCAAGGACAAGAAAAAGAAC
TTCAGCCTTTTTGACTTAACCACGCTCATTCACCCGAGATCAGCAGCCATCGCGGCCGAA
AGACATAACATAAGCAACGGCTCG------GCCCTGGTGGTGCAGGAG---CCACCAAGG
GAGAAGCAGAGGAAAGTGAATTTTGTGACCGATATCAAAAACTTCGGGTTGTTTCACAGA
CGATCAAAACAAAACGCT---GCT---GAGCAAAAC------GCAAACCAGATCTTCTCT
GTTTCAGAAGAAGTTGCTCGTCAACAGGCTGCAGGG---CCGCTGGAGAGAAATATTCAA
CTGGAAGCCCGAGGC---TTAGCGTCCCGGGGCGACCTGAGCATTCCTGGTCTCAGCGAA
CAGTGTGTGTTGGTGGACCACAGGGAGAGGAACACGGACGCTCTGGGGCTGCAGGCAGGC
AAGAGAGCGTGTTCA---TTCGAGTCGGAGAAGGTGGTGGTGGAGGACACCGTTCCTATA
ATACCAAAGGAGAAG---CATGCAAAGGAGGAGGACTCCAGTATAGACTATGACGTACAC
CTCACAGACACAGTCACCCACGAAGATTACGTGACCACCAGATTGTGA
>XM_045567651.1 PREDICTED: Lemur catta transient receptor potential cation channel subfamily C member 4 (TRPC4), transcript variant X7, mRNA
GAATGGAAATTTGCTCGAACAAAGCTTTGGATGAGTTATTTTGAAGAAGGAGGGACTCTG
CCTACTCCCTTCAATGTCATCCCGAGCCCCAAGTCGCTCTGGTACCTGATCAAATGGATA
TGGACACACTTGTGCAAGAAAAAGATGAGAAGAAAGCCAGAAAGTTTTGGAACAATAGGG
AGGCGAGCTGCTGATAATTTGAGAAGACATCACCAATATCAAGAAGTTATGAGGAACCTG
GTGAAGCGCTACGTGGCTGCAATGATTAGAGACGCTAAAACTGAAGAAGGCCTGACCGAA
GAGAACTTTAAGGAACTCAAGCAAGACATTTCTAGTTTCCGCTTTGAAGTTCTGGGATTA
CTAAGAGGAAGCAAGCTTTCCACAATCCAATCCGCCAATGCCACGAAGGAGTCCTCTAAT
TCAGCAGACTCGGATGAAAAGAGTGACAGTGAAGGTAGTAGCAAGGACAAGAAGAAGAAT
TTCAGCCTTTTTGACTTGACCACGCTCATTCATCCGAGATCGGCAGCCATCGCGGCCGAG
AGACATAACATAAGCAACGGCTCC------GCCCTGGTGGCGCAGGAG---CCGCCGCGG
GAGAAGCAGAGAAAAGTGAATTTTGTGACCGATATCAAAAATTTCGGGTTGTTTCATAGA
CGATCAAAACAAAATGCT---GCT---GAGCAAAAT------GCACACCAAATCTTCTCT
GTTTCAGAAGAAGTGGCTCGTCAACAGGCCGCAGGAGGACCCCTCGAGAGAAACATGCAG
CTGGAACCCCGAGGC---TTCGCTTCCCGGAGCGAGCGGGGCATCCCGGGCCTCAGTGAA
CAGTGCGTGCTCGTGGAGCACCGGGCAAGGGCCGCGGACGGCCCGGGGCCACAGGCAGGC
GGGAGGGCGTGCGCG---TTCGAGTCCGAGAAGGTGGTGGTGGAGGACACGGTTCCTATA
ATACCAAAGGAGAAA---CACGCCAAGGGGGGGGACTCGAGCATAGACTATGACGTGAAC
CTCACAGACACCGCCACCCACGAAGATTACGTGACAACGAGATTGTGA
>XM_023519068.1 PREDICTED: Otolemur garnettii transient receptor potential cation channel subfamily C member 4 (TRPC4), transcript variant X3, mRNA
GAATGGAAATTTGCTCGAACAAAGCTGTGGATGAGTTATTTTGAAGAAGGAGGTACTCTG
CCTACACCCTTCAATGTCATCCCGAGCCCCAAGTCACTGTGGTACCTGATTAAATGGATA
TGGACACACTTGTGCAAGAAAAAGATGAGAAGAAAGCCAGAAAGTTTTGGAACAATAGGG
AGGCGAGCTGCTGATAATTTGCGGAGACATCACCAATATCAAGAAGTTATGAGGAACCTG
GTGAAGCGCTATGTTGCTGCAATGATTAGAGATGCTAAAACTGAAGAGGGCCTGACTGAG
GAGAACTTTAAGGAACTAAAGCAAGACATTTCTAGTTTCCGCTTTGAAGTTCTGGGACTG
CTGAGAGGAAGCAAGCTCTCTGCAATCCCG---------GCCATGGAGGAGCCCTGCAGC
TCCGCAGACCCCAACAGCAGGAGCGATGACGAGGGGCCTAGCAAGGACAAGAAAAAGAAT
TTCAGCCTTTTCGATTTGACCACTCTGATCCACCCGAGATCAGCAGCGATTGCCTCCGAG
AGACACAACATAAGCAACGGCGCC------GCCCTGGTGGCGCAGGAG---CCGCCCAGG
GAAAGGCAGAGAAAAGTCAACTTTGTGACCGACATCAAAAACTTCGGATTATTTCACAGA
CGGTCAAAACAAAGTGCT---GCT---GAGCAAAAC------GCAAACCAGATCTTCTCT
GTTTCAGAAGAAGTTGCTCGTCGGCAGGCGGCAGGA---CCCCCGGAGAGGAGCATCCCC
CTGGAGCCCCGCGCG---CTGGCGTCCCGGGGCGGCCCGAGCCTCCCGGGCCTCGGGGAG
CAGTGCGTGCTGGTCAACCGCCGCGAGCGGGCCACGGACGCGCCGGGG---------GGC
CGGGGCGCGCGCTCC---TTTGACTCGGAGAAGGTGGTGGTGGAGGACACTGTGCCCATC
ATTCCGAAGGAGCAG---CGCACCAAGGAGGAGGACTCCAGCACGGACTACGACCGGAGC
CTCCCGGACACAGTCACCCACGACGATTATGTGACAACCAGGTTGTGA
>XM_019658678.1 PREDICTED: Hipposideros armiger transient receptor potential cation channel subfamily C member 4 (TRPC4), transcript variant X3, mRNA
GAATGGAAATTTGCTCGAACAAAGCTTTGGATGAGTTACTTTGAAGAAGGAGGTACCCTA
CCTACTCCCTTCAATGTCATCCCGAGCCCCAAGTCTCTCTGGTACCTGATCAAATGGATA
TGGACACACCTGTGCAAGAAACAGATGAGAAGAAAGCCAGAAAGTTTTGGAACAATAGGG
AGGCGAGCTGCTGATAATTTAAGAAGACATCACCAGTATCAAGAAGTTATGAGGAACCTG
GTGAAGCGATATGTTGCCGCAATGATTAGAGACGCCAAAACTGAAGAAGGCCTGACTGAA
GAGAACTTTAAGGAACTAAAGCAAGACATTTCTAGTTTCCGCTTTGAAGTCTTGGGGCTA
CTGAGAGGCAGCAAACTCTCCGCAGTCCAG---------GCTGCGAAGGACTCGTCCAAT
TCAGCAGACTCAGATGAAAAGAGTGATAACGAAGGTAGCAGCAAGGACAAGAAGAAAAAC
TTCAGCCTTTTCGATTTAACCACTCTGATTCACCCGCGATCGGCAGCCATTGCGGCAGAA
AGACACAACATAAGCAATGGCTCC------GCCCTGGTGGTCCAGGAG---CCGCCGCGG
GAGAAGCAGAGAAAAGTGAATTTTGTGACCGATATCAAAAACTTCGGTCTATTTCATAGA
CGTTCAAAACAAAACGCT---GCCGCCGAGCAAAAT------GCAAATCAGATCTTCTCT
GTTTCAGAAGCGGTTGCTCGTCAACAGGCTGAAGGA---CCCCTGGAGAGAAATATTCAA
CTGGAATCTCGAGGA---TTAGCTTCCCGGGGTGACCCGAGCATCCCGGGTCTCAGTGAA
CAGTGCATCTTAGTAGACCATCGGGAGAGGAATACGGACAGCCTGGGTTTACAGGTCAGC
AAGAGAATGTGTTCG---TTCAAGTCAGAGAAGGTGGTGGTGGAGGACACTGTTCCCATA
ATACCAAAGGAGGAG---CATGGAAAGGAAGAGGACTCCAGCACAGGCTATGATGTAACC
CTCTCAGACACAGTCACCCACGAAGATTATGTGACCACAAGATTGTGA
>XM_033103825.1 PREDICTED: Rhinolophus ferrumequinum transient receptor potential cation channel subfamily C member 4 (TRPC4), mRNA
GAATGGAAATTTGCTCGAACAAAACTTTGGATGAGTTATTTTGAAGAAGGAGGTACCCTG
CCTACTCCCTTCAATGTCATCCCAAGCCCCAAGTCTCTCTGGTACCTGATCAAATGGATT
TGGACACACCTGTGCAAGAAAAAGATGAGAAGAAAGCCAGAAAGTTTTGGAACAATAGGG
AGGCGAGCTGCTGATAATTTAAGAAGACATCACCAGTATCAAGAAGTTATGAGGAATCTG
GTGAAGCGATATGTTGCCGCGATGATTAGAGATGCCAAAACTGAAGAGGGCCTGACTGAA
GAGAACTTTAAGGAACTAAAGCAAGACATTTCTAGTTTCCGCTTTGAAGTCCTGGGGTTA
CTGAGAGGCTGCAAACTCTCTGCAGTCCAGTCGGCTCAGGCCGCGAAGGACTCTCCCAAT
TCGGCAGACTCCGATGAAAAGAGTGATAACGAAGGTAGCAGCAAAGACAAGAAGAAGAAC
TTCAGCCTTTTCGATTTAACCACTCTGATTCACCCGCGATCAGCAGCAATTGCCGCAGAA
AGACACAGCATAAGCAATGGCTCC------GCCCTGGTGGTACAGGAG---CCCCCGCGG
GAGAAGCAGAGAAAAGTGAATTTTGTGACCGATATCAAAAACTTCGGGTTATTTCATAGA
CGATCAAAACAAAACGCC---TCC---GAGCCAAAT------GCAAATCAGATCTTCTCT
GTTTCAGAAGATGTTGCTCGTCATCAGGCTGAAGGA---CCCCTGGAGAAAAATATTCAA
CTGGAATCTCGAGGA---CTAGCTTCCCGGGGTGACCTGAGCATCCCAGGTCTCAGTGAA
CAGTGCGTATTAGTAGACCATCGGGAAAGGAATACGGACAGCCTGGGTTTACAGGTCAGC
AAGAGAATGTGTTCG---TTCAAGTCAGAAAAGGTGGCGGTGGAGGACACTGTTCCAATA
ATACCAAAGGAGGAG---CACGGAAAGGAAGAGGACTCCAGCATAGGCTATGATGTCACC
CTCCCAGACTCAGCTACCCATGACGATTATGTGACCACAAGATTGTGA
>XM_025049523.1 PREDICTED: Pteropus alecto transient receptor potential cation channel subfamily C member 4 (TRPC4), transcript variant X4, mRNA
GAATGGAAATTTGCTCGAACAAAGCTTTGGATGAGTTATTTTGAAGAAGGAGGTACCCTG
CCTACTCCGTTCAATGTCATCCCAAGCCCCAAGTCTCTCTGGTACTTGATCAAATGGATA
TGGACACACTTGTGCAAGAAAAAGATGAGAAGAAAGCCAGAAAGTTTTGGAACAATAGGG
AGGCGAGCTGCTGATAATTTGAGAAGACATCACCAGTATCAAGAAGTTATGAGGAACCTG
GTGAAGCGATATGTTGCTGCGATGATTAGAGATGCCAAAACCGAAGAAGGGCTGACTGAA
GAGAACTTTAAGGAACTAAAGCAAGACATTTCTAGTTTTCGCTTTGAAGTCCTGGGGTTA
CTAAGAGGAAGCAAACTCTCTGCAGTACAGTCTGCTCAGGCCACGAAAGACTTTCCTAAT
CCAGCAGACTCAGATGAAAAGAGCGATAACGAAGGTAGCAGCAAAGACAAGAAGAAGAAC
TTCAGCCTTTTTGATTTAACAGCTCTGATTCACCCGCGATCAGCTGCAATTGCA---GAA
AGACACAACATAAGCAACGGCTCT------GCGCTGGTGGTGCAGGAG---CCCCTGCGG
GAGAAGCAGAGAAAAATGAATTTTGTGACAGATATAAAAACCTTCGGGTTATTTCATAGA
CGATCAAAACAAAACGCT---GCT---GAGCAAAAT------GCAAATCAAATCTTCTCT
GTTTCAGAAGAGGTTGCTCGTCAACAAGCTGAGGGA---CCACTGGAGAGAAATATTCAA
CTGGAATCTCGAGGA---TTAGCTTCACGGGGCGACCTGAGCATCCCCGGGCTCAGTGAA
CAGTGCATACTTGTAGACCATCGGGAAAGGAACACGGACAGCCTGGGTTTACAGATGGGC
AAGAGAATGTGTTCG---TTCAAGTCAGAGAGGGTGGTGGTGGAAGACACTGTTCCAATA
ATACCAAAGGAGAAG---CACGCAAAGGAAGAAGACTCTAGTACAGACTATGATGTAACC
CTCACAGACACAGTCACCCACGAAGATTATGTGACCACAAGATTGTGA
>XM_016123470.2 PREDICTED: Rousettus aegyptiacus transient receptor potential cation channel subfamily C member 4 (TRPC4), transcript variant X2, mRNA
GAATGGAAATTTGCTCGAACAAAGCTTTGGATGAGTTATTTTGAAGAAGGAGGTACCCTG
CCTACTCCGTTCAATGTCATCCCAAGCCCCAAATCTCTCTGGTACTTGATCAAATGGATA
TGGACACACTTGTGCAAGAAAAAGATGAGAAGAAAGCCAGAAAGTTTTGGAACAATAGGG
AGGCGAGCTGCTGATAATTTGAGAAGACATCACCAGTATCAAGAAGTTATGAGGAACCTG
GTGAAGCGATATGTTGCTGCAATGATTAGAGATGCCAAAACCGAAGAAGGGCTTACTGAA
GAGAACTTTAAGGAACTAAAGCAAGACATTTCTAGTTTTCGCTTTGAAGTCCTGGGGTTG
CTAAAAGGAAGCAAACTCTCTACAGGACAGTCTGCTCAGGCCATGAAAGACTTTCCTAAT
CCAGCAGACTCAGATGAAAAGAGCGATAATGAAGGTAGCAGCAAAGACAAGAAGAAGAAC
TTCAGCCTTTTTGATTTAACTGCTCTGATTCACCCGCGATCAGCAGCAATTGCCGCAGAA
AGACACAACATAAGCAACGGCTCT------GTGCTGGTGGTACAGGAG---CCCCTGCGG
GAGAAGCAGAGAAAAATGAATTTTGTGACAGATATAAAAACCTTTGGTTTATTTCATAGA
CGATCAAAACAAAACGCT---GTT---GAGCAAAAT------GCAAATCAAATCTTCTCT
GTTTCAGAAGAGGTTGCTCGTCAACAAGCTGAGGCA---GCTCTGGAGAGAAATATTCAA
CTGGAATCTCGAGGA---TTAGCTTCAAGGGGCGACCTGAGCATCCCCGGGCTCAGTGAA
CAGTGCATACTCGTAGACCATCGGGAAAGGAACACGGACAGTCTGGGTTTACAGGTGGGC
AAGAGAATGTGTTCA---TTCAAGTCAGAGAGGGTGGTAGTGGAGGACACTGTTCCAATA
ATACCAAAGGAGAAG---CACGCAAAGGAAGAAGACTCTAGTACAGATTATGATGTAACC
CTAAAAGACACAGTCACCCACGAAGATTATGTGACCACACGATTATGA
>XM_008159223.3 PREDICTED: Eptesicus fuscus transient receptor potential cation channel subfamily C member 4 (TRPC4), transcript variant X2, mRNA
GAATGGAAATTTGCTCGAACAAAGCTTTGGATGAGTTATTTTGAAGAAGGAGGTACCCTA
CCTACTCCCTTCAATGTTATTCCGAGCCCTAAATCTCTTTGGTACCTGATCAAATGGATA
TGGACACACCTGTGCAAGAAAAAGATAAGAAGAAAGCCAGAAAGCTTTGGAACAATAGGG
AGGCGAACTGCTGATAATTTGAGAAAACATCACCAGTATCAAGAAGTTATGAGGAACCTG
GTGAAGCGATATGTTGCTGCAATGATTAGAGATGCCAAAACAGAAGAAGGCCTGACTGAA
GAAAACTTTAAGGAACTAAAGCAAGACATTTCTAGTTTCCGCTTTGAAGTCCTGGGGTTA
CTAAGAGGAAGCAAACTCTCTACAATACAATCTGCTCAGACCATGAAGGACACTTCTAAT
TCAGCAGACTCAGGTGAAAAGAGTGATAACGAAGTTACCAGCAAAGACAAGAAG---AAC
TTCAGCCTTTTCGATTTAACCACCCTGATCCATCCTCGATCAGCAGCAATTACCGCAGAA
AGACACAACATAAGCAATGGTTCT------GCACTGGTGGTGCAGGAA---CGCCTGCGG
GAGAAACAGAGAAAAATGAATTTTGTGACTGATATAAAAAACTTTGGGTTATTTTATAGA
CGATCAAAACAAAATGCT---GCC---AAGCAAAAT------GCAAACCAAATCTTCTCT
GTTTCAGAAGAGGTTGCTCGTCAACAGGCTGAGGTA---TCACTGGAGAGAAATATTCAA
CTGGAATCTCCAGGA---TTATCTTCAAGGGGTGACCTGGGCATACCTGGTCTCAGTGAA
CAATGCATATTAGTAGACCACCGAGAAAGGAATATGGACAGTCTAGGTTTGCAAGTTGGA
AAGAGAATGTGTGCC---TTCAAATCAGAGAAGGTGATGGTGGAAGACACTGTTCCAATA
ATACCAAAGGAGAAG---CATGCAAGGAAAGAGGACTCTAGTACAGACTATGATGCAAGC
CTCACAAACACAGTCATTCATGAAGATTATGTGACTACAAGATTGTGA
>XM_036454947.2 PREDICTED: Pipistrellus kuhlii transient receptor potential cation channel subfamily C member 4 (TRPC4), mRNA
GAATGGAAATTTGCTCGAACAAAGCTTTGGATGAGTTATTTTGAAGAAGGAGGTACCCTG
CCTACTCCCTTCAATGTTATTCCGAGCCCCAAATCTCTTTGGTACCTGATCAAATGGATA
TGGACACACCTGTGCAAGAAAAAGATAAGAAGAAAGCCAGAAAGCTTTGGAACAATAGGG
AGGCGAGCTGCTGATAATTTGAGAAGACATCACCAGTATCAAGAAGTTATGAGGAACCTG
GTGAAGCGATATATTGCTGCAATGATTAGAGATGCCAAAACTGAAGAAGGCCTGACTGAA
GAGAACTTTAAGGAACTAAAGCAAGACATTTCTAGTTTCCGCTTTGAAGTCCTGGGGTTA
CTAAGAGGAAGCAAACTCTCTACAGTACAATCTGCTCAGACCACAAAGGACACTTCTAAT
TCAGCAGACTCAGATGAAAAGACTGATAATGAAGGTACCAGCAAAGACAAGAAG---AAC
TTCAGCCTTTTTGATTTAACCACCTTGATTCATCCTCGATCATCAGCAATTACCACAGAA
AGACACAGCATAAGCAATGGTTCT------GCACTGGTGGTGCAGGAA---CGCCTGCGG
GAGAAACAGAGAAAAATGAATTTTGTGACTGATTTAAAAAACTTTGGATTATTTTATAGA
CGGTCAAAACAAAATGCT---GCC---AAGCAAAAT------GCAAACCAAATTTTCTCT
GTTTCAGAAGAGGTTGCTCATCAACATGCTGAGGTA---TCTCTGGAGAGAAATATTCAA
CTGGAATCTCCAGGA---ATATCTTCAAAGGGTGACCTGGGCATTCCTGGTCTCAGTGAA
CAATGCATATTAATAGACCACCGAGAAAGGAATATAGACAGTCAAGATTTACAAGTTGGA
AAGAGAATGTATGCC---TTCAAATCAGAGAAGGTGATGATGGAAGACACTGTTCCAATA
ATACTAAAGGAGAAG---CATGCAAGGAACGAGGACTCTAGTACAGACTATGATGCAGCC
CTCAGAAACACAGTCATTTACGAAGATTATGTGACTACAAGATTGTGA
>XM_005882679.2 PREDICTED: Myotis brandtii transient receptor potential cation channel, subfamily C, member 4 (TRPC4), transcript variant X2, mRNA
GAATGGAAATTTGCTCGAACAAAGCTTTGGATGAGTTATTTTGAAGAAGGAGGTACCCTG
CCTACTCCCTTCAATGTCATTCCGAGCCCCAAATCTCTTTGGTACCTGATCAAATGGATA
TGGACACACCTGTGCAAGAAAAAGATAAGAAGAAAACCAGAAAGCTTTGGAACAATAGGG
AGGCGAGCTGCTGATAATTTGAGAAGACATCACCAGTATCAAGAAGTTATGAGGAACCTG
GTGAAGCGATATGTTGCTGCAATGATTAGAGATGCCAAAACTGAAGAAGGCCTGACTGAA
GAGAACTTTAAGGAACTAAAGCAAGACATTTCTAGTTTCCGCTTTGAAGTCCTGGGGTTA
CTAAGAGGAAGTAAACTCTCTACAGTACAATCCGCTCAGGCCACGAAGGACACTTCTAAT
TCAGCAGACTCAGATGAAAAGAGTGATAACGAAGGTATCAGCAAAGACAAGAAG---AAC
TTCAGCCTTTTCGACTTAACCACCCTGATCCACCCGCGATCAGCAGCAATTGCTGCAGAA
AGACACAACATAAGCAATGGTTCT------GCGCTGGTGGTGCAGGAG---CGCCTGCGG
GAGAAGCAGAGAAAAGTGAATTTTGTGACTGATATAAAAAACTTGGGGTTATTTTATAGA
CGATCAAAACAAAATTCT---GCC---AAACAAAAT------GCAAACCAAATCTTCTCT
GTTTCAGAAGAGGTTGCTCGTCAACAGGCTGAAGTA---TCATTGGAGAGAAATATTCAA
CTGGAATCTCCAGGA---TTATCTTCAAGGGGTGACCCGAGCATCCCTGGTCTCAGTGAA
CAATGCATATTAGTAGACCACCGGGAAAGGAATACCGACAGTCTGGGTTTACAAGTTGGA
AAGAGAATGTGTGCT---TTCAAATCAGAGAAGGTGGTGATAGAAGACACTCTTCCAATA
ATACCAAAGGAGAAG---CATGCAAGGAAAGAGGACTCTAGTGCAGACTATGATGCAACC
CTCACTAACACAGTCATCCAGGAAGATTATGTGACCACAAGATTGTGA
>XM_016208908.1 PREDICTED: Miniopterus natalensis transient receptor potential cation channel subfamily C member 4 (TRPC4), mRNA
GAATGGAAATTTGCTCGAACAAAGCTTTGGATGAGTTATTTTGAAGAAGGAGGTACCCTG
CCTACTCCCTTCAATGTCATCCCGAGTCCCAAGTCTCTTTGGTACCTGATCAAATGGATA
TGGACACACCTGTGCAAGAAAAAGATGAGAAGAAAGCCAGAAAGTTTTGGAACAATAGGG
AGGCGAGCTGCTGATAATTTGAGACGACACCACCAGTATCAAGAAGTTATGAGGAACCTG
GTGAAGCGATATGTTGCTGCAATGATTAGAGATGCCAAAACTGAAGAAGGCCTGACTGAA
GAGAACTTTAAGGAGCTAAAGCAAGACATTTCTAGTTTTCGCTTTGAAGTCCTGGGGTTA
CTAAGAGGAAGTAAACTGTCTGCCCTACAGTCTGCTCAGGCCACGAAGGACTCTTCTAAT
TCAGCAGGTTCTGATGAAAAGAGTGATAACGAAGGTACCAGCAAAGACAAGAAGAAGAAC
TTTAGTCTTTTCGATTTAACCACCCTGATCCACCCTCGATCAGCAGCAATTGCTGCAGAA
AGACACAACATAAGCAATGGCTCC------CCTCCAGTGGTGCAGGAG---CGCCTGCGG
GAAAAGCAGAGAAAAATGAATTTTGTGACCGATATCAAAAACTTCGGGCTATTTTATAGA
CGATCAAAACAAAATGCT---GCA---GAGCAAAAT------GCAAACCAAATCTTCTCT
GTTTCAGAAGAGGTTGCTTGTCAACAGGCTGAAGCA---TCACTGGAGAGAAATAGCCAA
CTGGAATCTCGAGGA---TTAGCTTCAAGGGGTGACCTGAGCATCCCTGGTCTCAGTGAA
CAATGCATATTAGTAGACCACCGGGAAAGGAATGCGGACAGTCTGGGTTTACAGGTTGGC
AAGATAATGTGTTCC---TTCAAATCAGAGAAGGCAGTGGTGGAGGACACTGTCCCAATA
ATACCAAAGGAGAAG---CATGCAAGGGAAGAGGACTCCAATACAGACTATGATGCAGCC
CTCATAAACACAGTCACCCATGAAGATTATGTGACCACAAGACTGTGA
>XM_036250161.1 PREDICTED: Molossus molossus transient receptor potential cation channel subfamily C member 4 (TRPC4), mRNA
GAATGGAAATTCGCTCGGACGAAGCTCTGGATGAGCTACTTTGAAGAAGGAGGAACCCTG
CCGACTCCCTTCAACGTCATCCCAAGCCCCAAATCTCTCTGGTACCTGATCAAATGGATA
TGGACACACCTGTGCAAGAAAAAGATAAGAAGAAAACCGGAAAGTTTTGGAACAATAGGG
CGGCGAGCGGCTGACAACTTGAGGAGACACCACCAGTACCAAGAGGTCATGAGGAACCTG
GTGAAGCGCTATGTGGCTGCCATGATCAGAGACGCCAAGACCGAGGAGGGTCTGACAGAG
GATAACTTCAAGGAGCTGAAGCAGGACATCTCGAGCTTCCGCTTCGAGGTGCTGGGCTTG
CTGAGAGGGGCCCAGCTGCCCGGGGTGCAGGCCGCGCCCCCCGCGCAGGACCCCGGCCCC
TCGGCGCACCCGGCGGCCAAGGGCGACAGCGAAGGCGGCGGCCGGGACCGGAGGAAGAAC
TTCAGCCTCTTCGACCTGACCACGCTGATCCACCCGCGCTCGGCCGCGATCGCGGCGGAC
AGACACGGCCTCAGCAACGGCTCG------GCCCTGGCGGCGCCCGCG---CGCCCACGC
GAGCGGCCCCGGAAGGCGCCC---GCGGCCGACGTCCGGAACCTCGGGCTGTTCCACCGG
CGCGCCCGGCCCAAGGCC---GCC---GAGCCGGGC------GCGAACCACGTCTTCTCC
GTCTCGGGGGAGGTCGCCGGTCGACAGGCCGAAGGG---GCGCTGGACAGGCCCGCGCCG
CTGGAGCCGCGCGCC---TTGGCCTCCAGGGCCGACCTGGGCATCCCGGGGCTCAGCGAA
CAGTGCGTCCTGGTGGACCGCCGGGAGCGGAATCCCGACAGCCTGGGGGTGCCGGTGGCC
CAGAGAATGTGTCCC---TCCGAGGCAGAGACGGGGGTGGCGGGGGACGCGGTGCCCATC
GTGCCCAAAGGGAAG---CGCGCGAGGGGCGAGGACGCGCGTGCGGACCACGCCGCCTCC
CTCCCCAGCGCCGCCGCCCACGAGGGGGACGTGACCACGCGATTGTGA
>XM_054586675.1 PREDICTED: Pteronotus mesoamericanus transient receptor potential cation channel subfamily C member 4 (TRPC4), transcript variant X6, mRNA
GAGTGGAAGTTTGCTCGAACAAAGCTTTGGATGAGCTATTTTGAAGAAGGGGGGACCCTG
CCCACGCCCTTCAACGTCATCCCGAGCCCCAAGTCTCTCTGGTACCTGGTCAAGTGGATA
TGGACGCACCTGTGCAAGAAGAAGATGAGAAGGAAGCCGGAAAGCTTTGGAACGATAGGG
AGGCGGGCGGCTGACAACTTGAGGCGACACCACCAGTACCAGGAAGTGATGAGGAGCCTG
GTGAAGCGCTACGTGGCCGCGATGATCCGAGACGCCCGCACCGAGGAAGGCCTGACCGAG
GAGAACTTCAAGGAACTGAAGCAGGACATCTCCAGCTTCCGCTTTGAAGTCCTGGGCTTG
CTGAGGGGAAGCAAGCTCTCTCCAGTGCAGCCCGCTCCCGCCGAGAAGGGCTCCTCTAAC
TTAGCCGACTGGGAGGACAGGGGCGAC---GAAGCCGCAGGCAAAGACAAGAAGAAGAAC
TTCAGCCTCTTCGACCTGACCACCCTGATCCACCCACGCTCGGCGGCCATCGCCGCAGAG
AGACACCCCGTGAGCAACGGCTCC------GCCCTGGTGGGGCAGGAGCCCCCGCCGCGG
GAGAAGCAGAGGAGAATGAATTTTGTGGCCGACATCAAACATTTCGGGTTGTTTCACAGA
CGGTCCAAACACAGC------GCCGCGGAGCAACAC------GCACACCCGATCTCGTCT
GTTTCGGAAGAGGTGGCTCGGCACCAGGCCGAGGGG---TCCCTGGAGAGGAGCGCTCAG
CTGGAGCCGCGAGGG---CTGGCGGCCCGCGGCGAGCGCAGCATCCCCGGGCTCAGCGAA
CAGTGCGTCCTGGTGGACCACCGGGAGCGCAGCGCGGACAGCCTGCCCGTGCAGGTGGGC
AAGAGGATCTGCGCC---TTCAAACCCGAGAAGGCGGTGGTGGAGGACACAGTCCCCATT
ATCCCCAAGGGGGGG---CGTGCCCGGGAGGAGGACTCCAGCTCCGACTACGACGCCACC
CTCTCCGACACCGTCGCCCACGAAGACTACGTGACCACCAGGTTGTGA
>XM_024566758.3 PREDICTED: Desmodus rotundus transient receptor potential cation channel subfamily C member 4 (TRPC4), mRNA
GAGTGGAAGTTTGCTCGAACAAAGCTCTGGATGAGCTACTTTGAAGAAGGTGGCACCCTG
CCCACGCCCTTCAACGTCATCCCGAGCCCCAAGTCCCTCTGGTACCTGGTCAAGTGGCTA
TGGACACACCTGTGCAAGAAAAAGATGCGAAGGAAGCCCGAGAGCTTCGGAACAATAGGG
AGGCGAGCAGCTGATAATTTGAGACGACACCACCAGTATCAAGAGGTGATGAGGAGCCTG
GTGAAGCGGTACGTGGCCGCGATGATCCGAGACGCCCGCACGGAGGAAGGCCTGACCGAG
GAAAACTTCAAGGAACTGAAGCAAGACATCTCCAGTTTCCGCTTCGAAGTCCTGGGGCTG
CTGAGAGGAAGTAAACTCTCTCCAGTCCAGTCCACTCCGGCCACAAAGGGCTCTTCCTAT
GCCGCGGACCCAGAGGACAGGAGCGAT---GAAGGCCCCGGCAAAGACAAGAAGAAGAAC
TTCAGCCTCTTCGACCTGACCACGCTGATCCACCCGCGCTCCGCAGCCATCGCAGCCGAA
AGGCACACCGTGAGCAACGGCTCG------GCGCTGGTGGGGCAGGAGCCCCCTCCGCGG
GAGAAGCAGAGAAAAATGAACTTCGTGACCGACATCAAACACTTTGGGCTATTCCACAGA
CGATCCAAACACAGT------GCTGTCGAGCAACAT------GCAAACCAGATCCTATCT
GTTTCCGAAGAGGTGGCTCGTCACCAGGCCGAAGGG---TCCCTGGAGAGACACAGTCAG
CTGGAAGCTCGAGGG---CTGGCTTCCCGGGGCGAGCGCAGCATCCCGGGGCTCAGCGAA
CAGTGCGTCCTGGTGGACCACCGCGAGCGGAACACGGACAGCCTGCCCGTGCAGGTGGGC
AAGCGGATCTGCTCC---TTCAAGTCGGAGAAGGCGGTGGTGGAGGACACTGTCCCCATT
ATCCCCAAGGAGAGG---CACGCCCGGGAGGAGGACTCCAGCTCAGACTACGATGCCACC
CTCTCCGACACTGTCGCCCACGAAGATTATGTGACCACCAGGTTGTGA
>XM_037138713.2 PREDICTED: Artibeus jamaicensis transient receptor potential cation channel subfamily C member 4 (TRPC4), transcript variant X2, mRNA
GAGTGGAAGTTCGCTCGAACGAAGCTCTGGATGAGCTACTTTGAAGAAGGTGGCACCCTG
CCCACGCCCTTCAACGTCATCCCCAGCCCCAAGTCCCTCTGGTACCTGGTCAAGTGGATC
TGGACACACCTGTGCAAGAAAAAGATGCGAAGAAAGCCCGAGAGCTTCGGGACGATAGGG
AGGCGAGCGGCTGATAATTTGAGACGACACCACCAGTATCAAGAGGTGATGAGGAGCCTG
GTGAAGCGGTACGTGGCCGCGATGATCCGAGACGCCCGCACGGAGGAGGGTCTGACCGAG
GAGAACTTCAAGGAACTGAAGCAGGACATCTCCAGTTTCCGCTTCGAAGTCCTGGGGTTG
CTAAGAGGAAGCAAACTGTCTCCGGTCCAGCCCGATCCAGCCCCAAAGGGCTGTTCCTAT
TCCGCGGACTCGGAGGACAGGAGTGAC---GAAGGCGCCGGCAGAGACAAGAAGAAGAAC
TTCAGCCTCTTCGACCTGACCACCCTGATCCACCCGCGCTCCGCGGCCATCACGGCCGAA
AGGCACACTGTGAGCAACGGCTCC------GCCCTGCTGGGGCAGGAGCTCCCTCCGCGG
GAGAAGCAGAGGAAAATGAATTTCGTGACCGACATCAAGCACTTCGGCTTATTTCACAGA
CGATCCAAACACAGC------GCTGCCGAGCAACAG---CACACAAACCAGATCGCATCT
GTTTCCGAGGAGGTGGCCCGTCTGCAGGCCGAGGGG---TCCCTGGAGAGAACCGGCCAG
CTGGAAGCTCGGGGG---CTGGCCGCCCGGGGCGAGCGCGGCATCCCCGGGCTCAGCGAA
CAGTGCGTCCTGGTGGACCACCGCGAGCGGAGCACGGACAGCCTGCCCGTGCAGGTGGGC
AGGCGGATCTGCCCC---TTCAAGTCCGAGAAGGCGGTGGTGGAGGACACCGTGCCCATC
ATTCCCAAGGAGAGG---CGCAGCCGGGGGGAGGACTCCAGCTCAGACTACGACGCCGCC
CTCTCCGACACTGTCGCCCGCGAAGATTACGTGACCACCAGGTTGTGA
>XM_045839128.1 PREDICTED: Phyllostomus hastatus transient receptor potential cation channel subfamily C member 4 (TRPC4), transcript variant X4, mRNA
GAGTGGAAGTTCGCGCGGACGAAGCTCTGGATGAGCTACTTCGAGGAAGGCGGCACCCTG
CCCACGCCCTTCAACGTCGTCCCCAGCCCCAAGTCCCTGTGGTACCTGGTCAAGTGGCTC
TGGACCCACCTGTGCAAGAAGAAGATGCGGAGGAAGCCCGAGAGCTTCGGGACCATAGGG
AGGCGAGCGGCTGATAACTTGCGACGACACCACCAGTATCAGGAGGTGATGCGGAGCCTG
GTGAAGCGGTACGTGGCCGCCATGATCCGAGACGCCCGCACCGAGGAAGGCCTGACCGAG
GAGAACTTCAAGGAGCTGAAGCAAGACATCTCCAGCTTCCGCTTCGAGGTGCTGGGGCTG
CTGAGAGGGGGCAAGCTCTCCCCGGCCCAGCCCGCCCCGGCCAGCAGGGGCCGCCCCTGC
CCCGCGGACCCGGAGGAC------------GAGGGCGCCGGCAGGGACAAGAGGAAGAAC
TTCAGCCTCTTCGACCTGACCACGCTGATCCACCCACGCTCCGCCGCCATCGCGGCCGAG
CGGCACCCCGTGAGCAACGGCTCC------GCCCTGCTGGGCCAGGAGCCGCCGCCGCGG
GAGAAGCAGCGGCGCATGCACTTCGTGGCCGACATCAAGCACTTCGGGCTGTTCCACAGG
CGGTCCAGGCACAGCACCGCCGCCGCCGAGCAGCCGCCGCACGGGCACCCCATCGCGTCC
GTGTCCGAGGAGGTGGCCCGCCACCAGGCCGAGGGG---TCCCTGGCCCGGGACGGCCCG
CTGGAGGCGCGAGGGGGGCTGGCCGCCCGGGGCGAGCGCGGCCTCCCGGGGCTCGGCGAA
CAGTGCGTGCTGGTGGACCACCGCGAGCGCGGCGCCGACAGCCTGCCCGCGCAGGTGGGC
AGGCGCCTCTGCCCC---TTCAAGGCGGAGAGGGCGGTGGTGGAGGACACCGTCCCCATC
ATCCCCAGGGGCAGG---CACGCCCGGGGGGAGGACTCCAGCTCGGACTGCGACGCCGCC
CCCTCCGACACGGCCGCCCACGAGGACTACGTGACCACCCGGTTGTGA
>XM_004399897.1 PREDICTED: Odobenus rosmarus divergens transient receptor potential cation channel, subfamily C, member 4 (TRPC4), transcript variant X6, mRNA
GAATGGAAATTCGCTCGAACAAAGCTTTGGATGAGTTATTTCGAAGAAGGAGGTACTCTG
CCTACTCCCTTCAATGTCATCCCAAGCCCCAAGTCTCTCTGGTACCTGATTAAATGGATC
TGGACACACCTGTGCAAGAAAAAGATGAGGAGAAAGCCTGAAAGTTTTGGAACAATAGGG
AGGCGAGCTGCTGATAATTTGAGAAGACATCACCAATATCAAGAGGTTATGAGGAACTTG
GTGAAGCGATACGTTGCCGCAATGATCAGAGATGCCAAAACTGAAGAAGGTCTGACTGAA
GAGAACTTTAAGGAACTAAAGCAAGACATTTCCAGTTTCCGCTTTGAAGTCCTGGGGTTG
CTCCGGGGAAGCAAACTCTCCACCGTGCAGGCGGCTCAGGCCACGAAGGAGTCCTTCAAT
TCAGCCGACTCGGATGAAAAGAGCGATAACGAAGGCAGCAGCAAGGACAAGCGAAAGAAC
TTCAGCCTTTTCGACTTAACCACTCTCATTCACCCGCGATCCGCAGCCATTGCCTCCGAG
AGACACAACATAAGCAACGGCTCC------GCCCTGGTGGTGCAGGAG---CCGCTGAGG
GAGAAGCAGAGAAAAGTGAATTTTGTGACCGATATCAAAAACTTCGGGTTATTTCACAGA
CGAGCAAAACAAAATGCT---GCT---GAGCAAAAT------GCAACCCAAATCTTCTCT
GTTTCAGAAGAAGTTACTCGTCAACAGGCCGAAAGA---CCACTGGAGAGAAATATTCAA
CTGGAATCTCGAGGA---TTAGCTTCGCGGGGTGACTTGAACATCCCGGGTCTCAGTGAA
CAGTGTATATTAGTAGACCACCGAGAAAGGAATACGGACACCCTGGGTTTACAGGTGGGC
AAGAGAGTGTGTTCC---TTCAAGTCGGAGAAGGTGGTGGTGGAGGACACTGTTCCAATC
ATACCAAAGGAGAAG---CATGCAAAGGACGAGGACTCTAGTATAGACTATGATGTAAAC
CTCACAGACACAGTCACCCACGAAGATTACATGACCACACGATTGTGA
>XM_027589178.2 PREDICTED: Zalophus californianus transient receptor potential cation channel subfamily C member 4 (TRPC4), transcript variant X9, mRNA
GAATGGAAATTCGCTCGAACAAAGCTTTGGATGAGTTATTTCGAAGAAGGAGGTACTCTG
CCTACTCCCTTCAATGTCATCCCGAGCCCCAAGTCTCTCTGGTACCTGATTAAATGGATC
TGGACACACCTGTGCAAGAAAAAGATGAGGAGAAAGCCTGAAAGTTTTGGAACAATAGGG
AGGCGAGCTGCTGATAATTTGAGAAGACATCACCAATATCAAGAGGTTATGAGGAACCTG
GTGAAGCGATACGTTGCCGCAATGATCAGAGATGCCAAAACTGAAGAAGGTCTGACTGAA
GAGAACTTTAAGGAACTAAAGCAAGACATTTCCAGTTTCCGCTTTGAAGTCCTGGGGTTG
CTCCGGGGAAGCAAACTCTCCACGGTGCAGGCGGCTCAGGCCACGAAGGAGTCCTTCAAT
TCAGCCGACTCGGATGAAAAGAGCGATAACGAAGGCAGCAGCAAGGACAAGCGAAAGAAC
TTCAGTCTTTTCGACTTAACCACTCTCATTCACCCGCGATCCGCCGCCCTTGCCTCCGAG
AGACACAACATAAGCAACGGCTCC------GCCCTGGTGGTGCAGGAG---CCGCTGAGG
GAGAAGCAGAGAAAAGTGAATTTTGTGACCGATATCAAAAACTTCGGGTTATTTCACAGA
CGAGCAAAACAAAATGCT---GCT---GAGCAAAAT------GCCACCCAAGTCTTCTCT
GTTTCAGAAGAAGTTACTCGTCAACAGGCCGAAAGA---CCGCTGGAGAGAAATATTCAA
CTGGAATCTCGAGGA---TTCGCTTCGCGCGGTGACTTGAACATCCCGGGTCTCAGTGAA
CAGTGTATATTAGTAGACCACCGAGAAAGGAATACGGACACCCTGGGTTTACAGGTGGGC
AAGAGAGTGTGTTCC---TTCAAGTCGGAGAAGGTGGTGGTGGAGGACACTGTTCCAATC
ATACCAAAGGAGAAG---CATGCAAAGGACGAGGACTCTAGTATAGACTATGATGTAAAC
CTCACAGACACAGTCACCCACGAAGATTACATGACCACACGATTGTGA
>XM_032403126.1 PREDICTED: Phoca vitulina transient receptor potential cation channel subfamily C member 4 (TRPC4), transcript variant X7, mRNA
GAATGGAAATTCGCTCGAACAAAGCTTTGGATGAGTTATTTCGAAGAAGGAGGTACTCTG
CCTACTCCCTTCAATGTCATCCCGAGCCCCAAGTCTCTCTGGTACCTGATTAAATGGATC
TGGACACACCTGTGCAAGAAAAAGATGAGGAGAAAGCCTGAAAGTTTTGGAACAATAGGG
AGGCGAGCTGCTGATAATTTGAGAAGACATCACCAATACCAAGAGGTTATGAGGAACCTG
GTGAAGCGATACGTTGCCGCAATGATCAGAGATGCCAAAACTGAAGAAGGTCTGACTGAA
GAGAACTTTAAGGAACTAAAGCAAGACATTTCCAGTTTCCGCTTTGAAGTCCTGGGGTTG
CTCCGGGGAAGCAAACTCTCCACCGTGCAGGCGGCTCAGGCCACGAAGGAGTCCTTCAAT
TCAGCCGACTCGGATGAAAAGAGCGATAACGAAGGCAGCAGCAAGGACAAGCGAAAGAAC
TTCAGCCTTTTCGACTTAACCACTCTGATTCACCCGCGATCCGCCGCCATAGCCTCCGAG
AGACACAACATAAGCAACGGCTCC------GCCCTGGTGGTGCACGAG---CCGGCGAGG
GAGAAGCAGAGAAGAGTGAATTTTGTGACCGATATCAAAAACTTCGGGTTATTTCACAGA
CGATCAAAACAAAATGCT---GCT---GAGCAAAAT------GCAACCCAAATCTTCTCT
GTTTCAGAAGAAGTTACTCGTCAACAGGCCGAAAGA---CCACTGGAGAGAAATATTCAA
CTGGAATCTCGAGGA---TTAGCTTCGCGGGGTGACTTGAACATCCCGGGTCTCAGTGAA
CAGTGTATATTAGTAGACCACCGAGAAAGGAATACGGACACCCTGGGTTTACAGGTGGGC
AAGAGAGTGTGTTCC---TTCAAGTCGGAGAAGGTGGTGGTGGAGGACACTGTTCCAATC
ATACCAAAGGAGAAG---CATGCAAAGGACGAGGACTCTAGTATAGACTATGATGTAAAC
CTCACAGACACAGTCACCCACGAAGATTACGTGACCACAAGATTGTGA
>XM_035003505.1 PREDICTED: Mirounga leonina transient receptor potential cation channel subfamily C member 4 (TRPC4), mRNA
GAATGGAAATTCGCTCGAACAAAGCTTTGGATGAGTTATTTCGAAGAAGGAGGTACTCTG
CCTACTCCCTTCAATGTTATCCCAAGCCCCAAGTCTCTCTGGTACCTGATTAAATGGATC
TGGACACACCTGTGCAAGAAAAAGATGAGGAGAAAGCCTGAAAGTTTTGGAACAATAGGG
AGACGAGCTGCTGATAATTTGAGAAGACATCACCAATATCAAGAGGTTATGAGGAACCTG
GTGAAGCGATACGTTGCCGCAATGATCAGAGATGCCAAAACTGAAGAAGGTCTGACTGAA
GAGAACTTTAAGGAACTAAAGCAAGACATTTCCAGTTTCCGCTTTGAAGTCCTGGGGTTG
CTCCGGGGAAGCAAACTCTCCACGGTGCAGGCGGCTCAGGCCACGAAGGAGTCCTTCAAT
TCCGCCGACTCGGATGAAAAGAGCGACAACGAAGGCAGCAGCAAGGACAAGCGGAAGAAC
TTCAGCCTTTTCGACTTGACCACTCTGATTCACCCGCGATCGGCCGCCATTGCCTCCGAG
AGACACAACGTAAGCAATGGCTCC------GCCCTGGTGGTGCAGGAG---CCGCCGAGG
GAGAAGCAGAGAAGAGTGAATTTTGTGACCGACATCAAAAACTTCGGGTTATTTCACAGA
CGGTCAAAACAAAGTGCT---GCT---GGGCAGAAT------GCAACCCAGATCTTCTCT
GTCTCAGAAGAAGTTACTCGTCAACAGGCCGAAAGG---CCACTGGGGAGAAACATTCAA
CTGGAATCTCGAGGA---TTAGCTTCGCGGGGTGACTTGAACATCCCGGGTCTCAGTGAA
CAGTGTATGTTGGTAGACCACCGAGAAAGGAATACGGACACCCTGGGCTTACAGGTGGGC
AAGAGAGTGTGTTCC---TTCAAGTCGGAGAAGGTGGTGGTGGAGGACACCGTTCCAATC
ATACCAAAGGAGAAG---CATGCAAAGGACGAGGACTCTAGCATAGACTATGATGTAAAC
CTCACAGACGCAGTCGCCCACGAAGATTACGTGACCACAAGATTGTGA
>XM_022520653.1 PREDICTED: Enhydra lutris kenyoni transient receptor potential cation channel subfamily C member 4 (LOC111158553), mRNA
GAATGGAAATTCGCTAGAACAAAGCTTTGGATGAGTTATTTTGAAGAAGGTGGTACTCTG
CCTACTCCCTTCAATGTCATCCCAAGCCCCAAGTCTCTCTGGTACCTGATCAAATGGATA
TGGACACACCTGTGCAAGAAAAAGATGAGGAGAAAGCCTGAAAGTTTTGGAACAATAGGG
AGGCGAGCTGCTGATAATTTGAGAAGACATCACCAATATCAAGAGGTTATGAGGAACCTG
GTAAAGCGATACGTTGCCGCAATGATCAGAGATGCCAAAACTGAAGAAGGGCTGACTGAA
GAGAACTTTAAGGAACTAAAGCAAGACATTTCCAGTTTCCGCTTTGAAGTCCTGGGGTTG
CTACGAGGAAGCAAACTCTCCACAGTGCAGGCGGCTCAGGCCACGAAGGAGTCCTCCAAT
TCGGCCGACTCGGATGAGAAGAGCGATAACGAGGGCAGCAGCAAGGACAAGCGAAAGAAC
TTCAGCCTGTTCGACTTAACCACGCTGATTCACCCGCGATCAGCCGCCATTGCCTCCGAA
AGACACAACATAAGCAACGGCTCG------GCTCTGGTGATGCAGGAG---CCCCCGAGG
GAGAAGCAGAGAAAAGTGAATTTTGTGACCGATATCAAAAACTTCGGGTTATTTCACAGA
CGATCCAAACAAAACGCT---GCT---GAGCAAAAT------GCAAACCAGATCTTCTCT
GTTTCAGAAGAAGTCACTCGTCAACAGGCCGAAAGA---CCAATGGAGAGAAATATTCAA
CTGGAATCTCGAGGG---TTGGCTTCCCGGGGTGACTTGAACATCCCGGGTCTCAGCGAA
CAGTGTATATTAGTAGACCACCGAGAACGGAACACGGACACCCTGGGCTTACAGGTGGGC
AAGAGAGTGTGTTCC---TTCAAGTCGGAGAAGGTGGTGGTGGAGGACACCGTCCCAATC
ATACCAAAGGAGAAG---CATGAGAAGGAAGAAGACTCTAGCATAGACTATGACGGAAAC
CTCACAGACACAGTCAGCCACGAGGATTACGTGACCACCAGGTTGTGA
>XM_045978498.1 PREDICTED: Meles meles transient receptor potential cation channel subfamily C member 4 (TRPC4), transcript variant X4, mRNA
GAATGGAAATTCGCTAGAACAAAGCTTTGGATGAGTTATTTTGAAGAAGGTGGTACTCTG
CCTACTCCCTTCAATGTCATCCCGAGCCCCAAGTCTCTCTGGTACCTGATCAAATGGATA
TGGACACACCTGTGCAAGAAAAAGATGAGGAGAAAGCCTGAAAGTTTTGGAACAATAGGG
AGGCGAGCTGCTGATAATTTGAGAAGACATCACCAATATCAAGAGGTTATGAGGAACCTG
GTAAAGCGATACGTTGCCGCAATGATCAGAGATGCCAAAACTGAAGAAGGGCTGACTGAA
GAGAACTTTAAGGAACTAAAGCAAGACATTTCCAGTTTCCGCTTTGAGGTCCTGGGGTTG
CTACGAGGAAGCAAACTCTCCACAGTACAGGCGGCTCAGGCCACGAAGGAGTCTTCCAAC
TCGGCGGACTCGGATGAGAAGAGCGATAACGAGGGCAGCAGCAAGGACAGGAGAAAGAAC
TTCAGCCTCTTCGACTTAACCACGCTGATTCACCCGCGATCAGCCGCCATTGCCTCGGAA
AGACACAACATAAGCAACGGCTCG------GCCCTGGTGATGCAGGAG---CCCCCGAGG
GAGAAGCAGAGAAAAGTGAATTTTGTGACCGATATCAAAAACTTCGGGTTATTTCACAGA
CGATCCAAACAAAACGCT---GCT---GAGCAAAAT------GCAAACCAAATCTTCTCT
GTTTCAGAAGAAGTCACTCGTCAACAGGCCGAAAGA---CCAATGGAGAGAAATATTCAA
CTGGAATCTCGAGGG---TTGGCTTCCCGGGGTGACTTGAACATCCCCGGCCTCAGTGAA
CAGTGTATATTAGTAGACCACCGAGAACGCAGTACGGACACCCTGGGCTTACAGGTGGGC
AAGAGAGTGTGTTCC---TTCAAGTCGGAGAAGGTGGTGGTGGAAGACACCGTCCCAATC
ATACCCAAGGAGAAG---CATGAGAAGGAAGAAGACTCCAGCATAGACTATGACGGAAAC
CTCACAGACACAGTCAGCCACGAGGATTACGTGACCACCAGATTGTGA
>XM_004779530.3 PREDICTED: Mustela putorius furo transient receptor potential cation channel subfamily C member 4 (TRPC4), mRNA
GAATGGAAATTCGCTAGAACAAAGCTTTGGATGAGTTATTTTGAAGAAGGTGGTACTCTG
CCTACTCCCTTCAATGTCATCCCGAGCCCCAAGTCTCTCTGGTACCTGATCAAATGGATA
TGGACACACCTGTGCAAGAAAAAGATGAGGAGAAAGCCTGAAAGTTTTGGAACAATAGGG
AGGCGAGCTGCTGATAATTTGAGAAGACATCACCAATATCAAGAGGTTATGAGGAACCTG
GTAAAGCGATACGTTGCTGCAATGATCAGAGATGCCAAAACTGAAGAAGGGCTGACTGAA
GAGAACTTTAAGGAACTAAAACAAGACATTTCCAGTTTCCGCTTTGAAGTCCTGGGGTTG
CTACGAGGTAGCAAACTGTCCACAGTACAGGCGGCTCAGGCCACGAAGGAGTCCTCCAAT
TCGGCCGACTCGGATGAGAAGAGCGATAACGAGGGCAGCGGCAGGGACAAGCGAAAGAAC
TTCAGCCTCTTCGACTTAACCACGCTGATCCACCCGCGATCCGCTGCCATTGCCTCCGAA
CGACACAACATAAGCAACGGCTCG------GCCCTGGTGATGCAGGAG---CCCCCCAGG
GAGAAGCAGAGAAAAGTGAATTTTGTGACCGATATCAAAAACTTCGGGTTATTTCACAGA
CGATCCAAACAGAACGCT---GCT---GAGCAAAAT------GCAAACCAAATCTTCTCT
GTTTCAGAAGAGGTCACTCGTCAACAGGCCGAAAGA---CCAATGGAGAGGAGTATTCAA
CTGGAATCTCGAGGG---TTGGCTTCCCGGGGGGACTTGAACATCCCGGGTCTCAGTGAA
CAGTGTATATTAGTAGACCACCGAGAACGGAATACGGACTCCCTGGGCTTACAGGTGGGC
AAGAGAGTGTGTTCC---TTCAAGTCGGAGAAGGTGGTGGTGGAGGACACCGTCCCAATC
ATACCAAAGGAGAAG---CATGAGAAGGAAGAAGACTCTAGCATAGACTATGACGGAAAC
CTCACCGACACAGCCAGCCATGAGGATTACGTGACCACCAGATTGTGA
>XM_044249631.1 PREDICTED: Neovison vison transient receptor potential cation channel subfamily C member 4 (TRPC4), transcript variant X2, mRNA
GAATGGAAATTCGCTAGAACAAAGCTCTGGATGAGTTATTTTGAAGAAGGTGGTACTCTG
CCTACTCCCTTCAATGTCATCCCGAGCCCCAAGTCTCTCTGGTACCTGATCAAATGGATA
TGGACACACCTGTGCAAGAAAAAGATGAGGAGAAAGCCTGAAAGTTTTGGAACAATAGGG
AGGCGAGCTGCTGATAATTTGAGAAGACATCACCAATATCAAGAGGTTATGAGGAACCTG
GTAAAGCGATACGTTGCTGCAATGATCAGAGATGCCAAAACTGAAGAAGGGCTGACTGAA
GAGAACTTTAAGGAACTAAAACAAGACATTTCCAGTTTCCGCTTTGAAGTCCTGGGGTTG
CTACGAGGTAGCAAACTCTCCACAGTACAGGCGGCTCAGGCCACGAAGGAGTCCTCCAAT
TCGGCCGACTCGGATGAGAAGAGCGATAACGAGGGCAGCAGCAAGGACAAGCGAAAGAAC
TTCAGCCTCTTCGACTTAACCACGCTGATCCACCCGCGATCCGCTGCCATTGCCTCCGAA
AGACACAACATAAGCAACGGCTCG------GCCCTGGTGATGCAGGAG---CCCCCGAGG
GAGAAGCAGAGAAAAGTGAATTTTGTGACCGATATCAAAAACTTCGGGTTATTTCACAGA
CGATCCAAACAAAACGCT---GCT---GAGCAAAAT------GCACACCAAATCTTCTCT
GTTTCAGAAGAAGTCACGCGTCAACAGGCCGAAAGA---CCAATGGAGAGGAATATTCAA
CTGGAATCTCGAGGG---TTGGCTTCCCGGGGTGACTTGAACATCCCGGGTCTCAGTGAA
CAGTGTATATTAGTAGACCACCGAGAACGGAATACGGACACCCTGGGCTTACAGGTGGGC
AAGAGAGTGTGTTCC---TTCAAGTCGGAGAAGGTGGTGGTGGAGGACACCGTCCCAATC
ATACCAAAGGAGAAG---CATGAGAAGGAAGAAGACTCTAGCATAGACTATGACGGAAAC
CTCACAGACACAGCCAGCCATGAGGATTACGTGACCACCAGATTGTGA
>XM_008692259.1 PREDICTED: Ursus maritimus transient receptor potential cation channel subfamily C member 4 (TRPC4), transcript variant X2, mRNA
GAATGGAAATTCGCTCGAACAAAGCTTTGGATGAGTTATTTCGAGGAAGGAGGGACTCTG
CCTACTCCCTTCAATGTCATCCCAAGCCCCAAGTCTCTCTGGTACCTGATCAAATGGATA
TGGACACACCTGTGCAAGAAAAAGATGAGAAGAAAGCCTGAAAGTTTTGGAACAATAGGG
AGGCGAGCTGCTGATAATTTGAGAAGACATCACCAATATCAAGAGGTCATGAGGAACCTA
GTGAAGCGATATGTCGCCGCAATGATCAGAGATGCCAAAACTGAGGAAGGTCTGACCGAA
GAGAACTTTAAGGAACTAAAGCAAGACATTTCCAGTTTCCGCTTTGAAGTGCTGGGGTTG
CTACGAGGAAGCAAACTCTCGACAGTGCAGGCGGCTCAGGCCACGAAGGAGTCCTCCAAT
TCCGCCGACTCGGATGAAAAGAGTGACAACGAAGGCAGTAGCAAGGACAAGCGAAAGAAC
TTCAGCCTCTTCGATTTAACCACGCTCATTCACCCCCGATCAGCCGCCATTGCCTCCGAG
AGACACAACATAAGCAACGGCTCG------GCCCTGGTGGTGCAGGAG---CCCCCGAGG
GAGAAGCAGAGAAAAGTGAATTTTGTGACCGATATCAAAAACTTCGGGTTATTTCACAGA
CGATCAAAACAAAATGCT---GCT---GAGCAAAAT------GCAAACCAAATCTTCTCT
GTTTCAGAAGAAGTTACTCGTCAACAGGCCGAAAGA---CCACTGGAGAGAAATATTCAA
CTGGAATCTCGAGGA---TTAGCGTCGCGGGGTGACTTGAACATCCCCGGGCTCAGTGAA
CAGTGTATATTAGTGGACCACCGAGAAAGGAATACGGACACCCTGGGTTTGCAGGTGGGC
AAGAGAGTGTGTTCC---TTCACGTCGGAGAAGGTGGTGGTGGAGGACACTGTGCCAATC
ATACCAAAGGAGAAG---CACGCAAAGGAAGAGGACTCTAGTATAGACTATGATCCCAGC
CTCACAGACACAGTCACCCACGAGGATTACGTCACCACAAGATTGTGA
>XM_025462422.3 PREDICTED: Canis lupus dingo transient receptor potential cation channel subfamily C member 4 (TRPC4), transcript variant X2, mRNA
GAATGGAAATTTGCTCGAACAAAGCTTTGGATGAGTTATTTCGAAGAAGGAGGTACTCTA
CCAACACCTTTCAATGTCATCCCGAGCCCCAAGTCTCTCTGGTACCTAATCAAATGGATC
TGGACACACTTGTGCAAGAAAAAGATGAGAAGAAAGCCTGAAAGTTTTGGAACAATAGGG
AGGCGGGCTGCTGATAATTTGAGGAGACATCACCAATATCAAGAGGTCATGAGGAACCTG
GTGAAGCGATACGTTGCTGCAATGATCAGAGATGCCAAAACTGAAGAAGGTTTGACAGAA
GAGAACTTTAAGGAACTAAAGCAAGACATTTCCAGTTTCCGCTTTGAAGTCCTGGGTTTA
CTACGAGGAAGCAAATTCTCGACGGTACAGTCAGCTCAGGCTTCGAAGGAGCCCTCCAAT
TCCGCCGACTCCGATGAAAAGAGTGATAATGAAGGTAGTAGCAAGGACAAGAGAAAGAAC
TTCAGCCTGTTTGATTTAACCACTCTGATTCACCCCCGATCAGCAGCAATTGCCTCCGAA
AGACACAACATCAGCAATGGCTCT------GCCCTGGTGGTGCAAGAG---CCCCCCAGG
GAGAAGCAGAGAAAAGTGAATTTTGTGACCGATATAAAAAATTTTGGGTTGTTTCATAGA
CGATCAAAACAAAACGCT---GCT---GAGCAAAAT------GCAAACCAAATCTTTTCT
GTTTCAGAAGAAGTTACTCGTCAACAGGCCGAAAGA---CCACTGGAGAGAAATATTCAA
CTGGAATCCCGAGGA---TTGGCTTCACGGGGTGACTTGAACATCCCTGGTCTCAGTGAA
CAATGTATATTAGTGGACCATCGAGAAAGGAATACGGACTGCCTGGGTTTACAGGTGGGC
AAGAGAGTGTGTTCC---TTCAAGTCAGAGAAGGTGGTGGTGGAGGACACTGTTCCCATA
ATACCAAAGGAGAAG---CATGCAAAGGAAGAGGACTCTAGTATAGACTATGATGTGAAC
CTCACAGACACAGTCACCCATGAAGATTATGTGACCACAAGACTGTGA
>XM_007097684.3 PREDICTED: Panthera tigris transient receptor potential cation channel subfamily C member 4 (TRPC4), transcript variant X2, mRNA
GAATGGAAGTTTGCTCGAACAAAGCTTTGGATGAGTTATTTCGAAGAAGGAGGTACTCTG
CCCACTCCCTTCAATGTCATCCCGAGCCCCAAGTCTCTCTGGTACCTGATCAAATGGATA
TGGACACACCTGTGCAAGAAAAAGATGAGAAGAAAGCCTGAAAGTTTTGGAACAATAGGG
AGGCGAGCTGCTGATAATTTGAGAAGACATCACCAGTATCAAGAGGTTATGCGGAACCTG
GTGAAGAGGTATGTTGCCGCAATGATCAGAGATGCCAAAACTGAAGAAGGTCTGACTGAA
GAGAACTTTAAGGAACTAAAGCAAGACATTTCTAGTTTCCGCTTTGAAGTCCTGGGGTTA
CTAAGAGGAAGCAAGCTCTCTACCGTCCAGTCGGCTCAGGCCACAAAGGAGTCCTCCAAC
TCTGCGGACTCGGATGAAAAGAGTGACAACGAAGGCAGTAGCAAAGACAAGAAAAAGAAC
TTCAGCCTTTTCGATTTAACCACCCTGATTCACCCGCGATCGGCAGCGATTGCCTCCGAA
AGACACAACATCAGCAATGGTTCC------GCCCTAGTGGTGCAAGAG---CCCCCAAGA
GAGAAGCAGAGAAAAGTGAACTTTGTGACCGATATCAAAAACTTCGGGTTATTTCACAGA
CGGTCAAAACAAAACTCT---GCC---GAGCAAAAT------GCAAACCAAATCTTCTCT
GTTTCAGAAGAAGTTGCTCGTCAGCAGGCCGAAAGA---CCACTGGAGAGAAATATTCAA
CTGGAATCCCGAGGG---TTAGCTTCGCGGGGTGACTTGAACATCCCTGGTCTCAGTGAA
CAGTGTATCTTAGTAGACCATCGAGAAAGGAATACGGACACCCTGGGTTTACAGGTGGGC
AAGAGAGTGTGTTCC---TTCAAGTCGGAGAAGGTGGTGGTGGAGGACACTGTTCCAATA
ATACCAAAGGAGAAG---CACGCAAAAGAAGAGGACTCCAGTATAGACTATGATGTAAAC
CTCACGGACACAGCCACCCACGAAGATTATGTGACCACAAGATTGTGA
>XM_045474788.1 PREDICTED: Leopardus geoffroyi transient receptor potential cation channel subfamily C member 4 (TRPC4), transcript variant X5, mRNA
GAATGGAAGTTTGCTCGAACAAAGCTTTGGATGAGTTATTTCGAAGAAGGAGGTACTCTG
CCCACTCCCTTCAATGTCATCCCGAGCCCCAAGTCTCTCTGGTACCTGATCAAATGGATA
TGGACACACCTGTGCAAGAAAAAGATGAGAAGAAAGCCTGAAAGTTTTGGAACAATAGGG
AGGCGAGCTGCTGATAATTTGAGAAGACATCACCAGTATCAAGAGGTTATGCGGAACCTG
GTGAAGAGGTATGTTGCCGCAATGATCAGAGATGCCAAAACTGAAGAAGGTCTGACTGAA
GAGAACTTTAAGGAACTAAAGCAAGACATTTCTAGTTTCCGCTTTGAAGTCCTGGGGTTA
CTAAGAGGAAGCAAGCTCTCTACCGTCCAGTCGGCTCAGGCCACAAAGGAGTCCTCCAAC
TCTGCGGACTCGGATGAAAAGAGTGACAACGAAGGCAGTAGCAAAGACAAGAAAAAGAAC
TTCAGCCTTTTCGATTTAACCACCCTGATTCACCCGCGATCGGCAGCGATTGCCTCCGAA
AGACAC---ATCAGCAATGGCTCC------GCCCTAGTGGTGCAAGAG---CCCCCAAGA
GAGAAGCAGAGAAAAGTGAACTTTGTGACCGATATCAAAAACTTCGGGTTATTTCACAGA
CGGTCGAAACAAAACGCT---GCT---GAGCAAAAT------GCAAACCAAATCTTCTCT
GTTTCAGAAGAAGTTGCTCGTCAGCAGGCCGAAAGA---CCACTGGAGAGAAACATTCAA
CTGGAATCCCGAGGG---TTAGCTTCGCGAGGTGACTTGAACATCCCTGGTCTCAGTGAA
CAGTGTATCTTAGTAGACCATCGAGAAAGGAACACAGACACCCTGGGTTTACAGGTGGGC
AAGAGAGTGTGTTCC---TTCAAGTCGGAGAAGGTGGTGGTGGAGGACACTGTTCCAATA
ATACCAAAGGAGAAG---CACGCAAAGGAAGAGGACTCCAGTATAGACTACGATGGAAAC
CTCACGGACACAGCCACCCACGAAGATTATGTGACCACAAGATTGTGA
>XM_029938602.1 PREDICTED: Suricata suricatta transient receptor potential cation channel subfamily C member 4 (TRPC4), transcript variant X6, mRNA
GAATGGAAATTCGCTCGCACAAAGCTTTGGATGAGTTATTTCGAAGAAGGAGGTACTCTG
CCCACTCCCTTCAATGTCATCCCGAGCCCCAAGTCTCTCTGGTACCTGATCAAATGGATA
TGGACACACCTGTGCAAGAAAAAGATGAGAAGAAAGCCTGAAAGTTTTGGAACAATAGGG
AGGCGAGCTGCTGATAATTTGAGAAGACATCACCAATATCAAGAGGTCATGCGGAACCTG
GTGAAGCGGTATGTCGCAGCGATGATCAGAGATGCCAAAACTGAAGAAGGTCTGACTGAA
GAGAACTTTAAGGAACTAAAGCAAGACATTTCTAGTTTCCGCTTTGAAGTTCTGGGGTTA
CTAAGAGGAAGCAAACTGTCTACGGTGCAGTCAGCTCAGGCCACAAAGGAGTCCTCCAAC
TCAGCGGACTCAGATGAAAAGAGTGACAATGAAGGCAGTAGCAAGGACAAGAAAAAGAAC
TTCAGCCTCTTCGATCTAACCACTCTGATTCACCCACGATCAGCAGCGATTGCCTGCGAA
AGACACAACATCAGCAATGGCTCT------GCCCTAGTAGTTCAAGAG---CCCCCAAGA
GAGAAGCAGAGAAAAGTGAATTTTGTAACCGATATCAAAAACTTCGGGTTATTTCACAGG
CGGTCAAAACAAAATGCT---GCT---GAACAAAAT------GCAAACCCAATCTTCTCT
GTTTCAGAAGAAGTTGCTCGTCAACAGGCAGTAAGA---CCACTGGAGAGAAATATTCAA
CTGGAATCTCGAGGG---TTAGCTTCCCGGGGTGACTTGAACATCCCCGGTCTCAGTGAA
CAATGTATATTAGTAGACCATCGAGAAAGGAATACGGACACGCTGGGTTTACAGGTGGGC
AAAAGAGTGTGTTCC---TTCAAGTCGGAGAAGGTGGTGGTGGAGGACACTGTTCCAATA
ATACCAAAGGAGAAG---CACGCAAAGGAGGAGGACTCCAGTATAGACTATGATGTGAAC
CTCACGGACACAGTCACCCACGAAGATTATGTGACCACAAGATTGTGA
>XM_039253649.1 PREDICTED: Hyaena hyaena transient receptor potential cation channel subfamily C member 4 (TRPC4), transcript variant X6, mRNA
GAATGGAAATTCGCACGCACAAAGCTTTGGATGAGTTATTTCGAAGAAGGAGGCACTCTG
CCCACTCCCTTCAATGTCATCCCGAGCCCCAAGTCCCTCTGGTACCTGATCAAATGGATA
TGGACGCACCTGTGCAAGAAAAAGATGAGAAGAAAGCCTGAAAGTTTTGGAACGATAGGG
AGGCGAGCGGCCGATAATTTGAGAAGACATCACCAATATCAAGATGTCATGCGGAACCTG
GTGAAGCGGTATGTTGCTGCAATGATCAGAGATGCCAAAACTGAAGAAGGTCTGACTGAA
GAGAACTTTAAGGAACTAAAGCAAGACATTTCTAGTTTCCGCTTTGAAGTCCTGGGGTTA
CTAAGAGGAAGCAAACTGTCTACGGTGCAGTCGGCTCAGGCCACAAAGGAATCCTCCAAC
TCAGCGGACTCAGATGAAAAGAGTGACAACGAAGGCAGTAGCAAGGACAAGAAAAAGAAC
TTCAGCCTCTTCGATCTAACCACTCTGATTCACCCGCGATCAGCAGCGATTGCCTGCGAA
AGACACAATATCAGTAATGGCTCT------GCCTTAGTGGTGCAAGAG---CCCCCAAGA
GAGAAGCAGAGAAAAGTGAATTTTGTGACCGATATCAAAAACTTTGGGCTGTTTCACAGA
CGGTCAAAACAAAATGCT---GCT---GAGCAAAAT------GCAAACCCAATCTTCTCT
GTTTCAGAAGAAGTTGCTCGTCAACAGGCAGAAAGA---CCACTGGAGAGAAATATTCAA
CTGGAATCTCGAGGG---TTAGCTTCGCGGGGTGACTTGAACATCCCTGGTCTCAGTGAA
CAATGTATATTAGTAGATCATCGAGAAAGGAATACGGACACCCTGGGTTTACAGGTGAGC
AAGAGAGTGTGTTCC---TTCAAGTCGGAGAAAGTGGTGGTGGAGGACACCGTTCCAATA
ATACCAAAGGAGAAG---CATGCGAAGGAAGAGGACTCCTGTATAGACTATGATGTGAAC
CTCACGGACACAGTCACCCACGAAGATTATGTGACCACAAGATTGTGA
>XM_006734013.2 PREDICTED: Leptonychotes weddellii transient receptor potential cation channel subfamily C member 4 (TRPC4), transcript variant X3, mRNA
GAATGGAAATTCGCTCGAACAAAGCTTTGGATGAGTTATTTCGAAGAAGGAGGTACTCTG
CCTACTCCCTTCAATGTCATCCCAAGCCCCAAGTCTCTCTGGTACCTGATTAAATGGATC
TGGACACACCTGTGCAAGAAAAAGATGAGGAGAAAGCCTGAAAGTTTTGGAACAATAGGG
AGGCGAGCTGCTGATAATTTGAGAAGACATCACCAATATCAAGAGGTTATGAGGAACCTG
GTGAAGCGATACGTTGCCGCAATGATCAGAGATGCCAAAACTGAAGAAGGTCTGACTGAA
GAGAACTTTAAGGAACTAAAGCAAGACATTTCCAGTTTCCGCTTTGAAGTCCTGGGCTTG
CTCCGGGGAAGCAAACTCTCCACCGTGCAGGCGGCTCAGGCCATGAAAGAGTCCTTCAAT
TCCGCCGACTCGGATGAAAAGAGCGATAACGAAGGCAGCAGCAAGGACAAGCGAAAGAAC
TTCAGCCTTTTCGACTTAACCACTCTGATTCACCCGCGATCCGCCGCCATTGCCTCCGAG
AGACACAACGTAAGCAATGGCTCC------GCCCTGGTGGTGCAGGAG---CCGCCGAGG
GAGAAGCAGAGAAAAGTGAATTTTGTGACCGATATCAAAAACTTCGGGTTATTTCACAGA
CGATCAAAACAAAATGCT---GCT---GAGCAAAAT------GCAACCCAAATCTTCTCT
GTCTCAGAAGAAGTTACTCGTCAACAGGCCGAAAGA---CCACTGGAGAGAAATATTCAA
CTGGAATCTCGAGGA---TTAGCTTCGCGGGGTGACTTGAACATCCCGGGTCTCAGTGAA
CAGTGTATATTAGTAGACCACCGAGAAAGGAATACGGACACCCTGGGTTTACAGGTGGGC
AAGAGAGTGTGTTCC---TTCAAGTCGGAGAAGGTGGTGGTGGAGGACACTGTTCCAATC
ATACCAAAGGAGAAG---CATGCAAAGGACGAGGACTCTAGCATAGACTATGATGTAAAC
CTCACAGACACAGTCACCCACGAAGATTACGTGACCACAAGATTGTGA
>XM_034665085.1 PREDICTED: Ailuropoda melanoleuca transient receptor potential cation channel subfamily C member 4 (TRPC4), transcript variant X2, mRNA
GAATGGAAATTCGCTCGAACAAAGCTTTGGATGAGTTATTTCGAAGAAGGAGGGACTCTG
CCTACTCCCTTCAATGTCATCCCAAGCCCCAAGTCTCTCTGGTACCTGATCAAATGGATA
TGGACGCACCTGTGCAAGAAAAAGATGAGAAGAAAGCCTGAAAGTTTTGGAACAATAGGG
AGGCGAGCTGCTGATAATTTGAGAAGACATCACCAATATCAAGAGGTCATGAGGAACCTA
GTAAAACGATACGTTGCCGCAATGATCAGAGACGCCAAAACTGAAGAAGGTTTGACCGAA
GAGAACTTTAAGGAACTAAAGCAAGACATTTCCAGTTTCCGCTTTGAAGTGCTGGGGTTG
CTACGAGGAAGCAAACTCTCGACAGAGCAGGCGGCTCAGGCCTCGAAGGAGTCCTCCAAT
TCAGCCGACTCGGATGAAAAGAGTGACAACGAAGGCAGTAGCAAGGACAGGCGAAAGAAC
TTCAGTCTCTTCGATTTAACCACGCTCATTCACCCCCGATCAGCCGCCATAGCCTCCGAG
AGACACAACATAAGCAACGGCTCG------GCCCTGGTGGTGCAGGAG---CCCCCGAGG
GAGAAGCAGAGAAAAGTGAATTTTGTGACCGATATCAAAAACTTCGGGTTATTTCACAGA
CGATCAAAACAAAATGCT---GCT---GAGCACAAT------GCAAACCAAATCTTCTCT
GTTTCAGAAGAAGTTACTCGTCAACAGGCCGAGAGA---CCACTGGAGAGAAATATTCAA
CTGGAATCTCGAGGA---TTAGCGTCGCGGGGTGACTTGAACATCCCCGGGCTCAGTGAA
CAGTGTATATTAGTGGACCACCGAGAAAGGAACACGGACACCCTGGGTTTGCAGGTGGGC
AAGAGAGTGTGTTCC---TTCACGTCGGAGAAGGTGGTGGTGGAGGACACTGTGCCAATC
ATACCAAAGGAGAAG---CACGCAAAGGAAGAGGACCCTAGTATAGACTATGAGGCCAAC
CTCACAGACACAGTCACCCACGAGGATTACGTCACCACGAGATTGTGA
>XM_006501296.4 PREDICTED: Mus musculus transient receptor potential cation channel, subfamily C, member 4 (Trpc4), transcript variant X1, mRNA
GAATGGAAATTTGCTCGAACAAAGCTTTGGATGAGCTACTTTGAAGAAGGAGGTACCCTG
CCTACACCTTTCAATGTCATCCCAAGCCCCAAGTCCCTGTGGTACCTGGTCAAGTGGATA
TGGACACACTTATGTAAGAAAAAAATGAGAAGGAAGCCAGAAAGCTTCGGGACAATTGGG
CGGCGTGCTGCTGATAACTTGAGAAGACATCACCAATACCAAGAGGTGATGAGGAACCTG
GTGAAGCGGTACGTGGCAGCCATGATCAGAGAGGCAAAAACCGAAGAAGGCTTGACGGAG
GAGAATGTTAAGGAACTAAAGCAAGACATTTCTAGCTTCCGCTTCGAAGTTCTGGGATTG
CTCAGAGGAAGCAAGCTCTCTACAATACAGTCAGCCAACGCGGCGAGTTCA---------
---GCGGACTCCGACGAGAAGAGCCAGAGCGAAGGTAATGGCAAGGACAAGAGAAAGAAT
CTCAGCCTCTTTGATTTAACCACTCTGATCCACCCGCGGTCGGCAGCCATTGCCTCCGAG
AGACATAACCTAAGCAATGGTTCC------GCCCTGGTGGTGCAGGAG---CCGCCCAGG
GAGAAGCAGAGGAAAGTGAATTTTGTGGCTGATATCAAAAACTTCGGGTTATTTCATAGA
CGGTCAAAACAAAATGCT---GCT---GAGCAAAAC------GCAAACCAAATCTTCTCT
GTTTCAGAAGAAATTACTCGTCAACAGGCGGCAGGA---GCACTTGAGCGAAATATCGAA
CTGGAATCCAAAGGA---TTAGCTTCACGGGGTGACCGCAGCATTCCTGGTCTCAATGAA
CAGTGTGTGCTAGTAGACCATAGAGAAAGGAATACGGACACTTTGGGTTTACAGGTAGGC
AAGAGAGTGTGCTCCACCTTCAAGTCGGAGAAGGTGGTGGTGGAAGACACCGTCCCTATT
ATACCAAAGGAGAAA---CACGCCCACGAGGAGGACTCGAGCATAGACTATGACTTAAGC
CCCACGGACACAGCTGCCCACGAAGATTATGTGACCACAAGATTGTGA
>XM_039103272.2 PREDICTED: Rattus norvegicus transient receptor potential cation channel, subfamily C, member 4 (Trpc4), transcript variant X4, mRNA
GAGTGGAAATTTGCTCGAACAAAGCTTTGGATGAGCTACTTTGAAGAAGGGGGTACCCTG
CCTACACCTTTCAATGTCATCCCAAGCCCCAAGTCCCTGTGGTACCTGGTCAAGTGGATA
TGGACGCACTTATGTAAGAAAAAGATGAGAAGAAAGCCAGAAAGCTTTGGGACAATTGGG
CGGCGTGCTGCTGATAACTTGAGAAGGCATCACCAATACCAAGAGGTGATGAGGAATCTG
GTGAAGCGGTACGTGGCAGCCATGATCAGAGAGGCAAAAACTGAAGAAGGCTTGACAGAG
GAGAATGTTAAGGAACTAAAGCAAGACATTTCTAGCTTCCGCTTCGAAGTTCTGGGATTG
CTCCGGGGAAGCAAGCTCTCAACAATACAGTCAGCCAACGCAGCGAGTTCAGCCAGC---
TCCGCGGACTCCGATGAGAAGAGCCACAGCGAAGGTAATGGCAAGGACAAGAGAAAGAAT
CTCAGCCTCTTTGATTTAACCACTCTGATCCACCCGCGGTCGGCAGTCATTGCCTCCGAG
AGACATAACCTAAGCAATGGTTCT------GCCCTGGTGGTGCAGGAG---CCGCCCAGG
GAGAAGCAGAGGAAAGTGAATTTTGTGGCTGATATCAAAAACTTCGGGTTATTTCATAGA
CGGTCAAAGCAAAATGCT---GCT---GAGCAAAAC------GCAAACCAAATCTTCTCT
GTTTCAGAAGAAATTACTCGTCAACAGGCGGCAGGA---GCACTTGAGAGAAATATCCAA
CTGGAATCCCAAGGA---TTAGCTTCACGGGGTGACCGCAGCATTCCTGGTCTCAATGAA
CAGTGTGTGCTAGTAGACCATAGAGAAAGGAATACGGACACTTTGGGTTTACAGGTAGGC
AAGAGAGTGTGCTCCTCCTTCAAGTCGGAGAAGGTGGTGGTGGAAGACACCGTCCCTATT
ATACCAAAGGAGAAA---CACGCCCAGGAGGAGGACTCAAGCATAGATTATGATTTAAGC
CCCACGGACACAGTTGCCCATGAAGATTATGTGACCACGAGATTGTGA
>XM_010810662.4 PREDICTED: Bos taurus transient receptor potential cation channel subfamily C member 4 (TRPC4), transcript variant X6, mRNA
GAATGGAAATTTGCTAGAACAAAGCTTTGGATGAGTTATTTTGAAGAAGGAGGTACCCTT
CCTACCCCCTTCAATGTCATCCCGAGCCCCAAGTCTCTCTGGTACCTGATCAAATGGATA
TGGACACACCTGTGCAAGAAAAAGATGAGAAGAAAGCCAGAAAGTTTTGGAACGATAGGG
AGGCGAGCTGCTGATAATTTGAGAAGACATCACCAATATCAAGAAGTTATGCGGAACCTG
GTAAAGCGATACGTTGCCGCAATGATTAGAGATGCCAAAACTGAGGAAGGTCTGACAGAG
GAGAACTTTAAGGAACTCAAGCAAGACATTTCTAGCTTCCGCTTTGAAGTCCTGGGGTTA
TTAAGAGGAAGCAAACTCTCCACGGTCCAGTCTGCCCAGGGCACCAAGGAGTCTTCTAAC
TCCGCAGACTCGGATGAAAAGAGTGATAACGAAGGTAGCAGCAAGGACAAGAAAAAGAAC
TTCAGCCTCTTCGACCTGACCACCCTCATTCACCCGCGGTCGGCGGCAATTGCCGCTGAA
AGACACACCATCAGCAATGGCTCC------GCCCTCGTGGTGCAGGAG---CCCCCGAGG
GAGAAGCAGAGAAAAGTGAATTTTGTGACCGATATCAGACACTTTGGATTGTTTCACAGA
CGATCGAAACAACACGCC---GCCGCCGAGCAAAAC------GCAAACCAGATCTTCTCC
GTTTCAGAAGGGGTGGCCCGCCAACAAGCTGAAGGA---CCCCTGGAGAGGAGCATCCAG
CTGGAGTCCCGAACT---CTAGCTTCACGGGGTGACTTGAACATTCCGGGGCTCAGCGAA
CAGTGTATATTGGTAGATCATCGAGAAAGAAATACAGACTCCCTTGGTGTACAGGTGAGC
AAGAGAGTGTGTTCA---TTCAAGTCAGAGAAGGTGGTGGTGGAGGACACGGTTCCCATC
ATACCAAAGGAGAAGAAACACGCGAAAGAGGAGGACTCGAGTGCAGACTATGATGCAAAC
CTCACAGACACCATCACCCACGAAGACTATGTGACCACAAGGTTGTGA
>XM_063232143.1 PREDICTED: Cavia porcellus transient receptor potential cation channel subfamily C member 4 (Trpc4), transcript variant X3, mRNA
GAGTGGAAATTTGCTCGAACAAAGCTCTGGATGAGCTACTTTGAAGAAGGAGGAACTCTG
CCCACTCCCTTCAATGTCATCCCCAGTCCCAAGTCTCTGTGGTACCTGATCAAATGGATA
TGGACCCATCTGTGCAAGAAAAAGATGAGAAGAAAGCCAGAAAGTTTTGGAACAATAGGG
AGGCGAGCTGCTGATAATCTGAGAAGACATCACCAATATCAAGAAGTTATGAGGAACCTG
GTGAAGCGCTATGTCGCAGCGATGATTAGAGATGCTAAAACAGAAGAAGGCCTGACAGAA
GAGAATTTTAAGGAACTAAAGCAAGACATTTCTAGTTTCCGCTTTGAAGTTCTGGGCTTA
CTCCGAGGGAGCAAACTCTCCACCGCACAAGGTGCAAGTGCCACCAAGGAGTCTTCGAAT
CCAGCAGACTCAGACGAAAAGAGTGATAACGAAGGTAATAGCAAGGACAAGAAAAAGCAT
TTCAGCCTTTTTGATTTAACCACTCTGATCCATCCGAGGTCAGCAGCCATTGCCTCCGAG
AGACATAACATGAGCAATGGCTCC------GCCTTGGTGGTGCAGGAG---CTGCCGAGG
GAGAAGCAAAGGAAAGTGAATTTTGTAGCCGATATCAAAAACTTCGGGTTGTTTCATAGA
CGATCAAAACAAAACGCT---GCT---GAGCAAAAC------GCAAACCCAATCTTCTCT
GTTTCAGAAGAAGTTGCTCGTCAACAGGCTGCGGGA---CCACTTGGGAGAAATATTCAG
CTGGAGTCCCGAGGA---TTAGCCACACGGGGTGACCTGAGCATTCCCGGTCTCAGTGAA
CAGTGTGTGTTAGTAGACCATAAAGAAAGGAATACGGACACACTGGGTTTGCAGGTAGGC
AAGAGAGTGTGTTCG---TTCAAGTCAGAGAAGGTGGTGGTGGAGGACACTGTGCCCATC
ATACCAAAGGAGAGA---CACGACAAGGACGAGGACTCCAGTACAGACTACGACTTAACC
CCCACAGACACAGGGGCCCACGAGGACTACGTGACCACAAGATTGTGA
>XM_035437015.1 PREDICTED: Cricetulus griseus transient receptor potential cation channel subfamily C member 4 (Trpc4), transcript variant X6, mRNA
GAATGGAAATTTGCTCGAACAAAGCTTTGGATGAGCTACTTTGAAGAAGGAGGCACCTTG
CCTACGCCTTTCAATGTCATCCCAAGCCCTAAATCCCTGTGGTACCTGGTTAAATGGATA
TGGACCCATCTGTGTAAGAAAAAGATGAGAAGGAAGCCAGAAAGCTTCGGAACAATTGGG
CGGCGAGCTGCTGATAACCTGAGAAGACACCACCAATATCAAGAGGTGATGAGGAACCTG
GTGAAGCGATACGTGGCTGCCATGATCAGAGAGGCAAAAACCGAGGAAGGCCTGACTGAG
GAGAATGTCAAGGAACTAAAGCAAGACATTTCTAGCTTCCGCTTTGAAGTTCTGGGATTG
CTCCGAGGAAGCAAGCTCTCCACAATACAGTCAGCCAATGCGGCGAGTCCG---------
---GCAGACTCCGATGAAAAGAGCCATAGCGAAGGTAATAGCAAGGACAAGAAAAAGAAT
CTCAGCCTCTTTGATTTAACCACTCTGATCCACCCGAGGTCAGCAGCCATTGCCTCCGAG
AGACATAACATAAGCAATGGTTCC------GCCCTGGTGGTGCAGGAG---CCGCCAAGG
GAGAAGCAGAGAAAAGTGAATTTTGTGGCTGATATCAAAAACTTCGGGTTATTTCATAGA
CGGTCAAAACAAAATGCT---GCT---GAGCAAAAC------GCAAACCAAATCTTCTCT
GTTTCAGAAGAAATTACTCGTCAACAGGCGGCAGGA---CCACTTGAGAGAAATATCCAA
CTGGAATCCCAAGGA---TTAGCTTCACGGGGTGACCTCAGCATTCCTGGTCTCAATGAA
CAGTGTGTGCTAGTAGACCATAGAGAAAGGAATACGGACACTTTGGGTTTACAGGTAGGC
AAGAGAGTGTGCTCC---TTCAAGTCAGAGAAGGTGGTGGTGGAAGACACTGTCCCTATC
ATACCAAAGGAGAAG---CATGCCCAAGAGGAGGACTCAAGCATAGACTATGATTTAAGC
CCCACGGACACAACAGCCCATGAAGATTATGTGACCACAAGATTGTGA
>XM_060394394.1 PREDICTED: Ovis aries transient receptor potential cation channel subfamily C member 4 (TRPC4), transcript variant X9, mRNA
GAATGGAAATTTGCTAGAACAAAGCTTTGGATGAGTTATTTTGAAGAAGGAGGTACCCTT
CCTACCCCCTTCAATGTCATCCCAAGCCCCAAGTCTCTCTGGTACCTGATCAAATGGATA
TGGACACACCTGTGCAAGAAAAAGATGAGAAGAAAGCCAGAAAGTTTTGGAACAATAGGG
AGGCGAGCTGCTGATAATTTGAGAAGACATCACCAGTATCAAGAAGTTATGAGGAACCTG
GTAAAGCGATACGTTGCCGCAATGATTAGAGATGCCAAAACTGAGGAAGGTTTGACAGAG
GAGAACTTTAAGGAACTCAAGCAAGACATTTCTAGCTTCCGCTTTGAAGTCCTGGGGTTA
TTAAGAGGAAGCAAACTCTCCACGGTCCAGTCTGCCCAGGGCACGAAGGAGTCTTCTAAC
TCTGCAGACTCGGATGAAAAGAGTGATAACGAGGGTAGCAGCAAGGACAAGAAAAAGAAC
TTCAGCCTCTTCGACCTGACCACCCTCATTCACCCGCGGTCGGCGGCAATTGCCGCGGAA
CGACACACCATCAGCAACGGCTCC------GCCCTCGTGGTGCAGGAG---CCCCCGAGG
GAGAAGCAGAGAAAAGTGAATTTTGTGACGGATATCAGACACTTTGGGTTGTTTCACAGA
CGATCGAAACAACACGCC---GCCGCCGAGCGAAAT------GCAAACCAGATCTTCTCC
GTTTCAGAAGGGGTGGCCCGTCAACAAGCTGAAGGA---CCCCTGGAGAGGAGCATCCAG
CTGGAGTCCCGAGCT---CTAGCTTCACGGGGTGACTTGAACATCCCGGGGCTCAGCGAA
CAGTGTATATTGGTAGATCATCGAGAAAGAAATACAGACTCCCTGGGTGTACAGGTGAGC
AAGAGAGTGTGTTCA---TTCAAGTCAGAGAAGGTGGTGGTGGAGGACACGGTTCCCATC
ATACCAAAGGAGAAGAAACACGCGAAAGAGGAGGACTCGAGTGTAGACTATGATGCAAAC
CTCACAGACACCGTCACCCACGAAGACTATGTGACCACAAGGTTGTGA
>XM_004631102.3 PREDICTED: Octodon degus transient receptor potential cation channel subfamily C member 4 (Trpc4), mRNA
GAATGGAAATTTGCTCGAACGAAGCTCTGGATGAGCTATTTTGAAGAAGGCGGTACTCTG
CCCACCCCCTTCAATGTCATCCCCAGCCCCAAGTCTCTCTGGTACCTGATCAAGTGGATA
TGGACCCATCTGTGTAAGAAAAAGATGAGGAGAAAGCCAGAAAGTTTTGGAACAATAGGG
AGGCGAGCTGCTGATAATTTGAGAAGACATCACCAATATCAAGAAGTTATGAGGAACCTG
GTGAAGCGCTACGTGGCAGCCATGATCAGAGATGCTAAAACTGAAGAAGGCCTGACAGAG
GAGAATTTTAAGGAACTGAAGCAAGACATTTCTAGCTTCCGCTTTGAAGTTCTGGGCTTG
CTCCGAGGAAGCCAGCTCTGCTCCGCACCGTCTGCGAGCGCCACCAAGGAGTCCTCGAAT
TCCGCGGACTCAGACGAGAAGAGTGACAATGAAGGTAATGGCAAGGACAAGAAAAAGCAG
TTCAGCCTTTTTGATTTAACCACCCTGATCCACCCGAGGTCAGCAGCCATTGCCTCCGAG
AGACAGAGCCTAAGCAACGGCTCCGCGCTGGCGCTGGCGGTGCGCGAG---CCGCCCAGG
GAGAAGCAGAGGAGAGTGAATTTTGTAGCTGATATCAAAAACTTCGGGTTGTTTCATAGA
CGATCAAAACAAAACGCT---GCT---GCGCAAAAC------GCAAACCCAATCTTCTCT
GTTTCAGAAGAAGTTGCTCGTCAACAGGCCGCGGGA---CCACTTGAGAGAAATATTCAG
CTGGAGTCCCGAGGA---TTAGCTTCACGGGGCGACCTGAGCATCCCCGGTCTCAGTGAA
CAGTGTGTGTTAGTAGACCATAAAGAAAGGAATGCGGACACACTGGGCTTGCAGGTAGGC
AAGAGAGTGTGTTCG---TTCAAGTCAGACAAGGTGGTGGTGGAGGACACTGTGCCCATC
ATACCAAAGGAGAAG---CACGAGAAGGACGAGGACTCCAGCACAGACTATGACTTAAGC
CTCCCAGACACAGTCGCCCACGACGACTATGTGACAACCAGACTGTGA
>XM_045155287.1 PREDICTED: Jaculus jaculus transient receptor potential cation channel subfamily C member 4 (Trpc4), transcript variant X5, mRNA
GAGTGGAAATTTGCTCGAACCAAGCTCTGGATGAGCTATTTTGAAGAAGGAGGTACTCTG
CCTACCCCATTCAACGTCATCCCAAGCCCAAAGTCCCTCTGGTATCTGATCAAGTGGTTA
TGGACACACCTGTGCAAGAAAAAGATGAGAAGAAAGCCAGAAAGCTTTGGAACCATAGGG
AGACGGGCTGCTGACAATTTACGACGACATCACCAGTATCAAGAAGTGATGAGGAACCTG
GTGAAGCGGTACGTGGCAGCCATGATCAGAGATGCAAAGACTGAGGAAGGCTTGACTGAA
GAGAACTTTAAGGAGCTAAAGCAAGACATTTCTAGTTTCCGCTTCGAAGTTCTGGGTTTA
CTCCGCGGAAGCAAGCTCTCTACAATCCAGGCAGCCAATGCCACG------------AAC
TCCGCCGACTCCGAC---AAGAGTGATAGCGAAGGTAATAGCAAGGACAAGAAAAAGAAT
CTCAGCCTTTTTGATTTAACCACCCTGATTCACCCGAGGTCAGCAGCAATTGCCTCCGAG
AGACATAACATAAGCAATGGCTCC------GCCCTGGTGGTGCAGGAG---CCACCCAGG
GAGAAGCAGAGGAAAGTGAATTTTGTGGCTGATATCAAAAACTTCGGGTTGTTTCATAGA
CGATCGAAACAAAACACT---GCT---GAGCAAAAT------GCAAACCAAATCTTCTCT
GTTTCAGAAGAAGTTGCTCGTCAACAGGCGGCAGGA---CCACTTGAGAGAAATATCCAA
CTGGAATCCAGAGGA---TTAGCCACACGGGGTGACCTGGGCATCCCTGGTCTCAGTGAA
CAGTGTGTGTTAGTAGACCATAGAGAAAGGAACACGGACTCCTTGGGTTTCCAGGTAGGC
AAGAGAGTGTCCTCG---TTCGAGTCAGACAAGGTGGTGGTGGAGGACACTGTCCCCATG
ATTCCAAAGGAGAAG---TACTCTAAGGACGAGGGTTCCAGCATAGACTATGACTCCAGC
CTCAACGAC------AGCCATGAAGATTATGTGACCACCAGATTGTGA
>XM_021251590.1 PREDICTED: Heterocephalus glaber transient receptor potential cation channel subfamily C member 4 (Trpc4), transcript variant X4, mRNA
GAATGGAAATTTGCTCGAACAAAGCTCTGGATGAGTTACTTTGAAGAAGGAGGTACCCTC
CCCACTCCCTTCAATGTCATTCCAAGCCCCAAGTCTCTCTGGTACCTGATCAAATGGATA
TGGACTCATCTGTGCAAGAAAAAGATGAGAAGAAAGCCAGAAAGTTTTGGAACAATAGGG
AGGCGAGCTGCTGATAATCTGAGAAGACATCACCAATATCAAGAGGTAATGAGGAATCTG
GTGAAGCGCTATGTGGCAGCCATGATTAGAGATGCTAAAACTGAAGAAGGCCTGACCGAA
GAGAATTTTAAGGAACTAAAGCAAGACATTTCTAGCTTCCGCTTTGAAGTTCTGGGATTA
CTCAAAGGAAGCAAATTTTCTACCACACAATCTGCAAATGCCACCAAGGAGTCTTCGAAT
TCAGCAGACTCAGATGAAAAGAGTGATAACGAAGGTAATGGCAAGGACAAGAAAAGGCAT
TTCAGCCTTTTTGATTTAACCACTCTGATCCATCCGAGGTCAGCAGCCATTGCCTCTGAG
AGACATAACATAAGCAATGGCTCC------GCCCTGGTGGTGCAGGAG---CCACCAAGG
GAGAAGCAGAGAAAAGTGAATTTTGTAGCTGATATCAAAAACTTCGGGTTGTTTCATAGA
CGATCAAAACAAAACGCT---GCT---GAGCAAAAC------GCAAACCAAATCTTCTCT
GTTTCAGAAGAAGTTGCTCGTCAAAAGGCTGCAGGA---CCACTTGAGAGAAATATTCAG
CTGGAATCCCGAGGA---TTAGCTACACGGGGTGACCTGAGCATTCCTGGTCTCAGTGAA
CAGTGTGTTTTAGTAGACCATAGAGAAAGGAATACGGACACACTGGGTTTGCAGGTAGGC
AAGAGAGTGTGTTCC---TTCAAGTCAGAGAAGGTTGTGGTGGAGGACACTGTACCTATC
ATACCAAAGGAGAAA---CACGAGAAGGATGAGGACTCCAGTATAGACTATGATTTAAAC
CTCACAGACACAGTTGCCCATGAAGATTACGTGACAACCAGATTGTGA
>XM_040754430.1 PREDICTED: Mesocricetus auratus transient receptor potential cation channel subfamily C member 4 (Trpc4), transcript variant X4, mRNA
GAATGGAAATTTGCTCGAACAAAGCTTTGGATGAGCTACTTTGAAGAAGGAGGCACCCTG
CCTACACCTTTCAATGTCATCCCAAGCCCTAAATCCCTGTGGTACCTGGTCAAGTGGATA
TGGACACATCTGTGTAAGAAAAAGATGAGAAGGAAGCCAGAAAGCTTCGGGACGATTGGG
CGGCGAGCGGCTGACAACCTGAGGAGACACCACCAATATCAAGAGGTCATGAGGAACCTG
GTGAAACGCTACGTGGCAGCCATGATCAGAGAGGCAAAGACAGAGGAAGGCCTGACTGAG
GAGAATGTCAAGGAACTAAAACAAGACATTTCTAGCTTCCGCTTTGAAGTCCTGGGATTG
CTCCGAGGAAGCAAGCTCTCCACAATACAGTCAGCCAACGCGGCGAGTCCG---------
---GCAGACTCCGACGAAAAGAGCCATAGCGAAGGTAATAGCAAGGACAAGAAAAAGAAT
CTCAGCCTCTTTGATTTAACCACTCTGATCCACCCGAGGTCAGCAGCCATTGCCTCCGAG
AGACATAACATAAGCAATGGTTCC------GCCCTGGTGGTGCAGGAG---CCACCCAGG
GAGAAGCAGAGAAAAGTGAATTTTGTGGCTGATATCAAAAACTTCGGGTTATTTCATAGA
CGGTCAAAACAAAATGCT---GCT---GAGCAAAAC------GCAAACCAAATCTTCTCT
GTTTCAGAAGAAATTACTCGTCAACAGGCGGCAGGA---CCACTTGAGAGAAATATCCAA
CTGGAATCCCAAGGA---TTAGCTTCACGGGGTGACCTCAGCATTCCTGGTCTCAATGAA
CAGTGTGTACTAGTAGACCATAGAGAAAGGAATACGGACACTTTGGGTTTACAGGTAGGC
AAGAGAGTGTGCTCC---TTCAAGTCAGAGAAGGTGGTGGTGGAAGACACTGTCCCTATC
ATACCAAAGGAGAAG---CATGCCCAAGAGGAGGACTCAAGCATAGACTATGATTTAAGC
CCCACGGACACAACAGCCCATGAAGATTATGTGACCACAAGATTGTGA
>XM_040281578.1 PREDICTED: Ictidomys tridecemlineatus transient receptor potential cation channel subfamily C member 4 (Trpc4), transcript variant X10, mRNA
GAATGGAAATTTGCTAGAACAAAGCTTTGGATGAGTTACTTTGAAGAAGGAGGTACTCTG
CCTACTCCTTTCAATGTCATCCCAAGCCCCAAGTCCCTCTGGTACCTGATCAAATGGATA
TGGACACACCTATGCAAGAAAAAGATGAGAAGAAAGCCAGAAAGTTTTGGAACAATAGGG
AGGAGAGCTGCTGATAACTTGAGAAGACATCATCAATATCAAGAAGTTATGAGGAACCTG
GTGAAGCGATATGTCGCAGCCATGATTAGAGATGCTAAAACTGAAGAAGGACTGACAGAA
GAGAACTTTAAGGAACTAAAGCAAGACATTTCTAGTTTCCGCTTCGAAGTTCTGGGATTA
CTCAGAGGAAGCAAGCTTTCTACAATACAGTCTGCAAACGCCACGAAGGAATCTTCCAAT
TCAGCAGATTCAGACGAAAAGAGTGATAATGAAGGTAATAACAAGGACAAGAAAAAGAAT
TTCAGCCTTTTTGATTTAACCACTCTGATTCATCCAAGGTCAGCAGCAATTGCCTCCGAA
AGACATAACATAAGCAATGGCTCT------GCCCTGGTGGTTCAGGAG---CCACCGAGG
GAGAAGCAGAGAAAAGTGAATTTTGTGGCTGATATCAAAAACTTCGGGTTATTTCATAGA
CGATCAAAACAAAACGCT---GCT---GAGCAAAAT------GCAAACCAAATCTTCTCT
GTTTCAGAAGAAGTTGCTCGCCAACAGGCTGCAGGA---CCACTTGAGAGAAATATTCAA
CTGGAATCCCGAGGA---TTAGCTACACGGGGTGACCTGAGCATTCCTGGTCTCAGTGAA
CAGTGTGTGTTAGTAGACCATAGAGAAAGGAACACGGACACATTGGGTTTACAGGTAGGC
AAGAGAGTGTGTTCT---TTCAAGTCAGAGAAGGTGGTGGTGGAGGACACTGTTCCTATT
ATCCCCAAAGAGAAG---CATGCGAAGGAGGAGGACTCCAGCATAGACTATGATTTAAGC
CTCACAGACACAGTCACCCATGAAGATTATGTGACAACAAGATTGTGA
>XM_013515720.1 PREDICTED: Chinchilla lanigera transient receptor potential cation channel, subfamily C, member 4 (Trpc4), transcript variant X1, mRNA
GAATGGAAATTTGCTCGAACCAAGCTCTGGATGAGTTATTTTGAAGAAGGAGGTACTCTG
CCCACTCCCTTCAATGTCATTCCCAGCCCCAAGTCTCTCTGGTACCTGATCAAGTGGATA
TGGACCCATCTGTGCAAGAAAAAGATGAGAAGAAAGCCAGAAAGTTTTGGAACAATAGGG
AGGCGAGCTGCTGATAATTTGAGAAGACATCATCAATATCAAGAAGTTATGAGGAACCTG
GTGAAGCGCTATGTAGCAGCCATGATTAGAGACGCTAAGACTGAAGAAGGCCTGACAGAA
GAGAATTTCAAGGAACTAAAGCAAGACATTTCTAGTTTCCGCTTTGAAGTTCTGGGATTA
CTTAGAGGAAGCAAACTTTCCACCACACAATCTGCAAATGCCACCAAGGAGTCCTCGAAT
TCAGCAGACTCAGATGAAAAGAGTGACAATGAAGGTAATAGCAAGGACAAGAAAAAGCAT
TTCAGCCTTTTTGATTTAACCACTCTGATCCATCCGAGGTCAGCAGCCATTGCCTCCGAG
AGACATAACATAAGCAATGGCTCC------GCCCTGGTGGTGCAGGAG---CCACCGAGG
GAGAAGCAGAGAAAAGTGAATTTTGTAGCCGATATCAAAAGCTTCGGGTTGTTTCATAGA
CGATCAAAACAAAACGCT---GCT---GAGCAAAAC------GCAAACCAAATCTTCTCT
GTTTCAGAAGAAGTTGCTCGTCAACAGGCTGCAGGA---CCACTTGAGAGAAATATTCAG
CTGGAGTCCCGAGGA---TTAGCTACACGGGGTGACCTGAGCATTCCCGGTCTCTGTGAA
CAGTGTGTTTTAGTAGACCATAAAGAAAGGAATACGGACACACTGGGTTTGCAGGTAGGC
AAGAGAGTGTGTTCG---TTCAAGTCAGAGAAGGTGGTGGTGGAGGACACGGTACCTATC
ATACCAAAGGAGAAA---CACGAGAAGGACGAGGACTCCAGCATAGACTATGACTTAAGC
CTCACAGACACAGTCGCCCACGAAGATTACGTGACGACACGATTGTGA
>XM_006065973.4 PREDICTED: Bubalus bubalis transient receptor potential cation channel subfamily C member 4 (TRPC4), transcript variant X2, mRNA
GAATGGAAATTTGCTAGAACAAAGCTTTGGATGAGTTATTTTGAAGAAGGAGGTACCCTT
CCTACCCCCTTCAATGTCATCCCGAGCCCCAAGTCTCTCTGGTACCTGATCAAATGGATA
TGGACACACCTGTGCAAGAAAAAGATGAGAAGAAAGCCAGAAAGTTTTGGAACGATAGGG
AGGCGAGCTGCTGATAATTTGAGAAGACATCACCAATATCAAGAAGTTATGCGGAACCTG
GTAAAGCGATACGTTGCTGCAATGATTAGAGATGCCAAAACTGAGGAAGGTCTGACAGAG
GAGAACTTTAAGGAACTGAAGCAAGACATTTCTAGCTTCCGCTTTGAAGTCCTGGGTTTA
TTAAGAGGAAGCAAACTCTCCACGGTCCAGTCTGCCCAGGGCACGAAGGAGTCTTCTAAC
TCCGCAGACTCGGATGAAAAGAGTGATAACGAGGGTAGCAGCAAGGACAAGAAAAAGAAC
TTCAGCCTCTTCGACCTGACCACCCTCATTCACCCGCGGTCGGCGGCAATTGCCGCCGAA
AGACACACCATCAGCAACGGCTCC------GCCCTCGTGGTGCAGGAG---CCCCCGAGG
GAGAAGCAGAGAAAAGTGAATTTTGTGACTGATATCAGACACTTTGGGTTGTTTCACAGA
CGATCGAAACAACACGTC---GCCGCGGAGCAAAAC------GCAAACCAGATCTTCTCC
GTTTCAGAAGGGGTGGCTCGCCAACAAGCTGAAGGA---CCCCTGGAGAGGAGCATCCAG
CTGGAGTCCCGAGCT---CTAGCTTCACGGGGTGACTTGAACATCCCGGGGCTCAGCGAA
CAGTGTATATTGGTAGATCATCGAGAAAGAAATACAGACTCCCTGGGTGTACAGGTGAGC
AAGAGAGTGTGTTCA---TTCAAGTCAGAGAAGGTGGTGGTGGAGGACACGGTTCCCATC
ATACCAAAGGAGAAGAAACACGCGAAAGAGGAGGACTCGAGTGTAGACTATGATGCAAAC
CTCACAGACACCATCACCCACGAAGACTATGTGACCACAAGGTTGTGA
>XM_042279034.1 PREDICTED: Peromyscus maniculatus bairdii transient receptor potential cation channel subfamily C member 4 (Trpc4), transcript variant X4, mRNA
GAATGGAAATTTGCCAGAACAAAGCTTTGGATGAGCTACTTTGAAGAAGGGGGTACCCTG
CCTACGCCTTTCAATGTCATCCCAAGCCCCAAATCCCTGTGGTACCTGGTCAAGTGGATA
TGGACACACCTGTGCAAGAAAAAGATGAGAAGGAAGCCAGAAAGCTTTGGAACAATTGGG
CGGCGTGCTGCTGATAACCTGAGAAGACACCACCAATATCAAGAGGTGATGAGGAACCTG
GTGAAGCGCTATGTGGCAGCCATGATCAGAGAGGCAAAAACTGAAGAGGGCCTGACGGAG
GAGAATGTCAAGGAACTAAAGCAAGACATTTCTAGCTTCCGCTTTGAAGTTCTGGGATTG
CTCCGAGGAAGCAAGCTCTCCACAATACAGTCAGCCAACGCCACGGCGAGTCCG------
---GCAGACTCCGACGAAAAGAGCCACAGTGAAGGTAATAGCAAGGACAAGAAAAAGAAT
CTCAGCCTCTTTGATTTAACCACTCTGATCCACCCAAGGTCAGCAGTCATTGCCTCCGAG
AGACAGAACGTAAGCAATGGTTCC------GCCCTGGTGGTGCAGGAG---CCGCCCAGG
GAGAAGCAGAGAAAAGCGAATTTTGTGGCTGAGATCAAAAACTTCGGGTTATTTCATAGA
CGGTCAAAACAAAATGCT---GCT---GAGCAAAAC------GCAAACCAAATCTTCTCT
GTTTCAGAAGAAATTACTCGTCAACAGGCGGCAGGA---CCACTTGAGAGAAATATCCAA
CTGGAATCCCAAGGA---TTAGCCTCACGGGGTGACCTCAGCATTCCTGGTCTCAATGAA
CAGTGTGTACTAGTAGACCATAGAGAAAGGAATACGGACACTTTGGGTTTACAGGTAGGC
AAGAGAGTGTGCTCC---TTCAAGTCGGAGAAGGTGGTGGTGGAAGACACGGTCCCAATC
ATACCAAAGGGGAAG---CGTGCCCACGAGGAGGACTCGAGCATTGACTATGATTTAAGC
CCCACAGACACAACGTCCCATGAAGATTATGTGACCACAAGATTGTGA
>XM_007117007.2 PREDICTED: Physeter macrocephalus transient receptor potential cation channel subfamily C member 4 (TRPC4), transcript variant X1, mRNA
GAATGGAAATTTGCTCGGACAAAGCTTTGGATGAGTTATTTTGAAGAAGGAGGTACCCTG
CCCACTCCCTTCAATGTCATCCCAAGCCCCAAGTCTCTCTGGTACCTGATCAAATGGATA
TGGACACACCTGTGCAAGAAAAAGATGAGAAGAAAGCCAGAAAGTTTTGGAACAATAGGG
AGGCGAGCTGCTGATAATTTAAGAAGACATCACCAATATCAAGAAGTTATGAGAAACCTG
GTAAAGCGATACGTGGCTGCAATGATTAGAGACGCCAAAACTGAAGAAGGTCTGACTGAG
GAGAACTTTAAGGAACTGAAGCAAGACATTTCTAGCTTCCGCTTTGAAGTCCTGGGGTTA
CTAAGAGGAAGCAAACTCTCTACGGTCCAATCTGCTCAGGGCACGAAGGATTCTTCTAAC
TCCGCAGACTCGGATGAAAAGAGTGATAACGAAGGTAGTAGCAAGGACAAGAAAAAGAAC
TTCAGCCTCTTCGACTTAACCACCCTGATTCACCCACGATCAGCAGCGATCGCTTCCGAA
AGACACACCATCAGCAACGGCTCC------GCCCTGGTGGTGCAGGAG---CCACCGAGG
GAGAAGCAGAGAAAAGTGAATTTTGTGACCGATATCAAAAACTTCGGGTTATTTCATAGA
CGATCAAAACAACACGCT---GCC---GAGCAAAAT------GCAAACCAAATCTTCTCC
GTTTCGGAAGAGGTGGCTCGTCAACAAGTTGAAGCA---CCACTAGAGACAAACATCCAA
CTGGAATCTCGAGGG---TTAGCTTCCCGGGGTGACTTGAACATCCCAGGTCTCAGCGAA
CAGTGTATATTAGTAGATCATCGAGAAAGAAATACGGATTCCCTGGGTTTACAGGTGGGC
AAGAGAGTGTGTTCG---TTCAAGTCAGAGAAGGTGGTGGTGGAGGACACGGTTCCAATC
ATACCAAAGGAGAAA---CATGCAAAGGAAGAGGACTGCAGTGTAGACTACGATGCAAAC
CTCACAGACATGGTCACCCACGAAGATTACGTGACCACAAGATTGTGA
>XM_057532914.1 PREDICTED: Balaenoptera acutorostrata transient receptor potential cation channel subfamily C member 4 (TRPC4), transcript variant X3, mRNA
GAATGGAAATTTGCTCGGACAAAGCTTTGGATGAGTTATTTTGAAGAAGGAGGTACCCTG
CCTACTCCATTCAATGTCATCCCAAGCCCCAAGTCTCTCTGGTACCTGATCAAATGGATA
TGGACACACCTGTGCAAGAAAAAGATGAGAAGAAAGCCAGAAAGTTTTGGAACAATAGGG
AGGCGAGCTGCTGATAATTTAAGAAGACATCACCAATATCAAGAAGTTATGAGGAACCTG
GTAAAGCGATACGTGGCTGCAATGATTAGAGACGCCAAAACTGAAGAAGGTCTGACTGAG
GAGAACTTTAAGGAACTAAAGCAAGACATTTCTAGCTTCCGCTTTGAAGTCCTGGGGTTA
CTAAGAGGAAGCAAACTCTCTACGGTCCAATCTGCTCAGGGCACGAAGGATTCTTCTAAC
TCCGCAGACTCGGATGAAAAGAGCGATAACGAAGGTAGTATCAAGGACAAGAAAAAGAAC
TTTAGCCTCTTTGACTTAACCACCCTGATTCACCCACGATCAGCAGCGATCGCCTCCGAA
AGACACACCATCAGCAACGGCTCC------GCCCTGGTGGTGCAGGAG---CCACCGAGG
GAGAAGCAGAGAAAAGTGAATTTTGTGACCGATATCAAAAACTTCGGGTTATTTCATAGA
CGATCAAAACAACACGCT---GCC---GAGCAAAAT------GCAAACCAAATCTTCTCC
GTTTCAGAAGAGGTGGCTCGTCAACAAGCTGAAGCA---CCACTAGAGACAAACATCCAA
CTGGAATCTCGAGGG---TTAGCTTCCCGGGGTGACTTGAACATCCCAGGTCTCAGCGAA
CAGTGTATATTAGTAGATCATCGAGAAAGAAATACGGATTCCCTGGGTTTACAGGTGGGC
AAGAGAGTGTGTTCG---TTCAAGTCAGAGAAGGTGGTGGTGGAGGACACGGTTCCAATC
ATACCAAAGGAGAAA---CACTCAAAGGAAGAGGACTGCAGTGTAGACTACGACGCAAAC
CTCACAGACATGGTCACCCACGAAGACTACGTGACCACAAGATTGTGA
>XM_007447183.1 PREDICTED: Lipotes vexillifer transient receptor potential cation channel, subfamily C, member 4 (TRPC4), transcript variant X6, mRNA
GAATGGAAATTTGCTCGGACAAAGCTTTGGATGAGTTATTTTGAAGAAGGAGGTACCCTG
CCTACTCCTTTCAATGTCATCCCAAGCCCCAAGTCTCTCTGGTACCTGATCAAATGGATA
TGGACACACCTGTGCAAGAAAAAGATGAGAAGAAAGCCAGAAAGTTTTGGAACAATAGGG
AGGCGGGCTGCTGATAATTTAAGAAGACATCACCAATATCAAGAGGTTATGAGGAACCTG
GTAAAGCGATACGTGGCTGCAATGATTAGAGACGCCAAAACTGAAGAAGGTCTGACTGAA
GAGAACTTTAAGGAACTGAAGCAAGACATTTCTAGCTTCCGCTTTGAAGTCCTGGGGTTA
CTAAGAGGAAGCAAACTCTCTACGGTCCAATCTGCTCAGGGCACGAAGGATTCTTCTAAC
TCCGCAGACTCGGATGAGAAGAGTGATAACGAAGGTAGTAGCAAGGACAAGAAAAAGAAC
TTTAGCCTCTTCGACTTAACCACCCTGATTCACCCACGATCAGCAGCGATCGCCTCCGAA
AGACACACCATCAGCAACGGCTCC------GCCCTGGTGGTGCAGGAG---CCACCGAGG
GAGAAGCAGAGAAAAGTGAGTTTTGTGACCGATATAAAAAACTTCGGGTTATTTCATAGA
CGATCAAAACAACACGCT---GCC---GAGCAAAAT------GCAAACCAAATCTTCTCC
GTTTCGGAAGAGGTGACTCGTCAACAAGCTGAAGCA---CCACTAGAGACAAACATCCAA
CTGGAATCTCGAGGG---TTAGCTTCCCGGGGTGACTTGAACATCCCAGGTCTCAGCGAA
CAGTGTATATTAGTAGATCATCGAGAAAGAAATACGGATTCCCTGGGTTTACAGGTTGGC
AAGAGAGTGTGCTCA---TTCAAGTCGGAGAAGGTGGTGGTGGAGGACACGGTTCCAATC
ATACCAAAGGAGAAA---CACGCAAAGAAAGAGGACTGCGGCGTAGACTATGATGCAAAC
CTCACAGACATGGTCACCCCCGAAGATTACGTGACCACAAGATTGTGA
>XM_029554222.1 PREDICTED: Nannospalax galili transient receptor potential cation channel subfamily C member 4 (Trpc4), transcript variant X4, mRNA
GAATGGAAATTTGCTAGAACAAAGCTTTGGATGAGCTACTTTGAAGAAGGAGGTACTCTG
CCGACTCCTTTCAATGTCATCCCAAGTCCCAAATCCCTCTGGTACCTGGTCAAGTGGATA
TGGACACACCTGTGCAAGAAAAAGATGAGAAGAAAACCAGAAAGTTTTGGAACAATAGGG
AGGCGTGCTGCTGACAATTTGAGAAGACATCACCAGTATCAAGAAGTTATGAGGAACCTG
GTGAAGCGGTATGTGGCAGCCATGATCAGAGATGCCAAAACCGAAGAGGGCCTGACTGAA
GAGAACTTTAAGGAACTAAAGCAAGACATTTCTAGTTTCCGCTTTGAAGTTCTGGGATTG
CTAAGAGGAAGCAAGCTCTCCACAATACAATCAGCCAACGCTGCGAATTCA---------
---GCAGACTCTGATGAAAAGAGTGATAGCGAAGGTAATAGCAAGGACAAGAAAAAGAAT
TTCAGCCTTTTTGATTTAACCACTCTGATTCACCCGAGGTCAGCAGCAATTGCCTCCGAG
AGACATAACTTAAGCAATGGCTCT------GCCCTGATGGTGCAGGAG---CCGCACAGG
GAGAAGCAGAGAAAAGTGAATTTTGTGGCTGATATCAAAAACTTCGGGTTATTTCATAGA
CGATCAAAACAAAACGCT---GCT---GAGCAAAAT------GCAAACCAAATCTTCTCT
GTTTCAGAAGAAATTGCTCGTCAACAGGCGGCAGGA---CCACTTCAGAGAAATATTCAA
CTGGAATCCCGAGGA---TTAGCTACACGGGGTGACCTGAGCATTCCTGGTCTCAGTGAA
CAGTGTGTGTTAGTAGACCATAGAGAAAGGAATACGGACACTTTGGGTTTACAGGTAGGC
AAGAGAGTGTGCTCC---TTCCAGTCAGAGAAGGTGGTGGTCGAGGACACAGTGCCCATC
ATACCAAAGGACAAG---CATGCCCAGGAAGAGGACTCGAGCATAGACTATGATTTAAGC
CTCACGGACACAGTTGCCCACGAAGATTATGTGACCACAAGATTGTGA
>XM_010635196.2 PREDICTED: Fukomys damarensis transient receptor potential cation channel subfamily C member 4 (Trpc4), transcript variant X5, mRNA
GAATGGAAATTTGCTCGAACAAAGCTCTGGATGAGTTATTTTGAAGAAGGAGGTACTCTG
CCCACTCCCTTCAATGTCATTCCCAGCCCCAAGTCTCTCTGGTATCTGATCAAATGGATA
TGGACCCATCTGTGCAAGAAAAAGATGAGAAGAAAACCAGAAAGTTTTGGAACAATAGGG
AGGCGAGCTGCTGATAATTTGAGAAGACATCACCAATATCAAGAGGTTATGAGGAACCTG
GTGAAGCGCTATGTGGCAGCCATGATTAGAGATGCCAAAACTGAGGAAGGCCTCACAGAA
GAGAATTTTAAGGAACTCAAGCAGGACATTTCTAGTTTCCGCTTTGAAGTTCTGGGATTA
CTTAGAGGAAGCAAACTTTCTACCACACAATCTGCAAATGCCACCAAGGAGTCTTCGAAT
TCAGCAGACTCAGATGAAAAGAGTGACCATGAAGGTAATAGCAAGGACAAGAAAAGGCAC
TTCAGCCTTTTCGATTTAACCACTCTGATCCATCCGAGGTCAGCAGCCATTGCCTCCGAG
AGACATACCATAAGCAATGGCTCT------GCCCTAGTGGTGCAGGAA---CCACCGAGG
GAGAAGCAGAGAAAAGTGAATTTTGTAGCCGATATCAAAAACTTCGGGTTGTTTCATAGA
CGATCAAAGCAAAACGCT---GCT---GAGCAAAAC------GCAAACCAAATCTTCTCT
GTTTCAGAAGAAGTTGCTCGTCAACAGGCTGCAGGA---CCACTTGAGAGAAATATTCAG
CTGGAATCCCGAGGA---TTAGCTACACGGGGTGACCTGAGCATTCCTGGTCTCAGTGAA
CAGTGTGTGTTAGTAGACCATAGAGAAAGGAATACGGACACACTGGGTTTGCAGGTAGGC
AAGAGAGTGTGTTCC---TTCAAGTCAGACAAGGTGGTGGTGGAGGACACTGTGCCTATT
ATACCAAAGGAGAAA---CACGAGAAGGACGAGGACTCCAGTATAGACTACGACTTAACC
CTCGCAGACACAGTCACCCACGAAGATTACGTGACAACCAGATTGTGA
>XM_045514099.1 PREDICTED: Camelus bactrianus transient receptor potential cation channel subfamily C member 4 (TRPC4), transcript variant X3, mRNA
GAGTGGAAATTTGCTCGAACAAAGCTTTGGATGAGTTATTTTGAGGAAGGGGGCACCCTG
CCTACTCCCTTCAACGTCATCCCGAGCCCCAAGTCTCTCTGGTACCTGATCAAATGGATA
TGGACCCACCTGTGCAAGAAAAAGATGAGAAGAAAGCCAGAAAGTTTTGGAACCATAGGG
AGGCGAGCGGCTGATAATTTAAGAAGACATCACCAATATCAAGAAGTTATGAGGAACCTG
GTGAAGCGGTATGTCGCCGCTATGATTAGAGACGCCAAAACTGAAGAAGGCCTGACTGAG
GAGAACTTTAAGGAACTCAAACAAGACATTTCTAGTTTCCGCTTTGAGGTCCTGGGCTTA
CTAAGAGGAAGCAAACTCTCCACGGTACAGTCTGCTCAGGGCATGAAGGAGTCTTCTAAC
TCCGTCGACTCCGATGAGAAGAGTGACAACGAAGGCAGCAGCAAGGACAAGAAAAAGAAC
TTCAGCCTCTTCGACTTAACCACCCTGATTCACCCGCGATCGGCCGCCATCGCCTCCGAG
AGACAC---ATGAGCAATGGCTCG------GCGCTCGTGGTGCAGGAG---CCCCCGAGG
GAGAAGCCGAGGAAAGTCAATTTTGTGACCGATATTAAAAACTTCGGGCTGTTTCACAGA
CGATCAAAACACCACGCT---GCC---GAGCAACAT------GCAAACCAAATCTTCTCC
GTTTCGGAAGGGGTTGCTCGCCAACAAGCCGAAGGA---CCCCCGGAGAGAAATATCCCC
CTGGAATCTCGAGGA---TTAGCTTCCCGGGGTGACCTGAACATCCCCGGGCTCAGCGAA
CAGTGTATATTAGTAGATCATCGAGAGAGAAACACGGACTCCCTGGGTTTACAGGCAAGC
AGGGCAGTGGGTTCG---TTCGAGTCGGATAAGGTGGTGGTGGAGGACACGGTTCCGATC
ATACCAAAGGAGAAG---CACGCGAAGGACAAGGACTCGAGTCGAGACTACGAGGCCACA
------GACACGGTCACCCACGAGGATTATGTGACCACAAGACTGTGA
>XM_013031469.1 PREDICTED: Dipodomys ordii transient receptor potential cation channel, subfamily C, member 4 (Trpc4), transcript variant X7, mRNA
GAATGGAAATTTGCACGAACAAAGCTGTGGATGAGCTACTTTGAAGAAGGAGGTACTCTG
CCTACGCCTTTTAATGTCATTCCAAGCCCTAAGTCCCTGTGGTACCTGGTCAAATGGATA
TGGACGCACCTGTGCAAGAAAAAGATGAGAAGAAAGCCAGAAAGTTTTGGAACAATAGGG
AGGCGAGCTGCTGATAATTTGAGAAGACATCACCAATATCAAGAAGTGATGAGGAACCTG
GTGAAGAGATATGTTGCTGCCATGATTAGAGATGCTAAAACAGAAGAAGGGCTGACAGAA
GAGAATTTTAAGGAACTAAAGCAAGACATTTCTAGCTTCCGCTTTGAAGTCCTGGGATTG
TTAAGAGGGAGCAAACTATCCACCATCCAATCCGCCAGCGCCACCAAAGAGTCTTCCAAC
TCCGCGGACTCGGACGAGAAGAGTGACAGCGAAGGTCACGGTAAGGACAAGAAAAAGAAC
CTCAGCCTCTTTGACCTGACCACCCTAATTCATCCGAGGTCCGCAGCCATCGCGTCGGAG
AGACGCACCATCAGCAATGGCTCT------GCTCTGGCGGTGCAGGGC---CCACCCAGG
GAGAAGCAGAGGAAAGTGAATTTTGTGGCTGATATCAAACACTTCGGGTTGTTTCACAGA
CGCCCCAAACAATCCACG---GCG---GAGCCCACG------ACAAACCCCATCTTCTCG
GTTTCAGAAGAAGTGGCCCGGCAGCAGGCGGCCGCGGGACCCTCTGAGAGTGGCATCGCG
CTGGGATCGCGGGGC---CTCGGGGCCAGGGGGGACCCCAACCTCCCCGGCCTCAGTGAA
CAGTGTGTGCTAGTGGACCATAGGGAAAGGAATTCGGACTCCTTGGGTGTGCAGATGAGC
AAGAGAGTGTGTGCG---TTCACGTCCGAGAAAGTCGTGGTGGAGGACACGGTGCCCATC
ATCCCCAAGGAGAAA---CACGCGAGGGATGAGGATGCCAGCCTAGACTACGACTTGCAC
CTCAAGGACACCGTCAGCCACGAAGACTATGTGACGACCAGATTGTGA
>XM_015484013.2 PREDICTED: Marmota marmota marmota transient receptor potential cation channel subfamily C member 4 (Trpc4), transcript variant X3, mRNA
GAATGGAAATTTGCTAGAACAAAGCTTTGGATGAGTTACTTTGAAGAAGGAGGAACTCTG
CCTACTCCTTTCAATGTCATCCCAAGCCCCAAATCCCTCTGGTACCTGATCAAATGGATA
TGGACACACCTATGCAAGAAAAAGATGAGAAGAAAGCCAGAAAGTTTTGGAACAATAGGG
AGGAGAGCTGCTGATAACTTGAGAAGACATCATCAATATCAAGAAGTTATGAGGAACCTG
GTGAAGCGATATGTCGCAGCCATGATTAGAGATGCTAAAACTGAAGAAGGACTGACAGAA
GAGAACTTTAAGGAACTAAAGCAAGACATTTCTAGTTTCCGCTTCGAAGTTCTGGGATTA
CTCAGAGGAAGCAAGCTTTCTTCAATACAGTCTGCACATGCCACGAAGGAATCTTCCAAT
TCAGCAGACTCAGACGAAAAGAGTGATAATGAAGGTAATAACAAGGACAAGAAAAAGAAT
TTCAGCCTTTTTGATTTAACCACTCTGATTCATCCGAGGTCAGCAGCAATTGCCTCCGAA
AGACATAACATAAGCAATGGCTCT------GCCCTGGTGGTTCAGGAG---CCACCGAGG
GAGAAGCAGAGAAAAGTGAATTTTGTGGCTGATATCAAAAACTTCGGGTTATTTCATAGA
CGATCAAAACAAAACGCT---GCT---GAGCAAAAT------GCAAACCAAATCTTCTCT
GTTTCAGAAGAAGTTGCTCGCCAACAGGCCGCAGGA---CCACTTGAGAGAAATATTCAA
CTGGAATCCCGAGGA---TTAGCTACACGGGGTGACCTGAGCATTCCTGGTCTCAGTGAA
CAGTGTGTATTAGTAGACCATAGAGAAAGGAACACGGACACATTGGGTTTACAGGTAGGC
AAGAGAGTGTGTTCT---TTCAAGTCAGAGAAGGTGGTGGTGGAGGACACTGTTCCTATA
ATCCCCAAAGAGAAG---CATGCGAAGGAGGAGGACTCGAGCATAGACTATGATTTAAGC
CTCACAGACACAGTCACCCATGAAGATTATGTGACAACAAGATTGTGA
>XM_034500041.1 PREDICTED: Arvicanthis niloticus transient receptor potential cation channel subfamily C member 4 (Trpc4), mRNA
GAATGGAAATTTGCTCGAACAAAGCTTTGGATGAGCTACTTTGAAGAAGGAGGTACCCTG
CCTACACCTTTCAATGTCATCCCAAGTCCCAAGTCCTTGTGGTACCTGGTCAAATGGATA
TGGACACACTTATGTAAGAAAAAAATGAGAAGAAAGCCAGAAAGCTTTGGGACAATTGGG
CGGCGTGCTGCTGATAACTTGAGAAGACACCACCAATACCAAGAGGTGATGAGGAACCTG
GTGAAGCGGTACGTGGCAGCCATGATCAGAGAGGCAAAAACAGAAGAAGGCTTGACAGAG
GAGAATGTCAAGGAACTAAAGCAAGACATTTCTAGCTTCCGCTTCGAAGTTCTGGGGTTG
CTCAGAGGAAGCAAGCTCTCGACGATACAGTCAGCCAACGCAGCGAGCCCA---------
---GCGGACTCCGACGAGAAGAGCCATAGCGAAGGTAATGGCAAGGACAAGAGAAAGAAT
CTCAGCCTCTTTGATTTAACCACTCTGATCCACCCGCGGTCGGCAGTCATTGCCTCCGAG
AGACATAACCTAAGCAATGGTTCT------GCCCTGGTGGTGCAGGAG---CCGCCCAGG
GAGAAGCAGAGGAAAGTGAATTTTGTGGCTGATATCAAAAACTTCGGGTTATTTCATAGA
CGGTCAAAACAAAATGCT---GCT---GAGCAAAAC------GCAAACCAAATCTTCTCT
GTTTCAGAAGAGATTACTCGTCAACAGGCGGCAGGA---GCACTTGAGAGAAATATCCAA
CTGGAATCCCAAGGA---TTAGCTTCACGGGGTGACCGCAGCATTCCTGGTCTCAATGAA
CAGTGTGTGCTAGTAGACCATAGAGAAAGGAATACGGACACTTTGGGTTTACAGGTAGGC
AAGAGAGTGTGCTCCTCCTTCAAGTCGGAGAAGGTGGTGGTGGAAGACACTGTTCCTATT
ATACCAAAGGAGAAA---CACGCCCAGGAGGAGGACTCAAGCATTGACTATGATTTAAGC
CCCACGGACACAGCTGCCCACGAAGATTATGTGACCACAAGATTGTGA
>XM_020878215.1 PREDICTED: Odocoileus virginianus texanus transient receptor potential cation channel subfamily C member 4 (TRPC4), transcript variant X3, mRNA
GAATGGAAATTTGCTAGAACAAAACTTTGGATGAGTTATTTTGAAGAAGGAGGTACCCTT
CCTACCCCCTTCAATGTCATCCCGAGCCCCAAGTCTCTCTGGTACCTGATCAAATGGATA
TGGACACACCTGTGCAAGAAAAAGATGAGAAGAAAGCCAGAAAGTTTTGGAACGATAGGG
AGGCGAGCTGCTGATAATTTGAGAAGACATCACCAATATCAAGAAGTTATGCGGAACCTG
GTAAAGCGATACGTGGCCGCAATGATTAGAGATGCCAAAACTGAGGAAGGTCTGACAGAG
GAGAACTTTAAGGAGCTCAAGCAAGACATTTCTAGCTTCCGCTTTGAAGTCCTGGGGTTA
TTAAGAGGAAGCAAACTCTCTACGGTCCAGTCTGCTCAGGGCACGAAGGAGTCTTCTAAC
TCCGCAGACTCGGATGAAAAGAGTGATAACGAGGGTAGCAGCAAGGACAGGAAAAAGAAC
TTCAGTCTCTTCGACCTGACCACCCTCATTCACCCGCGATCAGCGGCAATTGCCGCCGAA
AGACACACCATCAGCAACGGCTCC------GCGCTGGTGCTGCAGGAG---CCCCCGAGG
GAGAAGCAGAGAAAAGTGAATTTTGTGACCGATATCAGACACTTTGGGTTGTTTCACAGA
CGATCGAAACAACACGCC---GCCGCCGAGCAAAAC------GCAAACCAGATCTTCTCC
GTGTCAGAAGGGGTGGCCCGCCAACAAGCTGAAGGA---CCCCTGGAAAGGAGCATCCAG
CTGGAGTCCCGAGCT---TTAGCTTCGCGGGGTGACTTGAACATCCCGGGGCTCAGCGAA
CAGTGTATATTGGTAGATCATCGAGAAAGAAATACAGACTCCCTGGGTGTACAGGTGAGC
AAGAGAGTGTGTTCA---TTCAAGTCAGAGAAGGTGGTGGTGGAGGACACGGTTCCCATC
ATACCAAAGGAGAAGAAACACGCGAAAGAGGAGGACTCGAGTGTAGACTATGATGCAAAC
CTCACAGACACCGTCACCCACGAAGACTATGTGACCACAAGGTTGTGA
>XM_029537839.1 PREDICTED: Mus pahari transient receptor potential cation channel subfamily C member 4 (Trpc4), transcript variant X5, mRNA
GAATGGAAATTTGCTCGAACAAAGCTTTGGATGAGCTACTTTGAAGAAGGAGGTACCCTG
CCTACACCTTTCAATGTCATCCCAAGCCCCAAGTCTCTGTGGTACCTGGTCAAGTGGATA
TGGACACATTTATGTAAGAAAAAGATGAGAAGGAAGCCAGAAAGCTTCGGGACAATTGGG
CGGCGTGCTGCTGATAACTTGAGAAGACATCACCAATACCAAGAGGTGATGAGGAACCTG
GTGAAGAGGTACGTGGCAGCCATGATCAGAGAGGCAAAAACGGAAGAAGGCTTGACGGAG
GAGAATGTTAAGGAACTAAAGCAAGACATTTCTAGCTTCCGCTTCGAAGTTCTGGGATTG
CTCAGAGGAAGCAAGCTCTCTACAATACAGTCAGCCAACGCGGCGAGTTCA---------
---GCGGAGTCTGACGAGAAGAACCGGAGCGAAGGTAATGGCAAGGACAAGAGAAAGAAT
CTCAGCCTCTTTGATTTAACCACTCTGATCCACCCGAGGTCGGCAGTCATTGCCTCCGAG
AGACATAACCTAAGCAATGGTTCT------GCCCTGGTGGTGCAGGAG---CCGCCCAGG
GAGAAGCAGAGGAAAGTGAATTTTGTGGCTGATATCAAAAACTTCGGGTTATTTCATAGA
CGGTCAAAACAAAATGCT---GCT---GAGCAAAAC------GCAAACCAAATCTTCTCT
GTTTCAGAAGAAATTACTCGTCAACAGGCGGCAGGA---GCACTTGAGCGAAATCTCGAA
CTGGAATCCAAAGGA---TTAGCTTCACGGGGTGACCGCAGCATTCCTGGTCTCAATGAA
CAGTGTGTGCTAGTAGACCATAGAGAAAGGAATACGGACACTTTGGGTTTGCAGGTAGGC
AAGAGAGTGTGCTCCACCTTCAAGTCGGAGAAGGTGGTGGTGGAAGACACCGTCCCTATT
ATACCAAAGGAGAAA---CACGCCCACGAGGAGGACTCGAGCATAGACTATGATTTAAGC
CCCACGGACACAGCTGCCCACGAAGATTATGTGACCACAAGATTGTGA
>XM_060378306.1 PREDICTED: Meriones unguiculatus transient receptor potential cation channel subfamily C member 4 (Trpc4), transcript variant X7, mRNA
GAGTGGAAATTTGCTCGAACAAAGCTTTGGATGAGCTACTTTGAAGAAGGAGGTACCCTG
CCTACCCCCTTCAACGTCATCCCAAGCCCCAAGTCCTTGTGGTACCTGGTCAAGTGGATA
TGGACCCACCTGTGTAAGAAAAAGATGCGAAGAAAGCCAGAAAGCTTCGGAACAATTGGG
AGACGAGCTGCTGATAACTTGAGAAGACATCACCAATACCAAGAGGTGATGAGGAACCTG
GTGAAGCGCTACGTGGCAGCCATGATCAGAGAGGCAAAAACGGAAGAAGGCCTGACGGAG
GAGAACGTTAAGGAACTAAAGCAAGACATTTCTAGCTTCCGCTTTGAAGTTCTGGGATTG
CTCAGAGGAAGCAAGCTCTCCACTATACAGTCAGCCAACGCAGCGAGT------------
TCGGCAGACTCCGATGAAAAGAGCCATAGCGAAGGTAATAGCAAGGACAAGAAAAAGAAT
CTCAGCCTCTTTGATTTAACCACTCTGATCCACCCAAGGTCGGCAGTCATTGCCTCCGAG
AGACATAACATAAGCAATGGTTCC------GCCCTGGTGGTGCAGGAG---CCGCCCAGG
GAGAAGCAGAGAAAAGTGAATTTTGTGGCTGATATCAAAAACTTCGGGTTATTTCATAGA
CGGTCAAAACAAAATGCT---GCT---GAGCAAAAC------GCAAACCAAATCTTCTCT
GTTTCAGAAGAAATTACTCGTCAACAGGCGGCAGGA---GCACTTGAGAGAAATATCCAA
CTGGAATCCCAAGGA---TTAGCTTCACGGGGTGACCGCAGCATTCCTGGTCTCAATGAA
CAGTGTGTGCTAGTAGACCATAGAGAAAGGAATACGGACACTTTGGGTTTACAGGTAGGC
AAGAGAGTGTGCTCCTCCTTCAAGTCGGAGAAGGTGGTGGTGGAAGACACCGTCCCTATC
ATACCAAAGGAGAAA---CACGCCCAGGAGGAGGACTCAAGCATAGACTATGATTTAAGC
CCCACGGACACATCTGCCCCTGAAGATTATGTGACCACAAGATTGTGA
>XM_022574682.2 PREDICTED: Delphinapterus leucas transient receptor potential cation channel subfamily C member 4 (TRPC4), mRNA
GAATGGAAATTTGCTCGGACAAAGCTTTGGATGAGTTATTTTGAAGAAGGAGGTACCCTG
CCTACTCCCTTCAATGTCATCCCAAGCCCCAAGTCTCTCTGGTACCTGATCAAATGGATA
TGGACACACCTGTGCAAGAAAAAGATGAGAAGAAAGCCAGAAAGTTTTGGAACAATAGGG
AGGCGAGCTGCTGATAATTTAAGAAGACATCACCAATATCAAGAAGTTATGAGGAACCTG
GTAAAGCGATACGTGGCTGCAATGATTAGAGACGCCAAAACTGAAGAAGGTCTGACTGAG
GAAAACTTTAAGGAACTGAAGCAAGACATTTCTAGCTTCCGCTTTGAAGTCCTGGGGTTA
CTAAGAGGAAGCAAGCTCTCTACGGTCCAATCTGCTCAGGGCACGAAGGATTCTTCTAAC
TCCGCAGACTCGGATGAAAAGAGTGATAACGAAGGTAGTAGCAAGGACAGGAAAAAGAAC
TTTAGCCTCTTCGACTTAACCACCCTGATTCACCCACGATCAGCAGCGATCACCTCCGAA
AGACACACCATCAGCAACGGCTCC------GCCCTGGTGGTGCAGGAG---CCACCGAGG
GAGAAGCAGAGAAAAGTGAATTTTGTGACCGATATCAAAAACTTCGGGCTATTTCACAGA
CGATCAAAA---CACGCT---GCC---GAGCAAAAT------GCAAACCAAATCTTCTCC
GTTTCGGAAGAGGTGGCTCGTCAACAAGCTGAAGCA---CCACTAGAGACAAACATCCAA
CTGGAATCTCGAGGG---TTAGCTTCCCGGGGTGACTTGAACATCCCAGGTCTCAGCGAA
CAGTGTATATTAGTAGATCATAGAGAAAGAAATACGGATTCCCTGGGTTTACAGGTTGGC
AAGAGAGTGTGTTCA---TTCAAGTCGGAGAAGGTGGTGGTGGAGGACACGGTTCCAATC
ATACCAAAGGAGAAA---CACGCAAAGGAAGAGGACTGCAGTGTAGACTATGATGCAAAC
CTCACAGACATGGTCACCCACGAAGATTACGTGACCACAAGATTGTGA
>XM_060128834.1 PREDICTED: Lagenorhynchus albirostris transient receptor potential cation channel subfamily C member 4 (TRPC4), mRNA
GAATGGAAATTTGCTCGGACCAAGCTTTGGATGAGTTATTTTGAAGAAGGAGGTACCCTG
CCTACTCCCTTCAATGTCATCCCAAGCCCCAAGTCTCTCTGGTACCTGATCAAATGGATA
TGGACACACCTGTGCAAGAAAAAGATGAGAAGAAAGCCAGAAAGTTTTGGAACAATAGGG
AGGCGAGCTGCTGATAATTTAAGAAGACATCACCAATATCAAGAAGTTATGAGGAACCTG
GTAAAGCGATACGTGGCTGCAATGATTAGAGATGCCAAAACTGAAGAAGGTCTGACTGAG
GAGAACTTTAAGGAACTGAAGCAAGACATTTCTAGCTTCCGCTTTGAAGTCCTGGGGTTA
CTAAGAGGAAGCAAACTCTCTACGGTCCAATCTGCTCAGGGCACGAAGGATTCTTCTAAC
TCCGCAGACTCGGATGAAAAGAGTGATAACGAAGGTAGTAGCAAGGACAAGAAAAAGAAC
TTTAGCCTCTTCGACTTAACCACCCTGATTCACCCACGATCAGCAGCGATCGCCTCCGAA
AGACACACCATCAGCAACGGCTCC------GCCCTGGTGGTGCAGGAG---CCACCGAGG
GAGAAGCAGAGAAAAGTGAATTTTGTGACCGATATCAAAAACTTCGGGTTATTTCATAGA
CGATCAAAACAACACGCT---GCC---GAGCAAAAT------ACAAACCAAATCTTCTCC
GTTTCAGAAGAGGTGGCTCGTCAACAAGCTGAAGCA---CCACTAGAGACAAACATCCAA
CTAGAATCTCGAGGG---TTAGCTTCCCGGGGTGACTTGAACATCCCAGGTCTCAGCGAA
CAGTGTATATTAGTAGATCATCGAGAAAGAAATACGGATTCCCTGGGTTTACAGGTTGGC
AAGAGAGTGTGTTCA---TTCAAGTCGGAGAAGGTGGTGGTGGAGGACACGGTTCCAATC
ATACCAAAGGAGAAA---CATGCAAAGGAAGAGGACTGCAGTGTAGACTACGATGCAAAC
CTCACAGACATGGTCACCCATGAAGATTACGTGACCACAAGATTGTGA
>XM_028763580.1 PREDICTED: Grammomys surdaster transient receptor potential cation channel subfamily C member 4 (Trpc4), transcript variant X7, mRNA
GAATGGAAATTTGCTCGAACAAAGCTTTGGATGAGCTACTTTGAAGAAGGAGGTACCCTA
CCTACACCGTTCAATGTCATCCCAAGTCCCAAGTCCCTGTGGTACCTGGTCAAATGGATA
TGGACACACTTATGTAAGAAAAAAATGAGAAGAAAGCCAGAAAGCTTTGGGACAATTGGG
CGTCGTGCTGCTGATAACTTGAGAAGACACCACCAATATCAAGAGGTGATGAGGAACCTG
GTGAAGCGGTACGTGGCAGCCATGATAAGAGAGGCAAAAACCGAAGAAGGCTTGACGGAG
GAGAATGTCAAGGAACTAAAGCAAGACATTTCTAGCTTCCGCTTCGAAGTTCTGGGATTG
CTCAGAGGAAGCAAGCTCTCTACAATACAGTCAGCCAACGCAGCGAGTTCA---------
---ACGGACTCCGACGAGAAGAGCCATAGCGAAGGTAATGGCAAGGACAAGAGAAAGAAT
CTCAGCCTCTTTGATTTAACCACTCTGATCCACCCGCGGTCGGCAGTCATTGCCTCCGAA
AGACATAACCTAAGCAATGGTTCT------GCCCTGGTGGTGCAGGAG---CCGCCCAGG
GAGAAGCAGAGGAAAGTGAATTTTGTGGCTGATATCAAAAACTTCGGGTTATTTCATAGA
CGGTCAAAACAAAATGCT---GCT---GAGCAAAAC------GCAAACCAAATCTTCTCT
GTTTCAGAAGAGATTACTCGTCAACAGGCGGCAGGA---GCACTTGAGAGAAATATCCAA
CTGGAATCCCAAGGA---TTAGCTTCTCGGGGTGACCGCAGCATTCCTGGTCTCAATGAA
CAGTGTGTGCTAGTAGACCATAGAGAAAGGAATACGGACACTTTGGGTTTACAGGTAGGC
AAGAGAGTGTGCTCCTCCTTCAAGTCGGAGAAGGTGGTGGTGGAAGACACCGTCCCTATT
ATACCAAAGGAGAAA---CACGCCCAGGAGGAGGACTCAAGCATAGACTATGATCTAAGC
CCCACGGACACAGCTGCCCACGAAGATTATGTGACCACAAGATTGTGA
>XM_031373821.1 PREDICTED: Mastomys coucha transient receptor potential cation channel subfamily C member 4 (Trpc4), transcript variant X4, mRNA
GAATGGAAATTTGCTCGAACAAAGCTTTGGATGAGCTACTTTGAAGAAGGTGGTACCTTG
CCCACACCTTTCAATGTCATCCCAAGCCCCAAGTCCCTGTGGTACCTGGTCAAGTGGATA
TGGACACACTTATGTAAGAAAAAGATGAGAAGAAAGCCAGAAAGCTTTGGGACTATTGGG
CGGCGTGCTGCTGATAACTTGAGAAGACATCACCAATACCAAGAGGTGATGAGAAACCTG
GTGAAGCGGTATGTGGCAGCCATGATCAGAGAGGCAAAGACCGAAGAAGGCTTGACAGAG
GAGAATGTTAAGGAACTAAAGCAAGACATTTCTAGCTTCCGCTTCGAAGTTCTGGGATTG
CTCAGAGGAAGCAAGCTCTCTACAATACAGTCAGCCAACGCGGCGAGTTCA---------
---GCGGACTCCGATGAGAAGAGCCATAGCGAAGGTAATGGCAAGGACAAGAGAAAGAAT
CTCAGCCTCTTTGATTTAACCACTCTGATCCACCCGCGGTCGGCAGTCATTGCCTCCGAG
AGACATAACCTAAGCAATGGTTCC------GCCCTGGTGGTGCAGGAG---CCGCCCAGG
GAGAAGCAGAGGAAAGTGAATTTTGTGGCTGATATCAAAAACTTCGGGTTATTTCATAGA
CGGTCAAAACAAAATGCT---GCT---GAGCAAAAC------GCAAACCAAATCTTCTCT
GTTTCAGAAGAAATTACTCGTCAACAGGCGGCAGGA---GCACTTGAGAGAAATATCCAA
CTGGAGTCCCAAGGA---TTAGCTTCACGGGGTGACTGCAGCATTCCTGGTCTCAATGAA
CAGTGTGTGCTAGTAGACCATAGAGAAAGGAATACGGACACTTTGGGTTTACAGGTAGGC
AAGAGAGTGTGCTCCTCCTTCAAGTCGGAGAAGGTGGTGGTGGAAGACACCATTCCTATT
ATTCCAAAGGAGAAA---CACGCCCAGGAGGAGGACTCGAGCATAGACTATGATTTAAGC
CCCACGGACACAGCTGCCCATGAAGATTATGTAACCACAAGATTGTGA
>XM_048341466.1 PREDICTED: Perognathus longimembris pacificus transient receptor potential cation channel subfamily C member 4 (Trpc4), mRNA
GAGTGGAAATTTGCACGAACAAAGCTGTGGATGAGCTACTTTGAAGAAGGAGGTACTCTG
CCTACTCCCTTTAATGTCATTCCAAGCCCTAAGTCCCTGTGGTACCTAGTCAAATGGATA
TGGACACACCTGTGCAAGAAAAAGATGAGAAGAAAGCCAGAAAGTTTTGGAACAATAGGG
AGACGAGCTGCTGATAATTTGAGAAGACATCACCAATATCAAGAAGTTATGAGGAACCTG
GTGAAGAGATACGTGGCAGCCATGATTAGAGATGCTAAAACGGAAGAAGGGCTGACAGAA
GAGAACTTTAAGGAACTAAAGCAAGACATCTCTAGCTTCCGCTTCGAAGTCCTGGGGTTG
CTAAGAGGGAGCAAACTGTCCACCATCCAATCTGCCAGCGCCACCAAGGAGTCCCCCAAC
TCCGCCGACTCGGACGAGAAGAGCGATAGCGAAGGTAACAGCAAGGACAAGAAAAAGAAC
CTCAGCCTCTTCGACCTGACTACCCTGATCCACCCGAGGTCCGCAGCCATCGCCTCAGAG
AGACGCACCATCAGTAATGGCTCT------GCCCTGGCGGTGCAGGGG---GCCCCCAGG
GAGAAGCAGAGGAAAGTGAACTTTGTGGCTGACATCAAACACTTCGGGTTGTTTCACAGA
CGCCCGAAGCAAGCCACG---GCG---GAGCCCAGC------ACAGCTCCCATCTTCTCC
GTGTCCGAAGAAGTGGCTCGTCAGCAGGCAGCGGGA---CCCTCGGAGAGCAGCATTGCG
CTGGGATCGCGAGGC---CTGGGGGCCAGGGGGGACCCCAGCCTTCCCGGCCTCAGTGAA
CAGTGTGTGTTAGTGGACCACAGAGAACGGAATTCGGACTCGTTGGGTCTGCAAGTGGGC
AAGAGGGTTTGTGCG---TTCACATCCGAGAAGGTGGTGGTGGAAGACACGGTTCCCATC
ATACCAAAGGAGCAG---CACGCGCAAGAGGAGGATGGCAGCCTCGACTACGACTTGCAC
CTGCAGGACACGGTCAGCCACGAAGACTATGTGACCACGAGATTGTGA
>XM_036191204.1 PREDICTED: Onychomys torridus transient receptor potential cation channel subfamily C member 4 (Trpc4), transcript variant X7, mRNA
GAATGGAAATTTGCCAGAACAAAGCTTTGGATGAGCTACTTTGAAGAAGGGGGTACCCTG
CCTACGCCTTTCAATGTCATCCCAAGCCCCAAATCACTGTGGTACCTGGTCAAGTGGATA
TGGACGCACCTGTGTAAGAAAAAGATGAGAAGGAAGCCAGAAAGCTTTGGAACAATTGGG
CGGCGTGCTGCTGATAACCTGAGAAGACACCACCAATATCAAGAGGTGATGAGAAACCTG
GTGAAGCGCTATGTGGCAGCCATGATCCGAGAGGCAAAAACTGAAGAGGGCCTGACGGAG
GAGAATGTAAAGGAACTAAAGCAGGACATTTCTAGCTTCCGCTTTGAAGTTCTGGGATTG
CTCCGAGGAAGCAAGCTCTCCACAATACAGTCGGCCAACGCCGCGGCGAGTTCC------
---GCAGACTCGGACGAAAACAGCCACAGTGGAGGTAATAGCAAGGACAAGAAAAAGAAT
CTCAGCCTCTTTGATTTAACCACTCTGATCCACCCAAGGTCGGCAGTCATTGCCTCCGAG
AGACATAACGTAAGCAATGGTTCC------GCCCTGGTGGTGCAGGAG---CCGCCCAGG
GAGAAGCAGAGAAAAGCGAATTTTGTGGCTGATATCAAAAACTTCGGGTTATTTCATAGA
CGGTCAAAACCAAATGCT---GCT---GAGCAAAAC------GCAAACCAAATCTTCTCT
GTTTCAGAAGAAATTACTCGTCAACAGGCGGCAGGA---CCACTTGAGAGAAATATCCAA
CTGGAATCCCAAGGA---TTAGCTTCACGGGGTGACCTCAGCATTCCTGGTCTCAATGAA
CAGTGTGTACTAGTAGACCATAGAGAAAGGAATACGGACACTTTGGGTTTACAGGTAGGC
AAGAGAGTGTGCTCC---TTCAAGTCAGAGAAGGTGGTGGTGGAAGACACGGTCCCTATC
ATACCAAAGGGGAAG---CGTGCCCACGAGGAGGACTCGAGCATTGACTATGATTTAAGC
CCCACGGACACAACGTCCCATGAAGATTATGTGACCACAAGATTGTGA
>XM_050138485.1 PREDICTED: Alexandromys fortis transient receptor potential cation channel subfamily C member 4 (Trpc4), transcript variant X4, mRNA
GAATGGAAATTTGCCCGAACGAAGCTTTGGATGAGCTACTTTGAAGAAGGCGGCACCCTG
CCTACGCCTTTCAACGTCATCCCAAGCCCCAAATCCCTGTGGTACCTGGTCAAGTGGATC
TGGACGCACCTGTGCAAGAAAAAGATGAGAAGGAAGCCAGAAAGCTTCGGGACAATCGGG
CGGCGGGCTGCTGACAACCTGAGGAGACATCACCAATATCAAGAGGTCATGAGGAATCTG
GTGAAGCGGTACGTGGCGGCCATGATCAGAGAGGCAAAAACCGAAGAAGGCCTGACAGAG
GAGAATGTCAAGGAACTAAAGCAAGACATTTCTAGCTTCCGCTTTGAAGTTCTGGGATTG
CTCCGAGGAAGCAAGCTCTCCACAATACCATCAGGCACTGCGGCGAGT------------
TCAGCAGACGCCGACGAAAAGAGCCACAGTGAAGGTAATAGCAAGGACAAGAGAAAGAAT
CTCAGCCTCTTTGATTTAACCACTCTGATCCACCCGAGGTCAGCAGCCATTGCCTCCGAG
AGACATACCATAAGCAATGGTTCC------GCTCTGGTGGTGCAGGAG---CCGCCCAGG
GAGAAGCAGAGAAAAGTGAATTTTGTGGCTGATATCAAAAACTTCGGGTTGTTTCATAGA
CGGTCAAAACAAAATGCT---GCT---GAGCAAAAC------GCCAACCAAATCTTCTCT
GTTTCAGAAGAAATTACTCGTCAACAGGCGGCAGGA---CCACTTGAGAGAAATATCCAA
CTGGAATCCCACGGA---TTAGCTTCACGGGGTGACCTCAGCATTCCTGGGCTCAATGAA
CAGTGTGTACTAGTAGACCATAGAGAAAGGAATACGGACACTTTGGGTTTACAGGTAGGC
AAGAGAGTGTGCTCC---TTCAAGTCAGAGAAGGTGGTGGTGGAAGACACTGTCCCTATC
ATACCGAAGGAGAAG---CATGCCCACGAGGAGGACTCGAGCATAGACTATGACTTAAGC
CCCACGGACACAGCAGCCCTCGAAGATTACGTGACCACGAGATTGTGA
>XM_040267029.1 PREDICTED: Oryx dammah transient receptor potential cation channel subfamily C member 4 (TRPC4), mRNA
GAATGGAAATTTGCTAGAACAAAGCTTTGGATGAGTTATTTTGAAGAAGGAGGTACCCTT
CCTACCCCCTTCAATGTCATCCCGAGCCCCAAGTCTCTCTGGTACCTGATCAAATGGATA
TGGACACACCTGTGCAAGAAAAAGATGAGAAGAAAGCCAGAAAGTTTTGGAACGATAGGG
AGGCGAGCTGCTGATAATTTGAGAAGACATCACCAATATCAAGAAGTTATGCGGAACCTG
GTAAAGCGATACGTTGCCGCAATGATTAGAGATGCCAAAACTGAGGAAGGTCTGACAGAG
GAGAACTTTAAGGAACTCAAGCAGGACATTTCTAGCTTCCGCTTTGAAGTCCTGGGGTTA
TTAAGAGGAAGCAAACTCTCCACGGTCCAGTCTGCCCAGGGCACGAAGGAGTCTTCTAAC
TCCGCAGACTCGGATGAAAAGAGTGATAACGAGGGTAGCAGCAAGGACAAGAAAAAGAAC
TTCAGCCTCTTCGACCTGACCACCCTCATTCACCCGCGGTCGGCGGCAATTGCCGCCGAA
CGACACACCATCAGCAACGGCTCC------GCCCTCGTGGTGCAGGAG---CCCCCGAGG
GAGAAGCAGAGAAAAGTGAATTTTGTGACGGATATCAGACACTTTGGGTTGTTTCACAGA
CGATCGAAACAACACGCC---GCCGCCGAGCAAAAC------GCAAACCAGATCTTCTCG
GTTTCAGAAGGGGTGGCCCGCCAACAAGCTGAAGGA---CCCCTGGAGAGGAGCATCCAG
CTGGAGTCCCGAGCT---CTAGCTTCACGGGGTGACTTGAACATCCCGGGGCTCAGCGAA
CAGTGTATATTGGTAGATCATCGAGAAAGAAATACAGACTCCCTGGGTGTACAGGTGAGC
AAGAGAGTGTGTTCA---TTCAAGTCGGAGAAGGTGGTGGTGGAGGACACGGTTCCCATC
ATACCAAAGGAGAAGAAACACGCGAAAGAGGAGGACTCGAGTGTAGACTACGATGCAAAC
CTCACAGACACCGTCACCCACGAAGACTATGTGACCACAAGGTTGTGA
>XM_043477368.1 PREDICTED: Cervus canadensis transient receptor potential cation channel subfamily C member 4 (TRPC4), transcript variant X4, mRNA
GAATGGAAATTTGCTAGAACAAAGCTTTGGATGAGTTATTTTGAAGAAGGAGGTACCCTT
CCTACCCCCTTCAATGTCATCCCGAGCCCCAAGTCTCTCTGGTACCTGATCAAATGGATT
TGGACACACCTGTGCAAGAAAAAGATGAGAAGAAAGCCAGAAAGTTTTGGAACGATAGGG
AGGCGAGCTGCTGATAATCTGAGAAGACATCACCAATATCAAGAAGTTATGCGGAACCTG
GTAAAGCGATACGTGGCCGCAATGATTAGAGATGCCAAAACTGAGGAAGGTCTGACAGAG
GAGAACTTTAAGGAACTCAAGCAAGACATTTCTAGCTTCCGCTTTGAAGTCCTGGGGTTA
TTAAGAGGAAGCAAACTCTCTACGGTCCAGTCTGCTCAGGGCACGAAGGAGTCTTCTAAC
TCCGCAGACTCGGATGAAAAGAGTGATAACGAGGGTAGCAGCAAGGACAGGAAAAAGAAC
TTCAGTCTCTTCGACCTGACCACCCTCATTCACCCGCGATCGGCGGCACTTGCCGCCGAA
AGACACACCATCAGCAACGGCTCC------GCCCTCGCGCTGCAGGAG---CCCCAGAGG
GAGAAGCAGAGAAAAGTGAATTTTGTGACCGATATCAGACACTTTGGGTTGTTTCACAGA
CGATCGAAACAACACGCC---GCCGCCGAGCAAAAC------GCAAACCAGATCTTCTCC
GTTTCAGAAGGGGTGGCCCGCCAACAAGCTGAAGGA---CCCCTGGAGAGGAGCATCCAG
CTGGAGTCCCGAGCT---TTAGCTTCGCGGGGTGACTTGAACATCCCGGGGCTCAGCGAA
CAGTGTATATTGGTAGATCATCGAGAAAGAAATACAGACTCCCTGGGCGTACAGGTGAGC
AAGAGAGTGTGTTCA---TTCAAGTCAGAGAAGGTGGTGGTGGAGGACACGGTTCCCATC
ATACCGAAGGAGAAGAAACACGCGAAAGAGGAGGACTCGAGTGTAGACTATGATGCAAAC
CTCACAGACACCGTCACCCACGAAGACTATGTGACCACAAGGTTGTGA
>XM_061133198.1 PREDICTED: Dama dama transient receptor potential cation channel subfamily C member 4 (TRPC4), transcript variant X4, mRNA
GAATGGAAATTTGCTAGAACAAAGCTTTGGATGAGTTATTTTGAAGAAGGAGGTACCCTT
CCTACCCCCTTCAATGTCATCCCGAGCCCCAAGTCTCTCTGGTACCTGATCAAATGGATT
TGGACACACCTGTGCAAGAAAAAGATGAGAAGAAAGCCAGAAAGTTTTGGAACGATAGGG
AGGCGAGCTGCTGATAATCTGAGAAGACATCACCAATATCAAGAAGTTATGCGGAACCTG
GTAAAGCGATACGTGGCCGCAATGATTAGAGATGCCAAAACTGAGGAAGGTCTGACAGAG
GAGAACTTTAAGGAACTCAAGCAAGACATTTCTAGCTTCCGCTTTGAAGTCCTGGGGTTA
TTAAGAGGAAGCAAACTCTCTACAGTCCAGTCTGCTCAGGGCACGAAGGAGTCTTCTAAC
TCCGCAGACTCGGATGAAAAGAGTGATAACGAGGGTAGCAGCAAGGACAGGAAAAAGAAC
TTCAGTCTCTTCGACTTGACCACCCTCATTCACCCGCGATCGGCAGCAATTGCCGCCGAA
AGACACCCCATCAGCAACGGCTCC------GCCCTTGTGCTCCAGGAG---CCCCCGAGG
GAGAAGCAGAGAAAAGTGAATTTTGTGACCGATATCAGACACTTTGGGTTGTTTCACAGA
CGATCGAAACAACACGCC---GCCGCCGAGCAAAAC------GCAAACCAGATCTTCTCC
GTTTCAGAAGGGGTGGCCCGCCAACAAGCTGAAGGA---CCCCTGGAGAGGAGCATCCAG
CTGGAGTCCCGAGCT---TTAGCTTCGCGGGGTGACTTGAACATCCCGGGGCTCAGCGAA
CAGTGTATATTGGTAGATCATCGAGAAAGAAATACAGACTCCCTGGGTGTACAGGTGAGC
AAGAGAGTGTGTTCA---TTCAAGTCAGAGAAGGTGGTGGTGGAGGACACTGTTCCCATC
ATACCGAAGGAGAAGAAACACGCGAAAGAGGAGGACTCGAGTGTAGACTATGATGCAAAC
TTCACAGACACTGTCACCCACGAAGACTATGTGACCACAAGGTTGTGA
>XM_047553094.1 PREDICTED: Sciurus carolinensis transient receptor potential cation channel subfamily C member 4 (Trpc4), transcript variant X6, mRNA
GAATGGAAATTTGCTAGAACAAAGCTTTGGATGAGTTACTTTGAAGAAGGAGGTACTCTG
CCTACTCCTTTCAATGTCATCCCAAGCCCCAAGTCTCTCTGGTACCTGATCAAATGGATA
TGGACACACCTATGCAAGAAAAAGATGAGAAGAAAGCCAGAAAGTTTTGGAACAATAGGG
AGGCGAGCTGCTGATAACTTGAGAAGACATCACCAATATCAAGAAGTTATGAGGAACCTG
GTGAAGCGATATGTCGCAGCCATGATTAGAGATGCTAAAACTGAAGAAGGTCTGACAGAA
GAGAACTTTAAGGAACTAAAGCAAGACATTTCTAGTTTCCGCTTCGAAGTTCTGGGATTA
CTCAGAGGAAGCAAGCTTTCTACAATACAATCTGCAAATGCCACGAAGGAGTCTTCCAAT
TCAGCAGACTCAGACGAAAAGAGTGATAATGAAGGTAATAGCAAGGACAAGAAAAAGAAT
TTCAGCCTTTTTGATTTAACCACACTGATTCATCCAAGGTCAGCAGCAATTGCCTCCGAA
AGACATAACATAAGCAATGGCTCT------GCCCTGGTGGTTCAGGAG---CCACCGAGG
GAGAAGCAGAGAAAAGTGAATTTTGTGGCTGATATCAAAAACTTCGGGTTATTTCATAGA
CGATCAAAACAAAACGCT---GCT---GAGCAAAAT------GCAAACCAAATCTTCTCT
GTTTCAGAAGAAGTTGCTCGTCAACAGGCCGCAGGA---CCACTTGAGAGAAATATTCAA
CTGGAATCCCGAGGA---TTAGCTACACGGGGTGACCTGAGCATTCCCGGTCTCAGTGAA
CAGTGTGTATTAGTAGACCATAGAGAAAGGAACACGGACACATTGGGTTTACAGGTAGGC
AAGAGAGTGTGTTCT---TTCAAGTCAGAGAAGGTGGTGGTGGAGGACACTGTTCCTATA
ATCCCAAAGGAGAAG---CATGCGAAGGAAGAGGACTCGAGTATAGACTATGATTTAAGC
CTCACAGACACAGTCACCCATGAAGATTATGTGACAACAAGATTGTGA
>XM_048424748.1 PREDICTED: Myodes glareolus transient receptor potential cation channel subfamily C member 4 (Trpc4), transcript variant X3, mRNA
GAATGGAAATTTGCTCGAACAAAGCTCTGGATGAGCTACTTTGAAGAAGGCGGCACCCTG
CCTACGCCTTTCAATGTCATCCCAAGCCCCAAATCCCTGTGGTACCTGGTCAAGTGGATC
TGGACGCACCTGTGTAAGAAGAAGATGAGAAGGAAGCCAGAAAGCTTCGGGACAATCGGG
CGGCGGGCTGCTGACAACCTGAGGAGACACCACCAATATCAAGAGGTCATGAGGAATCTG
GTGAAGCGGTACGTGGCGGCCATGATCAGAGAGGCCAAAACTGAAGAAGGCCTGACAGAG
GAGAACGTCAAGGAACTAAAGCAAGACATTTCTAGCTTCCGCTTTGAAGTTCTGGGATTG
CTCCGAGGAAGCAAGCTCTCCACAATACAGTCAGGCAACGCGGCAGCGAGTTCA------
---GCAGACGCCGACGAAAAGAGCCACAGCGAAGGTAATAGCAAGGACAAGAAAAAGAAT
CTCAGCCTCTTTGATTTAACCACGCTGATCCACCCGAGGTCAGCGGCCATTGCCTCCGAG
AGACAGACCATAAGCAATGGTTCC------GCCCTGGTGGTGCAGGAG---CCGCCCAGG
GAGAAGCAGAGGAAAGTGAATTTTGTGGCTGATATCAAAAACTTCGGGTTATTTCATAGA
CGGTCAAAACAAAATGCT---GCT---GAGCCAAAC------GCCAACCAAATCTTCTCT
GTTTCAGAAGAAATTGCTCGTCAACAGGCGGCAGGA---CCACTTGAGAGAAATATCCAA
CTGGAATCCCAAGGA---TTAGCTTCACGGGGTGACCTCAGCATTCCTGGGCTCAATGAA
CAGTGTGTACTAGTAGACCATAGAGAAAGGAATACGGACACTTTGGGTTTACAGGTAGGC
AAGAGAGTGTGCTCC---TTCAAGTCAGAGAAGGTGGTGGTGGAAGACACTGTCCCTATC
ATACCGAAAAAGAAG---CATGCCCACGAGGAGGACTCGAGCATAGACTATGATTTAAGC
CCCACGGACACAGCAGCCCACGAAGATTACGTGACCACGCGATTGTGA
>XM_051157138.1 PREDICTED: Acomys russatus transient receptor potential cation channel subfamily C member 4 (Trpc4), transcript variant X4, mRNA
GAGTGGAAATTCGCCCGAACAAAGCTTTGGATGAGCTACTTTGAAGAAGGAGGTACCCTG
CCTACTCCTTTCAATGTCATCCCAAGCCCCAAGTCCTTGTGGTACCTCGTCAAGTGGATA
TGGACACACCTGTGTAAGAAAAAGATGAGAAGGAAGCCAGAGAGCTTTGGAACCATTGGG
CGGCGCGCTGCTGATAACTTGAGAAGACACCACCAATACCAAGAGGTGATGAGGAACCTG
GTGAAGCGGTACGTGGCGGCCATGATCAGAGAGGCAAAAACCGAAGAGGGCCTGACTGAG
GAGAACGTTAAGGAACTAAAACAAGACATTTCTAGCTTCCGCTTCGAAGTTCTGGGATTG
CTCAGAGGAAGCAAGCTCTCCACAATACAGTCAGCCAACGCAGCGACT------------
TCAGCCGACTCCGACGAAAAGAGCCATAGCGAAGGTAATAGCAAGGACAAGAAAAAGAAT
CTCAGCCTCTTTGATTTAACCACTCTGATCCACCCGAGGTCGGCAGCCATTGCCTCCGAG
AGACATAACATAAGCAATGGTTCT------GCCCTGGTGGTGCAGGAG---CCGCCCAGG
GAGAAGCCGAGAAAAGTGAATTTTGTGGCTGATATCAAAAACTTCGGGTTATTTCATAGA
CGGTCAAAACAAAATGCT---GCT---GAGCAAAAC------GCAAACCAAATCTTCTCT
GTTTCAGAAGAAATTACTCGTCAACAGGCGGCAGGA---CCACTTGAGAGAAATATCCAA
CTGGAATCGCAAGGA---TTAGCTTCTCGGGGTGACCGCAGCATTCCTGGTCTCAATGAA
CAGTGTGTGCTAGTAGACCATAGAGAAAGGAATACGGACACTTTGGGTTTACAGGTAGGC
AAGAGAGTGTGCTCCTCTTTCAAGTCGGAGAAAGTGGTGGTGGAAGACACCGTCCCTATG
ATACCAAAGGAGAAA---CACGCCCAGGAGGAGGACTCAAGCATAGACTATGATTTAAGC
CCCACGGACACATCTGCCCATGAAGATTATGTGACCACAAGATTGTGA
>XM_052180968.1 PREDICTED: Apodemus sylvaticus transient receptor potential cation channel subfamily C member 4 (Trpc4), mRNA
GAATGGAAATTTGCTCGAACAAAGCTTTGGATGAGCTACTTTGAAGAAGGAGGTACCCTG
CCTACACCTTTCAATGTCATCCCAAGCCCCAAGTCCCTGTGGTACCTGGTCAAGTGGATA
TGGACACACTTATGTAAGAAAAAGATGAGAAGAAAGCCAGAAAGCTTCGGGACAATTGGG
CGGCGTGCTGCTGATAACTTGAGAAGACATCACCAATACCAAGAGGTGATGAGGAATCTG
GTGAAGCGGTACGTGGCAGCCATGATCAGGGAGGCAAAAACCGAAGAAGGCTTGACGGAG
GAGAACGTTAAGGAACTAAAGCAAGACATTTCTAGCTTCCGCTTCGAAGTTCTGGGATTG
CTCAGAGGAAGCAAGCTCTCTACGATACAGTCAGCCAACGCGGCGAGTTCA---------
---GCGGACTCCGATGAGAAGAGCCAGAGCGAAGGTAATGACAAGGACAAGAGAAAGAAT
CTCAGCCTCTTTGATTTAACCACTCTGATCCACCCGCGGTCGGCAGTCATTGCCTCTGAG
AGACATAACCTAAGCAATGGTTCC------GCCCTGGTGGTGCAGGAG---CCGCCCAGG
GAGAAGCAGAGGAAAGTGAATTTTGTGGCTGATATCAAAAACTTCGGGTTATTTCATAGA
CGGTCAAAACAAAATGCT---GCT---GAGCAAAAC------GCAAACCAAATCTTCTCT
GTTTCAGAAGAAATTACTCGTCAACAGGCGGCAGGA---GCACTTGAGAGAAATATCCAG
CTGGAATCCCAAGGA---TTAGCTTCACGGGGTGACCGCAGCATTCCTGGTCTCAATGAA
CAGTGTGTGCTAGTAGACCATAGAGAGAGGAATACGGACACTTTGGGTTTACAGGTAGGC
AAGAGAATGTGCTCCTCCTTCAAGTCGGAGAAGGTCGTGGTGGAAGACACCGTCCCTATT
ATACCAAAGCAGAAA---CACGCCCAGGAGGAAGACTCAAGCATAGACTATGATTTAAGC
CCCACGGACACAGCTGCCCACGAAGATTACGTGACCACAAGATTGTGA
>XM_052731057.1 PREDICTED: Peromyscus californicus insignis transient receptor potential cation channel subfamily C member 4 (Trpc4), transcript variant X4, mRNA
GAATGGAAATTTGCCAGAACAAAGCTTTGGATGAGCTACTTTGAAGAAGGGGGTACCCTG
CCTACGCCTTTCAATGTCATCCCAAGCCCCAAATCCCTGTGGTACCTGGTCAAGTGGATA
TGGACACACCTGTGTAAGAAAAAGATGAGAAGGAAGCCAGAAAGCTTCGGGACAATTGGG
CGGCGTGCTGCTGATAACCTGAGAAGACACCACCAATATCAAGAGGTGATGAGGAACCTG
GTGAAGCGCTATGTGGCAGCCATGATCAGAGAGGCAAAAACTGAAGAGGGCCTGACGGAG
GAGAATGTCAAGGAACTAAAGCAAGACATTTCTAGCTTCCGCTTTGAAGTTCTGGGATTG
CTCCGAGGAAGCAAACTCTCCACAATACAGTCAGCCAACGCCGCGGCGAGTCCG------
---GCAGACTCCGACGAAAAGAGCCACAGTGAAGGTAATAGCAAGGACAAGAAAAAGAAT
CTCAGCCTCTTTGATTTAACCACTCTGATCCACCCAAGGTCAGCAGTCATTGCCTCCGAG
AGACATAACGTAAGCAATGGTTCC------GCCCTGGTGGTGCAGGAG---CCGCCCAGG
GAGAAGCAGAGAAAAGCGAATTTTGTGGCTGAGATCAAAAACTTCGGGTTATTTCATAGA
CGGTCAAAACAAAATGCT---GCT---GAGCAAAAC------GCAAACCAAATCTTCTCT
GTTTCAGAAGAAATTACTCGTCAACAGGCGGCAGGA---CCACTTGAGAGAAATATCCAA
CTGGAATCCCAAGGA---TTAGCTTCACGGGGTGACCTCAGCATTCCTGGTCTCAATGAA
CAGTGTGTACTAGTAGACCATAGAGAAAGGAACACGGACACTTTGGGTTTGCAGGTAGGC
AAGAGAGTGTGCTCC---TTCAAGTCAGAGAAGGTGGTGGTGGAAGACACGGTCCCAATC
ATACCAAAGGGGAAG---CGTGCCCACGAGGAGGACTCGAGCATAGACTATGATTTAAGC
CCCACGGACACAACGTCCCATGAAGATTACGTGACCACAAGATTGTGA
>XM_055426212.1 PREDICTED: Moschus berezovskii transient receptor potential cation channel subfamily C member 4 (TRPC4), transcript variant X3, mRNA
GAATGGAAATTTGCTAGAACAAAGCTTTGGATGAGTTATTTTGAAGAAGGAGGTACCCTT
CCTACCCCCTTCAATGTCATCCCGAGTCCCAAGTCTCTCTGGTACCTGATCAAATGGATA
TGGACACACCTGTGCAAGAAAAAGATGAGAAGAAAGCCAGAAAGTTTTGGAACGATAGGG
AGGCGAGCTGCTGATAATTTGAGAAGACATCACCAATATCAAGAAGTTATGCGGAACCTG
GTAAAGCGATACGTTGCCGCAATGATTAGAGATGCCAAAACTGAAGAAGGTCTGACAGAG
GAGAACTTTAAGGAACTCAAGCAAGACATTTCTAGCTTCCGCTTTGAAGTCCTGGGGTTA
TTAAGAGGAAGCAAACTCTCCACGGTCCAGTCTGCTCAGGGCACGAAGGAGTCTTCTAAT
TCCGCAGACTCGGATGAAAAGAGTGATAACGAGGGTAGCAGCAAGGACAAGAAAAAGAAC
TTCAGCCTCTTCGACCTGACCACCCTCATTCACCCGCGGTCGGCGGCAATTGCCGCTGAA
AGACACACCATCAGCAACGGCTCC------GCCCTCGTGGTGCAGGAG---CCCCCGAGA
GAGAAGCAGAGAAAAGTGAATTTTGTGACCGATATCAGACACTTTGGGTTGTTTCACAGA
CGATCGAAACAACACGCC---ACCGCCCAGCAAAAC------GCAAACCAGATCTTCTCT
GTTTCAGAAGGGGTGGCCCGCCAACAAGCTGAAGGA---CCCCTGGAGAGGAGCATCCAG
CTGGAGTCCCGAGCT---TTAGCGTCACGGGGTGACTTGAACATCCCGGGGCTCAGCGAA
CAGTGCATATTGGTAGATCATCGAGAAAGAAATACAGACTCCCTGGGTGTACAGGTGAGC
AAGAGAGTGTGTTCA---TTCAAGTCAGAGAAGGTGGTGGTGGAGGACACGGTTCCCATC
ATACCAAAGGAGAAGAAACACGCGAAAGAGGAGGACTCGAGTGTAGACTATGATGCAGAC
CTCACAGACACCATCACCCACGAAGACTATGTGACCACAAGGTTGTGA
>XM_055596816.1 PREDICTED: Psammomys obesus transient receptor potential cation channel subfamily C member 4 (Trpc4), transcript variant X2, mRNA
GAGTGGAAATTTGCTCGAACAAAGCTTTGGATGAGCTACTTTGAAGAAGGAGGTACCCTG
CCTACCCCCTTCAACGTCATCCCAAGCCCCAAGTCCTTGTGGTACCTGGTCAAGTGGATA
TGGACCCACCTGTGTAAGAAAAAGATGCGAAGAAAGCCAGAAAGCTTTGGAACAATTGGG
AGGCGTGCTGCCGATAACTTGAGAAGACATCACCAATACCAAGAGGTGATGAGGAACCTG
GTGAAGCGCTACGTGGCAGCCATGATCAGAGAGGCAAAAACGGAAGAAGGCCTGACAGAG
GAGAATGTTAAGGAACTAAAGCAAGACATTTCTAGCTTCCGCTTTGAAGTTCTGGGATTG
CTCAGAGGAAGCAAGCTCTCCACTATACAGTCAGCCAACGCAGCGAGT------------
TCAGCAGACTCCGATGAAAAGAGCCATAGCGAAGGTAATAGCAAGGACAAGAAAAAGAAT
CTCAGCCTCTTTGATTTAACCACTCTGATCCACCCGAGGTCGGCAGTCATTGCCTCCGAG
AGACATAACATAAGCAATGGTTCC------GCCCTGGTGGTGCAGGAG---CCGCCCAGG
GAGAAGCAGAGAAAAGTGAATTTTGTGGCTGATATCAAAAACTTCGGGTTATTTCATAGA
CGGTCAAAACAAAATGCT---GCT---GAGCAAAAC------GCAAACCAAATCTTCTCT
GTTTCAGAAGAAATTACTCGTCAACAGGCGGCAGGA---CCACTTGAGAGAAATATCCAA
CTGGAATCCCAAGGA---TTAGCTTCACGGGGTGACCGCGGCATTCCTGGTCTCAGTGAA
CAGTGTGTGCTAGTAGACCATAGAGAAAGGAATACGGACACTTTGGGTTTACAGGTAGGC
AAGAGGGTGTGCTCCTCCTTCAAGTCGGAGAAGGTGGTGGTGGAAGACACCGTCCCTATC
ATACCAAAGGAGAAA---CATGCCCAGGAGGAGGACTCAAGCATAGACTATGATTTAAGC
CCCACGGACACATCTGCCCCTGAAGATTATGTGACCACAAGATTGTGA
>XM_057707523.1 PREDICTED: Hippopotamus amphibius kiboko transient receptor potential cation channel subfamily C member 4 (TRPC4), mRNA
GAATGGAAATTTGCTCGAACAAAGCTTTGGATGAGTTATTTTGAAGAAGGGGGTACCCTG
CCTACTCCCTTCAACGTCATCCCAAGCCCCAAATCTCTCTGGTACCTGATCAAATGGATA
TGGACACATCTGTGCAAGAAAAAGATGAGAAGAAAGCCAGAAAGTTTTGGAACAATAGGG
AGGCGAGCTGCTGATAATTTGAGAAGACATCACCAATATCAAGAAGTTATGAGGAACCTG
GTAAAGCGATACGTGGCTGCAATGATTAGAGATGCCAAAACTGAAGAAGGTCTGACTGAG
GAGAACTTTAAGGAACTCAAGCAAGACATATCCAGCTTCCGTTTTGAAGTCCTGGGGTTA
CTAAGAGGAAGCAAACTCTCTACGGTCCAGTCTGCTCAAGGCACGAAGGATTCTTCTAAC
TCCGCAGACTCGGATGAAAAGAGTGATAATGAAGGTTGTAGCAAGGACAGGAAAAAGAAC
CTAAGCCTCTTCGACTTGACCACCTTGATTCACCCGCGATCCGCAGCGATCGCCTCCGAA
AGACACACCATCAGCAACGGCTCC------GCCCTGGTGGTGCAGGAG---CCTCCCAGG
GAGAAGCACAGAAAAGTGAATTTTGTGACCGATATCAAAAACCTCGGGTTATTTCATAGA
CGATCAAAACAACAC------GCTGCCGAGCAAAAT------GCAAAGCAGATCTTCTCC
GTTTCAGAAGAGGTGGCTCGCCAACAAGCTGAAGGA---CCACGGGAGAGGAACATCCAA
CTGGAATCTCGAGGG---TTAGCTTCCCGGGGTGACTTGAACATCCCAGGTCTCAGCGAA
CAGTGTATATTAGTAGATCATCGAGAAAGAAATACGGACTCCCTGGGTTTACAGGTGGGC
AAGAGAGTGTGTTCG---TTCAAGTCAGAGAAGGTGGTGGTGGAGGACACGGTTCCGATC
ATACCAAAGGAGAAA---CACGCAAAGGAGGAGGACTCTAGTGTAGACTACGATGCAAAC
CTCACAGACACAGTCACCCACGAAGATTACGTGACCACAAGATTGTGA
>XM_057757101.1 PREDICTED: Chionomys nivalis transient receptor potential cation channel subfamily C member 4 (Trpc4), transcript variant X4, mRNA
GAATGGAAATTTGCTCGAACGAAGCTTTGGATGAGCTACTTTGAAGAAGGCGGCACCCTG
CCTACGCCTTTCAATGTCATCCCAAGCCCCAAATCCCTGTGGTACCTGGTCAAGTGGATC
TGGACGCACCTGTGTAAGAAAAAGATGAGAAGGAAGCCAGAAAGCTTCGGGACAATCGGG
CGGCGGGCTGCTGACAACCTGAGGAGACACCATCAATATCAAGAGGTCATGAGGAATCTG
GTGAAGCGGTATGTGGCAGCCATGATCAGAGAGGCAAAAACCGAAGAGGGCCTGACAGAG
GAGAACGTCAAGGAACTAAAGCAAGACATTTCTAGCTTCCGCTTTGAAGTTCTGGGATTG
CTCCGAGGAAGCAAGCTCTCCACAATACCGTCAGGCACCACGGCGAGT------------
TCAGCAGACGCCGACGAAAAGAGCTGCAGTGAAGGTAATAGCAAGGACAAGAGAAAGAAT
CTCAGCCTCTTTGATTTAACCACTCTGATCCACCCGAGGTCAGCAGCCATTGCCTCCGAG
AGACATACCATAAGCAATGGTTCC------GCTCTGGTGGTGCAGGAG---CCGCCCAGG
GAGAAGCAGAGAAAAGTGAATTTTGTGGCTGATATCAAAAACTTCGGGTTGTTTCATAGA
CGGTCAAAACAAAATGCT---GCT---GAGCAAAAC------GCCAACCAAATCTTCTCT
GTTTCAGAAGAAATTACTCGTCAACAGGCGGCAGGA---CCACTTGAGAGAAATATCCAA
CTGGAATCCCAAGGA---TTAGCTTCACGGGGTGACTTCAGCATTCCTGGGCTCAATGAA
CAGTGTGTACTAGTAGACCATAGAGAAAGGAATACGGACACTTTGGGTTTACAGGTAGGC
AAGAGAGTGTGCTCC---TTCAAGTCAGAGAAGGTGGTGGTGGAAGACACTGTCCCTATC
ATACCGAAGGAGAAG---CATGCCCACGAGGAGGACTCGAGCATAGACTATGACTTAAGC
CCCACGGACACAGCAGCCCTCGAAGATTACGTGACCACGAGATTATGA
>XM_060079796.1 PREDICTED: Mesoplodon densirostris transient receptor potential cation channel subfamily C member 4 (TRPC4), mRNA
GAATGGAAATTTGCTCGGACAAAGCTTTGGATGAGTTATTTTGAAGAAGGAGGTACCCTG
CCTACTCCCTTCAATGTCATCCCAAGCCCCAAGTCTCTCTGGTACCTGATCAAATGGATA
TGGACGCACCTGTGCAAGAAAAAGATGAGAAGAAAGCCAGAAAGTTTTGGGACAATAGGG
AGGCGAGCTGCTGATAATTTAAGAAGACATCACCAATATCAAGAAGTTATGAGGAACCTG
GTAAAGCGATACGTGGCTGCAATGATTAGAGACGCCAAAACTGAAGAAGGTCTGACTGAG
GAGAACTTTAAGGAACTGAAGCAAGACATTTCTAGCTTCCGCTTTGAAGTCCTGGGGTTA
CTAAGAGGAAGCAAACTCTCTACGGTCCAATCTGCTCAGGGCACGAAGGATTCTTCTAAC
TCCGCAGACTCGGATGAAAAGAGTGATAACGAAGCTAGTAGCAAGGACAAGAAAAAGAAC
TTTAGCCTCTTCGACTTAACCACCCTGATTCACCCACGATCAGCAGCAATCGCCTCCGAA
AGACACACCATCAGCAACGGCTCC------GCCCTGGTGGTGCAGGAG---CCACCGAGG
GAGAAGCAGAGAAAAGTGAATTTTGTGACCGATATCAAAAACTTTGGGTTATTTCATAGA
CGATCAAAACAACACACT---GCC---GAGCAAAAT------GCAAACCAAATCTTCTCC
GTTTCCGGAGAGGTGGCTCGTCAACAAGCTGAAGCA---CCACTAGAGACAAACATCCAA
CTGGAATCTCGAGGG---TTAGCTTCCCGGGGTGACTTGAACATCCCAGGTCTCAGCGAA
CAGTGTATATTAGTAGATCATCGAGAAAGAAATACGGATTCCCTGGGTTTACAGGTTGGC
AAGAGAGTGTGTTCA---TTCAAGTCAGAGAAGGTGGTGGTGGAGGACACAGTTCCAATC
ATACCAAAGGAGAAA---CACGCAAAGGAAGAGGACTGCAGTGTAGACTACGATGCAAAC
CTCACAGACATGGTCACCCACGAAGATTACGTGACCACAAGATTGTGA
