# Supplementary material for: Molecular evolution of TRPC4 regulatory sequences supports a role in mammalian thermoregulatory adaptation
Source: PeerJ. 2025 Jul 8;13:e19697. doi: 10.7717/peerj.19697 (PMC12248226; doi:10.7717/peerj.19697)
Supplement: Supplemental Information 1 — Required and optional parameters that are read by the codeml package of PAML. This file is for information only, an explicit value must be selected for Model and the dummy file names must be replaced with explicit paths to function. The sequence and guide tree files are in standard formats (FASTA and Newick, respectively). [file peerj-13-19697-s001.zip › input.files/untrimmed.alignments.with.original.accessions/eutheria.trpc5.fas]

>XM_053657523.1 PREDICTED: Artibeus jamaicensis transient receptor potential cation channel subfamily C member 5 (TRPC5), mRNA
GAGTGGAAATTTGCAAGGACAAAGCTCTGGATGAGTTACTTTGATGAAGGTGGTACTTTG
CCACCTCCTTTTAACATCATCCCTAGCCCCAAGTCATTTCTATACCTTGGTAACTGGTTT
AATAACACCTTCTGCCCCAAAAAAGACTCTGATGGTAGACGGAGAAGGCACAACTTGAGA
AGCTTCACAGAAGAGCATACTGACAGCCTGATACAGAATCAACATTATCAGGAAGTTATC
AGGAATTTAGTCAAAAGATATGTGGCTGCTATGATAAGAAATTCCAAAACAAATGAGGGA
CTGACAGAAGAAAATTTTAAGGAATTAAAGCAGGACATCTCCAGCTTTCGATATGAAGTG
CTTGACCTCTTAGGAAATAGACAACACCCAAGGAGAAGCTTTTCCACCAGCAGCACTGAA
TTCTCT---CAAAGGGAAGATACCAGTGATGGCAGTGGTGGGGCTCGGGCCAAATCCAAC
AGTGTCTCTTTCCATTTAGGCTGCAAGAAAAAGGCCCGCCATGGGCCA------TCTCTT
ACCAGAACCATGCCAAGAGCCAGTGGTGTCCAAGGAAAGTCAAAAGCTGAGTCATCAAGC
AAACACTCCTTCATGGGTCCTTCTCTCAAGAAACTCGGTCTCCTATTCTCC---AAGTTT
AATGGTCGTACCTCTGAACCC---AGTTTAGAGCCGATGTACACAATTTCTGATGGAATT
ACTCAGCAGCACTGTATGTGGCAAGATGTCAGATATTCTCAGATGGAGAAAGGGAAAGCA
GAGGCCTGTTTGCAGAGTGAAATTAACCTCAATGAGGTAAAATTAGGTGAAGCCCAAGGC
---ACTGCTCAGAGCAGTGAATGCCCTCTAGCCTGTTCCAGCCCTTTTCACTGCACACCC
AGCATCTGCTCCTTGAATTTTAAACTTTTAGACTCCTCAGAGGATGTATTTGAAACTTGG
GGAGAGGCTTGTGACCTGCTCATGCACAAATGGGGCGATGGACAGGAAGAACAAGTTACA
ACTCACCTCTAA
>XM_024559113.1 PREDICTED: Desmodus rotundus transient receptor potential cation channel subfamily C member 5 (TRPC5), mRNA
GAGTGGAAATTTGCAAGGACAAAGCTCTGGATGAGTTACTTTGATGAAGGTGGTACCTTG
CCACCTCCTTTTAACATCATCCCTAGCCCCAAGTCATTTCTATACCTTGGTAACTGGTTT
AATAACACCTTCTGCCCAAAACGAGACCCTGATGGTAGACGGAGAAGGCACAACTTGAGA
AGCTTCACAGAACGCCATGCTGACAGCCTGATACAGAATCAACATTATCAGGAAGTTATC
AGGAATTTAGTCAAAAGATACGTGGCTGCTATGATAAGAAATTCCAAAACAAATGAGGGA
CTAACAGAAGAAAATTTTAAGGAATTAAAGCAGGACATCTCCAGCTTTCGATATGAAGTG
CTTGACCTCTTAGGAAATAGAAAACACCCAAGGAGAAGCTTTTCCACCAGCAACACTGAA
CTTTCT---CAGAGGGAAGATACCAGTGACGGCAGTGGTGGGGCTCGGGCGAAATCCAAG
AGTGTCTCTTTCAGTTTAGGCTGCAAGGAAAAGGCCTACCATGGGCCA------TCTCTC
ATCAGAACCATGCCAAGAGCCAGTGGTGTCCAAGGAAAGTCAAAAGCTGAGTCATCAAGC
AAATGCTCCTTCATGGGTCCTTCTCTCAAGAAACTGGGTCTCCTATTCTCC---AAGTTT
AATGGTCATACATCTGAACCC---AGTTCAGAGACGATGTACACAATTTCTGATGGAATT
GCTCAGCAGCACTATATGTGGCAAGACGTCAGATATTCTCAGATGGAGAAAGGGAAAGCA
GAGGCCTGTTCCCAGAGTGAAATTAACCTCAGTGAGGTAAAATTAGGTGAACCCCGGGGC
---ACTGCTCAGAGCAGTGAAAGCCCTCTAGCCTGTTCCAGCTCTCTTCACTACACATCC
AGCATCTGTTCCTCAAATTCTAAACTTTTAGACTCCTCAGAGGATGTATTTGAAACTTGG
GGAGAGGCCTGTGACCTGCTCATGCACAAATGGGGTGGTGGACAGGAAGAACAGGTCACA
ACTCAGCTCTAA
>XM_008158606.3 PREDICTED: Eptesicus fuscus transient receptor potential cation channel subfamily C member 5 (TRPC5), mRNA
GAGTGGAAATTTGCAAGGACAAAGCTCTGGATGAGTTACTTTGATGAAGGCGGAACCTTG
CCACCTCCTTTTAACATCATCCCTAGTCCCAAGTCATTTCTATACCTTGGCAACTGGTTT
AATAACACCTTCTGCCCAAAAAGAGACCCTGATGGTAGACGGAGAAGGCACAACTTGAGG
AGCTTCACAGAACGCCATGCTGACAGCCTGATACAGAATCAACATTATCAGGAAGTTATT
AGGAATTTAGTCAAAAGATATGTGGCTGCTATGATACGAAATTCCAAAACAAATGAGGGA
CTAACAGAAGAAAATTTTAAGGAGTTAAAGCAGGACATCTCCAGCTTTCGATATGAAGTG
CTTGACCTCTTAGGAAATAGAAAACACCCAAGGAGAAGTTTTTCCACCAGCAGCACTGAA
TTCTCT---CAGAGGGATGATACCAATGATGGCAGTGGTGGGGCTCGGGCCAAATCCAAG
AGTGTCTCTTTCAGTTTAGGCTGCAAGAAAAAGGCCTGCCATGGGCCA------CCTCTC
ATCAGAACCACACCAAGAGCCAGTGGTGCTCAAGGAAAGTCAAAAGCTGAGTCATCAAGC
AAACGCTCCTTTATGGGTCCTTCTCTCAAGAAACTGGGTCTCCTCTTCTCC---AAGTTT
AATGGTCATATGTCTGAACCC---AGTTCAGAGCCAATGTACACAATTTCTGATGGAATT
GTTCAGCAGCACTATATGTGGCAAGACATCAGATATTCTCAGATGGAGAAAGGGAAAGCA
GAGGCCTGTTCTCAGAGTGAAATTAACCTCAGTGACGTAGAATCAGGCAAAGCCCAGGGA
---GCTGCTCAGAGCAGTGAATGTCCTCTAGTCTGTTCCAGCTCCCTTCACTGCGCACCC
AGCATCTGCTCCTCAAATTCAAAACTTTTAGACTCCTCAGAGGATGTGTTTGAAACTTGG
GGAGAGGCTTGTGACCTGCTCATGCACAAATGGGGTGATGGACAGGAAGAACAAGTTACA
ACTCGGCTCTAA
>XM_019632331.1 PREDICTED: Hipposideros armiger transient receptor potential cation channel subfamily C member 5 (TRPC5), mRNA
GAGTGGAAATTTGCAAGGACAAAGCTTTGGATGAGCTACTTTGATGAAGGTGGCACCTTG
CCACCTCCTTTCAACATCATCCCCAGCCCCAAGTCATTTCTATACCTTGGTAACTGGTTC
AACAACACCTTCTGCCCCAAAAGAGACCCTGATGGGAAACGGAGAAGGCACAACTTGAGA
AGCTTCACAGAACGCCATGTTGACAGCCTGATACAGAATCAACATTATCAGGAAGTTATC
AGGAATTTAGTCAAAAGATATGTGGCTGCTATGATAAGAAATTCCAAAACAAACGAGGGG
CTAACAGAAGAGAATTTTAAGGAATTAAAGCAGGACATCTCCAGCTTTCGATATGAAGTG
CTTGACCTCTTAGGAAATAGGAAACACCCAAGGAGGAGCTTTTCCACCAGCAGCGCTGAA
CTGTCT---CAGAGGGATGATACTAATGATGGCAGTGGTGGGGCTCGGGCCAAATCCAAG
AGTGTCTCTTTCAATTTAGCCTGCAAGAAAAAGGCCTGCCATGGGACA------CCTCTC
ATCAGAACCATGCCAAGAGACAGTGGTGCCCAAGGGAAGTCAAACGCTGAGTCATCAAGC
CAACGCTCCTTCATGGGTTCTTCTCTGAAGAAACTGGGTCTCCTATTCTCC---AAATTT
AATGGTCATATGTCTGAACCC---AGTTCAGAGCCAATGTACACAATTTCTGATGGAATT
GCTCAGCAGCACTATATGTGGCAGGACATCAGATATTCTCAGATGGAGAAAGGGAGAGCA
GAGGCCTGTTCTCAAAGCGAAATTAACCTCAGTGAGGTAGCATTAGGTGAAGCCCAGGGC
---CTTGCTCAGAGCAGTGAATGCCCACTGGCCTGTTCCAGCTCTCTGCACTGCGTATCC
AGCATCTGCTCCTCAAATTCTAAACTTTTAGATTCCTCAGAGGATGTATTTGAAACTTGG
GGAGAGGCTTGTGACCTGCTGATGCACAAATGGGGTGATGGACAGGAAGAACAAGTTACA
ACTCAGCTCTAA
>XM_016198072.1 PREDICTED: Miniopterus natalensis transient receptor potential cation channel subfamily C member 5 (TRPC5), mRNA
GAGTGGAAATTTGCAAGGACAAAGCTCTGGATGAGTTACTTTGATGAAGGGGGTACCTTG
CCACCTCCTTTCAACATCATCCCCAGTCCCAAGTCATTTCTATATCTTGGCAACTGGTTT
CATAACACCTTCTGCCCCAAAAGAGACCCTGATGGTAGACGGAGAAGGCGCAACTTGCGA
AGCTTCACAGGACGCCATGCTGACAGCCTGATACAGAATCAACATTATCAGGAAGTTATC
AGGAATTTAGTCAAAAGATATGTGGCTGCTATGGTAAGAAATTCTAAAACAAATGAGGGA
CTAACAGAAGAAAATTTTAAGGAATTAAAGCAGGACATCTCCAGCTTTCGATATGAAGTG
CTTGACCTTTTAGGAAATAGAAAACACCCACGGAGAAGCTTTTCCACCAGCAGCACTGAA
CTCTAT---CACAGGGATGATACCAATGATGGCAGTGGTGGGGCTCGGGCCAAATCCAAG
AGTGTCTCTTTCAGTTTAGGCTGCAAGAAAAAGGCCTGCCACAAGCCA------CCTCTC
ATCAGAACCAGGCCAAGAGCCAGTGGTGCCCAAGGAAAGTCAAAAGCTGAGTCATCAAGC
AAACGCTCCTTCATGGGTCCTTCTCTCAAGAAACTGGGTCTCCTATTCTCC---AAGTTT
AATGGTCATACATCTGAACCC---AGTTCAGAGCCAATGTACACAATTTCTGATGGAATC
GTTCAGCAGCACTATATGTGGCAAGACATCAGGTATTCTGAGATGGAGAAAGGGAGAGCA
CAGGCCTGTTCTCAGAGTGAAATTAACCTCAGTGAGGTAGAATCAGGTGAAGCCCGGGGA
---GCTGCTCAGAGCAGTGAATGCCCTCTAGCCTGTGCCAGCTCTCTTCACTGCATACCC
AGCATCTGCTCCTCAAGTTCTAAACTTTTAGACTCTTCAGAGGATGTGTTTGAAACTTGG
GGAGAGGCTTGTGACCTGCTCATGCACAAATGGGGTGATGTACAGGAAGAACAAGTTACA
ACCCGGCTCTAA
>XM_036271288.1 PREDICTED: Molossus molossus transient receptor potential cation channel subfamily C member 5 (TRPC5), mRNA
GAGTGGAAATTTGCAAGGACAAAGCTCTGGATGAGTTACTTTGATGAAGGCGGTACTTTG
CCACCTCCTTTCAACATCATCCCCAGTCCCAAGTCATTTCTATATCTTGGCAACTGGTTT
AATAATACCTTCTGCCCCAAAAGAGACCCTGATGGTAGACAGAGAAGGCATGACTTGAGA
AGCTTCACAGAACGCCATGCTGACAGCCTGATACAGAATCAACATTATCAGGAAGTTATC
AGGAATTTAGTCAAAAGATATGTGGCTGCTATGATAAGAAATTCGAAAACAAATGAAGGA
CTAACAGAAGAAAATTTTAAGGAATTAAAGCAGGATATCTCCAGCTTTCGATATGAAGTG
CTTGACCTCTTAGGAAATAGAAAACACCAAAGGAGAAGCTTTTCCACCAGTAGCACTGAA
TTCTCT---CAGAGGGATGATACTAATGATGGCAGTGGTGGGGCTCGGGCCAAATCCAAG
AGTGTCTCTTTCAGGTTAGGCTGCAAGAAAAAGGCCTGCCATGGGCCA------CCTCTC
ATCAGAACCATGCCAAAAGCCAGTGGTGCCCAAGGAAAGTCAAAAACTGAGTCATCAAGC
AAACGCTCCTTCATGGGTCCTTCTCTCAAGAAACTGAGTCTCCTATTCTCC---AAGTTT
AATGGTCATATGTCTGAACCC---AGTTCAGAGACAATGTACACAATTTCTGATGGACTC
ATTCAGCAGCACCATATGTGGCAAGACATCAGATATTCTCAGATGGAGAAAGGGAAAGCA
CAGGCGTGTTCTCAGAGTGAAATTAACCTCAGTGAGGTAGAATCAGGTGAAGCCCGGGGC
---ACTGCTCAGAGCAGTGAATGCCCTCTAGCCTGTTCCAGCTCTCTTCACTGTGCATCC
AGCATCTGCTCCTCAAATTCTAAACTTTTAGACTCCTCAGAGGATGTATTTGAAACTTGG
GGAGAGGCTTGTGACTTGCTCATGCACAAATGGGGTGATGGACAGGAAGAACAAGTTACA
ACTCGGCTCTAA
>XM_005886346.1 PREDICTED: Myotis brandtii transient receptor potential cation channel, subfamily C, member 5 (TRPC5), transcript variant X2, mRNA
GAATGGAAATTTGCAAGGACAAAGCTCTGGATGAGTTACTTTGATGAAGGCGGTACCTTG
CCACCTCCTTTTAACATCATCCCTAGTCCTAAGTCATTTCTATACCTTGGCAACTGGTTT
AATAACACCTTCTGCCCAAAAAGAGACCCTGATGGTAGACGGAGAAGGCACAACCTGAGA
AGTTTCACAGAACGCCATGCTGACAGCCTGATACAGAATCAACATTATCAGGAAGTTATC
AGGAATTTAGTCAAAAGATATGTGGCTGCTATGATAAGAAATTCCAAAACAAATGAGGGA
CTAACAGAAGAAAATTTTAAGGAGTTAAAGCAGGACATCTCCAGCTTTCGATATGAAGTG
CTTGACCTGTTAGGAAATAGAAAACACCCAAGGAGAAGTTTTTCCACCAGCAGCACTGAA
TTCTCT---CAGAGGGATGATACCAATGATGGCAGTGGTGGGGCTCGGGCCAAATCCAAG
AGTGTCTCTTTCAGTTTAGGCTGCAAGAAAAAGGCCTGCCACGGGCCA------CCTCTC
ATCAGAACCACACCAAGAGCCAGTGGTGCCCAAGGAAAGTCAAAAGCTGAGTCATCAAGC
AAACGCTCCTTTATGGGTCCTTCTCTCAAGAAACTGGGTCTCCTCTTCTCC---AAGTTT
AATGGTCATATGTCTGAACCC---AGTTCAGAGCCAATGTACACAATTTCTGATGGAATC
GTTCAGCAGCACTATATGTGGCAAGACATCAGATATTCTCAGATGGAGAAAGGGAAAGCA
GAGGCCTGTTCTCAAAGTGAAATTAACCTCAGTGAGGTAGAATCAGGTGTAGCCCAGGGA
---GCTGCTCAGAGCAGTGAATGTCCTCTAGTCTGTTCCAGCTCCCTTCACTGCGCATCC
AGCATCTGCTCCTCAAATTCGAAACTTTTAGACTCCTCAGAGGATGTGTTTGAAACTTGG
GGAGAGGCTTGTGACCTGCTCATGCACAAATGGGGTGATGGACAGGAAGAACAAGTTACA
ACTCGGCTCTAA
>XM_045817615.1 PREDICTED: Phyllostomus hastatus transient receptor potential cation channel subfamily C member 5 (TRPC5), mRNA
GAGTGGAAATTTGCAAGGACAAAGCTCTGGATGAGTTACTTTGATGAAGGTGGTACCTTG
CCACCTCCTTTTAATATCATCCCTAGTCCCAAGTCATTTCTATACCTTGGTAACTGGTTT
AATAACACCTTCTGCCCAAAACGAGACCCTGATGGTAGACGGAGAAGGCATAACTTGAGA
AGCTTCATGGAACGCCACACTGACAGCCTGATACAGAATCAACATTATCAGGAAGTTATC
AGGAATTTAGTCAAAAGATATGTGGCTGCTATGATAAGAAATTCCAAAACAAATGAGGGA
CTAACAGAAGAAAATTTTAAGGAATTAAAGCAGGACATCTCCAGCTTTCGATATGAAGTG
CTTGACCTCTTAGGAAATAGAAAATACCCAAGGAGAAGCTTTTCCACCAGCAGCACTGAC
TTCTCT---CAGAGGGAAGACAGCAGTGATGGCAGTGGTGGGGCTCAGGCCAAATCCAAG
ACTGTCTCTTTCAGTTTAGGCTGCAAGAGAAAGGTCTGCCATGGGCCA------TCTCTC
ACCAGAACCATACCAAGAGCCAGTGGTGTCCAAGAAAAGTCAAAAGCTGAGTCATCAAGC
AAACACTCCTTCATGGGTTCTTCTCTCAAGAAACTGGGTCTCCTATTCTCC---AAGTTT
AATGGTCATACCCCTGAAGCC---AATTCAGAGCCTATATACACAATTTCTGATGGAATC
GCTCAGCAGCACTGTATGTGGCAAGATGTCAGATATTCTCAGATGGAGAAAGGGAAAGCA
GAGGCATGTTTGCAGAGTGAAATTAACCTCAGTGAGATAAAATTAGGTGAAGCCCAGGGC
---ACTGCTCAGAGAAGTGAATGCCCTCTAGCCTGTTCCAGCTCTCTTCACTGCACATCC
AGCATCTGCTCCTCAAATTCTAAACTTTTAGACTCCTCAGAGGATGTATTTGAAACTTGG
GGAGAGGCTTGTGACCTGCTCATGCACAAATGGGGTGATGGACAGGAAGAACAAGTTACA
ACTCAGCTCTAA
>XM_036454471.2 PREDICTED: Pipistrellus kuhlii transient receptor potential cation channel subfamily C member 5 (TRPC5), mRNA
GAGTGGAAATTTGCAAGGACAAAGCTCTGGATGAGTTACTTTGATGAAGGTGGAACCTTG
CCACCTCCTTTTAACATCATACCTAGTCCCAAGTCATTTCTATACCTTGGCAACTGGTTT
AATAACACCTTCTGCCCAAAAAGAGACCCTGATGGTAGACGGAGAAGGCACAACTTGAGG
AGCTTCACAGAACGCCATGCTGACAGCCTGATACAGAATCAACATTATCAGGAAGTTATT
AGGAATTTAGTCAAAAGATATGTGGCTGCTATGATACGAAATTCCAAAACAAATGAGGGA
CTAACAGAAGAAAATTTTAAGGAGTTAAAGCAGGACATCTCCAGCTTTCGATATGAAGTG
CTTGACCTCTTAGGAAATAGAAAACACCCGAGGAGAAGCTTTTCAACCAGTAGCACTGAC
TTCTCT---CAGAGGGATGATACTAATGATGGCAGTGGTGGGGCTCGGGCCAAATCCAAG
AGTGTCTCTTTCAGTTTAGGCTGCAAAAAAAAGGCCTGCCACGGGCCA------CCTCTC
ATCAGAACCACACCAAGAGCCAGTGGTGCCAAAGGAAAGTCAAAAGCTGAGTCATCAAGC
AAACGTTCCTTTATGGGTCCTTCTCTCAAGAAACTGGGTCTCCTCTTCTCC---AAGTTT
AATGGTCATATGTCTGAACCC---AGTTCAGAGCCAATGTACACAATTTCTGATGGAATC
GCTCAGCAGCACTATATGTGGCAAGACATCAGATATTCTCAGATGGAGAAAGGGAAAGCA
GAGGCCTGTTCTCAGAGTGAAATTAACCTCAGTGAGGTAGAATCAGGCAAAGCCCAGGAA
---GCTGCTCAGAGCAGTGAATGTCCTCTAGTCTGTTCCAGCTCCCTTCACTGCGCATCC
AGTATCTGCTCCTCAAATTCAAAACTTTTAGACTCCTCAGAGGATGTGTTTGAAACTTGG
GGAGAGGCTTGTGATCTGCTCATGCACAAATGGGGTGATGGACAGGAAGAACAAGTTACA
ACTCGGCTCTAA
>XM_054580356.1 PREDICTED: Pteronotus mesoamericanus transient receptor potential cation channel subfamily C member 5 (TRPC5), mRNA
GAGTGGAAATTTGCAAGGACAAAGCTTTGGATGAGTTACTTTGATGAAGGTGGTACCTTG
CCACCTCCTTTCAACATCATCCCTAGCCCCAAGTCATTTCTATACCTTGGTAACTGGTTT
AATAACACCTTCTGCCCAAAAAGAGACACTGATGGTAGACGGAGAAGGCACAACTTGAGA
AGCTTCACAGAACGTCATGCTGACAGCCTGATACAGAATCAACATTATCAGGAAGTTATA
AGGAATTTAGTCAAAAGATATGTGGCTGCTATGATACGAAATTCCAAAACAAATGAAGGA
CTAACAGAAGAAAATTTTAAGGAATTAAAGCAGGACATCTCTAGCTTTCGATATGAAGTG
CTTGACCTCTTAGGAAATAGAAAACACCCAAGGAGAAGCTTTTCCACCAGCAGCACTGAA
CTCTCT---CAGAGGGGAGATACCAGTGATTGCAGTGGTGGGGCTCGGGCCAAATCCAAG
AGTGTCTCTTTCAGTTTAGGCTGCAAGAAAAAGGCCCACCATGGGCCA------TCTCTC
ATTAGAACCATGCCAAGAGCCAGTGGTGCCCAAGGAAAGTCAAAAGCTGAGTCATCAAGC
AAAGGCTCCTTCATGGGTCCTTCTCTCAAGAAACTGGGTCTCCTATTCTCC---AAGTTT
AATGGTCATACATCTGAACCC---AGTTCAGAGCCAATGTACACAATTTCTGATGGAATC
ATTCAGCAGCACTATATGTGGCAAGACGTCAGATATTCTCAGATGGAGAAAGGGAAAGCA
GAGGCCTGTTCGCAGAGTGAAATTAACCTCAGTGAGGTAAAGTTAGGCGAAGCCCAGGGC
---ACTGCTCAGGGCAGTGAGTGCACTCTAGCCTGTTCCAGCTCTCTTCACTGCGCATCC
AGCATCTGCTCCTCAAATTCTAAACTTTTAGACTCCTCAGAGGATGTATTTGAAACTTGG
GGAGAGGCGTGTGATATGCTCATGCACAAGTGGGCTGATGGACAGGAAGAACAAGTCACC
ACTCGGCTCTAA
>XM_006917274.1 PREDICTED: Pteropus alecto transient receptor potential cation channel subfamily C member 5 (TRPC5), mRNA
GAGTGGAAATTTGCTAGAACAAAGCTCTGGATGAGTTACTTTGATGAAGGAGGCACCTTG
CCACCTCCTTTTAACATCATCCCCAGTCCCAAGTCATTTTTGTACCTCGGTAACTGGTTC
AACAACACCTTCTGCCCAAAAAGAGACCCTGATGGTAGACGGAGAAGGCACAACTTGAGA
AGCTTCACAGAACGCCATGCTGACAGCCTGATACAGAATCAACATTATCAGGAAGTTATC
AGGAATTTGGTCAAAAGATATGTGGCTGCTATGATAAGAAATTCCAAAACAAATGAGGGA
CTAACAGAGGAGAATTTTAAGGAATTAAAGCAGGACATCTCTAGCTTTCGATATGAAGTG
CTTGACCTCTTAGGAAATAGGAAACACTCAAGGAGAAGCTTTTCTACCAGCAGCCCTGAA
CTCTCT---CAGAGGGATGATACCAATGATGGCAGTGGTGGGGCTCGGGCCAAATCCAAG
AGTGTCTCTTTCAATTTAGGCTGCAAGAAAAAGGCCTGCCATGGGCCA------CCTCTC
ATCAGAACCATGCCAATAGATAGTGGTGCCCAAGGGAAGTCAAAAGCTGAGTCATCAAGC
AAATGCTCCTTCATGGGTCCTTCTCTCAAGAAATTGGGTTTCCTATTCTCC---AAGTTT
AACGGTCATATGTCTGAACCC---AGTTCAGAGCCAATGCACACAATTTCTGATGGAATC
GTTCAGCAGCACTATATGTGGCAAGACATCAGATATTCTCAGATGGAGAAAGGAAAAGCA
GAAGCCTGTTCTCAAAGTGAAATTAACCTCAGTGAGGTAGAATTAGGTGAAACCCGGGGT
---GCTGCTCAGAGCAGTGAATGCCCTCTAGCCTGTTCCAGCTCTCTTCACTGCGCATCC
AGCATCTGCTCCTCAAATTCTAAACTTTTAGACTCCTCAGAGGATGTATTTGAAACTTGG
GGAGAAGCTTGCGACCTGCTCATGCACAAATGGGGTGATGGACAGGAAGAACAAGTTATG
ACTCGGCTCTAA
>XM_033111511.1 PREDICTED: Rhinolophus ferrumequinum transient receptor potential cation channel subfamily C member 5 (TRPC5), mRNA
GAGTGGAAATTTGCAAGGACAAAGCTCTGGATGAGTTACTTTGATGAAGGGGGCACCTTG
CCACCTCCTTTCAACATTATCCCCAGCCCAAAGTCATTTCTATACCTTGGTAACTGGTTC
AACAACACCTTCTGCCCCAAAAGAGAGCCTGATGGGAGACGGAGAAGGCACAACTTGAGA
AGCTTCACAGAACGCCATGCTGACAGCCTGATACAGAATCAACATTATCAGGAAGTTATC
AGGAATTTAGTCAAAAGGTATGTGGCTGCTATGATAAGAAATTCCAAAACAAATGAGGGG
CTAACAGAAGAGAATTTTAAGGAATTAAAGCAGGACATCTCCAGCTTTCGATATGAAGTG
CTTGACCTCTTAGGAAATAGGAAACACCCAAGGAGAAGCTTTTCCACCAGCAGCACTGAA
CTCTCT---CAGAGGGATGATACCAATGATGGCAGTGGTGGGGCTCGGGCCAAATCCAAG
AGTGTCTCTTTCAATTTACACTGCAAGAAAAAGGCCTGCCATGGGCCA------TCTCTC
ATCAGAACCATGCCAAGAGACAGTGGTGCCCAAGGGAAGTTAAAAGCTGAGTCAAGC---
AAACGCTCTTTCATGGGTTCTTCTCTCAAGAAACTGGGTCTCCTATTCTCC---AAGTTT
AATGGTCATATGTCTGAACCC---AGTTCACAGCCAATGTATACAATTTCTGATGGAATC
GTTCAGCAGCACTATATGTGGCAGGACATCAAATATTCTCAGATGAAGAAAGGGAAATCA
GAGGCCTGTTCTCAAAGTGAAATTAACCTCAGTGAGGTAGAATTAGGTGAAGCCCGGGGC
---CCTGCTCAGAGCAGTGAGTGCCCTCTAGCCTGTTCCAGCTCTCTGCACTGTGTATCC
AGTATCTGCTCCTCAAATTCTAAACTTTTAGACTCCTCAGAGGATGTATTTGAAACTTGG
GGAGAGGCTTGTGACCTGCTCATGCACAAATGGGGTGATGGACAGGAAGAACAAGTTATA
ACTCGACTCTAA
>XM_016119916.2 PREDICTED: Rousettus aegyptiacus transient receptor potential cation channel subfamily C member 5 (TRPC5), mRNA
GAGTGGAAATTTGCAAGAACAAAGCTCTGGATGAGTTACTTTGATGAAGGAGGCACCTTG
CCACCTCCTTTTAACATCATCCCCAGTCCCAAGTCATTTTTGTACCTCGGTAACTGGTTC
AACAACACCTTCTGCCCCAAAAGAGACCCTGATGGTAGACGGAGAAGACACAACTTGAAA
AGCTTCACAGAACGCCATGCTGACAGCCTGATACAGAATCAACATTATCAGGAAGTTATC
AGGAATTTGGTCAAAAGATATGTGGCTGCTATGATAAGAAATTCCAAAACAAATGAGGGA
CTAACAGAGGAGAATTTTAAGGAATTAAAGCAGGACATCTCTAGCTTTCGATATGAAGTG
CTTGACCTCTTAGGAAATAGGAAACACCCAAGGAGAAGCTTTTCTACCAGCAGCCCTGAA
CTCTCT---CAGAGGGATGATACCAATGATGGCAGTGGTGGGGCTCGGGCCAAATCCAAG
AGTGTCTCTTTCAATTTAGGCTGCAAGAAAAAGGCCTGCCATGGGCCA------CCTCTC
ATCAGAACCATGCCAATAGATAGTGGTACCCAAGGGAAGCCAAAAGCTGAATCATCAAGC
AAATGCTCCTTCATGGGTCCTTCTCTCAAGAAACTGGGTTTCCTATTCTCC---AAGTTT
AACGGTCATATGCCTGAACCC---AGTTCAGAACCAATGTACACAATTTCTGATGGAATC
ATTCAGCAGCACTATATGTGGCAAGACATTAGATATTCTCATATGGAGAAAGGGAAGGCA
GAAGCTTGTTCTCAAAGTGAAATTAACCTCAGTGAGGTAGAATTAGGTGAAACCCAGGGT
---GCTGCTCAGAGCAGTGAATACCCTCTAGCCTGTTCCAGCTCTCTTCACTGTGCATCC
AGCATCTGCTCA---AATTCTAAACTTTTAGACTCCTCAGAGGATGTATTTGAAACTTGG
GGAGAAGCTTGTGACCTGCTCATGCACAAATGGGGTGATGGACAGGAAGAACAAGTTACG
ACTCGGCTCTAA
>XM_025431527.3 PREDICTED: Canis lupus dingo transient receptor potential cation channel subfamily C member 5 (TRPC5), mRNA
GAGTGGAAGTTTGCAAGGACGAAGCTCTGGATGAGTTACTTTGATGAAGGCGGCACCTTG
CCACCTCCTTTCAACATCATCCCCAGTCCCAAGTCATTTCTATACCTTGGTAACTGGTTC
AACAATACCTTCTGCCCCAAAAGAGATCCTGATGGTAGACGGAGAAGGCATAACTTGAGA
AGCTTCACAGAACGCCACGCTGACAGCCTGATACAGAATCAACATTATCAGGAAGTTATC
AGGAATTTAGTCAAAAGATATGTGGCCGCTATGATAAGAAATTCCAAAACAAATGAGGGA
CTAACAGAAGAAAATTTTAAGGAATTAAAGCAGGACATCTCCAGCTTTCGATATGAAGTA
CTTGACCTCTTAGGAAATAGGAAACACTCAAGGAGAAGCTTTTCCACGAGCAGCACCGAA
CTCTCT---CAGAGGGACGATACCAATGATGGCAGTGGTGGGGCACGGGCCAAATCCAAG
AGTGTCTCTTTCAATTTAGGCTGCAAAAAAAAGGCCTGCCACGGGCCA------CCTCTC
ATCAGAACTGTGCCAAGAGCCAGTGGCACCCAAGGGAAGTCAAAATCTGAGTCATCGAGC
AAACGCTCCTTCGTGGGTCCTTCTCTCAAGAAACTCGGTCTCCTGTTTTCC---AAGTTC
AATGGTCATATGTCCGAACCA---AGTTCAGAGCCAATGTACACCATTTCGGATGGCATT
GCTCAACAGCACTACATGTGGCAAGACATCAGATATTCTCAGATGGAGAAAGGGAAAGCA
GGGGCCTGTTCTCAGAGTGAAATGAACCTCAGTGAGGTAGAATTAGGTGAAGCCCGGGGT
---GCTGCTCCAAGCAGTGAATGCCCTCTAGCCTGTTCCAGCTCTCTTCACTGTGCATCC
AGCATCTGCTCCTCAAATTCCAAACTTTTAGACTCCTCAGAGGACGTGTTCGAAACTTGG
GGAGAGGCCTGCGACCTGCTCATGCACAAATGGGGTGATGGACAGGAAGAACAAGTAACA
ACTCGACTCTAA
>XM_022524385.1 PREDICTED: Enhydra lutris kenyoni transient receptor potential cation channel subfamily C member 5 (LOC111160972), mRNA
GAGTGGAAGTTTGCAAGGACAAAGCTCTGGATGAGTTACTTTGATGAAGGTGGCACCTTG
CCACCTCCTTTCAACATCATCCCCAGTCCCAAGTCATTTCTCTACCTTGGTAACTGGTTT
AACAACACCTTCTGCCCCAAAAGAGACCCTGATGGTAGACGGAGGAGGCACAACTTGAGA
AGCTTCACGGAACGCCATGCTGACAGCCTGATACAGAATCAACATTATCAGGAAGTCATC
AGGAATTTAGTCAAAAGATATGTGGCTGCTATGATAAGAAATTCCAAAACAAACGAGGGA
CTAACAGAAGAAAATTTTAAGGAATTAAAGCAGGACATTTCCAGCTTTCGATATGAAGTA
CTTGACCTCTTAGGAAACAGGAAACACTCAAGGAGAAGCTTTTCCGCGAGCAGCACTGAA
CTCTCT---CAGAGGGATGACACCAATGATGGCAGTGGTGGGGCTCGGGCCAAATCCAAG
AGTGTCTCTTTCAACTTGGGCTGCAAGAAAAAGGCCTGCCACGGGCCA------CCTCTC
ATCAGAACCATGCCAAGAGCCGGGGGTGCCCAAGGGAAGTCAAAAGCTGAGTCATCAAGT
AAACGGTCCTTCATGGGTCCTTCTCTCAAGAAACTCGGTCTCTTGTTCTCC---AAATTT
AATGGTCATATGTCTGAACCC---AGTTCAGAGCCAATGTACACCATTTCGGATGGCATC
GCTCAGCAGCACTATATGTGGCAGGACATCAGATATTCTCAGATGGAGAAAGGGAAAGCA
GGGGCCTGTTCTCAAAGTGAAATTAACCTCAGTGAGGTAGAATTAGGTGACGCCCGGGGT
---GCTGCTGAGAGCAGTGAATGCCCCCTAGCCTGTTCTAGCTCTCTCCACTGTGCATCC
AGCATCTGCTCCTCAAATTCTAAACTTTTAGACTCCTCAGAGGATGTATTTGAAACTTGG
GGAGAGGCTTGCGACCTGCTCATGCACAAATGGGGTGATGGACAGGAAGAACAAGTTACA
ACGCGGCTCTAA
>XM_039247425.1 PREDICTED: Hyaena hyaena transient receptor potential cation channel subfamily C member 5 (TRPC5), mRNA
GAGTGGAAGTTTGCAAGGACAAAGCTCTGGATGAGTTACTTCGATGAAGGTGGCACCTTG
CCACCTCCTTTCAATATCATCCCCAGCCCCAAGTCATTTCTCTACCTTGGTAACTGGTTC
AACAACACCTTCTGCCCCAAAAGAGACCCTGATGGGAGACGGAGAAGGCACAACTTGAGA
AGCTTCACAGAACGCCATGCTGACAGCCTGATACAGAATCAACATTATCAGGAAGTTATC
AGGAATTTAGTCAAAAGATACGTTGCTGCTATGATAAGAAATTCCAAAACGAACGAGGGA
CTGACAGAAGAAAATTTTAAGGAGTTAAAGCAGGACATCTCCAGCTTTCGATACGAAGTA
CTCGACCTCTTAGGAAATAGGAAACACTCAAGGAGAAGCTTTTCCGCAAGCAGCACTGAA
CTGTCC---CAGAGGGATGATACCAATGATGGAAGTGGTGGGGCTCGGGCCAAATCCAAA
AGTGTCTCTTTCAATTTAGGCTGCAAGAAAAAGGCCTGCCATGTGCCA------CCTCTC
ATCAGAACCATGCCAAGAGTCGGTGGTGCCCAAGGGAAGTCAAAAGCCGAGTCATCAAGC
AAACGCTCCTTCATGGGTCCTTCTCTCAAGAAACTCGGTCTCCTATTCTCC---AAGTTT
AATGGTCATATGGCTGAACCC---AGTTCAGAGCCAATGTACACCATTTCGGATGGCATC
GCTCAGCAGCATTATATGTGGCAGGACATCAGATATTCTCAGATGGAGAAAGGGAAAGCA
GAGGCCTGTTCTCAAAGTGAAATTAACCTCAGTGAGGTAGAATTAGGTGAAGCCCGGGGC
---GCTGCTCAGAGTAGTGAATGCCCTCTAACCTGTTCCAGTTCTCTCCACTGTGCATCC
AGCATCTGCTCCTCAAATTCTAAACTTTTAGACTCCTCAGAGGATGTATTTGAAACTTGG
GGAGAGGCTTGCGACCTGCTCATGCACAAATGGGGTGATGGGCAGGAAGAACAAGTTACA
ACTCGGCTCTAA
>XM_045471374.1 PREDICTED: Leopardus geoffroyi transient receptor potential cation channel subfamily C member 5 (TRPC5), mRNA
GAGTGGAAATTTGCAAGGACAAAGCTCTGGATGAGTTACTTTGATGAAGGCGGCACCTTG
CCACCTCCTTTCAATATCATCCCCAGTCCCAAGTCATTTCTCTACCTTGGTAACTGGTTC
AACAACACCTTCTGCCCCAAAAGAGACCCTGATGGGAGACGGAGGAGGCACAACTTGAGA
AGCTTCACAGAACGCCATGCTGACAGCCTGATACAGAATCAACATTACCAGGAAGTTATC
AGGAATTTAGTCAAAAGATACGTGGCTGCTATGATAAGAAATTCCAAAACGAACGAGGGA
CTGACAGAAGAAAATTTTAAGGAATTAAAGCAGGACATCTCCAGCTTTCGATATGAAGTA
CTCGACCTCTTAGGAAATAGGAAACACTCAAGGAGAAGTTTTTCCGCGAGCAGCACCGAA
CTGTCC---CAGAGGGATGATACCAATGATGGCAGTGGTGGGGCTCGGGCCAAATCCAAG
AGTGTCTCTTTCAATTTAGGCTGCAAGAAAAAGGCCTGCCACGGGCCA------CCTCTC
ATCAGAACCATGCCAAGAGCCGGCGGTGCCCAAGGGAAGTCAAAAGCCGAGTCATCAAGC
AAACGCTCCTTCATGGGTCCTTCTCTCAAGAAACTCGGCCTCCTATTCTCC---AAGTTT
AACGGTCATATGTCTGAACCC---AGTTCAGAGCCAATGTGCACCATTTCGGATGGCATC
GCTCAGCAGCACTATATGTGGCAGGACATCAGGTATTCTCAGATGGAGACCGGGAAAGCA
GAGGCCTGCTCTCAAAGTGAAATTAACCTCAGTGAGGTAGAATTAGGGGAAGCCCGGGGC
---GCTGCTCAGAGCCGTGAATGCCCTCTAGCCTGTTCCAGCTCTCTCCACTGTGCATCC
AGCATCTGTTCCTCGAATTCTAAACTTTTAGACTCCTCAGAGGACGTCTTTGAAACTTGG
GGAGAGGCTTGCGACCTGCTCATGCACAAATGGGGTGACGGACAGGAAGAACAAGTTACA
ACTCGGCTCTAA
>XM_045994589.1 PREDICTED: Meles meles transient receptor potential cation channel subfamily C member 5 (TRPC5), mRNA
GAGTGGAAGTTTGCAAGGACAAAGCTCTGGATGAGTTACTTTGATGAAGGTGGCACCTTG
CCACCTCCTTTCAACATCATCCCCAGTCCCAAGTCATTTCTCTACCTTGGTAACTGGTTT
AACAACACCTTCTGCCCCAAAAGGGACCCTGATGGTAGACGGAGAAGGCACAACTTAAGA
AGCTTCACGGAACGCCATGCTGACAGCCTGATACAGAATCAACATTATCAGGAAGTCATC
AGGAATTTAGTCAAAAGATATGTGGCTGCTATGATAAGAAATTCCAAAACAAACGAGGGA
CTAACAGAAGAAAATTTTAAGGAATTAAAGCAGGACATTTCCAGCTTTCGATATGAAGTT
CTTGACCTCTTAGGAAACAGGAAACACTCAAGGAGAAGCTTTTCCGCGAGCAGCACTGAA
CTCTCG---CAGAGGGATGACACCAATGATGGCAGTGGTGGGGCTCGGGCCAAATCCAAG
AGTGTCTCTTTCAACTTGGGCTGCAAGAAAAAGGCCTGCCATGGGCCA------CCTCTC
ATCAGAACCACGCCAAGAGCCGGGGGTGCCCAAGGAAAGTCAAAAGCTGAGTCATCAAGT
AAACGGTCCTTCATGGGTCCTTCTCTCAAGAAACTCGGTCTCTTGTTTTCC---AAATTT
AATGGTCGTATGTCTGAACCC---AGTTCAGAGCCAATGTACACCATTTCGGATGGCATC
GCTCAGCAGCACTGTATGTGGCAGGACATCAGATATTCTCAGATGGAGAAAGGGAAAGCA
GGGGCCTGCTCTCAAAGTGAAATTAACCTCAGTGAGGTAGAATTAGGTGACGCCCGGGGC
---GCTGCTGAGAGCAGTGAATGCCCCCTAGCCTGTTCTAGCTCTCTCCACTGTGTATCC
AGCATCTGCTCCTCAAATTCTAAACTTTTAGACTCCTCAGAGGATGTATTTGAAACTTGG
GGAGAGGCTTGCGACCTGCTCATGCACAAATGGGGTGATGGACAGGAAGAACAAGTTACA
ACGCGGCTCTAA
>XM_035007348.1 PREDICTED: Mirounga leonina transient receptor potential cation channel subfamily C member 5 (TRPC5), mRNA
GAGTGGAAGTTTGCAAGGACAAAACTCTGGATGAGTTACTTTGATGAAGGCGGCACCTTG
CCACCTCCTTTCAACATCATCCCCAGTCCCAAGTCATTTCTCTACCTTGGTAACTGGTTC
AACAACACCTTCTGCCCCAAAAGAGACCCTGATGGTAGACGGAGAAGGCACAACTTGAGA
AGCTTCACAGAACGCCACGCTGACAGCCTGATACAGAATCAACATTATCAGGAAGTCATC
AGGAATTTAGTCAAAAGATATGTAGCTGCTATGATAAGAAATTCCAAAACAAACGAGGGA
CTAACAGAAGAAAATTTTAAGGAATTAAAGCAGGACATCTCCAGCTTTCGATATGAAGTA
CTTGACCTCTTAGGAAATAGGAAGCACTCAAGGAGAAGCTTTTCCACAAGCAGCACTGAA
CTCTCT---CAGAGGGATGATACCAATGATGGCAGTGGTGGGGCTCGGGCCAAATCCAAG
AGTGTCTCTTTCAACTTAGGCTGCAAGAAAAAGGCCTGCCATGGGCCA------CCTCTC
ATCAGAACCATGCCGAGAGCCGGGGGTGCCCAAGGGAAGCCAAAAGCTGAGTCATCAAGC
AAACGGTCCTTCATGGGTCCTTCTCTCAAGAAACTCGGGCTCCTGTTCTCC---AAGTTT
AACGGTCATATGTCTGAACCC---AGTTCCGAGCCAATGTACACCATTTCAGATGGCATC
GCTCAGCAGCATTATATGTGGCAGGACATCAGATATTCTCAGATGGAGAAAGGGAAAGCA
GGGGCCTGCTCTCAAAGCGAAATTAACCTCAGTGAGGTAGAATTAGGTGAAGCCCGGGGC
---GCTGCTGAGAGCAGTGAATGCCCCCTAGCCTGTTCTAGCTCTCTCCACTGTGCATCC
AGCATCTGCTCCTCAAATTCTAAACTTTTAGACTCCTCGGAGGACGTATTTGAAACTTGG
GGAGAGGCTTGCGACCTGCTCATGCACAAATGGGGTGATGGACAGGAAGAACAAGTTACA
ACGCGGCTCTAA
>XM_004769088.3 PREDICTED: Mustela putorius furo transient receptor potential cation channel subfamily C member 5 (TRPC5), mRNA
GAGTGGAAGTTTGCAAGGACAAAGCTCTGGATGAGTTACTTTGATGAAGGTGGCACCTTG
CCACCTCCTTTCAACATCATCCCCAGTCCCAAGTCATTTCTCTACCTTGGTAACTGGTTT
AACAACACCTTCTGCCCCAAAAGAGACCCTGATGGTAGACGGAGAAGGCACAACTTGAGA
AGCTTCACGGAACGCCATGCTGACAGCCTGATACAGAATCAACATTATCAGGAAGTCATC
AGGAATTTAGTCAAAAGATATGTGGCTGCTATGATAAGAAATTCCAAAACAAACGAGGGA
CTAACAGAAGAAAATTTTAAGGAATTAAAGCAGGACATTTCCAGCTTTCGATATGAAGTA
CTTGACCTCTTAGGAAACAGGAAACACTCAAGGAGAAGCTTTTCCGCGAGCAGCACTGAA
CTCTCT---CAGAGGGATGATGCCAATGATGGCAGTGGTGGGGCTCGGGCCAAATCCAAG
AGTGTCTCTTTCAACTTGGGCTGCAAGAAAAAGGCCTGCCACGGGCCA------CCTCTC
ATCAGAACCATGCCAAGAGCTGGGGGTGCCCAAGGGAAGTCAAAAGCTGAGTCATCAAGT
AAACGGTCCTTCATGGGTCCTTCTCTCAAGAAACTTGGTCTCTTGTTCTCC---AAATTT
AATGGTCATATGTCTGAACCC---AGTTCAGAGCCAATGTACACCATTTCGGATGGCATC
GCTCAGCAGCACTATATGTGGCAGGACATCAGATATTCTCAGATGGAGAAAGGGAAAGCA
GGGGCCTGTTCTCAAAGTGAAATTAACCTCAGTGAGGTAGAATTAGGTGACGCCCGGGGT
---GCTGCTGAGAGCAGTGAATGCCCCCTAGCCTGTTCTAGCTCTCTCCACTGTGCATCC
AGCATCTGCTCCTCAAATTCTAAACTTTTAGACTCCTCAGAGGATGTATTTGAAACTTGG
GGAGAGGCTTGCGACCTGCTCATGCACAAATGGGGTGATGGACAGGAAGAACAAGTTACA
ACGCGGCTCTAA
>XM_044234456.1 PREDICTED: Neovison vison transient receptor potential cation channel subfamily C member 5 (TRPC5), mRNA
GAGTGGAAGTTTGCAAGGACAAAGCTCTGGATGAGTTACTTTGATGAAGGTGGCACCTTG
CCACCTCCTTTCAACATCATCCCCAGTCCCAAGTCATTTCTCTACCTTGGTAACTGGTTT
AACAACACCTTCTGCCCCAAAAGAGACCCTGATGGTAGACGGAGAAGGCACAACTTGAGA
AGCTTCACGGAACGCCATGCTGACAGCCTGATACAGAATCAACATTATCAGGAAGTCATC
AGGAATTTAGTCAAAAGATATGTGGCTGCTATGATAAGAAATTCCAAAACAAACGAGGGA
CTAACAGAAGAAAATTTTAAGGAATTAAAGCAGGACATTTCCAGCTTTCGATATGAAGTA
CTTGACCTCTTAGGAAACAGGAAACACTCAAGGAGAAGCTTTTCCGCGAGCAGCACTGAA
CTCTCT---CAGAGGGATGATGCCAATGATGGCAGTGGTGGGGCTCGGGCCAAATCCAAG
AGTGTCTCTTTCAACTTGGGCTACAAGAAAAAGGCCTGCCACGGGCCA------CCTCTC
ATCAGAACCATGCCAAGAGCCGGGGGTGCCCAAGGGAAGTCAAAAGCTGAGTCATCAAGT
AAACGGTCCTTCATGGGTCCTTCTCTCAAGAAACTCGGTCTCCTGTTCTCC---AAATTT
AATGGTCATATGTCTGAACCC---AGTTCAGAGCCAATGTACACCATTTCGGATGGCATC
GCTCAGCAGCACTATATGTGGCAGGACATCAGATATTCTCAGATGGAGAAAGGGAAAGCA
GGGGCCTGTTCTCAAAGTGAAATTAACCTCAGTGAGGTAGAATTAGGTGACGCCCGGGGT
---GCTGCTGAGAGCAGTGAATGCCCCCTAGCCTGTTCTAGCTCTCTCCACTGTGCATCC
AGCATCTGCTCCTCAAATTCTAAACTTTTAGACTCCTCAGAGGATGTATTTGAAACTTGG
GGAGAGGCTTGCGACCTGCTCATGCACAAATGGGGTGATGGACAGGAAGAACAAGTTACA
ACGCGGCTCTAA
>XM_004399744.1 PREDICTED: Odobenus rosmarus divergens transient receptor potential cation channel, subfamily C, member 5 (TRPC5), mRNA
GAGTGGAAGTTTGCAAGGACAAAACTCTGGATGAGTTACTTTGATGAAGGCGGCACCTTG
CCACCTCCTTTCAACATCATCCCCAGTCCCAAGTCATTTCTCTACCTTGGTAACTGGTTC
AACAACACCTTCTGTCCCAAAAGAGACCCTGATGGTAGACGGAGAAGGCACAACTTGAGA
AGCTTCACAGACCGCCACGCTGACAGCCTGATACAGAATCAACATTATCAGGAAGTCATC
AGGAATTTAGTCAAAAGATATGTAGCTGCTATGATAAGAAATTCCAAAACAAACGAGGGA
CTAACAGAAGAAAATTTTAAGGAATTAAAGCAGGACATCTCCAGCTTTCGATATGAAGTA
CTTGACCTCTTAGGAAATAGGAAGCACTCAAGGAGAAGCTTTTCCACAAGCAGCACTGAA
CTCCCT---CAGAGGGATGATACCAATGATGGCAGTGGTGGGGCTCGGGCCAAATCCAAG
AGTGTCTCTTTCAACTTAGGCTGCAAGAAAAAGGCCTGCCATGGGCCA------CCTCTC
ATCAGAACCATGCCGAGAGCCGGGGGTGCCCAAGGGAAGCCAAAAGCTGAGTCATCAAGC
AAACCGTCCTTCATGGGTCCTTCTCTCAAGAAACTCGGGCTCCTGTTCTCC---AAGTTT
AACGGTCATATGTCTGAATCC---AGTTCAGAGCCAATGTACACCATTTCGGATGGCATC
GCTCAGCAGCATTATATGTGGCAGGACATCAGATATTCTCAGATGGAGAAAGGGAAAGCA
GGGGCCTGCTCTCAAAGCGAAATTAACCTCAGTGAGGTGGAATTAGGTGAAGCCCGGGGC
---GCTGCTGAGAGCAGTGAATGCCCCCTAGCCTGTTCTAGCTCTCTCCACTGTGCATCC
AGCATCTGCTCCTCAAATTCTAAACTTTTAGACTCCTCGGAGGACGTATTTGAAACTTGG
GGAGAGGCTTGCGACCTGCTCATGCACAAATGGGGTGATGGACAGGAAGAACAAGTTACA
ACGCGGCTCTAA
>XM_060639020.1 PREDICTED: Panthera onca transient receptor potential cation channel subfamily C member 5 (TRPC5), mRNA
GAGTGGAAATTTGCAAGGACAAAGCTCTGGATGAGTTACTTTGATGAAGGCGGCACCTTG
CCACCTCCTTTCAATATCATCCCCAGTCCCAAGTCATTTCTCTACCTTGGTAACTGGTTC
AACAACACCTTCTGCCCCAAAAGAGACCCTGATGGGAGACGGAGGAGGCACAACTTGAGA
AGCTTCACAGAACGCCATGCTGACAGCCTGATACAGAATCAACATTACCAGGAAGTTATC
AGGAATTTAGTCAAAAGATACGTGGCCGCTATGATAAGAAATTCCAAAACGAACGAGGGA
CTGACAGAAGAAAATTTTAAGGAATTAAAGCAGGACATCTCCAGCTTTCGATATGAAGTA
CTCGACCTCTTAGGAAATAGGAAACACTCAAGGAGAAGCTTTTCCGCAAGCAGCACCGAA
CTGTCC---CAGAGGGATGATACCAATGATGGCAGTGGTGGGGCTCGGGCCAAATCCAAG
AGTGTCTCTTTCAATTTAGGCTGCAAGAAAAAGGCCTGCCACGGGCCA------CCTCTC
ATCAGAACCATGCCAAGAGCCGGCGGTGCCCAAGGGAAGTCAAAAGCCGAGTCATCAAGC
AAACGCTCCTTCATGGGTCCTTCTCTCAAGAAACTCGGTCTCCTATTCTCC---AAGTTT
AACGGTCATATGTCTGAACCC---AGTTCAGAGCCAATGTACACCATTTCGGATGGCATC
GCTCAGCAGCACTATATGTGGCAGGACATCAGATATTCTCAGATGGAGACCGGGAAAGCA
GAGGCCTGCTCTCAAAGTGAAATTAACCTCAGTGAGGTAGAATTAGGGGAAGCCCGGGGC
---GCTGCTCAGAGCCGTGAATGCCCTCTAGCCTGTTCCAGCTCTCTCCACTGTGCATCC
AGCATCTGTTCCTCGAATTCTAAACTTTTAGACTCCTCAGAGGACGTCTTTGAAACTTGG
GGAGAGGCTTGCGACCTGCTCATGCACAAATGGGGTGACGGACAGGAAGAACAAGTTACA
ACTCGGCTCTAA
>XM_032392736.1 PREDICTED: Phoca vitulina transient receptor potential cation channel subfamily C member 5 (TRPC5), transcript variant X2, mRNA
GAGTGGAAGTTTGCAAGGACAAAACTCTGGATGAGTTACTTTGATGAAGGCGGCACCTTG
CCACCTCCTTTCAACATCATCCCCAGTCCCAAGTCATTTCTCTACCTTGGTAACTGGTTC
AACAACACCTTCTGCCCCAAAAGAGACCCTGATGGTAGACGGAGAAGGCACAACTTGAGA
AGCTTCACAGAACGCCACGCTGACAGCCTGATACAGAATCAACATTATCAGGAAGTCATC
AGGAATTTAGTCAAAAGATATGTAGCTGCTATGATAAGAAATTCCAAAACAAACGAGGGA
CTAACAGAAGAAAATTTTAAGGAATTAAAGCAGGACATCTCCAGCTTTCGATATGAAGTA
CTTGACCTCTTAGGAAATAGGAAGCACTCAAGGAGAAGCTTTTCCACAAGCAGCACTGAA
CTCTCT---CAGAGGGATGATACCAATGATGGCAGTGGTGGGGCTCGGGCCAAATCCAAG
AGTGTCTCTTTCAACTTAGGCTGCAAGAAAAAGGCCTGCCATGGGCCA------CCTCTC
ATCAGAACCATGCCGAGAGCCGGGGGTGCCCAAGGGAAGCCAAAAGCTGAGTCATCAAGC
AAACGGTCCTTCATGGGTCCTTCGCTCAAGAAACTCGGGCTCCTGTTCTCC---AAGTTT
AACGGTCATATGCCTGAACCC---AGTTCAGAGCCAATGTACACCATTTCGGATGGCATC
GCTCAGCAGCATTATATGTGGCAGGACATCAGATATTCTCAGATGGAGAAAGGGAAAGCA
GGGGCCTGCTCTCAAAGCGAAATTAACCTCAGTGAGGTAGAATTAGGTGAAGCCCGGGAT
---GCTGCTGAGAGCAGTGAATGCCCCCTAGCCTGTTCTAGCTCTCTCCACTGTGCATCC
AGCATCTGCTCCTCAAATTCTAAACTTTTAGACTCCTCGGAGGATGTATTTGAAACTTGG
GGAGAGGCTTGCGACCTGCTCATGCACAAATGGGGTGATGGACAGGAAGAACAAGTTACA
ACGCGGCTCTAA
>XM_029930258.1 PREDICTED: Suricata suricatta transient receptor potential cation channel subfamily C member 5 (TRPC5), mRNA
GAGTGGAAGTTTGCAAGGACAAAACTCTGGATGAGTTACTTCGATGAAGGCGGCACCTTG
CCACCTCCTTTCAATATCATCCCCAGTCCCAAGTCATTTCTCTACCTTGGTAACTGGTTC
AACAACACCTTCTGCCCCAAAAGAGACCCTGATGGAAGACGGAGGAGGCACAACTTGAGA
AGCTTCACAGAACGCCACGCTGACAGCCTAATACAGAATCAACATTATCAGGAAGTTATC
AGGAATTTAGTCAAAAGATACGTGGCTGCTATGATAAGAAATTCCAAAACGAACGAGGGA
TTGACAGAAGAAAATTTTAAGGAGTTAAAGCAGGACATCTCCAGCTTTCGATACGAAGTA
CTAGACCTCTTAGGAAATAGGAAACACTCAAGGAGAAGCTTTTCCGCGAGCAGCACTGAA
CTGTCC---CAGAGGGATGATACCAATGATGGCAGTGGTGGGGCTCGGGCCAAATCCAAG
AGTGTCTCTTTCAATTTAGGCTGCAAGAAAAAGGCCTGCCATGGGCCA------CCTCTC
ATCAGAACCATGCCAAGAGCCAGTGGTGCCCAAGGGAAGTCAAAAGCCGAGTCATCAGGC
AAACGCTCCTTCATGGGTCCTTCTCTCAAGAAACTCGGTCTCCTATTCTCC---AAGTTT
AACGGTCATATGTCTGAACCC---AGTTCAGAGCCAATGTACACTATTTCGGATGGCATC
GCTCAGCAGCACTATATGTGGCAGGACATCAGATATTCTCAGATGGAGAAAGGGAAAGCA
GAGGCCTGTTCTCAAAGTGAAATTAACCTCAGTGAGGTAGAATTAGGGGAAGCCCGGGGC
---GCTGCTCAGAGCAGTGAATGCCCTCTAACCTGTTCCAGCTCTCTCCACTGTGCATCC
AGCATCTGCTCCTCAAATTCTAAACTTTTAGACTCCTCAGAGGATGTATTTGAAACTTGG
GGAGAGGCTTGCGACCTGCTCATGCACAAATGGGGTGACGGACAGGAAGAACAAGTTACA
ACTCGGCTCTAA
>XM_008709288.2 PREDICTED: Ursus maritimus transient receptor potential cation channel subfamily C member 5 (TRPC5), mRNA
GAGTGGAAGTTTGCAAGGACAAAGCTCTGGATGAGTTACTTTGATGAAGGTGGCACCTTG
CCACCTCCTTTCAACATCATCCCCAGTCCCAAGTCATTTCTTTACCTTGGCAACTGGTTC
AACAACACCTTCTGCCCCAAAAGAGACCCTGATGGCAGACGGAGAAGGCACAACTTGAGA
AGCTTTACAGAACGCCACGCTGACAGTCTGATACAGAATCAACATTATCAGGAAGTCATC
AGGAATTTAGTCAAAAGATATGTGGCTGCTATGATAAGAAATTCCAAAACAAACGAGGGA
CTAACAGAAGAAAATTTTAAGGAATTAAAGCAGGACATCTCCAGCTTTCGATATGAAGTA
CTTGACCTCTTAGGAAATAGGAAACACTCAAGGAGAAGCTTTTCCACGAGCAGCACTGAA
TTCTTT---CAGAGGGATGATACCAATGATGGCAGCGGCGGGGCTCGGGCGAAATCCAAG
AGTGTCTCTTTCAACTTAGGCTGCAAGAAAAAGGCCTGCCATGGGCCA------CCTCTC
ATCAGAACCATGCCGAGAGCTGGGGGTGCCCAAGGGAAGTCAAAAGCTGAGTCATCAAGC
AAACGGTCCTTCATGGGTCCTTCTCTCAAGAAACTCGGTCTCCTGTTCTCC---AAGTTT
AACGGTCATAAGTCCGAACCC---AGTTCAGAGCCAATGTACACCATTTCGGATGGCATT
GCTCAGCAGCACTATATGTGGCAGGACATCAGATATTCTCAGATGGAGAAAGGGAAAGCG
GGGGCCTGTTCTCAAAGTGAAATTAACCTCAGTGAGGTAGAATTAGGTGAAGTCCGGGGC
---GGGGCTGAGAGCAGTGAATGCCCCCTAGCCTGTGCTAGCTCTCTTCGCTGTGCATCC
AGCATCTGCTCCTCAAATTCTAAACTTTTAGACTCCTCAGAGGACGTATTTGAAACGTGG
GGAGAGGCCTGCGACCTGCTCATGCACAAATGGGGTGATGGACAGGAAGAACAAGTTACA
ACGCGGCTCTAA
>XM_027609568.2 PREDICTED: Zalophus californianus transient receptor potential cation channel subfamily C member 5 (TRPC5), mRNA
GAGTGGAAGTTTGCAAGGACAAAACTCTGGATGAGTTACTTTGATGAAGGCGGCACCTTG
CCACCTCCTTTCAACATCATCCCCAGTCCCAAGTCATTTCTCTACCTTGGTAACTGGTTC
AACAACACCTTCTGCCCCAAAAGAGACCCTGATGGTAGACGGAGAAGGCACAACTTGAGA
AGCTTCACAGAACGCCACGCTGACAGCCTGATACAGAATCAACATTATCAGGAAGTCATC
AGGAATTTAGTCAAAAGATATGTAGCTGCTATGATAAGAAATTCCAAAACAAACGAGGGA
CTAACAGAAGAAAATTTTAAGGAATTAAAGCAGGACATCTCCAGCTTTCGATATGAAGTA
CTTGACCTCTTAGGAAATAGGAAGCACTCAAGGAGAAGCTTTTCCACAAGCAGCACTGAA
CTCTCT---CAGAGGGATGATACCAATGATGGCAGTGGTGGGGCTCGGGCCAAATCCAAG
AGTGTCTCTTTCAACTTAGGCTGCAAGAAAAAGGCCTGCCATGGGCCA------CCTCTC
ATCAGAACCATGCCGAGAGCCGGGGGTGCCCAAGGGAAGCCAAAAGCTGAGTCATCAAGC
AAACCGTCCTTCATGGGTCCTTCCCTCAAGAAACTCGGGCTCCTGTTCTCC---AAGTTT
AACGGTCATATGTCTGAATCC---AGTTCAGAGCCAATGTACACCATTTCGGATGGCATC
GCTCAGCAGCATTATATGTGGCAGGACATCAGATATTCTCAGATGGAGAAAGGGAAAGCA
GGGGCCTGCTCTCAAAGCGAAATTAACCTCAGTGAGGTAGAATTAGGTGAAGCCCGGGGC
---GCCGCTGAGAGCAGTGAATGCCCCCTAGCCTGTTCTAGCTCTCTCCACTGTGCATCC
AGCATCTGCTCCTCAAATTCTAAACTTTTAGACTCCTCGGAGGACGTATTTGAAACTTGG
GGAGAGGCTTGCGACTTGCTCATGCACAAATGGGGTGATGGACAGGAAGAACAAGTTACA
ACGCGGCTCTAA
>XM_057538148.1 PREDICTED: Balaenoptera acutorostrata transient receptor potential cation channel subfamily C member 5 (TRPC5), mRNA
GAGTGGAAGTTTGCAAGGACGAAGCTCTGGATGAGTTACTTCGATGAAGGCGGCACCTTG
CCACCTCCTTTCAACATCATCCCCAGCCCCAAGTCATTTCTATACCTTGGTAACTGGTTC
AACAACACCTTCTGCCCCCAAAGAGACCCTGATGGTAGACGGAGAAGGCACAACTTGAGA
AGCTTCACAGAACGCCATGCTGACAGCCTGATACAGAATCAACATTACCAGGAAGTTATC
AGGAATTTAGTCAAAAGATATGTGGCAGCTATGATAAGAAATTCCAAAACAAATGAGGGA
CTAACAGAAGAAAATTTTAAGGAATTAAAGCAGGACATTTCCAGCTTTCGATATGAAGTG
CTTGACCTCTTGGGAAATAGGAAGCACCAAAGGAGAAGTTTTTCCACTAGCAGCACTGAA
CTCTCT---CAGAGAGATGATACCAATGATGGCAGTGGCGGGGCTCGGGCCAAATCCAAG
AGTGTCTCTTTCAATTTAGGCTGCAAGAAAAAAGCCTGCCATGGGCCA------CCTCTC
ATCAGGACCATGCCAAGAGTTGGTGGTGCCCAAGGGAAGTCAAAAGCTGAGTCATCAAGC
AAACGCTCCTTCATGGGTCCCTCTCTCAAGAAACTGGGTCTCCTATTCTCC---AAGTTT
AATGGTCATATGTCTGAACCC---AGTTCAGAGCCGATGTACACAATTTCTGATGGAATC
GTTCAGCCGCACTATATGTGGCAGGACATCAAATATTCTCAGATGGAGAAAGGGAAAGCA
GAGTCCTGTTCTCAGAGTGAAATTAACCTCAGTGAGGTAGAATCAGGCGAAGCCCGGGGC
---GCTGCTCAGAGCAGTGAATGCCCTCTCGCCTGTTCCAGCTCTCTTCACTGCGCATCC
AGCATCTGCTCCTCGAATTCTCAACTTTTAGACTCCTCAGAGGATGTATTTGAAACTTGG
GGAGAGGCTTGTGACCTGCTCATGCACAAATGGGGTGACGGACAGGAAGAACAAGTTACA
ACTCGGCTCTAA
>XM_059883295.1 PREDICTED: Bos taurus transient receptor potential cation channel subfamily C member 5 (TRPC5), transcript variant X1, mRNA
GAGTGGAAGTTTGCAAGGACGAAGCTCTGGATGAGTTACTTTGATGAAGGTGGCACCTTG
CCACCTCCTTTCAACATTATCCCCAGCCCCAAGTCATTTCTATACCTTGGCAACTGGTTC
AACAACACCTTCTGCCCTAAAAGAGACCCTGATGGTAGACGAAGAAGGCACAACTTGAGA
AGCTTCACAGAACGCCATGCTGACAGCCTGATACAGAACCAACATTACCAGGAAGTTATC
AGGAATTTAGTCAAAAGATATGTGGCAGCTATGATAAGAAATTCCAAAACAAATGAGGGA
CTAACAGAAGAAAATTTTAAGGAATTAAAGCAGGATATCTCCAGCTTTCGATATGAAGTG
CTTGACCTCTTGGGAAACAGGAAGCACCAAAGGAGAAGCTTTTCCACTAGCAGCACTGAA
CTCTCT---CAGAGGGATGATACCAATGATGGCAGTGGTGGGGCTCGGGCCAAATCCAAG
AGTGTCTCTTTCAATGTAGGCTGCAAGAAAAAAGCCTGCCATGGGCCA------CCTCTC
ATCAGGACTATGCCAAGAGTCGGTGGTGCCCAAGGCAAGTCAAAAGCTGAGTCATCAAGC
AAACGATCCTTCATGGGTCCCTCTCTCAAGAAACTGGGTCTCCTATTCTCC---AAGTTT
AATGGTCATATGTCCGAACCC---AGTTCAGAGCCGATGTACACAATCTCTGATGGAATT
GTTCAGCCACACTATATGTGGCAGGACATCAGATATTCTCAGATGGAGAAAGGGAAAGCA
GAGGCCTGTTCTCAAAGTGAAATTAACCTCAGTGAGGTAGAATTAGGTGAAGCCCGGGGC
---ACTGCTCAGAGCACTGAATGCCCTCTAGCCTGTTCCAGCTCTCTTCACTGTGTATCC
AGCATCTGTTCCTCAAATTCTAAACTTTTAGACTCCTCAGAGGATGTATTTGAAACGTGG
GGAGAGGCTTGTGACCTGCTCATGCACAAATGGGGTGATGGACAGGAAGAACAAGTTACA
ACTCGGCTCTAA
>XM_055564307.1 PREDICTED: Bubalus kerabau transient receptor potential cation channel subfamily C member 5 (TRPC5), mRNA
GAGTGGAAGTTTGCAAGGACGAAGCTCTGGATGAGTTACTTTGATGAAGGTGGCACCTTG
CCACCTCCTTTCAACATTATCCCCAGCCCCAAGTCATTTCTATACCTTGGCAACTGGTTC
AACAACACCTTCTGCCCTAAAAGAGACCCTGATGGTAGACGGAGAAGGCACAACTTGAGA
AGCTTCACAGAACGCCATGCTGACAGCCTGATACAGAACCAACATTACCAGGAAGTTATC
AGGAATTTAGTCAAAAGATATGTGGCAGCTATGATAAGAAATTCCAAAACAAATGAGGGA
CTAACAGAAGAAAATTTTAAGGAATTAAAGCAGGATATCTCCAGCTTTCGATATGAAGTG
CTTGACCTCTTGGGAAACAGGAAGCACCAAAGAAGAAGCTTTTCCACTAGCAGCACTGAA
CTCTCT---CAGAGGGATGATACCAATGATGGCAGTGGTGGGGCTCGGGCCAAATCCAAG
AGTGTCTCTTTCAATGTAGGCTGCAAGAAAAAAGCCTGCCATGGGCCA------CCTCTC
ATCAGGACTATGCCAAGAGTCGGTGGTGCCCAAGGCAAGTCAAAAGCTGAGTCATCAAGC
AAACGATCCTTCATGGGTCCCTCTCTCAAGAAACTGGGTCTCCTATTCTCC---AAGTTT
AATGGTCATATGTCCGAACCC---AGTTCAGAGCCGATGTACACAATCTCTGATGGAATT
GTTCAGCCACACTATATGTGGCAGGACATCAGATACTCTCAGATGGAGAAAGGGAAAGCA
GAGGCCTGTTCTCAAAGTGAAATTAACCTCAGTGAGGTAGAATTAGGTGAAGCCCGGGGC
---ACTGCTCAGAGCACTGAATGCCCTCTAGCCTGTTCCAGCTCTCTTCACTGTGTATCC
AGCATCTGTTCCTCAAATTCTAAACTTTTAGACTCCTCAGAGGATGTATTTGAAACGTGG
GGAGAGGCTTGTGACCTGCTCATGCACAAATGGGGTGATGGACAGGAAGAACAAGTTACA
ACTCGGCTCTAA
>XM_006193322.2 PREDICTED: Camelus ferus transient receptor potential cation channel subfamily C member 5 (TRPC5), mRNA
GAATGGAAGTTTGCAAGGACAAAGCTCTGGATGAGTTACTTCGACGAAGGCGGCACCTTG
CCACCCCCTTTCAACATCATCCCCAGTCCCAAGTCATTTCTATACCTTGGTAACTGGTTC
AACAACACCTTCTGCCCCAAAAGAGACCCTGATGGTAGACGGAGAAGGCACAACCTGAGA
AGTTTCACAGAACGCCATGCTGACAGCCTGATACAGAATCAACATTACCAGGAAGTTATC
AGGAATTTAGTCAAAAGATATGTGGCAGCTATGATAAGAAATTCCAAAACAAATGAGGGA
TTAACAGAAGAAAATTTTAAGGAATTAAAGCAAGACATCTCCAGCTTTCGCTATGAAGTG
CTTGACCTCTTGGGAAATAGGAAGCACCCCAGGAGAAGTTTTTCCACTAGCAGCACTGAA
CTCTCCTCTCAGAGGGATGATACCAATGATGGCAGTGGTGGGGCTCGGGCTAAATCCAAG
AGTGTCTCTTTCAATTTAGGCTGCAAGAAAAAAGCCTGTCACGGGCCA------CCTCTC
ATCAGGACCATGCCAAGAGTTGGTGGTGCCCAAGGGAAGTCAAAAGCTGAGCCATCAAGC
AAACGCTCCTTCATGGGTCCCTCTCTCAAGAAACTGGGTCTCCTATTCTCC---AAGTTT
AATGGTCATATGTCTGAACCC---AGTTCAGAGCCAATGTACACCATTTCTGATGGAATC
GTTCAGCAGCACTATATGTGGCAGGACATCAGATATTCTCAGATGGAGAAAGGGAAAGCA
GAGGCCTGTTCTCAAAGTGAAATTAACCTCAGTGAGGTAGAATTAGGTGAAGCCCGGGGC
---GCTGCTCAGAGCAGTGAATGCCCTCTAGCCTGTTCAAGCTCTCTTCACTGCGCATCC
AGCATCTGCTCCTCAAATTCTAAACTTTTAGACTCCTCAGAGGATGTATTTGAAACTTGG
GGAGAGGCTTGTGACCTGCTCATGCACAAATGGGGTGATGGACAGGAAGAACAAGTTACA
ACTCGGCTCTAA
>XM_043896226.1 PREDICTED: Cervus elaphus transient receptor potential cation channel subfamily C member 5 (TRPC5), mRNA
GAGTGGAAGTTTGCAAGGACGAAGCTCTGGATGAGTTACTTTGACGAAGGTGGCACCTTG
CCACCTCCTTTCAACATTATCCCCAGCCCCAAGTCATTTCTATACCTTGGCAACTGGTTC
AACAACACCTTCTGCCCTAAAAGAGACCCTGATGGTAGACGAAGAAGGCACAACTTGAGA
AGCTTCACAGAACGCCATGCTGACAGCCTGATACAGAACCAACATTACCAGGAAGTTATC
AGGAATTTAGTCAAAAGATATGTGGCAGCTATGATAAGAAATTCCAAAACAAATGAGGGA
CTAACAGAAGAAAATTTTAAGGAATTAAAGCAGGATATCTCCAGCTTTCGATATGAAGTG
CTTGACCTCTTGGGAAACAGGAAGCACCAAAGGAGAAGTTTTTCCACTAGCAGCACTGAA
CTCTCT---CAGAGGGATGATACCAATGATGGCAGTGGTGGGGCTCGGGCCAAATCGAAG
AGTGTTTCTTTCAATGTAGGCTGCAAGAAAAAAGCCTGCCATGGGCCA------CCTCTC
ATCAGGACTATGCCAAGAGTCGGTGGTGCCCAAGGCAAGTCAAAAGCTGAGTCATCAAGC
AAACGATCCTTCATGGGTCCCTCTCTCAAGAAACTGGGTCTCCTATTCTCC---AAGTTT
AATGGTCATATGTCCGAACCC---AGTTCAGAGCCAATGTACACAATCTCTGATGGAATT
GTTCAGCCACACTATATGTGGCAGGACATCAGATATTCTCAGATGGAGAAAGGGAAAGCA
GAGGCCTGTTCTCAAAGTGAAATTAACCTCAGTGAGGTAGAATTAGGTGAAGCCCGGGGC
---ACTGCTCAGAGCACTGAATGCCCTCTAGCCTGTTCCAGCTCTCTTCACTGCGTTTCC
AGCATCTGTTCCTCAAATTCTAAACTTTTAGACTCCTCAGAGGATGTATTTGAAACATGG
GGAGAGGCTTGTGACCTGCTCATGCACAAATGGGGTGATGGACAGGAAGAACAAGTTACA
ACTCGGCTCTAA
>XM_061137072.1 PREDICTED: Dama dama transient receptor potential cation channel subfamily C member 5 (TRPC5), mRNA
GAGTGGAAGTTTGCAAGGACGAAGCTCTGGATGAGTTACTTTGACGAAGGTGGCACCTTG
CCACCTCCTTTCAACATTATCCCCAGCCCCAAGTCATTTCTATACCTTGGCAACTGGTTC
AACAACACCTTCTGCCCTAAAAGAGACCCTGATGGTAGACGAAGAAGGCACAACTTGAGA
AGCTTCACAGAACGCCATGCTGACAGCCTAATACAGAACCAACATTACCAGGAAGTTATC
AGGAATTTAGTCAAAAGATATGTGGCAGCTATGATAAGAAATTCCAAAACAAATGAGGGA
CTAACAGAAGAAAATTTTAAGGAATTAAAGCAGGATATCTCCAGCTTTCGATATGAAGTG
CTTGACCTCTTGGGAAACAGGAAGCACCAAAGAAGAAGTTTTTCCACTAGCAGCACTGAA
CTCTCT---CAGAGGGATGATACCAATGATGGCAGTGGTGGGGCTCGGGCCAAATCGAAG
AGTGTTTCTTTCAATGTAGGCTGCAAGAAAAAAGCCTGCCATGGGCCA------CCTCTC
ATCAGGACTATGCCAAGAGTCGGTGGTGCCCAAGGCAAGTCAAAAGCTGAGTCATCAAGC
AAACGATCCTTCATGGGTCCCTCTCTCAAGAAACTGGGTCTCCTATTCTCC---AAGTTT
AATGGTCATATGTCCGAACCC---AGTTCAGAGCCAATGTACACAATCTCTGATGGAATT
GTTCAGCCACACTATATGTGGCAGGACATCAGATATTCTCAGATGGAGAAAGGGAAAGCA
GAGGCCTGTTCTCAAAGTGAAATTAACCTCAGTGAGGTAGAATTAGGTGAAGCCCGGGGC
---ACTGCTCAGAGCACTGAATGCCCTCTAGCCTGTTCCAGCTCTCTTCACTGCGTTTCC
AGCATCTGTTCCTCAAATTCTAAACTTTTAGACTCCTCAGAGGATGTATTTGAAACATGG
GGAGAGGCTTGTGACCTGCTCATGCACAAATGGGGTGATGGACAGGAAGAACAAGTTACA
ACTCGGCTCTAA
>XM_022556737.1 PREDICTED: Delphinapterus leucas transient receptor potential cation channel subfamily C member 5 (TRPC5), mRNA
GAGTGGAAGTTTGCAAGGACGAAGCTCTGGATGAGTTACTTCGATGAAGGCGGCACCTTG
CCACCTCCTTTCAACATCATCCCCAGCCCCAAGTCATTTCTATACCTTGGTAACTGGTTC
AACAACACCTTCTGCCCCCAAAGAGACCCTGATGGTAGACGGAGAAGGCACAACTTGAGA
AGCTTCACAGAACGCCATGCTGACAGCCTGATACAGAATCAACATTACCAGGAAGTTATC
AGGAATTTAGTCAAAAGATATGTGGCAGCTATGATAAGAAATTCCAAAACAAATGAGGGA
CTAACAGAAGAAAATTTTAAGGAATTAAAGCAGGACATTTCCAGCTTTCGATATGAAGTG
CTTGACCTCTTAGGAAATAGGAAGCACCAAAGGAGAAGTTTTTCCACTAGCAGCACTGAA
CTCTCT---CAGAGAGATGATACCAATGATGGCAGTGGCGGGGCTCGGGCCAAATCCAAG
AGTGTCTCTTTCAATTTAGGCTGCAAGAAAAAAGCCTGCCATGGGCCA------CCTCTC
ATCAGGACCATGCCAAGAGTTGGTGGTGGCCAAGGGAAGTCAAAAGCTGAGTCATCAAGC
AAACGCTCCTTCATGGGTCCCTCTCTCAAGAAACTGGGTCTCCTATTCTCC---AAGTTT
AATGGTCATATGTCTGAACCC---AGTTCAGAGCCGATGTACACAATTTCTGATGGAATC
GTTCAGCCGCACTATATGTGGCAGGACATCAAATATTCTCAGATGGAGAAAGGGAAAGCA
GAGTCCTGTTCTCAAAGTGAAATTAACCTCAGTGAGGTAGAATTAGGTGAAGCCCGGGGC
---GCTGCTCAGAGCAGTGAATGCCCTCTAGCCTGTTCCAGCTCTCTTCACTGCGCATCC
AGCATCTGCTCCTCAAATTCTAAACTTTTAGACTCCTCAGAGGATGTATTTGAAACTTGG
GGAGAGGCTTGTGACCTGCTCATGCACAAATGGGGTGATGGACAGGAAGAACAAGTTACA
ACTCGGCTCTAA
>XM_057718472.1 PREDICTED: Hippopotamus amphibius kiboko transient receptor potential cation channel subfamily C member 5 (TRPC5), mRNA
GAGTGGAAGTTTGCAAGGACGAAGCTCTGGATGAGTTACTTTGACGAAGGCGGCACCTTG
CCACCTCCTTTCAACATCATCCCTAGCCCCAAGTCATTTCTATACCTTGGTAACTGGTTC
AACAACACCTTCTGCCCCAAAAGAGACCCTGATGGTAGACGGAGAAGGCGCAACTTGAGA
AGCTTCACAGAACGCCATGCTGACAGCCTGATACAGAATCAACATTACCAGGAAGTTATC
AGGAATTTAGTGAAAAGATATGTGGCAGCTATGATAAGAAATTCTAAAACAAATGAGGGA
CTAACAGAAGAAAATTTTAAGGAGTTAAAGCAGGACATTTCCAGCTTTAGATATGAAGTG
CTTGACCTCTTGGGAAATAGGAAGCACCAAAGGAGAAGCTTTTCCACTAGCAGCACTGAA
CTCTCT---CAGAGGGATGATACCAATGATGGCAGTGGTGGGGCTCGGGCCAAATCCAAG
AGTGTCTCTTTCCATTTAGGCTGCAAGAAAAAAACCTGCCATGGGCCA------CCTCTC
ATCAGGACCATGCCAAGAGTCGGTGGTGCCCAAGGGAAGTCAAAATCTGAGTCGTCAAGC
AAACGCTCCTTCATGGGTCCTTCGCTCAAGAAACTGGGTCTCCTGTTCTCC---AAGTTT
AATGGTCATATGTCTGAACCC---AGTTCAGAGCCGATGTACACAATTTCTGATGGAATC
GTTCAGCCGCATTATATGTGGCAGGACATCAAATATTCTCAGATGGAGAAAGGGAAAGCA
GAGGCCTGTTCTCAAAGTGAAATTAACCTCAGTGAGGTAGAATTAGGTGAAGCCCGGGGC
---GCTGCTCAGAGCAGTGAATGCCCTCTAGCCTGTTCCAGCTCTCTTCACTGCGTATCC
AGCATCTGCTCCTCAAATTCTAAACTTTTAGACTCCTCAGAAGATGTATTTGAAACTTGG
GGAGAGGCGTGTGACCTGCTCATGCACAAATGGGGTGATGGACAGGAAGAACAAGTTACA
ACTCGGCTCTAA
>XM_060138597.1 PREDICTED: Lagenorhynchus albirostris transient receptor potential cation channel subfamily C member 5 (TRPC5), mRNA
GAGTGGAAGTTTGCAAGGACGAAGCTCTGGATGAGTTACTTCGATGAAGGCGGCACCTTG
CCACCTCCTTTCAACATCATCCCCAGCCCCAAGTCATTTCTATACCTTGGTAACTGGTTC
AACAACACCTTCTGCCCCCAAAGAGACCCTGATGGTAGACGGAGAAGGCACAACTTGAGA
AGCTTCACAGAACGCCATGCTGACAGCCTGATACAGAATCAACATTACCAGGAAGTTATC
AGGAATTTAGTCAAAAGATATGTGGCAGCTATGATAAGAAATTCCAAAACAAATGAGGGA
CTAACAGAAGAAAATTTTAAGGAATTAAAGCAGGACATTTCCAGCTTTCGATATGAAGTG
CTTGACCTCTTAGGAAACAGGAAGCACCAAAGGAGAAGTTTTTCCACTAGCAGCACTGAA
CTCTCT---CAGAGAGATGATACCAATGATGGCAGTGGCGGAGCTCGGGCCAAATCCAAG
AGCGTCTCTTTCAATTTAGGCTGCAAGAAAAAAGCCTGCCATGGGCCA------CCTCTC
ATCAGGACCATGCCAAGAGTTGGTGGTGCCCAAGGGAAGTCAAAAGCTGAGTCATCAAGC
AAACGCTCCTTCATGGGTCCCTCTCTCAAGAAACTGGGTCTCCTATTCTCC---AAGTTT
AATGGTCATATGTCTGAACCC---AGTTCAGAGCCGATGTACACAATTTCTGATGGAATC
GTTCAGCCGCACTATATGTGGCAGGACATCAAATATTCTCAGATGGAGAAAGGGAAAGCA
GAGTCCTGTTCTCAAAGTGAAATTAACCTCAGTGAGGTAGAATTAGGTGAAGCCCGGGGC
---GCTGCTCAGAGCAGTGAATGCCCTCTAGCCTGTTCCAGCTCTCTTCACTGCGCATCC
AGCATCTGCTCCTCAAATTCTAAACTTTTAGACTCCTCAGAGGATGTATTTGAAACTTGG
GGAGAGGCTTGTGACCTGCTCATGCACAAATGGGGTGATGGACAGGAAGAACAAGTTACA
ACTCGGCTCTAA
>XM_007466308.1 PREDICTED: Lipotes vexillifer transient receptor potential cation channel, subfamily C, member 5 (TRPC5), mRNA
GAGTGGAAGTTTGCAAGGACGAAGCTCTGGATGAGTTACTTCGATGAAGGCGGCACCTTG
CCACCTCCTTTCAACATCATCCCCAGCCCCAAGTCATTTCTATACCTTGGTAACTGGTTC
AACAACACCTTCTGCCCCCAAAGAGACCCCGATGGTAGACGGAGAAGGCACAACTTGAGA
AGCTTCACAGAACGCCATGCTGACAGCCTGATACAGAATCAACATTACCAGGAAGTTATC
AGGAATTTAGTCAAAAGATATGTGGCAGCTATGATAAGAAATTCCAAAACAAATGAGGGA
CTAACAGAAGAAAATTTTAAGGAATTAAAGCAGGACATTTCCAGCTTTCGATATGAAGTG
CTTGACCTCTTGGGAAATAGGAAGCACCAAAGGAGAAGTTTTTCCACTAGCAGCACTGAA
CTCTCT---CAGAGAGATGATACCAATGATGGCAGTGGCGGGGCTCGGGCCAAATCCAAG
AGTGTCTCTTTCAATTTAGGCTGCAAGAAAAAAGCCTGCCATGGGCCA------CCTCTC
ATCAGGACCATGCCAAGAGTTGGTGGTGCCCAAGGGAAGTCAAAAGCTGAGTCATCAAGC
AAACGCTCCTTCATGGGTCCCTCTCTCAAGAAACTGGGTCTCCTATTCTCC---AAGTTT
AATGGTCATATGTCTGAACCC---AGTTCAGAGCCGATGTACACAATTTCTGATGGAATC
GTTCAGCCGCACTATATGTGGCAGGACATCAAATATTCTCAGATGGAGAAAGGGAAAGCA
GAGTCCTGTTCTCAAAGTGAAATTAACCTCAGTGAGGTAGAATTAGGTGAAGCCCGGGGC
---GCTGCTCAGAGCAGTGAATGCCCTCTAGCCTGTTCCAGCTCTCTTCACTGCGCATCC
AGCATCTGCTCCTCAAATTCTAAACTTTTAGACTCCTCAGAGGATGTATTTGAAACTTGG
GGAGAGGCTTGTGACCTGCTCATGCACAAATGGGGTGATGGACAGGAAGAACAAGTTACA
ACTCGGCTCTAA
>XM_060086790.1 PREDICTED: Mesoplodon densirostris transient receptor potential cation channel subfamily C member 5 (TRPC5), mRNA
GAGTGGAAGTTTGCAAGGACAAAGCTCTGGATGAGTTACTTCGATGAAGGTGGCACCTTG
CCACCTCCTTTCAACATCATCCCCAGCCCCAAGTCATTTCTATACCTTGGTAACTGGTTC
AACAACACCTTCTGCCCCCAAAGAGACCCTGATGGTAGACGGAGAAGGCACAACTTGAGA
AGCTTCACAGAACGTCATGCTGACAGCCTGATACAGAATCAACATTACCAGGAAGTTATC
AGGAATTTAGTCAAAAGATATGTGGCAGCTATGATAAGAAATTCCAAAACAAATGAGGGA
CTAACAGAAGAAAATTTTAAGGAATTAAAGCAGGACATTTCCAGCTTTCGATATGAAGTG
CTTGACCTCTTGGGAAACAGGAAACACCAAAGGAGAAGTTTTTCCACTAGCAGCACTGAA
TTTTCT---CAGAGAGATGATACCAATGATGGCAGTGGCGGGGCTCGGGCCAAATCCAAG
AGTGTCTCTTTCAATTTAGGCTGCAAGAAAAAAGCCTGCCATGGGCCA------CCTCTC
ATCAGGACCATGCCAAGAGTTGGTGGTGCCCAAGGGAAGTCAAAAGCTGAGTCATCAAGC
AAACGCTCCTTCATGGGTCCCTCTCTCAAGAAACTGGGTCTCCTATTCTCC---AAGTTT
AATGGTCATATGTCTGAACCC---AGTTCAGAGCCGATGTACACAATTTCTGATGGAATC
GTTCAGCCACATTATATGTGGCAGGATATCAAATATTCTCAGATGGAGAAAGGGAAAGCA
GAGTCCTGTTCTCAAAGGGAAATTAACCTCAGTGAGGTAGAATTAGGTGACGCCCGGGGC
---GCTGCTCAGAGCAGTGAATGCCCTCTAGCCTGTTCCAGCTCTCTTCACTGCGCATCC
AGCATCTGCTCCTCAAATTCTAAACTTTTAGACTCCTCAGAGGATGTATTTGAAACTTGG
GGAGAGGCTTGTGACCTGCTCATGCACAAATGGGGTGATGGACAGGAAGACCAAGTTACA
ACTCGGCTCTAA
>XM_055393456.1 PREDICTED: Moschus berezovskii transient receptor potential cation channel subfamily C member 5 (TRPC5), mRNA
GAGTGGAAGTTTGCAAGGACGAAGCTCTGGATGAGTTACTTTGATGAAGGTGGCACCTTG
CCACCTCCTTTCAACATTATTCCCAGCCCCAAGTCATTTCTATACCTTGGCAACTGGTTC
AACAACACCTTCTGCCCTAAAAGAGACCCTGACGGTAGACGGAGAAGGCACAACTTGAGA
AGCTTCACAGAACGCCATGCTGACAGCCTGATACAGAACCAACATTACCAGGAAGTTATC
AGGAATTTAGTCAAAAGATACGTGGCAGCTATGATAAGAAATTCCAAAACAAATGAGGGA
CTAACAGAAGAAAATTTTAAGGAATTAAAGCAGGATATCTCCAGCTTTCGATATGAAGTG
CTTGACCTCTTGGGAAATAGGAAGCACCAAAGGAGAAGCTTTTCCGCTAGCAGCACTGAA
CTCTCT---CAGAGGGATGATACCAATGATGGTAGTGGTGGGGCTCGGCCCAAATCCAAG
AGTGTCTCTTTCAATGTAGGCTGCAAGAAAAAAGCCTGCCATGGGCCA------CCTCTC
ATCAGGACTATGCCAAGAGTTGGTGGTGCCCAAGGCAAGTCAAAAGCTGAGTCATCAAGC
AAACGATCCTTCATGGGTCCCTCTCTCAAGAAACTGGGTCTCCTATTCTCC---AAGTTT
AATGGTCATATGTCTGAAGCC---AGTTCAGAGCCAATGTACACAATCTCTGATGGAATT
GTTCAGCCACACTACATGTGGCAGGACATCAGACATTCTCAGATGGAGAAAGGGAAAGCA
GAGGCCTGTTCTCAAAGTGAAATTAACCTCAGTGAGGTAGAATTAGATGAAGCCCGGGGC
---ACTGCTCAGAGCAAAGAATGCCCTCTATCCTGTTCCAGCTCTCTTCACTGCATATCC
AGCATCTGTTCCTCAAATTCTAAACTTTTAGACTCCTCAGAGGATGTATTTGAAACGTGG
GGAGAGGCTTGTGACCTGCTCATGCACAAATGGGGTGATGGACAGGAAGAACAAGTTACA
ACTCGGCTCTAA
>XM_020881534.1 PREDICTED: Odocoileus virginianus texanus transient receptor potential cation channel subfamily C member 5 (TRPC5), mRNA
GAGTGGAAGTTTGCAAGGACGAAGCTCTGGATGAGTTACTTTGACGAAGGTGGCACCTTG
CCACCTCCTTTCAACATTATCCCCAGCCCCAAGTCATTTCTATACCTTGGCAACTGGTTC
AACAACACCTTCTGCCCTAAAAGAGACCCTGATGGTAGACGAAGAAGGCACAACTTGAGA
AGCTTCACAGAACGCCATGCTGACAGCCTGATACAGAACCAACATTACCAGGAAGTTATC
AGGAATTTAGTCAAAAGATATGTGGCAGCTATGATAAGAAATTCCAAAACAAATGAGGGA
CTAACAGAAGAAAATTTTAAGGAATTAAAGCAGGATATCTCCAGCTTTCGATATGAAGTG
CTTGACCTCTTGGGGAACAGGAAGCACCAAAGGAGAAGTTTTTCCACTAGCAGCACTGAA
CTCTCT---CAGAGGGATGATACCAATGATGGCAGTGGTGGGGCTCGGGCCAAATCCAAG
AGTGTCTCTTTCAATGTAGGCTGCAAGAAAAAAGCCTGCCATGGGCCA------CCTCTC
ATCAGGACTATGCCAAGAGTTGGTGGTGCCCAAGGCAAGTCAAAAGCTGAGTCATCAAGC
AAACGATCCTTCATGGGTCCCTCTCTCAAGAAACTGGGTCTCCTATTCTCC---AAGTTT
AATGGTCATATGTCTGAACCC---AGTTCAGAGCCAATGTACACAATCTCTGATGGAATT
GTTCAGCCACACTATATGTGGCAGGACATCAGATATTCTCAGATGGAGAAAGGGAAAGCA
GAGGCCTGTTCTCAAAGTGAAATTAACCTCAGTGAGGTAGAATTAGGTGAAGCCCGGGGC
---ACTGCTCAGAGCACTGAATGCCCTCTAGCCTGTTCCAGCTCTCTTCACTGCGTTTCC
AGCATCTGTTCCTCAAATTCTAAACTTTTAGACTCCTCAGAGGATGTATTTGAAACGTGG
GGAGAGGCCTGTGACCTGCTCATGCACAAATGGGGTGATGGACAGGAAGAACAAGTTACA
ACTCGGCTCTAA
>XM_040265106.1 PREDICTED: Oryx dammah transient receptor potential cation channel subfamily C member 5 (TRPC5), mRNA
GAGTGGAAGTTTGCAAGGACGAAGCTCTGGATGAGTTACTTTGATGAAGGTGGCACCTTG
CCACCTCCTTTCAACATTATCCCCAGCCCCAAGTCATTTCTATACCTTGGCAACTGGTTC
AACAACACCTTCTGCCCTAAAAGAGACCCTGATGGTAGACGGAGAAGGCGCAACTTGAGA
AGCTTCACAGAACGCCATGCTGACAGCCTGATACAGAACCAACATTACCAGGAAGTTATC
AGGAATTTAGTCAAAAGATATGTGGCAGCTATGATAAGAAATTCCAAAACAAATGAGGGA
CTAACAGAAGAAAATTTTAAGGAATTAAAGCAGGATATCTCCAGTTTTCGATATGAAGTG
CTTGACCTCTTGGGAAACAGGAAGCACCAAAGGAGAAGCTTTTCCACTAGCAGCACTGAA
CTCTCA---CAGAGGGATGATACCAACGATGGCAGTGGTGGGGCTCGGGCCAAATCCAAG
AGTGTCTCTTTCAATGTAGGCTGCAAGAAAAAAGCCTGCCATGGGCCA------CCTCTC
ATCAGGACTATGCCAAGAGTCGGTGGTGCCCAAGGCAAGTCAAAAGCTGAGTCATCAAGC
AAACGATCCTTCATGGGTCCCTCTCTCAAGAAACTGGGTCTCCTATTCTCC---AAGTTT
AATGGTCATATGTCCGAACCC---AGTTCAGAGCCAATGTACACCATCTCTGATGGAATT
GTTCAGCCACACTATATGTGGCAGGACATCAGATATTCTCAGATGGAGAAAGGGAAAGCA
GAGGCCTGTTCTCAAAGTGAAATTAACCTCAGTGAGGTAGAATTAGGTGAAGCCCAGGGC
---ACTGCTCAGAGCACTGAATGCCCTCTAGCCTGTTCCAGCTCTCTTCACTGCGTATCC
AGCATCTGTTCCTCAAATTCTAAACTTTTAGACTCCTCAGAGGATGTATTTGAAACGTGG
GGAGAGGCTTGTGACCTGCTCATGCACAAATGGGGTGATGGACAGGAAGAACAAGTTACA
ACTCGGCTCTAA
>XM_027963151.2 PREDICTED: Ovis aries transient receptor potential cation channel subfamily C member 5 (TRPC5), mRNA
GAGTGGAAGTTTGCAAGGACGAAGCTCTGGATGAGTTACTTTGATGAAGGTGGCACCTTG
CCACCTCCTTTCAACATTATCCCCAGCCCCAAGTCATTTCTATACCTTGGCAACTGGTTC
AACAACACCTTCTGCCCTAAAAGAGACCCTGATGGTAGACGGAGAAGGCACAACTTGAGA
AGCTTCACAGAACGCCATGCTGACAGCCTGATACAGAACCAACATTACCAGGAAGTTATC
AGGAATTTAGTCAAAAGATATGTGGCAGCTATGATAAGAAATTCCAAAACAAATGAGGGA
CTAACAGAAGAAAATTTTAAGGAATTAAAGCAGGATATCTCCAGCTTTCGATATGAAGTG
CTTGACCTCTTGGGAAACAGGAAGCACCAAAGGAGAAGCTTTTCCACTAGCAGCACTGAA
CTCTCG---CAGAGGGATGATACCAACGATGGCAGTGGTGGGGCTCGGGCCAAATCCAAG
AGTGTCTCTTTCAATGTAGGCTGCAAGAAAAAAGCCTGCCATGGGCCA------CCTCTC
ATCAGGACTATGCCAAGAGTCGGTGGTGCCCAAGGCAAGTCAAAAGCTGAGTCATCAAGC
AAACGATCCTTCATGGGTCCCTCTCTCAAGAAACTGGGTCTCCTATTCTCC---AAGTTT
AATGGTCATATGTCCGAACCC---AGTTCAGAGCCAATGTACACCATCTCTGATGGAATT
GTTCAGCCACACTATATGTGGCAGGACATCAGATATTCTCAGATGGAGAAAGGGAAAGCA
GAGGCCTGTTCTCAAAGTGAAATTAACCTCAGTGAGGTAGAATTAGGTGAAGCCCGGGGC
---ACTGCTCAGAGCACTGAATGCCCTCTAGCCTGTTCCAGCTCTCTTCACTGCGTATCC
AGCATCTGTTCCTCAAATTCTAAACTTTTAGACTCCTCAGAGGATGTATTTGAAACGTGG
GGAGAGGCTTGTGACCTGCTCATGCACAAATGGGGTGATGGACAGGAAGAACAAGTTACA
ACTCGGCTCTAA
>XM_007115180.1 PREDICTED: Physeter macrocephalus transient receptor potential cation channel subfamily C member 5 (TRPC5), mRNA
GAGTGGAAGTTTGCAAGGACGAAGCTCTGGATGAGTTACTTCGATGAAGGCGGCACCTTG
CCACCTCCTTTCAACATCATCCCCAGCCCCAAGTCATTTCTATACCTTGGTAACTGGTTC
AACAACACCTTCTGCCCCCAAAGAGACCCTGATGGTAGACGGAGAAGGCACAACTTGAGA
AGCTTCACAGAACGCCATGCTGACAGCCTGATACAGAATCAACATTACCAGGAAGTTATC
AGGAATTTAGTCAAAAGATATGTGGCAGCTATGATAAGAAATTCCAAAACAAATGAGGGA
CTAACAGAAGAAAATTTTAAGGAATTAAAGCAGGACATTTCCAGCTTTCGATATGAAGTG
CTTGACCTCTTGGGAAATAGGAAGCACCAAAGGAGAAGTTTTTCCACTAGCAGCACTGAA
CTCTCT---CAGAGAGATGATACCAATGATGGCAGTGGCGGGGCTCGGGCCAAATCCAAG
AGTGTCTCTTTCAATTTAGGCTGCAAGAAAAAAGCCTGCCATGGGCCA------CCTCTC
ATCAGGACCATGCCAAGAGTTGGTGGTGCCCAAGGCAAGTCAAAAGCTGAGTCATCAAGC
AAACGCTCCTTCATGGGTCCCTCTCTCAAGAAACTGGGTCTCCTATTCTCC---AAGTTT
AATGGTCATATGTCTGAACCC---AGTTCAGAGCCGATGTACACAATTTCTGATGGAATC
GTTCAGCCGCACTATATGTGGCAGGACATCAAATATTCTCAGATGGAGAAAGGGAAAGCA
GAGTCCTGTTCTCAAAGTGAAATTAACCTCAGTGCGGTAGAATCAGGTGAAGCCCGGGGC
---GCTGCTCAGAGCAGCGAATGCCCTCTAGCCTGTTCCAGCTCTCTTCACTGCGCATCC
AGCACCTGCTCCTCAAATTCTAAACTTTTAGACTCCTCAGAGGATGTATTTGAAACTTGG
GGAGAGGCTTGTGACCTGCTCATGCACAAATGGGGTGATGGACAGGAAGAACAAGTTACA
ACTCGGCTCTAA
>XM_012451766.2 PREDICTED: Aotus nancymaae transient receptor potential cation channel subfamily C member 5 (TRPC5), transcript variant X1, mRNA
GAGTGGAAGTTTGCAAGGACGAAGCTCTGGATGAGTTACTTTGATGAAGGTGGCACCTTG
CCACCTCCTTTCAACATCATCCCAAGCCCCAAGTCATTTTTATACCTTGGTAACTGGTTC
AACAACACCTTCTGCCCCAAAAGAGACCCTGACGGTAGACGGAGAAGGCGAAACTTGAGA
AGCTTCACAGATCGCAATGCCGACAGCCTGATACAAAATCAACATTATCAGGAAGTTATC
AGGAATTTAGTCAAAAGATACGTGGCTGCTATGATAAGAAATTCCAAAACAAATGAGGGG
CTAACAGAAGAAAATTTTAAGGAATTAAAGCAAGACATCTCCAGCTTTCGATATGAAGTT
CTTGACCTCTTGGGAAATAGAAAACACCCAAGGAGAAGCTTTTCCACTAGCAGCACTGAA
CTCTCT---CAGAGAGACGATACTAATGATGGCAGTGGTGGGGCTCGGGCCAAATCCAAG
AGTGTCTCTTTTAATTTAGGCTGCAAGAAAAAGGCTTGCCATGGGCCA------CCTCTC
ATCAGAACCATGCCAAGATCCAGTGGTGCCCAGGGAAAGTCAAAAGCTGAGTCATCAAGC
AAACGCTCCTTCATGGGTCCTTCTCTCAAGAAACTGGGTCTCCTATTCTCC---AAATTT
AATGGTCATATGTCTGAACCC---AGTTCAGAGTCAATGTACACAATTTCTGGTGGAATT
GTTCAGCAGCACTGTATGTGGCAGGACATCAGATATTCTCAGATGGAGAAAGGGAAAGCA
GAGGCCTGTGCTCAAAGTGAAATCAACCTCAGTGAGGTAGAATTAGGTGAAGTCCAGGGC
---GCTGCTCAGAGTAGTGAATGCCCTCTAGCCTGTTCCAGCTCTCTTCACTGTGCATCC
AGCATCTGCTCCTCAAATTCTAAACTTTTAGACTCCTCAGAGGATGTATTTGAAACTTGG
GGAGAGGCTTGTGACTTGCTCATGCACAAATGGGGTGATGGACAGGAAGAACAAGTTACA
ACTCGGCTCTAA
>XM_035288372.2 PREDICTED: Callithrix jacchus transient receptor potential cation channel subfamily C member 5 (TRPC5), mRNA
GAGTGGAAGTTTGCAAGAACGAAGCTCTGGATGAGTTACTTTGATGAAGGTGGCACTTTG
CCACCTCCTTTCAACATCATCCCAAGCCCCAAGTCATTTCTATACCTTGGTAACTGGTTC
AACAACACCTTCTGTCCCAAAAGAGACCCTGATGGTAGACGGAGAAGGCGAAACTTGAGA
AGCTTCACAGATCGCAATGCAGACAGTCTGATACAAAATCAACATTATCAGGAAGTTATC
AGGAATTTAGTCAAAAGATATGTGGCTGCTATGATAAGAAATTCCNAAACAAATGAGGGG
CTAACAGAAGAAAATTTTAAGGAATTAAAGCAAGACATCTCCAGCTTTCGATATGAAGTT
CTTGACCTCTTGGGAAATAGAAAACACCCAAGGAGAAGCTTTTCCACTAGCAGCACTGAA
CTCTCT---CAGAGAGATGATACTAATGATGGCAGTGGTGGGGCTCGGGCCAAATCCAAG
AGTGTCTCTTTTAATTTAGGCTGCAAGAAAAAGGCTTGCCATGGGCCA------CCTCTC
ATCAGAACCATGCCAAGATCCAGTGGTGCCCAGGGAAAGTCAAAAGCTGAGTCATCAAGC
AAACGCTCCTTCATGGGTCCTTCTCTCAAGAAACTGGGTCTCCTATTCTCC---AAATTT
AATGGTCATATGTCTGAATCC---AGTTCAGAGCCAATGTACACAATTTCTGGTGGAATT
GTTCAGCAGCACTGTATGTGGCAGGACATCAGATATTCTCAGATGGAGAAAGGGAAAGCA
GAGGCCTGTGCTCAAAGTGAAATTAACCTCAGTGAGGTAGAATTAGGTGAAGTCCAGGGC
---GCTGCTCAGAGCAGTGAATGCCCTCTAGCCTGTTCCAGCTCTCTTCACTGTGCATCC
AGCATCTGCTCCTCAAATTCTAAACTTTTAGACTCCTCAGAGGATGTATTTGAAACTTGG
GGAGAGGCTTGTGACTTGCTCATGCACAAATGGGGTGATGGACAGGAAGAACAAGTTACA
ACTCGGCTCTAA
>XM_017502147.2 PREDICTED: Cebus imitator transient receptor potential cation channel subfamily C member 5 (TRPC5), mRNA
GAGTGGAAGTTTGCAAGGACGAAGCTCTGGATGAGTTACTTTGATGAAGGTGGAACGTTG
CCACCTCCTTTCAACATCATCCCAAGCCCCAAGTCATTTCTATACCTTGGTAACTGGTTC
AACAACACCTTCTGCCCCAAAAGAGACCCTGACGGTAGACGGAGAAGGCGAAACTTGAGA
AGCTTCACAGATCGCAATGCCGACAGCCTGATACAAAATCAACATTATCAGGAAGTTATC
AGGAATTTAGTCAAAAGATATGTGGCTGCTATGATAAGAAATTCCAAAACAAATGAGGGG
CTAACAGAAGAAAATTTTAAGGAATTAAAGCAAGACATCTCCAGCTTTCGATATGAAGTT
CTTGACCTCTTGGGAAATAGAAAACACCCAAGGAGAAGCTTTTCCACTAGCAGCACTGAA
CTCTCT---CAGAGAGACGATACTCATGATGGCAGTGGTGGGGCTCGGGCCAAATCCAAG
AGTGTCTCTTTTAATTTAGGCTGCAAGAAAAAGGCTTGCCATGGGCCA------CCTCTC
ATCAGAACCATGCCAAGATCCAGTGGTGCCCAGGGAAAGTCAAAAGCTGAGTCATCAAGC
AAACGCTCCTTCATGGGTCCTTCTCTCAAGAAACTGGGTCTCCTATTCTCC---AAATTT
AATAGTCATATGTCTGAACCC---AGTTCAGAGCCAATGTACACAATTTCTGGTGGAATT
GTTCAGCAGCACTGTATGTGGCAGGACATCAGATATTCTCAGATGGAGAAAGGGAAAGCA
GAGGCCTGTGCTCAAAGTGAAATTAACCTCAGTGAGGTAGAATTAGGTGAAGTCCAGGGC
---GCTGCTCAGAGCAGTGAATGCCCTTTAGCCTGTTCCAGCTCTCTTCACTGTGCATCC
AGCATCTGCTCCTCAAATTCTAAACTTTTAGACTCCTCAGAGGATGTATTTGAAACTTGG
GGAGAGGCTTGTGACTTGCTCATGCACAAATGGGGTGATGGACAGGAAGAACAAGTTACA
ACTCGGCTCTAA
>XM_054327673.1 PREDICTED: Homo sapiens transient receptor potential cation channel subfamily C member 5 (TRPC5), transcript variant X1, mRNA
GAGTGGAAGTTTGCAAGGACGAAGCTCTGGATGAGTTACTTTGATGAAGGTGGCACCTTG
CCACCTCCTTTCAACATCATCCCCAGCCCCAAGTCATTTCTATACCTTGGTAACTGGTTC
AACAACACCTTCTGCCCCAAAAGAGACCCTGACGGTAGACGGAGAAGGCGCAACTTGAGA
AGTTTCACAGAACGCAATGCTGACAGCCTGATACAAAATCAACATTATCAGGAAGTTATC
AGGAATTTAGTCAAAAGATATGTGGCTGCTATGATAAGAAATTCCAAAACACATGAGGGA
CTTACAGAAGAAAATTTTAAGGAATTAAAGCAAGACATCTCCAGCTTTCGGTATGAAGTG
CTTGACCTCTTGGGAAATAGAAAACATCCAAGG---AGCTTTTCCACTAGCAGCACTGAA
CTGTCT---CAGAGAGACGATAATAATGATGGCAGTGGTGGGGCTCGGGCCAAATCCAAG
AGTGTCTCTTTTAATTTAGGCTGCAAGAAAAAGACTTGCCATGGGCCA------CCTCTC
ATCAGAACCATGCCAAGGTCCAGTGGTGCCCAAGGAAAGTCAAAAGCTGAGTCATCAAGC
AAACGCTCCTTCATGGGTCCTTCTCTCAAGAAACTGGGTCTCCTATTCTCC---AAATTT
AATGGTCATATGTCTGAACCC---AGTTCAGAGCCAATGTACACAATTTCTGATGGAATT
GTTCAGCAGCACTGTATGTGGCAGGACATCAGATATTCTCAGATGGAGAAAGGGAAAGCA
GAGGCCTGTTCTCAAAGTGAAATTAACCTCAGTGAGGTAGAATTAGGTGAAGTCCAGGGC
---GCTGCTCAGAGCAGTGAATGCCCTCTAGCCTGTTCCAGCTCTCTTCACTGTGCATCC
AGCATCTGCTCCTCAAATTCTAAACTTTTAGACTCCTCAGAGGATGTATTTGAAACTTGG
GGAGAGGCTTGTGACTTGCTCATGCACAAATGGGGTGATGGACAGGAAGAACAAGTTACA
ACTCGCCTCTAA
>XM_045537517.1 PREDICTED: Lemur catta transient receptor potential cation channel subfamily C member 5 (TRPC5), mRNA
GAGTGGAAGTTTGCAAGGACAAAGCTCTGGATGAGTTACTTTGATGAAGGTGGTACCTTG
CCACCTCCTTTCAACATCATCCCCAGTCCCAAGTCATTTCTATACCTTGGTAACTGGTTC
AACAACACCTTCTGCCCCAAAAGAGACCCTGATGGTAGACGGAGAAGGCACAACTTGAGA
AGCTTCACAGAACGCCATGCTGACAGCCTGATACAAAATCAACATTATCAGGAAGTTATC
AGAAATTTAGTCAAAAGATATGTGGCTGCTATGATAAGAAATTCCAAAACAAATGAGGGG
CTAACAGAAGAAAATTTTAAGGAATTAAAGCAGGACATCTCCAGCTTCCGATATGAAGTC
CTTGACCTCTTAGGAAATAGAAAACACCCAAGGAGAAGCTTTTCTACTAGCAGCACTGAA
CTCTCT---CAGAGGGATGATACCAATGATGGCAGTGGTGGGGCTCGGGCCAAATCCAAG
AGTGTCTCTTTCAATTTAGATTGCAAGAAAAAGGCCTGCCATGGGCCA------CCTCTC
ATCAGAACAGTGCCAAGAGCCAGTGGTGCCCAAGGGAAGTCAAAAGCTGAGTCATCAAGC
AAACGCTCCTTCATGGGTCCTTCTCTCAAGAAACTGGGTCTCCTATTCTCC---AAATTT
AATGGTCGTATGTCTGAGCCC---AGTTCAGAGCCAATGTACACAATTTCTGATGGAATC
ATTCAGCAGCACTATATGTGGCAGGACATCAGATATTCTCAGATGGAGAAAGGGAAAGCA
GAGGCCTGTTCTCAAAGTGAAATTAACCTCAGTGAGGTAGAATTAGGTGAAGTCCGGGGC
---GCTGCTCAGAGCAGTGAATGCCCCCTAGCCTGTTCCAGCTCTCTTCACTGTGCATCC
AGCATCTGCTCCTCAAATTCTAAACTTTTAGACTCCTCAGAGGATGTATTTGAAACTTGG
GGAGAGGCTTGCGACTTGCTCATGCACAAATGGGGTGATGGACAGGAAGAACAAGTTACA
ACTCGGCTCTAA
>XM_020284961.1 PREDICTED: Microcebus murinus transient receptor potential cation channel subfamily C member 5 (TRPC5), transcript variant X3, mRNA
GAGTGGAAGTTTGCAAGGACAAAGCTCTGGATGAGTTACTTTGATGAAGGTGGTACCTTG
CCACCTCCTTTCAACATCATCCCCAGTCCCAAGTCATTTTTATACCTTGGTAACTGGTTC
AACAACACCTTCTGCCCCAAAAGAGACCCTGATGGAAGACGGAGAAGGCATAACTTGAGA
AGCTTCACAGAACGCCATGCTGACAGCCTGATACAAAATCAACATTACCAGGAAGTTATC
AGAAATTTAGTCAAAAGATATGTGGCTGCTATGATAAGAAATTCCAAAACAAATGAGGGG
CTAACAGAAGAAAATTTTAAGGAATTAAAGCAGGACATCTCCAGCTTCCGATATGAAGTG
CTTGACCTCTTAGGAAATAGAAAACACCCAAGGAGAAGCTTTTCTACTAGCAGCACTGAA
CTCTCT---CAGAGGGATGATACCAATGATGGCAGTGGTGGGGCTCGGGCCAAATCCAAG
AGTGTCTCTTTCAATTTAGGTTGCAAGAAAAAGGCCTGCCATGGGCCA------CCTCTC
ATCAGAACCATGCCAAGAGCCAGTGGTGCCCAAGGGAAGTCAAAAGCTGAGTCATCAAGC
AAACGCTCCTTCATGGGTCCTTCTCTCAAGAAACTGGGTCTCCTATTCTCC---AAATTT
AATAGTCAGATGTCTGAGCCC---AGTTCAGAGCCAATGTACACAATTTCTGATGGAATC
ATTCAGCAGCACTATATGTGGCAGGACATCAGATATTCTCAGATGGAGAAAGGGAAAGCA
GAGGCCTGTTCTCAAAGTGAAATTAACCTCAGTGAGGTAGAATTAGGTGAAGTCCGGGGC
---GCTGCTCAGAGCAGTGAATGTCCCCTAGCCTGTTCTAGCTCTCTTCACTGTGCATCC
AGCATCTGTTCCTCAAATTCTAAACTTTTAGACTCCTCAGAGGATGTGTTTGAAACTTGG
GGAGAGGCTTGTGACTTGCTCATGCACAAATGGGGTGATGGACAGGAAGAACAAGTTACA
ACTCGCCTCTAA
>XM_003262212.2 PREDICTED: Nomascus leucogenys transient receptor potential cation channel subfamily C member 5 (TRPC5), mRNA
GAGTGGAAGTTTGCAAGGACGAAGCTCTGGATGAGTTACTTTGATGAAGGTGGCACCTTG
CCACCTCCGTTCAACATCATCCCCAGCCCCAAGTCATTTCTATACCTTGGTAACTGGTTC
AACAACACCTTCTGCCCCAAAAGAGATCCTGATGGTAGACGGAGAAGACGCAACTTGAGA
AGCTTCACAGAACGCAATGCTGACAGCCTGATACAAAATCAACATTATCAGGAAGTTATC
AGGAATCTAGTCAAAAGATATGTGGCTGCTATGATAAGAAATTCCAAAACAAATGAGGGG
CTAACAGAAGAAAATTTTAAGGAATTAAAGCAAGACATCTCCAGCTTTCGATATGAAGTG
CTTGACCTCTTGGGAAATAGAAAACATCCAAGGAGAAGCTTTTCCACTAGCAGCACTGAA
TTCTCT---CAGAGAGACGATAATAATGATGGCAGTGGTGGGGCTCGGGCCAAATCCAAG
AGTGTCTCTTTTAATTTAGGCTGCAAGAAAAAGGCTTGCCATGGGCCA------CCTCTC
ATCAGAACCATGCCAAGGTCCAGTGGTGCCCAAGGAAAGTCAAAAGCTGAATCATCAAGC
AAACGCTCCTTCATGGGTCCTTCTCTCAAGAAACTGGGTCTCCTATTCTCC---AAATTT
AATGGTCATATGTCTGAACCC---AGTTCAGAGCCAATGTACACAATTTCTGATGGAATT
GTTCAGCAGCACTGTATGTGGCAGGACATCAGATATTCTCAGATGGAGAAAGGGAAAGCA
GAGGCCTGTTCTCAAAGTGAAATTAACCTCAGTGAGGTAGAATTAGGTGAAGTCCAGGGC
---GCTGCTCAGAGCAGTGAATGCCCTCTAGCCTGTTCCAGCTCTCTTCACTGTGCATCC
AGCATCTGCTCCTCAAATTCTAAACTTTTAGACTCCTCAGAGGATGTATTTGAAACTTGG
GGAGAGGCTTGTGACTTGCTCATGCACAAATGGGGTGATGGACAGGAGGAACAAGTTACA
ACTCGCCTCTAA
>XM_012812309.1 PREDICTED: Otolemur garnettii transient receptor potential cation channel subfamily C member 5 (TRPC5), mRNA
GAGTGGAAGTTTGCAAGGACCAAACTCTGGATGAGTTACTTTGACGAAGGTGGCACCTTG
CCACCTCCTTTCAACATCATTCCCAGTCCCAAGTCATTTCTATACCTCGGTAACTGGTTC
AACAACACCTTCTGCCCCAAAAGAGACCCTGATGGTAGACGGAGACGGCACAACTTGAGA
AACTTCACAGACCGACATGCTGACAGCCTGATACAAAATCAACATTATCAGGAAGTTATC
AGAAATTTAGTCAAAAGATATGTGGCTGCTATGATACGAAATTCTAAAACAAATGAAGGA
CTAACAGAAGAAAATTTCAAGGAATTAAAACAGGACATCTCCAGCTTCCGATATGAAGTG
CTTGACCTCTTAGGAAATAGAAAACACCCAAGGAGAAGCTTTTCCACTAGCAGCACTGAA
CTCTCT---CAGAGGGATGATACCAATGATGGCAGTGGTGGGGCTCGGGCCAAATCCAAG
AGTGTTTCTTTCAATTTAGGTTGCAAGAAAAAGGCCTGCCATGGGCCA------CCTCTC
ATCAGAACCATGCCAAAAGCCAGTGGTGCCCAAGGGAAGTCAAGAGCTGAGTCATCAAGC
AAGCGCTCCTTCATGGGTCCTTCTCTCAAGAAACTGGGTCTCCTGTTCTCC---AAATTT
AATGGTCATACGTCTGAGCCC---AGTTCAGAGCCAATGTACACAATTTCTGATGGAATC
GTTCAGCAGCACTATATGTGGCAGGACGTCAGATATTCTCAGATGGAGAAAGGGAAAGCA
GAGGCCTGTTCTCAAAGTGAAATGGACCTCAGTGAGGTAGAATTAGGTGAAGTCCGGGGC
---GCTGCTCAGAGCAGTGAATGCCCCCTAGCCTGTTCCAGCTCTCTTCACTGTGCATCC
AGCATCTGCTCCTCAAATTCTAAACTTTTAGACTCCTCAGAGGATGTGTTTGAGACTTGG
GGAGAGGCTTGTGACTTGCTCATGCACAAATGGGGTGATGGACAGGAAGAACAAGTTACA
ACTCGGCTCTAA
>XM_002832004.3 PREDICTED: Pongo abelii transient receptor potential cation channel subfamily C member 5 (TRPC5), mRNA
GAGTGGAAGTTTGCAAGGACGAAGCTCTGGATGAGTTACTTTGATGAAGGTGGCACCTTG
CCACCTCCTTTCAACATCATCCCCAGCCCCAAGTCATTTCTATACCTTGGTAACTGGTTC
AACAACACCTTCTGCCCCAAAAGAGACCCTGATGGTAGACGGAGAAGGCGCAACTTGAGA
AGCTTCACAGAACGCAATGCTGACAGCCTGATACAAAATCAACATTATCAGGAAGTTATC
AGGAATTTAGTCAAAAGATATGTGGCTGCTATGATAAGAAATTCCAAAACAAATGAAGGG
CTTACAGAAGAAAATTTTAAGGAATTAAAGCAAGACATCTCCAGCTTTCGGTATGAAGTG
CTTGACCTCTTGGGAAATAGAAAACATCCAAGGAGAAGCTTTTCCACTAGCAGCACTGAA
CTCTCT---CAGAGAGACGATAATAATGATGGCAGTGGTGGGGCTCGGGCCAAATCCAAG
AGTGTCTCTTTTAATTTAGGCTGCAAGAAAAAGACTTGCCATGGGCCA------CCTCTC
ATCAGAACCATGCCAAGGTCCAGTGGTGCCCAAGGAAAGTCAAAAGCTGAGTCATCAAGC
AAACGCTCCTTCATGGGTACTTCTCTCAAGAAACTGGGTCTCCTATTCTCC---AAATTT
AACGGTCATATGTCTGAACCC---AGTTCAGAGCCAATGTACACAATTTCTGATGGAATT
GTTCAGCAGCACTCTATGTGGCAGGACATCAGATATTCTCAGATGGAGAAAGGGAAAGCA
GAGGCCTGTTCTCAAAGTGAAATTAACCTCAGTGAGGTAGAATTAGGTGAAGTCCAGGGC
---GCTGCTCAGAGCAGTGAATGCCCTCTAGCCTGTTCCAGCTCTCTTCACTGTGCATCC
AGCATCTGCTCCTCAAATTCTAAACTTTTAGACTCCTCAGAGGATGTATTTGAAACTTGG
GGAGAGGCTTGTGACTTGCTCATGCACAAATGGGGTGATGAACAGGAAGAACAAGTTACA
ACTCGCCTCTAA
>XM_012644764.1 PREDICTED: Propithecus coquereli transient receptor potential cation channel, subfamily C, member 5 (TRPC5), transcript variant X1, mRNA
GAGTGGAAGTTTGCAAGGACAAAGCTCTGGATGAGTTACTTTGATGAAGGTGGTACCTTG
CCACCTCCTTTCAACATCATCCCCAGTCCCAAGTCATTTCTATACCTTGGTAACTGGTTC
AACAACACCTTCTGCCCCAAAAGAGACCCTGACGGTAGACGGAGAAGGCACAACTTGAGA
AGCTTCACAGAACGCCATGCTGACAGCCTGATACAAAATCAACATTATCAGGAAGTTATC
AGAAATTTAGTCAAAAGATATGTGGCTGCTATGATAAGAAATTCCAAAACAAATGAGGGG
CTAACAGAAGAAAATTTTAAGGAATTAAAGCAGGACATCTCCAGCTTCCGATATGAAGTG
CTTGACCTCTTAGGAAATAGAAAACACCCAAGGAGAAGCTTTTCCACTAGCAGCACTGAA
CTCTCT---CAGAGGGATGATACCAATGATGGCAGTGGTGGGGCTCGGGCCAAATCCAAG
AGTGTCTCTTTCAATTTAGGTTGCAAGAAAAAGGCCTGCCATGGGCCA------CCTCTC
ATCAGAACCATGCCAAGAGCCAGTGGTGCCCAAGGGAAGTCAAAAGCTGAGTCATCAAGC
AAACGCTCCTTCATGGGTCCTTCTCTCAAGAAACTGGGTCTCCTATTCTCC---AAATTT
AATGGTCATATGTCTGAGCCC---AGTTCAGAGCCAATGTACACAATTTCTGATGGAATC
ATTCAGCAGCACTATATGTGGCAGGACATCAGATATTCTCAGATGGAGAAAGGGAAAGCA
GAGGCCTGTTCTGAAAGTGAAATTAACCTCAGTGAGGTAGAATTAGGTGAAGTCCGGGGC
---GCTGCTCAGAGCAGTGAATGCCCTCTAGCCTGTTCCAGCTCTCTTCACTGTGCATCC
AGCATCTGCTCCTCAAATTCTAAACTTTTAGACTCCTCAGAGGATGTATTTGAAACTTGG
GGAGAGGCCTGTGACTTGCTCATGCACAAATGGGGTGATGGACAGGAAGAACAAGTTACA
ACTCGGCTCTAA
>XM_030934047.1 PREDICTED: Rhinopithecus roxellana transient receptor potential cation channel subfamily C member 5 (TRPC5), mRNA
GAGTGGAAGTTTGCAAGGACAAAGCTCTGGATGAGTTACTTTGATGAAGGTGGCACCTTG
CCACCTCCTTTCAACATCATCCCCAGCCCCAAGTCATTTCTATACCTTGGTAACTGGTTC
AACAACACCTTCTGCCCCAAAAGAGACCCTGATGGTAGACGGAGAAGGCGCAACTTGAGA
AGCTTCACAGAACGCAATGCTGACAGCCTGATACAAAATCAACATTATCAGGAAGTTATC
AGGAATTTAGTCAAAAGATACGTGGCTGCTATGATAAGAAATTCTAAAACAAATGAGGGG
CTAACAGAAGAAAATTTTAAGGAATTAAAGCAAGACATCTCCAGCTTTCGGTATGAAGTG
CTTGACCTCTTGGGAAATAGAAAACACCCAAGGAGAAGCTTTTCCACTAGCAGCACTGAA
CTCTCT---CAGAGAGATGATACTAATGATGGCAGTGGTGGGGCTCGAGCCAAATCCAAG
AGTGTCTCTTTTAATTTAGGCTGCAAGAAAAAGGCTTGCCATGGGCCA------CCTCTC
ATCAGAACCATGCCAAGGTCCAGTGGTGCCCAAGGAAAGTCAAAAGCTGAGTCATCAAGC
AAACGCTCCTTCATGGGTCCTTCTCTCAAGAAACTGGGTCTCCTGTTCTCC---AAATTT
AATGGTCATATGTCTGAACCC---AGTTCAGAGCCAATGTATACAATTTCTGATGGAATT
GTTCAGCAGCACTGTATGTGGCAGGACATCAGATATTCTCAGATGGAGAAAGGGAAAGCA
GAGGCCTGTTCTCAAAGTGAAATTAACCTCAGTGAGGTAGAATTAGGTGAAGTCCAGGGC
---GCTGCTCAGAGCAGTGAATGCCCTCTAGCCTGTTCCAGCTCTCTTCACTGTGCATCC
AGCATCTGCTCCTCAAATTCTAAACTTTTAGACTCCTCAGAGGATGTATTTGAAACTTGG
GGAGAGGCTTGTGACTTGCTCATGCACAAATGGGGTGATGGACAGGAAGAACAAGTTACA
ACTCGCCTCTAA
>XM_003935840.1 PREDICTED: Saimiri boliviensis boliviensis transient receptor potential cation channel subfamily C member 5 (TRPC5), mRNA
GAGTGGAAGTTTGCAAGGACGAAGCTCTGGATGAGTTACTTTGATGAAGGTGGCACCTTG
CCACCTCCTTTCAACATCATCCCAAGCCCCAAGTCATTTCTATACCTTGGTAACTGGTTC
AACAACACCTTCTGTCCCAAAAGAGACCCTGACGGTAGACGGAGAAGGCGAAACTTGAGA
AGCTTCACAGATCGCAATGCCGACAGCCTGATACAAAATCAACATTATCAGGAAGTTATC
AGGAATTTAGTCAAAAGATATGTGGCTGCTATGATAAGAAATTCCAAAACAAATGAGGGG
CTAACAGAAGAAAATTTTAAGGAATTAAAGCAAGACATCTCCAGCTTCCGATATGAAGTT
CTTGACCTCTTGGGAAATAGAAAACACCCAAGGAGAAGCTTTTCCACCAGCAGCACTGAA
CTCTCT---CAGAGAGATGATACTAATGATGGCAGTGGTGGGGCTCGGGCCAAATCCAAG
AGTGTCTCTTTTAATTTAGGCTGCAAGAAAAAGGCTTGCCATGGGCCA------CCTCTC
ATCAGAACCATGCCAAGATCCAGTGGTGCCCAGGGAAAGTCAAAAGCTGAGTCATCAAGC
AAACGCTCCTTCATGGGTCCTTCTCTCAAGAAACTGGGTCTCCTATTCTCC---AAATTT
AATGGTCATATGTCTGAACCC---AGTTCAGAGCCAATGTACACAATTTCTGGTGGAATT
GTTCAGCAGCACTGTATGTGGCAGGACATCAGATATTCTCAGATGGAGAAAGGGAAAGCA
GAGGCCTGTGCTCAAAGTGAAATTAACCTCAGTGAGGTAGAATTAGGTGAAGTCCAGGGC
---GCTGCTCAGAGCAGTGAATGCCCTCTAGCCTGTTCCAGCTCTCTTCACTGTGCATCC
AGCATCTGCTCCTCAAATTCTAAACTTTTAGACTCCTCAGAGGATGTATTTGAAACTTGG
GGAGAGGCTTGTGACTTGCTCATGCACAAATGGGGTGATGGACAGGAAGAACAAGTTACA
ACTCGGCTCTAA
>XM_055268235.2 PREDICTED: Symphalangus syndactylus transient receptor potential cation channel subfamily C member 5 (TRPC5), mRNA
GAGTGGAAGTTTGCAAGGACGAAGCTCTGGATGAGTTACTTCGATGAAGGTGGCACCTTG
CCACCTCCGTTCAACATCATCCCCAGCCCCAAGTCATTTCTATACCTTGGTAACTGGTTC
AACAACACCTTCTGCCCCAAAAGAGATCCTGACGGTAGACGGAGAAGACGCAACTTGAGA
AGCTTCACAGAACGCAATGCTGACAGCCTGATACAAAATCAACATTATCAGGAAGTTATC
AGGAATTTAGTCAAAAGATATGTGGCTGCTATGATAAGAAATTCCAAAACAAATGAGGGG
CTAACAGAAGAAAATTTTAAGGAATTAAAGCAAGACATCTCCAGCTTTCGATATGAAGTG
CTTGACCTCTTGGGAAATAGAAAACATCCAAGGAGAAGCTTTTCCACTAGCAGCACTGAA
TTCTCT---CAGAGAGACGATAATAATGATGGCAGTGGTGGGGCTCGGGCCAAATCCAAG
AGTGTCTCTTTTAATTTAGGCTGCAAGAAAAAGGCTTGCCATGGGCCA------CCTCTC
ATCAGAACCATGCCAAGGTCCAGTGGTGCCCAAGGAAAGTCAAAAGCTGAATCATCAAGC
AAACGCTCCTTCATGGGTCCTTCTCTCAAGAAACTGGGTCTCGTATTCTCC---AAATTT
AATGGTCATATGTCTGAACCC---AGTTCAGAGCCAATGTACACAATTTCTGATGGAATT
GTTCAGCAGCACTGTATGTGGCAGGACATCAGATATTCTCAGATGGAGAAAGGGAAAGCA
GAGGCCTGTTCTCAAAGTGAAATTAACCTCAGTGAGGTAGAATTAGGTGAAGTCCAGGGC
---GCTGCTCAGAGCAGTGAATGCCCTCTAGCCTGTTCCAGCTCTCTTCACTGTGCATCC
AGCATCTGCTCCTCAAATTCTAAACTTTTAGACTCCTCAGAGGATGTATTTGAAACTTGG
GGAGAGGCTTGTGACTTGCTCATGCACAAATGGGGTGATGGACAGGAGGAACAAGTTACA
ACTCGCCTCTAA
>XM_051142246.1 PREDICTED: Acomys russatus transient receptor potential cation channel subfamily C member 5 (Trpc5), mRNA
GAGTGGAAGTTTGCCAGAACAAAGCTCTGGATGAGTTACTTTGATGAAGGTGGTACCTTG
CCACCTCCTTTCAACATTATCCCCAGCCCCAAATCATTTCTATATCTTGGCAACTGGTTC
AACAACACCTTCTGTCCCAAAAGAGACCCTGATGGAAGAAGAAGGAGACATAACTTGAGA
AGCTTCACAGAACGCCATGCTGATAGCCTGATACAAAATCAACATTATCAGGAAGTTATC
AGGAATTTAGTCAAGAGATATGTGGCTGCAATGATAAGAAACTCCAAAACAAATGAGGGG
CTAACAGAAGAAAATTTTAAGGAATTAAAGCAGGACATTTCCAGCTTTCGGTATGAAGTA
CTTGACCTCTTGGGAAACAGAAAACATCCAAGAAGAAGCTTTTCCACTAGCAGCGCAGAA
TTCTCT---CAAAGGGATGATACCAATGATGGCAGTGGTGGGGCTCGGGCCAAATCTAAG
AGTGTCTCTTTCAATTTAGGCTGCAAGAAAAAGGCCTGCCAGGGAGCA------CCTCTC
GTCAGAACCATGCCAAGAGCCAGCGGTGCTCAGGGAAAGCAAAAAGCTGAGTCATCAAGC
AAACGGTCCTTCATGGGTCCCTCATTCAAGAAACTGGGCTTCCTGTTCTCC---AAGTTT
AATGGTCAGACATCTGAAGCC---AGTTCAGAGCCCATGTATACGATCTCTGACGGAATC
GCACAACAGCATTACATGTGGCAGGACATCCGATACTCTCAGATGGAGAAAGGGAAGGCA
GAGGCCTGTTCTCAAAGTGAAATGAACCTCAGTGAGGTAGAGTTAGGTGAAATCCGGGGT
---GCCACTCGGAGCAGTGAATGTCCCCTAGCCTGTTCCAGCTCTCTTCACTGTGCATCT
GGTATTTGTTCCTCAAATTCGAAACTTTTAGACTCATCAGAGGATGTCTTTGAAACTTGG
GGAGAGGCCTGTGACTTGCTCATGCACAAATGGGGTGATGGACAGGAAGAACAAGTTACA
ACTCGGCTCTAA
>XM_052170833.1 PREDICTED: Apodemus sylvaticus transient receptor potential cation channel subfamily C member 5 (Trpc5), mRNA
GAGTGGAAGTTTGCAAGAACAAAGCTCTGGATGAGTTACTTTGATGAAGGTGGCACCTTG
CCACCTCCTTTCAACATTATCCCCAGCCCCAAATCATTTCTCTATCTTGGCAACTGGTTT
AACAACACCTTCTGTCCCAAAAGAGACCCTGATGGAAGACGAAGGAGGCACAACTTGAGA
AGTTTCACAGAACGTCATGCTGACAGCCTGATACAAAATCAACATTATCAGGAAGTTATC
AGAAATTTAGTCAAGAGATACGTGGCTGCAATGATAAGAAACTCGAAAACAAATGAGGGG
CTAACAGAAGAAAATTTTAAGGAATTAAAGCAGGACATCTCCAGCTTTCGATATGAAGTC
CTTGACCTCTTGGGAAACAGAAAACATCCGAGAAGAAGCTTCTCCACTAGCAGCGCTGAA
TTCTCT---CAAAGGGATGATACCAATGATGGCAGTGGTGGGGCTCGGGCCAAATCTAAG
AGTGTCTCTTTCAATTTAGGCTGCAAGAAAAAGGCCTGCCATGGAGCA------CCTCTG
ATCAGAACCATGCCAAGAGCTAGTGGCGCGCAAGGAAAGCCAAAAGCTGAGTCGTCTAGC
AAACGGTCCTTCATGGGTCCCTCTTTCAAGAAACTGGGTCTCTTCTTCTCC---AAGTTT
AATGGTCAGACATCTGAACCT---CCTCCGGAGCCAATGTACACCATCTCTGATGGCATT
GCACAGCAGCATTACATGTGGCAGGACATCAGATATTCTCAGATGGAGAAAGGGAAAGCA
GAGGCCTGTTCTCAAAGTGAGATGAACCTCAGTGAGGTAGAGTTAGGTGAAATCCGGGGT
GCTGCTGCTCGGAGCAGTGAATGCCCCCTAGCCTGTTCCAGCTCTCTTCACTGTGCGTCC
GGCATCTGCTCCTCAAATTCGAAACTTTTAGACTCGTCAGAGGACGTATTTGAAACTTGG
GGAGAAGCTTGTGACTTGCTCATGCACAAATGGGGTGATGGACAGGAAGAACAAGTTACA
ACTCGGCTCTAA
>XM_034485638.1 PREDICTED: Arvicanthis niloticus transient receptor potential cation channel subfamily C member 5 (Trpc5), mRNA
GAGTGGAAGTTTGCGAGAACAAAGCTCTGGATGAGTTACTTTGATGAAGGTGGCACCTTA
CCACCTCCTTTCAACATTATCCCCAGCCCCAAATCATTTCTCTATCTTGGCAACTGGTTC
AACAACACCTTCTGTCCCAAAAGAGACCCCGATGGAAGACGAAGGAGGCACAACTTGAGA
AGCTTCACAGAACGTCATGCTGATAGCCTGATCCAAAATCAACATTATCAGGAAGTTATC
AGAAATTTAGTCAAGAGATACGTGGCTGCGATGATAAGAAACTCGAAAACAAATGAGGGG
CTAACAGAAGAAAATTTTAAGGAATTAAAGCAGGACATTTCCAGCTTTCGATATGAAGTA
CTTGACCTCTTGGGAAATAGAAAACATCCAAGAAGAAGCTTTTCCACTAGCAGCGCTGAA
TTCTCT---CAAAGGGATGATACCAATGATGGCAGTGGTGGGGCTCGGGCCAAATCTAAG
AGTGTCTCTTTCAATTTAGGCTGCAAGAAAAAGGCCTGCCATGGAGGC------CCTCTC
ATCAGAACCATGCCAAGAGCTAGTGGCACTCAAGGAAAGCCAAAAGCTGAGTCGTCAAGC
AAACGGTCCTTCATGGGTCCCTCTTTCAAGAAACTGGGTCTCTTCTTCTCGTCCAAGTTT
AATGGTCAGACACCTGAACCT---CCTTCAGAGCCAATGTACACAATCTCTGATGGCATT
GCACAGCAGCATTATATGTGGCAAGACATCAGATATTCTCAGATGGAGAAAGGGAAGGCA
GAGGCCTGTTCTCAAAGCGAGATGAACCTCAGTGACGTAGAGTTAGGTGAAATCCGGGGT
GCTGCCGCTCGGAGCAGTGAATGCCCCCTAGCCTGTTCCAGCTCTCTTCACTGTGCGTCT
GGCATCTGCTCCTCAAATTCGAAACTTTTAGACTCGTCAGAGGACGTATTTGAAACTTGG
GGAGAAGCTTGTGACTTGCTCATGCACAAATGGGGTGACGGACAGGAAGAACAAGTTACA
ACTCGGCTCTAA
>XM_023564159.2 PREDICTED: Cavia porcellus transient receptor potential cation channel subfamily C member 5 (Trpc5), transcript variant X2, mRNA
GAGTGGAAATTTGCAAGGACAAAGCTCTGGATGAGTTACTTTGATGAAGGAGGCACCTTG
CCACCTCCTTTCAACATCATCCCCAGCCCCAAATCGTTTCTATATCTTGGTAACTGGTTC
AACAATACCTTCTGCCCTAAAAGAGATCCTGATGGTAGAAGGAGAAGACACAACTTGAGA
AACTTCACCGAACGCCATGCTGACAGCTTGATACAAAATCAACATTATCAGGAAGTTATT
AGGAATTTAGTCAAAAGATACGTGGCTGCTATGATAAGAAATTCCAAAACAAATGAGGGG
CTAACAGAAGAAAACTTTAAGGAATTAAAGCAGGACATTTCTAGCTTTCGATATGAAGTG
CTTGACCTCCTAGGAAATAGAAAACACCCAAGAAGAAGCTTTTCCACTAGCAGCACTGAA
CTCTCT---CAGAAAGATGATACCAATGATGGCAGTGGTGGAGCTCGGGCCAAATCCAAG
AGTGTTTCTTTCAATTTAGGCTGCAAGAGAAAGGCCTGCCACGGGACA------CCTCTC
ATTACAACCATGCCAAGAGCCAGCGGTACCCAAGGGAAGTCAAAAGCCGAGTCATCAAGC
AAACGCTCCTTCATGGGTCCTTCCCTCAAGAAACTGGGTCTCCTATTCTCC---AAGTTT
AATGGTCATATGTCTGAACCC---AGTTCAGAGCCAATGTACACAATTTCTGATGGAATC
GTTCAGCAGCACTATATGTGGCAGGACATCAGGTATTCTCAGATGGAGAAAGGGAAAGCA
GAAGTGTGTTCTCAAAGTGAAATGAACCTCAGTGAGGTAGAATTAGATGAAGTCCGGGGC
---ACTGCTCAGAGCAGTGAATGCCCTCTAGCCTGTTCCAGCTCTCTTCACTGTGCATCC
AGCATTTGTTCCTCAAATTCTAAACTTTTAGACTCCTCAGAGGATGTATTTGAAACTTGG
GGAGAGGCTTGTGACTTGCTCATGCACAAATGGGGTGATGGACAGGAAGAACAAGTTACA
ACTCGGCTCTAA
>XM_013504508.1 PREDICTED: Chinchilla lanigera transient receptor potential cation channel, subfamily C, member 5 (Trpc5), transcript variant X2, mRNA
GAGTGGAAATTTGCAAGGACGAAGCTCTGGATGAGTTATTTTGATGAAGGAGGCACCTTA
CCACCTCCTTTCAACATCATCCCCAGCCCCAAGTCATTTCTATATCTTGGTAACTGGTTC
AACAATACCTTCTGCCCTAAAAGAGATCCTGATGGTAGAAGGAGAAGACACAACCTGAGA
AGTTTCACGGAACGCCATGCTGACAGCTTGATACAAAATCAACATTATCAGGAAGTTATC
AGGAATTTAGTCAAAAGATATGTGGCTGCTATGATAAGAAATTCCAAAACAAATGAGGGG
CTAACAGAAGAAAATTTTAAGGAATTAAAGCAGGACATTTCCAGCTTTCGATATGAAGTG
CTTGACCTCTTAGGGAACAGAAAACACCCAAGAAGAAGCTTTTCCACGAGCAGCACTGAA
CTCTCT---CAGAAGGATGATGCCAATGATGGCAGTGGTGGAGCTCGGGCCAAATCCAAG
AGTGTCTCTTTCAATTTAGGCTGCAAGAAGAAGGCCAGCCATGGGCCA------CCTCTC
ATCAGAACCATGCCAAGAGCCAGTGGTACCCAAGGAAAGTCAAAAGCAGAGTCATCAAGC
AAACGCTCCTTCATGGGTCCTTCCCTCAAGAAACTGGGTCTCCTATTCTCC---AGGTTT
AATAGTCATACGTCTGAACCC---AGTTCAGAGCCAATGTACACAATTTCTGATGGAATC
GTCCAGCAGCATTATATGTGGCAGGACATCAGGTATTCTCAGATGGAGAAAGGGAAAGCA
GAGGCCTGTTCTCAAAGTGAAATTAACCTCAGTGAGGTAGAATTAGATGAAGTCCGGGGC
---GCTGCTCAGAGCAGTCAATGCCCTCTAGCCTGTTCCAGCTCTCTTCACTGTGCATCC
AGCATTTGTTCCTCAAATTCAAAACTTTTAGACTCCTCAGAGGATGTATTTGAAACTTGG
GGAGAGGCTTGTGACTTGCTCATGCACAAATGGGGTGATGGACAGGAAGAACAAGTTACA
ACTCGGCTCTAA
>XM_057759929.1 PREDICTED: Chionomys nivalis transient receptor potential cation channel subfamily C member 5 (Trpc5), transcript variant X2, mRNA
GAGTGGAAGTTTGCAAGAACAAAGCTCTGGATGAGTTACTTTGATGAAGGTGGTACCTTG
CCACCTCCTTTCAACATTATCCCCAGTCCCAAATCATTTCTCTATCTTGGCACCTGGTTC
AATAACACCTTCTGTCCAAAAAGAGACCCCGATGGAAGACGAAGGAGACGCAACTTGAGA
AGCTTCACAGAACGCCATGCTGATAGCCTGATCCAAAATCAACATTATCAGGAAGTTATC
CGAAATTTAGTCAAGAGATATGTGGCTGCAATGATAAGAAACTCCAAAACAAATGAGGGA
TTAACAGAAGAAAACTTTAAGGAATTAAAACAGGACATCTCAAGCTTTCGATATGAAGTA
CTTGACCTCTTGGGAAACAGAAAACAACCAAGAAGAAGCTTTTCCACTAGCAGTGCTGAA
TTCTCT---CAAAGGGATGATACCAATGATGGCAGTGGTGGGGCACGGGCCAAATCTAAG
AGCGTCTCTTTCAATTTAGGCTGCAAGAAAAAGGCCTGCCATGGGGCA------CCTCTC
ATCAGAACCATGCCAAGAGCCAGTGGTACTCACGAGAAGTCAAAAGCAGAGTCATCAAGC
AAACGGTCCTTCATGGGCCCCTCTTTCAAGAAATTGGGTCTCCTATTCTCC---AAGTTT
AATGGTCAGAGCTCTGAACCT---ACGTCAGAGCCAATGTACACCATCTCCGATGGCATT
GCCCAGCAGCATTATATGTGGGACGACATCAGATATTCTCAGATGGAGAAAGGGAAGGCA
GAGGCCTGTTCTAAAAGCGATTTGAACCTCGGTGAGATAGAGTTAGGTGAAATCCGGGGT
---GCTGCTAGGAGCAGTGAATGCCCCCTAGCCTGTTCCAGCTCTCTTCACTGTGTATCC
AGCATCTGCTCCTCAAATTCTAAACTTTTAGACTCATCAGAGGATGTGTTTGAAACTTGG
GGAGAGGCTTGTGACTTGCTCATGCACAAATGGGGTGATAAACAGGAAGAACAAGTTACA
ACTCGGCTCTAA
>XM_027433596.2 PREDICTED: Cricetulus griseus transient receptor potential cation channel subfamily C member 5 (Trpc5), mRNA
GAGTGGAAGTTTGCGAGAACGAAGCTCTGGATGAGTTACTTTGATGAAGGTGGAACGTTG
CCACCACCTTTCAACATTATCCCCAGCCCCAAATCATTCCTCTATCTTGGCAACTGGTTC
AACAAAACCTTCTGTCCCAAAAGAGACCCGGATGGAAGACGAAGGAGGCACAACTTGAGA
AGCTTCACAGAACGCCATGCTGATAGCCTGATACAAAATCAACATTATCAGGAAGTTATC
AGAAATTTAGTCAAGAGATATGTGGCTGCAATGATAAGAAACTCCAAAACAAATGAGGGG
CTAACAGAAGAAAATTTTAAGGAATTAAAGCAGGACATCTCCAGCTTTCGCTATGAAGTG
CTTGACCTCTTGGGAAACAGAAAACATCCAAGAAGAAGCTTTTCCACTAGCAGCGCTGAA
TTCTCT---CAAAGGGATGATACCAATGATGGCAGTGGAGGGGCTCGGGCCAAGTCTAAG
AGTGTCTCTTTCAATTTAGGCTGCAAGAAAAAGGCCTGTCATGGGGCA------CCTCTC
ATCAGAACCATGCCAAGAGCCGGTGACGCTCAAGGAAAGTCGAAAGCTGAGTCATCAAGC
AAACGGTCCTTCATGGGTCCCTCGTTCAAGAAACTGGGTCTCCTATTCTCC---AAATTT
AACGGCCACAACTCTGAACCC---ACTTCAGAGCCAATGTACACGATCTCCGACGGCATC
GCACAGCAGCATTATATGTGGCAGGACATCAGATATTCTCAGATGGAGAGAGGGAAGGCA
GAGGCCTGCTCTCAAAGTGAAATGAACCTTAGTGAGGTAGAGTTAGGTGAAATCCGGGGT
---GCTGCTGGGAGCAGTGAAGGCGCCCTGGCCTGTTCCAGCTCTCTTCACGGTGCATCT
GGCATCTGCTCCTCAAATTCTAAACTTTTAGAGTCATCAGAGGATGTATTTGAAACTTGG
GGAGAGGCTTGTGACTTGCTCATGCACAAATGGGGTGACGGACAGGAAGGACAAGTTACA
ACTCGGCTCTAA
>XM_013025856.1 PREDICTED: Dipodomys ordii transient receptor potential cation channel, subfamily C, member 5 (Trpc5), mRNA
GAATGGAAGTTTGCAAGAACGAAGCTTTGGATGAGTTATTTTGATGAAGGTGGTACTTTG
CCACCTCCTTTTAACATCATCCCCAGTCCCAAATCATTTCTCTATCTTGGTAACTGGTTC
AACAATACTTTCTGCCCCAAAAGAGATCCTGACGGTAGACGGAGAAGGCACAACTTGAGA
AGCTTCACAGAGCGCCATGCTGACAGCCTGATACAAAATCAACATTATCAGGAAGTTATC
AGGAACTTAGTCAAAAGATATGTGGCTGCCATGATAAGAAATTCCAAAACAAATGAGGGT
CTAACAGAAGAAAATTTTAAGGAATTAAAGCAAGACATCTCCAGCTTTCGATATGAAGTG
CTTGATCTCTTAGGAAATAGAAAGCCCCCAAAGAGAAGCTTTTCCACTAGCAGCACTGAA
CTCTCT---CAGAGGGATGATACCAATGATGGCAGTGGTGGGGCTCGGGCCAAATCCAAG
AGTGTCTCTTTTAATTTAGGCTGCAAAAAAAAGGCCTGTCATGGGCCC------CCTCTC
ATCAGAACCATGCCAAGATCCAGCAGTGCCCAAGGAAAGTCAAAAGCTGAGTCATCAAGC
AAACGCTCCTTCATGGGTCCTTCTTTCAAGAAACTGGGTCTCTTATTCTCC---AAGTTT
AATGGTCATATGTCTGAGCCC---AGTTCAGAGCCAATGTACACAATTTCTGATGGACTC
GTTCAGCAGCACTATATGTGGCAGGACATCAGATATTCTCAAATGGAGAAAGGGAAAGCA
GAGGCCTGTTCTCAAAGTGAAATTAACCTCAGTGAGGTAGAATTAGGTGAAGTTCGGGGC
---GCTGCTCAGAGCAGTGAATGCCCTCTAGCCTGTTCCAGCTCTCTTCACTGTGCATCC
AGCATCTGCTCCTCAAATTCTAAACTTTTAGACTCCTCTGAGGATGTATTTGAAACTTGG
GGAGAGGCTTGTGACTTGCTCATGCACAAATGGGGTGACGGACAGGAAGAACAAGTTACA
ACTCGGCTCTAA
>XM_033760332.1 PREDICTED: Fukomys damarensis transient receptor potential cation channel subfamily C member 5 (Trpc5), transcript variant X4, mRNA
GAGTGGAAATTTGCAAGGACGAAGCTCTGGATGAGTTACTTTGATGAAGGAGGCACCTTG
CCACCTCCTTTCAACATCATCCCCAGCCCCAAATCATTTCTATATCTTGGTAACTGGTTC
AACAATACCTTCTGCCCTAAAAGAGATCCTGATGGTAGAAGG------CACAACTTGAGA
AGCTTCACAGAACGTCATGCTGACAGCCTGATACAAAATCAACATTATCAGGAAGTTATC
AGGAATTTAGTCAAAAGATATGTGGCTGCTATGATAAGAAATTCCAAAACAAATGAGGGG
CTCACAGAAGAAAATTTTAAGGAATTAAAGCAGGACATCTCCAGCTTTCGATATGAAGTG
CTTGACCTCTTAGGAAATAGAAAACACCCAAGGAGAAGCTTTTCCACTAGCAGCACGGAA
CTCTCT---CAGAAGGATGATACCAATGATGGCAGCGGTAGAGCTCGGGCCAAATCCAAG
AGTGTCTCTTTCAATTTAGGCTGCAAGAAAAAGACCTGCCACAGGCCA------ACTGTC
ATCACAACCATGCCAAGAACCAGTGGTACACAAGGGAAGTCAAAAGCTGAGTCATCAAGC
AAACGTTCCTTCATGGGTGCTTCCCTCAAGAAACTGGGTCTACTATTCTCC---AAGTTT
AATGGTCAAAGGTCTGAACCC---AGTTCAGAGCCAATGTACACAATTTCTGACGGGATC
GTTCAGCAGCACTATATGTGGCAGGACATCAGGTATTCTCAGATGGAGAAAGGGAAAGCA
GAGGCCTGTTCTCAAAGTGAAATTAACCTCAGTGAGGTAGAATTAGATGAAGTCCGGGGC
---GCTGCTCAGAGCAGTGAATGCCCTCTAGCCTGTTCCAGCTCTCTTCACTGTGTATCC
AGCATTTGTTCCTCAAATTCTAAACTTTTAGACTCCTCAGAGGATGTATTTGAAACTTGG
GGAGAGGCTTGTGACTTGCTTATGCACAAATGGGGTGATGGACAGGAAGAACAAGTTACA
ACTCGGCTCTAA
>XM_028773873.1 PREDICTED: Grammomys surdaster transient receptor potential cation channel subfamily C member 5 (Trpc5), mRNA
GAGTGGAAGTTTGCCAGAACAAAGCTCTGGATGAGTTACTTTGATGAAGGTGGCACCTTA
CCACCTCCTTTCAACATTATCCCCAGCCCCAAATCATTTCTCTATCTTGGCAACTGGTTC
AACAACACCTTCTGTCCCAAAAGAGACCCCGATGGAAGACGAAGGAGGCACAACTTGAGA
AGCTTCACAGAACGTCATGCTGATAGCCTGATCCAAAATCAACATTATCAGGAAGTTATC
AGAAATTTAGTCAAGAGATACGTGGCTGCAATGATAAGAAACTCAAAAACAAATGAGGGC
CTAACAGAAGAAAATTTTAAGGAATTAAAGCAGGACATTTCCAGCTTTCGATATGAAGTA
CTTGACCTCTTGGGAAATAGAAAACATCCAAGAAGAAGCTTTTCCACTAGCAGCGCTGAA
TTCTCT---CAAAGGGATGATACCAATGATGGCAGTGGCGGGGCTCGGGCCAAATCTAAG
AGTGTCTCTTTCAATTTAGGCTGCAAGAAAAAGGCCTGCCATGGAGGT------CCTCTC
ATCAGAACCATGCCAAGAGCTAGTGGCACCCAAGGAAAGCCAAAAGCCGAGTCATCAAGC
AAACGGTCCTTCATGGGCCCCTCTTTCAAGAAACTGGGTCTCTTCTTCTCCTCCAAGTTT
AATGGTCAGACATCTGAACCT---CCTTCGGAGCCGATGTACACAATCTCTGATGGCATT
GCACAGCAGCATTATATGTGGCAAGACATCAGATATTCTCAGATGGAGAAAGGGAAGGCA
GAGGCCTGTTCTCAAAGTGAAATGAACCTCAGTGATGTAGAGTTAGGTGAAATCCGGGGT
GCTGCCGCTCGGAGCAGCGAATGCCCCCTAGCCTGTTCCAGCTCTCTTCACTGTGCGTCT
GGCATCTGCTCCTCAAATTCGAAACTTTTAGACTCATCAGAGGACGTATTTGAAACTTGG
GGAGAGGCTTGTGACTTGCTCATGCACAAATGGGGTGATGGACAGGAAGAACAAGTTACA
ACTCGGCTCTAA
>XM_004861421.2 PREDICTED: Heterocephalus glaber transient receptor potential cation channel subfamily C member 5 (Trpc5), transcript variant X3, mRNA
GAGTGGAAATTTGCAAGGACGAAGCTCTGGATGAGTTACTTTGATGAAGGAGGCACCTTG
CCACCTCCTTTCAACATCATCCCCAGCCCCAAATCATTTCTATATCTTGGTAACTGGTTC
AACAATACCTTCTGCCCTAAAAGAGATCCTGATGGTAGGAGAAGA---CACAACTTGAGA
AGCTTCACAGAACGCCATGCTGACAGCCTCATACAAAATCAACATTATCAGGAAGTTATC
AGGAATTTAGTCAAAAGATATGTGGCTGCTATGATAAGAAATTCCAAAACAAATGAGGGG
CTAACAGAAGAAAATTTTAAGGAATTAAAGCAGGACATCTCCAGCTTTCGATATGAAGTG
CTTGACCTCTTAGGAAATAGAAAACACCCAAGGAGAAGCTTCTCCACTAGCAGCACTGAA
CTCTCT---CAGAAGGATGATACCAATGGTGGCAGTGGTAGAGCTCGAGGCAAATCCAAG
AGTGTCTCCTTCAATTTAGGCTGCAAGAAAAAGACCTGCCACGGGCCA------CCACTC
ATCAGAACCATGCCAGGAGCCAGTGGTACCCAAGGGAAGTCAAAAGCTGAGTCATCAAGC
AAACGCTCATTCATGGGTCCTTCCCTCAAGAAACTGGGTCTCCTATTCTCC---AAGTTT
AATGGTAATACATCTGAACCC---AGTTCAGAGCCAGTGTACACAATTTCTGAAGGAATC
ATTCAGCAGCACTATATGTGGCAGGACATCAGGTATTCTCAGATGGAGAAAGGGAAAGCA
GAGGCCTGTTCTCAAAGTGAAATTAACCTCAGTGAGGTAGAATTAGATGAAATCCGGGGC
---GCTGCTCAGAGCAGTGAATGCCCTCTAGCCTGTTCCAGCTCTCTTCATTGTGTATCC
AGCATTTGTTCCTCAAATTCTAAACTTTTAGACTCCTCAGAGGATGTATTTGAAACTTGG
GGAGAGGCTTGTGACTTGCTCATGCACAAATGGGGTGATGGACAGGAAGAAGAAGTTACA
ACTCGGCTTTAA
>XM_040284507.1 PREDICTED: Ictidomys tridecemlineatus transient receptor potential cation channel subfamily C member 5 (Trpc5), transcript variant X4, mRNA
GAGTGGAAGTTTGCAAGGACAAAGCTCTGGATGAGTTACTTTGATGAAGGTGGCACCTTA
CCACCTCCTTTTAACATCATCCCCAGCCCCAAATCATTTCTCTATCTTGGTAACTGGTTC
AACAATACCTTCTGCCCCAAAAGAGACCCTGATGGTAGACGAAGAAGACACAACTTGAGA
AGCTTCACAGAACGCCATGCTGACAGCCTGATACAAAATCAACACTATCAGGAAGTTATC
AGGAATTTAGTCAAAAGATATGTGGCTGCTATGATAAGAAATTCCAAAACAAATGAGGGG
CTAACAGAAGAAAATTTTAAGGAATTAAAGCAGGACATCTCCAGCTTCAGATATGAAGTG
CTTGACCTCTTAGGAAACAGAAAACACCCAAGGAGAAGCTTTTCCACAAGCAGCACTGAA
TTCTCT---CAGAGGGATGACACCAATGATGGCTGTGGTGGGGCTCGGGCCAAATCCAAG
AGCGTCTCATTCAATTTAGGCTGCAAGAAAAAGGCCTGCCATGGGCCA------CCTCTC
ATCAGAACCATGCCAAGAGCCAGTGGTTCCCAGGGGAAGTCAAAAGCTGAGTCATCAAGC
AAACGCTCCTTCATGGGTCCTTCTCTCAAGAAACTGGGTCTTCTTTTCTCA---AAGTTT
AATGGTCATATGTCTGAACCC---AGTTCAGAGCCAATGTACACAATTTCTGATGGAATC
GTCCAGCAGCATTATATGTGGCAGGACATCAGATATTCTCAGATGGAGAAAGGGAAAGCA
GAAGCCTGTTCTCAAAGTGAAATTAACCTCAGTGAGGTAGAATTAGGTGAAGTCCAGGGT
---GCTGCTCAGAGCAGTGAATGCCCTCTAGCCTGTTCCAGCTCTCTTCACTGTGCATCC
AGCATCTGCTCCTCAAATTCTAAACTTTTAGACTCCTCCGAGGATGTATTTGAAACTTGG
GGAGAGGCCTGTGACTTGCTCATGCACAAATGGGGTGATGGACAGGAAGAACAAGTTACA
ACTCGGCTCTAA
>XM_045140959.1 PREDICTED: Jaculus jaculus transient receptor potential cation channel subfamily C member 5 (Trpc5), transcript variant X1, mRNA
GAGTGGAAGTTTGCAAGAACAAAGCTCTGGATGAGTTACTTTGATGAAGGTGGTACCTTG
CCACCTCCTTTCAACATTATCCCCAGCCCCAAATCGTTTCTCTACCTTGGTAACTGGTTC
AACAATACCTTCTGCCCCAAAAGAGACCCTGATGGTAGACGAAGGAGGCACAACTTGAGG
AGCTTTACAGAACGTAATGCTGATAGCCTCATACAAAATCAACATTACCAGGAAGTTATC
AGGAATTTAGTCAAAAGATATGTGGCTGCTATGATAAGAAATTCCAAAACAAATGAGGGG
CTAACAGAAGAAAATTTCAAGGAATTAAAGCAGGACATCTCCAGCTTTCGATATGAAGTA
CTTGACCTCTTAGGAAATAGAAAGCACCCAAGGAGAAGCTTTTCAACTAGCAGCACTGAA
CTCCCT---CAGAGGGATGATCCCAATGATGGTAGTGGTGGGGCTCGGGCCAAATCCAAG
AGTGTTTCTTTCAGTTTAGGCTGCAAGAAAAAGGCCTGCCATGGGCCA------CCTCTC
GTCAGAACCATGCCAAGAACCACTGGTACCCAAGGGAAGTCAAAAGCTGAGTCATCAAGC
AAACGTTCCTTCATGGGTCCGTCTCTCAAGAAACTGGGTCTCCTTTTCTCC---AAATTT
AATGGTCATATGTCTGAACCC---AGTGCAGAGCCCATGTACACAATTTCTGATGGAATC
ATTCAGCAGCATTATATGTGGCAGGACATCAGATATTCACAGATGGAGAAAGGGAAAGCA
GAGGCCTGTTCTCAAAGTGAAATCGACCTCAGTGAGGTAGAATTAGGTGAAGTCCGAGGC
---GCTGCTCAGAGCAGTGAATGCCCTCTAGCCTGTTCCAGCTCTCTTCACTGTGCATCC
AGCATCTGCTCCTCCAATTCTAAACTGTTAGACTCCTCGGAGGATGTATTTGAAACTTGG
GGAGAGGCTTGCGACTTGCTCATGCACAAATGGGGTGATGGACAGGAAGAACAAGTTACA
ACTCGGCTCTAA
>XM_027932233.1 PREDICTED: Marmota flaviventris transient receptor potential cation channel subfamily C member 5 (Trpc5), mRNA
GAGTGGAAGTTTGCAAGGACAAAGCTCTGGATGAGTTACTTTGATGAAGGTGGCACCTTA
CCACCTCCTTTTAACATCATCCCCAGCCCCAAATCATTTCTCTATCTTGGTAACTGGTTC
AACAATACCTTCTGCCCCAAAAGAGACCCTGATGGTAGACGAAGAAGACACAACTTGAGA
AGCTTCACAGAACGCCATGCTGACAGCCTGATACAAAATCAACACTATCAGGAAGTTATC
AGGAATTTAGTCAAAAGATATGTGGCTGCTATGATAAGAAATTCCAAAACAAATGAGGGG
CTAACAGAAGAAAATTTTAAGGAATTAAAGCAGGACATCTCCAGCTTCAGATATGAAGTG
CTTGACCTCTTAGGAAACAGAAAACACCCAAGGAGAAGCTTTTCCACAAGCAGCACTGAA
TTCTCT---CAGAGGGATGACACCAATGATGGCTGTGGTGGGGCTCGGGCCAAATCCAAG
AGCGTCTCATTCAATTTAGGCTGCAAGAAAAAGGCCTGCCATGGGCCA------CCTCTC
ATCAGAACCATGCCAAGAGCCAGCGGTTCCCAGGGGAAGTCAAAAGCTGAGTCATCAAGC
AAACGCTCCTTCATGGGTCCTTCTCTCAAGAAACTGGGTCTTCTTTTCTCA---AAGTTT
AATGGTCATATGTCTGAACCC---AGTTCAGAGCCAATGTACACAATTTCTGATGGAATC
GTCCAGCAGCATTATATGTGGCAGGACATCAGATATTCTCAGATGGAGAAAGGGAAAGCA
GAAGCCTGTTCTCAAAGTGAAATTAACCTCAGTGAGGTAGAATTAGGTGAAGTCCGGGGT
---GCTGCTCAGAGCAGTGAATGCCCTCTAGCCTGTTCCAGCTCTCTTCACTGTGCATCC
AGCATCTGCTCCTCAAATTCTAAACTTTTAGACTCCTCCGAGGATGTATTTGAAACTTGG
GGAGAGGCCTGTGACTTGCTCATGCACAAATGGGGTGATGGACAGGAAGAACAAGTTACA
ACTCGGCTCTAA
>XM_031368947.1 PREDICTED: Mastomys coucha transient receptor potential cation channel subfamily C member 5 (Trpc5), transcript variant X2, mRNA
GAGTGGAAGTTTGCGAGAACGAAGCTCTGGATGAGTTACTTTGATGAAGGTGGCACCTTA
CCACCTCCTTTCAACATTATCCCCAGCCCCAAATCATTTCTCTACCTTGGCAACTGGTTC
AACAACACCTTCTGTCCCAAAAGAGACCCTGATGGAAGACGAAGGAGGCACAACTTGAGA
AGCTTCACAGAACGTCATGCTGACAGCCTGATACAAAATCAACATTATCAGGAAGTTATC
AGAAATTTAGTCAAGAGATACGTGGCTGCAATGATAAGAAACTCGAAAACAAATGAAGGG
CTAACAGAAGAGAATTTTAAGGAATTAAAGCAGGACATTTCCAGCTTTCGATATGAAGTG
CTTGACCTCTTGGGAAACAGAAAACATCCACGAAGAAGCTTTTCCAGCAGCAGCGCTGAA
TTCTCT---CAAAGGGATGATACCAATGATGGCAGTGGTGGGGCGCGGGCCAAATCTAAG
AGTGTCTCTTTCAATTTAGGGTGCAAGAAAAAGGCCTGCCATGGAGCA------CCTCTT
ATCAGAACCATGCCAAGAGCTAGTGGCGCCCAAGGAAAGCCAAAAGCTGAGTCGTCAAGC
AAACGGTCCTTCATGGGTCCCTCTTTCAAGAAACTGGGTCTCTTCTTCTCC---AAGTTT
AACGGTCAGACATCTGAACCT---ACTTCGGAGCCAATGTACACAATCTCTGATGGCATC
GCACAGCAGCATTATATGTGGCAGGACATCAGATATTCTCAGATGGAGAAAGGGAAGGCA
GAGGCCTGTTCTCAAAGTGAGATGAACCTCAGTGAGGTAGAGTTAGGTGAAATCCGGGGT
GCTGCTGCTCGAAGCAGTGAATGCCCCCTAGCCTGTACCAGCTCTCTTCACTGTGCATCC
GGCATCTGCTCCTCAAATTCGAAACTTTTAGACTCGTCAGAGGATGTATTTGAAACTTGG
GGAGAGGCTTGTGACTTGCTCATGCACAAATGGGGTGACGGACAGGAAGAGCAAGTTACA
ACTCGGCTCTAA
>XM_060374439.1 PREDICTED: Meriones unguiculatus transient receptor potential cation channel subfamily C member 5 (Trpc5), transcript variant X3, mRNA
GAGTGGAAGTTTGCAAGAACAAAGCTCTGGATGAGTTACTTTGATGAAGGTGGCACCTTG
CCACCTCCTTTCAACATTATACCCAGCCCCAAATCATTTCTCTATCTTGGCAACTGGCTC
AACAACACCTTCTGTCCCAAAAGAGACCCTGATGGAAGACGAAGAAGGCACAACCTGAGA
AGCTTCACAGAACGCCATGCTGATAGCCTGATACAAAATCAACATTATCAGGAGGTTATC
AGGAATTTAGTCAAGAGGTATGTGGCTGCAATGATAAGAAACTCCAAAACAAACGAGGGG
CTAACAGAAGAAAATTTTAAGGAACTAAAGCAGGACATCTCCAGCTTTCGATACGAAGTC
CTTGACCTCTTAGGAAATAGAAAACAGCCAAGAAGAAGCCTTTCCACCAGCAGTGCTGAC
CTTTCT---CAAAGGGACGACACCCATGATGGTAGTGGGGGGGCTCGAGCCAAATCGAAG
AGCGTCTCCTTCAATTTGGGCTGCAAGAAAAAGTCCACCCAGGGAGCA------CCCCTC
GTCAGAACCGTGCCAAGAGCCAGCAGTGCTCAAGGAAAGCAGAGGGCCGAGGCATCAGGC
AGACGTCCCTTCATGGGTCCCTCCTTCAAGAAACTGGGTTTCCTGTTCTCC---AAGTTT
AATGGTCATTCGTCTGAACCT---AGTTCAGAGCCCATGTACACGATCTCTGATGGGATC
GCCCAGCAGCATCACATGTGGCGGGACGTCAGCTATCCCCAGATGGAGACAGGGCAGGCC
GAGGCCTGTTCCCGAAGTGCAATGGACCTCAGTGGGGTAGAGTTGGGTGAGATCCGGGGT
---GCTGCTCGGAGCAGCGAGTGCCCTCTGGCCTGCTCCAGCTCTCTCCACTGCGCGTCC
AGCATCTGCTCCTCCAACTCTAAACTCTTGGACTCGTCAGAGGATGTCTTTGAAACTTGG
GGAGAGGCCTGTGACTTGCTCATGCACAAATGGGGTGATGGACAGGAAGAACAAGTCACC
ACCCGGCTCTAA
>XM_040744519.1 PREDICTED: Mesocricetus auratus transient receptor potential cation channel subfamily C member 5 (Trpc5), transcript variant X2, mRNA
GAGTGGAAGTTTGCGAGAACGAAGCTCTGGATGAGTTACTTTGATGAAGGTGGTACCTTG
CCACCTCCTTTCAACATTATCCCTAGCCCCAAATCATTCCTCTACCTTGGCAACTGGTTC
AACAACACCTTCTGTCCCAAAAGAGACCCTGATGGGAGACGAAGAAGGCACAACTTGAGA
AGCTTCACAGAACGCCATGCTGATAGCCTGATACAAAATCAACATTATCAGGAAGTTATC
AGAAACTTAGTCAAGAGATATGTGGCTGCAATGATAAGAAACTCCAAAACAAATGAGGGG
CTAACAGAAGAAAATTTTAAGGAATTAAAGCAGGACATCTCCAGCTTTCGATATGAAGTG
CTTGACCTCCTGGGAAACAGAAAACAACCAAGAAGAAGCTTTTCCACTAGCAGTGCTGAA
TTCTCT---CAAAGGGATGATACCAATGATGGCAGTGGTGGGGCTCGGGCCAAATCTAAG
AGTGTCTCTTTCAATTTAGGCTGCAAGAAAAAGGCCTGTCATGGGGCA------CCTCTC
ATCAGAACCATGCCAAGAGCCAGTGGTGATCAAGGAAAGTCGAAAGCTGAGTCATCAAGC
AAACGGTCCTTCATGGGTCCCTCTTTCAAGAAACTGGGTCTCCTATTCTCC---AAGTTT
AACGGTCATAACTCTGAACCC---CCTTCAGAGCCAATGTACACAATCTCTGATGGAATT
GCACAGCAGCATTATATGTGGCAGGACATCAGATATTCTCAGATGGAGAAAGGGAAGGCA
GAGGCCTGTTCTCAAAGTGAAATGAACCTCAGTGAGGTAGAGTTAGGTGAAATCCGGGGT
---GCTGCTAGGAGCAGTGAGTGCCCCCTAGCCTGTTCCAGCTCTCTTCACTGTGCATCT
GGCATCTGCTCCTCAAATTCTAAACTTTTAGACTCATCAGAGGATGTATTTGAAACTTGG
GGAGAGGCTTGTGACTTGCTCATGCACAAATGGGGTGATGGACAGGAAGAACAAGTTACA
ACTCGGCTCTAA
>XM_050127216.1 PREDICTED: Alexandromys fortis transient receptor potential cation channel subfamily C member 5 (Trpc5), mRNA
GAGTGGAAATTTGCAAGAACAAAGCTCTGGATGAGTTATTTTGATGAAGGTGGTACCTTG
CCACCTCCTTTCAACATTATCCCCAGCCCCAAATCATTTATGTATCTTGGCAACTGGTTC
AATAAAACCTTCTGTCCAAAAAGAGACGCTGATGGAAGACGAAGGAGACACAACTTGAGA
AGCTTCACAGAACGCCATGCTGATAGCCTGATCCAAAATCAACATTATCAGGAAGTTATC
AGAAATTTAGTCAAGAGATATGTGGCTGCAATGATAAGAAACTCCAAAACAAATGAGGGA
TTAACAGAAGAAAACTTTAAGGAATTAAAACAGGACATCTCAAGCTTTCGATATGAAGTA
CTTGACCTCTTGGGAAACAGAAAACAACCAAGAAGAAGCTTTTCCACTAGCAGTGCTGAA
TTCTCT---CAAAGGGATGATACCAATGATGGCAGTGGTGGGGCACGGGCCAAATCTAAG
AGTGTCTCTTTCAATTTAGGCTGCAAGAAAAAGGCCTGCCATGGGGCA------CCTCTC
ATCAGAACCATGCCAAGAGCCAGTGGTACTCACGAGAAGTCAAAAGCAGAGTCATCAAGC
AAACGGTCCTTCATGGGCCCCTCTTTCAAGAAACTGGGTCTCCTATTCTCC---AAGTTT
AATGGTCAGAGCTCTGAGCCTACTACGTCAGAGCCAATGTACACAATCTCCGATGCCATT
GCCCAGCAGCATTATATGTGGGAGGACATCAGATATTCTCAGATGGAGAAAGGGAAGGCA
GAGGCCTGTTCTAAAAGCGATTTGAACCTCAGTGAGGTAGAGTTAGGTGAAATCCGGGGT
---GCTGCTCGGAGCAGTGAATGCCCCCTAGCCTGTTCCAGCTCTTTTCACTGTGTATCC
AGCATCTGCTCCTCAAATTCTAAACTTTTAGACTCATCAGAGGATGTGTTTGAAACTTGG
GGAGAGGCTTGTGACTTGATCATGCACAAATGGGGTGATAAACAGGAAGAACAAGTTACA
ACTCGGCTCTAA
>NM_009428.3 Mus musculus transient receptor potential cation channel, subfamily C, member 5 (Trpc5), mRNA
GAGTGGAAGTTTGCGAGAACAAAGCTCTGGATGAGTTACTTTGATGAAGGTGGCACCTTA
CCACCTCCTTTCAACATTATTCCCAGCCCCAAATCATTTCTCTATCTTGGCAACTGGTTC
AACAACACCTTCTGTCCCAAAAGAGACCCTGATGGAAGACGAAGGAGGCACAACTTGAGA
AGCTTCACAGAACGTCATGCTGACAGCCTGATACAAAATCAACATTATCAGGAAGTTATC
AGAAATTTAGTCAAGAGATATGTGGCTGCAATGATAAGAAACTCCAAAACAAATGAGGGG
CTAACAGAAGAAAATTTTAAGGAATTAAAGCAGGACATTTCCAGCTTTCGATATGAAGTG
CTTGACCTCTTGGGAAACAGGAAACATCCAAGAAGAAGCCTCTCCACCAGCAGTGCTGAT
TTCTCT---CAAAGGGATGATACCAATGACGGCAGTGGTGGGGCTCGGGCCAAGTCTAAG
AGTGTCTCTTTCAATGTAGGCTGCAAGAAAAAGGCCTGTCACGGTGCA------CCGCTC
ATCAGAACCGTGCCAAGAGCTAGTGGCGCCCAAGGAAAGCCAAAATCCGAGTCGTCGAGC
AAACGGTCCTTCATGGGTCCGTCTTTCAAGAAATTGGGTCTCTTCTTCTCC---AAGTTC
AATGGTCAAACATCTGAACCT---ACTTCGGAGCCAATGTACACAATCTCTGATGGCATC
GCACAGCAGCATTGTATGTGGCAGGACATCCGCTATTCTCAGATGGAGAAAGGGAAGGCA
GAGGCCTGTTCTCAAAGTCAGATGAACCTTGGCGAGGTAGAGCTAGGTGAAATCCGGGGG
GCTGCTGCTCGGAGCAGTGAGTGCCCCCTAGCCTGTTCCAGCTCCCTTCACTGTGCATCC
GGCATCTGCTCCTCAAATTCGAAACTTTTGGACTCGTCAGAGGACGTATTTGAAACTTGG
GGAGAGGCTTGTGACTTGCTCATGCACAAATGGGGTGATGGACAGGAAGAACAAGTTACA
ACTCGGCTCTAA
>XM_048441898.1 PREDICTED: Myodes glareolus transient receptor potential cation channel subfamily C member 5 (Trpc5), mRNA
GAGTGGAAGTTTGCAAGAACGAAGCTCTGGATGAGTTACTTTGATGAAGGTGGTACCTTG
CCACCTCCTTTCAACATTATCCCCAGTCCCAAATCATTTCTCTATCTTGGCAACTGGTTC
AATAACACCTTCTGTCCGAAAAGAGACCCTGATGGAAGACGAAGGAGACACAACTTGCGA
AGCTTCACAGAACGCCATGCTGATAGTCTGATCCAAAATCAACATTATCAGGAAGTTATC
AGAAATTTAGTCAAGAGATATGTGGCTGCAATGATAAGAAACTCCAAAACAAATGAGGGA
CTAACAGAAGAAAACTTTAAGGAATTAAAACAGGACATCTCAAGCTTTCGATATGAAGTA
CTTGACCTCTTGGGAAACAGAAAACAACCAAGAAGAAGCTTTTCCACTAGCAGTGCTGAA
TTCTCT---CAAAGGGATGATACCAATGATGGCAGTGGTGGGGCACGGGCCAAGTCTAAG
AGCGTCTCTTTCAATTTAGGCTGCAAGAAAAAGGCCTGCCACGGGGCA------CCTCTC
ATCAGAACCATGCCAAGAGCCAGCGGTACTCACGAGAAGTCAAAAGCAGAGTCATCAAGC
AAACGGTCTTTCATGGGCCCCTCTTTCAAGAAACTAGGTCTCCTATTCTCC---AAGTTT
AGTGGCCAGACCTCTGAACCC---ACTTCAGAGCCAATGTACACCATCTCCGATGGCATT
GCACAGCAGCATTATATGTGGCAGGACATCGAATATTCTCAGATGGAGAAAGGGAAGGCA
GAGGCCTGTTCTAAAAGCGAAATGAACCTCAGTGAAGTAGAGTTAGGTGAAATCCGGGGT
---GCTGCTCGGAGCAGTGAATGCCCCCTAGCCTGTTCCAGCTCTCTTCACTGTGTATCC
AGCATCTGCTCTTCAAATTCTAAACTTTTAGACTCATCAGAGGATGTATTTGAAACTTGG
GGAGAGGCTTGTGACTTGCTCATGCACAAATGGGGTGATGGACAGGAAGAACAAGTTACA
ACTAGGCTCTAA
>XM_008841576.2 PREDICTED: Nannospalax galili transient receptor potential cation channel subfamily C member 5 (Trpc5), mRNA
GAGTGGAAGTTTGCAAGAACAAAGCTCTGGATGAGTTACTTTGATGAAGGTGGAACCTTG
CCACCTCCTTTCAACATCATCCCCAGCCCCAAATCATTTCTCTATCTTGGCAACTGGTTC
AACAACACCTTCTGCCCCAAAAGAGACCCTGATGGAAGACGAAGAAGGCACAACTTGAGA
AGCTTCACAGAACGCCATGCTGATAGTCTGATACAAAATCAACATTATCAGGAAGTTATC
AGGAATTTAGTCAAAAGATATGTGGCTGCAATGATAAGAAATTCCAAAACAAATGAGGGG
CTAACAGAAGAAAATTTTAAGGAATTAAAGCAGGACATCTCCAGCTTTCGATACGAAGTG
CTTGACCTCTTAGGAAATAGAAAACACCCAAGGAGAAGCTTTTCCACTAGCAGTGCTGAA
CTTTCT---CAGAGAGATGATACCAATGACGGCAGTGGTGGGGCTCGGGCCAAATCCAAG
AGTGTCTCTTTCAATTTAGGCTGCAAGAAAAAGACCTGCCATGGGCCA------CCTCTC
GTCAGAACCATGCCAAGAGCCAGTAGTGCCCAAGGGAAGTCAAAAGCTGAGTCATCGAGC
AAACGCTCCTTCATGGGACCCTCTCTCAAGAAACTGGGTCTCCTATTCTCC---AAGTTT
AACGGTCAAATGTCTGAACCC---AGGTCAGAGCCAATGTACACAATCTCTGACGGAATC
GTGCAGCAGCATTATATGTGGCAGGACATCAGATATTCTCAGATGGAGAAAGGGAAAGCA
GAGGCCTGTTCTCAAAGTGAAATTAACCTCAGTGAGGTAGAATTAGGTGAAGTCCGGGGC
---GCTTCTCAGAGCAGTGAATGCCCTCTAGCCTGTTCCAGCTCTCTTCACTGTGCATCC
AGCATCTGTTCCTCAAATTCTAAACTTTTAGACTCCTCAGAGGATGTATTTGAAACTTGG
GGAGAGGCTTGTGACTTGCTCATGCACAAATGGGGCGATGGACAGGAAGAACAAGTTACA
ACTCGGCTCTAA
>XM_004640020.1 PREDICTED: Octodon degus transient receptor potential cation channel subfamily C member 5 (Trpc5), mRNA
GAGTGGAAATTTGCAAGGACGAAGCTCTGGATGAGTTACTTTGATGAAGGAGGCACCTTG
CCACCTCCTTTCAACATCATCCCCAGCCCCAAATCATTTCTCTATCTTGGTAGCTGGTTC
AACAATACTTTCTGCCCTAAAAGAGATCCTGATGGTAGAAGGAGAAGACACAACTTGAGA
AGCTTCACAGAGCGTCACGCTGACAGCCTCATACAAAACCAACACTATCAGGAAGTTATC
AGGAATTTAGTCAAAAGATATGTGGCTGCTATGATAAGAAATTCCAAAACAAATGAGGGG
TTAACAGAAGAAAATTTCAAGGAATTAAAGCAGGACATTTCCAGTTTTCGCTATGAAGTG
CTTGACCTTTTAGGAAACAGAAAACACTCAAGGAGAAGCTTTTCCGCTAGCAGCACTGAC
CTCTCT---CAGAAGGATGACACCAATGATGGCAGTAGTGGAGCTCGGGCCAAATCCAAG
AGTGTCTCTTTCAATTTAGGCTGCAAGAAAAAGGCCTGCCATGGGCCG------CCTCTC
ATCAGAACCATGCCAAGAGCCAGTGGTACCCAAGGGAAGTCAAAAGCTGAGTCATCAAGC
AAACGCTCCTTCATGGGTCCTTCCCTCAAGAAACTGGGTCTTCTATTCTCC---AAGTTT
AATGGTCATATGTCTGAACCC---AGTTCAGAGCCAATGTACACAATTTCTGATGGAATC
GTTCAGCAGCACTATATGTGGCAGGACATCAGGTATTCTCAGATGGAGAAAGGGAAATCA
GAGGCCTGTTCTCAAAGTGAAATTAACCTCAGTGAGGTAGAATTAGATGAAGTCCGGGGC
---GCTGCTCAGAGCAGTGAATGCCCTCTAGCCTGTTCCAGCTCTCTTCACTGTGCATCC
AGCATTTGTTCCTCAAATTCTAAACTTTTAGACTCCTCAGAGGATGTATTTGAAACTTGG
GGAGAGGCTTGTGACTTACTTATGCACAAATGGGGTGATGGACAGGAAGAACAAGTTACA
ACTCGGCTCTAA
>XM_036174433.1 PREDICTED: Onychomys torridus transient receptor potential cation channel subfamily C member 5 (Trpc5), transcript variant X2, mRNA
GAGTGGAAGTTTGCAAGAACAAAGCTCTGGATGAGTTACTTTGATGAAGGTGGTACCTTG
CCACCTCCTTTCAACATTATCCCCAGCCCCAAATCATTCCTCTATCTTGGCAACTGGTTC
AACAACACCTTCTGTCCCAAAAGAGACCCTGATGGAAGACGGAGGAGGCACAACTTGAGA
AGCTTCACAGAACGCCATGCTGATAGCCTGATACAAAATCAACATTATCAGGAAGTTATC
AGAAATTTAGTCAAGAGATATGTGGCTGCAATGATAAGAAACTCTAAAACAAATGAGGGG
CTAACAGAAGAAAATTTTAAGGAATTAAAGCAGGACATCTCCAGCTTTCGATATGAAGTA
CTTGACCTCTTGGGAAACAGAAAACATCCAAGAAGAAGCTTTTCCACTAGCAGCGCTGAA
CTCTCT---CAAAGAGATGATACCAATGATGGCAGTGGTGGGGCTCGGGCCAAATCTAAG
AGTGTCTCTTTCAATTTAGGCTGCAAGAAAAAGGCCAGCCACGGGGCA------CCTCTC
ATCAGAACCATGCCAAGAGCCAGTGATGCTCAAGGAAAGTCAAAAGCTGAGTCATCAAGC
AAACGGTCCTTCATGGGTCCCTCTTTCAAGAAACTGGGTCTCCTGTTCTCC---AAGTTT
AATGGTCAGACCTCTGAACCT---ACTTCAGAGCCAATGTACACAATCTCCGATGGGATC
GCACAGCAGCATTATATGTGGCAGGACATCAGATATTCTCAGATGGAAAAAGGGAAGGCA
GAGGCCTGTTCTCAAAGTGAAATGAACCTCAGTGAAGTAGAGTTAGGTGAAATCCGGGGT
---GCTGCTCGGAGCAGTGAATGCCCCCTAGCCTGTTCCAGCTCTCTTCACTGTGCATCT
GGCATTTGCTCCTCAAATTCTAAACTTTTAGACTCATCGGAGGATGTATTTGAAACTTGG
GGAGAGGCTTGTGACTTGCTCATGCACAAATGGGGTGATGGACAGGAAGAACAAGTTACA
ACTCGGCTCTAA
>XM_048336121.1 PREDICTED: Perognathus longimembris pacificus transient receptor potential cation channel subfamily C member 5 (Trpc5), mRNA
GAATGGAAGTTTGCAAGAACGAAGCTCTGGATGAGTTATTTTGATGAAGGTGGTACTTTA
CCACCCCCTTTCAACATCATCCCCAGTCCCAAATCATTTCTGTATCTTGGTAGCTGGTTC
AACAATACTTTCTGCCCCAAAAGAGATCCTGATGGTAGACGGAGAAGGCACAACTTGAGA
AGCTTCACGGAGCGACATGCTGACAGCCTGATACAAAATCAACATTATCAGGAAGTTATC
AGGAATTTAGTGAAAAGATATGTGGCTGCCATGATAAGAAATTCCAAAACAAATGAGGGG
TTAACAGAAGAAAATTTTAAGGAATTAAAGCAAGACATCTCCAGCTTTCGATATGAAGTG
CTTGATCTCTTAGGAAATAGAAAGCCCCCAAAGAGAAGTTTTTCCACTAGCAGCGCTGAA
CTCTCT---CAGAGGGACGATACCAATGATGGCAGTGGTGGGGCCCGGGCCAAATCCAAG
AGTGTCTCTTTTAATATAGGCTGCAAAAAGAAGGCCTGTCATGGTCATGGGACCCCTCTC
ATCAGAACCATGCCAAGAGCCAGCAGTGCCCAAGGAAAGTCAAAAGTGGAGTCATCAAGC
AAACGCTCCTTCATGGGTCCTTCTTTCAAGAAACTGGGTCTCTTATTCTCC---AAGTTT
AATGGTCATTCGTCTGAACCC---AGTTCAGAGCCAATGTACACAATTTCTGATGGACTC
GTTCAGCAGCACTATATGTGGCAGGACATCAGATATTCTCAAATGGAGAAAGGGAAAGCA
GAGGCCTGTTCTCAAAGTGAAATTAACCTCAGTGAGGTAGAATTAGCTGAAGTTCGGGGC
---GCTGCTCAGAGCAGTGAATGCCCTCTAGCTTGTTCCAGCTCTCTTCACTGTGCATCC
AGCATCTGCTCCTCAAATTCTAAACTTTTAGACTCCTCTGAGGATGTATTTGAAACTTGG
GGAGAGGCTTGTGACTTGCTCATGCACAAATGGGGTGACGGACAGGAAGAACAAGTTACA
ACTCGGCTCTAA
>XM_052737613.1 PREDICTED: Peromyscus californicus insignis transient receptor potential cation channel subfamily C member 5 (Trpc5), transcript variant X3, mRNA
GAGTGGAAGTTTGCGAGAACGAAGCTCTGGATGAGTTACTTTGATGAAGGTGGTACCTTG
CCACCTCCTTTCAACATTATCCCCAGCCCCAAATCATTCCTCTATCTTGGCAACTGGTTC
AACAACACCTTCTGTCCCAAAAGAGACCCTGATGGAAGACGAAGGAGGCACAACTTGAGA
AGCTTCACAGAACGCCATGCTGATAGCCTGATACAAAATCAACATTATCAGGAAGTTATC
AGAAATTTAGTCAAGAGATATGTGGCTGCAATGATAAGAAACTCTAAAACAAATGAGGGG
CTAACAGAAGAAAATTTTAAGGAATTAAAGCAGGACATCTCCAGCTTTCGATATGAAGTG
CTTGACCTCTTGGGAAACAGAAAACATCCGAGAAGAAGCTTTTCCACTAGCAGCGCTGAA
CTCTCT---CAAAGAGATGATACCAATGATGGCAGTGGTGGGGCTCGGGCCAAATCGAAG
AGTGTCTCTTTCAATTTAGGCTGCAAGAAAAAGGCCTGTCACGGGGCA------CCTCTC
ATCAGAACCATGCCAAGAGCCAGTGATGCTCAAGGAAAGTCAAAAGCTGAGTCATCAAGC
AAACGGTCCTTCATGGGTCCCTCTCTCAAGAAACTGGGTCTCCTGTTCTCC---AAGTTT
AATGGTCAGACCTCTGAACCT---ACTTCAGAGCCCATGTACACAATCTCCGATGGGATC
GCACAGCAGCATTATATGTGGCAGGACATCAGATATTCTCAGATGGAGAAAGGCAAGGCA
GAGGCCTGTTCTCAAAGTGAAATGAACCTCAGTGAGGTAGAGTTAGGTGAAATCCGGGGT
---GCTGCTGGGAGCAGTGAATGCCCCCTAGCCTGTTCCAGCTCTCTTCACTGTGCATCC
GGCATTTGCTCCTCAAATTCTAAACTTTTAGACTCATCAGAGGATGTATTTGAAACTTGG
GGAGAGGCTTGTGACTTGCTCATGCACAAATGGGGTGATGGACAGGAAGAACAAGTTACA
ACTCGGCTCTAA
>XM_055604931.1 PREDICTED: Psammomys obesus transient receptor potential cation channel subfamily C member 5 (Trpc5), mRNA
GAGTGGAAGTTTGCAAGAACAAAGCTCTGGATGAGTTACTTTGATGAAGGTGGCACTTTG
CCACCTCCTTTCAACATTATCCCCAGCCCCAAATCCTTTCTCTATCTTGGCAACTGGCTC
AACAACACCTTCTGTCCCAAAAGAGACCCTGATGGAAGACGAAGAAGGCACAACCTGAGA
AGCTTCACAGAACGCCATGCTGATAGCCTGATACAAAATCAACATTATCAGGAGGTTATC
AGGAATTTAGTCAAGAGGTATGTGGCTGCAATGATAAGAAACTCCAAAACAAACGAGGGG
CTAACAGAAGAAAATTTTAAGGAACTAAAGCAGGACATCTCCAGCTTTCGATACGAAGTC
CTTGACCTCTTAGGAAATAGAAAACAGCCAAGAAGAAGCCTTTCCACCAGCAGTGCTGAC
CTTTCT---CAAAGGGACGACACCCATGATGGCAGTGGGGGGGCTCGAGCCAAATCGAAG
AGCGTCTCCTTCAATTTGGGCTGCAAGAAAAAGTCCTCCCAGGGAGCA------CCCCTC
GTCAGAACCGTGCCAAGAGCCAGCAGTGCTCAAGGAAAGCAGAGGGCCGAGGCATCAGGC
AGACGTCCCTTCATGGGTCCCTCCTTCAAGAAACTGGGTTTCCTGTTCTCC---AAGTTT
AATGGTCATTCGTCTGAACCT---ACTTCAGAGCCCATGTACACGATCTCTGATGGGATC
GCCCAGCAGCATCATATGTGGCGGGACGTCAGCTATCCCGAGATGGAGACAGGGCAGGCC
GAGGCCTGTTCCAGAAGTGCAATGGACCTCAGTGGGATAGAGTTGGGTGAGATCCGGGGT
---GCTGCTCGGAGCAGCGAGTGCCCTCTGGCCTGCTCCAGCTCTCTCCACTGCGCGTCC
AGCATCTGCTCCTCCAACTCTAAACTCTTGGACTCGTCGGAGGATGTCTTTGAAACTTGG
GGAGAGGCCTGTGACTTGCTCATGCACAAATGGGGTGATGGACAGGAAGAACAAGTCACC
ACCCGGCTCTAA
>XM_063279766.1 PREDICTED: Rattus norvegicus transient receptor potential cation channel, subfamily C, member 5 (Trpc5), transcript variant X2, mRNA
GAGTGGAAGTTTGCGAGAACGAAGCTCTGGATGAGTTACTTTGATGAAGGTGGCACCTTA
CCACCTCCTTTCAACATCATCCCCAGCCCCAAATCATTTCTCTATCTTGGCAACTGGTTC
AACAACACCTTCTGTCCCAAGAGAGACCCCGATGGGAGACGAAGGAGGCACAACTTGAGA
AGCTTCACAGAACGTCATGCTGACAGCCTGATCCAAAATCAACATTATCAGGAAGTTATC
AGAAATCTAGTCAAGAGATATGTGGCTGCCATGATAAGAAACTCGAAAACAAATGAGGGG
CTAACAGAAGAAAATTTTAAGGAATTAAAGCAGGACATTTCCAGCTTTCGATACGAAGTA
CTTGACCTCTTGGGAAATAGAAAACATCCAAGAAGAAGCTTTTCCACTAGCAGCGCTGAA
TTCTCT---CAAAGGGATGATACCAATGATGGCAGTGGTGGGGCTCGGGCCAAATCTAAG
AGTGTCTCTTTCAATTTAGGCTGCAAGAAAAAGGCCTGCCAGGGAGCA------CCTCTC
ATCAGAACCATGCCAAGAGCTAGTGGTGCCCAAGGAAAGCCGAAAGCTGAGTCGTCAGGC
AAACGGTCCTTCATGGGTCCCTCTTTCAAGAAACTGGGTCTCCTGTTCTCC---AAGTTT
AATGGTCAGACCTCTGAACCT---ACTTCGGAGCCAATGTACACAATCTCTGATGGCATC
GCACAGCAGCACTCTATGTGGCAGGACATCAGATATTCTCAGATGGAGAAAGGGAAGGCA
GAGGCCTGTTCGCAAAGTGAGATGAACCTCAGTGAGGTAGAGTTAGGTGAAATCCGGGGT
---GCTGCTCGGAGCAGTGAATGCCCCCTAGCCTGTTCCAGCTCTCTTCACTGTGCATCC
GGCATCTGCTCCTCAAATTCGAAACTTTTAGACTCATCAGAGGACGTATTTGAAACTTGG
GGAGAGGCCTGTGACTTGCTCATGCACAAATGGGGTGATGGACAGGAAGAACAAGTTACA
ACTCGGCTCTAA
>XM_047536079.1 PREDICTED: Sciurus carolinensis transient receptor potential cation channel subfamily C member 5 (Trpc5), mRNA
GAGTGGAAGTTTGCGAGGACAAAGCTCTGGATGAGTTACTTTGATGAAGGTGGCACCTTG
CCACCTCCTTTTAACATCATCCCCAGCCCCAAATCATTTCTCTATCTCGGTAACTGGTTC
AACAATACCTTCTGCCCCAAAAGAGACCCTGATGGTAGACGGAGAAGGCACAACTTGAGA
AGCTTCACAGAACGCCATGCTGACAGCCTGATACAAAATCAACATTATCAGGAAGTTATC
AGGAATTTAGTAAAAAGATATGTGGCTGCTATGATAAGAAATTCCAAAACAAATGAAGGG
CTAACAGAAGAAAATTTTAAGGAATTAAAGCAGGACATCTCCAGCTTCCGATATGAAGTG
CTTGACCTCTTAGGAAACAGAAAACACCCAAGGAGAAGCTTTTCCACAAGTAGCACTGAA
TTCTCT---CAGAGGGATGATACCAATGATGGCTGTGGTGGGGCTCGGGCCAAATCCAAG
AGCGTCTCATTCAATTTAGGCTGCAAGAAAAAGGCCTGCCAT---GCA------CCACTC
ATCAGAACCATGCCAAGAGCCAGTGGTTCCCAGGGGAAGTCAAAAGCTGAGTCATCAAGC
AAACGCTCCTTCATGGGTCCTTCTCTCAAGAAACTGGGTCTCCTTTTCTCA---AAGTTT
AATGGTCATATGTCTGAACCC---AGTTCAGAGCCGATGTACACAATTTCTGATGGAATC
GTCCAGCAGCATTATATGTGGCAGGACATCAGATATTCTCAGATGGAGAAAGGGAAAGCA
GAAGCCTGTTCTCAAAGTGAAATTAACCTCAGTGAGGTAGAATTAGGTGAAGTCCGGGGT
---GCTGCTCAGAGCAGTGAATGCCCTCTAGCCTGTTCCAGCTCTCTTCACTGTGCATCC
AGCATCTGCTCCTCGAATTCTAAACTTTTAGACTCCTCAGAGGATGTATTTGAAACTTGG
GGAGAAGCCTGTGACTTGCTCATGCACAAATGGGGTGATGGACAGGAAGAACAAGTTACA
ACTCGGCTCTAA
