# Supplementary material for: Molecular evolution of TRPC4 regulatory sequences supports a role in mammalian thermoregulatory adaptation
Source: PeerJ. 2025 Jul 8;13:e19697. doi: 10.7717/peerj.19697 (PMC12248226; doi:10.7717/peerj.19697)
Supplement: Supplemental Information 1 — Required and optional parameters that are read by the codeml package of PAML. This file is for information only, an explicit value must be selected for Model and the dummy file names must be replaced with explicit paths to function. The sequence and guide tree files are in standard formats (FASTA and Newick, respectively). [file peerj-13-19697-s001.zip › input.files/untrimmed.alignments.with.original.accessions/eutheria.trpc6.fas]

>XM_024255857.3 PREDICTED: Pongo abelii transient receptor potential cation channel subfamily C member 6 (TRPC6), mRNA
GAATGGAAATTTGCAAGGGCCAAACTCTGGTTTTCCTACTTTGAGGAGGGGAGAACACTT
CCTGTACCCTTCAATCTGGTGCCAAGTCCAAAGTCCCTGTTTTATCTCTTACTGAAGCTT
AAAAAATGGATTTCTGAGCTGTTCCAGGGCCAT---AAAAAAGGTTTCCAG------GAA
GATGCAGAGATGAACAAGATAAATGAAGAAAAGAAACTTGGAATTTTAGGAAGTCATGAA
GACCTTTCAAAATTATCTCTTGACAAAAAACAGGTTGGGCACAATAAACAACCAAGTATA
AGGAGCTCAGAAGACTTCCATTTAAATAGTTTCAATAATCCTCCAAGACAATATCAGAAA
ATAATGAAAAGGCTCATTAAAAGATATGTACTGCAGGCCCAGATAGATAAGGAGAGTGAT
GAAGTGAACGAAGGGGAACTGAAGGAAATTAAGCAGGACATCTCAAGTCTCCGCTATGAA
CTCCTTGAAGAAAAATCTCAGAATACAGAAGACCTAGCAGAACTTATTAGAGAACTTGGA
GAGAAATTATCCATGGAACCAAATCAAGAGGAAACCAATAGATAA---
>XM_039471132.1 PREDICTED: Saimiri boliviensis boliviensis transient receptor potential cation channel subfamily C member 6 (TRPC6), mRNA
GAGTGGAAATTTGCAAGGGCCAAACTCTGGTTTTCCTACTTTGAGGAGGGGAGAACACTT
CCTGTTCCCTTCAATCTGGTGCCAAGTCCAAAGTCCCTGTTCTATCTCTTACTGAAGCTT
AAAAAATGGATTTCTGAGCTGTTCCAGAGTCAT---AAAAAAGATTTCCAG------GAA
GATGCAGAGATGAACAAGATAAATGAAGAAAAGAAACTTGGAGTTTTAGGAAGTCATGAA
GACCTTTCAAAATTATCACTTGACAAAAAACAGGTTGGGCACAATAAACAACCAAGTGTA
AGGAACTCAGAAGATTTCCATTTAAATAGTTTCAATAATCCGCCAAGACAGTATCAGAAA
ATAATGAAGAGGCTCATTAAAAGATACGTACTGCAGGCCCAGGTAGATAAGGAGAGTGAC
GAAGTGAATGAAGGGGAACTGAAGGAAATTAAGCAGGATATCTCAAGTCTCCGCTATGAA
CTCCTTGAAGAGAAATCTCAGAATACACAAGACCTAGCGGAACTTATTAGAGAACTTGGA
GAGAAATTATCCATGGAACCAAATCAAGAGAAAACCAATAGATAA---
>XM_002754643.6 PREDICTED: Callithrix jacchus transient receptor potential cation channel subfamily C member 6 (TRPC6), mRNA
GAGTGGAAATTTGCAAGGGCCAAGCTCTGGTTTTCCTACTTTGAGGAGGGGAGAACACTT
CCTGTTCCCTTCAATCTGGTGCCAAGCCCAAAGTCCCTGTTCTATCTCTTACTGAAGCTT
AAAAAATGGATTTCTGAGCTATTCCAGAGTCAC---AAAAAAGATTTCCAG------GAA
GATGCAGAGATGAACAAGATGAATGAAGAAAAGAAACTTGGAGTTTTAGGAAGTCGTGAA
GACCTTTCAAAATTATCACTTGACAAAAGACAGCTTGGGCACAATAAACAAGCAAGTGTA
AGGAACTCAGAAGATTTCCGTCTAAATAGTTTCAATAATCCGCCAAGACAGTATCAGAAA
ATAATGAAGAGGCTCATTAAAAGATATGTACTGCAGGCCCAGGTAGATAAGGAGAGTGAT
GAAGTGAACGAAGGGGAACTGAAAGAAATTAAGCAGGATATCTCAAGTCTCCGCTATGAA
CTCCTTGAAGAAAAATCTCAGAATACACAAGACCTAGCAGAACTTATTAGAGAACTTGGA
GAGAAATTATCCATGGAACCAAATCAAGAGAAAACCAATAGATAA---
>XM_030829638.1 PREDICTED: Nomascus leucogenys transient receptor potential cation channel subfamily C member 6 (TRPC6), transcript variant X3, mRNA
GAGTGGAAATTTGCAAGGGCCAAACTCTGGTTTTCCTACTTTGAGGAGGGGAGAACACTT
CCTGTACCCTTCAATCTGGTGCCGAGTCCAAAGTCCCTGTTTTATCTCTTACTGAAGCTT
AAAAAACGGATTTCTGAGCTGTTCCAGGGCCAT---AAAAAAGGTTTCCAG------GAA
GATGCAGAGATGAACAAGATAAATGAAGAAAAGAAACTTGGAATTTTAGGAAGTCATGAA
GACCTTTCAAAATTATCACTTGACAAAAAACAGGTTGGGCACAATAAACAACCAAGTATA
AGGAGCTCAGAAGATTTCCATTTAAATAGTTTCAATAATCCTCCAAGACAATATCAGAAA
ATAATGAAAAGGCTCATTAAAAGATATGTACTGCAGGCCCAGGTAGATAAGGAGAGTGAT
GAAGTGAACGAAGGGGAACTGAAGGAAATTAAGCAGGACATCTCAAGTCTCCGCTATGAA
CTCCTTGAAGAAAAATCTCAGAATACAGAAGACCTAGCAGAACTTATTAGAGAACTTGGA
GAGAAATTATCCATGGAACCAAATCAAGAGGAAAACAATAGATAA---
>XM_010358883.2 PREDICTED: Rhinopithecus roxellana transient receptor potential cation channel subfamily C member 6 (TRPC6), mRNA
GAGTGGAAATTTGCAAGAGCCAAACTCTGGTTCTCCTACTTTGAGGAGGGGAGAACACTT
CCCGTACCTTTCAATCTGGTGCCAAGTCCAAAGTCCCTGTTTTATCTCTTACTGAAGCTT
AAAAAATGGATTTCTGAGCTGTTCCAGGGTCAT---AAAAAAGGTTTCCAG------GAA
GATGCAGAGATGAACAAGATAAATGAAGAAAAGAAACTTGGAATTTTAGGAAGTCATGAA
GACCTTTCAAAATTATCACTTGACAAAAAACAGGTTGGGTACAATAAGCAACCAAGTGTA
AGGAGCTCAGAAGATTTCCGTTTCAGTAGTTTCAATAATCCTCCAAGACAGTATCAGAAA
ATAATGAAAAGGCTCATTAAGAGATATGTACTACAGGCCCAGATAGATAAGGAGAGTGAC
GAAGTGAACGAAGGTGAACTGAAGGAAATTAAGCAGGACATCTCAAGTCTCCGCTATGAA
CTCCTTGAAGAAAAATCTCAGAATACAGAAGACCTAGCAGAACTTATTAGAGAACTTGGA
GAGAAATTATCCATGGAACCAAATCAAGAGGAAACCAATAGATAA---
>XM_021671678.1 PREDICTED: Aotus nancymaae transient receptor potential cation channel subfamily C member 6 (TRPC6), transcript variant X2, mRNA
GAGTGGAAATTTGCAAGGGCCAAACTCTGGTTTTCCTACTTTGAGGAGGGGAGAACACTT
CCTGTTCCCTTCAATCTGGTGCCAAGTCCAAAGTCCCTGTTCTATCTCTTACTGAAGCTT
AAAAAATGGATTTCTGAGCTGTTCCAGAGTCAC---AAAAAAGATTTCCAG------GAA
GATGCAGAGATGAACAAGATAAATGAAGAAAAGAAACTTGGAGTTTTAGGAAGTCGTGAA
GACCTTTCAAAATTATCACTTGACAAAAAACAGGCTGGGTACAATAAACAACCAAGTGTA
AGGAACTCAGAAGATTTCCATTTAAATAGTCTCAATAATCCGCCAAGACAGTATCAGAAA
ATAATGAAGAGGCTCATTAAAAGATATGTACTGCAGGCCCAGGTAGATAAGGAGAGTGAC
GAAGTGAACGAAGGGGAACTGAAGGAAATTAAGCAGGACATCTCAAGTCTCCGCTATGAA
CTCCTTGAAGAAAAGTCTCAGAATACACAAGACCTAGCAGAACTCATTAGAGAACTTGGA
GAGAAATTATCCATGGAACCAAATCAAGAGAAAACCAATAGATAA---
>NM_004621.6 Homo sapiens transient receptor potential cation channel subfamily C member 6 (TRPC6), mRNA
GAGTGGAAATTTGCAAGGGCCAAACTCTGGTTTTCCTACTTTGAGGAGGGCAGAACACTT
CCTGTACCCTTCAATCTGGTGCCGAGTCCAAAGTCCCTGTTTTATCTCTTACTGAAGCTT
AAAAAATGGATTTCTGAGCTGTTCCAGGGCCAT---AAAAAAGGTTTCCAG------GAA
GATGCAGAGATGAACAAGATAAATGAAGAAAAGAAACTTGGAATTTTAGGAAGTCATGAA
GACCTTTCAAAATTATCACTTGACAAAAAACAGGTTGGGCACAATAAACAACCAAGTATA
AGGAGCTCAGAAGATTTCCATCTAAATAGTTTCAATAATCCTCCAAGACAATATCAGAAA
ATAATGAAAAGGCTCATTAAAAGATATGTACTGCAGGCCCAGATAGATAAGGAGAGTGAT
GAAGTGAACGAAGGGGAACTGAAGGAAATTAAGCAGGACATCTCAAGTCTCCGCTATGAA
CTCCTTGAAGAAAAATCTCAGAATACAGAAGACCTAGCAGAACTTATTAGAGAACTTGGA
GAGAAATTATCCATGGAACCAAATCAAGAGGAAACCAATAGATAA---
>XM_063636451.1 PREDICTED: Symphalangus syndactylus transient receptor potential cation channel subfamily C member 6 (TRPC6), transcript variant X8, mRNA
GAGTGGAAATTTGCAAGGGCCAAACTCTGGTTTTCCTACTTTGAGGAGGGGAGAACACTT
CCTGTACCCTTCAATCTGGTGCCAAGTCCAAAGTCCCTGTTTTATCTCTTACTGAAGCTT
AAAAAACGGATTTCTGAGCTGTTCCAGGGCCAT---AAAAAAGGTTTGCAG------GAA
GATGCAGAAATGAACAAGATAAATGAAGAAAAGAAACTTGGAATTTTAGGAAGTCATGAA
GACCTTTCAAAATTATCACTTGACAAAAAACAGGTTGGGCACAATAAACAACCAAGTATA
AGGAGCTCAGAAGATTTCCATTTAAATAGTTTCAATAATCCTCCAAGACAATATCAGAAA
ATAATGAAAAGGCTCATTAAAAGATATGTACTGCAGGCCCAGGTAGATAAGGAGAGTGAT
GAAGTGAACGAAGGGGAACTGAAGGAAATTAAGCAGGACATCTCAAGTCTCCGCTATGAA
CTCCTTGAAGAAAAATCTCAGAATACAGAAGACCTAGCAGAACTTATTAGAGAACTTGGA
GAGAAATTATCCATGGAACCAAATCAAGAGGAAACCAATAGATAA---
>XM_012659166.1 PREDICTED: Propithecus coquereli transient receptor potential cation channel, subfamily C, member 6 (TRPC6), transcript variant X3, mRNA
GAGTGGAAATTTGCAAGGGCCAAACTTTGGTTTTCCTACTTTGAGGAGGGGAGAACACTT
CCTGTTCCCTTCAACCTGGTGCCAAGTCCAAAGTCCCTGTTTTATCTGTTACTGAAGCTT
AAAAAATGGATTTCTGAGCTGTTCCAGGGTCAT---AAGAAAGGTTTCCAG------GAG
GATGCAGAAATGAACAAGAGAAATGAAGAAAAGAAATTTGGAATTTTAGGAAGTCATGAA
GATCTTTCAAAATCAGCACTTGACAAAAAACAGCTTGGGCACAATAAACAATCAAGTATA
AGGAGCTCAGAAGATTTTCATTTAAATACTTTTAATAATCCTCCAAGACAATATCAGAAA
ATAATGAAGAGACTCATTAAAAGATATGTACTACAAGCCCAGATAGACAAGGAAAGTGAT
GAAGTGAATGAAGGGGAACTGAAGGAAATTAAGCAGGATATCTCAAGTCTCCGCTATGAA
CTCCTTGAAGAAAAATCTCAGAACACAGAAGATCTGGCAGAACTTATTAGAAAACTTGGG
GAGAAATTATCCATGGAACCAAACCAAGAGGAAAGCAATAGATAA---
>XM_012770550.2 PREDICTED: Microcebus murinus transient receptor potential cation channel subfamily C member 6 (TRPC6), transcript variant X3, mRNA
GAGTGGAAATTTGCAAGGGCCAAACTTTGGTTTTCCTACTTTGAGGAGGGGAGAACACTT
CCCGTTCCTTTCAACTTGGTGCCAAGTCCAAAGTCCCTGTTTTATCTATTACTGAAGCTT
AAAAAATGGATTTCTGAGCTGTTCCAGGGTCAT---AAAAAGGGTTTCCAA------GAG
GATCCAGAAATGAACAAGAGAAATGAAGAAAAGAAATTTGGAATTTTAGGAAGTCATGAA
GACCTTTCAAAATTAGCACTTGACAAAAAACAGGTTGGACACAATAAACAATCAAGTATA
AGGAACTCAGAAGATTTTCATTTAAATACTTTTAATAAACCTCCAAGACAATATCAGAAA
ATAATGAAGAGGCTCATTAAAAGATATGTACTACAAGCCCAGATAGATAAGGAAAGTGAT
GAAGTGAACGAAGGGGAACTGAAGGAAATTAAGCAGGACATCTCAAGTCTCCGCTATGAA
CTCCTTGAAGAAAAATCTCAGAACACGGAAGATCTAGCCGAACTTATTAGAAAACTTGGG
GAGAAATTATCCATGGAACCAAATCAAGAGGAAAGCAATAGATAA---
>XM_045556927.1 PREDICTED: Lemur catta transient receptor potential cation channel subfamily C member 6 (TRPC6), mRNA
GAGTGGAAATTTGCAAGGGCCAAACTTTGGTTTTCCTACTTTGAGGAGGGGAGAACACTT
CCTGTTCCCTTCAACCTGGTGCCAAGTCCAAAGTCCCTGTTTTATCTGTTACTGAAGCTT
AAAAAATGGATTTCTGAGCTGTTCCAGGGTCAT---AAAAAAGGTTTCCAG------GAG
GATGCAGAAATGAACAAGAGAAATGAAGAAAAGAAATTTGGAATTTTAGGAAGTCATGAA
GACCTTTCAAAAGTAGCACTTGACAAAAAACAGCTTGGGCACAATAAACAATCAAGTATA
AGAAACTCAGAAGATTTTAATTTAAATACTTTTAATAATCCTCCAAGACAATATCAGAAA
ATAATGAAGAGGCTCATTAAAAGATATGTACTACAAGCCCAGATAGATAAGGAAAGTGAC
GAAGTGAATGAAGGGGAACTGAAGGAGATTAAGCAGGACATCTCAAGTCTCCGCTATGAA
CTCCTTGAAGAAAAATCTCAGAACACAGAAGATCTAGCAGAACTTATTAGAAAACTTGGG
GAGAAATTATCCATGGAACCAAATCAAGAGGAAAGCAATAGATAA---
>XM_017545922.2 PREDICTED: Cebus imitator transient receptor potential cation channel subfamily C member 6 (TRPC6), mRNA
GAGTGGAAATTTGCAAGGGCCAAACTCTGGTTTTCCTACTTTGAGGAGGGGAGAACACTT
CCTGTTCCCTTCAATCTGGTGCCAAGTCCAAAGTCCCTGTTCTATCTCCTACTGAAGCTT
AAAAAATGGATTTCTGAGCTGTTCCAGAGTCAC---AAAAAAGATTTCCAG------GAA
GATGCAGAGATGAACAAGATACATGAAGAAAAGAAACTTGGAGTTTTAGGAAGTCGTGAA
GACCTTTCAAAATTATCGCTTGACAAAAAACAGGTTGGGCATAATAAACCACCAAGTGTA
AGGAACTCAGAAGATTTCCATTTAAATAGTTTCAATAATCCGCCAAGACAGTATCAGAAA
ATAATGAAGAGGCTCATTAAAAGATATGTACTGCAGGCCCAGGTAGATAAGGAGAGTGAC
GAAGTGAACGAAGGGGAACTGAAGGAAATTAAGCAGGATATCTCAAGTCTCCGCTATGAA
CTCCTTGAAGAAAAATCTCAGAATACACAAGACCTAGCAGAACTTATTAGAGAACTTGGA
GAGAAATTATCCATGGAACCAAATCAAGAGAAAACCAATAGATAA---
>XM_003780788.2 PREDICTED: Otolemur garnettii transient receptor potential cation channel subfamily C member 6 (TRPC6), transcript variant X3, mRNA
GAGTGGAAATTCGCGAGGGCCAAACTTTGGTTTTCCTACTTTGAAGAGGGGAGAACACTT
CCTGTTCCCTTCAACCTGGTGCCAAGTCCAAAGTCTCTGTTTTATCTCTTATTGAAGCTT
AAAAAATGGATTTCTGAGCTGTTCCAGGGTCAT---AAAAAAGGCTTCCAG------GAG
GATGCAGAGATGAACAAGAGAAATGAAGAAAAGAAATTCGGAATCTTAGAAAGTCACGAA
GACCTTTCAAAATTATCACTCGGCAAAAAGCAGGTTGGGCACAATAAACAGTTAAGTATA
AGGAGCTCAGAAGATTTCCATTTAAATAGTTTCAGTAATCCTCCAAGACAATATCAGAAG
ATAATGAAGAGGCTCATAAAAAGATATGTACTGCAAGCCCAGATAGATAAGGAGAGTGAT
GAAGTGAACGAAGGGGAACTGAAGGAAATCAAGCAGGACATCTCAAGTCTCCGCTATGAA
CTCCTGGAAGAAAAATCTCATAATACAGAAGATCTAGCAGAACTTATTAGAAAACTTGGG
GAAAAGTTATCCATGGAACCAGATCAAGAGGAAAGCCATAGATAA---
>XM_025266989.3 PREDICTED: Bubalus bubalis transient receptor potential cation channel subfamily C member 6 (TRPC6), transcript variant X2, mRNA
GAATGGAAATTCGCAAGGGCCAAACTTTGGTTTTCTTACTTTGAGGAGGGAAGAACTCTT
CCTGTTCCCTTCAACCTGGTGCCAAGTCCAAAGTCCCTGTTTTATCTCTTATTGAGGCTT
AAAAAGTGGATTTCTGAATTGTTCCAGGGCCAT---AAAAAAGGTTTCCAG------GAG
GATGCAGAAATGAACAAGAGAAATGAAGGAAAGAAATTTGGAATTTTGGGAAGTCATGAA
GACCTTTCAAAGTTATCACTTGACAGAAAACAGTTTGCACATAGTAAACAATCAAGTATA
AGGAGCTCAGAAGATTTCCAGTTAAACAGTTTCACTAATCCTCCAAGACAATATCAGAAA
ATAATGAAGAGGCTCATTAAAAGATATGTATTACAAGCCCAGATAGACAAGGAAAGTGAT
GAAGTGAATGAAGGGGAACTGAAGGAAATTAAACAAGACATCTCAAGTCTCCGCTATGAA
CTCCTTGAAGAAAAAACTCAGAATTCAGAAGACCTGGCAGAACTTATTAGAAAACTTGGG
GAGAAATTATCAATGGAGCCAAATCAAGAGGAAAGCAATAGATAA---
>NM_001166572.1 Bos taurus transient receptor potential cation channel subfamily C member 6 (TRPC6), mRNA
GAATGGAAATTCGCAAGGGCCAAACTTTGGTTTTCTTACTTTGAGGAGGGAAGAACTCTT
CCTGTTCCCTTCAACCTGGTGCCAAGTCCAAAGTCCCTGTTTTATCTCTTATTGAGGCTT
AAAAAATGGATTTCTGAATTGTTCCAGGGCCAT---AAAAAAGGTTTCCAG------GAG
GATGCAGAAATGAACAAGAGAAATGAAGGAAAGAAATTTGGAATTTTGGGAAGTCATGAA
GACCTTTCAAAATTATCACTTGACAGAAAACAGTTTGCACATAGTAAACAATCAAGTATA
AGGAGCTCAGAAGATTTCCAGTTAAACAGTTTCACTAATCCTCCAAGACAATATCAGAAA
ATAATGAAGAGGCTCATTAAAAGATATGTATTACAAGCCCAGATAGACAAGGAGAGTGAT
GAAGTGAATGAAGGGGAACTGAAGGAAATTAAACAAGACATCTCAAGTCTCCGCTATGAA
CTCCTTGAAGAAAAAACTCAGAATTCAGAAGACCTGGCAGAACTTATTAGAAAACTTGGG
GAGAAATTATCAATGGAGCCAAATCAAGAGGAAAGCAATAGATAA---
>XM_035716257.2 PREDICTED: Canis lupus dingo transient receptor potential cation channel subfamily C member 6 (TRPC6), mRNA
GAATGGAAATTTGCAAGGGCCAAACTTTGGTTTTCCTACTTTGAGGAGGGAAGAACTCTA
CCTGTTCCTTTCAACCTGGTGCCGAGTCCAAAGTCCCTGTTTTATCTCTTACTGAGACTT
AAAAAATGGATTTCTGAGATGTTCCAGGGCCAT---AAGAAAGGTTTCCAG------GAG
GATGCAGAGATGAACAAGAGAAATGAAGAAAATAAATTTGGAATTTTGGGAAGTCATGAA
GACCTTTCAAAATTACCACTTGACAAAAAACAGCTTGGGCATAGTAAACAATCAAGTGTA
AGGAGCTCAGAAGATTTCCAGTTAAACAGTTTCAATAATCCTCCAAGACAGTATCAGAAA
ATTATGAAGAGGCTCATTAAGAGATATGTGCTACAAGCCCAGGTAGATAAGGAGAGTGAC
GAAGTGAATGAAGGGGAACTGAAGGAAATTAAGCAGGATATCTCAAGCCTCCGCTATGAA
CTCCTTGAAGAAAAAACTCAGACTTCAGAAGACCTAGCAGAACTTATTAGAAAACTTGGG
GAGAAATTATCAATGGAACCAAAGCAAGAGGAAAGCAATAGATAA---
>XM_042958352.1 PREDICTED: Panthera tigris transient receptor potential cation channel subfamily C member 6 (TRPC6), transcript variant X3, mRNA
GAGTGGAAATTTGCAAGGGCCAAGCTTTGGTTTTCCTACTTTGAAGAGGGGAGAACATTA
CCTGTTCCCTTCAACCTGGTGCCAAGTCCAAAGTCCCTGTTTTATCTCTTACTGAGGCTT
AAAAAATGGATTTCTGAGATGTTCCAGGCCCAT---AAAAAAGGTTTCCAG------GAG
GATGCAGAGATGAACAAGAGAAACGAAGAAAAGAAATTTGGAATTTGGGGAAGTCATGAA
GACCTTTCAAAATTATCGCTTGACAAAAAACAGCTTGGGCATAGTAAACAATCAAGTATA
AGGAGCTCAGAAGATTTCCAGTTAAATAGTTTCAATAATCCTCCAGGAAAGTATCAGAAA
ATTATGAAGAGGCTCATTAAAAGATACGTCTTACAAGCCCAGATAGATCGGGAGAGTGAC
GACGTGAATGAAGGGGAACTGAAGGAAATTAAACAGGACATCTCAAGCCTCCGCTATGAG
CTCCTTGAAGAGAAAACTCAGAATTCAGAAGACCTCGCAGAACTTATTAGAAAACTTGGG
GAGAAATTATCAATGGAACCAAAGCAAGAGGAAGGCAATAGATAA---
>XM_024115319.3 PREDICTED: Physeter macrocephalus transient receptor potential cation channel subfamily C member 6 (TRPC6), transcript variant X4, mRNA
GAGTGGAAATTTGCAAGGGCCAAACTTTGGTTTTCCTACTTTGAGGAGGGAAGAACTCTT
CCTGTTCCCTTCAACCTGGTGCCAAGTCCAAAGTCCCTGTTTTATCTCCTACTGAGGCTT
AAAAAATGGATTTCTGAGCTGTTCCAGGGCCAT---AAAAAAGGTTTCCAG------GAG
GATGTGGAAATGAACAAGAGAAATGAAGAAAAGAAATTTGGAATTCTGGGAAGTCATGAA
GACCTTTCAAAATTATCACTTGACAAAAAACAGTTTGGACATAGTAAACAATCAAGCTTA
AGAAGTTCAGAAGATTTCCAGTTAAACAGTTTCAATAATCCTCCAAGACAATATCAGAAA
ATAATGAAGAGGCTCATTAAAAGATATGTATTACAAGCCCAGATAGATAAGGAGAGTGAT
GAAGTGAATGAAGGGGAACTGAAGGAAATTAAACAGGACATCTCAAGTCTCCGCTATGAA
CTTCTTGAAGAAAAAACTCAAAATTCAGAAGACCTGGCAGAACTTATTCGAAAACTTGGG
GAGAAATTATCAATGAAACCAAATCAAGAGGAAAGCAATAGATAA---
>XM_015100877.3 PREDICTED: Ovis aries transient receptor potential cation channel subfamily C member 6 (TRPC6), mRNA
GAATGGAAATTTGCAAGGGCCAAACTTTGGTTTTCTTACTTTGAGGAGGGAAGAACTCTT
CCTGTTCCCTTCAACCTGGTGCCAAGTCCAAAGTCCCTGTTTTATCTCTTATTGAGGCTT
AAAAAATGGATTTCTGAATTGTTCCAGGGCCAT---AAAAAAGGTTTCCAG------GAG
GATGCAGAAATGAACAAGAGAAATGAAGGAAAGAAATTTGGAATTTTGGGAAGTCATGAA
GACCTTTCAAAATTATCACTTGACAGAAAACAGTTTGCACATAGTAAACAATCAAGTATA
AGGAGCTCAGAAGATTTCCAGTTAAACAGTTTCACTAATCCTCCAAGACAATATCAGAAA
ATAATGAAGAGGCTCATTAAAAGATATGTACTACAAGCCCAGATAGACAAGGAGAGTGAC
GAAGTGAATGAAGGGGAATTGAAGGAAATTAAACAAGACATCTCAAGTCTCCGCTATGAA
CTCCTTGAAGAAAAAACTCAGAATTCAGAAGACCTGGCAGAACTTATTAGAAAACTCGGG
GAGAAATTATCAATGGGGCCAAATCAAGAGGAAAGCAATAGATAA---
>XM_033764298.1 PREDICTED: Fukomys damarensis transient receptor potential cation channel subfamily C member 6 (Trpc6), transcript variant X2, mRNA
GAATGGAAATTTGCCAGGGCCAAACTTTGGTTTTCCTACTTTGAGGAGGGAAGAACACTT
CCTGTTCCCTTCAACCTGGTGCCAAGCCCAAAGTCCCTGTTGTATCTCTTACTGAAATTT
AAAAAGTGGATTTCTGAGCTGTTCCAGTGTCAC---AAAAAAGGTTTCCAA------GAG
GATGCAGAGATGAATACGAGAAATGAAGAAAAGAAATTTGGAATTTTGGGAAGTCATGAG
GACCTTTCAAAATTATCACTTGACAAAAACCAGCTTGGGAAAAACAAACAGTCAAGCATA
AGAAGTTCAGAAGATTTCCATTTAAATAGTTTCAGTAATCCTCCAAGACAATATCAGAAA
ATAATGAAGAGGCTCATTAAAAGATATGTACTGCAAGCCCAGATAGATAAAGAGAGTGAC
GAGGTGAATGAAGGAGAACTGAAGGAAATTAAGCAGGACATCTCAAGTCTCCGCTACGAA
CTCCTAGAAGAAAAATCTCATAATACAGAAGACCTAGCAGAGCTTATTAGAAAACTTGGA
GAGAAATTATCCTCAGAACCAAAGCAAGAAGAAAACAATAGATAA---
>XM_004626156.2 PREDICTED: Octodon degus transient receptor potential cation channel subfamily C member 6 (Trpc6), mRNA
GAATGGAAATTTGCAAGGGCCAAACTTTGGTTTTCTTACTTCGAAGAGGGAAGAACTCTT
CCTGTTCCCTTCAACCTCGTGCCAAGCCCCAAGTCCCTCTTGTATCTCTTACTGAAATTT
AAAAAATGGATTTCAGAGCTGTTCCAGGGCCAT---AAAACAGGTTTCCAA------GAG
GATGCAGAGATGAATAAGAGAAAAGAAGAAAAGACATTTGGAATTTGGGGAAGTCATGAA
GACCTTTCAAAATTATCAGCTGACCAAAAACAGCTTGGACAAAACAAACAATCAAGCATA
AGAAGCTCTGAAGATTTCCATTTAAATAGTCTCAGTAATCCTCCAAGACAATATCAGAAA
ATGATGAAGAGGCTCATTAAAAGATATGTACTGCAGGCGCAGACAGACAGAGAGAGTGAT
GGAGTGAATGAGGGAGAACTAAAGGAAATTAAGCAGGACATCTCAAGTCTCCGCTATGAA
CTCCTAGAAGAAAAATCCCAGAACACAGAAGACCTCGCAGAACTTATCAGAAAACTTGGC
GAGAAATTATCCTCAGAACCAAAGCAAGAAGAAAACAATAGATAA---
>XM_045146294.1 PREDICTED: Jaculus jaculus transient receptor potential cation channel subfamily C member 6 (Trpc6), transcript variant X2, mRNA
GAGTGGAAATTTGCAAGGGCCAAACTTTGGTTTTCCTACTTTGAGGAGGGAAGAACACTT
CCTGTACCCTTCAACCTGGTACCAAGCCCAAAGTCCCTGTTTTATCTCTTACTGAAGTTT
AAAAAATGGATTTCTGAGCTGTTCCAGGGTCAT---AAGAAAGGTTTCCAA------GAA
GATGCAGAGATGAACAAGAGAAATGAGGAAAAGAAATTTGGAATTTTGGGAAGTCATGAA
GACATTTCAAAATTGTCACTTGACACAAAACAGATGTCACACAGTAAACAATTAAGTATA
AGGAGCTCTGAAGATTTTCATTTAAATAGTTTCAATAATCCTCCAAGACAGTATCAGAAA
ATAATGAAGAGGCTTATAAAAAGATATGTCCTGCAAGCCCAGATAGATAAGGAGAGTGAT
GAAGTGAACGAAGGGGAACTGAAGGAAATTAAGCAAGACATCTCAAGTCTCCGCTATGAA
CTCCTTGAAGAAAAGTCTCAGAACACAGAAGACTTAGCAGAACTTATTAGAAAACTTGGA
GAGAAATTATCTTTGGAACCAAAACAAGAGGAAAGCAACAGATAA---
>XM_027930703.1 PREDICTED: Marmota flaviventris transient receptor potential cation channel subfamily C member 6 (Trpc6), mRNA
GAGTGGAAATTTGCAAGGGCGAAACTTTGGTTTTCTTACTTTGAAGAGGGAAGAACACTT
CCTGTTCCCTTTAACCTGGTACCAAGTCCAAAGTCCCTGTTTTATCTCTTACTGAAGTTT
AAAAAATGGATTACTGAGCTGTTTCAAGGTCAT---AAAAAAGGTTTCCAA------GAG
GATACGGAGATGAATAAGAGAAATGAAGAAAAGAAATTTGGAATTTTGGGAAGTCATGAA
GACCTTTCAAAATTATCACTTGACAAAAAACAGCTTGGGCACAACAAACAATCAAGTATA
AGGAGCTCTGAGGATTTCCATTTAAATAGTTTCAATAATCCTCCCAGACAATATCAGAAA
ATAATGAAGAGGCTCATTAAAAGATATGTACTGCAAGCCCAGATCGATAAAGAGAGCGAT
GAAGTCAATGAAGGGGAACTGAAGGAAATTAAGCAGGACATCTCAAGTCTCCGTTATGAA
CTCCTTGAAGAAAAATCTCAGAATATGGAAGACCTAGCAGAACTTATTAGAAAACTTGGG
GAAAAATTATCCTTGGAGCCAAATCAAGAGGAAAGCAATAGATAA---
>XM_045077477.1 PREDICTED: Mustela putorius furo transient receptor potential cation channel subfamily C member 6 (TRPC6), transcript variant X2, mRNA
GAATGGAAGTTTGCAAGGGCCAAACTTTGGTTTTCCTACTTTGAGGAGGGAAGAACTCTA
CCTGTTCCTTTCAACCTGGTGCCAAGTCCAAAGTCCCTGTTTTATCTCTTACTAAGACTT
AAAAAATGGATTTCTGAGATGTTCCAGGGCCGT---AAGAAAGGTTTCCAG------GAG
GATGCGGAGATGAACAAGAGGAATGAAGAAAAGAAATTTGGGATTTTGGGAAGTCACGAA
GACCTTTCAAAATTACCACTGGACAAAAAACAGCTTGGGCATAGTAAGCAATCGAGTGTG
CAGAGCTCGGAAGATTTCCAGCTGAACAGCTTCAGCGGCCCTCCCAGGCAGTATCAGAAA
ATTATGAAGAGGCTCATTAAAAGATACGTGCTACAAGCCCAGGTCGATAAGGAGAGTGAC
GAAGTGAACGAAGGGGAACTGAAGGAAATTAAGCAGGACATCTCAAGCCTCCGCTATGAA
CTCCTTGAAGAAAAGACTCAGAATTCAGAAGACCTAGCAGAACTTATTAGAAAACTTGAG
GAGAAATTATCAATGGAACCAAATCAAGAGGAAAGCAATAGATAA---
>XM_043896496.1 PREDICTED: Cervus elaphus transient receptor potential cation channel subfamily C member 6 (TRPC6), transcript variant X2, mRNA
GAATGGAAATTTGCAAGGGCCAAGCTTTGGTTTTCTTACTTTGAGGAGGGAAGAACTCTT
CCTGTTCCCTTCAACCTGGTGCCAAGTCCAAAGTCCCTGTTTTATCTTTTATTGAGGCTT
AAAAAATGGATTTCTGAATTGTTCCAAGGCCAT---AAAAAAGGTTTCCAGGAGCAGGAG
GATGCAGAAATGAACAAGAGAAATGAAGAAAAGAAATTTGGAATTTTGGGAAGTCATGAA
GACCTTTCAAAATTATCACTTGACAGAAAACAGTTTGCACATAGTAAACAATCAAGTATA
AGGAGCTCAGAAGATTTCCAGTTAAACAGTTTCACTAATCCTCCAAGACAATATCAGAAA
ATAATGAAGAGGCTCATTAAAAGATATGTATTACAAGCCCAGATAGACAAGGAGAGTGAT
GAAGTGAACGAAGGGGAACTGAAAGAAATTAAACAAGACATCTCAAGCCTCCGCTATGAA
CTTCTTGAAGAAAAAACTCAGAATTCAGAAGACCTGGCAGAACTTATTAGAAAACTTGGG
GAGAAATTATCAATGGAGTCAAATCAAGAGGAAAGCAATAGATAA---
>XM_004415195.2 PREDICTED: Odobenus rosmarus divergens transient receptor potential cation channel, subfamily C, member 6 (TRPC6), transcript variant X5, mRNA
GAATGGAAATTTGCAAGGGCCAAACTTTGGTTTTCCTACTTTGAGGAGGGAAGAACTCTA
CCTGTTCCTTTCAACCTGGTGCCAAGTCCAAAGTCCCTGTTTTATCTCTTACTGAGACTT
AAAAAATGGATTTCTGAGATGTTCCAGGGCCAT---AAGAAAAGTTTCCAG------GAG
GATGCAGAGATGAACAAGAGAAATGAAGAAAAGAAATTTGGAATTTTGGGAAGTCACGAA
GACCTTTCAAAATTACCACTTGACAAAAAACAGCTTGGGCATAGTAAACAATCAAGTGTG
AGGAGCTCAGAAGATTTCCAGTTAAACAGTTTCAATAATCCTCCCAGACAATATCAGAAA
ATTATGAAGAGGCTCATTAAAAGATACGTACTACAAGCCCAGGTAGATAAAGAGAGTGAC
GAAGTGAATGAAGGGGAACTGAAGGAAATTAAACAGGACATCTCAAGCCTCCGCTATGAA
CTCCTTGAAGAAAAAACTCAGAATTCAGAAGACCTAGCAGAACTTATTAGAAAACTTGAG
GAGAAATTATCAATGGAACCAAATCAAGAGGAAAGCAATAGATAA---
>XM_013511254.1 PREDICTED: Chinchilla lanigera transient receptor potential cation channel, subfamily C, member 6 (Trpc6), mRNA
GAATGGAAATTTGCAAGGGCCAAGCTTTGGTTTTCTTACTTCGAAGAGGGGAGAACACTT
CCTGTTCCCTTCAACCTCGTGCCGAGCCCCAAGTCCCTGCTGTATCTCCTACTGAAATTT
AAAAGATGGATTTCTGAGCTGTTCCAAGGTCAT---CAAAAAGGTTTCCAG------GAA
GATGCAGAGATGAATAAGAGAAATGAAGAAAAGAAATTTGGAATTTTAGGAAGTCATGAA
GACCTTTCAAAATTATCAGTTGACAAAAAACAGCTTGGGCAAAATAAACAATCAAGCATA
AGAAGCTCAGAAGATTTCCATTTAAATAGTTTCAGTAATCCTCCAAGACAATATCAGAAA
ATAATGAAGAGGCTCATTAAAAGATATGTACTGCAGGCCCAGATAGATAAAGAGAGTGAC
GAAGTGAATGAAGGGGAACTAAAGGAAATTAAGCAGGACATCTCAAGTCTCCGCTATGAA
CTCCTAGAAGAAAAATCTCAGAATACAGAAGACCTCGCAGAACTTATTAGAAAACTTGGA
GAGAAACTATCCTCAGAACCAAAGCAAGAAGAAAACAATAGATAG---
>XM_007191211.2 PREDICTED: Balaenoptera acutorostrata transient receptor potential cation channel subfamily C member 6 (TRPC6), transcript variant X1, mRNA
GAGTGGAAATTTGCAAGGGCCAAACTTTGGTTTTCCTACTTTGAGGAGGGAAGAACTCTT
CCTGTTCCCTTCAACCTGGTGCCAAGTCCAAAGTCCCTGTTTTATCTCCTACTGAGGCTA
AAAAAATGGATTTCTGAGCTGTTCCAGGGCCAT---AAAAAAGGTTTCCAG------GAG
GATGTGGAAATGAACAAGAGAAATGAAGAAAAGAAATTTGGAATTCTGGGAAGTCATGAA
GACCTTTCAAAATTATCACTTGACAAAAAACAGTTTGGACATAGTAAACAATCAAGTTTA
AGAAGTTCAGAAGATTTCCAGTTAAACAGTTTCAATAATCCTCCAAGACAATATCAGAAA
ATAATGAAGAGACTCATTAAAAGATATGTATTACAAGCCCAGATAGATAAGGAGAGTGAT
GAAGTGAATGAAGGGGAACTGAAGGAAATTAAACAGGACATCTCAAGTCTCCGCTATGAA
CTCCTTGAAGAAAAAACTCAAAATTCAGAAGACCTGGCAGAACTTATTAGAAAACTTGGG
GAGAAATTATCAATGAAACCAAATCAAGAGGAAAGCAATAGATAA---
>XM_016134007.2 PREDICTED: Rousettus aegyptiacus transient receptor potential cation channel subfamily C member 6 (TRPC6), transcript variant X3, mRNA
GAATGGAAATTTGCAAGGGCAAAACTTTGGTTTTCCTACTTTGAAGAGGGAAGAACTCTT
CCAGTTCCCTTCAACCTGGTGCCAAGTCCAAAATCCCTGTTTTATCTCTTACTGAGGCTT
AAAAAGTGGATTTCTGAACTGTTCCAGGGTCAT---AAAAAAGGTTTCCAG------GAG
GATGCAGAGATGAACAAGAGAAATGAAGAAAAGAAATTTGGAATTTGGGGAAGTCGTGAA
GACCTTTCAAAATTATCACTTGACAAAAAACAGCTTGGGCATAGTAAACAATCAAGTATA
AGGAGCTCAGAAGATTTCCAATTAAATAGTTTCAATAATCCTACAAGACAGTATCAGAAA
ATAATGAAGAGGCTTATTAAAAGATATGTACTAAAAGCCCAGATTGACAAGGAGAGTGAT
GAAGTGAACGAAGGGGAACTGAAGGAAATTAAACAGGACATCTCAAGTCTCCGCTATGAA
CTTCTAGAAGAAAAAACTCAGAATTCAGAAGATCTAGCAGAACTTATTAGAAAACTTGGG
GAGAAATTATCAATGGAACCAAATCAAGAAGAAAGCAATAGATAA---
>XM_032427916.1 PREDICTED: Phoca vitulina transient receptor potential cation channel subfamily C member 6 (TRPC6), transcript variant X2, mRNA
GAATGGAAATTTGCAAGGGCCAAACTTTGGTTTTCCTACTTTGAGGAGGGAAGAACTCTA
CCTGTTCCTTTCAACCTGGTGCCAAGTCCAAAGTCCCTGTTTTATCTCTTACTGAGACTT
AAAAAATGGATTTCTGAGATGTTCCAGGGCCAT---AAGAAAGGTTTCCAG------GAG
GATGCAGAGATGAACAAGAGAAATGAAGAAAAGAAATTCGGAATTTTGGGAAGTCACGAA
GACCTTTCAAAATTACCACTTGACAAAAAACAGCTTGGGCATAGTAAACAATCAAGTGTG
AGGAGCTCAGAAGATTTCCAGTTAAACAGTTTCAATAATCCTCCCAGACAATATCAGAAA
ATTATGAAGAGGCTCATTAAAAGATACGTACTACAAGCCCAGGTAGATAGAGAGAGTGAC
GAAGTGAATGAAGGGGAACTGAAGGAAATTAAACAGGACATCTCAAGCCTCCGCTATGAA
CTCCTTGAAGAAAAAACTCAGAATTCAGAAGACCTAGCAGAACTTATTAGAAAACTTGAG
GAGAAATTATCAATGGAACCAAATCAAGAGGAAAGCAATAGATAA---
>NM_001173032.2 Cavia porcellus transient receptor potential cation channel subfamily C member 6 (Trpc6), mRNA
GAATGGAAATTTGCAAGGGCCAAACTCTGGTTTTCTTACTTCGAGGAGGGGAGAACACTT
CCTGTTCCCTTCAACCTGGTACCAAGCCCCAAGTCTCTGTTGTATCTTTTACTGAAATTT
AAAAAATGGGGTTTTGAGCTGTTCCAGGGTCAT---AAAAAAGCTTTCCAA------GAG
GATGCAGAGATGAATAAGAGAAATGAAGAAAAGAAATTTGGAATTTTGGGAAGCCATGAA
GACCTTTCAAAATTATCAGTTGACAAGAAACAGCTTGGACAAAACAAACAATCAAGCATA
AGAAGTTCAGAAGATTTCCATTTAAATAGTTTCAATAATCCTCCCAGACAATATCAGAAA
ATAATGAAGAGGCTCATTAAAAGATACGTGCTGCAAGCCCAGATAGATAAAGAGAGCGAT
GAGGTGAATGAAGGGGAACTAAAGGAAATTAAGCAGGACATTTCAAGTCTTCGCTATGAA
CTCCTAGAAGAAAAATCTCAGAACACAGAAGATCTCGCAGAACTGATTAGAAAACTTGGA
GAGAAATTGTCCTCAGAACCAAAGCAAGAAGAAATCAATAGATAA---
>XM_032488262.1 PREDICTED: Camelus ferus transient receptor potential cation channel subfamily C member 6 (TRPC6), transcript variant X1, mRNA
GAATGGAAATTTGCAAGGGCCAAACTTTGGTTTTCCTACTTTGAGGAGGGAAGAACTCTT
CCTGTTCCCTTCAACCTGGTGCCAAGTCCAAAGTCCCTGTTTTATCTCTTACTGAGGCTT
AAAAAGTGGATTTCCGAGCTGTTCCAGGGCCAT---AAAAAAGGTTTCCAG------GAG
GATGCCGAAATGAACAAGAGAAATGAAGAAAAGAAATTTGGAATTTTGGGAAGCCACGAA
GACCTTTCAAAATTATCACTTGACAAAAAACAGTTTGGGCACAGTAAACAATCCAGCATA
AGGAGCTCAGAAGATTTCCAGTTAAATAGTTTCAATAATCGTCCGAGACAATATCAGAAA
ATAATGAAGAGGCTCATTAAAAGATATGTATTGCAAGCCCAGATAGATAAGGAGAGTGAT
GAGGTGAATGAAGGGGAACTGAAGGAAATTAAACAGGACATCTCAAGCCTCCGCTATGAA
CTCCTTGAAGAAAAAACTCAGAATTCAGAAGACCTGGCAGAGCTTATCAGAAAACTTGGG
GAGAGATTATCGATGGAACCAAATCAAGGGGAAAGCAATAGATAA---
>XM_020868814.1 PREDICTED: Odocoileus virginianus texanus transient receptor potential cation channel subfamily C member 6 (TRPC6), mRNA
GAATGGAAATTTGCAAGGGCCAAACTTTGGTTTTCTTACTTTGAGGAGGGAAGAACTCTT
CCTGTTCCCTTCAACCTGGTGCCAAGTCCAAAGTCCCTGTTTTATCTTTTATTGAGGCTT
AAAAAATGGATTTCTGAATTGTTCCAGGGCCAT---AAAAAAGGTTTCCAGGAGCAGGAG
GATGCAGAAATGAACAAGAGAAATGAAGGAAGGAAATTTGGAATTTTGGGAAGTCATGAA
GATCTTTCAAAATTATCACTTGATAGAAAACAGTTTGCACATAGTAAACAATCAAGTATA
AGGAGCTCAGAAGATTTCCAGTTAAACAGTTTCACTAATCCTCCAAGACAATATCAGAAA
ATAATGAAGAGGCTCATTAAAAGATATGTATTACAAGCCCAGATAGACAAGGAGAGTGAC
GAAGTGAATGAAGGGGAACTGAAAGAAATTAAACAAGACATCTCAAGCCTCCGCTATGAA
CTTCTTGAAGAAAAAACTCAGAATTCAGAAGACCTGGCAGAACTTATTAGAAAACTTGGG
GAGAAATTATCAATGGAGTCAAATCAAGAGGAAAGCAATAGATAA---
>XM_055422891.1 PREDICTED: Moschus berezovskii transient receptor potential cation channel subfamily C member 6 (TRPC6), transcript variant X1, mRNA
GAATGGAAATTCGCAAGGGCCAAACTTTGGTTTTCTTACTTTGAGGAGGGAAGAACTCTT
CCTGTTCCCTTCAACCTGGTGCCAAGTCCAAAGTCTCTGTTTTATCTCTTATTGCGACTT
AAAAAATGGATTTCTGAATTGTTCCAGGGCCAT---AAAAAAGGTTTCCAG------GAG
GATGCAGAAATGAACAAGAGAAATGAAGGAAAGAAATTTGGAATTTTGGGAAGTCATGAA
GACCTTTCAAAATTATCACTTGACAGAAAACAGTTTGCACATAGTAAACAATCAAGTATA
AGGAGCTCAGAAGATTTCCAGTTAAACAGTTTCACAAATCCTCCAAGACAATATCAGAAA
ATAATGAAGAGGCTCATTAAAAGATATGTATTACAAGCCCAGATAGACAAGGAGAGTGAC
GAAGTGAACGAAGGGGAACTGAAGGAAATTAAACAAGACATCTCAAGTCTCCGCTATGAA
CTCCTTGAAGAAAAAACTCAGAATTCAGAAGACCTGGCAGAACTTATTAGAAAACTTGGG
GAGAAATTATCAATGGAGCCAAATCAAGAGGAAAGCAATAGATAA---
>XM_036258402.1 PREDICTED: Molossus molossus transient receptor potential cation channel subfamily C member 6 (TRPC6), mRNA
GAATGGAAATTTGCAAGGGCCAAACTTTGGTTTTCCTACTTTGAGGAGGGAAGAACTCTT
CCTGTTCCCTTCAACTTGGTGCCAAGTCCCAAGTCCCTGTTTTATCTCTTACTGAAGCTT
AAAAAATGGATTTCTGAGCTGTGCCAGAGTCAT---AAAAAAGGTTTCCAG------GAG
GATGCAGAGATGAACAAGAGAAATGAAGAAAAGAAATTAGGAATTTTGGGAAGTCAGGAA
GATCTTTCAAAATTATCACTTGACAGAAAACAGCTTGGTCATAGTAAACAATCAAGTATA
AGAAGTTCAGAAGATTTCCAGTTAAATAGTTTTAACAATCCTCCAAGACAGTATCAGAAG
GTAATGAAGAGACTGATTAAAAGATATGTACTAAAAGCCCAGATTGACAAGGAGAGTGAC
GAAGTGAATGAAGGGGAACTGAAGGAAATTAAACAGGACATCTCAAGTCTCCGCTATGAA
CTCCTAGAAGAAAAATCTCAGAATTCAGAAGATCTAGCAAAACTTATTAGAAAACTTGGG
GAGAAATTACCAGTGGAACCAAACCAAGAGGAAAGCAATAGATAG---
>XM_060160270.1 PREDICTED: Lagenorhynchus albirostris transient receptor potential cation channel subfamily C member 6 (TRPC6), transcript variant X3, mRNA
GAGTGGAAATTTGCAAGGGCCAAACTTTGGTTTTCCTACTTTGAGGAAGGAAGAACTCTT
CCTGTTCCCTTCAACCTGGTGCCAAGTCCAAAGTCCCTGTTTTATCTCCTACTGAGGCTT
AAAAAATGGATTTCTGAGCTGTTCCAGGGCCAT---AAAAAAGGTTTCCAG------GAG
GATGTGGAAATGAACAAGAGAAATGAAGAAAAGAAATTCGGAATTCTGGGAAGTCATGAA
GACCTTTCAAAATTATCACTTGACAAAAGACAGTTTGGACATAGTAAACAATCAAGCTTA
AGAAGTTCAGAAGATTTCCAGTTAAACAGTTTCAGTAATCCTCCAAGACAATATCAGAAA
ATAATGAAGAGGCTCATTAAAAGATATGTATTACAAGCCCAGATAGATAAGGAGAGTGAT
GAAGTGAATGAAGGGGAGCTGAAGGAAATTAAACAGGACATCTCAAGTCTCCGCTATGAA
CTTCTTGAAGAAAAAACTCAAAATTCAGAAGACTTGGCAGAACTTATAAGAAAACTTGGG
GAGAAATTATCAGTGAAACCAAACCAAGAGGAAAGCAATAGATAA---
>XM_007448548.1 PREDICTED: Lipotes vexillifer transient receptor potential cation channel, subfamily C, member 6 (TRPC6), transcript variant X3, mRNA
GAGTGGAAATTTGCAAGGGCCAAACTTTGGTTTTCCTACTTTGAGGAGGGAAGAACTCTT
CCTGTTCCCTTCAACCTGGTGCCAAGTCCAAAGTCCCTGTTTTATCTCCTACTGAGGCTT
AAAAAATGGATTTCTGAGCTGTTCCAGGGCCAT---AAAAAAGGTTTCCAG------GAG
GATGTGGAAATGAACAAGAGAAATGAAGAAAAGAAATTTGGAATTCTGGGAAGTCATGAA
GACGTTTCAAAATTATCACTTGACAAAAAACAGTTTGGACACAGTAAACAATCAAGCTTA
AGAAGTTCAGAAGATTTCCAGTTAAACAGTTTCAATAATCCTCCAAGACAATATCAGAAA
ATAATGAAGAGGCTCATTAAAAGATATGTATTACAAGCCCAGATAGATAAGGAGAGTGAT
GAAGTGAATGAAGGGGAACTGAAGGAAATTAAACAGGACATCTCAAGTCTCCGCTATGAA
CTTCTTGAAGAAAAAACTCAAAATTCAGAAGACTTGGCAGAACTTATTAGAAAACTTGGG
GAGAAATTATCAATGAAACCAAATCAAGAGGAAAGCAATAGATAA---
>XM_022562056.2 PREDICTED: Delphinapterus leucas transient receptor potential cation channel subfamily C member 6 (TRPC6), transcript variant X3, mRNA
GAGTGGAAATTTGCAAGGGCCAAACTTTGGTTTTCCTACTTTGAGGAAGGAAGAACTCTT
CCTGTTCCCTTCAACCTGGTGCCAAGTCCAAAGTCCCTGTTTTATCTCCTACTGAGGCTT
AAAAAATGGATTTCTGAGCTGTTCCAGGGCCAT---AAAAAAGGTTTCCAG------GAG
GATGTGGAAATGAACAAGAGAAATGAAGAAAAGAAATTTGGAATTCTCGGAAGTCATGAA
GACCTTTCCAAATTATCACTTGACAAAAGACAGTTTGGACATAGTAAACAATCAAGCTTA
AGAAGTTCAGAAGATTTCCAGTTAAACAGTTTCAGTAATCCTCCAAGACAATATCAGAAA
ATAATGAAGAGGCTCATTAAAAGATATGTATTACAAGCCCAGATAGATAAGGAGAGTGAT
GAAGTGAATGAAGGGGAGCTGAAGGAAATTAAACAGGACATCTCAAGTCTCCGCTATGAA
CTTCTTGAAGAAAAAACTCAAAATTCAGAAGACTTGGCAGAACTTATTAGAAAACTTGGG
GAGAAATTATCAATGAAACCAAATCAAGAGGAAAGCAATAGATAA---
>XM_045797629.1 PREDICTED: Ursus americanus transient receptor potential cation channel subfamily C member 6 (TRPC6), transcript variant X1, mRNA
GAATGGAAATTCGCAAGGGCCAAACTTTGGTTTTCCTACTTTGAGGAGGGAAGAACTCTA
CCTGTTCCCTTCAACCTGGTGCCAAGTCCAAAGTCCCTGTTTTATCTCTTACTGAGACTT
AAAAAGTGGATTTCTGAGATGTTCCAGGGCCGT---AAGAAAGGTTTCCAG------GAG
GATGCAGAGATGAACAAGAGAAATGAAGAAAAGAAATTTGGAATTTTGGGAAGTCATGAA
GACCTTTCAAAATTACCACTTGACAAAAAACAGCTTGGGCATAGTAAGCAATCAAGTGTA
AGGAGCTCAGAAGATTTCCAGTTAAACAGTTTCAATAATCCTCCAAGACAGTATCAGAAA
ATTATGAAGAGGCTCATTAAAAGATACGTATTGCAAGCCCAGGTAGATAAAGAGAGTGAC
GAAGTGAACGAAGGGGAACTGAAGGAAATTAAACAGGACATCTCAAGCCTCCGTTATGAA
CTCCTTGAAGAAAAAACTCAGAATTCAGAAGACCTAGCAGAACTAATTAGAAAACTTGAA
GAGAAATTATCAATGGAACCAAATCAAGAGGAAAGCAATAGATAA---
>XM_060102948.1 PREDICTED: Mesoplodon densirostris transient receptor potential cation channel subfamily C member 6 (TRPC6), transcript variant X9, mRNA
GAGTGGAAATTTGCAAGGGCCAAACTTTGGTTTTCCTACTTTGAGGAGGGAAGAACTCTT
CCTGTTCCCTTCAACCTGGTGCCAAGTCCAAAGTCCCTGTTTTATCTTCTACTGAGGCTT
AAAAAATGGATTTCTGAGCTGTTCCAGGGCCAT---AAAAAAGGTTTCCAG------GAG
GATGTGGAAATGAACAAGAGAAATGAAGAAAAGAAATTTGGAATTCTGGGAAGTCAAGAA
GACCTTTCAAAATTATCACTTGACAAAAGACAGTTTGGACATAGTAAACAATCAAGCTTA
AGAAGTTCAGAAGATTTCCAGTTAAACAGTTTCAATAATCCTCCAAGACAATATCAGAAA
ATAATGAAGAGGCTCATTAAAAGATATGTATTACAAGCCCAGATAGATAAAGAGAGTGAT
GAAGTGAATGAAGGGGAACTGAAGGAAATTAAACAGGACATCTCAAGTCTCCGCTATGAA
CTTCTTGAAGAAAAAACTCAAAATTCAGAAGACTTGGCAGAACTTATTAGAAAACTTGGG
GAGAAATTATCAATGAAACCAAGTCAAGAGGAAAGCAATAGATAA---
>XM_057695249.1 PREDICTED: Hippopotamus amphibius kiboko transient receptor potential cation channel subfamily C member 6 (TRPC6), mRNA
GAGTGGAAATTTGCAAGGGCCAAACTTTGGTTTTCCTACTTTGAGGAGGGAAGAACTCTT
CCTGTTCCCTTCAACCTGGTGCCAAGTCCAAAGTCCCTGTTTTATCTCTTACTGAGACTT
AAAAAATGGATTTCAGAGCTGTTCCAGGGCCAT---AAAAAAGGTTTCCAG------GAG
GATACAGAAATGAACAAGAGAAATGAAGAAAAGAAATTTGGAATTTTGGGAAGTCATGAA
GACCTTTCAAAATTATCACTTGACAAAAAACAGTTTGGGCATAGTAAGCAATCAAGTATA
AGAAGTTCAGAAGATTTCCAGTTAAACAGTTTCAATAATCCTCCAAGACAATATCAGAAA
ATAATGAAGAGGCTCATTAAAAGATATGTATTACAAGCCCAGATAGATAAGGAGAGTGAC
GAAGTGAATGAAGGGGAACTGAAGGAAATTAAACAGGACATCTCAAGTCTCCGCTACGAA
CTCCTTGAAGAAAAAACTCAGAATTCAGACGACCTGGCAGAACTTATTAGAAAACTTGGG
GAGAAATTATCAATGGAACCAAATCAAGAGGAAAGCAATAGATAA---
>XM_004870805.2 PREDICTED: Heterocephalus glaber transient receptor potential cation channel subfamily C member 6 (Trpc6), mRNA
GAATGGAAATTTGCAAGGGCCAAACTTTGGTTTTCCTACTTCGAGGAGGGGAGAACACTT
CCTGTTCCCTTCAACCTGATGCCAAGCCCAAAGTCACTGTTGTATCTCTTACTGAAATTT
AAAAAGTGGATTTCTGAGCTGTTCCAGGGTCAT---AAAAAAGGTTTCCAA------GAG
GATGCAGAGATGAATAAGAGAAATGAAGAAAAGAAATTTGGAATTTTGGGAAGTCACGAA
GACCTTTCAAAGTTATCACTTGACAAAAACCAGCTTGGGCAAAACAAACAATCAAGCATA
AGAAGCTCAGAAGATTTCCATTTAAATAGTTTCAGTAATCCTCCAAGACAATATCAGAAA
ATAATGAAAAGGCTCATTAAAAGATATGTACTGCAAGCCCAGATAGATAAAGAGAGTGAC
GAGGTTAACGAAGGGGAACTGAAGGAAATTAAGCAGGACATCTCCAGTCTCCGCTACGAA
CTCCTAGAAGAAAAATCTCAGAATACAGAAGACCTAGCAGAGCTTATTAGAAAACTTGGA
GAGAAATTATCCTCAGAACCAAAGCAAGAAGAAAACAATAGATAA---
>XM_054592541.1 PREDICTED: Pteronotus mesoamericanus transient receptor potential cation channel subfamily C member 6 (TRPC6), mRNA
GAATGGAAATTTGCAAGGGCCAAACTTTGGTTTTCATACTTTGAGGAAGGAAGAACTCTT
CCTGTTCCCTTCAACCTGGTGCCAAGTCCAAAGTCTCTGTTCTATCTCCTACTGAAGCTA
AAAAAATGGATTTCTGAGCTGTTCCAGGGTCAT---AAAAAAGGTTTCCAA------GAG
GATGCAGAGATGAACAAGAGAAACAAAGAAAAGAAATTTGGAATTTTGGGAAGTCATGAA
GACCTTTCAAAATCATCACTTGACAGAAAACAGCTTGGGCACAATAAACAATCAAGTATA
AGAAGCTCAGAAGATTTCCAGTTAAATAGTTTTAATAATCCTCCAAGACAATATCAGAAA
ATAATGAAGAGGCTCATTAAAAGATATGTCCTAAAAGCTCAGATGGATAAGGAAAGTGAT
GAAGTGAATGAAGGGGAACTGAAGGAAATTAAACAGGACATCTCAAGTCTCCGCTATGAA
CTCCTGGAAGAAAAAACTCAGAATTCAGAAGATCTAGCAGAACTTATTAGAAAACTTGGG
GAGAAATTATCAATGGAACCAAATCAAGAGGAAAGCAATAGATAA---
>XM_035008769.1 PREDICTED: Mirounga leonina transient receptor potential cation channel subfamily C member 6 (TRPC6), transcript variant X3, mRNA
GAATGGAAATTTGCAAGGGCCAAACTTTGGTTTTCCTACTTTGAGGAGGGAAGAACTCTA
CCTGTTCCTTTCAACCTGGTGCCAAGTCCAAAGTCCCTGTTTTATCTCTTACTGAGACTT
AAAAAATGGATTTCTGAGATGTTCCAGGGCCAT---AAGAAAGGTTTCCAG------GAG
GATGCAGAGATGAACAAGAGAAATGAAGAAAAGAAATTCGGAATTTTGGGAAGTCACGAA
GACCTTTCAAAATTACCACTTGACAAAAAACAGCTTGGGCATAGTAAACAATCAAGTGTG
AGGAGCTCAGAAGATTTCCAGTTAAACAGTTTCAATAATCCTCCCAGACAATATCAGAAA
ATTATGAAGAGGCTCATTAAAAGATACGTACTACAAGCCCAGGTAGATAGAGAGAGTGAC
GAAGTGAATGAAGGGGAACTGAAGGAAATTAAACAGGACATCTCAAGCCTCCGCTATGAA
CTCCTTGAAGAGAAAACTCAGAATTCAGAAGACCTAGCAGAACTTATTAGAAAACTTGAG
GAGAAATTATCAGTGGAACCAAATCAAGAGGAAAGCAATAGCTAA---
>XM_061143543.1 PREDICTED: Dama dama transient receptor potential cation channel subfamily C member 6 (TRPC6), mRNA
GAATGGAAATTTGCAAGGGCCAAACTTTGGTTTTCTTACTTTGAGGAGGGAAGAACTCTT
CCTGTTCCCTTCAACCTGGTGCCAAGTCCAAAGTCCCTGTTTTATCTTTTACTGAGGCTT
AAAAAATGGATTTCTGAATTGTTCCAGGGCCAT---AAAAAAGGTTTCCAGGAGCAGGAG
GATGCAGAAATGAACAAGAGAAATGAAGGAAAGAAATTTGGAATTTTGGGAAGTCATGAA
GACCTTTCAAAATTATCACTTGACAGAAAACAGTTTGCACATAGTAAACAATCAAGTATA
AGGAGCTCAGAAGATTTCCAGTTAAACAGTTTCACTAATCCTCCAAGACAATATCAGAAA
ATAATGAAGAGGCTCATTAAAAGATATGTATTGCAAGCCCAGATAGACAAGGAGAGTGAC
GAAGTGAACGAAGGGGAACTGAAAGAAATTAAACAAGACATCTCAAGCCTCCGCTATGAA
CTTCTTGAAGAAAAAACTCAGAATTCAGAAGACCTGGCAGAACTTATTAGAAAACTTGGG
GAGAAATTATCAGTGGAGTCAAATCAAGAGGAAAGCAATAGATAA---
>XM_040257870.1 PREDICTED: Oryx dammah transient receptor potential cation channel subfamily C member 6 (TRPC6), mRNA
GAATGGAAATTCGCAAGGGCCAAACTTTGGTTTTCTTACTTTGAGGAGGGAAGAACTCTT
CCTGTTCCCTTCAACCTGGTGCCAAGTCCAAAGTCCCTGTTTTATCTCTTATTGAGGCTT
AAGAAATGGATTTCTGAATTGTTCCAGGGCCAT---AAAAAAGGTTTCCAG------GAG
GATGCAGAAATGAACAAGAGAAATGAAGGAAAGAAATTTGGAATTTTGGGAAGTCATGAA
GACCTTTCAAAATTATCACTTGACAGAAAACAGTTTGCACATAGTAAACAATCAAGTATA
AGGAGCTCAGAAGATTTCCAGTTAAACAGTTTCACTAATCCTCCAAGACAATATCAGAAA
ATAATGAAGAGGCTCATTAAAAGATATGTATTACAAGCCCAGATAGACAAGGAGAGTGAC
GAAGTGAATGAAGGGGAACTGAAGGAAATTAAACAAGACATCTCAAGTCTCCGCTATGAA
CTCCTTGAAGAAAAAACTCAGAATTCAGAAGACCTGGCAGAACTTATTAGAAAACTTGGG
GAGAAATTATCAATGGAGCCAAATCAAGAGGAAAGCAATAGATAG---
>XM_022513178.1 PREDICTED: Enhydra lutris kenyoni transient receptor potential cation channel subfamily C member 6 (LOC111153888), transcript variant X2, mRNA
GAATGGAAGTTTGCAAGGGCCAAACTTTGGTTTTCCTACTTTGAGGAGGGAAGAACTCTA
CCTGTTCCTTTCAACCTGGTGCCAAGTCCAAAGTCCCTGTTTTATCTCTTACTGAGACTT
AAAAAATGGATTTCTGAGATGTTCCAGGGCCGT---AAGGAAGGTTTCCAG------GAG
GATGCGGAAATGAACAAGAGGAATGAAGAAAAGAAATTTGGGATTTTGGGAAGTCATGAA
GACCTTTCAAAATTACCATTGGACAAAAAACAGCTTGGGCATAGTAAGCAATCGAGTGTG
CGGAGCTCGGAAGATTTCCAGCTGAACAGTTTCAGCGACCCTCCCAGGCAGTATCAGAAA
ATCATGAAGAGGCTCATTAAAAGATATGTGCTACAAGCCCAGGTCGATAAGGAGAGTGAC
GAAGTGAACGAAGGGGAACTGAAGGAAATTAAACAGGACATCTCAAGCCTCCGCTATGAA
CTCCTTGAAGAAAAGTCTCAGAATTCAGAAGACCTAGCAGAACTTATTAGAAAACTTGAG
GAGAAATTATCAATGGAACCAAATCAAGAGGAAAGCAATAGATAA---
>XM_053925728.1 PREDICTED: Desmodus rotundus transient receptor potential cation channel subfamily C member 6 (TRPC6), transcript variant X3, mRNA
GAATGGAAATTTGCAAGGGCCAAACTTTGGTTTTCATACTTTGAGGAAGGAAGAACTCTT
CCTGTTCCATTCAACCTGGTGCCAAGTCCAAAGTCCCTGTTCTATCTCATACTGAAGCTT
AAAAAATGGATTTCTGAGCTGTTCCAGGGTCAT---AAGAAAGGTTTCCAG------GAG
GATGCAGAGATGAACAAGAGAAATGAAGAAAAGAAGTTTGGAATTTTGGGAAGTCATGAA
GACCTTTCAAAATTATCACTTGACAGAAAACAGCTTGGACATAGTAAACAATCAAGTATA
AGAAGCTCAGAAGATTTCCAGTTAAATAGTTTCAATAATCCTCCAAGACAATATCAGAAA
ATAATGAAGAGGCTTATTAAAAGATATGTCCTAAAAGCCCAGATGGATAAGGAAAGTGAC
GAAGTGAACGAAGGGGAACTGAAGGAAATTAAACAGGACATCTCAAGTCTCCGCTATGAA
CTCTTGGAAGAAAAAACTCAGAATTCAGAAGATCTAGCAGAACTTATTAGAAAACTTGGG
GAGAAATTATCAATGGAACCAAATCAAGAGGAAAGCAACAGATAA---
>XM_037156998.2 PREDICTED: Artibeus jamaicensis transient receptor potential cation channel subfamily C member 6 (TRPC6), mRNA
GAGTGGAAATTTGCAAGGGCCAAGCTTTGGTTTTCATACTTCGAGGAGGGAAGAACTCTT
CCTGTTCCCTTCAACCTGGTGCCAAGTCCAAAGTCCCTGTTCTATGTCATACTGAAGCTT
AAGAAGTGGATTTCTGAGCTGTTCCAGGGCCAT---AAAAAAGGTTTCCAG------GAG
GATGCAGAGATGAACAAGAGAAATGAAGAAAAGAAATTTAGAATTTTGGGGAGTCACGAA
GACCTTTCAAAATCATCACTTGACAGAAAACAGCCTGGGCATAGTAAACAATCAAGCATA
AGAAGCTCAGAAGATTTCCAGTTAAATAGTTTCAATAATCCTCCAAGACAATATCAGAAA
ATAATGAAGAGGCTTATTAAAAGATATGTCCTAAAAGCCCAGATGGATAAGGAAAGTGAC
GAAGTGAATGAAGGGGAACTGAAGGAAATTAAACAGGACATCTCAAGTCTCCGCTATGAA
CTCTTGGAAGAAAAAACTCAGAATTCAGAAGATCTAGCAGAACTTATTAGAAAACTTGGG
GAGAAATTATCAATGGAACCAAATCAAGAGGAAAGCAACAGATAA---
>XM_027579667.2 PREDICTED: Zalophus californianus transient receptor potential cation channel subfamily C member 6 (TRPC6), mRNA
GAATGGAAATTTGCAAGGGCCAAACTTTGGTTTTCCTACTTTGAGGAGGGAAGAACTCTA
CCTGTTCCTTTCAACCTGGTGCCAAGTCCAAAGTCCCTGTTTTATCTCTTACTGAGACTT
AAAAAATGGATTTCTGAGATGTTCCAGGGCCAT---AAGAAAAGTTTCCAG------GAG
GATGCAGAGATGAACAAGAGAAATGAAGAAAAGAAATTTGGAATTTTGGGAAGTCACGAA
GACCTTTCAAAATTACCACTTGACAAAAAACAGCTTGGGCATAGTAAACAATCAAGTGTG
AGGAGCTCAGAAGATTTCCAGTTAAACAGTTTAAATAATCCTCCCAGACAATATCAGAAA
ATTATGAAGAGGCTCATTAAAAGATACGTACTACAAGCCCAGGTAGATAAAGAGAGTGAC
GAAGTGAATGAAGGGGAACTGAAGGAAATTAAACAGGACATCTCAAGCCTCCGCTATGAA
CTCCTTGAAGAAAAAACTCAGAATTCAGAAGACCTAGCAGAACTTATTAGAAAACTTGAG
GAGAAATTATCAATGGAACCAAATCAAGAGGAAAGCAATAGATAA---
>XM_036028665.1 PREDICTED: Phyllostomus discolor transient receptor potential cation channel subfamily C member 6 (TRPC6), transcript variant X2, mRNA
GAATGGAAATTTGCAAGGGCCAAACTTTGGTTTTCATACTTCGAGGAGGGAAGAACTCTT
CCTGTTCCCTTCAACCTGGTGCCAAGTCCAAAGTCCCTGTTCTATCTCATACTGAAGCTT
AAAAAATGGACTTCTGAGCTGTTCCGGGGTCAT---AAAAAAGGTTTCCAG------GAG
GATGCAGAGATGAACAAGAGAAATGAAGAAAAGAAATTTGGAATTCTGGGAAGTCAGGAA
GACCTTTCAAAATTATCATTTGACAGAAAACAGCTTGGGCATAGTAAACAATCAAGTATA
AGAAGCTCAGAAGATTTCCAGTTAAATAGTTTCAATAATCCTCCAAGACAATATCAGAAA
ATAATGAAGAGGCTTATTAAAAGATATGTCCTAAAAGCCCAGATGGATAAGGAAAGTGAC
GAAGTGAATGAAGGGGAACTGAAGGAAATTAAACAGGACATCTCAAGTCTCCGCTATGAA
CTCTTGGAAGAAAAAACTCAGAATTCAGAAGATCTAGCAGAACTTATTAGAAAACTTGGG
GAGAAATTATCAATGGAGCCAAACCAAGAGGAAAGCAACAGATAA---
>XM_044260167.1 PREDICTED: Neovison vison transient receptor potential cation channel subfamily C member 6 (TRPC6), mRNA
GAATGGAAGTTTGCAAGGGCCAAGCTTTGGTTTTCCTACTTTGAGGAGGGAAGAACTCTA
CCTGTTCCTTTCAACCTGGTGCCAAGTCCAAAGTCCCTGTTTTATCTCTTACTGAGACTT
AAAAAATGGATTTCTGAGAGGTTCCAGGGCCGT---AAGAAAGGTTTCCAG------GAG
GATGCGGAGATGAACAAGAGGAATGAAGAAAAGAAATTTGGGATTTTGGGAAGTCACGAA
GACCTTTCAAAATTACCACTGGACAAAAAACAGCTTGGGCATAGTAAGCAATCAAGTGTG
CGGAGCTCGGAAGATTTCCAGCTGAACAGTTTCAGCAGCCCTCCCAGGCAGTATCAGAAA
ATTATGAAGAGGCTCATTAAAAGATACGTGCTACAAGCCCAGGTCGATAAGGAGAGTGAC
GAAGTGAACGAAGGGGAACTGAAGGAAATTAAGCAGGACATCTCAAGCCTCCGCTATGAA
CTCCTTGAAGAAAAGACTCAGAATTCAGAAGACCTAGCAGAACTTATTAGAAAACTTGAG
GAGAAATTGTCAATGGAACCAAATCAAGAGGAAAGCAATAGATAA---
>XM_029915211.1 PREDICTED: Suricata suricatta transient receptor potential cation channel subfamily C member 6 (TRPC6), mRNA
GAGTGGAAATTTGCAAGGGCCAAACTTTGGTTTTCCTACTTTGAAGAGGGAAGAACCTTA
CCTGTTCCCTTCAACCTGGTGCCAAGTCCAAAGTCCCTGTTTTATCTCTTAGCGAGGCTT
AAAAAATGGATTTCCGAGATGTTCCAGGCCCAT---AAAAAAGGTTCCCAG------GAG
GATGCAGAGATGAACAAGAGAAATGAAGAAAAGAAATTTGGAATTTTGGGAAGTCATGAA
GACCTTTCAAAATTATCACTTGACAAAAAACAGCTTGGGCATAGTAAACAATCAAGTGTA
AGGAGCTCAGAAGATTTCCAGTTAAGTAGTTTCAATAATCCTCCAGGAAAGTATCAGAAA
ATTATGAAGAGGCTCATTAAAAGATACGTCCTACAAGCCCAGATAGATCGGGAGAGTGAT
GATGTGAACGAAGGGGAACTGAAGGAAATTAAACAGGACATCTCAAGCCTCCGCTATGAA
CTCCTTGAAGAGAAAACTCAGAATTCAGAAGACCTAGCAGAACTTATTAGAAAACTTGGG
GAGAAATTATCAATGGAACCAAAGCAAGAGGAAGTCAATAGATAA---
>XM_047517225.1 PREDICTED: Sciurus carolinensis transient receptor potential cation channel subfamily C member 6 (Trpc6), transcript variant X2, mRNA
GAGTGGAAATTTGCAAGGGCCAAACTTTGGTTTTCCTACTTTGAGGAGGGGAGAACACTT
CCTGTTCCCTTCAACCTGGTACCAAGTCCAAAGTCCCTGTTTTATCTCTTACTGAAGTTT
AAAAAATGGATTTCTGAGCTGTTCCAAGGTCAT---AAAAAAGGATTTCAA------GAG
GATACAGAGATGAACAAGAGAAATGAAGAAAAGAAATTTGGAATTTTGGGAAGTCATGAA
GACCTTTCAAAATTATCACTTGACAAAAAACAGCTTGGACACAACAAACAATCAAGTATA
AGGAGTTCTGAGGATTTCCATTTAAATAGTTTCAATAATCCTCCAAGACAATATCAGAAA
ATAATGAAGAGGCTCATTAAAAGATATGTGCTGCAAGCCCAGATCGATAAGGAAAGTGAT
GAAGTTAACGAAGGGGAACTGAAGGAAATTAAGCAGGACATCTCAAGTCTCCGTTATGAA
CTTCTTGAAGAAAAATCTCAGAATATGGAAGACCTAGCCGAACTTATTAGAAAACTTGGG
GAGAAATTATCTTTGGAGTCAAATCAAGAGGAAAGCAATAGATAA---
>XM_011369417.2 PREDICTED: Pteropus vampyrus transient receptor potential cation channel subfamily C member 6 (TRPC6), transcript variant X1, mRNA
GAATGGAAATTTGCAAGGGCCAAACTTTGGTTTTCCTACTTTGAAGAGGGAAGAACTCTT
CCAGTTCCCTTCAACCTGGTGCCAAGTCCAAAATCCCTGTTTTATCTCTTACTGAGGCTT
AAAAAGTGGATTTCTGAACTGTTCCAGGGTCAT---AAAAAAGGTTTCCAG------GAG
GATGCAGAGATGAACAAGAGAAATGAAGAAAAGAAATTTGGAATTTGGAGAAGTCGTGAA
GACCTTTCAAAATTATCACTTGACAAAAAACAGCTTGGGCATAGTAAACAATCAAGTATA
AGGAGCTCAGAAGATTTCCAATTAAATAGTTTCAATAATCCTCCAAGACAGTATCAGAAA
ATAATGAAGAGGCTTATTAAAAGATATGTACTAAAAGCCCAGATTGATAAGGAGAGTGAT
GAAGTGAACGAAGGGGAACTGAAGGAAATTAAACAGGACATCTCAAGTCTCCGCTATGAA
CTTCTAGAAGAAAAAACTCAGAATTCAGAAGATCTAGCAGAACTTATTAGAAAACTTGGG
GAGAAATTATCAATGGAACCAAATCAAGAAGAAAGCAATAGATAA---
>XM_033118957.1 PREDICTED: Rhinolophus ferrumequinum transient receptor potential cation channel subfamily C member 6 (TRPC6), transcript variant X1, mRNA
GAATGGAAATTTGCAAGGGCCAAACTTTGGTTTTCCTACTTTGAGGAGGGAAGAACTCTT
CCTGTTCCCTTCAACCTGCTGCCAAGTCCAAAGTCCCTGTTTTATCTCTTACTGAGGCTT
AAAAAATGGATTTCTGAGCTGTTCCAACGTCAT---AAAAAAGGTTTCCAG------GAG
GATGCAGAGATGAACAAGAGAAATGAAGAAAAGAAATTTGGAATGTTGGAAAGTCATGAA
GACCTTTCAAAATTATCACTTGATAAAAAACAGCTTGGGCATAGTAAACAATCAAGTATA
AGGAGCTCAGAAGATTTTCAATTAAATAGTTTCAATAATCCTCCAAAACAGTATCAGAAA
ATAATGAAGAGGCTTATTAAAAGATATGTACTAAAAGCCCAGATTGATAAGGAGAGTGAC
GAAGTGAACGAAGGGGAACTAAAGGAAATTAAACAGGACATCTCAAGTCTCCGCTATGAA
CTCCTAGAAGAAAAAACTCAAAATTCAGAAGATCTAGCAGAACTTATCAGAAAACTTGGG
GAGAAATTGTCAATGGAAACAAATCAAAAGGAAAGCAATAGATAA---
>XM_039216535.1 PREDICTED: Hyaena hyaena transient receptor potential cation channel subfamily C member 6 (TRPC6), partial mRNA
GAGTGGAAATTTGCAAGGGCCAAACTTTGGTTTTCCTACTTTGAAGAGGGAAGAACATTA
CCTGTTCCCTTCAACCTGGTGCCAAGTCCAAAGTCCCTGTTTTATCTCTTACTGAGGCTT
AAAAAATTGATTTCGGAGATGTCCCAGGCCCAT---AAAAAAGGTTTCCAG------GAG
GATGCAGAGATGAACAAGAGAAATGAAGAAAAGAAATTTGGAATTTGGGGAAGTCATGAA
GACCTTTCAAAATTATCACTTGACAAAAAGCAGCTTGGGCATAGTAAACAATCAAGTATA
AGGAGCTCAGAAGATTTCCAGTTAAATAGTTTCAGTAATCCTCCAGGAAAGTATCAGAAA
ATTATGAAGAGGCTCATTAAAAGATACGTCCTACAAGCCCAGATAGATCGGGAGAGTGAC
GATGTGAATGAAGGGGAACTGAAGGAAATTAAACAGGACATCTCAAGCCTCCGCTATGAA
CTCCTTGAAGAGAAAACTCAGAATTCGGAAGACCTAGCAGAACTTATTAGAAAACTTGGG
GAGAAATTATCAGTGGAACCAAAGCAAGAGGAAGGCAATAGATAA---
>XM_016206686.1 PREDICTED: Miniopterus natalensis transient receptor potential cation channel subfamily C member 6 (TRPC6), mRNA
GAATGGAAATTTGCAAGGGCCAAACTTTGGTTTTCCTACTTTGAGGAGGGAAGAACTCTT
CCTGTTCCCTTCAACCTGGTGCCAAGTCCAAAGTCCCTGTTTTATGTCTTGCTGAAGCTT
AAAAAATGGATTTCTGAGCTGTTCCAGGGTCAT---AAGAAAGGTTTCCAG------GAG
GATGCAGAGATGAACAAGAGAAACGAAGAAAAGAAGTTTGGAATTTTGGGAAGCCACGAA
GACCTTCCAAAATTATCACTGGACAGAAAACAGCTTGGGCAGAGTAAAGAATCAAGCATA
AGAAGCTCAGAAGATTTCCAGTTAAACAGTTTCAATAATCCTCCAAGACAGTATCAGAAA
ATAATGAAGAGGCTCATTAAAAGATATGTACTAAAGGCCCAGATCGATAAGGAAGGTGAC
GAAGTGAATGAAGGGGAACTGAAGGAAATTAAACAGGACATCTCAAGTCTCCGCTATGAA
CTCCTGGAAGAAAAAACTCAGAATTCAGAAGATCTAGCAGAACTTATTAGAAAACTTGGG
GAGAAATTACCAGTGGAACCAAATCAAGGGGAAAGCAATAGATAA---
>XM_045482600.1 PREDICTED: Leopardus geoffroyi transient receptor potential cation channel subfamily C member 6 (TRPC6), transcript variant X4, mRNA
GAGTGGAAATTTGCAAGGGCCAAACTTTGGTTTTCCTACTTTGAAGAGGGGAGAACATTA
CCTGTTCCCTTCAACCTGGTGCCAAGTCCAAAGTCCCTGTTTTATCTCTTACTGAGGCTT
AAAAAATGGATTTCTGAGATGTTCCAGGCCCAT---AAAAAAGGTTTCCAG------GAG
GATGCAGAGATGAACAAGAGAAATGAAGAAAAGAAATTTGGAATTTGGGGAAGTCATGAA
GACCTTTCAAAATTATCACTTGACAAAAAACAGCTTGGGCATAGTAAACAATCAAGTATA
AGGAGCTCACAAGATTTCCAGTTAAATAGTTTCAATAATCCTCCAGGAAAGTATCAGAAA
ATTATGAAGAGGCTCATTAAAAGATACGTCTTACAAGCCCAGATAGATCGGGAGAGTGAC
GACGTGAATGAAGGGGAACTGAAGGAAATTAAACAGGACATCTCAAGCCTCCGCTATGAG
CTCCTTGAAGAGAAAACTCAGAATTCAGAAGACCTCGCAGAACTTATTAGAAAACTTGGG
GAGAAATTATCAACGGAACCAAAGCAAGAGGAAGGCAATAGATAG---
>XM_029543160.1 PREDICTED: Mus pahari transient receptor potential cation channel subfamily C member 6 (Trpc6), transcript variant X2, mRNA
GAGTGGAAGTTTGCAAGGGCCAAATTGTGGTTTTCCTACTTTGAGGAGGGAAGGACACTT
CCTGTCCCCTTCAATCTTGTGCCAAGTCCAAAATCCCTGCTTTATCTCCTATTGAAATTT
AAGAAATGGATGTCTGAGCTCATCCAGGGTCAT---AAGCAAGGCTTCCAA------GAA
GATGCAGAGATGAACAAGAGAAATGAAGAAAAGAAATTTGGAATTTTGGGAAGTCACGAA
GACCTTTCAAAATTTTCACTTGACCAAAATCAGTTGGCACACAACAAACAATCAAGTACA
AGGAGTTCAGAAGATTATCGTTTAAATAGTTTCAGTAACCCTCCAAGACAATATCAGAAA
ATCATGAAGAGACTCATTAAAAGATACGTATTGCAGGCCCAGATTGATAAGGAGAGCGAC
GAGGTGAATGAAGGGGAATTGAAGGAAATTAAGCAAGACATCTCAAGTCTCCGTTACGAA
CTCCTTGAAGAAAAATCACAGAACACAGAAGACCTAGCAGAGCTCATTAGAAAACTTGGG
GAGAGACTGTCTTTAGAGCCAGAGCTGGAGGAAAGCCACAGATAG---
>XM_035444380.1 PREDICTED: Cricetulus griseus transient receptor potential cation channel subfamily C member 6 (Trpc6), transcript variant X2, mRNA
GAGTGGAAGTTTGCAAGGGCCAAATTGTGGTTTTCCTACTTTGAGGAGGGAAGAACACTT
CCTGTGCCCTTCAATCTTGTGCCAAGTCCAAAGTCCTTGCTCTATCTCCTATTGAAATTT
AAGAAATGGATGTCTGAGATGGTCCAGGGACAT---AAGAAAGGCTTCCAT------GAA
GATGCAGAGATGAACAAGAGAAACGAAGAAAAGAAATTTGGAATTTTGGGAAGTCGTGAA
GACCTTTCAAAATTTCCACTTGACAAAAATCAGCTGGCACAC---AAACAGTCAAGTATA
AGGAGCTCAGAAGACTTCCACTTAAATAGTTTCAGTAGCCCTCCAAGACAATATCAGAAA
ATTATGAAAAGACTCATTAAAAGATATGTACTGCAGGCCCAAATCGATAAGGAGAGTGAT
GAAGTGAACGAAGGGGAACTGAAGGAAATCAAACAGGACATCTCAAGTCTCCGTTACGAG
CTTCTGGAAGAAAAGTCTCAGAATACAGAAGATCTAGCAGAACTTATTCGAAAACTTGGA
GAGAGATTGTCCTTAGGACCCAAAGAGGAGGAAAGCCACAGATAA---
>XM_041657208.1 PREDICTED: Microtus oregoni transient receptor potential cation channel subfamily C member 6 (Trpc6), transcript variant X4, mRNA
GAGTGGAAGTTTGCAAGGGCCAAACTGTGGTTTTCCTACTTTGAGGAGGGAAGAACACTT
CCTGTCCCCTTCAATCTTGTGCCAAGTCCAAAGTCCTTGCTCTATCTCCTCTTGAAATTT
AAGAAATGGATGTCTGACCTGGTCCAGGGTCAT---AAGAAAGGCTTCCAA------GAA
GATGCAGAGATGAACAAGAGAAATGAAGAAAAGAAGTTTGGAATTTTGGGAAGTCATGAA
GACCTTTCAAAATTTTCACTTGACAAAAATCAGCTGTCACAC---AAACAGTCAAGTATA
AGGAGCTCAGAAGACTTCCATTTAAATAGCTTCAGTAGTCCTCCAAGACAATATCAGAAA
ATCATGAAAAGACTCATTAAAAGATATGTATTGCAGGCCCAAATTGATAAGGAGAGCGAT
GAGGTGAATGAAGGGGAACTGAAGGAAATCAAGCAGGACATCTCAAGTCTCCGTTATGAA
CTCCTTGAAGAAAAATCTCAGAACACCGAAGACTTAGCAGAACTTGTTCGGAAACTCGGG
GAGAGATTGTCCTTACAGTCAAAAGCGGAGGAAAGCCACAGATAA---
>XM_059267216.1 PREDICTED: Peromyscus eremicus transient receptor potential cation channel subfamily C member 6 (Trpc6), mRNA
GAGTGGAAGTTTGCAAGGGCCAAATTATGGTTTTCCTATTTTGAGGAGGGAAGAACACTT
CCAGTCCCCTTCAATCTTGTGCCAAGTCCAAAGTCCCTGCTCTATCTCCTATTGAAATTT
AAGAAATGGATGTCTGACCTGGTCCAGGGTCAT---AAGAAAGGCTTCCAA------GAA
GATGCAGAGATGAACAAGAGAAACGAAGAAAAGAAATTTGGAATTTTGGGAAGTCATGAA
GACCTTTCAAAATTTTCACTTGACAAAAATCAGCTGGCACAG---AAACAGTCAAGCATA
AGGAGCTCGGAAGACTTCCGTTTAAACAGCTTCAGTAGTCCTCCAAGGCAATACCAGAAA
ATCATGAAAAGACTCATTAAAAGATATGTATTGCAGGCTCAGATTGATAAGGAGAGTGAT
GAAGTGAATGAAGGGGAACTGAAGGAGATCAAGCAGGACATCTCAAGTCTCCGTTATGAA
CTCCTTGAAGAAAAATCTCAGAACACAGAAGACCTAGCAGAACTTATTCGAAAACTGGGG
GAGAGATTGTCCTTAGAGGCCAAACAGGAGGAAAGTCACAGATAA---
>XM_031344720.1 PREDICTED: Mastomys coucha transient receptor potential cation channel subfamily C member 6 (Trpc6), transcript variant X2, mRNA
GAGTGGAAGTTTGCAAGGGCCAAATTGTGGTTTTCTTACTTTGAGGAGGGAAGAACACTT
CCTGTCCCCTTCAATCTTGTGCCAAGTCCAAAGTCCCTGCTTTATCTCCTATTGAAATTT
AAGAAATGGATATCTGAGCTCATCCAGGGTCAT---AAGAAAGGCTTCCAA------GAA
GATGCAGAGATGAACAAGAGAAATGAAGAAAGGAAGTTTGGAATTTTGGGAAGTCACGAA
GACCTTTCAAAATTTTCACTTGACAAAAATCAGCTGGCACACAACAAACAGTCAAGTACA
AGGAGCTCGGAAGATTTTCGTTTAAATAGTTTCAGTAACCCTCCAAGACAATATCAGAAA
ATCATGAAGAGACTCATTAAAAGATATGTGTTGCAGGCCCAGATTGATAAGGAGAGCGAT
GAGGTGAATGAAGGGGAACTGAAGGAAATTAAGCAAGATATTTCAAGTCTCCGTTACGAA
CTCCTTGAAGAAAAATCACAGAACACAGAAGACCTAGCAGAACTCATTAGAAAACTCGGG
GAGAGACTGTCTTTAGAGCCGAAACTGGAGGAGAGCCACAGATAA---
>XM_040734751.1 PREDICTED: Mesocricetus auratus transient receptor potential cation channel subfamily C member 6 (Trpc6), transcript variant X2, mRNA
GAATGGAAATTTGCAAGGGCCAAATTGTGGTTCTCCTATTTTGAGGAGGGAAGAACACTT
CCGGTACCCTTCAATCTTGTGCCAAGTCCAAAGTCCTTGCTTTATCTCCTGTTGAAATTT
AAGAAATGGATGTCTGAACTGTTCCAGGGTCAT---AAGAAAGGCTTCCAT------GAA
GATGCAGAGATGAACAAGAGAAATGAAGAAAAGAAATTTGGAATTTTGGGAAGTCATGAA
GACCTTTCAAAATTTCCACTTGACAAAAATCAGCTGGCACAA---AAACAGTCAAGTATA
AGGAGCTCAGAAGACTTCCATTTAAATAGTTTCAGTAGCCCTCCAAGACAATACCAGAAA
ATCATGAAAAGACTCATTAAAAGATACGTGCTGCAGGCCCAAATCGACAAGGAGAGTGAT
GAAGTGAATGAAGGGGAGCTGAAGGAAATCAAGCAGGACATCTCAAGTCTCCGTTACGAG
CTCCTGGAAGAAAAGTCTCAGAACACCGAAGATCTAGCAGAACTTATTCGAAAACTCGGG
GAGAGATTGTCCTTAGGGCCAAAAGAGGAAGAAAGCCACAGATAA---
>XM_048433360.1 PREDICTED: Myodes glareolus transient receptor potential cation channel subfamily C member 6 (Trpc6), transcript variant X3, mRNA
GAGTGGAAGTTTGCAAGGGCCAAACTATGGTTTTCCTACTTTGAGGAGGGAAGAACACTT
CCTGTCCCCTTCAATCTTGTGCCAAGTCCAAAGTCCTTGCTCTATCTCCTTTTGAAATTT
AAGAAATGGATGTCTGACCTGGTCCAGGGTCAT---AAGAAAGGCTTCAAA------GAA
GATGCAGAGATGAACAAGAGAAATGAAGAAAAGAAATTTGGAATTTTGGGAAGTCATGAA
GACCTTTCAAAATTTTCGCTTGACAAAAATCAGCTGTCACAC---AAACAGTCAAGTATA
AGGAGCTCGGAAGACTTCCATTTAAATAGCTTCAGTAGTCCTCCAAGACAATATCAGAAA
ATCATGAAAAGACTCATTAAAAGATATGTATTGCAGGCCCAAATTGATAAGGAGAGCGAT
GAGGTGAATGAAGGGGAACTGAAGGAAATCAAGCAGGACATCTCAAGTCTCCGTTATGAA
CTCCTTGAAGAAAAATCTCAGAACACAGAAGACTTAGCAGAACTTGTTCGAAAACTCGGA
GAGAGATTGTCCTTACAGTCAAAAGAGGAGGGAAGCCACAGATAA---
>XM_034491609.1 PREDICTED: Arvicanthis niloticus transient receptor potential cation channel subfamily C member 6 (Trpc6), mRNA
GAGTGGAAGTTTGCAAGGGCCAAATTGTGGTTTTCCTACTTTGAGGAGGGAAGAACACTT
CCTGTCCCGTTCAATCTTGTGCCAAGTCCAAAGTCCCTGCTTTATCTCCTATTGAAATTT
AAGAAATGGATGTCTGAGCTCATCCGGGGTCAT---AAGAAAGGCTTCCAA------GAA
GATGCAGAGATGAACAAGAGAAATGAAGAAAAGAAATTTGGAATTTTGGGAAGTCACGAA
GACCTTTCAAAATTTTCACTTGACAAAAATCAACTGGCACACAACAAACAGTCAAGTACA
AGGAGCTCGGAAGATTTCCGTTTAAATAGTTTCAGTAACCCTCCAAGACAATATCAGAAA
ATCATGAAGAGACTCATTAAAAGATACGTATTGCAGGCCCAGATCAATAAGGAGAGTGAC
GAAGTGAACGAAGGGGAGCTGAAGGAAATTAAGCAAGACATCTCAAGTCTCCGTTACGAA
CTCCTTGAAGAAAAATCACAGAACACAGAAGACCTAGCAGAACTCATTAGAAAACTTGGG
GAGAGACTGTCTTTAGAGCCAAAACTGGAGGAAAGCCACAGATAA---
>XM_057768607.1 PREDICTED: Chionomys nivalis transient receptor potential cation channel subfamily C member 6 (Trpc6), mRNA
GAATGGAAGTTTGCAAGGGCCAAACTGTGGTTTTCCTACTTTGAGGAGGGAAGAACACTT
CCTGTCCCTTTCAATCTTGTGCCAAGTCCAAAGTCCTTGCTCTATCTCCTCTTGAAATTT
AAGAAATGGATGTCTGACCTGGTCCAGGGTCAC---AAGAAAGGCTTCCAA------GAA
GATACAGAGATGAACAAGAGAAATGAAGAAAAGAAATTTGGAATTTTGGGAAGTCATGAA
GACCTTTCAAAATTTTCATTTGACAAAAATCAGCTGTCACAC---AAACAGTCAAGTATA
AGGAGCTCAGAAGACTTCCATTTAAATAGCTTCAGTAGTCCTCCGAGACAATACCAGAAA
ATCATGAAAAGACTCATTAAAAGATATGTATTACAGGCCCAAATTGATAAGGAGAGCGAT
GAGGTGAATGAAGGGGAGCTGAAGGAAATCAAGCAGGACATCTCAAGTCTCCGTTATGAA
CTCCTTGAAGAAAAATCTCAGAACACCGAAGACTTAGCAGAACTTGTTCGGAAACTCGGG
GAGAGATTGTCCTTACAGTCAAAAGAGGAGGAAAGCCACAGATAA---
>XM_008848672.2 PREDICTED: Nannospalax galili transient receptor potential cation channel subfamily C member 6 (Trpc6), transcript variant X1, mRNA
GAGTGGAAATTTGCAAGGGCCAAACTTTGGTTTTCCTATTTTGAGGAGGGGAGAACTCTT
CCTGTTCCCTTCAACCTGGTGCCAAGTCCAAAGTCCCTGTTTTATCTCTTATTGAAGTTT
AAGAAATGGATTTATGATCTGGTCCAGGGTCGT---AAGAAAGGCTTCCAA------GAG
GATGCAGAGATGAACAAGAGAAATGAAGAAAAGAAATTTGGAATTTTGGGAAGTCATGAA
GACCTTTCAAAATTTTCACTTGACAAAAACCAGCTTGCACACAATAAACAGTCAAGTATA
AGAATCTCAGAAGACTTTCATCTAAATAGTTTCAACAATCCTCCAAGGCAGTATCAGAAA
ATCATGAAGAGACTCATTAAAAGATATGTACTGCAAGCCCAGATCGATAAGGAGAGCGAT
GAAGTGAACGAAGGAGAGCTGAAGGAAATTAAGCAAGACATCTCAAGTCTCCGCTATGAA
CTCCTGGAAGAAAAATCTCAGAACACAGAAGATCTAGCAGAACTTATTAAAAAACTTGGC
GAGAAATTGTCGTTGGAGCCAAAACAAGAGGAAAGCCACAGATAA---
>XM_036194363.1 PREDICTED: Onychomys torridus transient receptor potential cation channel subfamily C member 6 (Trpc6), transcript variant X5, mRNA
GAGTGGAAGTTTGCAAGGGCCAAATTATGGTTTTCCTACTTTGAGGAGGGAAGAACACTT
CCAGTCCCCTTCAATCTTGTGCCAAGTCCAAAGTCCCTGCTCTATCTCCTATTGAAATTT
AAGAAATGGATGTCTGACCTGGTCCAGGGCCAT---AAGAAAGGCTTCGAA------GAA
GATGCAGAGATGAACAAGAGAAATGAAGAAAAGAAATTTGGAATTTTGGGAAGTCATGAA
GACCTTTCAAGATTTTCACTTGACAAAAATCAGCTGGCACAC---AAACAGTCAAGCATA
AGGAGCTCAGAAGACTTCTGTTTAAATAGTTTCAGTAGTCCTCCAAGGCAATACCAGAAA
ATAATGAAAAGACTCATTAAAAGATATGTATTGCAGGCTCAAATTGATAAGGAGAGTGAT
GAAGTGAATGAAGGAGAACTGAAGGAGATCAAGCAGGACATCTCAAGTCTCCGTTATGAA
CTCCTTGAAGAAAAATCTCAGAACACAGAAGACCTTGCAGAACTTATTCGAAAACTGGGG
GAGAGATTGTCCTTAGAGGCCAAACAGGAGGGAAGTCACAGATAA---
>XM_008149196.3 PREDICTED: Eptesicus fuscus transient receptor potential cation channel subfamily C member 6 (TRPC6), transcript variant X1, mRNA
GAATGGAAATTTGCAAGGGCCAAACTTTGGTTTTCCTACTTTGAGGAGGGAAGAACTCTT
CCTGTTCCCTTCAACCTGGTGCCAAGTCCGAAGTCCCTGTTTTATCTCTTACTGAAGCTT
AAGAAATGGATATCTGAGCTGTTCCGGTGTCAT---AAAAAGGGTTTCCAG------GAG
GATACTGAGATGAACAAGAGAAATGAAGAAAAGAAATTTGGGATTTTGGGAAGTCATGAA
GACCTTCCAAAATTATCACTTGACAGAAAACAGCTTGAGCATAGTAAAGAATCAAGTTTA
AGAAGTTCAGAAGATTTCCAGTTAAATAGTTTCAGTAATCCTCCAAGGCAGTATCAGAAA
ATAATGAAGAGGCTCATTAAAAGATATGTTCTGAAAGCCCAGATCGATAAGGAAAGTGAC
GAAGTGAATGAAGGGGAACTGAAGGAAATTAAACAGGACATCTCAAGTCTCCGCTATGAA
CTCCTGGAAGAAAAAACTCAGAATTCAGAAGATCTAGCAGAACTTATTAGAAAACTTGGG
GAGAAATTACCATTGGAACCAAAGCAAGAGGAAAGCAAGAGATAA---
>XM_046014310.1 PREDICTED: Meles meles transient receptor potential cation channel subfamily C member 6 (TRPC6), transcript variant X2, mRNA
GAATGGAAGTTTGCAAGGGCCAAACTTTGGTTTTCCTACTTTGAGGAGGGAAGAACTCTA
CCTGTTCCTTTCAACCTGGTGCCAAGTCCAAAGTCCCTGTTTTATCTCTTACTGAGACTT
AAAAAATGGATTTCTGAGCTGTTCCAGGGCCGT---AAGAAAGGTTTCCAG------GAG
GATGAGGAGATGAACAAGAGGAATGAAGAAAAGAAATTTGGAATTTTGGGAAGTCACGAA
GACCTTTCAAAATTACCGCTGGACAAAAAGCAGCTTGGGCAGAGTAAGCAATCGAGTGTG
CGGAGCTCGGAAGATTTCCAGCTGAACAGTTTCAGTGACCCTCCCAGGCAGTATCAGAAA
ATTATGAAGAGGCTCATTAAAAGATATGTGCTACAAGCCCAGGTAGATAAGGAGAGTGAC
GAAGTGAACGAAGGGGAACTGAAGGAAATTAAACAGGACATCTCAAGCCTCCGCTATGAA
CTCCTTGAAGAAAAGACTCAGAATTCAGAAGACCTAGCAGAACTTATTAGAAAACTTGAG
GAGAAATTATCAATGGAATCAAATCAAGAGGAAAGCAAAAGATAA---
>XM_045577662.1 PREDICTED: Pipistrellus kuhlii transient receptor potential cation channel subfamily C member 6 (TRPC6), transcript variant X3, mRNA
GAATGGAAATTTGCAAGGGCCAAGCTTTGGTTTTCCTACTTTGAGGAGGGAAGGACTCTT
CCTGTTCCCTTCAACCTGGTGCCAAGTCCGAAGTCCCTGTTTTATCTCTTACTGAAGCTT
AAGAAATGGATTTCCAAGCTGTTCCGATGTCAT---AAAAAGGGTTTCCAG------GAG
GATACTGAGATGAACAAGAGAAACGAAGAAAAGAAATTTGAGATTTTGGGAAGTCATGAA
GACCTTCCAAAATTATCACTTGACAGAAAACAGCTTGAGCATAGTAAAGAATCAAGTTTA
AGAAGTTCAGAAGATTTCCAGTTAAATAATTTCAGTAATCCTCCAAGGCAGTATCAGAAA
ATAATGAAGAGGCTCATTAAAAGATATGTTCTGAAAGCCCAGATCGATAAGGAAAGTGAC
GAAGTAAATGAAGGGGAACTGAAGGAAATTAAACAGGACATCTCAAGTCTCCGCTATGAA
CTCCTGGAAGAAAAAACTCAGAATTCAGAAGATCTAGCAGAACTGATTAGAAAACTCGGG
GAGAAATTATCATTGGGACCAAAGCAAGAGGACAGCAAGAGATAA---
>NM_053559.1 Rattus norvegicus transient receptor potential cation channel, subfamily C, member 6 (Trpc6), mRNA
GAGTGGAAGTTTGCAAGGGCCAAATTGTGGTTTTCCTACTTTGAAGAGGGAAGAACACTG
CCTGTCCCCTTCAATCTTGTGCCAAGTCCAAAGTCCCTGCTTTATCTCCTATTGAAATTT
AAGAAATGGATGTCTGAGCTTATCCAGGGTCAT---AAGAAAGGCTTCCAA------GAA
GATGCAGAGATGAACAAGAGAAATGAAGAAAAGAAATTTGGAATTTTGGGAAGTCATGAA
GACCTTTCAAAATTTTCACTTGACAGAAATCAGCTGGCACACAACAAACAATCAAGTACA
AGGAGCTCAGAAGATTTCCATTTAAATAGCTTCAGTAATCCTCCAAGACAGTATCAGAAA
ATCATGAAAAGACTCATTAAAAGATACGTACTGCAGGCCCAGATTGATAAGGAGAGTGAT
GAAGTGAACGAAGGGGAGCTGAAGGAAATTAAGCAGGACATCTCAAGTCTCCGTTATGAA
CTCCTTGAGGAAAAATCACAGAACACAGAGGACCTAGCAGAACTCATTAGAAAGCTTGGG
GAGAGACTGTCTTTAGAGTCGAAACAAGAGGAAAGCCGCAGATAG---
>XM_028763363.1 PREDICTED: Grammomys surdaster transient receptor potential cation channel subfamily C member 6 (Trpc6), transcript variant X3, mRNA
GAGTGGAAGTTTGCAAGGGCCAAATTGTGGTTTTCCTACTTTGAGGAGGGAAGAACACTT
CCTGTCCCCTTCAATCTTGTGCCAAGTCCAAAGTCCCTGCTTTATCTCCTATTGAAATTT
AAGAAATGGATGTCTGAGCTCATCCGGGGTCAT---AAGAAAGGCTTCCAA------GAA
GATGCAGAGATGAACAAGAGAAATGAAGAAAAGAAATTTGGAATTTTGGGAAGTCACGAA
GACCTTTCAAAATTTTCACTTGACAAAAATCAACTGGCACACAACAAACAATCAAGTACA
AGGAGCTCAGAAGATTTCCATTTAAATAGTTTCAATAACCCTCCAAGACAATATCAGAAA
ATCATGAAAAGACTCATTAAAAGATACGTATTGCAGGCCCAGATCGATAAGGAGAGTGAC
GAAGTGAATGAAGGGGAGCTGAAGGAAATTAAGCAAGACATCTCAAGTCTCCGTTACGAA
CTCCTTGAAGAAAAATCACAGAACACAGAAGACCTAGCAGAACTCATTAGAAAACTTGGG
GAGAGACTGTCTTTAGAGCCGAAACTGGAGGAAAGCCGCAGATAA---
>XM_060369249.1 PREDICTED: Meriones unguiculatus transient receptor potential cation channel subfamily C member 6 (Trpc6), transcript variant X2, mRNA
GAGTGGAAGTTTGCAAGGGCCAAACTGTGGTTCTCCTACTTTGAGGAAGGAAGAACGCTT
CCTGTCCCCTTCAATCTCGTGCCAAGTCCAAAGTCCCTGCTTTATCTTCTACTGAAGTTT
AAGAAATGGATGTCTGAACTGGTCCACGGTCAC---AAGAAAGTCTTCCAA------GAA
GACTCAGAGATGAACAAGAGAAACGAAGAAAAGAAATTTGGAATTTTGGGAAGTCATGAA
GACCTTTCAAACCTTTCACTTGACAAAAATCAGTTGGCACACAAGAAACAATCAAGCATA
AGGAGCTCGGAAGATTTCCATTTAAATAGCTTCAGCAACCCTCCACGGCAATATCAGAAA
ATCATGAAGAGACTCATTAAAAGATATGTCTTGCAGGCCCAAATTGATAAGGAGAGTGAT
GAAGTGAACGAAGGGGAACTGAAGGAAATTAAGCAAGACATCTCGAGTCTTCGTTACGAA
CTCCTGGAAGAAAAATCGCAGAACACAGAAGACCTAGCGGAACTTATCAGAAAACTCGGG
GAGAGACTGTCTTTAGAACCGAAACAGGAGGAAAGCCAGAGATAA---
>XM_055615458.1 PREDICTED: Psammomys obesus transient receptor potential cation channel subfamily C member 6 (Trpc6), mRNA
GAGTGGAAGTTTGCAAGGGCCAAACTGTGGTTCTCCTACTTTGAGGAAGGAAGAACGCTT
CCTGTCCCCTTCAATCTCGTGCCAAGTCCAAAGTCCCTGCTTTATCTTCTACTGAAGTTT
AAGAAATGGATGTCTGAGCTGGTCCACGGTCAC---AAGAAAGGCTTCCAA------GAA
GACTCAGAGATGAACAAGAGAAACGAAGAAAAGAAATTTGGAATTTTGGGAAGTCATGAA
GACCTTTCAAACCTTTCACTTGACAAAAATCAGTTGGCACACAAGAAACAATCAAGTATA
AGGAGCTCGGAAGATTTCCATTTAAATAGCTTCAGTAACCCCCCACGACAATATCAGAAA
ATCATGAAGAGACTCATTAAAAGATATGTCTTGCAGGCCCAAATAGATAAGGAGAGTGAT
GAAGTGAACGAAGGGGAACTGAAGGAAATTAAGCAAGACATCTCGAGTCTTCGTTACGAA
CTCCTGGAAGAAAAATCGCAGAACACAGAAGACCTAGCGGAACTTATCAGAAAACTCGGG
GAGAGACTGTCTTTAGAACCGAAACAGGAGGAAAGCCAGAGATAA---
>XM_048344052.1 PREDICTED: Perognathus longimembris pacificus transient receptor potential cation channel subfamily C member 6 (Trpc6), mRNA
GAGTGGAAGTTCGCCAGGGCCAAGCTGTGGTTCTCCTACTTCGAGGAGGGCAGGACGCTG
CCCGTGCCCTTCAACCTGGTGCCCAGCCCCAAGTCCCTCTTCTACCTGCTCGCCAGGCTG
AGGGCCTGGCTCTCCCGGCCGTGCCTGCGGCCC---AAGACCCGCTTCCGG------GAC
GACGCGGAGAGGAGCCAGAGAAAAGAAGAAAAGGAATTTGGAGTTTTGGGAAGTCACGAA
GATCTTTCCAAGCTGTCCCTCGACCAGAAGCAGCTCACGCACAATAAACAACCAAGTATA
AGGAGCTCGGAAGACTTCCACTTAAATAGCCTCAATAATCCTCCAAGACAGTATCAGAAA
ATAATGAAGCGGCTCATCAAAAGATACGTGCTGCAGGCGCAGGTGGATAAGGAGAGCGAC
GAAGTGAATGAAGGGGAGCTGAAGGAGATCAAGCAGGACATCTCCAGCCTCCGCTACGAA
CTCCTGGAAGAAAAATCTCAGCACACGGAAGACCTGGCAGAACTGATTAGGAAGCTCGGG
GAGAAGCTGTCCTTGGAGTCACATCAAGAGGAAAGCAGCAAAAGATAA
>XM_051155900.1 PREDICTED: Acomys russatus transient receptor potential cation channel subfamily C member 6 (Trpc6), mRNA
GAGTGGAAGTTTGCAAGGGCCAAATTGTGGTTTTCCTACTTTGAGGAGGGAAGGACACTT
CCTGTCCCCTTCAATCTGGTGCCGAGCCCAAAGTCCCTGCTTTATCTCCTGTTGAAATTT
AAGAAATGGATGTCTGAGCTGGTCCAGGGTCATAATAAGAAAGGCTTCCAA------GAA
GATGCAGAGATGAACAAGAGAAATGAAGAAAAGAAATTTGAAATCTTGGGAAGTCATGAA
GATCTATCAAAATTTTCACTTGACAGAAATCAGCTGGCACAGAACAAACAATCAAGTATA
CGGAGCTCAGAAGATTTCCATTTAAACAGTTTCAGTAACCCTCCACGACAATATCAGAAA
ATCATGAAGAGACTCATTAAAAGATACGTCTTGCAGGCACAAATTGATAAGGAGAGTGAT
GAGGTGAATGAAGGGGAACTGAAGGAAATTAAGCAAGACATCTCAAGTCTCCGGTATGAA
CTCCTGGAAGAAAAGTCACAGAACACAGAAGACCTAGCAGAACTTATTAGAAAACTCGGG
GAGAGACTGTCCTTAGAGCCGAAACAGGAGGAAAGCCAGAGATAA---
>XM_042682739.1 PREDICTED: Dipodomys spectabilis transient receptor potential cation channel subfamily C member 6 (Trpc6), mRNA
GAGTGGAAGTTCGCCAGGGCCAAGCTCTGGTTCTCCTACTTCGAGGAGGGCAGGACGCTG
CCGGTCCCGTTCAACCTGGTGCCCAGCCCCAAGTCCCTCTTCTATCTCCTGGTCAAGTTG
AAGAAGTGGGTTTCGGAGCTGTTTGTGGGGCAC---AGAAAAGGCTTCCGG------GAG
GACGCGGAGATGAGCGAGAGTAAAGAAGAAAAGAAACTTGGAATTCTGGGAAGTCATGAA
GATCTTTCAAAATTGTCACTTGACCAGAAACAGCTTGCGCACGATACACAACCCAGTATA
AGGAGCTCAGAAGACTTGCACTTAAATAGTCTCAATAGCCCTCCAGGAAGGTATCAGAAA
GTAATGAAGCGGCTCATCAAAAGATACGTGCTGCAGGCGCAGGTGGACAAGGAGAGCGAC
GAAGTGAATGAAGGGGAACTGAAGGAAATCAAGCAGGACATCTCCAGCCTCCGCTACGAG
CTCCTTGAAGAAAAGTCCCAGAACACAGAGGACCTAGCAGAACTCATAAGGAAACTCGGG
GAGAAATTATCCTTGGAACCACATCAAGAGGAAAGCAGCAAAAGATAA
>XM_052189142.1 PREDICTED: Apodemus sylvaticus transient receptor potential cation channel subfamily C member 6 (Trpc6), transcript variant X2, mRNA
GAGTGGAAGTTTGCAAGGGCCAAACTGTGGTTTTCCTACTTTGAGGAGGGAAGAACACTT
CCTGTCCCCTTCAATCTTGTGCCAAGTCCAAAGTCCCTGCTTTATCTCCTGTTGAAACTT
AAGAAATGGATATCTGAGCTCATCCAGGGTCAT---AAGAAAGGTTTCCAA------GAA
GATGCAGAGATGAACAAGAGAAATGAAGAAAAGAAATTTGGAATTTTGGGAAGTCATGAA
GACCTTTCAAAATTTTCATTTGACAAAAATCAGCTGGCACACAACAAACAATCAAGTACA
AGGAGCTCGGAAGATTTTCGTTTAAATAGTTTCAGTAACCCTCCAAGACAATATCAGAAA
ATCATGAAGAGACTCATTAAAAGATACGTGCTGCAGGCCCAGATCGACAAGGAGAGCGAC
GAGGTGAATGAAGGGGAACTGAAGGAAATTAAGCAAGACATCTCAAGTCTCCGTTATGAA
CTCCTTGAGGAGAAGTCACAGAACACAGAAGACCTCGCAGAACTCATTAGAAAACTCGGG
GAGAGACTGTCTTCAGATCCGAAACTGGAGGAAAGTTTCAGATGA---
>XM_036324604.1 PREDICTED: Myotis myotis transient receptor potential cation channel subfamily C member 6 (TRPC6), transcript variant X1, mRNA
GAATGGAAGTTTGCAAGGGCCAAACTGTGGTTTTCCTACTTTGAGGAGGGAAGAACTCTT
CCTGTTCCCTTCAACCTGGTGCCGAGTCCAAAGTCTTTGTTTTATCTCTTACTGAAGCTC
AAGAAATGGATTTCTGAGCTGTTCCCGTGTCAT---AAAAAGGGTTTCCAG------GAG
GATACTGAGATGAACAAGAGAAATGAAGAAAAGAAATTTGAAATTTTGGGGAGTCATGAA
GACCTTTCAAAATTATCACTTGACAGAAAACAGCTTGGT------------------ATA
AGAGGCTCAGAAGATTTCCAGTTAAATAGTTTCAATAATCCTCCAAGGCAGTATCAGAAA
ATCATGAAGAGGCTCATTAAAAGATATGTTCTGAAAGCCCAGATCGATAAGGAAAGTGAC
GAAGTGAATGAAGGGGAACTGAAGGAAATTAAACAGGACATCTCAAGTCTCCGCTATGAA
CTCCTGGAAGAAAAAACTCAGAATTCAGAAGATCTAGCAGAACTTATTAGAAAACTTGGG
GAGAAATTACCATTGGAACCAAAGCAAGAGGAAAGCAAGAGATAA---
