# Supplementary material for: Molecular evolution of TRPC4 regulatory sequences supports a role in mammalian thermoregulatory adaptation
Source: PeerJ. 2025 Jul 8;13:e19697. doi: 10.7717/peerj.19697 (PMC12248226; doi:10.7717/peerj.19697)
Supplement: Supplemental Information 1 — Required and optional parameters that are read by the codeml package of PAML. This file is for information only, an explicit value must be selected for Model and the dummy file names must be replaced with explicit paths to function. The sequence and guide tree files are in standard formats (FASTA and Newick, respectively). [file peerj-13-19697-s001.zip › input.files/untrimmed.alignments.with.original.accessions/eutheria.trpm2.fas]

>XM_017538643.1 PREDICTED: Cebus imitator transient receptor potential cation channel subfamily M member 2 (TRPM2), transcript variant X11, mRNA
GACCAGATCTGGAAGTTCCAGCGCCACGACCTGATCGAGGAGTACCACAGCCGGCCCCCT
GCACCGCCCCCCTTCATCCTGCTCAGTCACCTGCAGCTCTTCATCAAGAGGGTGGTCCTG
AAGACCCCGGCCAAGAGGCACAAGCAGCTCAAGAACAAGCTGGAGAAGAACGAGGAGGTG
GCCCTGCTGTCCTGGGAGATCTACCTGAAGGAGAACTACCTGCAGCACCAGCAGTTCCAG
CAGAAGCAGCGGCCCGAGCAGAAGATTGAGGACATCAGCAATAAGGTTGACGCCATGGCG
GACCTGCTGGACCTGGACCCACTGAAGAGTTCGGGCTCCATGGAGCAGAGGTTGGCCTCC
CTGGAGGAGCAGGTGGCCCAGACAGCCCAAGCCCTGCACTGGATCGTGAGGACACTGCGG
GACAGTGGCTTCGGCTCGGAGGCGGACGTCCCTACTCTGGCCTCCCCGAAGGCCTCGGAG
GAGCCTGATGCTGAGCCAGGAGGTGGGAAGAAGATGGAGGAGTGGGGTGATGGCTACCAT
GTGAGCGCCCGGCACCTCCTCTACCCCAGCTGCGCCGTCACGCGCTTCCCTGTGCCCAAC
GAGAAGGTGCCCTGGGAGACGGAGTTCCTCATCTACGACCCACCCTTTTACACGGCGGAG
AGGAAGGACATAGCCACCACGGACCCTGTGGGAGACGCCCTGGAGCTGCTGTCCACCATC
CAGTACAACGCAGTGGACGGCCTGAGGAACCGCCAGAGCTTCCATGGGCCATACGTGGTG
CAGGCTGGGCTGCCCCTGAACCCCATGGGCCGCACAGGGCTGCGTGGGCGCGGGAGCCTC
AGCTGCTTCGGACCCAACCACGCGCTGCACCCCGTGGTCACACGGTGGAAGTGGAACGAG
GAAGGAGCCATCTGCAGGAAGAGCATAAAGAAGATGCTGGAAGTGCTGGTGGTGAAGTTC
CCTCTCTCTGAGCACTGGGCCCTGCCTGGGGGCTCCCGGGAGCCGGGGGAGACGCTGCCT
CAGAAGCTGAAGCAGATCCTCCGGCGGGAGCACTGGCCGTCTTTTGAGAAGCTGCTGAAG
CGTGGCTCGGAGGTGTACAAAGGCTACGTGGATGACCCGAGGAACACAGACAACGCCTGG
ATCGAGACGGTGGCCGTCAGTATCCACTTCCAAGACCAGAACGACGTGGAGCTCAACAGG
CTGGACTCCAACCTGCATGCCTGTGACCCGGGAGTCACCATCCGATGGCAGGTGGTGGAC
AGGCGTGTCCCGCTCTATGCGAACCACAAGACCCTCCTCCAGAAGGTGGCTGCTGAGTTG
GGGGCTCACTACTGA
>XM_024239278.3 PREDICTED: Pongo abelii transient receptor potential cation channel subfamily M member 2 (TRPM2), mRNA
GACCAGATCTGGAAGTTCCAGCGCCACGACCTGATCGAGGAGTACCACAGCCGCCCCGCC
GCGCCGCCCCCCTTCATCCTCCTTAGCCACCTGCAGCTCTTCATCAAGAGGGTGGTCCTG
AAGACTCCAGCCAAGAGGCACAAGCAGCTCAAGAACAAGCTGGAGAAGAATGAGGAGGCG
GCCCTGCTATCCTGGGAGATCTACCTGAAGGAGAACTACCTCCAGAACCAGCAGTTCCAG
CAAAAGCAGCGGCCTGAGCAGAAGATCGAGGACATCAGCAATAAGGTTGATGCCATGGTG
GACCTGCTGGACCTGGACCCACTGAAGAGGTCGGGCTCCATGGAGCAGAGGTTGGCCTCC
CTGGAGGAGCAGATGGCCCAGACAGCCCGAGCCCTGCACTGGATCGTGAGGACGCTGCGG
GCCAGCGGCTTCAGCTCGGAGGCGGACATCCCCACTCTGGCCTCCCAGAAGGCCACAGAG
GAGCCGGATGCTGAGCTGGGAGGCAGGAAGAAGACGGAGGAGCCGGGCGACAGCTACCAC
GTGAATGCCCGGCACCTCCTCTACCCCAACTGCCCCGTCACGCGCTTCCCCGTGCCCAAC
GAGAAGGTGCCCTGGGAGACGGAGTTCCTGATCTATGACCCACCCTTTTACACGGCAGAG
AGGAAGGATGCGGCCGCCACTGACCCTGTGGGAGACACCCTGGAGCCGCTGTCCACGATC
CAGTACAACGTGGTGGATGGCCTGAGGGACCGCCGGAGCTTCCACGGGCCGTACACAGTG
CAGGCCGGGTTGCCCCTGAACCCCATGGGCCGCACGGGACTGCGTGGGCGCGGGAGCCTC
AGCTGCTTCGGACCCAACCACACGCTGTACCCCATGGTCACGCGGTGGAGGCGGAACGAG
GACGGAGTCATCTGCAGGAAGAGCATAAAGAAGATGCTGGAAGTGCTGGTGGTGAAGCTC
CCTCTCTCCGAGCACTGGGCCCTGCCTGGGGGCTCCCGGGAGCCAGGGGAGACGCTGCCT
CGGAAGCTGAAGCGGATCCTCCAGCAGGAGCACTGGCCGTCTTTTGAGAATTTGCTAAAG
CGCGGCATGGAGGTGTACAAAGGCTACATGGACGACCCGAGGAACACGGACAATGCCTGG
ATCGAGACGGTGGCCGTCAGCATCCACTTCCAGGACCAGAACGACGTGGAGCTGAACAGG
CTGAACTCTAACCTGCACGCCTGCGACTTAGGGGCCTCCATCCGATGGCAGGTGGTGGAC
AGGCGCGTCCCGCTATATGCGAACCACAAGACCCTCCTCCAGAAGGTGGTGGCTGAGTTC
GGGGCTCACTACTGA
>XM_030914676.1 PREDICTED: Rhinopithecus roxellana transient receptor potential cation channel subfamily M member 2 (TRPM2), transcript variant X6, mRNA
GACCAGATCTGGAAGTTCCAGCGTCATGACCTGATTGAGGAGTACCACAGCCGCCCCGCC
GCACCACCCCCCTTCATCCTCCTCAGCCACCTGCAGCTCTTCATCAAGAGGGTGATCCTG
AAGACTCCGGCCAAGAGGCACAAGCAGCTCAAGAACAAACTGGAGAAGAACGAGGAGGCG
GCCCTGCTCTCCTGGGAGATCTACCTGAAGGAGAACTACCTGCAGAATCAGCAGTTCCAG
CAAAAGCAGAGGCCCGAGCAGAAGATCGAGGACATCAGCAATAAGGTTGACGCCATGGTG
GACCTGCTGGACCTGGACCCACTGAAGAGGTCGGGCTCCATGGAGCAGAGGTTGGCCTCC
CTGGAGGAGCAGGTGGCCCAGACGGCCCGAGCCCTGCACTGGATTGTGAAGACACTGAGG
GCCGGCGGCTTCGGCTCGGAGGTGGACGTCCCCACTCTGGCCTCCCAGAAGGCCGTGGAG
GAGCCAGATACTGAGCTAGGAGGTGGGAAGAAGATGGAGGAGCCAGGCGACAGCTACCAC
GTGAATGCCCGGCAACTCCTCTATCCCAACTGCCCCATCACGCGCTTCCCCGTGCCCAAC
GAGAAGGTGCCCTGGGAGACGGAGTTCCTGATCTATGACCCGCCCTTTTACACGGCGGAG
AGGAAGGACGCGGCCGTCATGGACCCTGTGGGAGACACCCTGGAGCCGCTGTCCACGATC
CAGTACAACATGGTGGACGGCCTGAGGGACCGCCGGAGCTTCCACGGGCCGTACGCAGTC
CAGGCCGGGTTGCCCCTGAACCCCATGGGCCGGACGGGACTGCGTGGGCGGGGGAGCCTC
AGCTGCTTTGGACCCAACCACACGCTGTACTCCATGGTCACGCGGTGGAGGCGGAATGAG
GATGGAGCCATCTGCAGGAAGAGCATAAAGAAGATGCTGGAAGTGCTGGTGGTGAAGCTC
CCTCTCTCTGAGCACTGGGCCCTGCCTGGGGGCTCCCGGGAGCCAGGGGAGACGCTGCCT
CAGAAGCTGAAGCGGATCCTCCGGCAGGAACACTGGCTGGCTTTTGAGAACTTGCTACCG
CGCGGCACAGAGGTGTACAAAGGCTACATGGACGACCCGAGGAACACGGACAATGCCTGG
ATCGAGACGGTGGCCATCAGCATCCACTTCCAGGACCAGAACGACGTGGAACTGAACAGG
CTGAACTCTAACCTGCACGCCTGCGACTCGGGGGCCTCCATCCGATGGCAGGTGGTGGAC
AGGCGCATCCCACTATATGCGAACCACAAGACCCTCCTCCAGAAGGTGGCAGCTGAATTT
GGGGCTCACTACTGA
>XM_039480574.1 PREDICTED: Saimiri boliviensis boliviensis transient receptor potential cation channel subfamily M member 2 (TRPM2), transcript variant X7, mRNA
GACCAGATCTGGAAGTTCCAGCGCCACGACCTGATTGAGGAGTACCACAGCCGGCCCCCC
GCGCCGCCCCCCTTCATCCTGCTCAGCCACCTGCAGCTCTTCATCAAGAGGGTGGTCCTG
AAGACCCCGGCCAAGAGGCACAAGCAGCTCAAGAACAAGCTGGAGAAGAACGAGGAGGCG
GCCCTGCTGTCCTGGGAGATCTACCTGAAGGAGACCTACCTGCAGCACCAGCAGTTCCAG
CAGAAGCAGCGGCCCGAGCAGAGGATCGAGGACATCAGCAAGAAGGTTGACGCCATGGCG
GACGTGCTGGACCTGGGCCCGCTGAAGAGGTCGGGCTCCATGGAGCAGAGGTTGGCCTCC
CTGGAGGAGCAGGTGGCCCAGACGGCCCGAGCCCTGCACTGGATCGTGAGGACGCTTCGG
GACAGCGGCTTCGGCTCGGAGGCGGACGTCCCCAGTCTGGCCTCCCAGAAGGCCTCGGAG
GAGCCGGATGCTGAGCCGGGAGTGGGGAAGAGTATGGAGGAGCGGGGTGATGGCTACCAT
GTGAGCGCCCGGCACCTCCTCTACCCCAGCTGCGCCGTCACGCGCTTCCCCGTGCCCAAC
GAGAAGGTGCCCTGGGAGACGGAGTTCCTCATCTACGACCCGCCCTTTTACACGGCGGAG
AGGAAGGACATGGGCGCCACAGACCCCGTGGGAGACACCCTGGAGCTGCTGTCCACCATC
CAGTACAACGCAGTGGACGGCCTGAGGGACCGCCAGAGCTTCCATGGGCCATACGTGGTG
CAGGCCGGGCTGCCCCTGAACCCCATGGGCCGCACAGGGCTGCGTGGGCGCGGGAGCCTC
AGCTGCTTCGGACCCAACCACGCGCTGCACCCCGTGGTCACACGGTGGAAGCGAAATGAG
GATGGAACCATCTGCAGGAAGAGCATAAAGAAGATGCTGGAAGTGCTGGTGGTGAAGCTC
CCTCTCTCTGAGCACTGGGCCCTGCCTGGGGGCTCCCGGGAGCCAGGGGAGATGCTGCCT
CGGAAGCTGAAGTGGATCCTCCGGCGGGAGCACTGGCTGTCTTTCGAGAAGCTGCTGAAG
CATGGCTCGGAGGTGTACAGAGGCTACGTGGATGACCCGAGGAACACGGACAATGCCTGG
ATCGAGACAGTGGCCGTCAGCATCCACTTCCAAGACCAGAACGACGTGGAGCTCAACAGG
CTGAACTCCAACCTGCATGCCCGTGACCCGGGGGTCTCCATCCGATGGCAGGTGGTGGAC
AGGCGCGTCCCGCTGTATGCGAACCACAAGACCCTCCTCCAGAAGGTGGCCGCTGAGTTG
GGGGCTCACTACTGA
>XM_063640506.1 PREDICTED: Symphalangus syndactylus transient receptor potential cation channel subfamily M member 2 (TRPM2), mRNA
GACCAGATCTGGAAGTTCCAGCGCCACGACCTGATCGAGGAGTACCACAGCCGCCCTGCC
GCACCGCCCCCCTTCATCCTCCTCAGTCACCTTCAGCTCTTCATCAAGAGGGTGGTGCTG
AAGACTCCGGCCAAGAGGCACAAGCAGCTCAAGAACAAGCTGGAGAAGAACGAGGAGGCA
GCCCTGCTCTCCTGGGAGATCTACCTGAAGGAGAACTACCTCCAGAACCAGCAGTTCCAG
CAAAAGCAGCGGCCCGAGCAGAAGATCGAGGACATCAGCAATAAGGCAGGGCTGGAGCTT
TGGGGGTCAAGGACAAGCTCTGTCTGCAAATCTAGANCCCTGCATCTCACAGTGGTGGAA
TCACGTGGGTCCGAGAAGGCTCCAGTAACCACCGTCGCATGTTTGCAAGGCTGTCTGGGA
AAATGTGGCAGGGTTGACGCCATGGTGGACTTGCTGGACCTGGACCCACTGAAGAGGTCG
GGCTCCCTGGAGCAGAGGTTGGCCTCCCTGGAGGAGCAGGTGGCCCAGACAGCCCGAGCC
CTGCACTGGATTGTGAGGACGCTGCGGGCCAGCGGCTTCAGCTCGGAGGCGGACGTCCCC
ACTCTGGCCTCCCAGAAGGCCGTGGAGGAGCCGGATGCTGAGCCGGGAGGCAGGAAGAAG
ACGGAGGAGCCGGGCGACAGCTACCACGTGAATGCCCGGCACCTCCTCTACCCCAACTGC
CCCGTCACGCGCTTCCCTGTGCCCAACGAGAAGGTGCCCTGGGAGACGGAGTTCCTGATC
TATGACCCACCCTTTTACACGGCAGAGAGGAAGGACGCGGCCGCCCTGGACCCCGTGGGA
GACACCCTGGAGCCGCTGTCCATGATCCAGTACAACGTGGTGGATGGCCTGAGGGACCGC
CGGAGCTTCCACGGGCCGTACACAGTGCAGGCCGGGTTGCCCCTGAACCCGATGGGCCGC
ACGGGACTGCGTGGGCGCGGGAGCCTCAGCTGCTTCGGACCCAACCACACGCTTTACCCC
ATAGTCACTCGGTGGAGGCGCAACAAGGACGGAGCCATCTGCAGGAAGAGCGTAAAGAAG
ATGCTGGAAGTGCTGGTGGTGAAGCTCCCTCTCTCCGAGCACTGGGCCCTGCCTGGGGGC
TCCCGGGAGCCAGGGGAGACGCTGCCTCAGAAGCTGAAGTGGGTCCTCCGGCAGGAGCAC
TGGCCGGCTTTTGAGAACTTGCTAAAGTGCGGCATGGAGGTGTACAAAGGCTACATGGAC
GACCCGAGGAACACGGACAATGCCTGGATCGAGACGGTGGCCGTCAGCGTCCACTTCCAG
GACCAGAACGATGTGGAGCTGAACAGGCTGAACTCTAACCTGCACGCCTGCGACTCGGGG
GCCTCCATCCGATGGCAGGTGGTGGACAGGCGTGTCCCACTATATGCAAACCACAAGACC
CTCCTCCAGAAGGTGGCCGCTGAGTTCGGGGCTCACTACTGA
>XM_035283099.2 PREDICTED: Callithrix jacchus transient receptor potential cation channel subfamily M member 2 (TRPM2), transcript variant X11, mRNA
GACCAGATCTGGAAGTTCCAGCGCCATGACCTGATCGAGGAGTACCACGGCCGGCCCCCC
GCACCGCCCCCCTTCATCCTGCTCAGCCACCTGCAGCTCTTCATCAAGAGGGTGGTCCTG
AAGACCCCGGCCAAGAGGCACAAGCAGCTCAAGAACAAGCTGGAGAAGAACGAGGAGGTG
GCCCTGCTGTCCTGGGAGCTGTACCTGAAGGAGAACTACCTGCAGCACCAGCAGATCCAG
CAGAAGCAGCGGCCTGAGCAGAAGATCGAGGACATCGGCAATAAGGTTGATGCCATGGTG
GACCTGCTGGACCTGGACCCGCTGAAGAGGTCGGGCTCCATGGAGCAGAGGTTGGCCTCC
CTGGAGGAGCAGGTGGCCCAGACGGCCCGAGCCCTGCACTGGATCGTGAGGACGCTGCGG
GACAGCGGCTTCGGCTCGGAGGCGGACGTCCCCACTCTGGCCTCCCAGAAGGCCTCGGAG
GAGACAGATGCTGAGCTGGGAGCTGGGAAGAAGATGGAGGAGCGGTGCGATGGCTACCAT
GTGAGCGCCCGGCACCTCCTCTACCCCAGCTGCCCCGTCACGCGCTTCCCTGTGCCCAAC
GAGAAGGTGCCCTGGGAGACGGAGTTCCTGATCTACGATCCGCCCTTTTACACGGCGGAG
AGGAAGGACGCAGCCGCCACGGACCCCGTGGGAGATGCCATGGAGCTGCTGTCCACCATC
CAGTACAACGCAGTGGATGGCCTGAGGGACCGCCAGAGCTTCCATGGGCCATACGTGGTG
CAGGCCGGACTGCCCCTGAACCCCATGGGCCGCACAGGGCTGCGTGGGCGCGGGAGCCTC
AGCTGCTTCGGACCCAACCACGCGCTGCACCCCGTGGTCACACGGTGGAAGCGGAATGAG
GACGGAGCCATCTGCAGGAAGAGCATAAAGAAAATGCTGGAAGTCCTGGTGGTGAAGCTC
CCTCTCTCTGAGCACTGGTCCCTGCCTGGGGGCTCCCGGGAGCCGGGGGAGACGCTGCCT
CGGAAGCTGAAGCAGATCCTCCGGCAGGAGCACTGGCCGTCTTTTGAGAAGCTGCTGAAG
CATGGCTCGGAGGTGTACAAAGGCTACGTGGATGACCCGAGGAATACGGACAATGCCTGG
ATCGAGACGGTGGCCGTCAGCGTCCACTTCGAAGACCGGAACGACGTGGAGCTCAACAGG
CTGAATTCCAACCTGCATGCCCGTGACCCGGGGGTCTCCATCCGATGGCAGGTGGTGGAC
AGGCGCGTCCCGCTGTATGCGAACCACAAGACTCTCCTCCAGAAGGTGGCCGCTGAGTTG
GGGGCCCACTACTGA
>XM_037984895.1 PREDICTED: Chlorocebus sabaeus transient receptor potential cation channel subfamily M member 2 (TRPM2), transcript variant X5, mRNA
GACCAGATCTGGAAGTTCCAGCGCCATGACCTGATCGAGGAGTACCACAGCCGCCCCGCC
GCACCGCCCCCCTTCATCCTCCTCAGCCACCTGCAGCTCTTCATCAAGAGGGTGATCCTG
AAGACTCCGGCCAAGAGGCACAAGCAGCTCAAGAACAAACTGGAGAAGAACGAGGAGGCG
GCCTTGCTATCCTGGGAGATCTACCTGAAGGAGAACTACCTGCAGAATCAGCAGTTTCAG
CAAAAGCAGCGGCCCGAGCAGAAGATCGAGGACATCAGCAATAAAGCAGGGCTGGAGCCT
TGGGGGTCAAGGACAAGCTCTGTCTGCAAATCTAGACAGTTTCTGCATCTCACGGTGGTG
GAATCACGCGGGTCCGAGAAGGCGCCAGTAACCACCCTCGCATGTTTGCAAGGCTGTCTG
GGAAAACACAGCAGGGTTGACGCCATGGTGGACCTGCTAGACCTGGACCCGCTGAAGAGG
TTGGGCTCCATGGAGCAGAGGTTGGCCTCCCTGGAGGAGCAGGTGGCCCAGACGGCCCGA
GCCCTGCACTGGATTGTGAAGACACTGCGGGCCAGTGGCTTCGGCTCGGAGGTGGACGTC
CCCACTCTGGCTTCCCAGAAGGCCGTGGAGGAGCCAGATACTGAGCTAGGAGGCAGGAAG
AAGATAGAAGAGCCAGGCGACAGCTACCACGTGAATGCCCGGCACCTCCTCTATCCCAAC
TGCCCCGTCACACGCTTCCCCGTGCCCAACGAGAAGGTGCCGTGGGAGACGGAGTTCCTG
ATCTATGACCCGCCCTTTTACACAGCGGAGAGGAAGGACGCGGCCGCCATGGACCCCGTG
GGAGACACCCTGGAGCCGCTGTCCACGATCAAGTACAACATGGTAGACGGCCTGAGGGAC
CGCCGGAGCTTCCACGGGCCGTACGCAGTCCAGGCCGGGTTGCCCCTGAACCCCATGGGC
CGGACGGGACTGCGTGGGCGCGGGAGCCTCAGCTGCTTTGGACCCAACCACACGCTGTAC
CCCATGGTCACGCAGTGGAGGCGGAACAAGGACGGAGCCATCTGCAGGAAGAGCATAAAG
AAGATGCTGGAAGTGCTGGTAGTGAAGCTCCCTCTCTCGGAGCACTGGGCCCTGCCTGGG
GGCTCCCGGGAGCCAGGGGAGACGCTGCCTCGGAAGCTGAAGCAGATCCTCCGGCAGGAG
CACTGGCTGTCTTTTGAGAACTTGCTAACGCGCGGCATGGAGGTGTACAAAGGCTACATG
GACGACCCGAGGAACACAGACAATGCCTGGATCGAGACGGTGGCCGTCAGCGTCCACTTC
CAGGACCAGAACGACGTGGAACTGAACAGGCTGAACTCTAACCTGCACGCCTGCGACTCG
GGGGCCTCCATCCGATGGCAAGTGGTGGACAGGCGCATCCCACTATATGCAAACCACAAG
ACCCTCCTCCAGAAGGTGGCAGCTGAATTTGGGGCTCACTACTGA
>XM_035283099.2 PREDICTED: Callithrix jacchus transient receptor potential cation channel subfamily M member 2 (TRPM2), transcript variant X11, mRNA
GACCAGATCTGGAAGTTCCAGCGCCATGACCTGATCGAGGAGTACCACGGCCGGCCCCCC
GCACCGCCCCCCTTCATCCTGCTCAGCCACCTGCAGCTCTTCATCAAGAGGGTGGTCCTG
AAGACCCCGGCCAAGAGGCACAAGCAGCTCAAGAACAAGCTGGAGAAGAACGAGGAGGTG
GCCCTGCTGTCCTGGGAGCTGTACCTGAAGGAGAACTACCTGCAGCACCAGCAGATCCAG
CAGAAGCAGCGGCCTGAGCAGAAGATCGAGGACATCGGCAATAAGGTTGATGCCATGGTG
GACCTGCTGGACCTGGACCCGCTGAAGAGGTCGGGCTCCATGGAGCAGAGGTTGGCCTCC
CTGGAGGAGCAGGTGGCCCAGACGGCCCGAGCCCTGCACTGGATCGTGAGGACGCTGCGG
GACAGCGGCTTCGGCTCGGAGGCGGACGTCCCCACTCTGGCCTCCCAGAAGGCCTCGGAG
GAGACAGATGCTGAGCTGGGAGCTGGGAAGAAGATGGAGGAGCGGTGCGATGGCTACCAT
GTGAGCGCCCGGCACCTCCTCTACCCCAGCTGCCCCGTCACGCGCTTCCCTGTGCCCAAC
GAGAAGGTGCCCTGGGAGACGGAGTTCCTGATCTACGATCCGCCCTTTTACACGGCGGAG
AGGAAGGACGCAGCCGCCACGGACCCCGTGGGAGATGCCATGGAGCTGCTGTCCACCATC
CAGTACAACGCAGTGGATGGCCTGAGGGACCGCCAGAGCTTCCATGGGCCATACGTGGTG
CAGGCCGGACTGCCCCTGAACCCCATGGGCCGCACAGGGCTGCGTGGGCGCGGGAGCCTC
AGCTGCTTCGGACCCAACCACGCGCTGCACCCCGTGGTCACACGGTGGAAGCGGAATGAG
GACGGAGCCATCTGCAGGAAGAGCATAAAGAAAATGCTGGAAGTCCTGGTGGTGAAGCTC
CCTCTCTCTGAGCACTGGTCCCTGCCTGGGGGCTCCCGGGAGCCGGGGGAGACGCTGCCT
CGGAAGCTGAAGCAGATCCTCCGGCAGGAGCACTGGCCGTCTTTTGAGAAGCTGCTGAAG
CATGGCTCGGAGGTGTACAAAGGCTACGTGGATGACCCGAGGAATACGGACAATGCCTGG
ATCGAGACGGTGGCCGTCAGCGTCCACTTCGAAGACCGGAACGACGTGGAGCTCAACAGG
CTGAATTCCAACCTGCATGCCCGTGACCCGGGGGTCTCCATCCGATGGCAGGTGGTGGAC
AGGCGCGTCCCGCTGTATGCGAACCACAAGACTCTCCTCCAGAAGGTGGCCGCTGAGTTG
GGGGCCCACTACTGA
>NM_003307.4 Homo sapiens transient receptor potential cation channel subfamily M member 2 (TRPM2), transcript variant 1, mRNA
GACCAGATTTGGAAGTTCCAGCGCCATGACCTGATCGAGGAGTACCACGGCCGCCCCGCC
GCGCCGCCCCCCTTCATCCTCCTCAGCCACCTGCAGCTCTTCATCAAGAGGGTGGTCCTG
AAGACTCCGGCCAAGAGGCACAAGCAGCTCAAGAACAAGCTGGAGAAGAACGAGGAGGCG
GCCCTGCTATCCTGGGAGATCTACCTGAAGGAGAACTACCTCCAGAACCGACAGTTCCAG
CAAAAGCAGCGGCCCGAGCAGAAGATCGAGGACATCAGCAATAAGGTTGACGCCATGGTG
GACCTGCTGGACCTGGACCCACTGAAGAGGTCGGGCTCCATGGAGCAGAGGTTGGCCTCC
CTGGAGGAGCAGGTGGCCCAGACAGCCCAAGCCCTGCACTGGATCGTGAGGACGCTGCGG
GCCAGCGGCTTCAGCTCGGAGGCGGACGTCCCCACTCTGGCCTCCCAGAAGGCCGCGGAG
GAGCCGGATGCTGAGCCGGGAGGCAGGAAGAAGACGGAGGAGCCGGGCGACAGCTACCAC
GTGAATGCCCGGCACCTCCTCTACCCCAACTGCCCTGTCACGCGCTTCCCCGTGCCCAAC
GAGAAGGTGCCCTGGGAGACGGAGTTCCTGATCTATGACCCACCCTTTTACACGGCAGAG
AGGAAGGACGCGGCCGCCATGGACCCCATGGGAGACACCCTGGAGCCACTGTCCACGATC
CAGTACAACGTGGTGGATGGCCTGAGGGACCGCCGGAGCTTCCACGGGCCGTACACAGTG
CAGGCCGGGTTGCCCCTGAACCCCATGGGCCGCACAGGACTGCGTGGGCGCGGGAGCCTC
AGCTGCTTCGGACCCAACCACACGCTGTACCCCATGGTCACGCGGTGGAGGCGGAACGAG
GATGGAGCCATCTGCAGGAAGAGCATAAAGAAGATGCTGGAAGTGCTGGTGGTGAAGCTC
CCTCTCTCCGAGCACTGGGCCCTGCCTGGGGGCTCCCGGGAGCCAGGGGAGATGCTACCT
CGGAAGCTGAAGCGGATCCTCCGGCAGGAGCACTGGCCGTCTTTTGAAAACTTGCTGAAG
TGCGGCATGGAGGTGTACAAAGGCTACATGGATGACCCGAGGAACACGGACAATGCCTGG
ATCGAGACGGTGGCCGTCAGCGTCCACTTCCAGGACCAGAATGACGTGGAGCTGAACAGG
CTGAACTCTAACCTGCACGCCTGCGACTCGGGGGCCTCCATCCGATGGCAGGTGGTGGAC
AGGCGCATCCCACTCTATGCGAACCACAAGACCCTCCTCCAGAAGGCAGCCGCTGAGTTC
GGGGCTCACTACTGA
>XM_030806269.1 PREDICTED: Nomascus leucogenys transient receptor potential cation channel subfamily M member 2 (TRPM2), transcript variant X3, mRNA
GACCAGATCTGGAAGTTCCAGCGCCACGACCTGATCGAGGAGTACCACAGCCGCCCTGCC
GCACCGCCCCCCTTCATCCTCCTCAGTCACCTTCAGCTCTTCATCAAGAGGGTGGTGCTG
AAGACTCCGGCCAAGAGGCACAAGCAGCTCAAGAACAAGCTGGAGAAGAACGAGGAGGCG
GCCCTGCTCTCCTGGGAGATCTACCTGAAGGAGAACTACCTCCAGAACCAGCAGTTCCAG
CAAAAGCAGCGGCCCGAGCAGAAGATCGAGGACATCAGCAATAAGGTTGACGCCATGGTG
GACTTGCTGGACCTGGACCCACTGAAGAGGTCGGGCTCCCTGGAGCAGAGGTTGGCCTCC
CTGGAGGAGCAGGTGGCCCAGACAGCCCGAGCCCTGCACTGGATCGTGAGGACGCTGCGG
GCCAGCGGCTTCAGCTCGGAGACGGACGTCCCCACTCTGGCCTTCCAGAAGGCCGTGGAG
GAGCCGGATGCTGAGCCGGGAGGCAGGAAGAAGACGGAGGAGCCGGGCGACAGCTACCAC
GTGAATGCCCGGCACCTCCTCTACCCCAACTGCCCCGTCACGCGCTTCCCCGTGCCCAAC
GAGAAGGTGCCCTGGGAGACGGAGTTCCTGATCTATGACCCACCCTTTTACACGGCAGAG
AGGAAGGACGCGGCTGCCCTGGACCCCGTGGGAGACACCCTGGAGCCGCTGTCCACGATC
CAGTACAACGTGGTGGATGGCCTGAGGGACCGCCGGAGCTTCCACGGGCCGTACACAGTG
CAGGCCGGGTTGCCCCTGAACCCGATGGGCCGCACGGGACTGCGTGGGCGCGGGAGCCTC
AGCTGCTTCGGACCCAACCACACGCTGTACCCCATAGTCACTCGGTGGAGGCGGAATAAG
GACGGAGCCATCTGCAGGAAGAGCGTAAAGAAGCTGCTGGAAGTGCTGGTGGTGAAGCTC
CCTCTCTCCGAGCACTGGGCCCTGCCTGGGGGCTCCCGGGAGCCAGGGGAGACGCTGCCT
CAGAAGCTGAAGTGGGTCCTCCGGCAGGAGCACTGGCCGGCTTTTGAGAGCTTGCTAAAG
TGCGGCATGGAGGTGTACAAAGGTTACATGGACGACCCGAGGAACACGGACAATGCCTGG
ATCGAGACGGTGGCCGTCAGCGTCCACTTCCAGGACCAGAACGATGTGGAGCTGAACAGG
CTGAACTCTAACCTGCACGCCTGCGACTCGGGGGCCTCCATCCGATGGCAGGTGGTGGAC
AGGCGTGTCCCACTATATGCGAACCACAAGACCCTCCTCCAGAAGGTGGCTGCTGAGTTC
GGGGCTCACTACTGA
>XM_012661543.1 PREDICTED: Propithecus coquereli transient receptor potential cation channel, subfamily M, member 2 (TRPM2), mRNA
GACCAGATCTGGAAGTTCCAGCGCCACGACCTGATCGAGGAGTACCACGGGCGCCCCCCC
GCCCCGCCGCCCTTCATCCTGCTCAGCCACCTGCAGCTCGTCATCCGGAGGGTGGTCCTG
AAGATCCCAGCCAAGCGTCACCGGCAGCTCAAGAACAAGCTTGAGAAGAACGAGGAGGCC
GCCCTGCTGTCCTGGGAGATCTACCTGAAAGAGAACTACCTGCAGAGCCAGCAGTTCCAG
CAGAGGCAGAGGCCGGAGCAGAAGATCGACGACATCAGCGACAAGGTGGACACCATGGTG
GACCTGCTGGACAGGGACCGTCTGAAGAGGTCGGGCTCCGTGGAGCAGAGGCTGGCCTCG
CTGGAGGAGCAGGTGGCTCAGACGGCCAGAGCCCTGCACTGGATCGTAAGGACCCTGAGG
GACAGTGGCTTTGGCTCGGAGGCAGGCGTCCCCGCGCTGGCCTCCCAGAAGGCCGCCGAG
GAGCAGGACGTGGAGCCGGGCAGCAGGAAGAAGGTGGAGGAGCCGGGCGACGGCTACCAC
GTGGACGCGCGGCACCTCCTCTACCCCAGCCGCCGCGTCACGCGCTTCCCCGTGCCCAAC
GAGAAGGTGCCCTGGGAGACGGAGTTTCTGATCTACAAGCCCCCCTTCTACTCAGCTGAG
AGGAAGGATGCAGCCGCCACGGACCCCATGGGAGACGTCCCGGAGCTGCTGTCTGAGATC
AGCTTCAACGCGGTGGATGGACAGACGGACCGCCGGAGCTTCCACGGGCCCTACGCGGTT
CGGGGTGGGCTCCCCCTGAACCCCATGGGCCGCACGGGCCTGCGCGGGCGCGGGAGCCTC
AGCTGCTTCGGACCCAACCATGCACTGCACCCCGTGGTCACCCGGTGGAGGCGGAATGAG
GATGGCGCCATCTGCAGGAAGAGCATAAAGAAGATGCTGGAAGTGCTGGTGGTGAAGGTG
CCACACTCGGAGCTCTGGGCCCTGCCGGGGGGCTCCCCGGAGCCAGGCGAGACGCTGCCC
CGGAAGCTGAAGCAGATCCTCCGACAGGAGTCCTGGCCGTCTTTTGAGAACCTGCTGAAG
CACAGCACGGAGGTGTACAAAGGGTACATGGACGACCCGAGGAACACGGACAACGCCTGG
ATCGAGACGGTGGCCGTCAGCATCCACTTCCAGGACCAGAACGACGTGGAGCTGAAGAGG
CTGAACTCGAACCTGCACAGCCACGACCGGGGCGTGTCCATCCGGTGGCAGGTGGTGGAC
AAGCGCATCCCCCTGTATGCGAACCACAAGACTCTCCTCCAGAAGGTGGCCGCCCTGTTC
GGGGCTCACTACTGA
>XM_010636466.3 PREDICTED: Fukomys damarensis transient receptor potential cation channel subfamily M member 2 (Trpm2), mRNA
GACCAGATCTGGAAATTCCAGCGTCATGACCTGATCGAGGAGTACCACGGCCGGCCGCCC
GCGCCGCCCCCGCTCATCCTGCTGAGCCACCTGCAGCTGCTGGTCAGGAGGGTGGTCCTG
AAGACGCCTGCCAAGAGGCACACGCAGCTCAAGAACAAACTGGAGAAGAACGAGGAGGCA
GCCCTGCTGTCCTGGGAGATCTACCTGAAGGAGAACTACCTGCACAACCAGCAGCACCAG
CAGCACCAGCGGCCAGAGCAGCGTATCCAGGACATCAGCGAGAAGGTGGACAGCATGGTG
GACCTGTTGGACATGGACCGTCTGAAGAGATCAGGCCCCACAGAGCAGAGGCTGGCTTCC
CTGGAAGAGCAGGTGGCCCAGATGGCCAGGTCTTTGCACTGGATCGTGAGGACCCTGAAG
GACAGTGGCTTTGGCTCTACAGCGGGCGTGGCTGCCCTGGCACCCCCAAAGGCCCTCGAT
GAGCCGGATGCCGAGCTGGCTGGCAGGAGGAAGGAGGAGGAGCCAGGGGATGGCTTCCAT
GTGAACGCCCGGCACCTCCTTTACCCCAGCTCCCCTGTCACCCGCTTCCCCGTGCCCAAC
GAGAAGGTGCCGTGGGAGACAGAGTTTCTGATCTACGAGCCTCCTTTCTACACGGCTGAG
AGAAAGGACACATCCCTCACGGACCCCATGGGAGATGTCCCTGAGCCTCTGGCTAACATC
CGGTACAACGCCCTAGACGGACCCACGGACCGCCGCAGCTTCCACGGGGCCTACGTGGTC
CAGGACGGGCTCCCCCTGAACCCCATGGGCCGCACAGGGCTGCGTGGACGTGGGAGCCTC
AGTTGCTTTGGCCCCAACCACATGCTGCACCCCGTGGTCACTCGGTGGAGGAGGAATCAG
GACGGTGCCATCTGCAGGAAAAGCATAAAGAAGATGCTGGAGGTGCTCGTGGTGAAGCGG
CCCCTCTCGGAGCTCTGGGCCCTGCCAGGGGGCTCCAGGGAGCCAGGGGAGACACTGCCA
AGGAAGCTGAAGCAGATCCTACTGCGGGAGGCCTGGCTGGAGGTGGAGGGCCTACTGCAG
CGGGGCTCCGAGGTATACAAAGGGTACATGGATGACCCTCGGAACACAGACAATGCCTGG
ATTGAAACGGTGGCCACCAGTGTCCACTTCCCAGACCAGAACGACGTGGAGCTGAAGAGG
CTGAACTCTCACCTGCATGCCTGCGACCCAGGTGTGTCCATCCGGTGGCAGGTGGTGGAC
AAGCGCATCCCACTGTATGTGAACCACAAGACCATCCTGCAGAAGACAGCCGCTCTGTTC
GGGGCCCACTACTGA
>XM_021711538.1 PREDICTED: Carlito syrichta transient receptor potential cation channel subfamily M member 2 (TRPM2), transcript variant X1, mRNA
GACCAGATTTGGAAGTTCCAGCGCCATGACCTGATCGAGGAGTACCACGGCCGCCCCCCT
GCACCGCCCCCCTTCATCCTGCTCAGCCACCTGCAGCTCTTCGTCAAGAGGGTGGTCCTG
AAGATCCCTGCCAAGCGACACAAGCAACTCAAGAACAAGCTTGAGAAGAACGAGGAGGCA
GCCCTGTTGTCCTGGGAGATCTACCTCAAGGAGAATTACCTGCAGAACCAGCAGTACCAG
CAAAAGCAGAGACCGGAGCAGAAGATTGAGGACATCAGCAATAAGGTGGACACCATGGTG
GACCTGCTCGATTTGGACCGGCTGAAGAGGTCAGGCTCCATGGAGCAGAGGTTGGCCTCC
TTGGAGGAGCAGGTGACCCAGACGACTAGAGCTCTGCATTGGATTGTGAGGACCCTGCGG
GACAGTGGCTTTGGCTCTGAGGCAGGCATTCCCTCTATGGCTTCCCAGGAGGCCCCAGAG
AAGCAAGATGTGGAGCCTGGCATAAGGAAGAAGGTGGAGGAGCTGGGTGACTGCTATCAC
GTGAACGCCCGGCACCTTCTGTACCCCAACTGCCCTGTCATGCGCTTCCCTGTGCCCAAC
GAGAAGGTGCCCTGGGAGGCAGAGTTTATCATCTATGATCCTCTCTTCTACACGGCTGAG
AGGAAGGACATGGCTGCCATGGACCCTGTGGGAGATAATCCAGACTCACTGTCCAAGATC
TGCTACAACACCCTGGATGGCTTGACAGATCGCCAGAGCTCCCACGGGCTCTACGTGGTC
CAGGATGGGCTGCCCCTGAACCCCATGGGCCGCACGGGACTGCGTGGGCGTGGGAGTCTC
AGCTGCTTTGGACCCAACCACGCACTGCACCCTGTGGTCACCAGGTGGAGGCGGAATCAG
GATGGTGCCATCTGCAGGAAGAGTATCAAGAAGATGCTGGAGGTGCTGGTGCTCAAGCGT
CCCCTCTCGGAACACTGGGCCTTGCCAGGGGGCTCCCGGGAGCCAGGGGAGATGCTGCCC
CGGAAGCTGAAGCAGATCCTCCTGCAGGAATACTGGCCATCTTTTGAGAACTTGCTGAAG
CACAGCACGGAGGTGTACAGAGGATACATGGATGACCCGAGGAACACAGACAATGCCTGG
GTCGAGACGGTGGCTGTCAGCATCCACTTCCAGGACCAGAACGACGTGGAGCTGAAGAGG
CTGAACTCTCACCTGCACACCTGTGACCCGGCTGTGTCCATTCGATGGCAGGTGGTGGAC
AGGCGTATCCCACTGTATGCGAACCACAAGACCATCTTGCAGAAGGCAGCCACCCTGTTT
GGGGCTCACTACTGA
>XM_040287118.1 PREDICTED: Ictidomys tridecemlineatus transient receptor potential cation channel subfamily M member 2 (Trpm2), transcript variant X6, mRNA
GACCAGATCTGGAAGTTCCAGCGCCATGACCTGATAGAGGAGTACCACGGCCGGCCACCT
GCGCCGCCCCCCTTCATCCTCCTCAGCCACCTGCAGCTCCTGGTCAAGAGGGTGGTGCTG
AAGATCCCAGCCAAGAGGCACAAGCAGCTCAAGAACAAGCTGGAGAAGAACGAGGAGGCG
GCCCTCCTGTCCTGGGAGATGTACCTGAAGGAGAACTACCTGCAGAACCGGCAGTGCCAG
CTCCAGCAGCAGCCGGAGCAGAGGATCCAGGACATCAGCAGCAAGGTGGACGCCATGGTG
GAGCTGCTGGACATGGACCGTGTGAAGAGATCGAGCTCCATGGAGCAGAGACTGGCCTCC
CTGGAGGAACAGGTGGCCCAGACGACCAGAGCCTTGCAGTGGATCGTGACGACCCTGAAG
GACAGCGGCTTTGGCTCAGAAGCAGGTGTGCCCACTCTGGCACCCCAGAGGGCCACCGAC
GAGCCGGATGCTGAGCTGGGCAGCCGGAGGCAGGCAGAGGAAGCAGGAGATGGCTATCAC
GTGAATGCCCGGCACCTCCTCTACCCCAACTCCCCCGTCACACGCTTCCCTGTGCCCAAC
GAGAAGGTGCCCTGGCAGGTGGAGTTTGCGATCTATGACCCTCCCTTTTACACGGCCGAG
AGGAAGGACACAGCCCTCGTGGATCCCGTGGGAGATGCCCCGGAGCCTCTGTCCAGGATC
AGTTTCAACACCCTGGATGGACCAAGGGACCGCCGCAGCTTCCACGGGGCCTACGCAGTG
CGGGACGGGCTCCCCCTGAACCCCATGGGCCGCACTGGGCTGCGTGGACGCGGGAGCCTC
AGCTGCTTTGGACCCAACCATGCGCTGCACCCCGTGGTCACCCGGTGGCGGAGGAACCAG
GACGGAGCCATCTGCAGGAAGAGCATCAAGAAGATGCTGGAGGTGCTGGTGGTGAAGCGT
CCTCTTCCAGAGCTCTGGGCCTTGCCAGGGGGGTCCCGGGAGCCAGGGGAGAAGCTGCCG
CAGAAGCTGAAGCAGATTCTCCGGCGAGAGTCCTGGCCGGCCGTTGAGGACCTGCTGCAG
CAGGGGGTGGAGGTGTACAAAGGGTACGTGGACGACCCGAGGAACACGGACAACGCCTGG
ATCGAGACAGTGGCCATCAGCGTCCACTTCCAGGACCACAATGACGTAGAGCTGAAGAGG
CTGAATTCTTACCTGCACGCCCGCGACCCCGGGGTGTCCATCCGCTGGCAGGTGGTGGAC
AGGCGCATCCCACTGTATGCGAACCACAAGACCATCCTCCAGAAGGCGGCCGCTCTGTTT
GGAGCTCACTACTGA
>XM_047563205.1 PREDICTED: Sciurus carolinensis transient receptor potential cation channel subfamily M member 2 (Trpm2), mRNA
GACCAGATCTGGAAGTTCCAGCGCCATGACCTGATAGAGGAGTACCACGGGCGGCCCCCC
GCGCCACCCCCTTTCATCCTCCTCAGCCACCTGCAGCTCCTGGTCAAGAGAGTGGTCCTG
AAGATCCCAGCCAAGAGGCACAAGCAGCTCAAGAACAAACTGGAGAAGAATGAGGAGGCA
GCCCTCCTGTCCTGGGAGATTTACCTGAAGGAGAACTTCCTGCAGAACCAGCAGTACCAG
CACCACCAGCAGCCAGAGCAGAAGATTCGAGACATTAGCAGCAAGGTGGACACCATGGTG
GAGCTGCTGGACATGGACCGTTTGAAGAGATCGAGCTCCGTGGAACAGAGACTGGCCTCC
CTGGAGGAACAGGTGGCGCAGACGACCAGAGCTCTGCACTGGATCGTGACGACCCTGAAG
GACAGTGGCTTTGGCTCGGAGGCAGGCGTGCCCACTCTGGCACCCCAGAAGGCCTGCGAC
GAGCCAGATGCTGACCTGGGCGCCAGGAGGAAGGCGGAGGAGCCAGGAGATGGCTATCAC
GTGAACGCCCGGCACCTCCTCTACCCCAGCTCCCCCGTCACACGCTTCCCCGTGCCCAAC
GAGAAGGTTCCCTGGGAGGTGGAATTTACGATCTACGACCCTCCCTTTTACACGGCCGAG
AGGAAGGACGTGGCTCTCGTGGACCCCGTGGGAGACACCCCGCAGCCTCTGTCCAAGATC
ACCTACAACGCCCTGGACGGACCGAGGGACCGGCGCAGCTTCCACGGGGCCTACGTGGTG
CGGGACGGGCTCCCCCTGAACCCCATGGGCCGCACAGGGCTGCGTGGACGCGGGAGCCTC
AGCTACTTTGGACCCAACCATGCACTGCACCCTGTGGTCACCCGGTGGAGGAGGAACCAG
GACGGAGCCATCTGCAGGAAGAGCATCAAGAAAATGCTGGAGGTGCTGGTGGTAAAGTGG
CCTCTCTCGGAGCTCTGGGCCCTGCCAGGGGGGTCCCGGGAGCCAGGGGAGATGCTGCCG
CAGAAGCTGAAGCAGATTCTCCGGCAAGAGTCCTGGCCGGCTGTTGAGAACTTGCTGAAG
CAGGGCGTGGAGGTGTACAAAGGGTATGTGGACGATCCGAGGAACACAGACAATGCCTGG
ATCGAGACAGTGGCCATCAGTGTCCACTTCCAGGACCAGAATGACGTGGAACTGAAGAGA
CTGAACTCTTCCTGGCACGCCCGCGACCCCGGGGTGTCCATCCGATGGCAGGTGGTGGAC
AGGCGCATCCCTCTGTACGCTGACCACAAGGCCTTGCTCCAGGAGGCAGCCGCTCTGTTC
GGAGCTCACTACTGA
>XM_053564361.1 PREDICTED: Nycticebus coucang transient receptor potential cation channel subfamily M member 2 (TRPM2), transcript variant X9, mRNA
GACCAGATCTGGAAGTTCCAGCGCCACGACCTGATTGAGGAGTACCACGGGCGTCCCCCT
GCACCACCACCCTTCATCCTGCTCAGCCACCTGCAGCTCTTTGTCCGGAGGGTGGTGCTG
AAGATCCCCGCCAAGCGGCACAAGCAGCTCAAGAACAAGCTGGAGAAGAACGAGGAGGCA
GCCCTGCTGTCCTGGGAGATCTACCTGAAGGAGAACTACCTGCAGCATCAGCAGCACCAG
CAGAGGCAGAGCCCAGAGCAGAAGATTGAGGACATCGGCAGCAAGGTGGACACCATGGTG
GACCTGCTGGACATGGACCGTCTGAAGAGGTCGGGCTCTGTGGAGCAAAGACTGGCCTCC
CTGGAGGAGCAGATGGCGCAGACGGCCAGAGCCCTGCACTGGATCGTGAGGACCCTGAGG
GACAGTGGCTTTGGCTCAGAGGCTGGGGTCCCCACTCTGGTCACCCAGAAGACCGCCGAG
GAGCAGGACATGGAGCCAGGTGGCAGGAAGAAGGTAGAGGAGCCGGGAGATGGCTACCAC
GTAGATGCACGACACCTCCTCTACCCCAGCCGCCCTGTCACCCGCTTTCCCGTGCCCAAC
GAGAAGGTGCCCTGGGAGATGGAGTTTCTGATCTACGACCCCCCCTTTTACTCTGCTGAG
AGGAAGGATGCAGCTGCCATGGACCCTGTGGGAGAGGCCCCGGAACCGCTGTCCAAGATC
AGCTTCAACGCGATAGACGGACAGACAGACCGCCGGAGCTTCCACGGGCCCTACACGGTT
CAGGGTGGGCTCCCCCTGAACCCCATGGGCCGCACAGGCCTTCGTGGACGAGGGAGCCTC
AGATGCTTTGGACCCAACCATGCGCTGCACCCCCTGGTCACCCAGTGGAGGCGGAATCAG
GATGGCGCCATCTGTAGGAAAAGCATAAAGAAGATGCTGGAAGTGCTGGTGGTGAAGTTC
CCACTCTCTGAGCACTGGGCTCTGCCGGGGGGCTCCCAGGATCCAGGGGAGACGCTGCCC
CGGAAGCTGAAGCAGATCCTCCGACAGGAGTCCTGGCCGTCTTTTGAGAACTTGCTAAAG
CATGGCACAGAGGTGTACAAAGGGTACATGGACGACCCCAGGAATACAGACAATGCCTGG
ATTGAGACAGTGGCTGTCAGCATCCACTTCCAGGACCAGAACGATGTGGAGCTGAAGAGA
CTGAACTCGAGCCTGCTCACCAGCAACCCAGAGGTGTCCATCCGATGGCAGGGGGTGGAC
AAGCGCATCCCCCTGTACTCAAACCACAAGGCTCTCCTCCAGAAGGCAGCCGCTCTGTTC
GGGGCTCACTATTGA
>XM_048803776.1 PREDICTED: Marmota marmota marmota transient receptor potential cation channel subfamily M member 2 (Trpm2), transcript variant X2, mRNA
GACCAGATCTGGAAGTTCCAGCGCCATGACCTGATAGAGGAGTACCACGGCCGGCCACCT
GCGCCGCCCCCCTTCATCCTCCTCAGCCACCTGCAGCTCCTGGTCAAGAGGGTGGTGCTG
AAGATCCCAGCCAAGAGGCACAAGCAGCTCAAGAACAAGCTGGAGAAGAACGAGGAGGCA
GCCCTCCTGTCCTGGGAGATGTACCTGAAGGAGAACTACCTGCAGAACCGGCAGTGCCAG
CTCCAGCAGCAGCCGGAGCAGAGGATCCAGGACATCAGCAGCAAGGTGGACGCCATGGTG
GAGCTGCTGGACATGGACCGTGTGAAGAGATCGAGCTCCATGGAGCAGAGACTGGCCTCC
CTGGAGGAACAGATGGCCCAGACGACCAGAGCCTTGCAGTGGATCGTGATGACCCTGAAG
GACAGCGGCTTTGGCTCAGAAGCAGGTGTGCCCACTCTAGCACCCCAGAAGGCCACCGAC
GAGCCGGATGCTGAGCTGGGCAGCCGGAGGCAGGCAGAGGAAGCAGGAGATGGCTATCAC
GTGAATGCCCGGCACCTCCTCTACCCCAACTCCCCCGTCACACGCTTCCCTGTGCCCAAC
GAGAAGGTGCCCTGGAAGGTGGAGTTTGCCATCTATGACCCTCCCTTTTACACGGCCGAG
AGGAAGGACACAGCCCTCGTGGATCCTGTGGGAGATGCCCCGGAGCCTCTGTCCAGGATC
AGTTTCAACACCCTGGATGGACCGAGGGACCGCCGCAGCTTCCATGGGGCCTACGCAGTG
CGGGACGGGCTTCCCCTGAACCCCATGGGCCGCACAGGGCTGCGTGGACGCGGGAGCCTC
AGCTGCTTTGGACCCAACCATGCGCTGCACCCCGTGGTCACCCGGTGGCGGAGGAACCAG
GACGGAGCCATCTGCAGGAAGAGCATAAAGAAGATGCTGGAGGTGCTGGTGGTGAAGCGT
CCTCTCCCAGAGCTCTGGGCCTTGCCAGGGGGGTCCCGGGAGCCAGGGAAGAAGCTGCCG
CAGAAGCTGAAGCAGATTCTCCGGCAAGAGTCCTGGCCGGCCGTTGAGGACCTGCTGCAG
CAGGGGGTGGAGGTGTACAAAGGGTACGTGGACGACCCGAGGAACACGGACAACGCCTGG
ATCGAGACAGTGGCCATCAGCGTCCACTTCCAGGACCACAATGACGTAGAGCTGAAGAGG
CTGAATTCTTACCTGCACGCCCGCGACCCTGGGGTGTCCATCCGCTGGCAGGTGGTGGAC
AGGCGCATCCCGCTGTACGCGAACCACAAGACCATCCTCCAGAAGGCAGCCGCTCTGTTC
GGAGCTCACTACTGA
>XM_003798086.1 PREDICTED: Otolemur garnettii transient receptor potential cation channel subfamily M member 2 (TRPM2), transcript variant X1, mRNA
GACCAGATCTGGAAGTTCCAGCGCCACGACCTGATCGAGGAGTACCACGGGCGTCCCCCT
GCCCCACCACCCTTCATCCTGCTCAGCCACCTGCAGCTCTTTGTCCGGAGGGTGGTGCTG
AAGATCCCCGCCAAGCGGCACAAGCAGCTCAAGAACAAGCTGGAGAAGAACGAGGAGGCG
GCCCTGCTGTCCTGGGAGATCTACCTGAAGGAGAACTACCTGCAGCATCAGCAGTACCAG
CAGAGGCAGAGGCCGGAGCAGAAGATTGAGGACATCGGCAGCAAGGTGGACACCATGGTG
GACCTGCTGGACATGGACCGTCTGAAGAGGTCAGGCTCTGTGGAGCAAAGACTGGCCTCC
CTGGAGGAGCAGGTGGCCCAGACGGCCAGAGCCCTGCACTGGATCGTGAGGACCCTGAGG
GACAGTGGCTTTGGCTCAGAGGCTGGCGTCCCCACTCTGGCCACCCAGAAGGCCACCGAG
GAGCAGGACATGGAGTCAGGTGGCAGGAAGAAGGCAGAGGAGCTGGGCGACGGCTACCAT
GTAGATGCACGGCACCTCCTCTACCCCAGCCGCCCTGTCACCCGCTTCCCTGTGCCCAAC
GAGAAGGTGCCCTGGGAGATGGAGTTTCTGATCTATGACCCTCCCTTTTACTCTGCTGAG
AGGAAGGATGCGGCTGCCACGGATCCTGTGGGAGAGGCCCCGGAGCCGCTATCCAAGATC
AGCTTCAATGCAGTAGACGGACAGACAGACCGCCGGAGCTTCCACGGGCCCTACACGGTT
CAGGGTGGGCTCCCCCTGAACCCCATGGGCCGCACAGGGCTTCGTGGACGTGGGAGCCTC
AGATGCTTTGGACCCAACCATGCGCTGCACCCCCTGGTTACCCGGTGGAGGCGGAATCAG
GATGGCGCCATCTGCAGGAAAAGCATAAAGAAGATGCTGGAAGTGCTGGTGGTGAAGTTC
CCACTCTCTGAGCACTGGGCTCTGCCGGGGGGATCCCAGGACCCAGGGGAGACGCTGCCC
CGGAAGCTGAAGCAGATCCTCCGACAGGAGTCCTGGCCGTCTTTTGAGAACTTGCTAAAG
CACGGCACAGAGGTGTACAAAGGGTACATGGACGACCCCCGGAACACAGACAATGCCTGG
ATCGAGACAGTGGCTGTGAGCATCCACTTCCAGGACCAGAACGATGTGGAGCTAAAGAGA
CTGAAGTCGAGCCTACTCACCAGCAACCCAGAGGTGTCCATCCGATGGCAGGGGGTGGAC
AAGCGCATCCCCCTGTACTCGAACCACAAGGCCCTCCTCCAGAAGGCGGCCGCTCTGTTC
GGGGCTCACTATTGA
>XM_013505330.1 PREDICTED: Chinchilla lanigera transient receptor potential cation channel, subfamily M, member 2 (Trpm2), transcript variant X5, mRNA
GACCAGATCTGGAAGTTCCAGCGCCATGACCTGATCGAGGAGTACCATGGCCGGCCGCCG
GCGCCGCCCCCGCTCATCCTGCTCAGCCACCTGCAGCTGCTGGTCAAGAGGGTGGTCCTG
AAGATCCCCGCCAAGAGGCACAGGCAGCTCAAGAACAAGCTGGAGAAGAACGAGGAGGCG
GCCCTGCTGTCCTGGGAGATCTACCTGAAGGAGAACTACCTGCATAACCAGCAGCACCAG
CACCACCAGCGGCCGGAGCAGAGGATCCAGGACATCAGTGAGAAAGTGGACAGCATGGTG
GACCTGCTGGACATGGACCGTCTGAAGAGGTCAGGCCCCACGGAGCAGAGGCTGGCATCC
CTGGAGGAGCAGGTGGCCCAGGTGGCCAGGTCTTTGCACTGGATCGTGAGGACGCTGAAG
GACAGTGGTTTGGGCTCTGCAGCAGGCGCGCCTGCGTTGGCACCCCCAAAGGCCCCTGAC
GAGCCGGATGCCGAGTTAGCTGGCAGGAAGAAGGAGGAAGAGCCAGGCGATGGCTACCAC
GTGAATGCCCGGCACCTGCTGTACCCCCGCTCCCCCGTCACCCGCTTCCCCGTGCCCAAT
GAGAAGGTGCCGTGGGAGACAGAGTTCCTGATCTACGAGCCTCCTTTCTACACGGCAGAG
AGGAAGGACGAAGCCCTTGTAGACCCCATGGGAGAGGCCCTTGAGCCTCTGGCTAAGATC
CAGTACAACGCCCTAGATGGACCAGTGGACCGGCGCAGCTTCCACGGGGCCTACATGGTC
CAGGACGGGCTCCCACTGAACCCCATGGGCCGCACAGGGCTCCGTGGACGCGGGAGCCTC
AGTTGCTTTGGACCCAACCACATGCTGCATCCTGTGGTCACCCGGTGGAGGAGGAATCAG
GACGGCGCCATCTGCAGGAAAAGCATAAAAAAGATGCTGGAGGTGCTGGTGGTGAAGCGG
CCCCTCTCGGAGCTCTGGGCCTTGCCGGGGGGCTCCCTGGAGCCAGGGGAGTTGCTGCCA
AGGAAGCTGAAGCAGGTCCTGCTTCCAGAGGCCTGGCGGGAAGTGGAGGGCCTGCTGCAG
CAGGGCTCTGAGGTGTACAAAGGGTATGTAGACGACCCACGGAACACCGACAATGCGTGG
ATCGAGACGGTGGCTATCAGCGTCCACTTCCCAGACCAGAACGACGTGGAGCTGAAGAGG
CTGAACTCTCACCTGCACACCTGCGACCCAGGTGTGTCCATCCGGTGGCAGGTGGTGGAC
AAGCGCATCCCACTGTATGAGAACCACAAGACCATCCTGCAGAAGACGGCCACTCTGTTC
GGCGCCCACTACTGA
>XM_042671694.1 PREDICTED: Dipodomys spectabilis transient receptor potential cation channel subfamily M member 2 (Trpm2), transcript variant X2, mRNA
GACCAGATCTGGAAGTTCCAGCGGCACGACCTGATTGAGGAGTACCATGGCCGGCCGCCC
GCGCCGCCCCCCTTCATCCTGCTCAACCACCTGCAGCTGCTCATCAAGAGGCTGGTCCTG
AAGATCCCGGCCAAGCGCCACAAGCAGCTCAAGAACAAGCTGGAGAAGAATGAGGAGGCG
GCCCTGCTCTCGTGGGAGCTGTACCTGAAGGAGAACTACCTACAGAGCCAGCAGCAGCAG
CAGCGCCAGCGGCCAGAGCAGCAGATGCAGGACATCAGCAACAAAGTGGACACCATGGTG
AGCCTGCTGGACATGGACCATGTGAAGAGGTCGGGCTCCATGGAGCAGAGACTGGTCGCC
CTGGAGGAGCAGGTGACCCAGACCGCCCGGGCCCTGCAGTGGATCGTGACCTCACTCAAG
GACGCTGGCTTTGGCGCGGCAGTGGAGGCTCCCACTCTGGCGCCGCCGAAGGCCTGCGAG
GAGCTGGACGGGGAGCCCGGCGTCAGGAAGAAGGCGGAAGAGCCGGGGGACAGCTACCAC
GTGCACGCCCGCCACCTCCTCTACCCCAGCTCCCCGGTCTCCCGCTTCCCGGTGCCCAAT
GAGAAGGTGCCGTGGGAGACGGAGTTCCCGATCTACCACCCTCCTTTCCACACGGCTGAG
AAGAAGGACGTGGCCCTCGTGGACCCTGTGGGAGACGCCCCAGAACCTCTGACCAGGATC
CGCTACAATGCCCTGGACGGGCTGACGGACCGCCGCAGCTTCCACGGGGCCTATGCGGTC
CAGGAGGGGCTCCCGCGGAACCCCATGGGACGCACGGGGCTGCGGGGGCGCGGCAGCCTC
CGCTGGTTTGGACCCAACCACACGCTGCATCCTGTGGTCACCCGGTGGCGGAGGAACCAG
GACGGAGCCATCTGCAGGAAGAGCATCAAGAAGATGCTGGAGGTGCTGGTGGTGAAGCGC
CCCGGCTCCGAGCACTGGGCCTTGCCTGGGGGCTCCCGGGAGCCAGGGGAGGCGCTTCCC
CGGAAGCTGCGGCAAGTGCTCCGGCAGGAGTTCTGGGAGCCCTTCGAGGCGCTGCTGGCA
CAGGGCGCAGAGGTGTACAAAGGGTATGTGGACGACCCGAGGAACACCGACAACGCCTGG
GTTGAGACGGTGGCTGTCAGCATTCACTTCCGGGACCAGAACGACTTGGAACTGAAGAGG
CTGAACTCGCACCTGCGTGCCCGCGACCCGGAGGTGGCCGTGCGATGGCAGGTGGTGGAC
AGGCGCACCCCCCTCTACCCGAGCCACAAGTCCATCCTGCAGAAGGCCGCTGCCCTGTTC
ACAGCCCACTACTGA
>XM_023716107.1 PREDICTED: Octodon degus transient receptor potential cation channel subfamily M member 2 (Trpm2), transcript variant X3, mRNA
GACCAGATCTGGAAGTTCCAACGCCATGACTTGATCGAGGAGTACCATGGCCGGCCCCCA
GCACCGCCCCCACTCATCCTGCTCAGCCACCTGCAGCTGCTGGTCAAGAGGGTGGTCCTG
AAGACCCCTGCCAAGAGGCACACGCAACTCAAGAACAAGCTGGAGAAGAATGAGGAGGCA
GCCCTGCTATCCTGGGAGATTTACCTGAAAGAGAACTACCTGCATAATCAGCAGTACCAG
CACCACCAGCGGCCAGAGCAGAGGATCCAGGACATTAGTGAGAAGGTGGACAGCATGGTG
GAGCTGCTGGACATGGACCGTCTGAAGAGGTCAGGTCCCACAGAGCAGAGGCTGGCATCC
CTGGAGGAACAGGTGGCCCAGGTGGCCAGGTCTTTGCACTGGATTGTGAGGACCCTGAAG
GACAGTAACTTTGGCTTGGCATCAGGCATGTCTGCCTTGGCACCAAAGGCTCCCGATGAG
CCAGATGCTGAGCTGGCTGTCAAGAGGAAGGAGGAGGAGCCAGGTGATGGCTACCATGTA
AATGCTCGACATCTCCTGTACCCCAGTTCTCCTGTCACCAGGTTTCCTGTGCCCAATGAG
AAGGTACCATGGGAGATGGAGTTCCTGATCTACGAGCCTCCTTTCTACACAGCAGAGAGG
AAGGATACAGTTCTGGTGGACCCTGTGGGAGAGGACAGCGAGCCTCTGACCAAGATCCAG
TACAATGCCCTGGATGGACCAATAGACCGCCGCAGCTTTCACGGGACCTATGTGATCCAG
GATGGGCTCCCACTGAACCCCATGGGCCGCACAGGGCTGCGTGGACGCGGGAGCCTCAGT
TGCTTTGGGCCCAACCACATGCTGCACCCTGTGGTCACCCGGTGGAGGAGGAATCAGGAT
GGTGCCATCTGCAGGAAAAGCATAAAGAAGATGCTGGAGGTGCTGGTGGTGAAGCGGCCT
CTCTCGGAGCTGTGGGCCTTGCCAGGGGGCTCCCAGGAGCCAGGGGAGATGCTGCCAAGG
AAGCTGAAGCAGGTCTTGCTGCAAGAGGCCTGGCCAGAAATGGAGGGTCTGCTGCAGCGG
GGCTTGGAGGTGTACAAAGGTTATGTGGATGATCCACGGAACACTGACAATGCGTGGATT
GAGACGGTGGCCATCAGCATCCACTTTCCAGACCAGAATGATGTGGAGTTGAAGAGGCTT
AACTCTCATCTACATGCATGCGACCTAGGTGTGTCCATCCGGTGGCAGGTGGTGGACAAG
CGCATCCCACTGTATGAGAACCACAAGACCATCCTGCAGAAGACAGCCATTCTGTTTGGA
GCCCACTACTGA
>XM_013146059.3 PREDICTED: Cavia porcellus transient receptor potential cation channel subfamily M member 2 (Trpm2), transcript variant X2, mRNA
GACCAGATCTGGAAGTTCCAGAGGCACGACCTGATCGAGGAGTACCACAGCCGGCCCCCA
GCGCCACCACCGCTCATCCTGCTCAGCCACCTGTACCTGCTGGTCAAGAAGGTGGTGCTG
AAGGTCCCCAACAAGAGGCACATGCAGCTCAAGACCAAGCTGAAGAAGGAGGAGGAGGCG
GCCCTGCTGTCCTGGGAGATCTACCTGAAGGAGAACTACCTGCATAACCAGCAGTACCAG
CACCAGCAGCAGCCGGAGCAGAGGATCCAGGATATCAGTGAGAAGGTGGACAGCATGGTG
GACCTGCTGGACATGGACCGTCTGAAGAGGTCGGGCCCCACAGAGCAGAGGCTGGCATCC
TTAGAGGAGCAGGTGGCCCAGGTGACCAAGTCTTTGCACTGGATTGTGAAAACCCTGAAG
GACAGTGGCTTTGGCTCTGCAGTGGGCGCACCTGGCCTGGCACCCACAAAGACCCCTGAT
GAGCCGGATGCCGAGCTGGTGGGCAGGAGGAAGGAGGAGGAGCCAGGTGATGGCTACCAT
GTGAATGCCCGGCACCTTCTGTACCCCAGCTCCCCTATCACCCGGTTCCCTGTGCCCAAT
GAGAAGGTGCCATGGAAGACGGAGTTCCTGATCTACAAGCCTCCTTTCTACACGGTGGAG
AGGAAGGACGCAGCCCTTGTGGACCCCGTGGGAGAGGCCCCTGAGCTTCTGGCCAAGATC
CGCTACAATGCTCTAGATGGATCAACAGACCGCCGCAGCTTCCACGGAGCCTACATGGTC
CAGGATGGGCTCCCACTGAACCCCATGGGCCGCACAGGGCTGCGCGGACGTGGGAGCCTC
AAATGCTTTGGACCCAACCACATGCTGCATCCGGTGGTCACCCGGTGGAGGAGGAACCAG
GACGGGGCCATCTGCAGGAAGAGCATAAAGAAGATGCTGGAGGTGCTGGTGGTGAAGCAG
CCCCTCTCAGAGCTCTGGGCTTTGCCAGGGGGCTCCCGGGAGCTGGGGGAGAGACTGCCG
AGGAAGCTGAAGGAGATTCTGCTGCAGGGAGCCTGGCCCATGGTGGAAGGATTGCTGCAG
AAGGGCGTGGAGGTATACAAAGGGTATGTGGATGACCCACGGAACACTGACAATGCGTGG
ATCGAGACGGTGGCCATTAGCATCCACTTTTCAGACCAGAATGATGTGGAGCTGACGAGG
CTGAACTCTCACCTGCTTGCCTCCGACCCAGGTGTGTCCGTCCGGTGGCAGGTGGTGGAC
AAGCGCATCCCGATGTACGAGAACCACAAGACCATCCTGCAGAAGACGGCCATTCTGTTC
GGAGCCCACTACTAA
>XM_045540803.1 PREDICTED: Lemur catta transient receptor potential cation channel subfamily M member 2 (TRPM2), transcript variant X9, mRNA
GACCAGATCTGGAAGTTCCAGCGCCATGACCTGATCGAGGAGTACCACGGGCGGCCCCCC
GCCCCGCCGCCCTTCATCCTGCTCAGCCACCTGCAGCTCTTCATCCGGAGGGTGGTCCTG
AAGATCCCCGCCAGGCGGCACCGGCAGCTCAAGAACAAGCTTGAGAAGAACGAGGAGGCG
GCCCTGCTGTCCTGGGAGATCTACCTGAAGGAGAACTACCTGCAGAGCCAGCAGTTCCAG
CAGAGGCAGCGGCTGGAGCAGAAGATCGGCCACATCAGCGATAAGGTGGACACCATGGTG
GACCTGCTGGACAGGGACCGTCTGAAGAGGTCGAGCTCCGTGGAGCAGAGACTGGCCTCC
CTGGAGGAGCAGGTGGCCCAGACGGCCACAGCCCTGCACTGGATCGTGAGGACCCTGAGG
GACAGTGGCTTTGGCTCGGAGACGGGCGTCCCCATCCTAGCCTCCCAGAAGGCCGCTGAG
GAGCAGGACCTGGAGCTGGGCGGCAGGAAGAAGGTGGAGGAGCCGGGGGACGGCTACCAT
GTGGATGCGCGGCACCTCCTCTACCCCAGCCGCCGTGTCACGCGCTTCCCTGTGCCCAAC
GAGAAGGTGCCCTGGGAGACGGAGTTTCTGATCTACAACCCCCCCTTCTACTCGGCCGAG
AGGAAGGATGCAGCCGCTACGGACCCCATGGGAGATGTCCCCGAGCTGCTGTCTGAGATC
AGCTTCAACGCGGTGGATGGACAGACGGACCGCCGGAGCTTCCACGGGCCCTACGCGGTG
CGGGGTGGGCTCCCCCTGAACCCCATGGGCCGCACGGGCCTTCGCGGGCGCGGGAGCCTC
AGCTGCTTCGGACCCAACCATGCGCTGCACCCCGTGGTCACCCGGTGGAGGCGGAATGAG
GATGGCGCCATCTGCAGGAAGAGCATAAAGAAGATGCTGGAAGTGCTGGTGGTGAAGGTG
CCGCCCTCGGAGCTCTGGGCCCTGCCGGGGGGCTCCCCGGAGCCTGGAGAGACGCTGCCC
CGGAAGCTGAAGCAGATCCTCCGAGAAGAGTCCTGGCCATGTTTTGAGAATTTGCTGAAG
CACAGCACGGAGGTGTACAAAGGGTACATGGACGACCCGAGGAACACGGACAACGCCTGG
ATCGAGACGGTGGCCGTCAGCATCCACTTCCAGGACCAGAATGACGTGGAGCTAAAGCGG
CTGAACTCTAACCTGCACACCCGCGACCAGGACGTGTCCATCCGGTGGCAGGTGGTGGAC
AAGCGCATCCCCGTGTACGCGAACCACAAGACCCTCCTGCAGAAGGTGGCCACGCTGTTC
GGGGCTCACTACTGA
>XM_032356773.1 PREDICTED: Mustela erminea transient receptor potential cation channel subfamily M member 2 (TRPM2), transcript variant X10, mRNA
GACCAGATCTGGAAGTTCCAGCGCCACGACCTGATAGAGGAGTACCACGGCAGGCCCCCC
GCGCCGCCCCCCTTCATCCTCCTCAGCCACCTGCACCTGTTCATCAAGAGGGTGGTCCTG
AAGGTGCCCGCCAAGAGGCACAAGCAGCTCAAGAGCAAGCTGGAGAAGAACGAGCAGGCC
GCGCTCCTGTCCTGGGAGGCCTACCTGAAGGAGAATTACCTGCAGAACCAGCGGTACCAG
CAGAAGCAGAGGCCGGAGCAGCAGATTCAAGACATCGGCGAGAAGGTCAACACCGCGGTG
GACCTGCTGGAAATGGAGGGTCGCAAGCGGTCCAGCTCCCTGGAGCAGAGGCTCGCCTCC
CTGGAGGCGCAGGTGGCCCAGACGTCCAGAGCATTGCACTGGGTCATGAAGGCACTGAGG
GACAGTGGCTTTGGCTCAGAGGAGGCCCTCCCCACCCTGGCACCCCAGAAGGCCTCAGAG
GGGCAGGACCGTGAGCTGGACGGCAGGCAGAAGGCGGAGGATGTGGGCGACAGCCACCAC
GTGAACGCCCGGCACCTCCTTTACCCTCACTCCCACGTCACACGTTTCCCCGTGCCCAAC
GAGAAGGTGCCCTGGGAGACGGAGTTTCTCATCTACGACCCGCCCTTTTACACGGACGAC
AAGAAGGACAAGGGCTCGGTGGACCCCGTGGGAAACGCCCCGGAAGCCTTGGCCGGTGTC
AGCTACAACGCCGTGGACGGGCCCACAGACCGGCGGAGCTTCCACGGGCTCTACGTGCTG
CAGGATGGGCTCCCTCTGAACCCCATGGGCCGCACAGGACTGCGTGGGCGAGGGAGCCTT
TGTCGCTTTGGACCCAACCACACGCTGCAGCCCGTGATCACGCGGTCCCTGTCCCTTGGC
GTGCCTCTGGGAGGAGGGGAAGCACCAAGGCCCAGGCCCACAGACAGGCTGGAAACACGT
ATGACCCCACCCAGCATTTCCAAAGAGCGAGCAGCGGAACAGCAGAGCCCAGGGTGGAGG
CGGAACCAGGACGGAGCCATCTGCAGGAAGGGCATCAAGAAAATGCTGGAAGTGCTGGTC
GTGAGGCCCCTGCGCTCGGAGTCCTGGGCCCTGCCAGGGGGCTCCCGGGAGCCGGGGGAG
ATGCTGCCCCGGAAGCTGAAGCAGGTCCTCCGAAGGGAGTTCTGGTCGTCCTTCCAGAAC
TTGCTGATTCAGGGCACCGAGGTGTACAAGGGCTACGTGGACGACCCGAGGAACACAGAC
AACGCCTGGATAGAGACAGTGGCCGTCAGCATCCACTTCTCAGACCAGAGCGACATGGAT
CTGAAGAGGCTGAACTCTCACCTGCACACCTGCGACCCCGGGATGTCCGTCCAGTGGCAG
GTCGTGGACAAGCGCATTCCGCTCTACGCCAACCACAAGACCATCCTCCAGAAGGTGGCC
GCTCTGTTTGGGGCTTTCTATTGA
>XM_022516036.1 PREDICTED: Enhydra lutris kenyoni transient receptor potential cation channel subfamily M member 2 (LOC111155711), transcript variant X2, mRNA
GACCAGATCTGGAAGTTCCAGCGCCACGACCTGATAGAGGAGTACCATGGCAGGCCGCCA
GCACCGCCCCCCTTCATCCTCCTCAACCACCTGCACCTGTTTGTCAAGAGGATGGTCCTG
AAGGTGCCCGCCAAGAGGCACAAGCAGCTCAAGAGCAAGCTGGAGAAGAACGAGGAGGCC
GCCCTCCTGTCCTGGGAGATCTACCTGAAGGAGAATTACCTGCAGAACCAGCGGTACCAG
CAGAAGCAGAGGCCGGAGCAGCAGATTCAAGACATCGGCGAGAAGGTCAACACCGTGGTG
GACCTGCTGGAAATGGAGGGTCGCAAGCGGTCCAGCTCCCTGGAGCAGAGGCTTGCCTCC
CTGGAGGCGCAGGTGGCCCAGACGTCCAGAGCATTGCACTGGGTCATGAAGGCACTGAGG
GACAGTGGCTTTGGCTCAGAGGAGGGCCTCCCCACCCTGGCACCCCAGAAGGCCTCAGAG
GGGCAGGACAGTGAACTGGACGGCAGGCAGAAGGCGGAGGATGTGGGCGACAGCCACCAC
GTGAATGCCCGGCACCTCCTTTACCCTCACTCCCATGTCACACGTTTCCCTGTGCCCAAC
GAGAAGGTGCCCTGGGAGATGGAGTTTCTCATCTACGACCCGCCCTTTTACACGGACGAC
AGGAAGGACAACGGCTTGGTGGACCCCATGGGAAATGCCCCGGAAGCCTTGGCCAGCATC
AGCTACAACACCGTGGACGGGCCCACAGACCGGCGGAGCTTCCACGGGCTCTATGTGGTG
CAGGACGGGCTCCCTCTGAACCCCATGGGCCGCACAGGACTGCGCGGGCGAGGGAGCCTT
TGTCGCTTCGGACCCAACCACACGCTGCAGCCCGTGATCACGCGGTGGAGGCGGAACCAG
GACGGAGCCATCTGCAGGAAGGGCATCAAGAAAATGCTGGAAGTGCTGGTTGTGAGGCCC
CCGCGCTCGGAGTCCTGGGCCCTGCCAGGGGGCTCCCGAGAACCGGGAGAGATACTGCCC
CGGAAGCTGAAGCAGGTCCTCCGAAGGGAGTTCTGGTCTTCCTTCCAGAACTTGCTGATT
CAGGGCACCGAGGTGTACAAGGGGTACGTGGACGACCCAAGGAACACAGACAACGCCTGG
ATAGAGACAGTGGCCCTCAGCATCCACTTCCCAGACCAGAGTGACATGGATCTGAAGAGG
CTGAACTCTCACCTGCACACCTGCGACCCTGGGATGTCCGTCCAGTGGCAGGTCGTGGAC
AAGCGCATCCCGCTGTATGCCAACCACAAGACCATCCTCCAGAAGGTGGCCGCTCTGTTT
GGGGCTTTCTATTGA
>XM_013071367.2 PREDICTED: Heterocephalus glaber transient receptor potential cation channel subfamily M member 2 (Trpm2), transcript variant X4, mRNA
GACCAGATCTGGAAATTCCAGCGTCACGACCTGATCGAGGAGTACCATGGCCGGCCGCCT
GCGCCGCCCCCACTGATCCTGCTCAGCCACCTGCAGCTGCTGGTCAAGAGGCTGGTCCTG
AAGGTCCCCGCCAAGAGGCACACGCAGCTCAAGAACAAGCTGGAGAAGAACGAGGAGGCA
GCCCTGCTGTCCTGGGAGATCTACCTGAAGGAGAACTACCTGCATAACCAGCAGCACCAG
CACCACCAGCGGCCGGAGCAGCGGATCCAGGACATCAGTGAGAAGGTGGACAGCATGGTG
GACCTGCTGGACATGGACCGTCTGAAGAGGTCGGGCCCCACGGAGCAGAGGCTGGCTTCC
CTGGAGGAGCAGGTGGCCCAGATGGCCGGGTCTTTGCACTGGATCGTGAGGACCCTGAAG
GACAGTGGCTTTGGCTCTGCGGCGGGCGTGCCTGCCCTGGCACCCCCGAAGGCCCCTGAC
GAGCCGGATGCCGACTTGGCTGGCAGAAGGAAGGAGGAGGAGCCAGGCGACGGCTTCCAT
GTGAACGCCCGGCACCTCCTGTACCCCGTCTCCCCTGTCACCCGCTTCCCTGTGCCCAAC
GAGAAGGTGCCGTGGGAGACAGAGTTCCTGATCTACAAGCCTCCTTTCTACACGGCCGAG
AGGAAGGACACAGCCCTCATGGACCCTGTGGGAGATGTCCCCGATCTTCTGGCTAAGATC
CGGTACAACACCCTAGATGGACCCACAGACCGCCGCAGCTTCCACGGAGCCTACGTGGTC
CAGGACGGGCTCCCCCTGAACCCCATGGGCCGCACAGGCCTGCTCGGACGCGGGAGCCTT
AGTTGCTTTGGCCCCAACCACATGCTGCACCCCGTGGTCACCCGGTGGAGGAGGAATCAG
GACGGCGTCATCTGCAGGAAAAGCATAAAGAAGATGCTGGAGGTGCTGGTGGTGAAGCAG
CCCCTCTCGGGGCTCTGGGCCCTCCCAGGGGGGTCCAGGGAGCCAGGGGAGACGCTGCCA
AGGAAGCTGAAACAGATCCTGCTGCGAGAGGCCTGGCCAGAGGTGGAGGGCCTACTGCAG
CGGGGCTCCGAGGTGTACAAGGGGTACGTGGATGACCCTCGGAACACAGACAATGCCTGG
GTCGAGACGGTGGCCATCAGCATCCACTTCCCAGACCAGAACGACATGGAGCTGAAGAGG
CTGAACTCTCACCTGCACGCCTGCGACCCAGGTGTGTCCATCCGGTGGCAGGTGGTGGAC
AAGCGCATCCCGCTGTACGTGAACCACAAGACCATCCTGCAGAAGACGGCTGTTCTGTTT
GGAGCCCACTACTGA
>XM_031347896.1 PREDICTED: Mastomys coucha transient receptor potential cation channel subfamily M member 2 (Trpm2), transcript variant X6, mRNA
GACCAGATCTGGAAGTTCCAGCGCCACGACCTGATTGAGGAGTACCACGGGCGGCCCCCG
GCCCCTCCCCCACTCATCCTCCTCAGCCACCTGCAGCTCCTGATCAAGAGGATTGTCCTG
AAGATCCCCGCCAAGAGGCACAAGCAGCTCAAGAACAAGCTGGAGAAGAACGAGGAGACA
GCCCTCCTGTCCTGGGAGCTCTACCTGAAGGAGAATTACCTGCAGAACCAGCAGTACCAG
CATAATCAGCGGCCAGAGCAGAAGATCCAGGACATCAGTGAGAAAGTGGACACCATGGTG
GAACTGCTGGACATGGACCAGGTGAAGAGGTCAGGCTCCACAGAGCAGAGACTGGCGTCC
CTGGAGGAGCAGGTGACTCAGATGACCAGAGCTTTGCACTGGATTGTGACAACCCTAAAG
GACAGCGGCTTTGGCTCAGGGGCAGGTGCGCTGACCCTGGCACCCCCAAGGGCCTTTGAT
GAGCCAGATGCTGAGCTGGGCAGCAGGAAGAAGGTAGAGGAGCCTGGAGATGGTTACCAC
GTGAGCGCCCGGCACCTCCTTTACCCCAGTGCCCGCATCATGCGCTTCCCTGTGCCTAAT
GAGAAGGTGCCTTGGGAGGCGGAGTTTCTGATCTATGACCCTCCATTTTACACAGCTGAG
AAGAAGGACGTGACCCTCACAGACCCTGTGGGAGACACGGCAGAACCTCTGTCTAAGATC
AATTACAATGTCGTGGATGGACTGACAGACCGTCGCAGCTTCCATGGAGCTTATGTGGTC
CAGTATGGGTTCCCTTTGAACCCCATGGGCCGCACGGGGTTGCGTGGTCGTGGGAGCCTC
AGCTGGTTTGGTCCCAACCACACTCTGCAGCCGGTTGTTACACGGTGGAAGAGGAACCAG
GGTGGAGCCATCTGCCGGAAGAGTGTCAGGAAGATGCTGGAAGTGCTAGTGATGAAGCTG
CCTCACTCGGAGCACTGGGCCTTGCCTGGGGGTTCTCGGGAGCCAGGGGAGATGCTACCA
CGGAAGCTGAAACGGGTCCTCCGGCAGGAGTTCTGGGTGGCCTTTGAGACCTTGCTGATG
CAAGGTACAGAGGTGTACAAAGGGTATGTGGATGACCCAAGGAACACGGACAATGCCTGG
ATCGAGACAGTGGCTATCAGCATCCATTTCCAGGACCAGAATGATACCGATCTGAAGAGG
CTGGAAGAGAACCTGCACACTCGTGATCCAAAGGAGTTGACTCGTGGCCTGGACTTGTCT
ACTGAATGGCAGGTGGTAGACCGGCGGATCCCTCTGTACACAAACCACAAGACCGTCCTC
CAGAAGGTGGCCTCACTGTTTGGAGCTCACTTCTGA
>XM_036238119.1 PREDICTED: Rousettus aegyptiacus transient receptor potential cation channel subfamily M member 2 (TRPM2), transcript variant X5, mRNA
GACCAGATCTGGAAGTTCCAGCGCCACGACTTCATAGAGGAGTACCAGAGCAGGTCCCCG
GCCCCGCCGCCCTTCATCCTGCTCAGCCACCTGCAGCTCTTCATCAAGAGGCTGGTGCTG
AAGATTCCCGCCAAGCGGCACAGGCAGCTCAGGAACAAGCTGGAGGAGAAGGAGGAAGCA
GCGCTCCTGTCCTGGGAGACCTACCTGAAGGAGAACTACCTGCAGAGCCTGCAGAGCCAG
CAGCGGCAGCGGCCGGAGCACAGGATCCAGCACATCAGTGACAGGGTGGACAGCATGGCG
GACGTGCTGCAGATGGACCGCCTGAAGCAGCCGGGCTCCGTGGAGCAGAGGCTGGCCTCC
CTGGAGGTGCAGGTGGCCCAGACGGCCAGCGCCGTGCGCTGGATTGTGGAGGCCCTGAGG
GGCAGCGGCCTGGGCTCCAAGGAGGGCGCCCCCACCCTGGCACCCCAGAAGGCCTCGGAG
GGGCAGGACCCGGCCCTGAGCGGCGGGTGGCAGGCGGAGGACGGAGGTGACGGCCACCAC
GTCAACGCCCGGCACCTGCTCTACCCCGACGCCCTCGTCACACGCTTCCCCGTCCCCGAC
GAGAAGGTGCCCTGGGAGATGGAGTTTCTCATCTATGACCCGCCCTTCTACACGGCGGAC
AGAAAGGACAAGGCCTTGGTGGACCCCACGGGAGACACCCCGGAATCTCTGTCCAGGATC
AGCTACAACGCCGTGGACGGCCCCACCGACCGCCGCAGCTTCCACGGCAGCTACGCGGTC
CAGGACGGGCTCCCGCTGAACCCCATGGGCCGCACGGGGCTGCGGGGGCGCGGGGCCCTT
AGCTTCTTCGGACCCAACCACACGCTGCAGCCCGTGGTCACTCGGTGGAAGAGGAACCAG
GATGGCGCCATCTGCAGGAAGAGCGTAAGGAAGGTGCTGGACGTGCTGGTGGTGAAGCAT
CCCCGCTCCGAGCACTGGGCCTTGCCCGGGGGCTCCCGGGAACCAGGGGAGACGCTGCCC
CGGAAGCTGAAGCAGGTCCTCCAGAGAGAGTTCTGGCCGGCCTTCGAGAGCCTGCTGGCG
CGGGGCAAGGAGGTGTACACGGGCTACATGGACGACGCTCGGAACACGGATAACGCCTGG
ATTGAGACAGTGGCCATCAGCGTCCACTTCCCAGACCAGAGCGACGTGGAGCTGAATAAG
CTAAACATGCACCTGCTTGCCCAGGACCCGGAGACGTCCATCCGCTGGCAGGTGGTGGAC
AAGCGCATCCCGCTGTATGCCAGCCACAAGGCCATTCTCCAGAAGGTGGCCACTCTGTTC
GGAGCTTACTACTGA
>XM_040231658.1 PREDICTED: Oryx dammah transient receptor potential cation channel subfamily M member 2 (TRPM2), transcript variant X4, mRNA
GACCAGATCTGGAAGTTCCAGCGCCACAACCTGATCGAGGAGTACCAGGGCAGGCCCCCC
GCGCCGCCCCCCTTCATCCTCCTCAGCCACCTGCACCTCTTCATCAAGAGGGTCGTGCTG
AAGATCCCTGCCAAGCGGCATAAGCAGTTCAAGAACAAGCTAGAGAAGAACGAGGAGGCG
GCCCTCCTGTCCTGGGAGATCTACCTGAAGGAGAACTACCTGCAGGAACAGCAGTTCCAG
CAGAAGCAGAGGCCGGAGCAGAAGATCCAGGACGTCAGTGACAAGGTGGACACCATGGTG
CGCCTGCTGGAAATGGCACGTCTGAAGCAGTCAGGCGCCGTGGAGCAGAGACTGGCCTCC
CTGGAGGAACAGGTGGCCCAGACAGCCACAGCATTGCACTGGATTGTGAAGGCCCTGAGG
GACAGTGGCTTTGGCTCAGAAGAAGGTGTCCCCACTCTGGCACCCCAGAAGGCCTCGGTG
GGGCGGGACCCTGAGCTGGACAGCGGATCAAAGGCAGAAGACCCAGGTGACGCCTACCAC
GTGAATGCCCGTCACCTGCTCTACCCGAGTTGCTCTGTCCTGCGGTTCCCGGTGCCCAAC
GAGAAGGTGCCCTGGGAAACGGAGTTCCTCATGTACAACCCGCCCTTCTACACGGCTGAC
AGGAAGGACAGGGACCTGGTGGATCCCGCGGGGGATGCCCTGGAACCTCTGTCCAGGATC
AGCTACAATTCGGTGGATGGACCACTGGACCGGCGCAGCTTCCATGGAGTCTACGCAGTG
CAGGACGGGCTCCCTCTGAATCCCATGGGTCGCACGGGACTGCGTGGCCGCGGGGATCTC
AGCTACTTCGGCCCCAATCACACGCTGCAGCCTGTGATCACCCGCTGGAGGCGGAGCCTG
GATGGTGCCATCTGCAGGAAGAACGTCAAGAAGATGCTGGAGGTGCTGGTGGTGAAGCGT
GGCCCCTCCGAGCACTGGATGTTGCCTGGGGGCTCCCGGGAGCCAGGAGAGATGCTGCCC
TGGAAGCTAAAGCAGGTCCTGCGAAGAGAATTCTGGTCTTCCTTTGAGAGCCTGCTGACT
CAGGGCATGGAGGTATACAAAGGATACATGGATGACCCCAGGAACACGGACAATGCCTGG
ATCGAGACGGTGGCCGTGAGCATCCACTTCCCAGACCAGAGTGATGTGGAGCTCAAGAGG
CTGAACTCTCATCTGCACTCCTGTGACGAGGGGATGGCCATTCGCTGGCAGGTGGTGGAT
GAGCGCATCTCCCTGTATGACGACCACAAGGTCATCCTCCAGAAAGTGGCCGCCTTGTTC
GGGGCCTACTACTGA
>XM_008145659.3 PREDICTED: Eptesicus fuscus transient receptor potential cation channel subfamily M member 2 (TRPM2), transcript variant X1, mRNA
GACCAGATCTGGAAGTTCCAGCGCCACGATCTGATCGAGGAGTACCAGGGCAGGCCCCCG
GCCCCGCCCCCCTTCATCCTCCTCAGCCACCTGCATCTCTTCATCAAGAGGGTCATCCTG
AAGATCCCCGCCAAGCGGCACAAGCAGCTCAAGAACAAGCTGGAGAAGAACGAGGAGGCG
GCGCTCCTGTCCTGGGAGATCTACCTGAAGGAGAACTACCTGCAGAACCAGCAGTACCAG
CAGAAGCAGAGGACGGAGCAGAAGATCCAAGACATTAGCCACAGGGTGGACACCATGGTG
GACCTGCTGGAAATGGACCGGCTGAAGGGTTCGGGCTCCATGGAGCAGAGACTGGCCTCC
CTGGAGAAGCAGGTGGCCCAGACAGCCAGAGCGCTGCACTGGGTCGTGAAGACCCTGCGA
GACAGCGGCTTTGGCTCGGACGAGGGAGCCCCCTCCCTGGCCTCCCAGACGGCCTCGGAG
GGGCAGGACCCGGAGCTGGACGGCAGGCAGAAGGCGGAGGACCTGGGCGACGCCCACCAC
GTGAACGCCCGGCACCTGCTCTACCCCAACTCCCCCATCGTGCGTTTCCCTGTGCCCAAC
GAGAAGGTGCCCTGGGAGACAGAGTTTCTCATCTACGACCCGCCCTTCTACTCGGCCGAG
AGGAAGGACAAGGACTTGGTGGACCCCGTGGGAAACGCCCTGGACCCTCTGGCCAGGATC
ACCTACAACGCCGTGGACGGGCCCACGGACCGCCGGAGCTTCCACGGCAGCTACGCGGTT
CAGGACGGGTTCCCCCTGAACCCCATGGGCCGCACGGGGCTGCGAGGGCGCGGGGCCCTC
TGCTGCTTCGGACCCAACCACACGCTGCAGCCCGTGGTCACTCGGTGGAGGAGGAACCAG
GACGGAGCCATCTGCCGGAGAAGCATCAAGAAAGTGCTGGAGGTGCTGGTGGTGAAGCAC
GTCTTGGCAGAGCACTGGGCCTTGCCAGGGGGCTCCCGGGAACCCGGAGAGACGCTGCCC
CGCAAGCTGAAGCAGGTCCTCCAGAGAGAGTTCTGGCCTTCCTTCCAGAACCTGCTGCTA
CAGGGCACGGAGGTGTACAAAGGCTACGTGGACGACCCTCGGAACACGGACAACGCCTGG
ATCGAGACGGTGGCTGTCAGTGTCCACTTCCCAGACCAGAGCGACGTGGAGCTGAAGAGG
CTGAACTCTCACCTGCACGCCGGCGACCCCGGGATGTCCGTCCGATGGCAGGTCGTGGAC
AAGCGCATCTCGCTGTATGCCAACCACAAGGCCATCCTGCAGAAGGTGGCCGCTCTGTTC
GGGGCCTACTACTGA
>XM_015560832.1 PREDICTED: Myotis davidii transient receptor potential cation channel subfamily M member 2 (TRPM2), mRNA
GACCAGATCTGGAAGTTCCAGCGCCACGACCTGATCGAGGAGTACCAGGGCCGGCCCCCG
GCCCCGCCCCCCTTCATCCTCCTCAGCCACCTGCACCTCTTCATCAAGAGGGTCATCCTG
AAGATCCCGGCCAAGCGGCACAAGCAGCTCAAGAACAAGCTGGAGAAGAACGAGGAGGCC
GCACTCCTGTCCTGGGAGATCTACCTGAAGGAGAACTACCTGCAGAACCAGCAGTACCAG
CAGAAGCAGAGGACGGAGCAGAAGATCCAAGACATTAGCAACAGGGTGGACACCATGGTG
GACCTGCTGGAAATGGACCGACTGAAGGGCTCGGGCTCCATGGAGCAGAGATTGGCCTCC
CTGGAGAGGCAGGTGGCCCAGACGGCCAGAGCGCTGCACTGGGTCGTGAAGACCCTGCGC
GACAGCGGCTTCGGCTCGGACGAGGGCGCCCCCACCCTGGCCTCCCAGCCGGCCTCGGAG
GGGCAGGACCCGGAGCTGGACGGCAGGCAGCAGGCGGAGGACCTGGGCGATGCTCACCAC
GTGAACGCCCGGCACCTCCTCTACCCCAACTCCCCCATCGTGCGTTTCCCTGTGCCCAAC
GAGAAGGTGCCCTGGGAGACAGAGTTTCTCATCTACGACCCCCCCTTTTACTCAGCCGAG
AGGAAGGACAAGGACTTGGTGGACCCCGTGGGAAACGCCCTGGACCCTCTGTCCAGGATC
ACCTACAACGCCGTGGATGGGCCCACCGACCGCCGGAGCTTCCACGGCAGCTACGCGGTT
CAGGACGGGTTCCCTCTGAACCCCATGGGCCGCACCGGGCTGCGAGGGCGCGGGGCCCTC
TGCTGCTTCGGACCCAACCACACGCTGCAGCCTGTGGTCACTCGGTGGAGGAGGAACCAG
GATGGAGCCATTTGCCGGAGAAGCATCAAGAAAGTGCTGGAGGTGCTGGTGGTGAAGCAT
GTCCTGGCAGAGCACTGGGCCTTGCCAGGGGGCTCCCGGGAACCCGGAGAGACGCTGCCC
CGGAAGCTGAAGCAGGTCTTCCAGAGAGAGTTCTGGCCTTCCTTCGAGAACCTGCTGCTG
CAGGGCACGGAGGTGTACAAAGGCTACGTGGACGACCCTCGGAACACGGACAACGCCTGG
ATCGAGACGGTGGCCGTCAGTGTCCACTTCCCAGACCAGAGCGACGTGGAACTGAAGAGG
CTGAACTCTCACCTGCATGCCTGCGACCCTGGGATGTCCGTCCGATGGCAGGTCGTGGAC
AAGCGCATCTCGCTGTATGCCAACCACAAGGCCATCCTGCAGAAGGTGGCCACCCTGTTC
GCGGCCTACTACTGA
>XM_029938829.1 PREDICTED: Suricata suricatta transient receptor potential cation channel subfamily M member 2 (TRPM2), transcript variant X12, mRNA
GACCAGATCTGGAAGTTCCAGCGCCACGACCTGATAGAGGAGTACCAGGGCAGGCCCCCC
GCGCCGCCCCCCTTCATCGTCCTCAGCCACCTGCATCTCTTCATCAAGAGGGTGGTCCTG
AAGATACCCGCCAGGAGGCGCAAGCAGCTCAAGAACAAGCTGGAGAAGAACGAGGAGGCC
GCGCTCCTGTCCTGGGAGATCTACCTGAAAGAGAGCTACCTGCAGAACCAGCAGTACCAG
CAGAAGCAGCGGCCTGAGCAGAAGATTCAAGATATTGGCAATAAGATCAGCACCGTGGTG
GACCTGCTGGAAATGGAGAGTCTGAAGCGGTCAGGCTCCACGGGGCAGAGACTGGCCTCC
CTGGAGGAGCAGGTGGCGCAGATGTCCAGAGCGCTGCACTGGGTCATTAAGGCCCTGAGG
GACGGAGGCTTCGGCTCAGAGGAGGGCATCCCGGCCCCGGCCCCCCAGAAGGCCTCAGAG
GGGCAGGACCTCGAGCTGGACGGCAGGCAGGAGGAGGAGGATGTGGGCGACAGCCACCAC
GTGAACGCCCGGCACCTCCTGTACCCCGACTCCCACGTCACGCGCTTCCCGGTGCCCAAC
GAGAAGGTGCCCTGGGAGACGGAGTTTCCCATCTACCAGCCGCCCTTCTACACAGACGAC
AGGAAGGACAAGGGCTTCGTGGACCCCGCGGGAAGTGCCCGTGAGCCTCCGTCCGGGATC
AGCTACAATGCCGTGGATGGACCCACAGACCGGAGGAGTTTCCACGGGGTCTACGCAGTG
CAGGACGGGCTCCCTCTGAACCCCATGGGCCGCACGGGACTGCGCGGGCGCGGAGCCCTG
GGTTGCTTTGGACCCAACCACACGCTGCAGCCTGTGATCACCCGGTGGAGGCGGAACCAG
GACGGAGCCATCTGCAGGAAAAGCATCAAGAAAATGCTGGAAGTGCTGGTTGTGAAGCAC
CCCCTCTCGGAGCACTGGGCCTTGCCAGGGGGCTCCCGGGACCCGGGAGAGATGCTGCCC
CGGAAGCTGAAGCAGGTCCTCCGTAGAGAGTTCTGGTCTTCCTTCCAGAACCTGCTGACG
CAGGGCACAGAGGTGTACAAAGGGTATGTGGACGACCCGAGGAACACAGACAATGCCTGG
ATTGAGACCGTGGCCATCAGCATCCACTTCCCAGACCAGAGCGACATGGATCTGAAGAGA
CTGAACTCTCACCTGCATGCCTGTGACCCCGGGATGTCCGTCCGATGGCAGGTCGTGGAC
AAGCGCATCCCGCTGTACGCCAACCACAAGACCATCCTCCGGAAGGTGGCCGCTCTATAC
GGGGCCTTCTACTGA
>XM_043875034.1 PREDICTED: Cervus elaphus transient receptor potential cation channel subfamily M member 2 (TRPM2), transcript variant X3, mRNA
GACCAGATCTGGAAGTTCCAGCGCCACGACCTGATCGAGGAGTACCAGGGCAGGCCCCCC
GCCCCACCCCCCTTCATCCTCCTCAGCCACCTGCACCTCTTCATCAAGAGGGTCGTGCTG
AAGATCCCCGCCAAGCGGCATAAGCAATTCAAGAACAAGCTGGAGAAGAACGAGGAGGCG
GCCCTCCTGTCCTGGGAGATCTACCTGAAGGAGAACTACCTGCAGGAACAGCAGTTCCAG
CGGAAGCAGAGGCCAGAGCAGAAGATCCAGGACATCAGTGACAAGGTGGATACCACAGTG
GACCTGCTGGAAATGGCAACTCTGAAGCAGTCGGGCGCCGTGGAGCAGAGACTGGCCTCC
CTGGAGGAGCAGGTGGCCCAGACAGCCACAGCATTGCACTGGATTGTGAAGGCCCTGAGG
GACAGTGGCTTTGGCTCGGAAGAAGGTGTCCCCACTCTGGTACCCCAGAAGGCCTCAGAG
GGGCAGGACCCTGAGCTGGACAGCAGATCAAAGGTGGAGGACCCCGGCGATGCCTACCAC
GTGAATGCCCGGCACCTGCTCTACCCGAGTTGCTCTGTCCTGAGATTCCCGGTGCCCAAC
GAGAAGGTGCCCTGGGAGATGGAGTTCCTCATGTACAACCCGCCCTTCTACACCGCCGAC
AGGAAGGACAAGGACCTGGTGGACCCCGTGGGGGATGCCCTGGAACCTCTGTCCAAGATC
AGCTACAACTCGGTAGATGGGCTGCTGGACCGGCGCAGCTTCCATGGAGTCTATGCAGTG
CGGGACGGGCTCCCCCTGAACCCCATGGGCCGCACGGGACTGCGTGGCCGCGGGGACCTC
AGCTGCTTCGGCCCCAATCACACGCTGCAGCCTGTGATCACCCGCTGGAGGCGGAGCCTG
GATGGTGCCATCTGCAGGAAGAGCGTCAAGAAGATGCTGGAGGTGCTGGTGGTGAAGCGT
GGCCCCTCTGAGCACTGGATGCTACCTGGGGGCTCCCGGGAGCCAGGAGAGGTGCTGCCC
CGGAAGCTAAAGCAGGTCCTGCGAAGAGAGTTCTGGTCTTCCTTTGAGAGCTTGCTGACT
CAGGGCACGGAGGTGTACAAAGGATACGTGGATGACCCCAGGAACACGGACAATGCCTGG
ATCGAGACGGTGGCTGTGAGCATCCACTTCCAAGACCAGAGCGATATGGAGCTCAAGAGG
CTGAACTCTCATCTGTACTCCTGTGACGAGGGGATGGCCATTCGCTGGCAGGTGGTGGAT
GAGCGCATTCCCCTGTATGACAACCACAAGGCCATCCTCCAGAAAGTGGCTGCCTGGTTC
GAGGCCTACTACTGA
>XM_052638328.1 PREDICTED: Budorcas taxicolor transient receptor potential cation channel subfamily M member 2 (TRPM2), mRNA
GACCAGATCTGGAAGTTCCAGCGCCACGACCTGATCGAGGAGTACCAGGGCAGGCCCCCC
GCGCCACCCCCCTTCATCCTCCTCAGCCACCTGCACCTCTTCATCAAGAGGGTCGTGCTG
AAGATCCCTGCCAAGCGGCATAAGCAGTTCAAGAACAAGCTAGAGAAGAACGAAGAGGCG
GCCCTCCTGTCCTGGGAGATCTACCTGAAGGAGAACTACCTGCAGGAACAGCAGCTCCAG
CAGAAGCAGAGGCCGGAGCAGAAGATCCAGGACGTCAGTGACAAGGCGGACACCATGGTG
CGCCTGCTGGAAACGGCACGTCTGAAGCAGTCGGGCGCCGTGGAGCGGAGACTGGCCTCC
CTGGAGGAGCAGGTGGCCCAGACAGCCGCAGCAGTGCACTGGATTGTGAAGGCCCTGAGG
GACAGTGGCTTTGGCTCAGAAGAAGGTGTCCCCACTCTGGCACCCCAGAAGGCCTCAGTG
GGGCGGGACCCTGAGCTGGACAGCAGATCGAAGGCAGAGGACCCAGGTGACGCCTACCAC
GTGAATGCCCGGCACCTGCTCTACCCGAGTTGCTCTGTCCTGAGATTCCCGGTGCCCAAC
GAGAAGGTGCCCTGGGAAACGGAGTTCCTCGTGTACAACCCGCCCTTCTACACGGCCGAC
AGGAAGGACAAGGACCTGGTGGACCCCGTGGGGGATGCCCTGGAACCTCTGTCCAGGATC
AGCTACAATGCGGTGGACGGACCACTGGACCGGCGCAGCTTCCATGGAGTCTACGCAGTG
CGGGACGGGCTCCCTCTGAACCCCATGGGTCGCACAGGACTGCGTGGCCGCGGGGACCTC
AGCTACTTCGGCCCCAATCACACACTGCAGCCTGTGATCACCCGCTGGAGGCGGAGCCTG
GATGGTGCCATCTGCAGGAAGAACGTCAAGAAGATGCTGGAGGTGCTGGTGGTGAAACGT
GGCCCCTCCGAGCACTGGATGTTGCCTGGGGGCTCCCGGGAGCCAGGAGAGATGCTGCCC
TGGAAGCTAAAGCAGGTCCTGCGAAGAGAATTCTGGTCTTCCTTTGAGAGCCTGCTGACT
CAGGGCATGGAGGTATACAAAGGATACATGGATGACCCCAGGAACACGGACAATGCCTGG
ATCGAGACGGTGGCCGTGAGCATCCACTTCCCAGACCAAAGTGATGTGGAGCTCAAGAGG
CTGAACTCTCATCTGCACTCCTGTGACGAGGGGATGGCCATTCGCTGGCAGGTGGTGGAT
GAGCGCATCTCCCTGTGTGACAACCACAAGGTCATCCTCCAGAAAGTGGCCACCTTGTTC
GGGGCCTACTACTGA
>XM_055569796.1 PREDICTED: Bubalus kerabau transient receptor potential cation channel subfamily M member 2 (TRPM2), transcript variant X2, mRNA
GACCAGATCTGGAAGTTCCAGCGCCACGACCTGATTGAGGAGTACCAGGGCAGGCCCCCC
GCGCCGCCCCCCTTCATCCTCCTCAGCCACCTGCACCTCATCATCAAGAGGGTCATGCTG
AAGATCCCTGCTGAGCGGCATAAGCAGTTCAAGAACAAGCTAGAGAAGACAGAGGAGGCG
GCCCTCCTGTCCTGGGAGATCTACCTGAAGGAGAACTACCTGCAGGAACAGCAGTTCCAG
CAGAAGCAGAGGCCGGAGCAGAAGATCCAGGACGTCAGTGACAAGGTGGATTCCATGGTG
CGCCTGCTGGAAATGGCACATCTGAAGCAGTCGGGCGCTGTGGAGCAGAGACTGGCCTCC
CTGGAGGAGCAGGTGGCTCAGACAGCCACAGCATTGCACTGGATTGTGAAGGCCCTGAGG
GACAGTGGCTTTGGCTCAGAAGAAGGTGTCCCCACTCTGGCACCCCAGAAGGCCTCAGTG
GGGTGGGACCCTGAGCTGGACAGTGGATCAAAGGCAGAGGACCCAGGTGACACCTACCAC
GTGAATGCCCGGCACCTGCTCTACCCGAGTTGCTCTGTCCTGCGATTCCCGGTGCCCAAC
GAGAAGGTGCCCTGGAAGACGGAGTTCCTCATGTACAACCCGCCCTTCTATACGGCCGAC
AGGAAGGACAAGGACTTGGTGGACCCTGTGGGGGATGCCCTGGAACCTCTGTCCAGGATC
AGCTACAATGCGGTGGACGGACCACTGGACCGGCGCAGCTTCCATGGAGTCTACACAGTG
CGGGATGGGCTCCCTCTGAACCCCATGGGCCGCACGGGACTGCGCGGCCGCGGGGACCTC
AGCTGCTTCGGCCCCAATCACACGCTGCAGCCTGTGATCACCTGCTGGAGGCGGAATCTG
GATGGTGCCATCTGCAGGAAGAACGTCAAGAAGATGCTGGAGGTGCTGGTGGTGAAGCAT
GGCCCCTCCGAGCACTGGATGCTGCCTGGGGGCTCCCGGGAGCCAGGAGAGATGCTGCCC
CGGAAGCTAAAGCAGGTCCTGCGAAGAGAGTTATGGTCTTCCTTCGAGCGCCTGCTGACT
CAGGGCATGAAGGTGTACAAAGGATACGTGGATGACCCCAGGAACACAGACAATGCCTGG
ATCGAGACGGTGGCTGTGAGCATCCACTTCCCAGACCAGAACGATGTGGAGCTCAAGAGG
CTGAACTCTCATCTGCACTCCTGTGACGAGGGGATGGCCATTCGCTGGCAGGTGGTGGAT
GAGCGCATCCCCCTGTATGACAACCACAAGGTCATCCTCCAGAAAGTGGCCTCCTTGTTC
ATGGCCTACTACTGA
>XM_029214813.1 PREDICTED: Monodon monoceros transient receptor potential cation channel subfamily M member 2 (TRPM2), transcript variant X1, mRNA
GACCAGATCTGGAAGTTCCAGCGCCACGACCTGATCGAGGAGTACCAGGGCAGGCCCCCT
GCGCCGCCCCCCTTCATCCTTCTCAACCACCTGCATCTCTTCATCAAGAGGGTCATCCTG
AAGATCCCCACCAAGCGACACAAGCAGCTCAAGAACAAGCTAGAGAAGAACGAGGAGGCG
GCCCTCCTGTCCTGGGAGATCTACCTGAAGGAGAACTACCTGCAGGACCAGCAGATCCAG
CAGAAGCAGAGGCCGGAGCAGAAGATCCAGGACATCAGTGACAAGGTGGACACCATGGTG
GACCTGCTGGAAATGGCACATCTGAAGCAGTCGAGCTCCATGGAGCAGAGACTGGCCTCT
CTAGAGGAGCAGGTGGCCCAGACGGCCAGAGCGCTGCACTGGATCATGAAAGCCCTGAGG
GACAGCGGCTTTGGCTCGGAGGAGGGCGTCCCCACCCTGGCACCCCAGAAGGCCTCGGTG
GGGCGGGACCCTGAGCTGGACGGCGGGCTGAAGGTGGAGGACCCGGGCGACGCCTACCAC
GTGGATGCCAGGCACCTCCTCTACCCCAACTGCCCCGTCCAGCGTTTCCCAGTGCCCAAC
GAGAAGGTGCCCTGGGAGACGGAGTTCCTTATCTACAGCCCGCCCTTCTACACAGCCGAC
AGGAAAAACAAGGACCTGGTGGACCCTGTGGGGGACGCCCTGGAGCCTCTGTCCAGGATC
AGCTACAACGCGGTGGATGGATGCCTGGACCGGCGCAGCTTCCACGGGGTCTACGCTGTG
CAGGATGGGCTCCCTCTGAACCCCATGGGCCGCACAGGGCTGCGCGGGCGCGGGGACCTC
AGCTGCTTTGGCCCCAACCACACCCTGCAGCCCGTGGTCACCCGCTGGAGGCGGAGCCAG
GACGGTGCCATCTGCAGGAAGGGCATAAAGAAGGTGCTGGAGGTGCTGGTGGTGAAGCGC
TCCGTCTCAGAGCACTGGGTTCTGCCCGGGGGCTCCCGGGAACCAGGAGAGACGCTGCCC
CGGAAGCTGAAGCAGGTCCTCCGGAGAGAGTTCTGGCCTTCCTTCGAGAGCCTGCTGACG
CAGGGCATGGAGGTGTACAAAGGGTACGTGGATGACCCAAGGAACACGGACAACGCCTGG
ATCGAGACGGTGGCCGTGAGCGTCCACTTTCCAGACCAGAGCGACGTGGAGCTGAAGAGG
CTGAACTCTCACCTATACTCCTGCGATGCGGGGGTGTCCATCCGGTGGCAGGTGGTGGAC
GAGCGCATCCCGCTGTATGCCAACCACAAGGCCATCCTCCAGAAGGTGGCTGCCTTGTTC
GGGGCCTACTACTAA
>XM_060009759.1 PREDICTED: Delphinus delphis transient receptor potential cation channel subfamily M member 2 (TRPM2), mRNA
GACCAGATCTGGAAGTTCCAGCGCCACGACCTGATCGAGGAGTACCAGGGCAGGCCCCCC
GCGCCGCCCCCCTTCATCCTTCTCAACCACCTGCATCTCTTCATCAAGAGGGTCATCCTG
AAGGTCCCCGCCAAGCGACACAAGCAGCTCAAGAACAAGCTAGAGAAGAACGAGGAGGCG
GCCCTCCTGTCCTGGGAGATCTACCTGAAGGAGAACTACCTGCAGGACCAGCAGATCCAG
CAGAAGCAGAGGCCGGAGCAGAAGATCCAGGACATCAGTGACAAGGTGGACACCATGGTG
GACCTGCTGGAAATGGCACATCTGAAGCAGTCGAGCTCCATGGAGCAGAGACTGGCCTCT
CTAGAGGAGCAGGTGGCCCAGACGGCCAGAGCGCTGCACTGGATTGTGAAAGCCCTGAGG
GACAGCGGCTTTGGCTCGGAGGAGGGCGTCCCCACCCTGGCACCCCAGAAGGCCTCGGTG
GGGCGGGACCCTGAGCTGGACGGCGGGCTGAAGGTGGAGGACCCGGGCGACGCCTACCAC
GTGGATGCCAGGCACCTCCTCTACCCCAACTGCCCCGTCCAGCGTTTCCCAGTGCCCAAC
GAGAAGGTGCCCTGGGAGACGGAGTTCCTTATCTACAGCCCGCCCTTCTACACGGCCGAC
AGGAAAAACAAGGACCTGGTGGACCCTGTGGGGGACGCCCTGGAGCCTCTGTCCAGGATC
AACTACAACGCGGTGGATGGATGCCTGGACCGGCGCAGCTTCCATGGGGTCTACACTGTG
CAGGATGGGCTCCCTCTGAACCCCATGGGCCGCACAGGGCTGCGCGGGCGCGGGGACCTC
AGCTGCTTTGGCCCCAACCACACGCTGCAGCCCGTGGTCACCCGCTGGAGGCGGAACCAG
GACGGCGCCATCTGCAGGAAGGGCATAAAGAAGATGCTGGAGGTGCTGGTGGTGAAGCGC
TCCCTCTCAGAGCACTGGGTGCTGCCAGGGGGCTCCCGGGAACCAGGAGAGATGCTGCCC
CGGAAGCTGAAGCAGGTCCTCCGGAGAGAGTTCTGGCCTTCCTTCGAGAGCCTGCTGACG
CAGGGCATGGAGGTGTACAAAGGGTACGTGGATGACCCAAGGAACACGGACAACGCCTGG
ATCGAGACGGTGGCCGTGAGCGTCCACTTTCCAGACCAGAGCGACGTGGAGCTGAAGAGT
CTGAACTCTCACCTGTACTCCTGCGATGCGGGGGTGTCCATCCGGTGGCAGGTGGTGGAC
GAGCGCATCCCTCTGTACGCCAACCACAAGGCCATCCTCCAGAAGGTGGCCGCCTTGTTC
GGGGCCTACTACTAA
>XM_054576415.1 PREDICTED: Pteronotus mesoamericanus transient receptor potential cation channel subfamily M member 2 (TRPM2), transcript variant X1, mRNA
GACCAGATCTGGAAGTTCCAGCGGCACGACCTGATCGAGGAGTACCAGGGCAGGCCCCCG
GCCCCGCCCCCCTTCATCCTCCTCAGCCACCTGCACCTCTTCATCAAGAGGGTCATCCTG
AAGATACCCGCCAAGCGACACAAGCAGCTCAAGAACAAGCTGGAAAAGAACGAGGAGGCA
GCGCTCCTGTCCTGGGAGATCTACCTGAAGGAGAACTACCTGCAGAACCAGCAGTACCAG
CAGAAGCAGAGGCCGGAGCAGAAGATCCAAGACATTAGCAACAGGGTGGACACCATGGTG
GACCTGCTGGAAATGGACCGTTTGAAGGGCTCGGGCTCCATGGAGCAGAGATTGGCCTCC
CTGGAGGAGCAGGTGGCCCAGACAACCAGAGCATTGCACTGGATCGTGAAGACCCTGAGA
GACGGTGGCTTTGGCTCGGAGGAGGGAGCCCCCGCGCTGGCACCCCAAAAGGTCTCGGAG
GGGCAGGACCCTGAGCTGGACAGCAGACAGAAGGCGGAGGACCTAGGCGATGCCCACCAC
ATCAATGCCCGGCACCTCCTGTACCCCAACTCCCCTGTCATGCGCTTCCCTGTGCCCAAT
GAGAAGGTGCCCTGGGAGACAGAGTTCCTCATCTATGACCCGCCCTTCTACTCAGCTGAG
AGGAAGGACAAGGACTTGGTGGACCCCATGGGGAACACCCTGGACCCTCTGTCGAAGATC
ACCTACAATGCTGTGGATGGGCCCACGGACCGCCGGAGCTACCACGGCAGCTACGTGGTT
CAGGACGGGCTTCCTCTGAACCCCATGGGCCGCACGGGGCTGCGAGGGCGCGGGAGCCTC
TGCTGCTTCGGACCCAACCACACGCTGCAGCCCGTGGTCACTCGGTGGAGGAGGAACCAG
GACGGAGCCATTTGCCGGAGAAGCATAAAGAAAGTGCTGGAAGTCCTGGTGGTGAAGCAT
GCGCTCTCGGAGCACTGGGCCTTGCCAGGGGGCTCCCGGGAACCGGGAGAGATGCTGCCC
CGGAAGCTGAAGCAGGTCCTTCAGAAAGAGTTCTGGCCTTCCTTCGAGAACCTGCTGACA
CAGGGCACAGAGGTGTACAAAGGCTACGTGGATGACCCTCGGAACACGGACAACGCCTGG
ATCGAGACGGTGGCCATCAGCGTCCACTTCCCGGACCAGAGCAACGTGGAGCTGAAGAGG
CTGAACTCTCACCTGCACACCGGTGACCCAGGGGTGTCCATCCGATGGCAGGTCATGGAC
AAGCGCATCCCACTGTACGCCAACCACAAGGCCATCCTCCAGAAGGTGGCCACTCTGTTC
GGGGCTTACTACTGA
>XM_024996726.2 PREDICTED: Bos taurus transient receptor potential cation channel subfamily M member 2 (TRPM2), transcript variant X1, mRNA
GACCAGATCTGGAAGTTCCAGCGCCACGACCTGATCGAGGAGTACCAGGGCAGGCCCCCC
GCGCCGCCCCCCTTCATCCTCCTCAGCCACCTGCACCTCATCATCAAGAGGGTCGTGCTG
AAGATCCCTGCCAAGCGGCATAAGCTGTTCAAGAACAAGCTAGAGAAGACAGAGGAGGCG
GCCCTCCTGTCCTGGGAGATGTACCTGAAGGAGAACTACCTGCAGGAACAGCAGTTCCAG
CAGAAGCAGAGGCCAGAGCAGAAGATCCAGGACGTCAGTGACAAGGTGGATTCCATGGTG
CGCCTGCTGGAAATGGCACATCTGAAGAAGTCGGGCGCCGTGGAGCAGAGACTGGCCTCC
CTGGAGGAGCAGGTGGCCCAGACAGCCACAGCATTGCACTGGATTGTGAAGGCCCTGAGG
GACAGTGGCTTTGGCTCAGAAGAAGGTGTCCCCACTCTGGCACCCCAGAAGGCCTCAGTG
GGGCGGGATCCTGAGCTGGACAGCAGATCGAAGGCAGAGGACCCAGGTGACGCCTACCAC
GTGAATGCCCGGCACCTGCTCTACCCGAGTTGCTCTGTCCTGCGATTCCCGGTGCCCAAT
GAGAAGGTGCCCTGGGAGACGGAGTTCCTCATGTACAACCCGCCCTTCTACACGGCCGAC
AGGAAGGACAAGGACCTGGTGGACCCCGTGGGAGATGCCCTGGAACCTCTGTCCAGGATC
AGCTACAATGCAGTGGACGGACCACTGGACCGGCGCAGCTTCCATGGAGTCTACACAGTG
CGGGACGGGCTCCCTCTAAACCCCATGGGTCGCACGGGACTGCGCGGCCGCGGGGACCTC
AGCCGCTTCGGCCCCAATCACACACTGCAGCCTGTGATCACCCGCTGGAGGCGGAGCCTG
GATGGTGCCATCTGCAGGAAGAACGTCAAGAAGATGCTGGAGGTGCTGGTGGTGAAGCAT
GGCCCCTCCGAGCACTGGATGCTGCCTGGGGGCTCCCGGGAGCCAGGAGAGTTGCTGCCC
CAGAAGCTAAAGCAGGTCCTGCGAAGAGAGTTCTGGTCTTCCTTCGAGCGCCTGCTGACT
CAGGGCATGAAGGTGTACAGAGGATACATGGATGACCCCAGGAACACGGACAATGCCTGG
ATCGAGACGGTGGCTGTGAGCATCCACTTCCCAGACCAGAGCGATGTGGAGCTCAAGAGG
CTGAACTCTCATCTGCACTCCTGTGACGAGGGGATGGCCATTCGCTGGCAGGTGGTGGAT
GAGCGCATCCCCCTGTATGACAACCACAAGGTCATCCTCCAGAAAGTGGCCGCCTTGTTC
ATGGCCTACTACTGA
>XM_061167464.1 PREDICTED: Dama dama transient receptor potential cation channel subfamily M member 2 (TRPM2), transcript variant X3, mRNA
GACCAGATCTGGAAGTTCCAGCGCCACGACCTGATCGAGGAGTACCAGGGCAGGCCCCCC
GCCCCACCCCCCTTCATCCTCCTCAGCCACCTGCACCTCTTCATCAAGAGGGTCGTGCTG
AAGATCCCCGCCAAGCGGCATAAGCAGTTCAAGAACAAGCTGGAGAAGAATGAGGAGGCG
GCCCTCCTGTCCTGGGAGATCTACCTGAAGGAGAACTACCTGCAGGAACAGCAGTTCCAG
CGGAAGCAGAGGCCAGAGCAGAAGATTCAGGACATCAGTGACAAGGTGGATACCACAGTG
GACCTGCTGGAAATGGCAACTCTGAAGCAGTCGGGCGCTGTGGAGCAGAGACTGGCCTCC
CTGGAGGAGCAGGTGGCCCAGACAGCCACAGCATTGCACTGGATTGTGAAGGCCCTGAGG
GACAGTGGCTTTGGCTCGGAAGAAGGTGTCCCCACTTTTGTACCCCAGAAGGCCTCAGCG
GGGCAGGACCCTGAGCTGGACAGCAGATCAAAGGTGGAGGACCCCGGCGATGCCTACCAC
GTGAATGCCCGGCACCTGCTCTACCCGAGTTGCTCTGTCCTGAGATTCCCGGTGCCCAAC
GAGAAGGTGCCCTGGGAGACGGAGTTCCTCATGTACAACCCGCCCTTCTACACGGCCGAC
AGGAAGGACAAGGACCTGGTGGACCCCGTGGGGGATGCCCTAGAACCTCTGTTCAAGATC
AGCTACAACTCGGTAGACGGGCCGCTGGACCGGCGCAGCTTCCATGGAGTCTATGCAGTG
CGGGACGGGCTCCCCCTGAACCCCATGGGCCGCACGGGACTGCGTGGCCGCGGGGACCTC
AGCTGCTTCGGCCCCAATCACACGCTGCAGCCTGTGATCACCCGCTGGAGGCGGAGCCTG
GATGGTGCCATCTGCAGGAAGAGCGTCAAGAAGATGCTGGAGGTGCTGGTGGTGAAGCGT
GGCCCCTCCGAGCACTGGATGCTGCCTGGGGGCTCCCGGGAGCCAGGAGAGGTGCTGCCC
CGGAAGCTAAAGCAGGTCCTGCGAAGAGAGTTCTGGTCTTCCTTTGAGAGCTTGCTGACT
CAGGGCATGGAGGTGTACAAAGGATACGTGGATGACCCCAGGAACACGGACAATGCCTGG
ATCGAGACGGTGGCTGTGAGCATCCACTTCCAAGACCAGAGCAATATGGAGCTCAAGAGG
CTGAACTCTCATCTGTACTCCTGTGACGAGGGGATGGCCATTCGCTGGCAGGTGGTGGAT
GAGCGCATTCCCCTGTATGACAACCACAAGGCCATCCTCCAGAAAGTGGCTGCCTGGTTC
GAGGCCTACTACTGA
>XM_036017493.1 PREDICTED: Phyllostomus discolor transient receptor potential cation channel subfamily M member 2 (TRPM2), transcript variant X4, mRNA
GACCAGATCTGGAAGTTCCAGCGGCACGACCTGATCGAGGAGTACCACGGCCGGCCTCCG
GCCCCGCCCCCCTTCATCCTCCTCAGCCACCTGCACCTCTTCATCAAGCGGGTCATCCTG
AAGATCCCGGCCAAGCGGCACAAGCAGCTCAAGAACAAGCTGGAGAAGAACGAGGAGGCG
GCGCTCCTGTCCTGGGAGATCTACCTGAAGGAGAACTACCTACAGAACATACAGTACCAG
CAGAAGCAGAGGCCGGAGCAGAAGATCCAGGACATTAGCAGCAGGGTGGACACCATGGTG
GACCTGCTGGAAATGGACCGTCTGAAGGGCTCGGGCTCCATGGAGCAGAGACTGGCCTCC
CTGGAGGAGCAGGTGGCCCAGACAACCAGAGCATTGCACTGGGTCGTGAAGACCCTCAGA
AATGGTGGCTTAGGCTCGGAGGAAGGAGCCCCCACCCTCGCACCCCAGAAGGTCTTGGAG
GGGCAGGACCCTGAGCTGGACAGAGGGCAGAAGGCGGAGGACCTAGGTGACGCCTACCAC
ATCAACGCCCGGCACCTCCTGTACCCCAACTCCACTGTCGTGCGTTTCCCTGTGCCCAAC
GAGAAGGTGCCCTGGGAGACGGAGTTTCTCATCTATGATGACCCGCCCTTCTACTCGGCT
GACAGGAAGGACAAGGACCTGATGGACCCCACGGGAGACACCCTGGACCCTCCGCTCAGT
ATCACCTTCAATGCTATGGACGGATTCATAGACCGCCAGAGCCACCACGGCATCTACATG
GTTCGGAAGGGGTTTCCTCTGAACCCCATGGGCCGCACGGGGCTGCGAGGCCGTGGGAGC
CTCAGCCGCTTCGGACCCAACCACACGCTGCAGCCCGTGGTCACTCGGTGGAGGAGGAAC
CAGGATGGCGCCATCTGCCGGAGAAGCATCAAGAAAGTGCTGGAAGTGCTGGTGGTGAAG
CACGCCCTCTCAGAACACTGGGCCTTGCCAGGGGGCTCCCAGGAACCCGGAGAGGTGCTG
CCCCGGAAGCTGAAGCAGGTCCTTCAGAAAGAGTTCTGGCCATCCTTCAAGAGCCTGCTG
GAGCAGGGCACGCAGGTGTACAAAGGCTACGTGGATGACCCTCGGAACACGGACAATGCC
TGGATCGAGACGCTGGCCGTCAGCATCCACTTCCCAGACCAGAGCAGCGTGGAGCTGAAG
CGGCTGAACTCTCACCTGCACACCAGTGACCCAGGGATGTCCGTCCGATGGCAGGTCGTG
GACAAGCGCATCCCGCTGTACACCAACCACAAGGCCATCCTCCAGAAGGTGGCCGCTCTG
TTCGGGGCTCACTACTGA
>XM_018051946.1 PREDICTED: Capra hircus transient receptor potential cation channel subfamily M member 2 (TRPM2), mRNA
GACCAGATCTGGAAGTTCCAGCGCCACGACCTGATCGAGGAGTACCAGAGCAGGCCCCCC
GCGCCGCCCCCCTTCATCCTCCTCAGCCACCTGCACCTCTTCATCAAGAGGGTCGTGCTG
AAGATCCCTGCCAAGCGGCATAAGCAGTTCAAGAACAAGCTAGAGAAGAACGAAGAGGCG
GCCCTCCTGTCCTGGGAGATCTACCTGAAGGAGAACTACCTGCAGGAACAGCAGTTCCAG
CAGAAACAGAGGCCAGAGCAGAAGATCCAGGACGTCAGTGACAAGGTGGACACCATGGTG
CGCCTGCTGGAAACAGCACGTCTGAAGCAGTCGGGCGCCGTGGAGCAGAGACTGGCCTCC
CTGGAGGAGCAGGTGGCCCAGACAGCCACAGCATTGCACTGGATTGTGAAGGCCCTGAGG
GACAGTGGCTTTGGCTCAGAAGATGTCCCCACTCTGGCACCCCAGAAGGCCTCAGTGGGG
CGGGACCCTGAGCTGGACAGCGGATCGAAGGCAGAGGACCCAGGTGATGCCTACCACGTG
AATGCCCGGCACCTGCTCTACCCGAGTTGCTCTGTCCTGAGATTCCCGGTGCCCAACGAG
AAGGTGCCCTGGGAAACGGAGTTCCTCGTGTACAACCCGCCCTTCTACACGGCTGACAGG
AAGGACAAGGACCTGGTGGACCCCGTGGGGGATGCCCTGGAACCTCTGTCCAGGATCAGC
TACAATGTGGTGGACGGACCACTGGACCGGCGCAGCTTCCATGGAGTCTACGCAGTGCGG
GACGGGCTCCCTCTGAACCCCATGGGTCGCACGGGACTGCGTGGCCGTGGGGACCTTAGC
TACTTTGGCCCCAATCACACGCTGCAGCCTGTGATCACCCGCTGGAGGCGGAGCCTGGAT
GGTGCCATCTGCAGGAAGAACGTCAAGAAGATGCTGGAGGTGCTGGTGGTGAAGCGTGGC
CCCTCCGAGCACTGGATGTTGCCTGGGGGCTCCCGGGAGCCAGGAGAGATGCTGCCCCGG
AAGCTAAAGCAGGTCCTGCGAAGAGAATTCTGGTCTTCCTTTGAGAGCCTGCTGACTCAG
GGCATGGAGGTATACAAAGGATACATGGATGACCCCAGGAACACGGACAATGCCTGGATC
GAGACGGTGGCCGTGAGCATCCACTTCCCAGACCAGAGTGATGTGGAGCTCAAGAGGCTG
AACTCTCATCTGCACTGTTATGACGAGGGGATGGCCATTCGCTGGCAGGTGGTGGATGAG
CGCATCTCCCTGTGTGACAACCACAAGGTCATCCTCCAGAAAGTGGCCGCCTTGTTCGGG
GCCTACTACTGA
>XM_036851804.1 PREDICTED: Balaenoptera musculus transient receptor potential cation channel subfamily M member 2 (TRPM2), transcript variant X4, mRNA
GACCAGATCTGGAAGTTCCAGCGCCACGACCTGATCGAGGAGTACCAGGGCAGGCCCCCT
GCGCCGCCCCCCTTCATCCTCCTCAACCACCTGCATCTCTTCATCAAGAGGGTCATCCTG
AAGGTCCCCACCAAGCGGCACAAGCAGCTCAAGAACAAGCTAGAGAAGAACGAGGAGGCG
GCCCTCCTGTCCTGGGAGATCTACCTGAAGGAGAACTACCTTCAGGACCAGCAGATCCAG
CAGAAGCAGAGGCCGGAGCAGAAGATCCAGGACGTCAGCGACAAGGTGGACACCATGGTG
GACCTGCTGGAAATGGCACATCTGAAGCAGTCGGGCTCCATGGAGCAGAGACTGGCCTCC
CTAGAGGAGCAGGTGGCCCAGACGTCCAGAGCACTGCACTGGATCGTGAAGGCCCTGAGG
GACAACGGCTTTGGCTCGGAGGAGGGCGTCCCCACCCTGGCACCCCAGAAGGCCTCGGTG
GGGCGGGACCCTGAGCTGGACGGAGGGCTGAAGGTGGAGGATCCGGGCGACGCCTACCAC
GTGGATGCCCGGCACCTCCTCTACCCCAACTGCCCCGTCCAGCGTTTCCCGGTGCCCAAC
GAGAAGGTGCCCTGGGAGACGGAGTTCCTCATCTACAACCCGCCCTTCTACACGGCCGAC
AGGAAGAACAAAGACCTGGTGGACCCTGTGGGGGACGCCCTGGAGCCTCTGTCCAGGATC
AGCTACAACGCGGTGGATGGACGCCTGGACCGGCGCAGCTTCCACGGGGTCTACGCCGTG
CAGGATGGTCTCCCTCTGAACCCCATGGGCCGCACAGGGCTGCGCGGGCGCGGGGACCTC
AGCTGCTTTGGCCCCAACCACACGCTGCAGCCCGTGGTCACCCGCTGGAGGCGGAACCAG
GACGGCGCCATCTGCAGGAAGGGCATAAAGAAGATGCTGGAGGTGCTGGTGGTGAAGCGC
TCCCTCTCAGAGCACTGGGTGCTGCCCGGGGGCTCCCGGGAACCAGGAGAGACGCTGCCC
CGGAAGCTGAAGCAGGTCCTCCGGAGAGAGTTCTGGCCTTCCTTCGAGAGCCTGCTGACG
CACGGCATGGAGGTGTACAAAGGGTACATGGATGACCCAAGGAACACGGACAACGCCTGG
ATCGAGACGGTGGCCGTGAGCGTCCACTTTCCAGACCAGGGCGACGTGGAGCTGAAGAGG
CTGAACTCTCACCTGCACTCCTGCGATGCGGGCGTGTCCATCCGGTGGCAGGTGGTGGAC
GAGCGCATCCCGCTGTACGCCAACCACAAGGCCATCCTCCAGAAGGTGGCCGCCTTGTTC
GGGGCCTACTACTAA
>XM_057306754.1 PREDICTED: Ursus arctos transient receptor potential cation channel subfamily M member 2 (TRPM2), transcript variant X1, mRNA
GACCAGATCTGGAAGTTCCAGCGGCACGACCTCATAGAGGAGTACCACAGCCGGCCCCCC
GCGCCGCCCCCTTTCATCCTCCTCAGCCACCTGCACCTGGTCATCAAGAGGGTGGTCCTC
AAGATTCCTGCCAAGAGGCACAAGCAGCTCAAGAGCAAGCTGGAGAAGAACGAGGAATCT
GCCCTCTTGTCCTGGGAGACCTACCTGAAGGACAACTACCTGCAGAACCAGCAGTGCCAG
CACAAGCAGAGGCCCGAGCGGCAGATTCAAGACATCGGCAATAGGGTCAACACCGTGGTG
GACCTGCTGGAAAGGGAAAGTCTGAAGCGGTCAGGCTCCATGGAGCAGAGGCTGGCCTCC
CTGGAGGCACAGGTGGCCCAGACGTCCAGAGCATTGCACTGGATCATGACGGCGCTGAGG
GACAGTGGCTTTGGCTCAGAGGAGGGCGTCCCCACCCTGGCACCCCAGAAGGCCTCGGAG
GGGCAGGACCACGAGCTGGACAGCAGGCAGAAAGCAGATGCTGTGGGCGACACCCACCAT
GTGAACGCCCGGCACCTCCTGTACCCCGACTCCCACGTCACCCGTTTCCCCGTGCCCAAC
GAGAAGGTGCCCTGGGACACGGAGTTTCTCATCTACGACCCGCCCTTTTACACGGACGAC
AGGAAGGACAAGGGCTTGGTAGACCCCGTGGGAAACGCCCTGGAAGCCTTGGCTGGGATC
AGCTACAACGCCGTGGACGGACCCATAGACCGGCGGAGCTTCCACGGGCTCTACGCGGTT
CAGGAAGCGCTCCCTCTGAACCCCATGGGCCGCACAGGACTGCGCGGGCGAGGAAGCCTT
GGTTGGTTCGGACCCAACCACACGCTGCAGCCTGTGATCACCCGGTGGAGGCGGAATCAG
GATGGAGCCATCTGCAGGAAGAGCATAAAGAAAATGCTGGAAGTGCTGGTCGTGAAGCAC
CCCCTCTCGGAATCCTGGGCCCTGCCGGGGGGCTCCCGGGAACCAGGAGAGATGCTGCCC
CGGAAGCTGAAGCGGGTCCTCCGTCGAGAGTTCTGGTCTTCCTTCCAGAACTTGCTGGTT
CAGGGCACTGAGGTGTACAAGGGGTACGTGGACGACCCACGGAACACGGACAATGCCTGG
ATTGAGACAGTGGCCATCAGCATCCACTTCCCAGACCAGAGTGACATGGATCTGAAGAGG
CTGAACTCTCACCTGCACACCTGTGACCCCGGGATGTCCGTCCAGTGGCAGGTCGTGGAC
AAGCGCATCCCGCTGTATGCCAACCACAAGACCATCCTCCAGAAGGTGGCCGCTCTGTTT
GGGGCTTTCTACTGA
>XM_045501189.1 PREDICTED: Leopardus geoffroyi transient receptor potential cation channel subfamily M member 2 (TRPM2), transcript variant X20, mRNA
GACCAGATCTGGAAGTTCCAGCGTCACGACCTGATAGAGGAGTACCAGGGCAGGCCCCCC
GCGCCGCCCCCCTTCATCCTCCTCAGCCACCTGCATCTCTTCATCAAGAGGGTGGTCCTG
AAGATCCCCGCCAGGCGGCGCAAGCAGCTCAAGAGCAAGCTGGAGAAGAACGAGGAGGCC
GCCCTTCTGTCCTGGGAGATCTACCTGAAAGAGAGCTACCTGCAGAACCAGCAGTACCAG
CAGAAGCAGAGGCCGGAGCAGAAGATTCAAGACATTGGCAATAAGGTCAGCACCATGGTG
GACCTGCTGGAAATGGAAAGTCTGAAGCGCTCAGGCTCCATGGAGCAGAGACTGGCCTCC
CTGGAGGAGCAGGAGTTTCTTTGCTCTGGGAGGAGCAAGAACCATGGGGAGCCTCGGTGG
GCAGTCACGCACCACCTTCCTGCGGCTCAGGTGGCCCAGACGTCCAGAGCGCTGCACTGG
GTCATGAAGGCCCTGAGGGACGGCGGCTTCGGTTCAGAGGAGGGCATCCCCGCCCCGGCA
CCCCAGAAGGCCTCGGAGGGGCAGGACCTCGAGCCGGACGGCAGACAGGAGGAGGAGGAC
GTGGGCGACACCCACCACGTGAACGCCCGGCACCTCCTGTACCCCAACTCCCACGTCACC
CGTTTCCCCGTGCCCAACGAGAAGGTGCCCTGGGAGACGGCGTTTCTCATCTACGACCCG
CCCTTTTACACAGACGACAGGAAGGACAGGGGCTTGGTGGACCCCGTGGGAAACGCCCTG
GAGCCTCTGTCCGGGATCAGCTACAACGCCGTGGACGGACCCATAGACCGGCGGAGCTTC
CACGGGGCCTACGTGGTTCAGGACGGGCTCCCTCTGAACCCCATGGGCCGCACAGGACTG
CGTGGACGTGGAAGCCTCTGTTGCTTTGGACCCAACCACACGCTGCAGCCTGTGATCACC
CGGTGGAGGCGGAACCAGGGTGGAGCCATCTGCAGGAAAAGCATAAAGAAAATGCTCGAA
GTGCTGGTCGTAAAGCACTCCCTCTCAGAACACTGGGCCTTGCCAGGGGGCTCCCGGGAA
CCAGGAGACATACTGCCCCGGAAGCTGAAGCAGGTCCTCCGTAGAGAGTTCTGGTCTTCC
TTCCAGAACTTGCTGACGCAGGGCACAGAGGTATACAGAGGGTACGTGGACGACCCAAGG
AACACGGACAACGCCTGGATTGAGACCGTGGCCGTCAGCATCCACTTCTCAGACCAGAGT
GACATGGACCTGAAGAGGCTGAATTCTCACCTGCATGCCTGTGACCCCGGGATGTCCGTC
CGATGGCAGGTCGTGGACAGGCGCATCCCGCTGTATGCCAACCACAAGACCATCCTCCAG
AAGGTGGCCACTCTGTATGGGGCTTTCTACTGA
>XM_053902981.1 PREDICTED: Panthera pardus transient receptor potential cation channel subfamily M member 2 (TRPM2), transcript variant X8, mRNA
GACCAGATCTGGAAGTTCCAGCGTCACGACCTGATAGAGGAGTACCAGGGCAGGCCCCCC
GCGCCGCCCCCCTTCATCCTCCTCAGCCACCTGCATCTCTTCATCAAGAGGGTGGTCCTG
AAGATCCCCGCCAGGCGGCGCAAGCAGCTCAAGAGCAAGCTGGAGAAGAACGAGGAGGCC
GCCCTTCTGTCCTGGGAGATCTACCTGAAAGAGAGCTACCTGCAGAACCAGCAGTACCAG
CAGAAGCAGAGGCCGGAGCAGAAGATTCAAGACATTGGCAATAAGGTCAGCACCATGGTG
GACCTGCTGGAAATGGAAAGTCTGAAGCGCTCAGGCTCCATGGAGCAGAGACTGGCCTCC
CTGGAGGAGCAGGTGGCCCAGATGTCCAGAGCGCTGCACTGGGTCATGAAGGCCCTGAGG
GACGGTGGCTTCGGCTCAGAGGAGGGCATCCCCGCCCCGGCACCCCAGAAGGCCTCAGAG
GGGCAGGACCTCGAGCCGGACGGCAGACAGGAGGAGGAGGACGTGGGCGACACCCACCAC
GTGAACGCCCGGCACCTCCTGTACCCCAACTCCCACGTCACCCGTTTCCCCGTGCCCAAC
GAGAAGGTTCCCTGGGAGACGGCGTTTCTCATCTACGACCCGCCCTTTTACACAGACGAC
AGGAAGGACAGGGGCTTGGTGGACCCCGTGGGAAACGCCCTGGAGCCTCTGTCTGGGATC
AGCTACAACGCCGTGGACGGACCCATAGACCGGCGGAGCTTCCACGGGGTCTACGTGGTT
CAGGACGGGCTCCCTCTGAACCCCATGGGCCGCACAGGACTGCGTGGACGTGGAAGCCTC
GGTTGCTTTGGACCCAACCACACGCTACAGCCTGTGATCACCCGGTGGAGGCGGAACCAG
GATGGAGCCATCTGTAGGAAAAGCATAAAGAAAATGCTCGAAGTGCTGGTCGTAAAGCAC
TCTCTCTCAGAACACTGGGCCTTGCCAGGGGGCTCCCGGGAACCAGGAGAGATACTGCCC
CGGAAGCTGAAGCAGGTCCTCCGTAGAGAGTTCTGGTCTTCCTTCCAGAACTTGCTGACG
CAGGGCACAGAGGACAGTCGAGGCGGGTGTGGATGCCAAGCCAGAGACCAGGAGGGAGCT
GAGGGAGGCGCGGACCCCGCGGTATACAGAGGGTACGTGGACGACCCGAGGAACACGGAC
AACGCCTGGATTGAGACCGTGGCCATCAGCATCCACTTCTCAGACCAGAGCGACATGGAC
CTGAAGAGGCTGAACTCTCACCTGCATGCCTGTGACCCCGGGATGTCCGTCCGATGGCAG
GTCGTGGACAGGCGCATCCCGCTGTATGCCAACCACAAGACCATCCTCCAGAAGGTGGCC
ACTCTGTATGGGGCTTTCTACTGA
>XM_024758371.1 PREDICTED: Neophocaena asiaeorientalis asiaeorientalis transient receptor potential cation channel subfamily M member 2 (TRPM2), transcript variant X6, mRNA
GACCAGATCTGGAAGTTCCAGCGCCACGACCTGATCGAGGAGTACCAGGGCAGGCCCCCT
GCGCCGCCCCCCTTCATCCTTCTCAACCACCTGCATCTCTTCATCAAGAGGGCCATCCTG
AAGATCCCCGCCAAGCGACACAAGCAGCTCAAGAACAAGCTAGAGAAGAACGAGGAGGCG
GCCCTCCTGTCCTGGGAGATCTACCTGAAGGAGAACTACCTGCAGGACCAGCAGATCCAG
CAGAAGCAGAGGCCGGAGCAGAAGATCCAGGACATCAGCGACAAGGTGGACACCATGGTG
GACCTGCTGGAAATGGCACATCTGAAGCAGTCGAGCTCCATGGAGCAGAGACTGGCCTCT
CTAGAGGAGCAGGTGGCCCAGACGGCCAGAGCGCTGCACTGGATCGTGAAAGCCCTGAGG
GACAGCGGCTTTGGCTCGGAGGAGGGCGTCCCCACCCTGGCACCCCAGAAGGCCTCGATG
GGGCGGGACCCTGAGCTGGACGGCGGGCTGAAGGTGGAGGACCCGGGCGACGCCTACCAC
GTGGATGCCAGGCACCTCCTCTACCCCAACTGCCCCGTCCAGCGTTTCCCAGTGCCCAAC
GAGAAGGTGCCCTGGGAGACGGAGTTCCTTATCTACAGCCCGCCCTTCTACACGGCCGAC
AGGAAAAACAAGGACCTGGTGGACCCTGTGGGGGACGCCCTGGAGCCTCTGTCCAGGATC
AGCTACAACGCGGTGGATGGATGCCTGGACCGGCGCAGCTTCCACGGGGTCTACGCTGTG
CAGGAGGGGCTCCCTCTGAACCCCATGGGCCGCACAGGGCTGCGCGGGCGTGGGGACCTC
AGCTGCTTTGGCCCCAACCACACCCTGCAGCCCGTGGTCACCCGGTGGAGGCGGAGCCAG
GACGGTGCCATCTGCAGGAAGGGCATAAAGAAGGTGCTGGAGGTGCTGGTGGTGAAGCGC
TCCCTCTCAGAGCACTGGGTTCTGCCCGGGGGCTCCCAGGAACCAGGAGAGACGCTGCCC
CGGAAGCTGAAGCAGGTCCTCCGGAGAGAGTTCTGGCCTTCCTTCGAGAGCCTGCTGGCG
CAGGGCATGGAGGTGTACAAAGGGTACGTGGATGACCCAAGGAACACAGACAATGCCTGG
ATCGAGACGGTGGCCGTGAGCGTCCACTTTCCAGACCAGAGCGACGTGGAGCTGAAGAGG
CTGAACTCTCACCTATACTCCTGCGATGCGGGGGTGTCCATCCGGTGGCAGGTGGTGGAC
GAGCGCATCCCGCTGTACGCCAACCACAAGGCCATCCTCCAGAAGGTGGCCGCCTTGTTC
GGGGCCTACTACTAA
>XM_007452492.1 PREDICTED: Lipotes vexillifer transient receptor potential cation channel, subfamily M, member 2 (TRPM2), mRNA
GACCAGATCTGGAAGTTCCAGCGCCACGACCTGATCGAGGAGTACCAGGGCAGGCCCCCT
GCGCCGCCCCCCTTCATCCTTCTCAACCACCTGCATCTCTTCATCAAGACCGTCATCCTG
AAGATCCCTACCAAGCGACACAAGCAGCTCAAGAACAAGCTCGAGAAGAACGAGGAGGCG
GCCCTCCTGTCCTGGGAGATCTACCTGAAGGAGAACTACCTGCAGGACCAGCAGATCCAG
CAGAAGCAGAGGCCGGAGCAGAAGATCCAGGACATCAGCGACAAGGTGGACACCATGGTG
GACCTGCTGGAAATGGCACATCTGAAGCAGTCGAGCTCCATGGAGCAGAGACTGGCCTCT
CTAGAGGAGCAGGTGGCCCAGACGGCCAGAGCGCTGCACTGGATCGTGAAAGCCCTGAGG
GACAGCGGCTTTGGCTCGGAGGAGGGCGTCCCCACCCTGGCACCCCAGAAGGCCTCGGTG
GGGCGGGACCCTGCGCTGGACGGCGCGCTGAAGGTGGAGGACCCGGGCGACGCCTACCAC
GTGGATGCCCGGCACCTCCTCTACCCCAACTGCCCCGTCCAGCGTTTCCCAGTGCCCAAC
GAGAAGGTGCCCTGGGAGACGGAGTTCCTTATCTACAGCCCGCCCTTCTACACGGCCGAC
AGGAAAAACAAGGACCTGGTGGACCCTGTGGGGGACGCCCTGGAGCCTCTGTCCAGGATC
AGCTACAATGCGGTGGATGGACGCCTGGACCGGCGCAGCTTCCATGGGGTCTACGCTGTG
CAGGATGGGCTCCCTCTGAACCCCATGGGCCGCACAGGGCTGCGCGGGCGTGGGGACCTC
AGCTGCTTTGGCCCCAACCACACGCTGCAGCCCGTGGTCACCCGCTGGAGGCGGAACCAG
GACGGCGCCATCTGCAGGAAGGGCATAAAGAAGATGCTGGAGGTGCTGGTGGTGAAGCGC
TCCCTCTCAGAGCACTGGGTGCTGCCCGGGGGCTCCCGGGAACCAGGAGAGACGCTGCCC
CGGAAGCTGAAGCAGGTCCTCCGGAGAGAGTTCTGGCCTTCCTTTGAGAGCCTGCTGACG
CAGGGCATGGAGGTGTACAAAGGGTACGTGGATGACCCAAGGAACACAGACAACGCCTGG
ATCGAGACGGTGGCCGTGAGCGTCCACTTTCCAGACCAGAGTGACGTGGAGCTGAAGAGG
CTGAACTCTCACCTATACTCCTGCGATGCGGGGGTGTCCATCCGGTGGCAGGTGGTGGAC
GAGCGCATCCCGCTGTACGCCAACCACAAGGCTATCCTCCAGAAGGTGGCCGCCTTGTTC
GGAGCCTACTACTAA
>XM_057697833.1 PREDICTED: Hippopotamus amphibius kiboko transient receptor potential cation channel subfamily M member 2 (TRPM2), transcript variant X2, mRNA
GACCAGGTCTGGAAGTTCCAGCGCCACGACCTGATCGAGGAGTACCAGAGCAGGCCCCCT
GCGCCGCCCCCCTTCATCCTCCTCAGCCACCTGCACCTCTTCATCAAGAGGGTGGTGCTG
AAGATCCCCGCCAAGCGCCACAAGCAGCTCAAGAACAAGCTGGAGAAGAACGAGGAGGCC
GCCCTCCTGTGCTGGGAGATCTACCTGAAGGAGAACTACCTGCAGGACCAGCAGTCCCTG
CAGAAGCAGAGGCTGCAGCAGAAGATCCAGGACGTCAGCGACAGGGTGGACACCGTGGTG
GACCTGCTGGAAACGGCTCGTCTGAAGCAGTTGGGCTCCGTGGAGCAGAGACTGGCCTCC
CTGGAGGAGCAGGTGGCCCAGACGGCTGGCGCCTTGCACTGGATAGTGAAGGCCCTGAGG
GACGGCGGCTTTGGCTCGGAGGGGGACGTCCCCACCCTGGCACCGCAGATGGCCTCGGTG
GGGCAGGACCCTGAGCTGGACGGCGGGCCGAAGACGGAGGACCCGGGCGACGCCTACCAC
GTGAACGCCCGGCACCTCCTCTACCCCAGCTGCCCTGTCCTGCGCTTCCCGGTGCCCAAC
GAGAAGGTGCCCTGGGAGATGGAGTTCCTTATCTACAACCCGCCCTTCTACACGGCCGAC
AGGAAGGACAAGGATCTGGTGGACCCTGTGGGGGACGCCCCAGAGCCTCTGTCCAGGATC
AGCTACAACGTGATGGATGGATGTCTGGACCGGCGCAGCGTCCACGGGGTCTACGCCGTG
CAGGGCGGGCTCCCTCTGAACCCCATGGGCCGCACGGGGCTGCGCGGGCGCGGGGACCTC
CGCTACTTTGGCCCCAACCACACTCTGCAGCCTGTGATCACCCGGTGGAAGCGGAACCAG
GACGACGCCATCTGCATGAAGAGCATAAAGAAGATGCTGGAGGTGCTGGTGGTGAGGTGC
CCCTTCTCCGAGCACTGGGCGCTGCCAGGGGGCTCCCGGGAACCAGGAGAGACGCTGCCC
CGGAAGCTGAAGCTGGTCCTCCGGAGAGAGTTCTGGCCTTCCTTCGAGAACTTGCTGGCG
CAGGGCATGGAGGTGTACAAAGGCTACGTGGATGATCCAAGGAACACGGACAACGCCTGG
GTCGAGACCGTGGCCGTGAGCGTCCACTTCCCAGACCAGAGCGACGCGGAGCTGAAGAGG
CTGAATTCTCACCTGCACTCCTGCGACACGGGGACGTCCGTCCGGTGGCAGCTGGTGGAT
CAGCGCATCCCGCTGTACGCCAACCACAAGGCCATCCTCCAGAAGGTGGCCGCCTTGTTT
GGGGCCTACTACTGA
>XM_038461732.1 PREDICTED: Canis lupus familiaris transient receptor potential cation channel subfamily M member 2 (TRPM2), transcript variant X12, mRNA
GACCAGATCTGGAAGTTCCAGCGCCACGACCTGATAGAGGAGTACCACGGCAGGCCCCCC
GCGCCGCCCCCCTTCATCCTGCTCAGCCACCTGCACCTGTTCATCAAGAGGGTCGTGCTG
AAGATACCCGCCAAGAGGCACAAGCAGCTCAACCAAGCTGAGAAGAACGAGGAGGCCGCC
CTCCTGTCCTGGGAGATCTACCTCAAAGAGAACTACCTGCAGAACCAGCAGTACCAGCAG
AAGCAGAGGCCGGAGCAGCAGATTCAAGACATCCGCGATAAGGTCAGCACCGTGGTGGAC
CTGCTGGAGAGGGAGAGCCTGAAGCAGTCAGGCCTCGTGGAGCAGAGACTGGCCTCCCTG
GAGGAGCAAATGGCCCAGACGTCCAGAGCATTGCACTGGATCGTGAAGGCCCTGAGAGAC
AGTGGCTTTGGCTCCGAGGAGGGCTTCCCCACCCTGGCACCCCAGAAGGCCTCCCTGGGG
CGGGACCGTGAGCCGGACGGCGGACACAAGGCGGAGGACGCGGGCGACACCCACCACGTG
AACGCCCGGCACCTCCTCTACCCCAACTCCCACGTCACGCGGTTCCCAGTGCCCAACGAG
AAGGTGCCCTGGGAGACGGACTTTCTCATCTACGACCCGCCCTTTTACACGGACGACAGG
AAGGACAAGGGCTTGGTGGACCCCGTGGGAAATGCCCTGGAACCCCTGGCCGGGATCACC
TACAACGCCGTGGATGGGCCTATAGACCGGCGGAGCTTCCACGGGGTCTACGCGGTCCAG
GACGGGCTCCCTCTGAACCCCATGGGCCGCACGGGACTGCGTGGGCGTGGAAGCCTCAGT
TGCTTTGGACCCAACCACACGCTGCAGCCTGTGATCACCCGGTGGAGGCGGAACCAGGAC
GGAGCCATCTGCAGGAAGAGCATAAAGAAAATGCTGGAGGTGCTGGTGGTGAAGCACCCC
GTCTCAGAGTCCTGGGCCTTGCCAGGGGGCTCTCGGGAACCGGGAGAGATCCTGCCCCGG
AAGCTGAAGCAGGTCCTCCGTCGAGAGTTCTGGTCTCCCTTCCAGAACTTGCTGATACAG
GGCACGGAGGTGTACAAGGGGTACGTGGACGACCCCAGGAACACGGACAACGCCTGGATT
GAGACAGTGGCCATCAGCATCCACTTCCCAGACCAGAGCGACATGGATCTGAAGAGGCTG
AACTCTCACCTGCACACCTGTGACCCCGGGATGTCCGTCCAATGGCAGGTGGTGGACAAG
CGCATCCCACTGTATGCCAACCACAAGACCATCCTCCAGAAGGTGGCCGCTCTGTTCGGG
GCTTTCTACTGA
>XM_049709983.1 PREDICTED: Orcinus orca transient receptor potential cation channel subfamily M member 2 (TRPM2), transcript variant X6, mRNA
GACCAGATCTGGAAGTTCCAGCGCCACGACCTGATCGAGGAGTACCAGGGCAGGCCCCCC
GCGCCGCCCCCCTTCATCCTTCTCAACCACCTGCATCTCTTCATCAAGAGGGTCATCCTG
AAGGTCCCCGCCAAGCGACACAAGCAGCTCAAGAACAAGCTAGAGAAGAACGAGGAGGCG
GCCCTCCTGTCCTGGGAGATCTACCTGAAGGAGAACTACCTGCAGGACCAGCAGATCCAG
CAGAAGCAGAGGCCGGAGCAGAAGATCCAGGACATCAGTGACAAGGTGGACACCATGGTG
GACCTGCTGGAAATGGCACATCTGAAGCAGTCGAGCTCCATGGAGCAGAGACTGGCCTCT
CTAGAGGAGCAGGTGGCCCAGACGGCCAGAGCGCTGCACTGGATCGTGAAAGCCCTGAGG
GACAGCGGCTTTGGCTCGGAGGAGGGCGTCCCCACCCTGGCACCCCAGAAGGCCTCGGTG
GGGCGGGACCCTGAGCTGGACAGCGGGCTGAAGGTGGAGGACCCGGGCGACGCCTACCAC
GTGGATGCCAGGCACCTCCTCTACCCCAACTGCCCCGTCCAGCGTTTCCCAGTGCCCAAC
GAGAAGGTGCCCTGGGAGACGGAGTTCCTTATCTACAGCCCGCCCTTCTACACGGCCGAC
AGGAAAAACAAGGACCTGGTGGACCCTGTGGGGGACGCCCTGGAGCCTCTGTCCAGGATC
AACTACAATGCGGTGGATGGATGCCTGGACCGGCGCAGCTTCCATGGGGTCTACACTGTG
CAGGATGGACTCCCTCTGAACCCCATGGGCCGCACAGGGCTGCGCGGGCGCGGGGACCTC
AGCTGCTTTGGCCCCAACCACACGCTGCAGCCCGTGGTCACCCGCTGGAGGCGGAACCAG
GACGGCGCCATCTGCAGGAAGGGCATAAAGAAGATGCTGGAGGTGCTGGTGGTGAAGCGC
TCCCTCTCAGAGCACTGGGTGCTGCCCGGGGGCTCCCGGGAACCAGGAGAGACGCTGCCC
CGGAAGCTGAAGCAGGTCCTCCGGAGAGAGTTCTGGCCTTCCTTCGAGAGCCTGCTGACG
CAGGGCATGGAGGTGTACAAAGGGTACGTGGATGACCCAAGGAACACGGACAACGCCTGG
ATCGAGACGGTGGCCATGAGCGTCCACTTTCCAGACCAGAGCGACGTGGAGCTGAAGAGG
CTGAACTCTCACCTGTACTCCTGCGACGCGGGGGTGTCCATCCGGTGGCAGGTGGTGGAC
GAGCGCATCCCACTGTACGCCAACCACAAGGCCATCCTCCAGAAGGTGGCCGCCTTGTTC
GGGGCCTACTACTAG
>XM_030760855.1 PREDICTED: Delphinapterus leucas transient receptor potential cation channel subfamily M member 2 (TRPM2), transcript variant X6, mRNA
GACCAGATCTGGAAGTTCCAGCGCCACGACCTGATCGAGGAGTACCAGGGCAGGCCCCCT
GCGCCGCCCCCCTTCATCCTTCTCAACCACCTGCATCTCTTCATCAAGAGGGTCATCCTG
AAGATCCCTGCCAAGCGACACAAGCAGCTCAAGAACAAGCTAGAGAAGAACGAGGAGGCG
GCCCTCCTGTCCTGGGAGATCTACCTGAAGGAGAACTACCTGCAGGACCAGCAGATCCAG
CAGAAGCAGAGGCCGGAGCAGAAGATCCAGGACATCAGTGACAAGGTGGACACCATGGTG
GACCTGCTGGAAATGGCACATCTGAAGCAGTCGAGCTCCATGGAGCAGAGACTGGCCTCT
CTAGAGGAGCAGGTGGCCCAGACGGCCAGAGCGCTGCACTGGATCATGAAAGCCCTGAGG
GACAGCGGCTTTGGCTCGGAGGAGGGCGTCCCCACCCTGGCACCCCAGAAGGCCTCGGTG
GGGCGGGACCCTGAGCTGGACGGCGGGCTGAAGGTGGAGGACCCGGGCGACGCCTACCAC
GTGGATGCCAGGCACCTCCTCTACCCCAACTGCCCCGTCCAGCGTTTCCCAGTGCCCAAC
GAGAAGGTGCCCTGGGAGACGGAGTTCCTTATCTACAGCCCGCCCTTCTACACGGCCGAC
AGGAAAAACAAGGACCTGGTGGACCCTGTGGGAGACGCCCTGGAGCCTCTGTCCAGGATC
AGCTACAACGCGGTGGATGGATGCCTGGACCGGCGCAGCTTCCACGGGGTCTACGCTGTG
CAGGATGGGCTCCCTCTGAACCCCATGGGCCGCACAGGGCTGCGCGGGCGCGGGGACCTC
AGCTGCTTTGGCCCCAACCACACCCTGCAGCCCGTGGTCACCCGCTGGAGGCGGAGCCAG
GACGGTGCCATCTGCAGGAAGGGCATAAAGAAGGTGCTGGAGGTGCTGGTGGTGAAGCGT
TCCATCTCAGAGCACTGGGTTCTGCCCGGGGGCTCCCGGGAACCAGGAGAGATGCTGCCC
CGGAAGCTGAAGCAGGTCCTCCGGAGAGAGTTCTGGCCTTCCTTCGAGAGCCTGCTGACG
CAGGGCATGGAGGTGTACAAAGGGTACGTGGATGACCCAAGGAACACGGACAACGCCTGG
ATCGAGACGGTGGCCGTGAGCGTCCACTTTCCAGACCAGAGCGACGTGGAGCTGAAGAGG
CTGAACTCTCACCTATACTCCTGCGATGCGGGGGTGTCCATCCGGTGGCAGGTGGTGGAC
GAGCGCATCCCGCTGTACGCCAACCACAAGGCCATCCTCCAGAAGGTGGCCGCCTTGTTC
GGGGCCTACTACTAA
>XM_032629738.1 PREDICTED: Phocoena sinus transient receptor potential cation channel subfamily M member 2 (TRPM2), transcript variant X6, mRNA
GACCAGATCTGGAAGTTCCAGCGCCACGACCTGATTGAGGAGTACCAGGGCAGGCCCCCT
GCGCCGCCCCCCTTCATCCTTCTCAACCACCTGCATCTCTTCATCAAGAGGGCCATCCTG
AAGATCCCCGCCAAGCGACACAAGCAGCTCAAGAACAAGCTAGAGAAGAACGAGGAGGCG
GCCCTCCTGTCCTGGGAGATCTACCTGAAGGAGAACTACCTGCAGGACCAGCAGATCCAG
CAGAAGCAGAGGCCGGAGCAGAAGATCCAGGACATCAGCGACAAGGTGGACACCATGGTG
GACCTGCTGGAAATGGCACATCTGAAGCAGTCGAGCTCCATGGAGCAGAGACTGGCCTCT
CTAGAGGAGCAGGTGGCCCAGACGGCCAGAGCGCTGCACTGGATCGTGAAAGCCCTGAGG
GACAGCGGCTTTGGCTCGGAGGAGGGCGTCCCCACCCTGGCACCCCAGAAGGCCTCGATG
GGGCGGGACCCTGAGCTGGACGGCGGGCTGAAGGTGGAGGACCCGGGCGACGCCTACCAC
GTGGATGCCAGGCACCTCCTCTACCCCAACTGCCCCGTCCAGCGTTTCCCAGTGCCCAAC
GAGAAGGTGCCCTGGGAGACGGAGTTCCTTATCTACAGCCCGCCCTTCTACACGGCCGAC
AGGAAAAACAAGGACCTGGTGGACCCTGTGGGGGACGCCCTGGAGCCTCTGTCCAGGATC
AGCTACAACGCGGTGGATGGATGCCTGGACCGGCGCAGCTTCCACGGGGTCTACGCTGTG
CAGGAGGGGCTCCCTCTGAACCCCATGGGCCGCACAGGGCTGCGTGGGCGCGGGGACCTC
AGCTGCTTTGGCCCCAACCACACCCTGCAGCCCGTGGTCACCCGCTGGAGGCGGAGCCAG
GACGGTGCCATCTGCAGGAAGGGCATAAAGAAGGTGCTGGAGGTGCTGGTGGTGAAGCGC
TCCCTCTCAGAGCACTGGGTTCTGCCCGGGGGCTCCCGGGAACCAGGAGAGACGCTGCCC
CGGAAGCTGAAGCAGGTCCTCCGGAGAGAGTTCTGGCCTTCCTTCGAGAGCCTGCTGGCG
CAGGGCATGGAGGTGTACAAAGGGTACGTGGATGACCCAAGGAACACGGACAATGCCTGG
ATCGAGACGGTGGCCGTGAGCGTCCACTTTCCAGACCAGAGTGACGTGGAGCTGAAGAGG
CTGAACTCTCACCTATACTCCTGCGATGCGGGGGTGTCCATCCGGTGGCAGGTGGTGGAC
GAGCGCATCCCGCTGTACGCCAACCACAAGGCCATCCTCCAGAAGGTGGCCGCCTTGTTC
GGGGCCTACTACTAA
>XM_060151074.1 PREDICTED: Lagenorhynchus albirostris transient receptor potential cation channel subfamily M member 2 (TRPM2), transcript variant X7, mRNA
GACCAGATCTGGAAGTTCCAGCGCCACGACCTGATCGAGGAGTACCAGGGCAGGCCCCCC
GCGCCGCCCCCCTTCATCCTTCTCAACCACCTGCATCTCTTCATCAAGAGGGTCATCCTG
AAGGTCCCCGCCAAGCGACACAAGCAGCTCAAGAACAAGCTAGAGAAGAACGAGGAGGCG
GCCCTCCTGTCCTGGGAGATCTACCTGAAGGAGAACTACCTGCAGGACCAGCAGATCCAG
CAGAAGCAGAGGCCGGAGCAGAAGATCCAGGACATCAGTGACAAGGTGGACACCATGGTG
GACCTGCTGGAAATGGCACATCTGAAGCAGTCGAGCTCTATGGAGCAGAGACTGGCCTCT
CTAGAGGAGCAGGTGGCCCAGACGGCCAGAGCGCTGCACTGGATCGTGAAAGCCCTGAGG
GACAGCGGCTTTGGCTCGGAGGAGGGCGTCCCCACCCTGGCACCCCAGAAGGCCTCGGTG
GGGCGGGACCCTGAGCTGGACGGCGGGCTGAAGGTGGAGGACCCGGGCGACGCCTACCAC
GTGGATGCCAGGCACCTCCTCTACCCCAACTGCCCCGTCCAGCGTTTCCCAGTGCCCAAC
GAGAAGGTGCCCTGGGAGACGGAATTCCTTATCTACAGCCCGCCCTTCTACACGGCCGAC
AGGAAAAACAAGGACCTGGTGGACCCTGTGGGGGACGCCCTGGAGCCTCTGTCCAGGATC
AACTACAACGCGGTGGATGGATGCCTGGACCGGCACAGCTTCCATGGGGTCTACGCTGTG
CAGGATGGGCTCCCTCTGAACCCCATGGGCCGCACAGGGCTGCGCGGGCGCGGGGACCTC
AGCTGCTTTGGCCCCAACCACACGCTGCAGCCCGTGGTCACCCGCTGGAGGCGGAACCAG
GACGGCGCCATCTGCAGGAAGGGCATAAAGAAGATGCTGGAGGTGCTGGTGGTGAAGCGC
TCCCTCTCAGAGCACTGGGTGCTGCCCGGGGGCTCCCGGGAACCAGGAGAGACGCTGCCC
CGGAAGCTGAAGCAGGTCCTCCGGAGAGAGTTCTGGCCTTCCTTCGAGAGCCTGCTGACG
CAGGGCATGGAGGTGTACAAAGGGTACGTGGATGACCCAAGGAACACGGACAACGCCTGG
ATCGAGACGGTGGCCGTGAGCGTCCACTTTCCAGACCAGAGCGACGTGGAGCTGAAGAGG
CTGAACTCTCACCTGTACTCCTGCGACGCGGGGGTGTCCATCCGGTGGCAGGTGGTGGAC
GAGCGCATCCCACTGTACGCCAACCACAAGGCCATCCTCCAGAAGGTGGCCGCCTTGTTC
GGGGCCTACTACTAA
>XM_012565956.1 PREDICTED: Odobenus rosmarus divergens transient receptor potential cation channel, subfamily M, member 2 (TRPM2), mRNA
GACCAGATCTGGAAGTTCCAGCGCCACGACCTGATAGAGGAATACCACGGCAGGCCCCCC
GCGCCGCCCCCCTTCATCCTCCTCAGCCACCTGCACCTGTTCATCAAGAGGGTCGTCCTG
AAGATACCCGCCAAGAGGCACAAGCAGCTCAAGAGCAAGCTGGAGAAGAACGAGGAGGCC
GCCCTTCTGTCCTGGGAGATCTACCTGAAGGAGAACTACCTGCAGAACCAGCAGTACCAG
CAGAAGCAGAGGCCCGAGCAGCGGATACAAGACATCAGCGATAAGGTCAACACTGTGGTG
GACCTGCTGGAGATGGAAAGTCTGAAGCGGTCTGGCTCCATGGAGCAGAGACTGTCCTCC
CTGGAGGAGCAGGTGGCCCAGACGTCCAGAGCATTGCATTGGATCATGAAGGCGCTGAGG
GACGGTGGCTTTGGCTCAGAGGAGGGCCTCCCCACCCTGGCACCCCAGAAGACCTCAGAG
GGGCAGGACCATGAGCTGGACGGCAGGCAGAAGGCAGAAGATGTGGGTGACACCCACCAC
GTGAACGCCCGGCACCTCCTCTACCCCAACTCCCATGTCACGCGTTTCCCCGTGCCCAAC
GAGAAGGTGCCCTGGGAGACGGAGTTTCTCATCTACGACCCACCCTTTTACACGGACGAC
AGGAAGGACAAGGGCTTGGTGGACCCCGTGGGAAACGCCCTGGAAGCCTTGGCTGGCATC
AGCTACAACGCCGTGGATGGGCCCATAGACCGGCGGAGCTTCCACGGGCTCTACACGGTT
CAGGATGGGCTCCCTCTGAACCCCATGGGCCGCACAGGACTGCGCGGACGGGGAAGCCTT
GGTTGTTTGGGACCCAACCACACACTGCAGCCTGTGATCACCCGGTGGAGGCGGAACCAG
GATGGCGCCATCTGCAGGAAGAGCATAAAGAAAATGCTGGAGGTGCTGGTCGTGAAGCAT
CTGCTCTCGGAATCCTGGGCCCTGCCAGGGGGCTCTTGCGAACCGGGAGAGATACTGCCC
CGGAAGCTGAAGCAGGTCCTCCGCAGAGAGTTCTGGTCTTCCTTCCAGAACTTGCTGATT
CAGGGCACCGAGGTGTACAAGGGGTACGTGGACGACCCAAGGAACACAGACAACGCCTGG
ATTGAGACGGTGGCCGTCAGCATCCACTTCCCGGACCAGAGCGACATGGACCTGAAGAGG
CTGAACTCTCACCTGCACACCTGTGACCCCAGGATGTCTGTCCAGTGGCAGGTCGTGGAC
AAGCGCATCCCGCTGTATGCCAACCACAAGACCATCCTCCAGAAGGTGGCCACTCTGTTT
GGGGCTTTCTATTGA
>XM_054576415.1 PREDICTED: Pteronotus mesoamericanus transient receptor potential cation channel subfamily M member 2 (TRPM2), transcript variant X1, mRNA
GACCAGATCTGGAAGTTCCAGCGGCACGACCTGATCGAGGAGTACCAGGGCAGGCCCCCG
GCCCCGCCCCCCTTCATCCTCCTCAGCCACCTGCACCTCTTCATCAAGAGGGTCATCCTG
AAGATACCCGCCAAGCGACACAAGCAGCTCAAGAACAAGCTGGAAAAGAACGAGGAGGCA
GCGCTCCTGTCCTGGGAGATCTACCTGAAGGAGAACTACCTGCAGAACCAGCAGTACCAG
CAGAAGCAGAGGCCGGAGCAGAAGATCCAAGACATTAGCAACAGGGTGGACACCATGGTG
GACCTGCTGGAAATGGACCGTTTGAAGGGCTCGGGCTCCATGGAGCAGAGATTGGCCTCC
CTGGAGGAGCAGGTGGCCCAGACAACCAGAGCATTGCACTGGATCGTGAAGACCCTGAGA
GACGGTGGCTTTGGCTCGGAGGAGGGAGCCCCCGCGCTGGCACCCCAAAAGGTCTCGGAG
GGGCAGGACCCTGAGCTGGACAGCAGACAGAAGGCGGAGGACCTAGGCGATGCCCACCAC
ATCAATGCCCGGCACCTCCTGTACCCCAACTCCCCTGTCATGCGCTTCCCTGTGCCCAAT
GAGAAGGTGCCCTGGGAGACAGAGTTCCTCATCTATGACCCGCCCTTCTACTCAGCTGAG
AGGAAGGACAAGGACTTGGTGGACCCCATGGGGAACACCCTGGACCCTCTGTCGAAGATC
ACCTACAATGCTGTGGATGGGCCCACGGACCGCCGGAGCTACCACGGCAGCTACGTGGTT
CAGGACGGGCTTCCTCTGAACCCCATGGGCCGCACGGGGCTGCGAGGGCGCGGGAGCCTC
TGCTGCTTCGGACCCAACCACACGCTGCAGCCCGTGGTCACTCGGTGGAGGAGGAACCAG
GACGGAGCCATTTGCCGGAGAAGCATAAAGAAAGTGCTGGAAGTCCTGGTGGTGAAGCAT
GCGCTCTCGGAGCACTGGGCCTTGCCAGGGGGCTCCCGGGAACCGGGAGAGATGCTGCCC
CGGAAGCTGAAGCAGGTCCTTCAGAAAGAGTTCTGGCCTTCCTTCGAGAACCTGCTGACA
CAGGGCACAGAGGTGTACAAAGGCTACGTGGATGACCCTCGGAACACGGACAACGCCTGG
ATCGAGACGGTGGCCATCAGCGTCCACTTCCCGGACCAGAGCAACGTGGAGCTGAAGAGG
CTGAACTCTCACCTGCACACCGGTGACCCAGGGGTGTCCATCCGATGGCAGGTCATGGAC
AAGCGCATCCCACTGTACGCCAACCACAAGGCCATCCTCCAGAAGGTGGCCACTCTGTTC
GGGGCTTACTACTGA
>XM_047797915.1 PREDICTED: Phacochoerus africanus transient receptor potential cation channel subfamily M member 2 (TRPM2), transcript variant X5, mRNA
GACCAGATCTGGAAGTTCCAGCGCCACGGCCTGATAGAGGAGTACGAGGGCAGGCCGCCC
GCCCCGCCCCCCTTCATCCTCCTCAACCACCTGCACCTCTTCCTCCAGAGGGTCGTCCTG
AAGAACCCCGCTGAGAGACGCAAGCCGTTCAAGAGCAAGCTGGAGAAGAACGAGGAGGCG
GCGCTCTTGTCCTGGGAGATCTACCTGAAGGAGAACTACCTTCAGGACCAGCAGTTCCAG
CAGAAGCAGAGGCCGGAGCAGAAGATCCAGGACACCAGTGAGAAGGTGGACACCATGGTG
GACCTGCTGGAAATGGCGCGTCTGAAGCAGTCGGGCTCCGTGGAGCAGAGACTGGCCTCC
CTGGAGGAGCAGGTGGCCCAGATGGCCAGAGCGCTGCACTGGGTCGTGAGAGCCCTGAGG
GACAGTGGCTTCGGCTCCGAGGAGGGCGTCCCCACCCTGGCACCCCAGAAGGCCTCAGAG
GGGCAGGACCCGGAGCTGGACGACGGGCAGAGAGTGGAGGACCCGGGCGACGCCTACCAC
GTGAATGCCCGGCACCTGCTCTACCCCAACTCCCCGGTCCTGCGTTTCCCGGTGCCCAAC
GAGAAGGTGCCCTGGGAAACGGAGTTCCTCATCTACGACCCGCCCTTCTACTCGGCCGAC
AGGAAGGACAAGGACCTGGTGGACCCTGTGGGAGACACCTGGGAGCCTCTGTCCAGGATC
AGCTTCAACGCGGTGGAAGGGCACCTGGACCGGCGCAGCTTCCACGGGGCCTACGCCCTG
CGGGACGGCTTCCCGCTGAACCCCATGGGCCGCACGGGGCTGCGGGGTCGCGGAGACCTG
GTCTGCTTCGGCCCCAACCACACGCTGCAGCCTGTGATCACCCGCTGGAAGAGGAACCAG
GACGGAGCCATCTGCAGGAAGAGCATAAAGAAGATGCTGGAAGTGCTGGTGGTGAAGCGC
TCCCTGTCCGAGCACTGGGCCCTTCCGGGGGGCTCTCGGGAACCAGGGGAGACGCTGCCC
CGGAAGCTGAAGCAGGCCCTCCGCCACGAGTTCTGGGCTTCCTTCGAGAACTTGCTGAGG
CAGGGCGCTGAGGTGTACAGAGGGTACGTGGATGACCCGCGGAACACAGACAACGCCTGG
ATCGAGACCGTGGCCGTGAGCATCCACTTCGCAGACCAGAGCGACGTGGAGCTGAAGAGG
CTGAACTCTCACCTGTGCTCCCGCGACCCAGGGCTGTCCATCCGCTGGCAGCTGGTGGAC
CGGCGCATCCCGCTGTACGCCAACCACAAGGCCATCCTCCGGAAGGCAGCCGCCTTGTTC
GGGGCTTACTACTGA
>XM_039857545.1 PREDICTED: Pteropus giganteus transient receptor potential cation channel subfamily M member 2 (TRPM2), transcript variant X2, mRNA
GACCAGATCTGGAGGTTCCAGCGCCACGACCTCATAGAGGAGTACCAGAGCCGGCCCCCG
GCCCCGCCGCCCTTCATCCTGCTCAGCCACCTGCACCTCTTCATCAAGAGGGTCGTGCTG
AAGATTCCCGCCAAGCGGCACAAGCAGCTCAAGAACAAGCTGGAGAAGAGCGAGGAGGCA
GCACTCCTGTCCTGGGAGACCTACCTGAAGGAGATCTACCTGCAGAGCCTGCAGAGCCGG
CAGCGGCAGAGGCTGGAGCACAGGGTCCAGCACGTCAGCGACAGGGTGGACTGCATGGCG
GACGTGCTGCAGATGGACCGCCTGAAGCAGCCGGGCTCCGTGGAGCAGAGGCTGGCCTCC
CTGGAGGTGCAGGTGGCTCAGATGGCCAGTGCACTGTGCTGGGTTGTGGAGGCCCTGAGG
GGCAGCGGCCTTGGCTCGGAGGAGGGCGCCCCCACCCTAGCACCCCAGAAGGCCTCGGAG
GGGCAGGACCCCACGCTGAGCGGCGGACGGCAGGCGGACGACTGGGGTGACAGCCACCAC
GTCAACGCCCGGCACCTGCTCTACCCCAACGCCCTCGTCACGCGCTTCCCCGTCCCCAAC
GAGAAGGTGCCCTGGGAGATAGAGTTTCTCATCTACGACCCGCCCTTCTACACGGCGGAC
AGGCAGGACAAGGCCTCAGTGGACCCCACAGGAGACACCCCGGAGCCTCTGTTCAGGATC
ACCTACAACGCCGTGGACGGCCCCACCGACCGCCGCAGCTTCCACGGCAGCTACGCGGTC
CAGGACGGGCTCCCTCTGAACCCTATGGGCCGCACGGGGCTGCGGGGGCGCGGGGCCCTT
AGCTGCTTCGGACCCAACCACACGCTGCAGCCCGTGGTCACTCGGTGGAAGAGGAACCAG
GACGGAGCCATCTGCAGGAAGAGCATAAAGAAAATTCTGGAAGTGCTGGTGGTGAAGCGC
CCCCGCTCGGAGAACTGGGCCTTGCCGGGGGGCTCCCGGGACCCAGGGGAGACGCTGCCC
CGGAAGCTGAAGCAGGTCCTCCGGAGAGAGTTCTGGCCGGCCTTCGAGAGCCTGCTGGCG
CGGGGCAAGGAGGTGTACACGGGCTATATGGACGACCCTCGGAACACGGATAACGCCTGG
ATCGAGACGGTGGCCGTCAGCGTCCACTTCCCAGACCAGAGCGACGCGGAGCTGAAGAAG
CTGAACACGCACCTGCTTGCCCACGACCCGGGGATGTCCATTCGATGGCAGGTGGTGGAC
AAGCGCATCCCGCTGTATGCCAGCCACAAGGCCGTCCTCCAGAAGGTGGCCACTCTGTTC
GGAGCTTACTACTGA
>XM_053917659.1 PREDICTED: Desmodus rotundus transient receptor potential cation channel subfamily M member 2 (TRPM2), transcript variant X7, mRNA
GACCAGATCTGGAAGTTCCAGCGGCACGACCTGATCGAGGAGTACCAGGGCCGGCCCCCG
GCCCCACCCCCCTTCATCCTCCTCAGCCACCTGCACCTCTTCATCAAGCGGGTCATCCTG
AAGATTCCTGCCAAGCGACACAAGCAGCTCAAGAACAAGCTGGAGAAGAACGAGGAGGCG
GCGCTCCTGTCCTGGGAGATCTACCTGAAGGAGAACTACCTGCAGAACATGCAGTTCCAG
CAGAAGCAGAGGCCGGAGCAGAAGATCCAAGACATTAGCAACAGGGTGGACACCATGGTG
GAACTGCTGGAAATGGACCGTCTGAAGGGCTCTGGCTCCATGGAGCAGAGATTGGCTTCC
CTGGAGGAGCAGGTGGCCCAGACAACCCGAGCATTGCACTGGATCATGAAAACCCTCAGA
GACGGCGGCTTGGGCTCGGAGGAAGGAGCCCCCACCCTGGCACCACAGAAGGTCTTGGAG
GGGCAGGACCCTGAGCTGGACAGCAGGCAGAAGGCGGAGGATCTAGGCGATGCCCACCAC
ATCAACGCCCGGCACCTCCTGTACCCCAACTCCGCTGTCGTGCGTTTCCCTGTGCCCAAC
GAGAAGGTGCCCTGGGGGACAGAGTTCCTCATCTATGACCCGCCCTTCTACTCGGTGGAG
AGGAAGGACAAGGACTTGGTGGACCCCATGGGAAACACCCCGGACCCTCTGTCTAAGATC
ACCTACAATGCTGTGGATGGACCCACGGACCGCCGGAGCTACCACGGCAGCTACACGGTT
CAGGAAGGGCTTCCTCTGAACCCCATGGGCCGCACAGGGCTGCGGGGCCGCGGTAGCCTC
AGCTACTTCGGACCCAACCACACGCTGCAGCCCGTGGTCACTCGGTGGAGGAGGAACCAG
GACGGCGCCATCTGCCGGAGAAGCATAAAGAAAGTGCTGGAAGTGCTGGTGGTGAAGCAT
GCCCTCTCAGAACACTGGGCCTTGCCAGGGGGATCCCGGGAACCAGGAGAGATGCTGCCC
CGGAAGCTGAAGCAAGTCCTTCAGAAAGAGTTCTGGCCTTCCTTCGAGAGCCTGCTGACG
CAGGGCACAGAGGTGTACAAAGGCTACGTGGACGACCCTCGGAACACGGACAACGCTTGG
ATCGAGACAGTGGCTGTCAGCATCCACTTCCCAGACCAGAGCAACGTGGAGCTGAAGCGG
CTGAACTCTCACCTGCACACCAGCGACCCGGGGATGTCCATCCGATGGCAGGTTGTGGAC
AAGCGCATCCCGCTGTACGCCAACCACAAGGCCATCCTCCAGAAGGTGGCTGCTTTGTTT
GGGGCGTACTACTGA
>XM_033856219.1 PREDICTED: Tursiops truncatus transient receptor potential cation channel subfamily M member 2 (TRPM2), transcript variant X5, mRNA
GACCAGATCTGGAAGTTCCAGCGCCACGACCTGATCGAGGAGTACCAGGGCAGGCCCCCC
GCGCCGCCCCCCTTCATCCTTCTCAACCACCTGCATCTCTTCATCAAGAGGGTCATCCTG
AAGGTCCCCGCCAAGCGACACAAGCAGCTCAAGAACAAGCTAGAGAAGAACGAGGAGGCG
GCCCTCCTGTCCTGGGAGATCTACCTGAAAGAGAACTACCTGCAGGACCAGCAGATCCAG
CAGAAGCAGAGGCCGGAGCAGAAGATCCAGGACATCAGTGACAAGGTGGACACCATGGTG
GACCTGCTGGAAATGGCACATCTGAAGCAGTCGAGCTCCATGGAGCAGAGACTGGCCTCT
CTAGAGGAGCAGGTGGCCCAGACGGCCAGAGCGCTGCACTGGATTGTGAAAGCCCTGAGG
GACAGCGGCTTTGGCTCGGAGGAGGGCGTCCCCACCCTGGCACCCCAGAAGGCCTCGGTG
GGGCGGGACCCTGAGCTGGACGGCGGGCTGAAGGTGGAGGACCCGGGCGACGCCTACCAC
GTGGATGCCAGGCACCTCCTCTACCCCAACTGCCCCGTCCAGCGTTTCCCAGTGCCCAAC
GAGAAGGTGCCCTGGGAGACGGAGTTCCTTATCTACAGCCCGCCCTTCTACACGGCCGAC
AGGAAAAACAAGGACCTGGTGGACCCTGTGGGGGACGCCCTGGAGCCTCTGTCCAGGATC
AACTACAACGCGGTGGATGGATGCCTGGACCGGCGCAGCTTCCATGGGGTCTACACTGTG
CAGGATGGGCTCCCTCTGAACCCCATGGGCCGCACAGGGCTGCGCGGGCGCGGGGACCTC
AGCTGCTTTGGCCCCAACCACACGCTGCAGCCCGTGGTCACCCGCTGGAGGCGGAACCAG
GACGGCGCCATCTGCAGGAAGGGCATAAAGAAGATGCTGGAGGTGCTGGTGGTGAAGCGC
TCCCTCTCAGAGCACTGGGTGCTGCCAGGGGGCTCCCGGGAACCAGGAGAGACGCTGCCC
CGGAAGCTGAAGCAGGTCCTCCGGAGAGAGTTCTGGCCTTCCTTCGAGAGCCTGCTGACG
CAGGGCATGGAGGTGTACAAAGGGTACGTGGATGACCCAAGGAACACGGACAACGCCTGG
ATCGAGACGGTGGCCGTGAGCGTCCACTTTCCAGACCAGAGCGACGTGGAGCTGAAGAGG
CTGAACTCTCACCTGTACTCCTGCGACGCGGGGGTGTCCATCCGGTGGCAGGTGGTGGAC
GAGCGCATCCCTCTGTACGCCAACCACAAGGCCATCCTCCAGAAGGTGGCCGCCTTGTTC
GGGGCCTACTACTAA
>XM_030835578.2 PREDICTED: Globicephala melas transient receptor potential cation channel subfamily M member 2 (TRPM2), transcript variant X5, mRNA
GACCAGATCTGGAAGTTCCAGCGCCACGACCTGATCGAGGAGTACCAGGGCAGGCCCCCC
GCGCCGCCCCCCTTCATCCTTCTCAACCACCTGCATCTCTTCATCAAGAGGGTCATCCTG
AAGGTCCCCGCCAAGCGACACAAGCAGCTCAAGAACAAGCTAGAGAAGAACGAGGAGGCG
GCCCTCCTGTCCTGGGAGATCTACCTGAAGGAGAACTACCTGCAGGACCAGCAGATCCAG
CAGAAGCAGAGGCCGGAGCAGAAGATCCAGGACATCAATGACAAGGTGGACACCATGGTG
GACCTGCTGGAAATGGCACATCTGAAGCAGTCGAGCTCCATGGAGCAGAGACTGGCCTCT
CTAGAGGAGCAGGTGGCCCAGACGGCCAGAGCGCTACACTGGATCGTGAAAGCCCTGAGG
GACAGCGGCTTTGGCTCGGAGGAGGGCGTCCCCACCCTGGCACCCCAGAAGGCCTCGGTG
GGGCGGGACCCTGAGCTGGACGGCGAGCTGAAGGTGGAGGACCCGGGCGACGCCTACCAC
GTGGATGCCAGGCACCTCCTCTACCCCAACTGCCCCGTCCAGCGTTTCCCAGTGCCCAAC
GAGAAGGTGCCCTGGGAGACGGAGTTCCTTATCTACAGCCCGCCCTTCTACACGGCCGAC
AGGAAAAACAAGGACCTGGTGGACCCTGTGGGGGACGCCCTGGAGCCTCTGTCCAGGATC
AACTACAACGCGGTGGATGGATGCTTGGACCGGCGCAGCTTCCATGGGGTCTACACTGTG
CAGGATGGGCTCCCTCTGAACCCCATGGGCCGCACAGGGCTGCGCGGGCGCGGGGACCTC
AGCTGCTTTGGCCCCAACCACACGCTGCAGCCCGTGGTCACCCGCTGGAGGCGGAACCAG
GACGGCGCCATCTGCAGGAAGGGCATAAAGAAGATGCTGGAGGTGCTGGTGGTGAAGCGC
TCCCTCTCAGAGCACTGGGTGCTGCCCGGGGGCTCCCGGGAACCAGGAGAGACGCTGCCC
CGGAAGCTGAAGCAGGTCCTCCGGAGAGAGTTCTGGCCTTCCTTCGAGAGCCTGCTGACG
CAGGGCATGGAGGTGTACAAAGGGTACGTGGATGACCCAAGGAACACGGACAACGCCTGG
ATCGAGACGGTGGCCGTGAGCGTCCACTTTCCAGACCAGAGCGACGTGGAGCTGAAGAGG
CTGAACTCTCACCTGTACTCCTGCGATGCGGGGGTGTCCATCCGGTGGCAGGTGGTGGAC
GAGCGCATCCCTCTGTACGCCAACCACAAGGCCATCCTCCAGAAGGTGGCCGCCTTGTTC
GGGGCCTACTACTAG
>XM_036242772.1 PREDICTED: Molossus molossus transient receptor potential cation channel subfamily M member 2 (TRPM2), transcript variant X6, mRNA
GACCAGATCTGGAAGTTCCAGCGCCACGGCCTGATCGAGGAGTACCAGGGCCGGCCGCCG
GCCCCGCCCCCCTTCATCCTCCTCAGCCACCTGCACCTCTTCATCAAGAGGGTCATCCTG
AAGATCCCCGCCAAGCGGCACAAGCAGCTCAAGAACAAGCTGGAGAAGAACGAGGAGGCG
GCGCTGCTGTCCTGGGAGATCTACCTGAAGGAGAACTACCTGCAGAACCAGCAGTACCAG
CAGAAGCAGAGGCCGGAGCAGAAGATCCAAGACATTAGCAGCAGGGTGGACACCATGGTG
GACCTGCTGGAAATGGACCGTCTGAAGGGCTCGGGCTCCATGGAGCAGAGATTGGCTTCC
CTGGAGGAGCAGATGGCCCAGACGACGAGAGCCCTGCACTGGATCGTGAAGACCCTGAGA
GGTGGCCGCTTTGGCTCGGAGGAGGGCGCCCCCACCCTAGTACCCCAGAAGGTCCCAGAG
GGGCAGGACCCTGAGCTGGACAGCAGGCAAAAGGCAGAGGATCTGGGTGACACCCACCAC
GTGAATGCCCGGCACCTCCTGTACCCCAACTCCCCCATCATGCGTTTCCCCGTGCCCAAC
GAGAAGGTGCCCTGGGAGACGGAGTTTCTCATCTATGACCCGCCCTTTTACTCCGTGGAG
AGGAAGGACAAGGACTTAGTGGACCCCGTGGGGAACGCCCTGGACCCTCTGTCCAGGGTC
TCCTACAACGCAGTGGACGGACCCCTGGACCGCCGGAGTTTCCACGGCAACTACAAGGTT
GAGGACGGGTTTCCTCTGAACCCCATGGGCCGCACAGGGCTGCGAGGGCGCGGGGGCCTC
AGCTGCTTCGGACCCAACCACACGCTGCAGCCCGTGGTCACCCGGTGGAGGAGAAACCAG
GACGGAGCCATCTGCCGGAGAAGCATAAAGAAAGTGCTGGAAGTGCTGGTGGTGAAGCAC
GCCCTCTCGGAACACTGGGCCTTGCCAGGGGGCTCCCAGGAGCCAGGAAAGATGCTGCCC
CGGAAGCTGAAGCAGGTGCTCCAGAGAGAGTTCTGGTTGTCCTTCGAGAGCCTGCTGATG
CAGGGCGTGGAGGTGTACAAAGGCTACGTGGACGACCCTCGGAACACGGACAACGCCTGG
ATCGAGACGGTGGCTGTCAGCGTTCACTTCCCAGACCAGAGTGACGTGGAGCTGAAGAGG
CTGAACTCGCACCTGCAGGCCTGCGACCCAGCGATGTCCATCCGATGGCAGGTTGTGGAC
AAGCGCATCCCACTGTGTGCCAACCACAAGGCCATCCTCCAGAAGGTGGCCGCTCTGTTC
GGGGCTTACTACTGA
>XM_055414937.1 PREDICTED: Moschus berezovskii transient receptor potential cation channel subfamily M member 2 (TRPM2), transcript variant X4, mRNA
GACCAGATCTGGAAGTTCCAGCGCCACGACCTGATCGAGGAGTACCAGGGCAGGCCCCCC
GCGCCGCCCCCCTTTATCCTCCTCAGCCACCTGCACCTATTCATCAAGAGGGTTGTGCTG
AAGATCCCCGCCAAGCGGCATAAGCAGTTCAAGAACAAGCTGGAGAAGAACGAGGAGGCA
GCCCTCCTGTCCTGGGAGATCTACCTGAAGGAGAACTACCTGCAGGAACAGCAGTTCCAG
CAGAAGCAGAGGCCGGAGCAGAAGATCCAGGACGTCAGTGACAAGGTGGATACCATGGTG
AGTCTGCTGGAAATGGCACATCTGAAGCAGTCGGGCGCCGTGGAGCAGAGACTGGCCTCC
CTGGAGGAGCAGGTGGCCCAGACAGCCACAGCGTTGCACTGGATTGTGAAGGCCCTGAGG
GACAGTGGCTTTGGCTCGGAAGAAGGTGTTCCCACTCTGGCACCCCAGAAGGCTTCAGTG
GAGCGGGACCCTGAGCTGGACAGAGGATCGAAGGCAGAGGACCCAGGCGATGCCTACCAC
GTGAATGCCCGGCACTTGTTCTACCCGAATTGCTCTGTCCTGCGATTGCCAGTGCCCAAC
GAGAAGGTGCCCTGGGAGACGGAGTTCCTCATGTACAACCCGCCCTTCTACACGGCCGAC
AGGAAGGACAAGGAGCTGGTGGACCCCGTGGGGGATGCCCTGGAACCTCTGTCCAGGATC
AGCTACAATGCAGTGGACGGACCGCTGGACCGGCGCAGCTTCCATGGAGTCTACGCTGTG
CGGGACGGGCTCCCTCTGAACCCCATGGGCCGCACAGGACTGCGCGGCCGTGGGGACCTC
AGCCGCTTCGGCCCCAATCACACGCTGCAGCCTGTGATCACCCGCTGGAGGCGGAGCCTG
GATGGTGCCATCTGCAGGAAGAGTGTCAAGAAGGTGCTGGAGGTGCTGGTGGTGAAGCGT
GGTCCCTCTGAGCACTGGATGCTGCCTGGGGGCTCCCGAGAGCCAGGAGAGATGCTGCCC
CGGAAGCTAAAGCAGGTCCTGCGAAGAGAGTTCTGGTCTTCCTTCGAGAGCCTGCTGACT
CAGGGCATGGAGGTGTACAAAGGATACATGGATGACCCCAGGAACACGGACAATGCCTGG
ATCGAGACGGTGGCCGTGAGCATCCACTTCTCAGACCAGAGCGATGTGGAGCTCAAGAGG
CTGAACTCTCATCTGTACTCCTGTGACCAGGGGATGGCCATTCGCTGGCAGGTGGTGGAT
GAGCGCATCCCCCTGGATGACAACCACAAGGCCATCCTGCAGAAAGTGGCCACCTTGTTC
GGGGCCTACTACTGA
>XM_036445344.2 PREDICTED: Pipistrellus kuhlii transient receptor potential cation channel subfamily M member 2 (TRPM2), transcript variant X5, mRNA
GACCAGATCTGGAAGTTCCAGCGCCACGACCTGATCGAGGAGTACCAGGGCCGGCCCCCG
GCCCCGCCCCCCTTCATCCTGCTCAGCCACCTGCATCTCTTCATCAAGAGGGTCATCCTC
AAGATCCCCGCCAAGCGGCACAAGCAGCTCAAGAACAAGCTGGAGAAGAACGAGGAGGCC
GCGCTCCTGTCCTGGGAGATCTACCTGAAGGAGAACTACCTGCAGAACCAGCAGTACCAG
CAGAAGCAGAGGACGGAGCAGAAGATCCAAGACATTAGCAGCAGGGTGGACACCATGGTG
GACCTGCTGGAGATGGACCGGCTGAAGGGTTCGGGCTCCATGGAGCAGAGACTGGCCTCC
CTGGAGAAGCAGGTGGCCCAGACAGCCAGAGCGCTGCACTGGGTGGTGAAGACCCTGCGG
GACAGCGGCTTTGGCTCGGACGAGGGCGCCCCCGCCCTGGCCTCCCAGGCGGCCTCGGAG
GGGCAGGACCCGGAGCTGGACGGCAGGCAGAAGGCGGAGGACCTGGGCGACACCCACCAC
ATCAACGCCCGGCACCTGCTCTACCCCAACTCCCCCATCGTGCGTTTCCCGGTGCCCAAC
GAGAAGGTGCCCTGGGAGACAGAGTTTCTCATCTACGACCCGCCCTTCTACTCGGCCGAG
AGGAAGGACAAGGACTTGGTGGACCCCGTGGGAAACGCCCTGGACCCTCTGGCCGGGATC
ACCTACAACGCCCTGGACGGGCCCACGGACCGCCGCAGCTTCCACGGCAGCTACGCGGTT
CAGGACGGGTTCCCCCTGAACCCCATGGGCCGCACAGGGCTGCGCGGGCGCGGGGCCCTC
TGCTGCTTCGGACCCAACCACACGCTGCAGCCCGTGGTCACTCGGTGGAGGAGGAACCAG
GACGGAGCCATTTGCCGGAGGAGCATCAAGAAAGTGCTGGAGGTGCTGGTGGTGAAGCAC
GTCCTGGCAGAGCACTGGGCCTTGCCAGGGGGCTCCCGGGAACCCGGAGAGACGCTGCCC
CAGAAGCTGAAGCAGGTCCTCCAGAGGGAGTTCTGGCCTTCCTTCGAGAGCCTGCTGCTG
CAGGGCACCGAGGTGTACAAAGGCTACGTGGACGACCCTCGGAACACGGACAACGCCTGG
ATCGAGACGGTGGCCGTCAGCGTCCACTTCCCAGACCAGAGCGACGTGGAGCTGAAGAGG
CTGAACTCTCACCTGTACGCCGGCGACCCCGGGATGTCCGTCCGATGGCAGGTCGTGGAC
AAGCGCATCTCGCTGTACGCCAACCACAAGGCCATCCTGCAGAAGGTGGCCGCACTGTTC
GGGGCCTACTACTGA
>XM_027435358.2 PREDICTED: Cricetulus griseus transient receptor potential cation channel subfamily M member 2 (Trpm2), transcript variant X2, mRNA
GACCAGATCTGGAAGTTCCAGCGCCACGACCTGATTGAGGAGTACCATGGCCGGCCCCCG
GCCCCTCCCCCCTTCATCCTCCTCAGCCACCTGCAGCTCCTGATCAAGAGGATTGTCCTG
AAGATCCCTGCCAAGAGGCACAAGCAGCTCAAGAACAAACTGGAGAAGAATGAGGAGGCA
GCCCTCCTGTCCTGGGAGCTCTACCTGAAGGAGAACTACCTGCAGAACCAGCAGTACCAG
CACAAACAGCGGGCAGAACAGAAGATCCAGGACATCAGTGAGAAAGTGGACACCATGGTG
GATCTGCTGGACATGGACCGTGTGAAGAGGTCGGGCTCCACGGAGCAGAGGCTGGTCTCC
CTGGAGGAACAGGTAGCTCAGACGACCAGAGCTTTGCACTGGATCATGACAACCCTGAAG
GACGGTGGCTTTGGCTCAGAGGCAGGTGTGCTGACCCTGGCATCCCAAAGGGCCTTCGAT
GAGCCAGATGCTGAACCGAGCAGCAAGAGGAAAGTAGAGGAGCCAGGAGACGGCTACCAC
GTGAACGCCCGGCACCTCCTGTACCCCGATGCTCTCATCATGCGCTTCCCTGTGCCCAAC
GAGAAGGTGCCCTGGGAGGCAGAGTTTCTAATCTACGACCCCCCATTTTACACAGCTGAG
AAGAAGGATGTGGCCCTCACAGACCCTGTGGGAGACATGGCAGAACCTCTGTCTAGGATC
AGTTACAATGTTGTGGATGGACCAACGGACCGTTGCAGCTTCCATGGACGCTATGTGGTC
CAGAATGGGCTCCCTTTGAACCCCATGGGCCGTACAGGATTGCGTGGACGTGGGAGCCTC
AGCTGGTTTGGACCCAACCACACACTACAGCCAGTGGTTACTCGGTGGAAGAGGAACCAG
GGTGGAGCCATCTGCCGCAAGAGTGTCAGGAAGATGCTGGAGGTGCTGGTGGTAAAGCTG
CCTCACTCTGAGTACTGGGCCTTGCCAGGGGGATCTCGGGAGCCAGGGCAGACGCTACCA
CGGAAGCTGAAACTGGTCCTCCGAGACGAGTTCTGGAAGCCCTTCGAGACCTTGCTGGAG
CAAGGAACAGAGGTGTACAAAGGGTATGTGGATGACCCAAGGAACACAGACAATGCCTGG
ATTGAGACGGTGGTCGTCAGCATCCATTTCCAGGGCCAGAATGATGTGGAGCTGAAGAGG
TTGGAAGAGAACCTGCACACCCACGGTGACCTACAGATGTCTACTGAATGGCAGGTGGTG
GATAGGCGCATCCCCCTGTATTCAAACCACAAGACTATCCTCCAAAAGGTGGCCTTGCTG
TTTGGAGCTCACTTCTGA
>XM_048451345.1 PREDICTED: Myodes glareolus transient receptor potential cation channel subfamily M member 2 (Trpm2), transcript variant X6, mRNA
GACCAGATCTGGAAGTTCCAGCGCCATGACCTGATTGAGGAGTACCATGGCCGGCCCCCG
GCCCCTCCCCCCTTCATTCTCCTCAGCCACCTGCAGCTCCTGATCAAGAGGATTGTCCTG
AAGATCCCTGCCAAGAGGCACAAGCAGCTCAAGAACAAACTGGAGAAGAACGAGGAGGCG
GCTCTCCTGTCCTGGGAGCTCTACCTGAAGGAGAACTATCTGCAGAACCAGCAGCACCAG
CACAAACAGCGGCCAGAACAGAAGATCCATGACATCAGTGAGAAAGTGGACACCATGGTG
GGTCTGCTGGACATGGACCGTGTGAAGAGGTCGGGCTCCATGGAGCAGAGGCTGGTCTCC
CTGGAGGAGCAGGTAGCTCAGACGGCCAGAGCTTTGCAGTGGATCGTGACAACCCTGAAG
GACAGTGGCTTGGGTTCAGAGGCAGGTGTGCTGACCCTGGCATCCCAAAGGGCTTTTGAT
GAACCGGATGCTGAACTGAGTATCAGGAGGAAAGCAGAGGAGCCAGGAGATGGCTACCAT
GTGAACGCCCGGCACCTCCTCTACCCCAATGCCCGCATCATGCGCTTCCCTGTGCCCAAC
GAGAAGGTACCCTGGGAGGCAGAGTTTCTGATCTACGATCCCCCATTTTACACAGTTGAG
AAGAAGGACGTGGCCCTCACAGACCCTGTGGGAGACACGGCAGAGCCCCTGTCTAAGATC
AGTTACAATGTCGTGGATGGACCAACGGACCGTCGCAGCTTCCATGGAGCCTATGTGGTC
CAGTACGGGCTGCCCTTGAACCCCATGGGCCGTACGGGGTTGCGCGGACGCGGGAGCCTC
AGCTGGTTTGGGCCCAACCACACCCTGCAGCCGGTGGTTACTCGGTGGAAGAGGAATCAG
GGTGGAGCCATCTGCCGGAAGAGTGTCAGGAAGATGCTGGAGGTGCTGGTGATGAAGCTG
CCTCACTCCGAGCACTGGGCCTTGCCTGGGGGGTCTCGGGAGCCAGGGGAGATGCTGCCA
CGGAAGCTGAAACGGGTCCTCCGGCAAGATTTCTGGGTACCCTTCGAGACCTTGCTAGTG
CAAGGTACAGAGGTGTATAAAGGGTATGTGGATGACCCAAGGAACACAGACAATGCCTGG
ATCGAGACGGTGGCTGTCAGCATCCATTTCCAGGGTCAGAACGATGTGGAACTGAAGAGG
CTGGAAGAGAACCTGCACACCCACGATCCAAAGGCATCAAGCTGTGGCCTGCAGACGTCT
ACTGAATGGCAGGTGGTGGATAGGCGCATCCCCGTGTACGCAAACCACAAGACCATCCTC
CAAAAAGTGGCCTCGCTGTTTGGAGCTCACTTCTGA
>XM_053657683.1 PREDICTED: Artibeus jamaicensis transient receptor potential cation channel subfamily M member 2 (TRPM2), transcript variant X10, mRNA
GACCAGATCTGGAAGTTTCAGCGGCACGACCTGATCGAGGAGTACCAGGGCCGGCCCCCT
GCCCCACCCCCCTTCATCCTCCTCAGCCACCTGCACCTCTTCATCAAGCGGGTCGTCCTG
AAGATACCCGCCAAGCGACACAAGCAGCTCAAGAACAAGCTGGAGAAGAATGAGGAGGCG
GCACTCCTGTCCTGGGAGATCTACCTGAAGGAGAACTACCTGCAGAACATGCAGTACCAG
CAGAAGCAGAGGCCGGAGCAGAAGATCCAAGACATTAGCAACAGGGTGGACGCCATGGTG
GACCTGCTGGAAATGGACCGTCTGAAGAGCTCGGGCTCCACGGAGCAGAGATTGGCCTCC
CTGGAGGAGCAGGTGGCCCAGACGACCAGAGCATTGCACTGGGTTGTGAAGGCCCTCAGA
GACGGTGGCTTTGGCTCGGAAAAAGGAACTCCCACCCTGGGTGTCCAAATGCGGCTGCGT
TGGCCCACACTCTCCTGGCTGTCCCCAGCATCCCAGAAGGTCTTGGAGGGACAGGACCCC
GAGCTGGACAGCAGGCAGAAGGTGGAGGACCTAGGCGACTCCCACCACATCAACGCCCGG
CACCTCCTGTACCCCAACGCCGCTGTCGTGCGTTTCCCTGTGCCCAACGAGAAGGTGCCC
TGGGGGACAGAGTTTCTCATCTATGACCCGCCCTTCTACTCGGCCGACAGGAAGGACAAG
GACTTGGTGGACCCCATGGGAAACACCCTGGACCCTCTGTCTAGGATCACCTACAATGCT
GTGGACGGACCCACGGACCGCCGGAGCTACCACGGCAGCTACATGGTTCGGGACGGGCTC
CCTCTGAACCCCATGGGCCGCACAGGGCTGCGAGGCCGCGGGAGCCTCAGCTGCTTTGGA
CCCAACCACACGCTGCAGCCTGTGGTCACCCGGTGGAGGCGGAACCAGGATGGCGCCATC
TGCCGGAGAAGCATAAAGAAAGTGCTGGAAGTGCTGGTGGTGAAGCATGTCCTCTCAGAA
CACTGGGCCTTGCCAGGGGGCTCCCGGGAACCAGGAGAGGTGCTGCCCCGCAAGCTGAAG
CAGGTCCTTCAGAAAGAGTTCTGGCCGTCCTTTGAGAGCCTGCTGACACAGGGCACAGAG
GTGTACAAAGGCTACGTGGATGACCCTCGGAACACGGACAATGCCTGGATCGAGACGGTG
GCCATCAGCATCCACTTCCCAGACCAGAGCAGCGTGGAGCTGAAGCGTCTGAACTCTCAC
CTGCACACCAGTGACCCAGGGATGTCCATCCGGTGGCAGGTCGTGGACAAGCGCATCCCA
CTGTACGCCAACCACAAGGCTGTCCTCCAGAAGGTGGCTGCTCTGTTCGGGGCTTACTAC
TGA
>XM_045902362.2 PREDICTED: Mirounga angustirostris transient receptor potential cation channel subfamily M member 2 (TRPM2), mRNA
GACCAGATCTGGAAGTTCCAGCGCCACGACCTAATAGAGGAGTACCACAGCAGGCCCCCC
GCGCCGCCCCCCTTCATCCTCCTCAGCCACCTGCACCTGTTCATCAGGAGGGTCATCCTG
AAGATACCCGCCAAGAGGCACAAGCAGCTCAAGAGCAAGCTGGAGAAGAACGAGGAGGCC
GCCCTTCTGTCCTGGGAGATCTACCTGAAGGAGAACTACCTGCAGAACCAGCAGTACCAG
CGGAAGCAGAGGCCTGAACAGCAGATACAAGACATCGGCCATAAGGTCAACACCGCGGTG
GACCTGCTGGAGATGGAAAGTCTGAAGCGGTCAGGCTCCATGGAGCAGAGACTGTCCTCC
CTGGAGGAGCAGGTGGCCCAGATGTCCAGAGCATTGCACTGGATCATGAAGGCGCTGAGG
GATGGTGGCTTTGGCTCAGAAGAGGGCCTCCCCACCCTGGCACCCCAGAAGACCTCAGAG
GAGCAGGACCATGAGCTGGACGGCAGGCAGAAGGCAGAAGACGTGGGCGACACCCACCAC
GTGAACGCCCGGCACCTCCTCTACCCCAACTCCCACGTCACGCGTTTCCCCGTGCCCAAC
GAGAAGGTGCCCTGGGAGACGGAGTTTCTCATCTATGACCCACCCTTTTACACGGATGAC
AGGAAGGACAAGGCCTTGGTGGACCCCGTGGGAAACGCCCTGGAAGCCTTGGCCAGCATC
AGCTACAACACCGTGGACGGGCCCATAGACCGGCGGAGCTACCACGGGCTCTACGTGGTT
CAGGACGGGCTCCCTCTGAACCCCATGGGCCGCACAGGACTGCGTGGGCGGGGAAGCCTT
GGTTGTTTGGGACCCAACCACACACTGCAGCCTGTGATCACCCGGTGGAGGCGGAACCAG
GATGGCGCCATCTGCAGGAAGAGCATAAAGAAAATGCTGGAGGTGCTGGTCGTGAAGCAT
CCGCTCTCGGAAGCCTGGGCCCTGCCAGGGGGCTCCCGCGAACCAGGAGAGATACTGCCC
CGGAAGCTGAAGCAGGTCCTCCGCAGAGAGTTCTGGTATTCCTTCCAGAACTTGCTGATT
CAGGGCACTGAGGTGTACAAGGGGTACGTGGACGACCCAAGGAACACGGACAACGCCTGG
ATTGAGACGGTGGCCATCAGCATCCACTTCCCAGACCAGAGCGACATGGACCTGAAGAGG
CTGAACTCTCACCTGCACTCCTGTGACCCCGGGATGTCCGCCCAGTGGCAGGTCGTGGAC
AAGCGCATCCCGCTGTATGCCCACCACAAGACCATCCTCCAGAAGGTGGCCACTCTGTTT
GGGGCTTTCTACTGA
>XM_032392570.1 PREDICTED: Phoca vitulina transient receptor potential cation channel subfamily M member 2 (TRPM2), transcript variant X12, mRNA
GACCAGATCTGGAAGTTCCAGCGCCACGACCTAATAGAGGAGTACCACAGCAGGCCCCCC
GCGCCGCCCCCCTTCATCCTCCTCAGCCACCTGCACCTGTTCATCAGGAGGGTCGTCCTG
AAGATACCCGCCAAGAGGCACAAGCAGCTCAAGAGCAAGCTGGAGAAGAACGAGGAGGCC
GCCCTTCTGTCCTGGGAGATCTACCTGAAGGAGAACTACCTGCAGAACCAGCAGTACCAG
CAGAAGCAGAGGCCCGAACAGCAGATACAAGACATCGGCGATAAGGTCAACACCGCGGTG
GACCTGCTGGAGATGGAAAGTCTGAAGCGGTCAGGCTCCATGGAGCAGAGACTGTCCTCC
CTGGAGGAGCAGGTGGCCCAGATGTCCAGAGCATTGCACTGGATCATGAAGGCGCTGAGG
GATGGTGGCTTTGGCTCAGAGGAGGGCCTCCCCACCCTGGCACCCCAGAAGACCTCAGAG
GGGCAGGACCATGAGCTGGACGGCAAGCAGAAGGCAGAAGACGTGGGCGACACCCACCAC
GTGAATGCCCGGCACCTCCTCTACCCCAACTCTCACGTCACGCGTTTCCCCGTGCCCAAC
GAGAAGGTGCCCTGGGAGACGGAGTTTCTCATCTACGACCCACCCTTTTACACGGACGAC
AGGAAGGACAAGGGCTTGGTGGACCCCGTGGGAAACGCCCTGGAAGCCTTGGCTGGCATC
AGCTACAACGCCGTGGACGGGCCCATAGACCGGCGGAGCTTCCACGGGCTCTACGCGGTT
CAGGACGGGCTCCCTTTGAACCCCATGGGCCGCACGGGACTGCGTGGGCGGGGAAGCCTT
CGTTGTTTGGGACCCAACCACACACTGCAGCCTGTGATCACCCAGTGGAGGCGGAACCAG
GATGGCGCCGTCTGCAGGAAGAGCGTAAAGAAAATGCTGGAGGTGCTGGTCGTGAAGCCT
CCGCTCTCGGAATCCTGGGCCCTGCCAGGGGGCTCCCGCGAACCAGGAGAGATACTGCCC
CGGAAGCTGAAGCAGGTCCTCCGCAGAGAGTTCTGGTATTCCTTCCAGAACTTGCTGATT
CAGGGCACTGAGGTGTACAAGGGGTACGTGGACGACCCAAGGAACACGGACAACGCCTGG
ATTGAGACGGTGGCCATCAGCATCCACTTCCCAGACCAGAGCGACATGGACCTGAAGAGG
CTGAACTCTCACCTGCACTCCTGTGACCCGGGGATGTCCGCCCAGTGGCAGGTCGTGGAC
AAGCGCATCCCGCTGTATGCCCACCACAAGACCATCCTCCAGAAGGTGGCCACTCTGTTT
GAGGCTTTCTACTGA
>XM_063279050.1 PREDICTED: Rattus norvegicus transient receptor potential cation channel, subfamily M, member 2 (Trpm2), transcript variant X5, mRNA
GACCAGATCTGGAAGTTCCAGCGCCACGACCTGATTGAGGAGTACCACGGCCGGCCCCCG
GCCCCTCCCCCACTCATCCTCCTCAGCCACCTGCAGCTCCTGATCAAGAGGATTGTCCTG
AAGATCCCCGCCAAGAGGCACAAGCAGCTCAAGAACAAGCTGGAGAAGAATGAGGAGGCA
GCCCTCCTGTCCTGGGAGCTCTACCTGAAGGAGAATTACCTGCAGAACCAACAGTACCAG
CACAAACAGCGGCCAGAGCAGAAGATCCAGGACATCAGTGAGAAAGTGGACACCATGGTG
GATCTGTTGGACATGGACCGTGTGAAGAGATCAGGCTCCACAGAGCAGAGGCTGGCCTCC
CTTGAGGAACAGGTGACTCAGATGGGCAGATCTTTGCACTGGATCGTGACGACCCTGAAG
GACAGTGGCTTTGGCTCAGGGGCCGGTGCACTGACCCTGGCAGCCCAAAGGGCCTTCGAC
GAGCCAGATGCTGAGCTGAGTATCAGGAAGAAAGGAGAGGAGGGAGGAGATGGCTATCAT
GTGAGCGCCCGGCACCTCCTCTACCCTGATGCCCGCATCATGCGCTTCCCCGTGCCTAAT
GAGAAGGTGCCTTGGGAGGCAGAGTTTCTGATCTACGACCCTCCGTTTTACACAGCTGAG
AAGAAGGATGCGACTCTCACAGACCCTGTGGGAGACACTGCAGAACCTCTGTCTAAGATC
AATTACAACGTCGTGGACGGACTGATGGACCGTTGCAGCTTCCATGGGACCTATGTGGTC
CAATATGGGTTCCCTTTGAACCCCATGGGCCGCACCGGGTTGCGTGGTCGTGGGAGCCTC
AGCTGGTTTGGTCCCAACCACACTCTGCAGCCAGTTGTTACCCGGTGGAAGAGGAACCAG
GGTGGAGGCATCTGCCGGAAGAGTGTCAGGAAGATGTTGGAGGTGCTGGTCGTGAAGTTG
CCTCAATCCGAGCACTGGGCCTTGCCTGGGGGCTCTCGGGAGCCAGGGAAGATGCTACCA
CGGAAGCTGAAACAGGTCCTCCAGCAGGAGTACTGGGTGACCTTTGAGACCTTGCTAAGG
CAAGGTACAGAGGTGTACAAAGGATACGTGGATGACCCAAGGAACACGGACAATGCCTGG
ATCGAGACGGTGGCTGTCAGCATCCATTTCCAGGACCAGAATGATGTGGAGCTGAAGAGG
TTGGAAGAGAACCTGCAAACTCATGATCCAAAGGAGTCGGCCCGTGGCTTGGAGATGTCT
ACTGAATGGCAGGTTGTAGACCGGCGGATCCCTCTGTATGTGAACCACAAGAAGATCCTC
CAAAAGGTGGCCTCGCTGTTTGGCGCTCACTTCTGA
>XM_060100388.1 PREDICTED: Mesoplodon densirostris transient receptor potential cation channel subfamily M member 2 (TRPM2), transcript variant X5, mRNA
GACCAGATCTGGAAGTTCCAGCGCCACGACCTGATCGAGGAGTACCAGGGCAGGCCCCCC
GCACCGCCCCCCTTCATCCTCCTCAACCACCTGCATCTCTTCATCAAGAGGGTCATTTTG
AAGGTCCCCACCAAGCGACACAAGCAGCTCAAGAACAAGCTAGAGAAGAACGAGGAGGCG
GCCCTCCTGTCCTGGGAGATCTACCTGAAGGAGAACTACCTGCAGGACCAGCAGATCCAG
CAGAAGCAGAGGCCAGAGCAGAAGATCCAGGACATCAGCGACAAGGTGGACACCATGGTG
GACCTGCTGGAAATGGCACATCTGAAGCAGTCGAGCTCCATGGAGCAGAGACTGGCCTCC
CTAGAGGAGCAGGTGGCCCAGACGGCCAGAGCACTGCACTGGATCGTGAAAGCCCTGAGG
GACAGCGGCTTTGGCTCGGAGGAGGGCATCCCCACCCTGGCACCCCAGAAGGCCTCGGTG
GGGCGGGACCCTGAGCTGGACGGCGGGCTGAAGGTGGAGGACCCGGGCGATGCCTACCAC
GTGGATGCCCGGCACCTCCTCTACCCCAACTGCCCCGTCCAGCGTTTCCCAGTGCCCAAC
GAGAAGGTCCCCTGGGAGACGGAGTTCCTTATCTACAACCCGCCCTTCTACACGGCCGAC
AGGAAGAACAAGGACCTGGTGGACCCTGTGGGGGACGCCCTGGAGCCTCTGTCCAGGATC
AGCTACAACGCGGTGGATGGATGCCTGGACCGGCGCAGCTTCCACGGGGTCTACACTGTG
CAGGACGGGCTCCCTCTGAACCCTATGGGCCGCACAGGGCTGCGCGGGCGCGGGGACCTC
AGCTGCTTTGGCCCCAACCACACACTGCAGCCCGTGATCACCCGCTGGAGGCGGAACCAG
GACGGCGCCATCTGCCGGAAGGGCATAAAGAAGGTGCTGGAGGTGCTGGTGGTGAAGCGC
TGCCTCTCCGAGCACTGGGTGCTGCCCGGGGGCTCCCAGGAACCAGGAGAGATGCTGCCC
CGGAAGCTGAAGCAGGTCCTCCGGAGAGAGTTCTGGCCTGCCTTCGAGAACCTGCTGACG
CAGGGCATGGAGGTGTACAAAGGGTACGTGGATGACCCAAGGAACACGGACAACGCCTGG
ATCGAGACGGTAGCCGTGAGCGTCCACTTTCCAGACCAGAGCGACGTGGAGCTGAAGAGG
CTGAACTCTCACCTATACTCCTGCGACGCGGGGGTGTCCATCCGGTGGCAGGTGGTGGAC
GAGCGCATCCCACTGTACGCCAACCACAAGGCCATCCTCCAGAAGGTGGCCGCCTTGTTC
GGGGCCTACTACTAA
>XM_010835000.1 PREDICTED: Bison bison bison transient receptor potential cation channel, subfamily M, member 2 (TRPM2), mRNA
GACCAGATCTGGAAGTTCCAGCGCCACGACCTGATCGAGGAGTACCAGGGCAGGCCCCCC
GCACCGCCCCCCTTCATCCTCCTCAGCCACCTGCACCTCATCATCAAGAGGGTCGTGCTG
AAGATCCCTGCCAAGCGGCATAAGCTGTTCAAGAACAAGCTAGAGAAGACAGAGGAGGCG
GCCCTCCTGTCCTGGGAGATGTACCTGAAGGAGAACTACCTGCAGGAACAGCAGTTCCAG
CAGAAGCAGAGGCCGGAGCAGAAGATCCAGGACGTCAGTGACAAGGTGGATTCCATGGTG
CGCCTGCTGGAAATGGCACATCTGAAGAAGTCGGGCGCCGTGGAGCAGAAACTGGCCTCC
CTGGAGGAGCAGGTGGCCCAGACAGCCACAGCATTGCACTGGATTGTGAAGGCCCTGAGG
GACAGTGGCTTTGGCTCAGAAGAAGGTGTCCCCACTCTGGCACCCCAGAGGGCCTCAGTG
GGGCGGGATCCTGAGCTGGACAGCGGATCGAAGGCAGAGGACCCAGGTGATGCCTACCAC
GTGAATGCCCGGCACCTGCTCTACCCGAGTTGCTCTGTCTTGCGATTCCCGGTGCCCAAC
GAGAAGGTGCCCTGGGAGACGGAGTTCCTCATGTACAACCCGCCCTTCTACACGGCCGAC
AGGAAGGACAAGGACCTGGTGGACCCCGTGGGAGATGCCCTGGAACCTCTGTCCAGGATC
AGCTACAATGCAGTGGACGGACCACTGGACCGGCGTAGCTTCCATGGAGTCTACACAGTG
CGGGACGGGCTCCCTCTAAACCCCATGGGTCGNNNNNNNCTGCGCGGCCGCGGGGACCTC
AGCTGCTTCGGCCCCAATCACACGCTGCAGCCTGTGATCACCCGCTGGAGGCGGAGCCTG
GATGGTGCCATCTGCAGGAAGAACGTCAAGAAGATGCTGGAGGTGCTGGTGGTGAAGCGT
GGCCCCTCCGAGCACTGGATGCTGCCTGGGGGCTTCCGGGAGCCAGGAGAGATGCTGCCC
CAGAAGCTAAAGCAGGTCCTGCGAAGAGAGTTCTGGTCTTCCTTCGAGCGCCTGCTGACT
CAGGGCATGAAGGTGTACAAAGGATACATGGATGACCCCAGGAACACGGACAATGCCTGG
ATCGAGACGGTGGCTGTGAGCATCCACTTCCCAGACCAGAGCGATGTGGAGCTCAAGAGG
CTGAACTCTCATCTGCACTCCTGTGACGAGGGGATGGCCATTCGCTGGCAGGTGGTGGAT
GAGCGCATCCCCCTGTATGACAACCACAAGGTCATCCTCCAGAAAGTGGCCGCCTTGTTC
ATGGCCTACTACTGA
>XM_027585329.2 PREDICTED: Zalophus californianus transient receptor potential cation channel subfamily M member 2 (TRPM2), transcript variant X17, mRNA
GACCAGATCTGGAAGTTCCAGCGCCACGACCTGATAGAGGAGTACCACGGCAGGCCCCCC
GCGCCGCCCCCCTTCATCCTCTTCAGCCACCTGCACCTGTTCATCAAGAGGGTCGTCCTG
AAGATACCCGCCAAGAGGCACAAGCAGCTCAAGAGCAAGCTGGAGAAGAACGAGGAGGCC
GCCCTTCTGTCCTGGGAGATCTACCTGAAGGAGAACTACCTGCAGAACCAGCAGTACCAG
CAGAAGCAGAGGCCCGAGCAGCGGATACAAGACATCAGTGATAAGGTCAACACTGTGGTG
GACCTGCTGGAGATGGAAAGTCTGAAGCGGTCTGGTTCCATGGAGCAGAGACTGTCCTCC
CTGGAGGAGCAGGTGGCCCAGACGTCCAGAGCATTGCACTGGATCATGAAGGCGCTGAGG
GACGGTGGCTTTGGCTCAGAGGAGGGCCTCCCCACCCTGGCACCCAAGACGACCTCAGAG
GGGCAGGACCATGAGCTGGACGGCAGGCAGAAGGCAGAAGATGTGGGCGACACCCACCAC
GTGAACGCCCGGCACCTCCTCTACCCCAACTCCCACGTCACGCGTTTCCCCGTGCCCAAC
GAGAAGGTGCCCTGGGAGACGGAGTTTCTCATCTATGACCCACCCTTTTACACGGACGAC
AGGAAGGACAAGGCCTCGGTGGACCCCATGGGAAACGCCCTGGAAGCCTTGGCTGGCATC
AGCTACAACGCCGTGGATGGGCCCATAGACCGGCGGAGCTTCCACGGGCTCTACGCGGTT
CAGGATGGGCTCCCTCTGAACCCCATGGGCCGCACAGGACTGCGTGGGCGGGGAAGCCTT
GGTTGTTTGGGACCCAACCACACACTGCAGCCTGTGATCACCCGGTGGAGGCGGAACCAG
GATGGCGCCATCTGCAGGAAGAGCATAAAGAAAATGCTGGAGGTGCTGGTCGTGAAGCAC
CTGCTCTCGGAATTCTGGGCCCTGCCAGGGGGCTCTCGCGAACCAGGAGAGATCCTGCCC
CGGAAGCTGAAGCAGGTCCTCCGCAGAGAGTTCTGGTCTTCCTTCCAGAACTTGCTGATT
CAGGGCACCGAGGTGTACAAGGGGTACGTGGACGACCCAAGGAACACGGACAACGCCTGG
ATTGAGACGGTGGCCATCAGCATCCACTTCCCAGACCAGAGCGACATGGACCTGAAGAGG
CTGAACTCTCACCTGCACACCTGTGACCCCAGGATGTCTGTCCAGTGGCAGGTCGTGGAC
AAGCGCATCCCGCTGTATGCCAACCACAAGACCATCCTCCAGAAGGTGGCCACTCTGTTT
GGGGCTTTCTATTGA
>XM_028767849.1 PREDICTED: Grammomys surdaster transient receptor potential cation channel subfamily M member 2 (Trpm2), transcript variant X4, mRNA
GACCAGATCTGGAAGTTCCAGCGCCACGACCTGATTGAGGAGTACCATGGCCGACCCCCG
GCCCCTCCCCCATTCATCCTTCTCAGCCACCTGCAGCTCCTGATCAAGAGGATTGTCCTG
AAGATCCCTGCCAAGAGGCACAAGCAGCTCAAGAACAAGCTGGAGAAGAACGAAGAGGCA
GCCCTCCTGTCCTGGGAGCTCTACCTGAAGGAGAACTACCTGCAGAACCAGCAGTACCAG
CACAAACAGCGGCCAGAGCAGAAGATCCAGGACATCAGTGAGAAAGTGGACACCATGGTG
GATCTGCTGGACATGGACCGTGTGAAGAGGTCAGGCTCCACAGAGCAGAGGCTGGCCTCC
CTGGAGGAACAGGTGACTCAGATGACCAGGGCTTTGCATTGGATCGTGACAACCCTGAAG
GACAGTGGCTTTGGCTCGGGGGCAGGTGCGCTGACCCTGGCACCCCAAAGGGCCTTTGAT
GAACCAGATGCTGAGCTGAGTATCAGGAAGAAGGTAGAGGAACAAGGAGATGGTTACCAC
ATCAGCGCCCGCCACCTCCTCTACCCCAATGCCCGCATCATGCGCTTCCCTGTGCCTAAT
GAGAAGGTGCCCTGGGAGGCGGAGTTTCTGATCTACGACCCTCCATTTTACACAGCTGAG
AAGAAGGATGTGACTCTCACAGACCCTGCGGGAGACACGGCAGAACCTCTGTCTAAGATC
AGTTACAACGTCGTGGATGGACCCACGGACCGTCGCAGCTTCCACGGAGTCTATGTGGTC
CAGTCTGGGTTCCCTTTGAACCCCATGGGTCGCACGGGCTTGCGTGGTCGTGGGAGCCTC
AGCTGGTTTGGTCCTAACCATACTCTGCAGCCAGTGGTTACTCGGTGGAAGAGGAATCAG
GGTGGAGCCATCTGCCGGAAGAGCATCAGGAAGATGCTGGAGGTTCTGGTGATGAAGCTG
CCTCACTCCGAGCACTGGGCCTTGCCTGGGGGCTCTCGGGACCCAGGGGAGATGCTACCA
CGGAAGCTGAAACGGGTCCTCCGGCAGGAGTTCTGGGTGGCCTTTGAGACCTTGCTGATG
CAAGGTACAGAGGTGTACAAAGGGTATGTGGATGACCCAAGGAACACAGACAATGCCTGG
ATCGAGACGGTGGCTGTCAGCATCCACTTCCAGGACCAGAACGATATGGAGCTGAAGAGG
TTGGAAGAGAACCTGCGTACTCATGATCCAAAGGAGTCGTCCGGTGGCCTGGAGCTGTCT
ACTGAGTGGCAGGTGGTAGACCGGCGGATCCCTCTGTATGCGAACCACAAGACCATCCTC
CAGAAGGCGGCCTCGCTGTTTGGAGCTCACTTCTGA
>XM_050144077.1 PREDICTED: Alexandromys fortis transient receptor potential cation channel subfamily M member 2 (Trpm2), transcript variant X5, mRNA
GACCAGATCTGGAAGTTCCAGCGCCATGACCTGATTGAGGAGTACCATGGCCGGCCCCCG
GCCCCTCCCCCCTTCATTCTCCTCAGCCACCTGCAGCTCCTGATCAAGAGGATTGTCCTG
AAGATCCCTGCCAAGAGGCACAAGCAGCTCAAGAACAAACTGGAGAAGAACGAGGAGGCG
GCTCTCCTGTCCTGGGAGCTCTACCTGAAGGAGAACTATCTGCAGAACCAGCAGTACCAG
CACAAACAGCGGCCAGAACAGAAGATCCATGACATCAGTGAGAAAGTGGACACCATGGTG
GGTCTGCTGGACATGGACCGTGTGAAGAGGTCGGGCTCCATGGAGCAGAGGCTGGTCTCC
CTGGAGGAACAGGTAGCTCAGACGGCCAGAGCTTTGCACTGGATTGTGACAACCCTGAAG
GACAGTGGCTTGGGCTCCGAGGCTGGTGTGCTGACCCTGGCATCCCAAAGGGCTTTCGAT
GAACCGGATGCTGAGCTGAGTATCAGGAGGAAAGCAGAGGAGCCAGGAGATGGCTACCAC
GTGAACGCCCGGCACCTCCTCTACCCCAGTGCCCGCATCATGCGCTTCCCTGTGCCCAAC
GAGAAGGTGCCCTGGGAGGCGGAGTTTCTGATCTACGACCCCCCATTTTACACAGCTGAG
AAGAAGGACGTGGCCCTCACAGACCCTGTGGGAGACACGGCAGAGCCCCTGTCTAAGATC
AGCTACAATGTCGTGGATGGACCAACGGACCGTCGCAGCTTCCATGGAGCCTATGTGGTC
CAGTACGGGCTGCCCTTGAACCCCATGGGCCGTACGGGGTTGCGTGGACGCGGGAGCCTC
AGCTGGTTTGGACCCAACCACACCCTGCAGCCGGTGGTTACTCGGTGGAAGAGGAACCAG
GGTGGAGCCATCTGCCGGAAGAGTGTCAGGAAGATGCTGGAGGTGCTGGTGATGAAGCTG
CCTCACTCCGAGCACTGGGCCTTGCCTGGGGGTTCTCGGGAGCCAGGGGAGATGCTGCCA
CGGAAGCTGAAACGGGTCCTCCGACAAGAGTTCTGGGTGCCCTTCGAGACCTTGCTGGTG
CAAGGTACAGAGGTGTATAAAGGGTATGTGGATGACCCAAGGAACACAGACAATGCCTGG
ATTGAGACGGTGGCTGTCAGCATCCATTTCCAGGGTCAGAACGATGTGGAGCTGAAGAGG
CTGGAAGAGAACCTGCACACCCACGATCCAAAGGCATCAAGCTGCGGCCCGCAGACATCT
ACTGAATGGCAGGTGGTGGACAGGCGCATCCCCGTGTACGCAAACCACAAGACCATCCTC
CAAAAGGTGGCCTCGCTGTTTGGAGCTCACTTCTGA
>XM_059282028.1 PREDICTED: Peromyscus eremicus transient receptor potential cation channel subfamily M member 2 (Trpm2), transcript variant X2, mRNA
GACCAGATCTGGAAGTTCCAGCGCCATGACCTGATCGAGGAGTACCATGGCCGGCCGCCG
GCCCCTCCCCCCTTCATCCTCCTCAGCCACCTGCAGCTCTTGATCAAGAGGATTGTCCTG
AAGATCCCTGCCAAACGACACAAGCAGCTCAAGAACAAACTGGAGAAGAATGAGGAGGCA
GCCCTCCTGTCCTGGGAGCTCTACCTGAAGGAGAACTACCTGCAGAACCAGCAGTACCAG
CTCAAACAGCGGCCAGAACAGAGGATCCAGGACATCAGTGAGAAAGTGGACACCATGGTG
GATCTGCTGGACATGGACCGTGTGAAGAGGTCAGGTTCCATGGAGCAGAGGCTGGTCTCC
CTGGAGGAACAGGTAGCTCAGACGGCCAGAGCTTTGCACTGGATCGTGACAACCCTGAAG
GACAGTGGCTTTGGCTCGGAGGCAGGTGTGCTGACCCTGGCATCCCAAAGGACCTTCGAT
GAGCCAGATGCTGAACTGAATATCAGGAGGAAAGCAGAGGAACCTGGAGATGGTTACCAT
GTGAACGCCCGGCACCTCCTCTACCCCAATGCCCGCATTATGCGCTTCCCTGTGCCCAAT
GAGAAGGTGCCCTGGGAGGCGGAGTTTCTGATCTATGACCCCCCATTTTACACAGCTGAG
AAGAAAGATGTGGCCCTCACAGATCCTGTGGGAGACATGGCAGAACCTCTGTCAAAGATC
AGTTACAATGTTGTGGATGGACCAACAGACCGTCGTAGCTTCCATGGAACCTATGTGGTC
CAGGATGGGCTCCCTTTGAACCCCATGGGCCGTACGGGGTTGCGTGGACGTGGGAGCCTC
AGCTGGTTTGGACCCAACCACACACTGCAGCCCGTGGTTACTCGGTGGAAGAGGAACCAG
GGCGGAGCCATCTGCCGGAAGAGCGTCAGAAAGATGCTGGAGGTGCTGGTGATGAAGCTG
CCCCACTCCGAGCACTGGGCCTTGCCAGGGGGGTCTCGGGAGCCAGGGGAGATGTTGCCA
CGGAAGCTGAAGCAGGTCCTCCGGCAAGAGTTCTGGGTGCCCTTTGAGACCTTGCTGGTG
CAAGGTACAGAGGTGTATAAAGGGTATGTGGATGACCCAAGGAACACAGACAATGCCTGG
ATCGAGACAGTGGCTATCAGCATCCATTTCCAGGGCCAGAATGACGTGGAGCTGAAGAGT
CTGGAAGAGAACCTGCGCACCCATGATCCAAAGGAGTCGACCTGCGGCCTGCAGATGTCT
ACTGAATGGCAGGTGGTGGATCGGCGCATCCCCCTGTACGCGAACCACAAGACCATCCTC
CAAAAGGTGGCCTCGCTGTTTGGAGCTCACTTCTGA
>XM_031460733.1 PREDICTED: Camelus dromedarius transient receptor potential cation channel subfamily M member 2 (TRPM2), transcript variant X4, mRNA
GACCAGATCTGGAAGTTCCAACGCCACGACCTGATAGAGGAGTATCAGGGCCGGCCCCCC
GCGCCGCCCCCATTCATCCTCCTCAGCCACCTGCACCTCTTCGTCAGGAGGGTCGTCCTG
AAGATCCCCTCCAGGCGGCACAGGCAGCTCAAGGACAAGCTGGAGAAGAACGAGGAGGCG
GCCCTCCTGTCCTGGGAGATGTACCTGAAGGAAAGTTACCTGCAGAGCCAGCAGCTCCAG
AAGAAGCAGTGCCCAGAGCAGAAGGTCCAGGACATCAGTGAGAAGGTGGACACCATGGTG
GACCTGCTGGAAATGGCACGTCTGAAGCGGCTGGGCTCCATGGAGCAGAGGCTGGTCTCC
CTGGAAGAGCAGGTGGCCCAGACGACCAGAGCGTTGCACTGGGTTGTGAAGAGCCTGCGG
GCCAGCGGCTTTGGCTCGGAGGAGGGCGTCCCCACCCTGGTACCCCAGAAGGTCTCGGAG
GGGCAGGACCCTGAGCTGGACAGAGGGCAGAAGGCAGAGGACCCGGGTGACGCGTACCAC
GTGAACGCCCGGCACCTCTTCTACCCTGGCTCCTCGGTCCTGCGTTTCCCAGTGCCCAAC
GAGAAGGTGCCCTGGGAGGTGGAGTTCCTCATCTACGACCCGCCCTTTCACACGGCCGAC
AGGAGGGACAAGGACTCGGTGGACCCCATGGGAGATGCCCTGGAGCCTCTGTCCAGGATC
AGCTACAACGCGGTGGACGGACACCTGGACCGACGCAGCTCCCACGGGACCTACGCCGTC
CGGGACGGGCTCCCTCTGAACCCCATGGGCCGCACCGGGCTGCGTGGGCGCGGGGGCCTC
AGCTGCTTTGGCCCCAACCACACACTGCAGCCTGTGATCACCCGGTGGAAGCGGAACCAG
GACGGCGCCATCTGCAGGAAAAGCATAAAGAAGATGCTGGAAGTGCTGGCAGTGAGACCC
CCCCTCTCGGAGCACTGGGCCCTGCCCGGGGGATCCCGGGAACCGGGAGAGACACTGCCC
CGGAAGCTGAAGCAGGTCCTCCGGAGAGAGTTCTGGCCTTCCTTTGAGAACTTGCTGGCG
CAGGGCACGGAGGTGTACAAAGGGTACGTGGATGACCCGAGGAACACCGACAACGCCTGG
ATCGAGACAGTGGCTGTGAGCATCCACTTTCCAGACCAGAGCGATGTGGAGCTGAAAAGG
CTGAACTCTCACCTGCACTCCTGCGACACAGGGATGTCCATCCGATGGCAGGTGGTGGAC
AGGCGCATCCCGCTGTACGCCAACCACAAGACCATTCTCCAGAAGGTGGCCGCCTTGTTC
GGGGCTTACTACTAA
>XM_021205171.2 PREDICTED: Mus pahari transient receptor potential cation channel subfamily M member 2 (Trpm2), transcript variant X3, mRNA
GACCAGATCTGGAAATTCCAGCGCCACGACCTGATAGAGGAGTACCATGGCCGGCCCCCG
GCCCCTCCCCCACTCATCCTCCTCAGCCACCTGCAGCTCCTGATCAAGAGGATTGTCCTG
AAGATCCCTGCCAAGAGGCACAAGCAGCTCAAGAACAAGCTGGAGAAGAACGAGGAGACA
GCCCTCCTGTCTTGGGAACTGTACCTGAAGGAGAACTACCTGCAGAACCAGCAGTACCAG
CAGAAACAACGGCCAGAGCAGAAGATCCAGGACATCAGTGAGAAAGTGGACACCATGGTG
GATCTGTTGGACATGGACCAGGTGAAGAGGTCAGGCTCCACGGAGCAGAGGTTGGCCTCC
CTGGAGGAACAGGTGACTCAGGTGACCAGAGCTTTGCACTGGATCGTGACAACCCTGAAG
GACAGCGGCTGTGGCTCAGGGGCAGGTGCACTGACCCTGGCACCCCAAAGGGCCTTCGAT
GAACTAGATGCTGAGCTGAGTATCAGGAGGAAAGTAGAGGAACCGGGAGATGGTTACCAC
GTGAGCGCCCGGCATCTCCTCTATCCCAATGCCCGCATCATGCGCTTCCCTGTGCCTAAT
GAGAAGGTGCCTTGGGAGGTGGAGTTTCTGATCTATGATCCTCCCTTTTACACCGCTGAG
AAGGATGTGACTCTCACAGACCCCGTGGGAGACATGGCAGAACCTTTGTCTAAGATCAGT
TACAACGTCGTGGATGGACCGACAGACCGTCGCAGCTTCCATGGAGTCTACGTGGTCGAG
TATGGGTTCCCTTTGAACCCCATGGGCCGCACGGGGTTGCGTGGTCGTGGGAGCCTCAGC
TGGTTCGGTCCCAACCACACTCTGCAGCCAGTTGTCACTCGGTGGAAGAGGAACCAGGGA
GGAGCTATCTGCCGGAAGAGTGTCAGGAAGATGCTGGAGGTGCTAGTGATGAAGCTGCCT
TGCTCTGAGCACTGGGCCTTGCCTGGGGGCTCTCGGGAGCCAGGGGAGATGCTGCCACGG
AAGCTGAAACGGGTCCTCCGGCAGGAGTTCTGGGTGGCCTTTGAGACCTTGCTGATGCAA
GGTACAGAGGTATACAAAGGGTACGTGGATGACCCAAGGAACACAGACAATGCCTGGATC
GAGACGGTGGCTGTCAGCATCCACTTCCAGGACCAGAATGATATGGAGCTGAAGAGACTG
GAAGAGAACCTGCACACTCATGATCCAAAGGAGTTGACCCGTGACCTGAAGCTGTCTACT
GAATGGCAGGTGGTAGACCGGCGGATCCCTCTGTATGCGAACCACAAGACCATCCTCCAG
AAGGTGGCCTCACTGTTTGGAGCTCACTTCTGA
>XM_061192824.1 PREDICTED: Eubalaena glacialis transient receptor potential cation channel subfamily M member 2 (TRPM2), transcript variant X3, mRNA
GACCAGATCTGGAAGTTCCAGCGCCACGACCTGATCGAGGAGTACCAGGGCAGGCCCCCT
GCGCCGCCCCCCTTCATCCTCCTCAACCACCTGCATCTCTTCATCAGGAGGGTCATCCTG
AAGGTCCCCACCAAGCGGCACAAGCAGCTCAAGAACAAGCTAGAGAAGAACGAGGAGGCG
GCCCTCCTGTCCTGGGAGATGTACCTGAAGGAGAACTACCTTCAGGACCAGCAGATCCAG
CAGAAGCAAAGGCCGGAACAGAAGATCCAGGACGTCAGCGGCAAGGTGGACACCATGGTG
GACCTGCTGGAAATGGCACATCTGAAGCAGTCGGGCTCCATGGAGCAGAGACTGGCCTCC
CTAGAGGAGCAGGTGGCCCAGACGGCCAGAGCGCTGCACTGGATCGTGAAGGCCCTGAGG
GACAGCGGCTTTGGCTCGGAGGAGGGCGTCCCCACCCTGGCACCCCAGAAGGCCTCGGTG
GGGCGGGACCCTGAGCTGGACGGCGGGCTGAAGGTGGAGGACCCGGGCGACGCCTACCAC
GTGGATGCCCGGCACCTCCTCTACCCCAGCTGCCCCGTCCAGCGTTTCCCAGTGCCCAAC
GAGAAGGTGCCCTGGGAGACGGAGTTCCTTATCTACAACCCGCCCTTCTACACGGCCGAC
AGGAAGAACAAAGACCTGGTGGACCCTGTGGGGGACGCCCTGGAGCCTCTGTCCAGGATC
AGCTACAACGCGGTGGATGGACGCCTGGACCGGCGCAGCTTCCACGGGGTCTACGCTGTG
CAGGATGGGCTGCCTCTGAACCCCATGGGCCGCACAGGGCTGCGCGGGCGCGGGGACCTC
AGCTGCTTTGGCCCCAACCACACGCTGCAGCCCGTGGTCACCCGCTGGAGGCGGAACCAG
GACGGCGCCATCTGCAGGAAGGGCATAAAGAAGATGCTGGAGGTGCTGGTGGTGAAGCGC
TCCCTCTCAGAGCACTGGGTGCTGCCCGGGGGCTCCCGGGAACCAGGAGAGATGCTGCCC
CGGAAGCTGAAGCAGGTCCTCTGGAGAGAGTTCTGGCCTTCCTTCGAGAGCCTGCTGATG
CAGGGCATGGAGGTGTACAAAGGGTACGTGGATGACCCAAGGAACACGGACAACGCCTGG
ATCGAGACGGTGGCCGTGAGCGTCCACTTTCCAGACCAGGGCGATGTGGAGCTGAAGAGG
CTGAACTCTCACCTGCACTCCTGCGATGCGGGGGTGTCCATCCGGTGGCAGGTGGTGGAC
GAACGCATCCCGCTGTACGCCAACCACAAGGCCATCCTCCAGAAGGTGGCCGCCTTGTTC
GGGGCCTACTACTAA
>XM_039245489.1 PREDICTED: Hyaena hyaena transient receptor potential cation channel subfamily M member 2 (TRPM2), transcript variant X7, mRNA
GACCAGATCTGGAAGTTCCAGCGCCATGACCTGATAGAGGAGTACCATGGCAGGCCCCCC
GCGCCGCCCCCCTTCATCCTCCTCAGCCACCTGCACCTCTTCATCAAGAGGGCCGTCCTC
AAGATACCCGCCAGGCGGCGCAAGCAGCTCAAGAGCAAGCTGGAGAAGAACGAGGAGGCT
GCCCTTCTGTCCTGGGAGATGTACCTGAAAGAGAGCTACCTGCAGAGCCAGCAGCACCAG
CAGAAGCAGAGGCCGGAGCAGAAGATTCAAGACATTGGCAATAAGATCAGCACCGTGGTG
GACCTGCTGGAAATGGAAAGTCTGAAGCGGTCGGGCTCTACTGGGCAGAGACTGGCGTCC
CTGGAGGAGCAGGTGGCCCAGATGTCCAGAGCGCTGCACTGGGTCGTGAAGGCCCTGAGG
GACAGCGGCTTCGGCTCAGAGGAGGGCGTCCCCGCCCCAGCACCCCAGAAGGCCTCCGAG
GGGCAGGACCTCGAGCTGGACGGCAGGCAGAAGGAGGAGGGCGTGGGCGACCCCCACCAC
GTGAGCGCCCGGCACCTCCTGTACCCCAGCTCCCACGTCACGCGTTTCCCGGTGCCCAAC
GAGAAGGTGCCCTGGGAGACGGAGTTTCTCATCTACGACCCGCCCTTTTACACCGACGAC
AGGAAGGACAAGGGCTTGGTGGACCCCGTGGGGAACACCCTGGAGCCTCTGTCCAGGATC
AGCTACAACGCCGTGGACGGGCCCACAGACCGGAGGAGCTTCCACGGGGTCTACGCGGTT
CAGGACGGGCTCCCTCTGAACCCTATGGGCCGCACAGGACTGCGCGGGCGCGGAGCCCTC
GGTTGCTTCGGACCCAACCACACGCTGCAGCCTGTGATCACCCGGTGGAGGCGGAACCAG
GACGGAGCCATCTGCAGGAAGAGCATCAAGAAAATGCTCGAAGTGCTGGTGGTGAAGCAC
TCCCTCTCGGAACACTGGGCCTTGCCAGGGGGCTCCCGGGACCCAGGAGAGATACTGCCC
CGGAAGCTGAAGCAGGTCCTCCGTAGAGAGTTCTGGTCTTCCTTCCAGAACTTGCTGACA
CAGGGCACAGAGGTGTACAAAGGGTACGTGGACGACCCAAGGAACACGGACAACGCCTGG
ATTGAGACCGTGGCCATCAGCATCCACTTCTCAGACCAGAGCGACATGGATCTGAAGAGG
CTGAACTCTCACCTGCATGCCTGTGACCCCGGGACGGCCGTCCGATGGCAGGTTGTGGAC
AAGCGCATCCCGCTGTACGCCAACCACAAGGCCATCCTCCAGAAGGTGGCCGCTTTGTAC
GGGGCGTTCTACTGA
>XM_033131005.1 PREDICTED: Rhinolophus ferrumequinum transient receptor potential cation channel subfamily M member 2 (TRPM2), transcript variant X10, mRNA
GACCAGATCTGGAAGTTCCAGCGCCATGGTCTGATAGAGGAGTACCAGGGCCGGCCCCCG
GCACCACCCCCTTTCATTCTCCTCAGCCATCTGCATCTCTTCATCAAGAGGGTCGTCCTC
AAGATACCTGCTAGGCGACACAAGCAGCTCAAGAACAAGTTGGAGAAGAATGAGGAGGCC
GTGCTCCTATCCTGGGAGATGTACCTGAAGGAGAGTTACCTGCAGAGCCAGCAGGACCAG
CAGAGGCAGAGGCCGGAGCAGAAGATGCAAGACATCAGCCACAGGGTGGACACCATGGTG
GACCTGCTGGAAATGGACCGTCTGAAGCAGTGGGGCTCCATGGAGCAGAGACTGTCCTCC
TTGGAGGAGCAGGTGGCCCAGACGGCCAGAGCGCTGCACTGGATCGTGAAGACCCTGAGG
GATGGCGGCCTTGGCTCAGGGGAGGACCCCCCCACCTCGGCGCACCAGAAGGCCTCGGAG
AGGCAGGACCTGGAGCTGGACGGCAGGCAGGAGGCAGAGGACCTGAGCCACGCCCCCCAC
GTGAATGCCCGGCACCTTTTCTACCCCAACTCCCCTGTCCTGCGTTTCCCCGTGCCTGAC
GAGAAGGTGCCCTGGGAGACTGAGTTTCTCATCTACGACCCGCCGTTTTACACAGCAGAG
AGGAAGGACCAGGCCTCACTGGACCCCATGGCAAAGAACCCCAAGGGCCGCACAGGGCTG
CGTGGGTGCGGGAGCCTCAGCTGCTTTGGACCCAATCACACGCTGCAGCCTGTGGTCACT
CGGTGGAAGAGGAACCAGGATGGAGCCATCTGCAGGAAGAGCATAAAGAAAGTGCTGGAA
GTGCTGCTGGTGAAGCACCCCCTGTCAGAACACTGGGCCTTGCCAGGGGGCTCCCAGGAA
CCAGGAGAGACGCTGCCTCGAAAGCTGAAGCAGATCCTCCGCAGAGAGTTCTGGCCTTCC
TTCGAGAACCTGCTGAGGCAGGGCACGGAGGTGTACAAAGGCTACGTGGACGACCCGCGG
AATACGGACAACGCCTGGATCGAGACAGTGGCCATCAGTGTCCACTTCCCAGACCAGAGC
GACGAGCTAAAGAGGCTGAACTCTTACCTGCATGCCTGTGACCCACGGATGGCCATCCAA
TGGCAGGTGGTGGACAGGCGCATCCCGCTGTCCACCACCCACAAGACCATCCTCCAGAAG
GCGGCCGCTCTGTACGGGGCTTACTACTGA
>XM_037065256.1 PREDICTED: Sturnira hondurensis transient receptor potential cation channel subfamily M member 2 (TRPM2), transcript variant X7, mRNA
GACCAGATCTGGAAGTTCCAGCGGCACTACCTGATTGAGGAGTACCAGGGCCGGCCCCCC
GCCCCGCCCCCCTTCATCCTCCTCAGCCACCTGCACCTCTTCATCAAGCGGGTGGTCCTG
AAGATACCCGCCAAGAGACACAAGCAGCTCAAGAACAAGCTGGAGAAGAATGAGGAAGCA
GCACTCCTGTCCTGGGAGATCTACCTGAAGGAGAACTACCTGCAGAACATGCAGTACCAG
CAGAAGCAGAGGCCGGAGCAGAAGATCCAAGACATTAGCAACAGGGTGGACACGATGGTG
GACCTGCTGGAAATGGACCGTCTGAAGAGTTCGGGCTCCATGGAGCAGAGATTGGCCTCC
CTGGAGAAGCAGGTGGCCCAGGCGACCAGAGCATTGCACTGGGTAGTGAAGACCCTCAGA
GACAGTGGCTTTGGCTCAGAGGAAGGAGCTCCCACCCTGGCACCCCAGAAGGTCTTGGAG
GGGCAGGACCCTGAGCTGGACAGCAGGCAGAAGGCAGAGGACCTAGGCGACACCCACCAC
ATCAACGCCCGGCACCTCCTGTACCCCAACTCCGCTGTCGTGCGTTTCCCCGTGCCCAAC
GAGAAGGTGCCCTGGGGGACAGAGTTTCTCATCTATGACCCGCCCTTCTACTCGGCTGAC
AGGAAGGACAAGGACTTGGTGGACCCCATGGGAAACACCCTGGACCCTCTGTCTAGGATC
ACCTACAATGCTGTGGATGGACCCATGGACCGCCGGAGCTACCACGGCCCCTACATGGTT
CGCGACGGGCTTCCTCTGAACCCCATGGGCCGCACAGGGCTGCGAGGCCGCGGGAGCCTC
AGCTGCTTCGGACCCAACCACACACTGCAGCCCGTGGTCACTCGGTGGAGGAGGAACCAG
GATGGCGCCATCTGCCGGAGAAGCATCAAGAAAGTGCTGGAAGTGCTGGTGGTGAAGCGT
GTCCCCTCAGAACACTGGGCCTTGCCAGGGGGCTCCCGGGAACCAGGAGAGGTATTGCCC
CGGAAGCTGAAGCAGATCCTTCAGAAAGAGTTCTGGCCGTCCTTCGAGAGCCTGCTGACG
CAGGGCACAGAGGTGTACAAAGGCTATGTGGATGACCCTCGGAACACAGACAATGCCTGG
ATCGAGACGGTGGCCATCAGCATCCACTTCCCAGACCAGAGCAATGTGGAGCTGAAGCGT
CTGAACTCTCACCTGCACACAGGCGACCCAGGGATGTCCATCCGGTGGCAGGTCGTGGAC
AAGCGCATCCCGCTGTATGCCAACCACAAGGCTGTCCTCCAGAAGGTGGCCGCTCTGTTT
GGGGCTTACTACTGA
>XM_045149998.1 PREDICTED: Jaculus jaculus transient receptor potential cation channel subfamily M member 2 (Trpm2), mRNA
GACCAGATCTGGAAGTTCCAGCGCCACGACCTGATCGAGGAGTACCACGGGCGGCCTCCC
GCGCCGCCGCCCCTCATCCTCCTCAGCCACCTGCAGCTCCTGGTCAAGAGGCTGGTTCTG
AAGATCCCAGCCAAGCGACACCGGCAGCTCAAGAGCAAGCTGGAGAAGAACGAGGAGGCC
GTCCTCTTGTCCTGGGAGATCTACCTGAAGGAGAACTACTTGCAGAATCAACAGTACCAG
CACCACCAGCGGCCAGAGCAGAAGATTCAGGACATCAGTGAGAAAGTGGACACCATGGTG
GATCTACTGGACATGGACCGTGTGAAGAGGTCAGGCTCCATGGAGCAAAGGCTGGCCTTA
TTGGAGGAGCAGATGGCCCAGACATCCAGAGCTTTGAATTGGATCGTGACTGCCCTGAAG
GACAGTGGCTTTGGCTTGGAGGCAGGTGTGCCCGCTCTAGCACCCCAAAAAGCCTGTGAT
GAACCAGATGCTGAACTGAGCGTCAAGAGGAAGGCAGAGGAGTTGGGTGACCAGTACCAT
GTGAACGCCCGGCACCTCCTCTACCCCAACACCCTCGTCACACGCTTCCCCGTCCCCAAT
GAGAAAGTGCCCTGGGAGGTAGAGTTTCTGATCTACGACCCTCCCTTTCACACAGCAGAG
AGGAAGGATCTGGCCTTCATGGATCCCGTGGGAGACACCGCAGAACCTCTGTCCAAGATC
AGTTACAATGCCATGGATGGACTGACAGACCGCCGTAGCTTCCACGGGGCCTATGTAGTC
CAGCACGGTCTTCCCCTGAACCCCATGGGCCGCACAGGGCTGCGGGGACGCGGGAGCCTC
AGCTGGTTTGGACCCAATCACACCGTGCAGCCTGTGGTCACCCGGTGGAGGAGGAACCAG
GACGGTGCTATCTGCAGGAAGAGCGTCAAGAAAATGCTGGAGGTCCTGGTGGTGAAGCTG
TCATGCTCAGAGCACTGGGCCCTGCCTGGGGGCTCTCGGGAACCTGGGGAGATGCTGCCA
CGGAAGCTGAAGAGGGTGGTCCGGCAGGAGTTCTGGGTGACCTTCGAGACCTTGCTCATG
CAGGGAAGAGAGGTGTACAAAGGGTACATGGATGACCCGAGGAACACGGACAACGCCTGG
ATTGAGACGGTGGCCATCAGCGTCCACTTCCACGACCAGAACGACGTGGAGCTGAAGAGG
CTAAACAGCCACCTACAAGCCTGTGGCCCAGAGGCATCTGTCCAGTGGCAGGTGGTGGAC
AGGCGCATCCCAATCTATGTGGACCACAAGACCATCCTTCAGAAGGTGGCCGCACTGTTT
GGAGCCCACTTCTGA
>XM_034524389.1 PREDICTED: Arvicanthis niloticus transient receptor potential cation channel subfamily M member 2 (Trpm2), transcript variant X2, mRNA
GACCAGATCTGGAAGTTCCAGCGGCACGACCTGATTGAGGAGTACCACGGCCGGCCCCCA
GCCCCTCCCCCATTCATCCTCTTCAGCCACCTGCAGCTCTTGATCAAGAGGATTGTCCTG
AAGATTCCCGCCAAGAGGCACAAGCAGCTCAAGAACAAGCTGGAGAAGAATGAGGAGGCA
GCCCTCCTGTCCTGGGAGCTCTACCTGAAGGAGAACTACCTGCAGAACCAGCAGTACCAG
CATAAACAGCGGCCAGAGCAGAAGATCCAGGACATCAGTGAGAAAGTGGACACCATGGTG
GATCTGCTGGACATGGACCGTGTGAAGAGGTCAGGCTCCACAGAGCAGAGGCTGGCCTCC
CTGGAGGAACAGGTGACTCAGATGACCAGGGCTTTGCATTGGATGGTGACAACCCTGAAG
GACAGTGGCTTTGGCTCCGGGGCAGGTGCGCTGACCCTGGCACCCCAAAGGGCCTTCGAT
GAGCCAGATGCTGAACTGAGTATCAGGAAGAAGGTAGAGGAACAAGGAGATGGTTACCAC
GTGAGCGCCCGGCACCTCCTCTACCCCAATGCCCGCATCACGCGCTTCCCTGTGCCTAAT
GAGAAGGTGCCCTGGGAGGCGGAGTTTCTGATCTACGACCCTCCATTTTACACAGCTGAG
AAGAAGGATGTGACTCTCACAGACCCTGCGGGAGACACGGCAGAACCTCTGTCTAAGATC
AGTTACAACGTTGTGGATGGACCAACAGACCGTCGCAGCTTCCATGGAGTCTATGTGGTC
CAGTGTGGATTCCCTTTGAACCCTATGGGCCGCACGGGCTTGCGTGGTCGTGGGAGCCTC
AGCTGGTTTGGTCCCAACCACATTCTGCAGCCAGTTGTTACACGGTGGAAGAGGAACCAG
GGTGGAGCCATCTGCCGGAAGAGCGTCAGGAAGATGCTGGAGGTGCTGGTGATGAAACTG
CCTCACTCTGAGCACTGGGCCTTGCCTGGGGGCTCTCGGGACCCAGGGGAGATGCTACCA
CGGAAGCTGAAACGGCTCCTCCGGCAGGAGTTCTGGGTGGCCTTTGAGACCTTGCTGATG
CAAGGTACAGAGGTGTACAAAGGGTACGTGGATGACCCAAGGAACACAGACAATGCCTGG
ATCGAGACGGTGGCTGTCAGCATCCATTTCCAGGACCAGAGCAATGTGGAGCTGAAGAGG
TTGGAAGAGAACCTGCGCACTCATGATCCAAAGGAGTCATCCAGCGGCCTGGAGTTGTCT
ACTGAATGGCAGGTGGTAGACCAGCGGATCCCTCTGTATGCGAACCACAAGACCATCCTC
CAGAAAGTGGCCTCACTGTTTGGGGCTCACTTCTGA
>XM_036167347.1 PREDICTED: Onychomys torridus transient receptor potential cation channel subfamily M member 2 (Trpm2), transcript variant X3, mRNA
GACCAGATCTGGAAGTTCCAGCGCCATGACCTGATTGAGGAGTATCATGGCCGGCCGCCA
GCACCTCCCCCCTTCATCCTCCTCAGCCACCTGCAGCTCTTGATCAAGAGGATTGTCCTG
AAGATCCCTGCCAAGCGGCACAAACAACTCAAGAACAAACTGGAGAAGAATGAGGAGGCA
GCCCTCCTGTCCTGGGAGCTCTACCTGAAGGAGAACTACCTGCAGAACCAGCAGTACCAG
CTCAAACAGCGGCCAGAACAGAGGATCCAGGACATCAGTGAGAAAGTGGACACCATGGTG
GATCTGCTGGACATGGACCGTGTGAAGAGGTCAGGCTCCATGGAGCAGAGGCTGGTCTCT
CTGGAGGAACAGGTAGCTCAGACGGCCAGAGCTTTGCACTGGATCGTGACAACCCTGAAG
GACAGTGGCTTTGGCTCAGAGGCAGGTGTGCTGACCCTGGCATCCCAAAGGACTTTCGAT
GAGCCAGATGCTGAACTGAATATTAGGAGGAAAGCAGAGGAGCCAGGAGATGGTTACCAT
GTGAATGCCAGGCACCTCCTCTACCCCAATGCCCGCATCATGCGCTTCCCTGTGCCCAAT
GAGAAGGTGCCCTGGGAGGCGGAGTTTCTGATCTACGACCCCCCATTTTACACAGCTGAG
AAGAAAGACGTGGCCCTCACAGATCCTGTGGGAGACATGGCAGAACCTCTGTCGAAGATC
AGTTACAATGCTGTAGATGGGCCAACAGACCGTCGTAGCTTCCATGGAGCCTATGTGGTC
CAGGATGGGCTCCCTTTGAACCCCATGGGCCGTACGGGGTTGCGTGGACGTGGGAGCCTC
AGCTGGTTTGGACCCAACCACACACTGCAGCCAGTGGTTACTCGGTGGAAGAGGAACCAG
GGTGGAGCCATCTGCCGGAAGAGTGTCAGGAAGATGCTGGAGGTGCTGGTGATGAAGCTA
CCCCACTCCGAGCACTGGGCCTTGCCGGGGGGGTCTTGGGAGCCAGGGGAGATGTTGCCA
CGGAAGCTGAAGCGGGTCCTCCGGCAAGAGTTCTGGGTGCCCTTTGAGACCTTGCTGGTG
CAAGGTACAGAGGTGTACAAAGGGTATGTGGATGACCCAAGGAACACAGACAATGCCTGG
ATTGAGACAGTGGCTGTCAGCATCCATTTCCAGGGCCAGAATGATGTGGAGCTGAAGAGT
CTGGAAGAGAACCTGCGTACCCACGATCCAAAGGAGTCGACCTGCGGCCTGCAGATGTCT
ACTGAATGGCAGGTGGTGGATCGGCGCATCCCCCTGTATGCAAACCACAAGACCATCCTC
CAAAAGGTGGCCTCACTGTTTGGCGCTCACTTCTGA
>XM_059064828.1 PREDICTED: Kogia breviceps transient receptor potential cation channel subfamily M member 2 (TRPM2), mRNA
GACCAGATCTGGAAGTTCCAGCGCCACGACCTGATCGAGGAGTACCAGGGCAGGCCCCCC
GCGCCACCCCCCTTCATCCTCCTCAACCACCTGCACCTCTTCGTCAAGAGGGTCGTCCTG
AAGACCCCCACCAAGCGACACAAGCAGCTCAAGAACAAGCTAGAGAAGAACGAGGAGGCG
GCCCTCCTGTCCTGGGAGATCTACCTGAAGGAGAATTACCTGCAGGACCAGCGGATCCAG
CAGAAGCAGAGGCCGCAGCAGAAGATCCAGGACATCAGCGACAAGGTGGACACCATGGTG
GACCTGCTGGAGATGGCACATCTGAAGCAGTCGGGCTCCATGGAGCAGAGACTGGCCTCC
CTAGAGGAGCAGGTGGCCCAGACGGCCAGAGCGCTGCACTGGATCGTGAAGGCCCTGAGG
GACAACGGCTTTGGCTCGGAGGAGGGCGTCCCCACCCTGGCACCCCAGAAGGCCTCGGTG
GGGCGGGACCCGGAGCTGGACGGCGGGCTGAAGGTGGAGGACCCGGGCGACGCGTACCAC
GTGGACGCCCGGCACCTCCTCTACCCCAGCTGCCCCGCCCAGCGTTTCCCAGTGCCTAAC
GAGAAGGTGCCCTGGGAGACGGAGTTCCTTATCTACAACCCGCCCTTCTACACGGCCGAC
GGGAAGAACGAGGGCCTGGTGGACCCTGTCGGGGACACCCTGGAGCCTCTGTCCAGGATC
AGCTACAACGCGGTGGATGGACACCTGGACCGGCGCAGCTTCCACGGGGTCTACGCTGTG
CAGGAAGGGCTCCCTCTGAACCCCATGGGCCGCACAGGGCTGCGCGGGCGCGGGGACCTC
AGCCGCTTTGGCCCCAACCACACGCTGCAGCCCGTGGTCACCCGCTGGAGGCGGAACCAG
GACGGCGCCATCTGCAGGAAGGGCATAAAGAAGATGCTGGAGGTGCTGGTGGTGAAGCGC
TCCGTCTCAGAGCACTGGGTGCTGCCCGGGGGCTCCCGAGAACCAGGAGAGGCGCTGCCC
CGGAAGCTGAAGCAGGTCCTCCAGAGAGAGTTCTGGCCTTCCTTCGAGAGCCTGCTGACG
CAGGGCATGGAGGTGTACAAAGGGTACGTGGATGACCCAAGGAACACGGACAACGCCTGG
ATCGAGACGGTGGCCGTGAGCGTCCACTTCCCAGACCAGAGCGACGTGGAGCTGAAGAGG
CTGAACTCTCACCTGCGCTCCTGCGAAGCGGGGGTGTCCGTCCGGTGGCAGGTGGTGGAC
GAGCGCATCCCACTGTACGCCAACCACAAGGCCATCCTCCAGAAGGTGGCCGCCTTGTTC
GGGGCCTACTACTAA
>XM_021649680.2 PREDICTED: Meriones unguiculatus transient receptor potential cation channel subfamily M member 2 (Trpm2), transcript variant X12, mRNA
GACCAGATCTGGAAGTTCCAGCGCCACGACCTGATTGAGGAGTACCACGGCCGGCCCCCG
GCCCCTCCACCCCTCATCCTCCTCAGCCACCTGCAGCTCCTGATCAAGAGGATTGTCCTG
AAGATCCCTGCCAAGCGGCACAAGCAGCTCAAGAACAAGCTGGAGAAGAACGAGGAGGTG
GCCCTCCTGACCTGGGAGGTCTACCTGAAGGAGAACTACCTGCAGAACCAGCAGTTCCAG
CACAAACAGTGGCCAGAGCAGAAGATCCAGGACATCAGTGAGAAAGTGGACACTATGGTG
GGTCTGCTGGACATGGACCGTGTGAAGAGGTCAGGCTCCATGGAACAGAGGCTGGCCTCC
TTGGAGGAACAGGTGGCTCAGACGGCCAGAGCTTTGCATTGGATCGTGACAGCCCTGAAG
GACAGTGGCTTTGGCTCAGGGGCAGGCGTGCTGACCCTGGCACCCCAGAAGGCCTTCGAT
GAGCCGGATGCCGAGCTGAGTATCAGGAGGAAAGCAGAGGAGCCAGGAGATGGCTACCAC
GTGAACGCCCGGCATCTCCTCTACCCCGATGCCCGCATCATGCGCTTCCCCGTGCCTAAT
GAGAAGGTGCCCTGGGAGGCGGAGTTTCTGATCTATGACCCTCCATTTTACACCGCCGAG
AAGAAGGACGTGGCTCTCACAGACCCTGTGGGAGACATGGCAGAACCTCTGTCTAAGATC
AGTTACAACATCGTGGATGGAATGACAGACCGTCGAAGCTTCCACGGAGCCTATGTGGTC
CAGTACGGGCTCCCCTTGAACCCCATGGGCCGAACGGGGTTGCGTGGACGCGGGAGCCTC
AGCTGGTTTGGGCCCAACCATACCCTGCAGCCGGTGGTTACTCGGTGGAAGAGGAACCAG
GGTGGAGCCATCTGCCGGAAGAGTGTCAGGAAGATGCTGGAGGTGCTGGTGATGAAGCTG
CCTCACTCAGAGCACTGGGCACTGCCAGGGGGCTCTCGGGAGCCAGGGGAGATGCTGCCC
CGGAAGCTGAAACGGGTCCTCCGGCAAGAGTTCTGGGTGGCCTTTGAGACCTTGTTGATG
CAGGGTACAGAGGTGTACAAAGGGTACGTGGATGACCCACGGAACACAGACAATGCTTGG
ATCGAGACGGTGGCTGTCAGCATCCATTTCCAGGGCCAGAATGATGTGGAGCTCAAGAGG
CTAGAAGAGAACCTGCACACCCATGATCCAAAGGAGTCGGCCAGTGTCCTGGGGATGTCT
ACCGAGTGGCAGGTGGTGGATCGGCGCATCCCCCTCTATGCAAACCACAAGACCATCCTC
CAGAAGGTGGCCTCGCTGTTTGGAGCTCACTTCTGA
>XM_040732160.1 PREDICTED: Mesocricetus auratus transient receptor potential cation channel subfamily M member 2 (Trpm2), mRNA
GACCAGATCTGGAAGTTCCAGCGGCATGACCTGATTGAGGAGTACCATGGCCGGCCCCCG
GCCCCTCCCCCTNTCATCCTCCTCAGCCACCTGCAGCTCCTCATCAAGAGGATTGTCCTG
AAGATCCCTGCCATGAGGCACAAGCAGCTCAAGAACAAACTGGAGAAGAATGAGGAGGCG
GCCCTCCTGTCCTGGGAGCTCTACCTGAAGGAGAACTACCTGCAGAACCAGCAGTTCCAG
CACAAGCAGCGGCCAGAGCAGAAGATCCAGGACATCAGTGAGAAAGTGGACACCATGGTG
GATCTGCTGGACATGGACCGTGTGAAGAGGTCGGGCTCCACAGAGCAGAGGCTGGTCTCC
CTGGAGGAACAGGTAGCTCAGACAACCAGAGCTTTGCACTGGATCGTGACAACCCTGAAG
GACAGCGGCTTTGGCTCAGAGGCAGGCGTGACCCTGGCATCCCAAAGGGCCTTCGATGAG
CCAGATGCTGAACTGAGTAGCAGGAAGAAAGTAGAGGAGCCAGGAGACGGCTACCATGTG
AATGCCCGGCACCTTCTCTACCCGGATGCGCCCATCATGCGCTTCCCTGTGCCCAACGAG
AAGGTGCCCTGGGAGGTGGAGTTTCTGATCTACGACCCTCCGTTTTACACAGCCGAGAAG
AAGGATGTGGTCCTCACAGACCCTGTGGGAGACACGGCAGAACCTCTGTCTAGGATCAGT
TACAACGTCGTGGATGGACCAACGGATCGTCGCAGCTCCCATGGAGCCTATGTGGTCCAG
TATGGGCTCCCCTTGAACCCCATGGGCCGGACGGGATTGCGCGGACGTGGGAGCCTCAGC
TGGTTTGGACCCAACCACACACTACAGCCAGTGGTTACTCGGTGGAAGAGGAACCAGGGT
GGAGCCATCTGCCGGAAGAGTGTCAGGAAGATGCTAGAGGTGCTGGTGATGAAGTTGCCT
CACTCTGAGTACTGGGCCTTGCCAGGGGGATCTCGGGAGCCGGGGCAGATGCTACCACGG
AAGCTGAAATGGATCCTCCGAAAAGAGTTCTGGGGGCCCTTTGAGACCTTGCTGGTGCAA
GGGACAGAGGTGTACAAAGGGTATGTGGATGACCCAAGGAACACGGACAATGCCTGGATT
GAGACGGTGGCCGTCAGCATCCATTTCCAGGACCAGAATGACTTGGAGCTGAAGAGGCTG
GAAGAGAACCTGTACACCTATGGTCCAAAGGAGTCAACCTGTGATCTGCAGATGTCTACT
GAATGGCAGGTGGTGGATAGACGCATCCCCCTGTATTCGAACCACAAGACTATCCTCCAA
AAGGTGGCCTTGCTGTTTGGAGCTCACTTCTGA
>XM_057794562.1 PREDICTED: Chionomys nivalis transient receptor potential cation channel subfamily M member 2 (Trpm2), transcript variant X8, mRNA
GACCAGATCTGGAAGTTCCAGCGCCATGACCTTATTGAGGAGTACCATGGCCGGCCCCCG
GCCCCTCCCCCCTTCATTCTCCTCAGCCACCTGCAGCTCCTGATCAAGAGAATTGTCCTG
AAGATCCCTGCCAAGAGGCACAAGCAGCTCAAGAACAAACTGGAGAAGAATGAGGAGGCG
GCTCTCCTGTCCTGGGAGCTCTACCTGAAGGAGAACTATCTGCAGAACCAGCAGTACCAG
CACAAACAGCGACCAGAACAGAAGATCCATGACATCAGTGAGAAAGTGGACACCATGGTG
GGTCTGCTGGACATGGACCGTGTGAAGAGGTCAGGCTCCGTGGAGCAGAGGCTGGTCTCC
CTGGAGGAACAGGTAGCTCAGACGGCCAGAGCTTTGCACTGGATCGTGACAACCCTGAAG
GACAGTGGCTTGGGATCGGAGGCCGGTGTGCTGACCCTGGCATCCCAAAGGGCTTTCGAT
GAACCGGATGCTGAACTGAGTATCAGGAGGAAAGCAGAGGAGCCAGGAGATGGCTACCAC
GTGAATGCCCGGCACCTCCTCTACCCCAATGCCCGCATCATGCGCTTCCCTGTGCCCAAC
GAGAAGGTGCCCTGGGAGGCGGAGTTTCTGATCTACGACCCCCCATTTTACACAGCTGAG
AAGAAGGACATGGCCCTCACAGACCCTGTGGGAGACATGGCAGAGCCCCTGTCTAAGATC
AGCTACAACATCGTGGATGGACCAACGGACCGTCGCAGCTTCCATGGAGCCTATGTGGTC
CAGTACGGGCTGCCCTTGAACCCCATGGGCCGTACGGGGTTGCGTGGACGCGGGAGCCTC
AGCTGGTTTGGACCCAACCACACCCTGCAGCCGGTGGTTACTCGGTGGAAGAGGAACCAA
GGTGGAGCCATCTGCCGGAAGAGTGTCAGGAAGATGCTGGAGGTGCTGGTGATGAAGCTG
CCTCACTCCGAGCACTGGGCCTTGCCTGGGGGCTCTCGGGAGCCAGGGGAGATGCTGCCA
CGGAAGCTGAAACGTGTCCTCCGGCAAGAGTTCTGGGTGCCCTTCGAGACCTTGCTGGTG
CAAGGTACAGAGGTGTATAAAGGGTATGTGGATGACCCAAGGAACACAGACAATGCCTGG
ATTGAGACGGTGGCTGTCAGCATCCATTTCCAGGGTCAGAACGATGTGGAGCTGAAGAGG
CTGGAAGAGAACCTGCACACCCACGATCCAAAGGCATCAAGCTGCGGCCTGCAGATGTCT
ACTGAATGGCAGGTGGTGGACAGGCGCATCCCCGTGTACGCAAACCACAAGACCATCCTC
CAAAAGGTGGCCACGCTGTTTGGAGCTCACTTCTGA
