# Supplementary material for: Molecular evolution of TRPC4 regulatory sequences supports a role in mammalian thermoregulatory adaptation
Source: PeerJ. 2025 Jul 8;13:e19697. doi: 10.7717/peerj.19697 (PMC12248226; doi:10.7717/peerj.19697)
Supplement: Supplemental Information 1 — Required and optional parameters that are read by the codeml package of PAML. This file is for information only, an explicit value must be selected for Model and the dummy file names must be replaced with explicit paths to function. The sequence and guide tree files are in standard formats (FASTA and Newick, respectively). [file peerj-13-19697-s001.zip › input.files/untrimmed.alignments.with.original.accessions/eutheria.trpv1.fas]

>XM_032497966.1 PREDICTED: Camelus ferus transient receptor potential cation channel subfamily V member 1 (TRPV1), transcript variant X2, mRNA
ATGGGCGAGACCGTTAACAAGATCGCCCAGGAGAGCAAGAATATCTGGAAGCTGCAGAGA
GCCATCACCATCCTGGACACGGAGAAGAGCTTCCTTAAGTGTATAAGGAAGGCTTTCCGC
TCAGGCAAGCTGCTGCAGGTGGGGTACACACCTGATGGCAAGGACGACTACAGGTGGTGC
TTCAGGGTGGACGAGGTGAACTGGACCACCTGGAACACCAACGTGGGCATCATCAATGAA
GACCCCGGCTACTGTGAGGGGATCAAGCGCACCCTGAGCTTCTCCCTGCGGTCAGGCAGA
------------------------------------------------------------
---GCTGCAGGGAGACACTGGAAGAACTTTGCCCTGGTTCCCCTCTTAAGAGATGCAAGT
ACTCGGGAAAGGCACCCTGTCCAGCCTGAGGTAGTTCATCTGAAGCACTTCGCAGGGTCC
CTCAAGCCAGAGGATGCTGAGATCGTCAAGGACCCTGCTGCTTTAGGAGAGAAGTGA
>XM_007177450.2 PREDICTED: Balaenoptera acutorostrata transient receptor potential cation channel subfamily V member 1 (TRPV1), transcript variant X5, mRNA
ATGGGTGAGACGGTCAACAGGATCGCACAGGAGAGCAAGAACATCTGGAAGCTGCAGAGA
GCCATCACCATCCTGGACACGGAGAAGAGCTTCCTTAAGTGTATGAGGAAGGCCTTTCGC
TCAGGCAAGCTGCTGCAGGTGGGGTACACAGCTGACGGCAAAGACGACTACAGGTGGTGT
TTCAGGGTGGACGAGGTGAACTGGACCACCTGGAATACCAACGTGGGCATCATCAATGAA
GACCCGGGCAACTGTGAGGGCATCAAACGCACCCTGAGCTTCTCCCTGCGGTCGGGCCGA
------------------------------------------------------------
---GCTGCAGGGAGGAACTGGAAGAACTTTGCCCTGGTTCCCCTCTTAAGAGATGCGAGT
ACTCGAGAAAGACACCCTGCCCAGCCTGAGGAAGTTCATCTGAAGCACTTCGCGGGGTCC
CTCAAGCCAGAAGATGCCGAGATTATCAAGGATTCTGCTGCTTTAGGGGAGAAGTGA
>XM_027975474.3 PREDICTED: Ovis aries transient receptor potential cation channel subfamily V member 1 (TRPV1), transcript variant X1, mRNA
ATGGGCGAGACGGTGAACAAGATTGCGCAGGAAAGCAAGAACATCTGGAAGCTGCAGAGA
GCCATCACCATCCTAGACACGGAGAAGAGCTTCCTCAAGTGTATGAGGAAGGCCTTTCGC
TCAGGCAAGCTGCTGCAGGTGGGGTACACACCTGATGGCAAGGACGACTACAGGTGGTGT
TTCAGGGTGGACGAGGTGAACTGGACCACCTGGAACACCAACGTGGGCATCATCAACGAA
GACCCGGGCAACTGCGAGGGCATCAAGCGCACCCTGAGCTTCTCCCTGCGGTCAAGCCGA
------------------------------------------------------------
---GTTGCAGGGAGGAACTGGAAGAACTTTGCCCTGGTTCCCCTCTTACGAGATGCAAGT
ACTCGAGAAAGGCACCCTGCCCAGCCTGAAGAAGTTCACCTGAGGCACTTCACAGGATCC
CTCAAGCCCGAAGATGCTGAGGTCATCAAAGATTCTGCTGCTTTAGGGGAGAAGTGA
>XM_006213341.2 PREDICTED: Vicugna pacos transient receptor potential cation channel subfamily V member 1 (TRPV1), mRNA
ATGGGCGAGACCGTCAACAAGATCGCCCAGGAGAGCAAGAATATCTGGAAGCTGCAGAGA
GCCATCACCATCCTGGACACGGAGAAGAGCTTCCTTAAGTGTATAAGGAAGGCTTTCCGC
TCAGGCAAGCTGCTGCAGGTGGGGTACACACCTGATGGCAAGGACGACTACAGGTGGTGC
TTCAGGGTGGATGAGGTTAACTGGACCACCTGGAACACCAACGTGGGCATCATCAATGAA
GACCCCGGCTACTGTGAGGGGATCAAGCGCACCCTGAGCTTCTCCCTGCGGTCAGGCAGA
------------------------------------------------------------
---GCTGCAGGGAGACACTGGAAGAACTTTGCCCTGGTTCCCCTCTTAAGAGATGCAAGT
ACTCGGGAAAGGCACCCTGTCCAGCCCGAGGTAGTTCATCTGAAGCACTTCGCAGGGTCC
CTCAAGCCAGAGGATGCTGAGCTCGTCAAGGACCCTGCTGCTTTAGGAGAGAAGTGA
>XM_055090142.1 PREDICTED: Physeter macrocephalus transient receptor potential cation channel subfamily V member 1 (TRPV1), transcript variant X12, mRNA
ATGGGTGAGACGGTCAACAAGATCGCACAGGAGAGCAAGAACATCTGGAAGCTGCAGAGA
GCCATCACCATCCTGGACACGGAGAAGAGCTTCCTTAAGTGTATGAGGAAGGCCTTTCGC
TCAGGCAAGCTGCTGCAGGTGGGGTACACAGCTGATGGCCAGGACGACTACAGGTGGTGT
TTCAGGGTGGACGAGGTGAACTGGACCACCTGGAACACCAACGTGGGCCTCATCAATGAA
GACCCGGGCAACTGTGAGGGCATCAAACGCACCCTGAGCTTCTCCCTGCGGTCGGGCCGA
------------------------------------------------------------
---GCTGCAGGGAGGAACTGGAAGAACTTTGCCCTGGTTCCCCTCTTAAGAGATGCAAGT
ACTCGAGAAAGACACCCTACCCAGCCTGAGGAAGTTCATCTGAAGCACTTTGCGGGGTCC
CTCAAGCCCGAAGATGCCAAGATCATCAAGGATTCCGCTGCTCTAGGGGAGAAGTGA
>XM_013981216.2 PREDICTED: Sus scrofa transient receptor potential cation channel subfamily V member 1 (TRPV1), mRNA
ATGGGCGAGACTGTCAACAAGATTTCGCAGGAGAGCAAGAACATCTGGAAACTGCAGAGA
GCCATCACCATCCTGGACACGGAGAAGAGCTTCCTTAAGTGTATGAGGAAGGTCTTTCGC
TCAGGCAAGCTGCTACAGGTGGGGTACACACCTGATGGCAAGGATGACTACAGGTGGTGT
TTCAGGGTGGACGAGGTGAACTGGACCACCTGGAACACCAACGTGGGCATCATCAATGAA
GACCCGGGCAACTGTGAGGGCATCAAGCGTACCCTGAGCTTTTCCCTGCGGTCCAGCAGA
------------------------------------------------------------
---GTTGCAGGGAGAAACTGGAAAAACTTTGCCCTGGTTCCCCTCTTAAGAGATGCAAGT
ACTCGAGAAAGGCACCTTGCCCAGCCCGAGGAAGTTCATCTGAAACACATCGCAAAGTCG
CTCAAGCCAGAAGATGCTGAGATCGTCAAGGATCCTTAGGCTGTAGGGGAGAAGCGA
>XM_006079707.3 PREDICTED: Bubalus bubalis transient receptor potential cation channel subfamily V member 1 (TRPV1), mRNA
ATGGGCGAGACGGTCAACAAGATTGCGCAGGAGAGCAAGAACATCTGGAAGCTGCAGAGA
GCCATCACCATCCTAGACACGGAGAAGAGCTTCCTCAAGTGTATGAGGAAGGCCTTTCGC
TCAGGCAAGCTGCTGCAGGTGGGGTACACACCTGATGGCAAGGACGACTACAGGTGGTGT
TTCAGGGTGGACGAGGTGAACTGGACCACCTGGAACACCAACGTGGGCATCATCAACGAA
GACCCGGGCAACTGTGAGGGCATCAAGCGCACCCTGAGCTTCTCCCTGCGGTCAAGCCGA
------------------------------------------------------------
---GTTGCAGGGAGGAACTGGAAGAACTTTGCCCTGGTTCCCCTCTTAAGAGATGCAAGT
ACTCGAGAAAGGCACCCTGCCCAGCCTGAAGAAGTTCACCTGAGGCACTTCACAGGGTCC
CTCAAGCCCGAAGATGCTGAGATCATCAACGATTCTGCGGCTTTAGGGGAGAAGTGA
>XM_059878467.1 PREDICTED: Bos taurus transient receptor potential cation channel subfamily V member 1 (TRPV1), transcript variant X1, mRNA
ATGGGCGAGACGGTCAACAAAATTGCGCAGGAGAGCAAGAACATCTGGAAGCTGCAGAGA
GCCATCACCATCCTAGACACGGAGAAGAGCTTCCTCAAGTGTATGAGGAAGGCCTTTCGC
TCAGGCAAGCTGCTGCAGGTGGGGTACACGCCTGATGGCAAGGACGACTACAGGTGGTGT
TTCAGGGTGGACGAGGTGAACTGGACCACCTGGAACACCAACGTGGGCATCATCAACGAA
GACCCGGGCAACTGCGAGGGCATCAAGCGCACCCTGAGCTTCTCCTTGCGGTCAAGCCGA
GGCAGGCAGAGGAGGGAAGAGTGGGAGCAGAGGAGCCCTGCGGAGAACCACTACCAGAAA
CCAGTTGCAGGGAGGAACTGGAAGAACTTTGCCCTGGTTCCCCTCTTAAGAGACGCAAGT
ACTCGAGAAAGGCACCCTGCCCAGCCTGAAGAAGTTCACCTGAGGCACTTCACAGGGTCC
CTCAAGCCCGAAGATGCTGAGATCATCAACGATTCTGCGGCTTTAGGCGAGAAGTGA
>XM_018064038.1 PREDICTED: Capra hircus transient receptor potential cation channel subfamily V member 1 (TRPV1), transcript variant X2, mRNA
ATGGGCGAGACGGTGAACAAGATTGCGCAGGAAAGCAAGAACATCTGGAAGCTGCAGAGA
GCCATCACCATCCTAGATACGGAGAAGAGCTTCCTCAAGTGTATGAGGAAGGCCTTTCGC
TCAGGCAAGCTGCTGCAGGTGGGGTACACACCTGATGGCAAGGACGACTACAGGTGGTGT
TTCAGGGTGGACGAGGTGAACTGGACCACCTGGAACACCAATGTGGGCATCATCAACGAA
GACCCGGGCAACTGCGAGGGCATCAAGCGCACCCTGAGCTTCTCCCTGCGGTCAAGCCGA
------------------------------------------------------------
---GTTGCAGGGAGGAACTGGAAAAACTTCGCCCTGGTTCCCCTCTTACGAGATGCAAGT
ACTCGAGAAAGGCACCCTGCCCAGCCTGAAGAAGTTCACCTGAGGCACTTCACAGGGTCC
CTCAAGCCCGAAGATGCTGAGGTCATCAAAGATTCTGCTGCTTTAGGGGAGAAGTGA
>XM_049702097.1 PREDICTED: Orcinus orca transient receptor potential cation channel subfamily V member 1 (TRPV1), mRNA
ATGGGCGAGACGGTCAACAAGATCGCACAGGAGAGCAAGAACATCTGGAAGCTGCAGAGA
GCCATCACCATCCTGGACACGGAGAAGAGCTTCCTTAAGTGTATGAGGAAGGCCTTTCGC
TCAGGCAAGCTGCTGCAGGTGGGGTACACAGCTGACGGCAAGGATGACTACAGGTGGTGT
TTCAGGGTGGACGAGGTGAACTGGACCACCTGGAACACCAACGTGGGCATCATCAATGAA
GACCCGGGCAACTGTGAGGGCATCAAACGCACACTGAGCTTCTCCCTGCGGTCGGGCCGA
------------------------------------------------------------
---GCTGCAGGGAGGAACTGGAAGAACTTTGCCCTGGTTCCCCTCTTAAGAGATGCAAGT
ACTCGAGAAAGACACCCTGCCCAGCCTGAGGAAGTTCATCTGAAGCACTTTGCAGGGTCC
CTCAAGCCAGAAGATGCCGATATCATCAAGGATTCTGCTGCTTTAGGGGAGAAGTGA
>XM_022595823.2 PREDICTED: Delphinapterus leucas transient receptor potential cation channel subfamily V member 1 (TRPV1), mRNA
ATGGGCGAGACGGTCAACAAGATCGCACAGGAGAGCAAGAACATCTGGAAGCTGCAGAGA
GCCATCACCATCCTGGACACGGAGAAGAGCTTCCTTAAGTGTATGAGGAAGGCCTTTCGC
TCAGGCAAGCTGCTGCAGGTGGGGTACACAGCTGACGGCAAGGACGACTACAGGTGGTGT
TTCAGGGTGGACGAGGTGAACTGGACCACCTGGAACACCAACGTGGGCATCATCAATGAA
GACCCGGGCAACTGTGAAGGCATCAAACGCACCCTGAGCTTCTCCCTGCGGTCGGGCCGA
------------------------------------------------------------
---GCTGCAGGGAGGAACTGGAAGAACTTTGCCCTGGTTCCCCTCTTAAGAGATGCAAGT
ACTCGAGAAAGACACCCTGCCCAGCCTGAGGAAGTTCATCTGAAGCACTTCGCGGGGTCC
CTCAAGCCAGAAGATGCCGATATCATCAAGGATTCTGCTGCTTTAGGGGAGAAGTGA
>XM_060134868.1 PREDICTED: Lagenorhynchus albirostris transient receptor potential cation channel subfamily V member 1 (TRPV1), mRNA
ATGGGCGAGACGGTCAACAAGATCGCACAGGAGAGCAAGAACATCTGGAAGCTGCAGAGA
GCCATCACCATCCTGGACACGGAGAAGAGCTTCCTTAAGTGTATGAGGAAGGCCTTTCGC
TCAGGCAAGCTGCTGCAGGTGGGGTACACAGCTGACGGCAAGGACGACTACAGGTGGTGT
TTCAGGGTGGACGAGGTGAACTGGACCACCTGGAACACCAACGTGGGCATCATCAATGAA
GACCCGGGCAACTGTGAGGGCATCAAACGCACACTGAGCTTCTCCCTGCGGTCGGGCCGA
------------------------------------------------------------
---GCTGCAGGGAGGAACTGGAAGAACTTTGCCCTGGTTCCCCTCTTAAGAGATGCAAGT
ACTCGAGAAAGACACCCTGCCCAGCCTGAGGAAGTTCATCTGAAGCACTTTGCAGGGTCC
CTCAAGCCAGAAGATGCCAATATCATCAAGGATTCTGCTGCTTTAGGGGAGAAGTGA
>XM_010847480.1 PREDICTED: Bison bison bison transient receptor potential cation channel, subfamily V, member 1 (TRPV1), mRNA
ATGGGCGAGACGGTCAACAAAATTGCGCAGGAGAGCAAGAACATCTGGAAGCTGCAGAGA
GCCATCACCATCCTAGACACGGAGAAGAGCTTCCTCAAGTGTATGAGGAAAGCCTTTCGC
TCAGGCAAGCTGCTGCAGGTGGGGTACACGCCTGATGGCAAGGACGACTACAGGTGGTGT
TTCAGGGTGGACGAGGTGAACTGGACCACCTGGAACACCAACGTGGGCATCATCAACGAA
GACCCGGGCAACTGCGAGGGCATCAAGCGCACCCTGAGCTTCTCCTTGCGGTCAAGCCGA
------------------------------------------------------------
---GTTGCAGGGAGGAACTGGAAGAACTTTGCCCTGGTTCCCCTCTTAAGAGACGCGAGT
ACTCGAGAAAGGCACCCTGCCCAGCCTGAAGAAGTTCACCTGAGGCACTTCACAGGGTCC
CTCAAGCCCGAAGATGCTGAGATCATCAACGATTCTGCGGCTTTAGGCGAGAAGTGA
>XM_029211930.1 PREDICTED: Monodon monoceros transient receptor potential cation channel subfamily V member 1 (TRPV1), mRNA
ATGGGCGAGACGGTCAACAAGATCGCACAGGAGAGCAAGAACATCTGGAAGCTGCAGAGA
GCCATCACCATCCTGGACACGGAGAAGAGCTTCCTTAAGTGTATGAGGAAGGCCTTTCGC
TCCGGCAAGCTGCTGCAGGTGGGGTACACAGCTGACGGCAAGGACGACTACAGGTGGTGT
TTCAGGGTGGACGAGGTGAACTGGACCACCTGGAACACCAACGTGGGCATCATCAATGAA
GACCCGGGCAACTGTGAGGGCATCAAACGCACCCTGAGCTTCTCCCTGCGGTCGGGCCGA
------------------------------------------------------------
---GCTGCAGGGAGGAACTGGAAGAACTTTGCCCTGGTTCCCCTCTTAAGAGATGCAAGT
ACTCGAGAAAGACACCCTGCCCAGCCTGAGGAAGTTCATCTGAAGCACTTCGCGGGGTCC
CTCAAGCCAGAAGACGCCGATATCATCAAGGATTCTGCTGCTTTAGAGGAGAAGTGA
>XM_007454185.1 PREDICTED: Lipotes vexillifer transient receptor potential cation channel, subfamily V, member 1 (TRPV1), transcript variant X2, mRNA
ATGGGCGAGACGGTCAACAAGATTGCACAGGAGAGCAAGAACATCTGGAAACTGCAGAGA
GCCATCACCATCCTGGACACGGAGAAGAGCTTCCTTAAGTGTATGAGGAAGGCCTTTCGC
TCAGGCAAGCTGCTGCAGGTGGGGTACACAGCTGACGGCAAGGACGACTACAGGTGGTGT
TTCAGGGTGGACGAGGTGAACTGGACCACCTGGAACACCAACGTGGGCATCATCAATGAA
GACCCGGGCAACTGTGAGGGCATCAAACGCACCCTGAGCTTCTCCCTGCGGTCGGGCCGA
------------------------------------------------------------
---GCTGCAGGGAGGAACTGGAAAAACTTTGCCCTGGTTCCCCTCTTAAGGGATGCAAGT
ACTCGAGAAAGACACCCTGCCCAGCCTGAGGAAGTTCATCTGAAGCACTTTGCGGGGTCC
CTCAAGCCAGAAGATGCCGATATCATCAAGGATTCTGCTGCTTTAGGGGAGAAGTGA
>XM_019926885.2 PREDICTED: Tursiops truncatus transient receptor potential cation channel subfamily V member 1 (TRPV1), transcript variant X6, mRNA
ATGGGCGAGACGGTCAACAAGATCGCACAGGAGAGCAAGAACATCTGGAAGCTGCAGAGA
GCCATCACCATCCTGGACACGGAGAAGAGCTTCCTTAAGTGTATGAGGAAGGCCTTTCGC
TCAGGCAAGCTGCTGCAGGTGGGGTACACAGCTGACGGCAAGGACGACTACAGGTGGTGT
TTCAGGGTGGACGAGGTGAACTGGACCACCTGGAACACCAACGTGGGCATCATCAATGAA
GACCCGGGCAACTGTGAGGGCATCAAACGCACATTGAGCTTCTCCCTGCGGTCGGGCCGA
------------------------------------------------------------
---GCTGCAGGGAGGAACTGGAAGAACTTTGCCCTGGTTCCCCTCTTAAGAGATGCAAGT
ACTCGAGAAAGACACGCTGCCCAGCCTGAGGAAGTTCATCTGAAGCACTTTGCAGGGTCC
CTCAAGCCAGAAGATGCCGATATCATCAAGGATTCTGCTGCTTTAGGGGAGAAGTGA
>XM_032616759.1 PREDICTED: Phocoena sinus transient receptor potential cation channel subfamily V member 1 (TRPV1), mRNA
ATGGGCGAGACGGTCAACAAGATCGCCCAGGAGAGCAAGAACATCTGGAAGCTGCAGAGA
GCCATCACCATCCTGGACACGGAGAAGAGCTTCCTTAAGTGTATGAGGAAGGCCTTTCGC
TCAGGCAAGCTGCTGCAGGTGGGGTACACAGCTGACGGCAAGGACGACTACAGGTGGTGT
TTCAGGGTGGATGAGGTGAACTGGACCACCTGGAACACCAACGTGGGCATCATCAATGAA
GACCCGGGCAACTGTGAGGGCATCAAACGCACCCTGAGCTTCTCCCTGCGGTCGGGCCGA
------------------------------------------------------------
---GCTGCAGGGAGGAACTGGAAGAACTTTGCCCTGGTTCCCCTCTTAAGAGATGCAAGT
ACTCGAGAAAGACACCCTGCCCGGCCTGAGGAAGTTCATCTGAAGCACTTCGCGGGGTCC
CTCAAGCCAGAAGATGCCGAGATCCTCAAGGATTCTGCTGCTTTAGGGGAGAAGTGA
>XM_040243737.1 PREDICTED: Oryx dammah transient receptor potential cation channel subfamily V member 1 (TRPV1), mRNA
ATGGGCGAGACGGTGAACAAGATTGCGCAGGAGAGCAAGAACATCTGGAAGCTGCAGAGA
GCCATCACCATCCTAGACACGGAGAAGAGCTTCCTCAAGTGTATGAGGAAGGCCTTTCGC
TCAGGCAAGCTGCTGCAGGTGGGGTACACACCTGATGGCAAGGACGACTACAGGTGGTGT
TTCAGGGTGGACGAGGTGAACTGGACCACCTGGAACACCAACGTGGGCATCATCAATGAA
GACCCGGGCAACTGCGAGGGCATCAAGCGCACCCTGAGCTTCTCCCTGCGGTCAAGCCGA
------------------------------------------------------------
---GTTGCAGGGAGGAACTGGAAGAACTTTGCCCTGGTGCCCCTCTTAAGAGATGCAAGT
ACTCGAGAAAGGCACCCTGCCCAGCCTGAAGAAGTTCACCTGAGGCACTTCACAGGGTCC
CTCAAGCCCGAAGATGCTGAGGTCATCAAAGATTCTGCTGCTTTAGGGGAGAAGTGA
>XM_043903417.1 PREDICTED: Cervus elaphus transient receptor potential cation channel subfamily V member 1 (TRPV1), transcript variant X2, mRNA
ATGGGCGAGACGGTCAACAAGATCGCTCAAGAGAGCAAGAACATCTGGAAGCTGCAGAGA
GCCATCACCATCCTAGACACGGAGAAGAGCTTCCTCAAGTGTATGCGGAAGGCCTTTCGC
TCAGGCAAGCTGCTGCAGGTGGGGTACACACCTGATGGCAAGGATGACTACAGGTGGTGT
TTCAGGGTGGACGAGGTGAACTGGACCACCTGGAACACCAACGTGGGCATCATCAACGAA
GACCCGGGCAACTGTGAGGGCATCAAACGCACCCTGAGCTTCTCCCTGCGGTCAAGCCGA
------------------------------------------------------------
---GTTGCAGGGAGGAACTGGAAGAACTTTGCCCTGGTTCCCCTCTTAAGAGATGCAAGC
ACTCGAGAAAGGCACCCTGCCCAGCCTGAAGAAGTTCACCTGAGGCACTTCGCAGGGTCC
CTCAAGCCCGAAGATGCTGAGATCATCAAAGATTCTGCTGCTTTAGGGGAGAAGTGA
>XM_060291283.1 PREDICTED: Globicephala melas transient receptor potential cation channel subfamily V member 1 (TRPV1), transcript variant X2, mRNA
ATGGGCGAGACGGTCAACAAGATCGCACAGGAGAGCAAGAACATCTGGAAGCTGCAGAGA
GCCATCACCATCCTGGACACGGAGAAGAGCTTCCTTAAGTGTATGAGGAAGGCCTTTCGC
TCAGGCAAGCTGCTGCAGGTGGGGTACACAGCTGACGGCAAGGACGACTACAGGTGGTGT
TTCAGGGTGGACGAGGTGAACTGGACCACCTGGAACACCAACGTGGGCATCATCAATGAA
GACCCGGGCAACTGTGAGGGCATCAAACGCACACTGAGCTTCTCCCTGCGGTCGGGCCGA
------------------------------------------------------------
---GCTGCAGGGAGGAACTGGAAGAACTTTGCCCTGGTTCCCCTCTTAAGAGATGCAAGT
ACTCGAGAAAGACACCCTGCCCAGCCTGAGGAAGTTCATCTGAAGCACTTTGCAGGGTCC
CTCAAGCCAGAAGATGCTGATGTCATCAAGGATTCTGCTGCTTTAGGGGAGAAGTGA
>XM_047757592.1 PREDICTED: Phacochoerus africanus transient receptor potential cation channel subfamily V member 1 (TRPV1), mRNA
ATGGGCGAGACTGTCAACAAGATTTCGCAGGAGAGCAAGAACATCTGGAAACTGCAGAGA
GCCATCACCATCCTGGACACGGAGAAGAGCTTCCTTAAGTGTATGAGGAAGGTCTTTCGC
TCAGGCAAGCTGCTACAGGTGGGGTACACACCTGATGGCAAGGATGACTACAGGTGGTGT
TTCAGGGTGGACGAGGTGAACTGGACCACCTGGAACACCAACGTGGGCATCATCAATGAA
GACCCGGGCAACTGTGAGGGCATCAAGCGTACCCTGAGCTTCTCCCTGCGGTCCAGCAGA
------------------------------------------------------------
---GTTGCAGGGAGAAACTGGAAAAACTTTGCCCTGGTTCCCCTCTTAAGAGATGCAAGT
GCTCGAGAAAGGCACCTTGCCCAGCCCGAGGAAGTTCATCTGAAACACATCGCAAAGTCG
CTCAAGCCAGAAGATGCTGAGATCGTCAAGGATCCTTAGGCTGTAGGGGAGAAGCCA
>XM_057715640.1 PREDICTED: Hippopotamus amphibius kiboko transient receptor potential cation channel subfamily V member 1 (TRPV1), mRNA
ATGGGTGAGACAGTTAACAAGATCTCACAGGAGAGCAAGAACATCTGGAAGCTGCAGAGA
GCCATCACCATCCTGGACACGGAGAAGAGCTTCCTTAAGTGTATGAGGAAGGCCTTTCGC
TCAGGCAAGCTGCTACAGGTGGGGTACACCCCTGATGGCAAGGACGACTACAGGTGGTGT
TTCAGGGTGGACGAGGTGAACTGGACCACCTGGAACACCAACGTGGGCATCATCAATGAA
GACCCGGGCAACTGTGAGGGCATCAAGCGCACCCTGAGCTTCTCCCTGCGGTCAGGCCGA
------------------------------------------------------------
---GTTGCAGGAAGGAACTGGAAGAACTTTGCCCTGGTTCCCCTCTTAAGAGATACAAGT
ACTCGAGAAAGGCGCGATGCTCAGCCGGAGGAAGTTCACCTGAAGTACTTCACAGGGTCC
CTCAAGCCGGAAGATGCTGAGATCATCAAGGATCCTGCTGCTTTAGGGGAGAAGTGA
>XM_052658223.1 PREDICTED: Budorcas taxicolor transient receptor potential cation channel subfamily V member 1 (TRPV1), mRNA
ATGGGCGAGACGGTGAACAAGATTGCGCAGGAAAGCAAGAACATCTGGAAGCTGCAGAGA
GCCATCACCATCCTAGACACGGAGAAGAGCTTCCTCAAGTGTATGAGGAAGGCCTTTCGC
TCAGGCAAGCTGCTGCAGGTGGGGTACACACCTGATGGCAAGGACGACTACAGGTGGTGT
TTCAGGGTGGACGAGGTGAACTGGACCACCTGGAACACCAACGTGGGCATCATCAACGAA
GACCCAGGCAACTGCGAGGGCATCAAGCGCACCCTGAGCTTCTCCCTGCGGTCAAGCCGA
------------------------------------------------------------
---GTTGCAGGGAGGAACTGGAAGAACTTTGCCCTGGTTCCCCTCTTACGAGATGCAAGT
ACTCGAGAAAGGCACCCTGCCCAGCCTGAAGAAGTTCACCTGAGGCACTTCACAGGGTCC
CTCAAGCCCGAAGATGCTGAGGTCATCAAAGATTCTGCTGCTTTAGGGGAGAAGTGA
>XM_055396269.1 PREDICTED: Moschus berezovskii transient receptor potential cation channel subfamily V member 1 (TRPV1), mRNA
ATGGGTGAGACGGTCAACAAGATAGCTCAAGAGAGCAAGAACATCTGGAAGCTGCAGAGA
GCCATCACCATCCTAGACACAGAGAAGAGCTTCCTCAAGTGTATGAGGAAGGCCTTTCGC
TCAGGCAAGCTGCTGCAGGTGGGGTACACGCCCGATGGCAGGGACGACTGCAGGTGGTGT
TTCAGGGTGGACGAGGTGAACTGGACCACTTGGAACACCAACGTGGGCATCATCAACGAA
GACCCGGGCAACTGCGAGGGCATCAAGCGCACCCTGAGCTTCTCCCTGCGATCAACCCGA
------------------------------------------------------------
---GTTGCAGGGAGGAACTGGAAGAACTTTGCCCTGGTTCCCCTCTTAAGAGATGCAAGT
ACTCGAGAAAGGCACCCTGCCCAGCCTGAAGAAGTTCACCTGAGGCACTTCACAGGGTCC
CTCAAGCCCGAAGATGCTGAGATCATCAAAGCTTCTGCTGCTTTAGGGGAGAAGTAA
>XM_061141018.1 PREDICTED: Dama dama transient receptor potential cation channel subfamily V member 1 (TRPV1), mRNA
ATGGGCGAGACGGTCAACAAGATTGCTCAAGAGAGCAAGAACATCTGGAAGCTGCAGAGA
GCCATCACCATCCTAGACACGGAGAAAAGCTTCCTCAAGTGTATGCGGAAGGCCTTTCGC
TCAGGCAAGCTGCTGCAGGTGGGGTACACACCTGATGGCAAGGATGACTACAGGTGGTGT
TTCAGGGTGGACGAGGTGAACTGGACCACCTGGAACACCAACGTGGGCATCATCAACGAA
GACCCGGGCAACTGCGAGGGCATCAAACGTACCCTGAGCTTCTCCCTGCGGTCAAGCCGA
------------------------------------------------------------
---GTTGCAGGGAGGAACTGGAAGAACTTTGCCTTGGTTCCCCTCTTAAGAGATGCAAGC
ACTCGAGAAAGGCACCCTGCCCAGCCTGAAGAAGTTCACCTGAGGCACTTCGCAGGGTCC
CTCAAGCCCGAAGATGCTGAGATCATCAAAGATTCTGCTGCTTTAGGGGAGAAGTGA
>XM_024736548.1 PREDICTED: Neophocaena asiaeorientalis asiaeorientalis transient receptor potential cation channel subfamily V member 1 (TRPV1), mRNA
ATGGGCGAGACGGTCAACAAGATCGCCCAGGAGAGCAAGAACATCTGGAAGCTGCAGAGA
GCCATCACCATCCTGGACACGGAGAAGAGCTTCCTTAAGTGTATGAGGAAGGCCTTTCGC
TCAGGCAAGCTGCTGCAGGTGGGGTACACAGCTGACGGCAAGGACGACTACAGGTGGTGT
TTCAGGGTGGATGAGGTGAACTGGACCACCTGGAACACCAACGTGGGCATCATCAATGAA
GACCCGGGCAACTGTGAGGGCATCAAACGCACCCTGAGCTTCTCCCTGCGGTCGGGCCGA
------------------------------------------------------------
---GCTGCAGGGAGGAACTGGAAGAACTTTGCCCTGGTTCCCCTCTTAAGAGATGCAAGT
ACTCGAGAAAGACACCCTGCCCGGCCTGAGGAAGTTCATCTGAAGCACTTCGCGGGGTCC
CTCAAGCCAGAAGATGCCGAGATCATCAAGGATTCTGCTGCTTTAGGGGAGAAGTGA
>XM_059046690.1 PREDICTED: Kogia breviceps transient receptor potential cation channel subfamily V member 1 (TRPV1), transcript variant X10, mRNA
ATGGGTGAGACGGTCAACAAGATCGCACAGGAGAGCAAGAACATCTGGAAGCTGCAGAGA
GCCATCACCATCCTGGACACGGAGAAGAGCTTCCTTAAGTGTATGAGGAAGGCCTTTCGC
TCAGGCAAGCTGCTGCAGGTGGGGTACACAGCTGACGGCAAGGACGACTACAGGTGGTGT
TTCAGGGTGGACGAGGTGAACTGGACCACCTGGAACACCAACGTAGGCCTCATCAATGAA
GACCCGGGCAACTGCGAGGGCATCAAACGCACGCTGAGCTTCTCCCTGCGGTCGGGCCGA
------------------------------------------------------------
---GCTGCAGGGAGGAACTGGAAGAACTTTGCCCTGGTTCCCCTCTTGAAAGATGCAAGT
ACTCGAGAAAGACACCCTGCCCAGCCTGAGGAAGTTCATCTGAAGCACTTTGCGGGGTCC
CTCAAGCCAGAAGATGCCGAGATCGTCAGGGATTCCGCTGCTCTAGGGGAGAAGTGA
>XM_059996881.1 PREDICTED: Delphinus delphis transient receptor potential cation channel subfamily V member 1 (TRPV1), mRNA
ATGGGTGAGACGGTCAACAAGATCGCACAGGAGAGCAAGAACATCTGGAAGCTGCAGAGA
GCCATCACCATCCTGGACACGGAGAAGAGCTTCCTTAAGTGTATGAGGAAGGCCTTTCGC
TCAGGCAAGCTGCTGCAGGTGGGGTACACAGCTGACGGCAAGGACGACTACAGGTGGTGT
TTCAGGGTGGACGAGGTGAACTGGACCACCTGGAACACCAACGTGGGCATCATCAATGAA
GACCCGGGCAACTGTGAGGGCATCAAACGCACACTGAGCTTCTCCCTGCGGTCGGGCCGA
------------------------------------------------------------
---GCTGCAGGGAGGAACTGGAAGAACTTTGCCCTGGTTCCCCTCTTAAGAGATGCAAGT
ACTCGAGAAAGACACCCTGCCCAGCCTGAGGAAGTTCATCTGAAGCACTTTGCAGGGTCC
CTCAAGCCAGAAGATGCCGATATCATCAAGGATTCTGCTGCTTTAGGGGAGAAGTGA
>XM_060081399.1 PREDICTED: Mesoplodon densirostris transient receptor potential cation channel subfamily V member 1 (TRPV1), mRNA
ATGGGTGAGACGGTCAACAAGATCGCACAGGAGAGCAAGAACATCTGGAAGCTGCAGAGA
GCCATCACCATCCTGGACACGGAGAAGAGCTTCCTTAAGTGTATGAGGAAGGCCTTTCGC
TCAGGCAAGCTGCTGCAGGTGGGGTACACAGCTGACGGCAAGGACGACTACAGGTGGTGT
TTCAGGGTGGACGAGGTGAACTGGACCACCTGGAACACCAACGTGGGCATCATCAATGAA
GACCCGGGCAACTGTGAGGGCATCAAACGCACCCTGAGCTTCTCCCTGCGGTCGGGCCGA
------------------------------------------------------------
---GCTGCAGGGAGGAACTGGAAGAACTTTGCCCTGGTTCCCCTCTTAAGAGATGCAAGT
ACTCGAGAAAGACACCCTGCCCAGCCTGAGGAAGTTCATCTGAAGCACTTCGCGGGGTCC
CTCAAGCCAGAAGATGCCGATATCGTCAAGGATTCTGCTGCTTTAGGGGAGAAGTGA
>XM_061175510.1 PREDICTED: Eubalaena glacialis transient receptor potential cation channel subfamily V member 1 (TRPV1), mRNA
ATGGGTGAGACGGTCAACAGGATCGCACAGGAGAGCAAGAACATCTGGAAGCTGCAGAGA
GCCATCACCATCCTGGACACGGAGAAGAGCTTCCTTAAGTGTATGAGGAAGGCCTTTCGC
TCAGGCAAGCTGCTGCAGGTGGGGTACACAGCTGACGGCAAGGACGACTACAGGTGGTGT
TTCAGGGTGGACGAGGTGAATTGGACCACCTGGAACACCAACGTGGGCATCATCAATGAA
GACCCGGGCAACTGTGAGGGCATTAAACGCACCCTGAGCTTCTCCCTGCGGTCGGGCCGA
------------------------------------------------------------
---GCTGCAGGGAGGAACTGGAAGAACTTTGCCCTGGTTCCCCTCTTAAGAGATGCAAGT
ACTCGAGAAAGGCACCCTGCCCAGCCTGAGGAAGTTCATCTGAAGCACTTCGCGGGGTCC
CTCAAGCCAGAAGATGCCGAGATTATCAAGGATTCTGCTGCTTTAGGGGAGAAGTGA
>XM_015985859.2 PREDICTED: Peromyscus maniculatus bairdii transient receptor potential cation channel subfamily V member 1 (Trpv1), mRNA
ATGGGTGAGACGGTCAACAAGATTGCCCAAGAGAGCAAGAACATCTGGAAGCTGCAGAGA
GCCATCACCATTCTGGACACAGAGAAGAGTTTCCTGAAGTGCATGAGGAAAGCCTTCCGC
TCTGGCAAGCTGCTGCAGGTGGGGTTCACGCCTGATGGCAAGGATGACTACCGGTGGTGT
TTCAGGGTGGACGAGGTGAACTGGACTACCTGGAACACCAATGTGGGCATCATTAACGAG
GACCCAGGCAACTGTGAAGGCGTCAAGCGCACCCTGAGCTTCTCCCTGAGGTCAGGCCGA
------------------------------------------------------------
---GTTTCAGGGAGAAATTGGAAGAACTTTGCCCTGGTTCCTCTTCTGAGGGATGCAAGC
ACTCGAGATAGGCATACCACCCAGCCTGAGGAAGTTCATCTGAAGCATTTTGCAGGATCC
CTTAAGCCAGAGGATGCTGAGGTCTTCAAGGATTCCATGGGCCCAGGGGAGAAGTGA
>NM_031982.1 Rattus norvegicus transient receptor potential cation channel, subfamily V, member 1 (Trpv1), mRNA
ATGGGTGAGACCGTCAACAAGATTGCACAAGAGAGCAAGAACATCTGGAAGCTGCAGAGA
GCCATCACCATCCTGGATACAGAGAAGAGCTTCCTGAAGTGCATGAGGAAGGCCTTCCGC
TCTGGCAAGCTGCTGCAGGTGGGGTTCACTCCTGACGGCAAGGATGACTACCGGTGGTGT
TTCAGGGTGGACGAGGTAAACTGGACTACCTGGAACACCAATGTGGGTATCATCAACGAG
GACCCAGGCAACTGTGAGGGCGTCAAGCGCACCCTGAGCTTCTCCCTGAGGTCAGGCCGA
------------------------------------------------------------
---GTTTCAGGGAGAAACTGGAAGAACTTTGCCCTGGTTCCCCTTCTGAGGGATGCAAGC
ACTCGAGATAGACATGCCACCCAGCAGGAAGAAGTTCAACTGAAGCATTATACGGGATCC
CTTAAGCCAGAGGATGCTGAGGTTTTCAAGGATTCCATGGTCCCAGGGGAGAAATAA
>NM_001001445.2 Mus musculus transient receptor potential cation channel, subfamily V, member 1 (Trpv1), mRNA
ATGGGCGAGACTGTCAACAAGATTGCACAAGAGAGCAAGAACATCTGGAAGCTGCAGCGA
GCCATCACCATCCTGGATACAGAGAAGAGTTTCCTGAAGTGCATGAGGAAGGCCTTCCGC
TCCGGCAAGCTGCTGCAGGTGGGGTTCACGCCGGACGGCAAGGATGACTTCCGGTGGTGC
TTCAGGGTGGATGAGGTGAACTGGACTACCTGGAACACCAACGTGGGCATCATCAACGAG
GACCCAGGCAACTGTGAGGGCGTCAAGCGCACCCTGAGCTTCTCCCTGCGGTCAGGCCGA
------------------------------------------------------------
---GTTTCAGGGAGAAACTGGAAGAACTTTGCCCTGGTTCCCCTTCTGAGGGACGCAAGC
ACTCGAGATAGGCATAGCACCCAGCCGGAAGAAGTTCAGCTGAAGCACTATACGGGATCC
CTTAAGCCAGAGGATGCTGAGGTCTTCAAGGATTCCATGGCCCCAGGGGAGAAATGA
>XM_041665463.1 PREDICTED: Microtus oregoni transient receptor potential cation channel subfamily V member 1 (Trpv1), mRNA
ATGGGTGAGACGGTCAACAAGATCGCACAAGAGAGCAAGAACATCTGGAAGCTGCAGAGA
GCTATCACCATCCTGGACACAGAGAAGAGTTTCCTGAAATGCATGAGGAAGGCCTTCCGC
TCCGGCAAGCTCCTACAGGTGGGGTTCACGCCGGATGGCAAGGATGATTACCGGTGGTGT
TTCAGGGTGGATGAGGTGAACTGGACTACCTGGAACACCAACGTGGGCATCATCAACGAG
GACCCGGGCAACTGTGAGGGCGTTAAGCGCACCCTGAGCTTCTCCCTGAGGTCAGGCCGA
------------------------------------------------------------
---GTTGCAGGGAGAAACTGGAAGAACTTTTCCCTGGTTCCCCTTCTGAGGGATGCAAGC
ACTCGAGATAGGCACACCACCCAGCCTGAGGAAGTTCATCTAAAGCATTTTGCAGGATCC
CTTAAGCCAGAGGATGCTGAGGTCTTCAAGGACTCCATGGCCCCAGAGGAGAAGTGA
>NM_001172652.1 Cavia porcellus transient receptor potential cation channel subfamily V member 1 (Trpv1), mRNA
ATGGGTGAGACCGTCAATAAGATTGCACAGGAGAGTAAGAACATCTGGAAACTGCAGAGA
GCCATCACCATCCTGGACACAGAAAAGAGCTTCCTGAAGTGCATGAGGAAGGCCTTCCGG
TCAGGCAAGCTGCTGCAGGTGGGGTACACCCCTGACGGCAAAGACGACTACCGCTGGTGC
TTCAGGGTGGATGAGGTAAACTGGACTACTTGGAACACCAATGTGGGCATCATCAACGAG
GACCCAGGCAACTGCGAGGGTGTCAAGCGCACCCTGAGCTTCTCTCTGAGGTCCGGCCGA
------------------------------------------------------------
---GTTTCAGGGAGAAACTGGAAGAACTTTGCCCTGGTTCCCCTTTTAAGAGATGCAAGT
ACTCGAGACAGGCACTCAGCCCAGCCCGAGGAAGTTCATCTGAAGCACTTCTCAGGGTCC
CTTAAGCCAGAGGATGCTGAGGTCTTTAAGGATTCTGCAGTTCCAGGGGAGAAGTGA
>XM_042699429.1 PREDICTED: Dipodomys spectabilis transient receptor potential cation channel subfamily V member 1 (Trpv1), mRNA
ATGGGAGAGACTGTCAACAAAATTGCGCAGGAGAGCAAGAACATCTGGAAGCTTCAGAGA
GCTATCACTATCCTGGACACAGAAAAGAGCTTCCTGAAGTGCATGAGGAAGGCCTTCCGC
TCCGGCAAGCTGCTGCAGGTGGGGTTTACTCCGGATGGCAAGGACGACTACAGGTGGTGT
TTTAGGGTGGATGAGGTGAACTGGACCACCTGGAACACCAATGTGGGCATCATCAATGAG
GACCCAGGCAACTGTGAGGGCGTCAAACGCACCCTGAGCTTCTCCTTGAGGTCAGGCAGA
------------------------------------------------------------
---GTTTCAGGGAGAAACTGGAAGAACTTTGCCCTCGTTCCTCTTTTGAGAGATGTGAAC
ACTCGAGAAAGGCACCCTGCACAGCCTGAGGAAGTTCATCTGAAGCATTTTACAGGGTCC
CTTAAACCAGAGGATGCTGAGGTCTCCAAGGATTCTGTGGCTCCAGGGGAGAAGTGA
>XM_053743369.1 PREDICTED: Sciurus carolinensis transient receptor potential cation channel subfamily V member 1 (Trpv1), mRNA
ATGGGGGAGACTGTGAACAAGATTGCACAGGAGAGCAAGAACATCTGGAAACTGCAGAGA
GCCATCACCATCCTGGACACAGAGAAGAGCTTCCTAAAGTGCATGAGGAAGGTCTTTCGC
TCAGGCAAGCTGCTGCAGGTGGGGTACACACCTGACGGCAAGGATGACTACAGGTGGTGC
TTCAGGGTGGATGAGGTAAACTGGACCACCTGGAATACCAACGTGGGTATCATCAATGAG
GACCCGGGCAACTGTGAGGGTGTCAAGCGCACCCTGAGCTTCTCCCTGAGGTCAGGCAGA
------------------------------------------------------------
---GTTTCAGGGAGAAACTGGAGAAACTTTGCCCTGGTTCCCCTTTTAAGAGACGCAAGC
ACTCGAGATAGGCACCATGCACAGCCTGAGGAAGTTCATCTGAAGCACTTTGCAGGGTCC
CTTAAGCCAGAGGATGCTGAGGTCTTCAAGGATTCCATGGCTCCAGGGGAGAAGTGA
>XM_033762848.1 PREDICTED: Fukomys damarensis transient receptor potential cation channel subfamily V member 1 (Trpv1), transcript variant X3, mRNA
ATGGGGGAGACCGTCAATAAGATTGCACAGGAGAGCAAGAACATCTGGAAACTGCAGAGA
GCCATTACTATCCTGGACACGGAGAAGAGCTTCCTGAAGTGCATGAGAAAGGCCTTCCGC
TCAGGCAAGCTGCTGCAGGTGGGGTACACCCCCGATGGCAAGGATGACTTCCGATGGTGC
TTCAGGGTGGATGAGGTGAACTGGACTACCTGGAACACTAACGTTGGCATCATCAACGAG
GACCCAGGCAATTGTGAGGGTGTCAAGCGCACACTGAGCTTCTCCCTGAGGTCAGGCCGA
------------------------------------------------------------
---GTTTCAGGGAGAAACTGGAAGAACTTTGCCCTCGTTCCCCTTTTAAGGGATGCAAGT
ACTCGAGATAGGCACTCTACCCAGCCTGAGGAAGTTCATCTGAAGCATTTTTCAGGGTCT
CTTAAGCCAGAGGATGCCGAGGCCTTTAAGGATTCCGTGGCTCCAGGGGAGAAGTGA
>XM_027922657.1 PREDICTED: Marmota flaviventris transient receptor potential cation channel subfamily V member 1 (Trpv1), transcript variant X3, mRNA
ATGGGGGAGACCGTGAACAAGATTGCACAGGAGAGCAAGAACATCTGGAAACTGCAGAGA
GCCATCACCATCCTGGACACGGAGAAGAGCTTCCTAAAGTGCATGAGGAAGGCTTTCCGC
TCAGGCAAGCTGCTGCAGGTGGGGTACACACCTGACGGCAAGGATGACTACAGATGGTGC
TTCAGGGTGGACGAGGTAAACTGGACCACCTGGAACACCAATGTGGGCATCATCAATGAG
GACCCTGGCAACTGTGAGGGTGTAAAGCGCACCCTGAGCTTCTCCCTGAGGTCAGGCAGA
------------------------------------------------------------
---GTTTCAGGGAGAAACTGGAGGAACTTTGCCCTGGTTCCCCTTTTAAGGGATGCAAGC
ACTCGAGATAGGCACCATGCGCAGCCGGAGGAAGTTCATCTGAAGCACTTTGCAGGATCC
CTTAAGCCAGAGGATGCTGAGGTCTTCAAGGATTCCATGGCTCCAGGGGAGAAGTGA
>XM_027426798.2 PREDICTED: Cricetulus griseus transient receptor potential cation channel subfamily V member 1 (Trpv1), transcript variant X2, mRNA
ATGGGAGAGACAGTCAACAAGATCGCACAAGAGAGCAAGAACATCTGGAAGCTGCAGAGA
GCCATCACCATCCTGGACACAGAGAAGAGTTTCCTGAAGTGCATGAGGAAGGCCTTCCGT
TCTGGCAAGCTGCTGCAGGTGGGGTTCACGCCCGATGGCAAGGACGATTACCGGTGGTGT
TTCAGGGTGGATGAGGTGAACTGGACCACCTGGAACACCAATGTGGGCATCATCAACGAG
GACCCAGGCAACTGTGAGGGCGTCAAGCGCACCCTGAGCTTCTCCCTGAGGTCAGGCCGA
------------------------------------------------------------
---GTTTCAGGGAGAAACTGGAAGAACTTTGCCCTGGTTCCCCTTCTGAGGGATGCAAGT
ACTCGAGATAGGCATACCACCCAGTCTGAGGAAGTTCATCTGAAGCATTTTGCAGGATCC
CTTAAGCCAGAGGATGCTGAGGTCTTCAAGGATTCCATGGCCTCAGGAGAGAAGTGA
>NM_001279859.1 Heterocephalus glaber transient receptor potential cation channel subfamily V member 1 (Trpv1), mRNA
ATGGGGGAGACTGTCAATAAGATTGCGCAAGAGAGCAAGAACATCTGGAAACTGCAGAGA
GCCATCACCATCCTGGACACAGAGAAGAGCTTCCTGAAGTGCATGAGGAAGGCCTTCCGC
TCAGGCAAGCTGCTGCAGGTGGGGTACACCCCTGATGGCAAGGATGACTACCGCTGGTGC
TTCAGGGTGGATGAGGTGAACTGGACTACCTGGAACACCAACGTGGGCATCATCAATGAG
GACCCCGGCAACTGTGAGGGTGTCAAGCGCACACTGAGCTTCTCCCTGAGGTCAGGCCGA
------------------------------------------------------------
---GTTTCAGGGAGAAACTGGAAGAACTTTGCCCTGGTTCCCCTTTTAAGGGATGCAAGT
ACTCGGGATAGGCATTCCAGTCACCCTGATGAAGTTCATCTGAAGCACTTCTCAGGGTCT
CTTAAGCCAGAGGATGCTGAGGTCTTTAAGGATTCCGTGGCTCCAGGGGAGAAGTGA
>XM_028787277.1 PREDICTED: Grammomys surdaster transient receptor potential cation channel subfamily V member 1 (Trpv1), transcript variant X5, mRNA
ATGGGTGAGACTGTCAACAAGATTGCACAAGAGAGCAAGAGCATCTGGAAGCTGCAGCGA
GCCATCACCATCCTGGATACAGAGAAGAGCTTCCTGAAGTGCATGAGGAAGGCCTTCCGC
TCCGGCAAGCTGCTGCAGGTGGGGTTCACGCCTGACGGCAAGGATGACTACCGGTGGTGT
TTCAGGGTGGACGAGGTGAACTGGACTACCTGGAACACCAATGTGGGTATCATCAATGAG
GACCCAGGCAACTGTGAGGGCGTCAAGCGTACCCTGAGCTTCTCCCTGCGGTCAGGCAGA
------------------------------------------------------------
---GTTTCAGGGAGGAACTGGAAGAACTTTGCCCTGGTTCCCCTTTTGAGAGATGCAAGC
ACTCGAGAGAGGCATACCACCCAGCCAGAAGAAGTTCAACTGAAGCATTATACTGGATCC
CTTAAACCAGAGGATGCTGAGGTCTTCAAGGAGTCCATGGCCCCAGGGGAAAAATGA
>XM_005399725.2 PREDICTED: Chinchilla lanigera transient receptor potential cation channel, subfamily V, member 1 (Trpv1), mRNA
ATGGGTGAGACCGTCAATAAGATTGCACAGGAGAGCAAGAACATCTGGAAACTGCAGAGA
GCCATCACCATCCTGGATACGGAGAAGAGCTTCCTGAAGTGCATGAGAAAGGCCTTCCGG
TCAGGCAAGCTGCTGCAGGTGGGGTACACCCCTGATGGCAAGGATGACTACCGCTGGTGC
TTCAGGGTGGATGAGGTGAACTGGACTACTTGGAACACCAATGTGGGCATCATCAATGAG
GACCCAGGCAACTGTGAGGGTGTCAAGCGCACCCTGAGCTTCTCCCTGAGGTCAGGCCGA
------------------------------------------------------------
---GTTTCAGGGAGAAACTGGAAGAACTTTGCCCTGGTTCCCCTTTTAAGGGATGCAAGT
ACTCGAGACAGGCACGCTACCCAGCCTGAAGAAGTTCATCTGAAGCACTTCTCAGGGTCC
CTTAAGCCAGAGGATGCCGAGGTCTTTAAGGATTCCATGGCTCCAGGGGAGAAGTGA
>XM_031351162.1 PREDICTED: Mastomys coucha transient receptor potential cation channel subfamily V member 1 (Trpv1), transcript variant X2, mRNA
ATGGGCGAGACTGTCAACAAGATTGCACAAGAGAGCAAGAACATCTGGAAGCTGCAGCGA
GCCATCACCATCCTGGATACAGAGAAGAGCTTTCTGAAGTGCATGAGGAAGGCCTTCCGC
TCTGGCAAGCTGCTGCAGGTGGGGTTCACACCTGACGGCAAGGATGACTACCGGTGGTGT
TTCAGGGTGGATGAAGTGAACTGGACTACCTGGAACACCAATGTGGGTATCATCAACGAG
GACCCAGGCAACTGCGAGGGCGTCAAGCGCACCCTGAGCTTCTCTCTGCGGTCAGGCCGA
------------------------------------------------------------
---GTTTCAGGGAGAAACTGGAAGAACTTCACCCTGGTTCCCCTTCTGAGGGATGCAAGC
ACTCGAGATAGGCATACCATCCAGCCAGAAGAAGTTCAACTGAAGCATTATACAGGATCC
CTTAAGCCAGAGGATGCTGAGGTCTTCAAGGATTCCATGGCCCCAGGGGAGAAATGA
>XM_021654614.2 PREDICTED: Meriones unguiculatus transient receptor potential cation channel subfamily V member 1 (Trpv1), mRNA
ATGGGCGAGACCGTCAACAAGATCGCTCAGGAGAGCAAGAACATCTGGAAGCTGCAGAGA
GCCATCACCATCCTGGATACAGAGAAGAGCTTCCTGAAGTGCATGAGGAAGGCCTTCCGC
TCTGGCAAGCTGCTGCAGGTGGGCTTCACACCTGATGGCAAAGATGACTACCGGTGGTGT
TTCAGGGTGGACGAGGTCAACTGGACTACGTGGAACACCAACGTGGGCATCATCAATGAG
GACCCAGGCAACTGTGAGGGCGTCAAGCGTACCCTGAGCTTCTCCCTGAGGTCAGGCCGA
------------------------------------------------------------
---GTTTCAGGGAGAAACTGGAAGAACTTTGCCCTGGTTCCCCTTCTGAGGGATGCAAGC
ACTCGAGATAGGCATACCACCCAGCCCGAGGAAGTTCATCTGAAGCATTTTGCAGGGTCC
CTTAAGCCAGAGGATGCTGAGGTCTTCAAGGATTCCATGGCCCCAGGAGAGAAGTGA
>XM_023723310.1 PREDICTED: Octodon degus transient receptor potential cation channel subfamily V member 1 (Trpv1), mRNA
ATGGGTGAAACCGTCAATAAGATAGCACAGGAGAGCAAGAACATCTGGAAACTGCAGAGA
GCCATCACCATCCTGGATACAGAAAAGAGTTTCCTGAAGTGCATGAGGAAGGCTTTCCGT
TCAGGCAAGCTGCTGCAGGTGGGGTACACCCCTGATGGCAAGGATGACTACCGCTGGTGC
TTCAGGGTGGATGAGGTGAACTGGACTACTTGGAACACCAACGTGGGCATCATCAATGAG
GAACCAGGCAACTGTGAGGGTGTCAAGCGCACCCTGAGCTTCTCCCTGAGGTCAGGCCGA
------------------------------------------------------------
---GTTTCAGGGAGAAACTGGAAGAACTTTGCCCTGGTTCCTCTTTTAAGGGATGCAAGC
ACTCGAGACAGGCACTCCACTCAGCATGAGGAAGTGCATCTGAAGCACTTCTCAGGATCC
CTTAAGCCAGAAGATGCTGAGGTCTTTAAGGAGTCTGTGATTCCAGGGGAGAAGTGA
>XM_004672386.2 PREDICTED: Jaculus jaculus transient receptor potential cation channel subfamily V member 1 (Trpv1), mRNA
ATGGGCGAGACTGTCAACAAGATCGCGCAGGAGAGCAAGAACATCTGGAAGCTGCAGCGA
GCCATCACCATCCTGGACACAGAGAAGAGCTTTCTGAAGTGCATGAGGAAGGCCTTCCGC
TCGGGCAAGCTGCTGCAGGTGGGGTTCACTCCTGATGGCAAGGATGATTACCGGTGGTGT
TTTAGGGTTGATGAGGTGAATTGGACTACCTGGAACACCAATGTGGGCATCATTAATGAG
GACCCGGGCTACTGTGAGGGCGTCAAACGCACCCTGAGCTTCTCCTTGAGGTCAGGCCGA
------------------------------------------------------------
---GTTTCAGGGAGAAACTGGAAGAACTTTACCCTGGTTCCCCTTTTGAGGGATGCAAGC
ACTCGAGATAGGCACCCTGCCCAGCCTGAGGAAGTTCATCTAAAGCACTTCTCAGGGTCT
CTAAAACCAGAGGATGCTGAAGTCTTTAAGGATTCAATGACTTCAGGGGAGAAGTGA
>XM_048366987.1 PREDICTED: Perognathus longimembris pacificus transient receptor potential cation channel subfamily V member 1 (Trpv1), mRNA
ATGGGCGAGACGGTCAACAAGATCGCACAGGAGAGCAAGAACATCTGGAAGCTGCAGAGA
GCTATCACGATCCTGGACACAGAAAAGAGCTTTCTGAAGTGCATGAGGAAGGCCTTCCGC
TCTGGCAAGCTGCTGCAGGTGGGGTTTACTCCAGATGGCAAGGACGACTACAGATGGTGT
TTCAGGGTGGATGAGGTGAACTGGACCACCTGGAACACCAACGTGGGCATCATCAACGAG
GATCCGGGCAACTGTGAGGGCGTCAAACGCACCCTGAGCTTCTCCTTGAGGTCAGGCAGA
------------------------------------------------------------
---GTTTCAGGGAGAAACTGGAAGAACTTTGCCCTGGTCCCTCTTTTGAGAGATGCAAAT
ACTCGGGAGAGACACCTTTCCCAGCCTGAAGAAGTGCACCTGAAGCATTTTACAGAGTCC
CTGAAACCAGAGGACGCTGAGGTCTCCAAGGATCCCGTGGCTCCAGGGGAGAAGTGA
>XM_036197469.1 PREDICTED: Onychomys torridus transient receptor potential cation channel subfamily V member 1 (Trpv1), mRNA
ATGGGTGAGACGGTCAACAAGATCGCCCAAGAGAGCAAGAACATCTGGAAGCTGCAGAGA
GCCATCACCATCCTGGACACAGAGAAGAGTTTCCTGAAGTGCATGAGGAAAGCCTTCCGC
TCTGGCAAGCTGCTGCAGGTGGGGTTCACACCCGATGGCAAGGATGACTACCGGTGGTGT
TTCAGGGTGGATGAGGTGAACTGGACTACCTGGAACACCAATGTGGGCATCATTAACGAG
GACCCGGGCAACTGTGAAGGAGTCAAGCGCACCCTGAGCTTCTCCCTGAGGTCGGGCCGA
------------------------------------------------------------
---GTTTCAGGGAGAAATTGGAAGAACTTTGCCCTGGTTCCTCTTCTGAGGGATGCAAGC
ACTCGAGATAGGCATACCACCCAGCCTGAGGAAGTTCATCTGAAGCATTTTGCAGGATCC
CTTAAGCCAGAGGATGCTGAGGTCTTCAAGGATTCCATGGGCCCAGGGGAGAAGTGA
>XM_013111620.3 PREDICTED: Mesocricetus auratus transient receptor potential cation channel subfamily V member 1 (Trpv1), transcript variant X2, mRNA
ATGGGAGAGACGGTCAACAAGATTGCACAAGAGAGCAAGAACATCTGGAAGCTGCAGAGA
GCCATCACTATCCTGGACACAGAGAAGAGTTTCCTGAAGTGCATGAGGAAGGCTTTCCGC
TCCGGCAAGCTGCTGCAGGTGGGGTTCACGCCCGATGGCAAGGATGATTACCGGTGGTGT
TTCAGGGTGGACGAGGTGAACTGGACTACCTGGAACACTAACGTGGGCATCATCAACGAG
GACCCAGGCAACTGTGAGGGTGTCAAGCGCACCCTGAGCTTCTCCCTGAGGTCAGGCCGA
------------------------------------------------------------
---GTTTCAGGGAGAAACTGGAAGAATTTTGCCCTGGTTCCCCTTCTGAGGGATGCAAGC
ACTCGAGATAGGCATACCACCCAGTCCGAGGAAGTTCATCTGAAGCATTTTACAGGATCC
CTTAAGCCAGAGGATGCTGAGGTCTTCAAGGATTCCATGGCCCTAGGGGAGAAGTGA
>XM_040269542.1 PREDICTED: Ictidomys tridecemlineatus transient receptor potential cation channel subfamily V member 1 (Trpv1), transcript variant X3, mRNA
ATGGGGGAGACCGTGAACAAGATTGCACAGGAGAGCAAGAACATCTGGAAACTGCAGAGA
GCCATCACCATCCTGGACACGGAGAAGAGCTTCCTAAAGTGCATGAGGAAGGCCTTCCGC
TCAGGCAAGCTGCTGCAGGTGGGGTACACACCTGACGGCAAGGATGACTACAGATGGTGC
TTCAGGGTGGATGAGGTAAACTGGACCACCTGGAACACTAATGTGGGCATCATCAATGAG
GACCCTGGCAACTGTGAGGGTGTAAAGCGCACCTTGAGCTTCTCCCTGAGGTCAGGCAGA
------------------------------------------------------------
---GTTTCAGGGAGAAACTGGAGGAACTTTGCCCTGGTTCCCCTTTTAAGGGATGCAAGC
ACTCGAGATAGGCACCATGCACAGCCCGAGGAAGTTCATCTGAAGCACTTTGCAGGATCC
CTTAAGCCAGAGGATGCTGAGGTCTTCAAGGATTCCATGGCTCCAGGGGAGAAGTGA
>XM_034507145.1 PREDICTED: Arvicanthis niloticus transient receptor potential cation channel subfamily V member 1 (Trpv1), transcript variant X3, mRNA
ATGGGTGAGACTGTCAACAAGATTGCACAAGAGAGCAAGAGCATCTGGAAGCTGCAGCGA
GCCATCACCATCCTGGATACAGAGAAGAGCTTCCTGAAGTGCATGAGGAAGGCCTTCCGC
TCTGGCAAGCTGCTGCAGGTGGGGTTCACGCCTGATGGCAAGGATGACTACCGGTGGTGT
TTCAGGGTGGATGAGGTGAACTGGACTACCTGGAACACCAATGTGGGTATCATCAATGAG
GACCCAGGCAACTGTGAGGGCGTCAAGCGCACCCTGAGCTTCTCCCTGCGGTCAGGCCGA
------------------------------------------------------------
---GTTTCAGGGAGGAACTGGAAGAACTTTACCCTGGTTCCCCTTCTGAGAGATGCAAGC
ACTCGAGATAGGCATACCACCCAGCCGGAAGAAGTTCAACTGAAGCATTATACTGAATCC
CTTAAGCCAGAGGATGCTGAGGTCTTCAAGGATTCCATGGCCCCAGGGGAGAAATGA
>XM_057775937.1 PREDICTED: Chionomys nivalis transient receptor potential cation channel subfamily V member 1 (Trpv1), mRNA
ATGGGCGAGACGGTCAACAAGATCGCACAAGAGAGCAAGAACATCTGGAAGCTGCAGAGA
GCCATCACCATCCTGGACACAGAGAAGAGTTTCCTGAAATGCATGAGGAGGGCCTTCCGC
TCCGGCAAGCTGCTACAGGTGGGGTTCACGCCAGATGGCAAGGATGACTACCGGTGGTGT
TTCAGGGTGGACGAGGTGAACTGGACTACCTGGAACACCAATGTGGGCATCATCAACGAG
GACCCGGGCAACTGTGAGGGCGTCAAGCGCACCCTGAGCTTCTCCTTGAGGTCAGGCCGA
------------------------------------------------------------
---GTTGCAGGGAGAAACTGGAAGAACTTTGCCCTGGTTCCCCTTCTGAGGGATGCAAAC
ACTCGAGATAGGCACACCACCCAGCCTGAGGAAGTTCATCTGAAGCATTTTGCAGGATCC
CTTAAGCCAGAGGATGCTGAGGTCTTCAAGGACTCCATGGCCCCAGAGGAGAAGTGA
>XM_052196412.1 PREDICTED: Apodemus sylvaticus transient receptor potential cation channel subfamily V member 1 (Trpv1), mRNA
ATGGGCGAGACTGTCAACAAGATTGCACAAGAGAGCAAGAACATCTGGAAGCTGCAGCGA
GCCATCACCATCCTGGATACAGAGAAGAGCTTCCTGAAGTGCATGAGGAAGGCCTTCCGC
TCTGGCAAGCTGCTGCAGGTGGGCTTCACACCTGACGGCAAGGATGACTACCGGTGGTGT
TTCCGGGTGGACGAGGTAAACTGGACCACCTGGAACACCAATGTGGGCATCATCAATGAG
GACCCAGGCAACTGTGAGGGCGTCAAGCGCACCCTGAGCTTCTCCCTGCGGTCAGGCCGA
------------------------------------------------------------
---GTTTCAGGGAGAAACTGGAAGAACTTTGCCCTGGTTCCCCTTCTGAGAGATGCGAGC
ACTCGGGATAGGCATACCACCCAGCCGGAAGAAGTTCAACTAAAGCACTATACAGGATCC
CTTAAGCCAGAGGATGCTGAGGTCTTCAAGGATTCCATGGCCCCAGGGGAGAAATGA
>XM_048448045.1 PREDICTED: Myodes glareolus transient receptor potential cation channel subfamily V member 1 (Trpv1), mRNA
ATGGGCGAGACGGTCAACAAGATCGCACAAGAGAGCAAGAACATCTGGAAGCTGCAGAGG
GCCATCACCATCCTGGACACAGAGAAGAGTTTCCTGAAATGCATGAGGAAGGCCTTCCGC
TCCGGCAAGCTGCTACAGGTGGGGTTCACGCCAGATGGCAAGGATGACTACCGGTGGTGT
TTCAGGGTGGACGAGGTGAACTGGACTACTTGGAACACCAATGTGGGCATCATCAACGAG
GACCCGGGCAATTGTGAGGGCGTCAAGCGCACCCTGAGCTTCTCCCTGAGGGCAGGCCGA
------------------------------------------------------------
---GTTGCAGGGAGAAACTGGAAGAACTTTGCCCTGGTTCCCCTTCTGAGGGATGCAAGC
ACTCGAGATAGGCATACCACCCAGCCTGAGGAAGTTCATCTGAAGCATTTTGCAGGATCC
CTTAAGCCAGAGGATGCTGAGGTCTTCAAGGACTCCATGGCCCCAGAGGAGAAGTGA
>XM_003799055.3 PREDICTED: Otolemur garnettii transient receptor potential cation channel subfamily V member 1 (TRPV1), transcript variant X1, mRNA
ATGGGTGAGACTGTCAACAAGATCGCGCAGGAGAGCAAGAACATCTGGAAGCTGCAGAGA
GCCATCACCATCCTGGACACAGAGAAGAGTTTCCTTAAGTGCATGAGGAAGGCCTTCCGC
TCAGGCAAGCTGCTGCAGGTGGGGTACACACCTGATGGCAAGGACGACTACAGGTGGTGT
TTCAGAGTGGATGAGGTGAACTGGACCACCTGGAACACAAACGTGGGCATCATTAATGAA
GATCCGGGCAACTGCGAGGGTGTCAAGCGCACCCTGAGCTTCTCCCTGCGGCCAGGCAGA
------------------------------------------------------------
---GCTTCAGGGAGAAACTGGAAGAACTTTGCGCTGGTTCCCCTTTTAAGAGATGCCAGT
ACCCGAGATAGAAACCCTGCTCACCCTGAGGAAGTGCATCTGAGACAATTTTCAGGGTCC
CTTAAGCCAGAGGATGCTGAGGTCTTCAAGAATCCCACAGCTTCTGGGGAGAAGTGA
>XM_054535365.2 PREDICTED: Pongo abelii transient receptor potential cation channel subfamily V member 1 (TRPV1), transcript variant X3, mRNA
ATGGGTGAGACTGTCAACAAGATCGCACAGGAGAGCAAGAACATCTGGAAGCTGCAGAGG
GCCATCACCATCCTGGACACGGAGAAGAGCTTCCTTAAGTGCATGAGGAAGGCCTTCCGC
TCAGGCAAGCTGCTGCAGGTGGGATACACACCTGATGGCAAGGACGACTACAGGTGGTGC
TTCAGGGTGGATGAGGTGAACTGGACCACCTGGAACACCAACGTGGGCATCATCAATGAA
GACCCGGGCAACTGTGAGGGCGTCAAGCGTACCCTGAGCTTCTCCCTGCGGTCAAGCAGA
------------------------------------------------------------
---GTTTCAGGCAGACACTGGAAGAACTTCGCCCTGGTCCCCCTTTTAAGAGAGGCAAGT
GCTCGAGATAGGCAGTCTGCTCAGCCTGAGGAAGTTCATCTGCGACAGTTTTCAGGGTCT
CTGAAGCCAGAAGACGCTGAGGTCTTCAAGAGTCCTGCCGCTTCCGGGGAGAAGTGA
>XM_010382203.2 PREDICTED: Rhinopithecus roxellana transient receptor potential cation channel subfamily V member 1 (TRPV1), transcript variant X2, mRNA
ATGGGCGAGACTGTCAACAAGATCGCACAGGAGAGCAAGAACATCTGGAAGCTGCAGAGA
GCCATCACCATCCTGGACACGGAGAAGAGCTTCCTCAAGTGCATGAGGAAGGCCTTCCGC
TCAGGCAAGCTGCTGCAGGTGGGATACACACCTGACGGCAAGGATGACTACAGGTGGTGC
TTCAGGGTGGACGAGGTGAACTGGACCACCTGGAACACAAACGTGGGCATCATCAACGAA
GACCCGGGCAACTGTGAGGGCGTCAAGCGCACCCTGAGCTTCTCCCTGCGGTCAAGCAGA
------------------------------------------------------------
---GTTTCAGCCAGACACTGGAAGAACTTTGCCCTGGTCCCCCTTTTAAGAGAGGCAAGT
GCTCGAGATAGGCCCTCTGCTCAGCCCGAGGAAGTGCACCTGCGACAGTTTTCAGGGTCC
CTGAAGCCAGAAGACGCTGAGGTCTTCAAGAGTCCTCCTGCTTCCGGAGAGAAGTGA
>XM_010343657.1 PREDICTED: Saimiri boliviensis boliviensis transient receptor potential cation channel subfamily V member 1 (TRPV1), transcript variant X3, mRNA
ATGGGTGAGACGGTCAACAAGATCGCACAGGAGAGCAAGAACATCTGGAAGCTGCAGAGA
GCCATCACCATCCTGGACACGGAGAAGAGCTTCCTGAAGTGCATGAGGAAGGCCTTCCGC
TCTGGCAAGCTGCTGCAGGTGGGGTACACCCCTGACGGCCAGGACGACTACAGATGGTGC
TTCAGAGTGGACGAGGTGAACTGGACCACCTGGAACACCAACGTGGGCATCATCAATGAA
GACCCGGGCAACTGCGAGGGTGTGAAGCGCACGCTGAGCTTCTCCCTGCGGTCAAGCAGA
------------------------------------------------------------
---GTTTCAGGCAGACACTGGAAGAACTTTGCCCTGGTTCCCCTTTTAAGAGAGGCAAGT
GCTCGAGACAGGCACTCCGCTCAGCCCGAGGAGGTTCATCTTCAACAGTTTTCAGGGTCC
CTTAAGCCGGAAGATGCTGAGGTCTTCAAGAATCCAGCCGCTTCCGGGGAGAAGTGA
>XM_054255632.1 PREDICTED: Callithrix jacchus transient receptor potential cation channel subfamily V member 1 (TRPV1), transcript variant X8, mRNA
ATGGGTGAGACGGTCAACAAGATCGCGCAGGAGAGCAAGAACATCTGGAAGCTGCAGAGA
GCCATCACCATCCTGGACACGGAGAAGAGCTTCCTGAAGTGCATGAGGAAGGCCTTCCGC
TCTGGCAAGCTGCTACAGGTGGGGTACACACCTGAAGGCCAGGACGACTACAGATGGTGC
TTCAGGGTGGACGAGGTGAACTGGACCACCTGGAACACCAACGTGGGCATCATCAACGAA
GACCCAGGCAACTGCGAGGGTGTCAAGCGTATGCCAAGCTTCTCCCTGCGATCAAGCAGA
------------------------------------------------------------
---GTTTCAGGCAGACACTGGAAGAACTTTGCCCTGGTTCCCCTTTTAAGAGAGGCAAGT
GCCCGAGACAGGCACTCTGCTCAGCCCGAGGAGGTTCATCTGCAACAGTTTTCAGGGTCC
CTTAAACCAGAAGATGCTGAAGTCTTCAAGAATCCCATCGCTTCTGGGGAGAAGTGA
>XM_030800719.1 PREDICTED: Nomascus leucogenys transient receptor potential cation channel subfamily V member 1 (TRPV1), transcript variant X4, mRNA
ATGGGTGAGACTGTCAACAAGATCGCACAGGAGAGCAAGAACATCTGGAAGCTGCAGAGA
GCCATCACCATCCTGGACACGGAGAAGAGCTTCCTTAAGTGCATGAGGAAGGCCTTCCGC
TCAGGCAAGCTGCTGCAGGTGGGATACACCCCTGATGGCAAGGACGACTACAGGTGGTGC
TTCAGGGTGGACGAGGTGAACTGGACCACCTGGAACACCAACGTGGGCATCATCAACGAA
GACCCGGGCAACTGTGAGGGTGTCAAGCGCACCCTGAGCTTCTCCCTGCGGTCAAGCAGA
------------------------------------------------------------
---GTTTCAGGCAGACACTGGAAGAACTTTTCCCTGGTCCCCCTTTTAAGAGAGGCAAGT
GCTCGAGATAGGCACTCTGCTCAGCCTGAGGAAGTTCATCTGCGACAGTTTTCAGGGTCT
CTGAAGCCAGAAGATGCTGAGGTCTTCAAGAGTCCTGCCGCTTCCGGGGAGGAGTGA
>XM_012448410.1 PREDICTED: Aotus nancymaae transient receptor potential cation channel subfamily V member 1 (TRPV1), mRNA
ATGGGTGAGACGGTCAACAAGATCGCGCAGGAGAGCAAGAACATCTGGAAGCTGCAGAGA
GCCATCACCATCCTGGACACGGAGAAGAGCTTCCTGAAGTGCATGAGGAAGGCCTTCCGC
TCCGGCAAGCTGCTGCAGGTGGGGTACACACCTGACGGCCAGGACGACTACAGGTGGTGC
TTCAGGGTGGACGAGGTGAACTGGACCACCTGGAACACCAACGTGGGCATCATCAACGAA
GACCCGGGCAACTGCGAGGGTGTCAAGCGCACGCTGAGCTTCTCCCTGCGGTCAAGCAGA
------------------------------------------------------------
---GTTTCAGGCAGACACTGGAAGAACTTTGCCCTGGTTCCCCTTTTAAGAGAGGCAAGT
GCTCGAGACAGGCACTCTGCTCAGCCCGAGGAGGTTCATCTGCAACAGTTTTCAGGGTCC
CTTAAGCCGGAAGATGCTGAGGTCTTCAAGAATCCCGCCGCTTCCTGGGAGAAGTGA
>XM_037987462.1 PREDICTED: Chlorocebus sabaeus transient receptor potential cation channel subfamily V member 1 (TRPV1), mRNA
ATGGGCGAGACAGTCAACAAGATCGCACAGGAGAGCAAGAACATCTGGAAGCTGCAGAGA
GCCATCACCATCCTGGACACGGAGAAGAGCTTCCTCAAGTGCATGAGGAAGGCCTTCCGC
TCAGGCAAGCTGCTGCAGGTGGGATACACACCTGACGGCAAGGACGACTACAGGTGGTGC
TTCAGGGTGGACGAGGTGAACTGGACCACCTGGAACACCAACGTGGGCATCATCAACGAA
GACCCGGGCAACTGTGAGGGCGTCAAGCGCACCTTGAGCTTCTCCCTGCGGTCAAGCAGA
------------------------------------------------------------
---GTTTCAGCCAGACACTGGAAGAACTTTGCCCTGGTCCCCCTTTTAAGAGAGGCAAGC
ACTCGAGATAGGCCCTCTGCTCAGCCCGAGGAAGTGCACCTGCGACAGTTTTCAGGGTCC
CTGAAGCCAGAAGACGCTGAGGTCTTCAAGAGTCCTCCCACTTCCGGAGAGAAGTGA
>XM_008060754.2 PREDICTED: Carlito syrichta transient receptor potential cation channel subfamily V member 1 (TRPV1), transcript variant X2, mRNA
ATGGGCGAGACTGTCAACAAGATCGCGCAGGAGAGCAAGAACATCTGGAAGCTGCAGAGA
GCCATCACCATCCTGGACACAGAGAAGAGCTTCCTTAAGTGTATGAGGAAGGCCTTCCGC
TCAGGCAAGCTGCTGCAGGTGGGCTACACACCTGATGGCAAGGACGACTACAGGTGGTGT
TTCAGGGTGGATGAGGTAAACTGGACCACCTGGAACACTAACGTGGGCATCATCAATGAA
GACCCGGGCAACTGTGAGGGCGTCAAGCGCACCCTGAGTTTCTCCCTGCGGTCAGGCAGA
------------------------------------------------------------
---GTTTCAGGGAGAAACTGGAAGAACTTTGCCTTGGTTCCCCTTTTAAGAGATGCAAGT
ACTCGAGATAGGCACTCTGCTCAGCCTGAGGAAGTTCACCTGCGACACTTTGCAGGGTCC
CTTAAGCCAGAAGATGCTGAGGTCTTCAATAATCCTGCTGTTTCTGGGGAGGAGTGA
>XM_012652591.1 PREDICTED: Propithecus coquereli transient receptor potential cation channel, subfamily V, member 1 (TRPV1), transcript variant X2, mRNA
ATGGGCGAGACTGTCAACAAGATCGCACAGGAGAGCAAGAACATCTGGAAGCTGCAGAGA
GCCATCACCATCCTGGACACGGAGAAGAGCTTCTTGAAGTGCATGCGGAAGGCCTTCCGC
TCGGGCAAGCTGCTGCAGGTGGGGTACACACCTGACGGCAAGGACGACTACAGGTGGTGC
TTCAGAGTGGATGAGGTGAACTGGACCACCTGGAACACCAATGTGGGCATCATCAATGAA
GACCCGGGCAACTGCGAGGGCGTCAAGCGCACCCTGAGCTTCTCCCTGCGGCCAGGCAGA
------------------------------------------------------------
---GCTTCAGGGAGAAACTGGAAGAACTTTGCCTTGGTTCCCCTTTTAAGAGATGCAAGT
GCCCGAGACAGACACTCTGCTCAGCCTGAGGACGTGCATCTGAAGCAGTTTTCGGGGTCC
CTTAAGCCAGAAGATGCCGAGGTCTTCAAGAATCCCACTGCTTCCGGGGAGAAGTGA
>XM_037732702.1 PREDICTED: Cebus imitator transient receptor potential cation channel subfamily V member 1 (TRPV1), transcript variant X2, mRNA
ATGGGTGAGACGGTCAACAAGATCGCGCAGGAGAGCAAGAACATCTGGAAGCTGCAGAGA
GCCATCACCATCCTGGACACGGAGAAGAGCTTCCTGAAGTGCATGAGGAAGGCCTTCCGC
TCTGGCAAGCTGCTGCAGGTGGGGTACACGCCTGACGGCCAGGACGACTACAGATGGTGC
TTCAGGGTGGACGAGGTAAACTGGACCACTTGGAACACCAACGTGGGCATCATCAACGAA
GACCCGGGCAACTGTGAGGGTGTCAAGCGCACGCTGAGCTTCTCCCTGCGGTCAAGCAGA
------------------------------------------------------------
---GTTTCAGGCAGACACTGGAAGAACTTTGCCCTGGTTCCCCTTTTAAGAGAGGCAAGT
GCTCGAGACAGGCACTCAGCTCAGCCCGAGGAGGTTCATCTGCAACAGTTTTCAGGGTCC
CTTAAGCCGGAAGATGCTGAGGTCTTCAAGAATCCCCCTGCTTCCGGGGAGAAGTGA
>XM_012779310.2 PREDICTED: Microcebus murinus transient receptor potential cation channel subfamily V member 1 (TRPV1), mRNA
ATGGGCGAGACTGTTAACAAGATCGCGCAGGAGAGCAAGAACATCTGGAAGCTGCAGAGA
GCCATCACCATCCTGGACACAGAGAAGAGCTTCCTGAAGTGCATGCGGAAGGCCTTCCGC
TCGGGCAAGCTGCTGCAGGTGGGGTACACACCCGATGGCAAGGACGACTACAGGTGGTGT
TTCAGAGTGGATGAGGTGAACTGGACCACCTGGAATACCAACGTGGGCATCATCAACGAA
GACCCGGGCAACTGCGAGGGCGTGAAGCGCACCCTGAGCTTCTCCCTGCGGCCAGGCAGA
------------------------------------------------------------
---GCTTCAGGTAGAAACTGGAAGAACTTTGCCTTGGTTCCCCTTTTAAGAGACGCAAGT
ACCCGGGACAGACACTCTGCCCAGCCTGAGGAAGTGCACCTGAGGCAGTTTGCGGGGTCC
CTTAAGCCAGAGGACGCCGAGGTCTTCAAGAATCCCGCTGCTTCCGGAGAGAAGTGA
>NM_080705.4 Homo sapiens transient receptor potential cation channel subfamily V member 1 (TRPV1), transcript variant 4, mRNA
ATGGGTGAGACTGTCAACAAGATCGCACAGGAGAGCAAGAACATCTGGAAGCTGCAGAGA
GCCATCACCATCCTGGACACGGAGAAGAGCTTCCTTAAGTGCATGAGGAAGGCCTTCCGC
TCAGGCAAGCTGCTGCAGGTGGGGTACACACCTGATGGCAAGGACGACTACCGGTGGTGC
TTCAGGGTGGACGAGGTGAACTGGACCACCTGGAACACCAACGTGGGCATCATCAACGAA
GACCCGGGCAACTGTGAGGGCGTCAAGCGCACCCTGAGCTTCTCCCTGCGGTCAAGCAGA
------------------------------------------------------------
---GTTTCAGGCAGACACTGGAAGAACTTTGCCCTGGTCCCCCTTTTAAGAGAGGCAAGT
GCTCGAGATAGGCAGTCTGCTCAGCCCGAGGAAGTTTATCTGCGACAGTTTTCAGGGTCT
CTGAAGCCAGAGGACGCTGAGGTCTTCAAGAGTCCTGCCGCTTCCGGGGAGAAGTGA
>XM_045526984.1 PREDICTED: Lemur catta transient receptor potential cation channel subfamily V member 1 (TRPV1), mRNA
ATGGGCGAGACTGTCAACAAGATCGCACAGGAGAGCAAGAACATCTGGAAGCTGCAGAGA
GCCATCACCATCCTGGACACGGAGAAGAGCTTCCTGAAGTGCATGCGGAAGGCCTTCCGC
TCGGGCAAGCTGCTGCAGGTGGGATACACACCTGACGGCAAGGACGACTACAGGTGGTGC
TTCAGAGTGGATGAGGTGAACTGGACCACCTGGAACACCAACGTGGGCATCATCAATGAA
GACCCGGGCAACTGTGAGGGCGTCAAGCGCACCCTGAGCTTCTCCCTGCGGCCA------
------------------------------------------------------------
---GCTTCAGGGAGAAACTGGAAGAACTTTGCCTTGGTTCCCCTTTTAAGAGACGCAAGT
GCCCGAGACAGACACTCTGCTCAGCCTGAGGAAGTGCATCTGAGGCAGTTTGCAGGGTCC
CTTAAGCCAGAGGATGCCGAGGTCTTCAAGAATCCCGCTGCTTCCGGGGAGAAGTGA
>XM_053569092.1 PREDICTED: Nycticebus coucang transient receptor potential cation channel subfamily V member 1 (TRPV1), mRNA
ATGGGTGAGACTGTCAACAAGATCGCGCAGGAGAGCAAGAACATCTGGAAGCTGCAGAGA
GCCATCACTATCCTGGACACAGAGAAGAGCTTCCTTAAGTGCATGAGGAAGGCCTTCCGC
TCAGGCAAGCTGCTACAGGTGGGGTACACACCTGATGGCAAGGACGACTACAGGTGGTGT
TTCAGAGTGGATGAGGTGAACTGGACCACGTGGAACACGAATGTGGGCATCATCAATGAA
GATCCGGGCAACTGCGAGGGCGTCAAGCGCACCCTGAGCTTCTCCCTGCGGCCAGGAAGA
------------------------------------------------------------
---GCTTCAGGGAGAAACTGGAAGAACTTTGCTCTGGTTCCCCTTTTAAGAGATGCCAGT
ACCCGAGATAGAAACCCTGCTCAGCCCGAGGAAGTGCATCTGAGACAATTTTCAGGATCC
CTTAAGCCAGAGGATGCTGAGGTCTTCAAGAATCCCACTGCTTCTGGGGAGAAGTGA
>XM_063629857.1 PREDICTED: Symphalangus syndactylus transient receptor potential cation channel subfamily V member 1 (TRPV1), mRNA
ATGGGTGAGACTGTCAACAAGATCGCACAGGAGAGCAAGAACATATGGAAGCTGCAGAGA
GCCATCACCATCCTGGACACGGAGAAGAGCTTCCTTAAGTGCATGAGGAAGGCCTTCCGC
TCAGGCAAGCTGCTGCAGGTGGGATACACCCCTGATGGCAAGGACGACTACAGGTGGTGC
TTCAGGGTGGACGAGGTGAACTGGACCACCTGGAACACCAACGTGGGCATCATCAACGAA
GACCCGGGCAACTGTGAGGGCGTCAAGCGCACCCTGAGCTTCTCCCTGCGGTCAAGCAGA
------------------------------------------------------------
---GTTTCAGGCAGACACTGGAAGAACTTTGCCCTGGTCCCGCTTTTAAGAGAGGCAAGT
GGTCGAGATAGGCACTCTGCTCAGCCTGAGGAAGTTCATCTGCGACAGTTTTCAGGGTCT
CTGAAGCCAGAAGACGCTGAGGTCTTCAAGAGTCCTGCCGCTTCCGGGGAGGAGTGA
>XM_004412121.2 PREDICTED: Odobenus rosmarus divergens transient receptor potential cation channel, subfamily V, member 1 (TRPV1), transcript variant X1, mRNA
ATGGGTGAGACTGTCAACAAGATCGCACAGGAGAGCAAGAACATCTGGAAGCTACAGAGA
GCTATCACCATCCTGGACACAGAGAAGAGCTTCCTTAAGTGTATGAGGAAGGCCTTCCGC
TCAGGCAAGCTGTTGCAAGTGGGGTACACACCTGATGGCAAGGATGACTACAGGTGGTGT
TTCAGGGTGGATGAGGTCAACTGGACCACCTGGAACACCAATGTAGGTATCATCAATGAA
GACCCGGGCAACTGTGAGGGCATCAAGCGCACCCTGAGCTTCTCCCTGCGGTCAGGCAGA
------------------------------------------------------------
---GTTTCAGGAAGAAACTGGAAGAACTTTGCCCTGGTTCCCCTTTTAAGAGATGCAAAT
ACAAGAGAAAGGCACTCTGCCCAGCCAGAGGAAGTTCATCTGAGGCACTTTGCAGGGTCC
CTCAAACCAGAAGATGCTGAGGTCTTCAAGGATCCTGTTGCTTTAGGGGAGAAGTGA
>XM_006761493.2 PREDICTED: Myotis davidii transient receptor potential cation channel subfamily V member 1 (TRPV1), transcript variant X3, mRNA
ATGGGGGAGACCGTCAACAAGATCGCGCAGGAGAGCAAGAACATCTGGAAGCTGCAGAGA
GCCATCACCATCCTGGACACGGAGAAGAGCTTCCTTAAGTGTATGCGGAAGGCCTTCCGC
TCGGGCAAGCTGCTGCAGGTGGGGTACACGCCTGACGGCAAGGATGACTACAGGTGGTGT
TTCAGGGTGGATGAGGTGAACTGGACCACCTGGAACACCAACGTGGGCATCATCAATGAA
GACCCGGGCAACTGCGAGGGCATCAAGCGCACCCTGAGCTTCTCCCTGCGCTCGGGCAGA
------------------------------------------------------------
---GTTTCAGGGAGACACTGGAAGAACTTTGCCCTGGTCCCCCTTTTAAGAGATGCAAGC
ACTCGAGAAAGGCAGCCTGCTCAGCACGAGGAGGTCCATCTGAGGCACTTTGCAGGGTCC
CTCAAGCCAGAAGATGCGGAGGTCTTCAAGGATCCTGCTGTTTTCGGGGAAAAGTGA
>XM_049114891.1 PREDICTED: Canis lupus dingo transient receptor potential cation channel subfamily V member 1 (TRPV1), transcript variant X3, mRNA
ATGGGTGAGACTGTCAACAAGATCGCACAGGAGAGCAAGAACATATGGAAACTACAGAGA
GCTATCACCATCCTGGACACGGAGAAGAGCTTCCTTAAGTGTATGAGGAAGGCCTTCCGC
TCAGGCAAGCTGTTGCAGGTGGGGTATACACCTGACGGCAAGGATGACTACAGGTGGTGT
TTCAGGGTGGATGAGGTCAACTGGACCACTTGGAACACCAATGTAGGTATCATCAATGAA
GACCCTGGGAACTGTGAGGGCATCAAGCGCACCCTGAGCTTCTCCCTGCGGTCAGGCAGA
------------------------------------------------------------
---GTTTCAGGAAGAAACTGGAAGAACTTTTCCCTGGTTCCCCTTTTAAGAGATGCAAGT
ACAAGAGAAAGGCACCCTGCCCAACCGGAGGAAGTTCATCTGAGGCACTTTGCAGGGTCC
CTCAAGCCAGAAGATGCTGAGATCTTCAAGGATCCTGTTGGTTTAGGGGAGAAGTGA
>XM_059379589.1 PREDICTED: Mustela nigripes transient receptor potential cation channel subfamily V member 1 (TRPV1), transcript variant X6, mRNA
ATGGGTGAGACTGTCAACAAGATTGCGCAGGAGAGCAAGAACATCTGGAAGCTACAGAGA
GCTATCACCATCCTGGACACGGAGAAGAGCTTCCTTAAATGCATGAGGAAGGCCTTCCGC
TCAGGCAAGCTGTTGCAAGTGGGGTACACACCTGATGGCAAGGATGACTACAGGTGGTGT
TTCAGGGTGGATGAGGTCAACTGGACCACCTGGAACACCAATGTAGGTATCATCAATGAA
GACCCGGGCAACTGTGAGGGCATCAAGCGCACCCTGAGCTTCTCCCTGCGGTCAGGCAGA
------------------------------------------------------------
---GTTTCAGGAAGAAACTGGAAGAACTTTGCCCTGGTTCCCCTTTTAAGAGATGCAAGT
ACAAGAGAAAGGCCCTCTGCTCAACCAGAGGAAGTTCATCTGAGACACTTTGCAGGGTCC
CTCAAGCCAGAAGATGCTGAGGTCTTCAAGGATCCTGTTGCTTGAGGGGAAAAGTGA
>XM_015534846.2 PREDICTED: Panthera tigris transient receptor potential cation channel subfamily V member 1 (TRPV1), mRNA
ATGGGTGAGACCGTCAACAAGATCGCGCAGGAGAGCAAAAACATCTGGAAGCTACAGAGA
GCCATCACCATCCTGGACACGGAGAAAAGCTTCCTTAAGTGTATGAGGAAGGCCTTCCGC
TCAGGCAAGCTGTTGCAAGTGGGGTACACACCTGATGGCAAGGATGACTACAGGTGGTGT
TTCAGGGTGGATGAGGTCAACTGGACCACCTGGAACACCAATGTGGGCATCATCAATGAA
GACCCGGGCAACTGTGAGGGCATCAAGCGCACCCTGAGCTTCTCTCTGCGCTCAGGCAGA
------------------------------------------------------------
---GTTTCAGGAAGAAACTGGAAGAATTTTGCCCTGGTTCCCCTCTTAAGAGACACAAGT
ACAAGAGAAAGGCACCCTGGCCAGCCGGAGGAGGTTCATCTGAGGCACTTTGCAGGTTCC
CTCAAGCCAGAAGATGCTGAGGTCGTCAAGGATCCTGCTGCTTTAGGGGAGAAATGA
>XM_008695251.2 PREDICTED: Ursus maritimus transient receptor potential cation channel subfamily V member 1 (TRPV1), mRNA
ATGGGTGAGACTGTCAATAAGATCGCGCAGGAGAGCAAGAACATCTGGAAGCTACAGAGA
GCTATCACTATCCTGGACACGGAGAAGAGCTTCCTTAAGTGTATGAGGAAGGCCTTCCGC
TCAGGCAAGCTGTTGCAAGTGGGGTACACACCTGATGGCAAGGATGACTACAGGTGGTGT
TTCAGGGTGGATGAGGTCAACTGGACCACCTGGAACACCAATGTAGGTATCATCAATGAA
GACCCGGGCAACTGCGAGGGCATCAAGCGCACCCTGAGCTTCTCCCTGCGGTCAGGCAGA
------------------------------------------------------------
---GTTTCAGGAAGAAACTGGAAGAACTTTGCCCTGGTCCCCCTTTTAAGAGACACAAGT
ACAAGAGAAAGGCACCCTGCCCAGCCGGAGGAAGTTCATCTGAGGCACTTTGCAGGGTCC
CTCAAGCCAGAAGATGCTGAGGTCTTCAAGGATCCTGTTGCTTTAGGGGAGAAGTGA
>XM_022521029.1 PREDICTED: Enhydra lutris kenyoni transient receptor potential cation channel subfamily V member 1 (LOC111158767), mRNA
ATGGGTGAGACTGTCAACAAGATTGCGCAGGAGAGCAAGAACATCTGGAAGCTACAGAGA
GCTATCACCATCCTGGACACGGAGAAGAGCTTCCTTAAATGCATGAGGAAGGCCTTCCGC
TCAGGCAAGCTGTTGCAAGTGGGGTACACACCTGATGGCAAGGATGACTACAGGTGGTGT
TTCAGGGTGGATGAGGTCAACTGGACCACCTGGAACACCAATGTAGGTATCATCAATGAA
GACCCAGGCAACTGTGAGGGCATCAAGCGCACCCTGAGCTTCTCCCTGCGGTCAGGCAGA
------------------------------------------------------------
---GTTTCAGGAAGAAACTGGAAGAACTTTGCCCTGGTTCCCCTTTTAAGAGATGCAAGT
ACAAGAGAAAGGCCCCCTGCTCAGCCAGAGGAAGTTCATCTGAGGCACTTTGCAGGATCC
CTCAAGCCAGAAGATGCTGAGGTCTTCAAGGATCCTGTTGCTTGAGGGGAAAAGTGA
>XM_053912023.1 PREDICTED: Desmodus rotundus transient receptor potential cation channel subfamily V member 1 (TRPV1), transcript variant X3, mRNA
ATGGGTGAGACTGTCAACAAGATCGCACAGGAGAGCAAGAACATCTGGAAGCTGCAGAGA
GCCATCACCATCCTGGACACGGAGAAAAGCTTCCTAAAGTGCATGAGGAAGGCCTTCCGC
TCAGGCAAGCTGTTGCAGGTGGGGTACACACCTGATGGCAAGGATGACTACAGGTGGTGT
TTCAGGGTGGATGAGGTGAACTGGACCACCTGGAACACCAACGTGGGCATCATCAACGAA
GACCCAGGCAATTGTGAAGGCATCAAGCGCACCCTGAGCTTCTCCCTGCGGTCAAGCAGA
------------------------------------------------------------
---GTCGCAGGGAGAAACTGGAAGAACTTTGCCCTGGTTCCACTTTTAAGAGATGCAAGC
ACTCGAGAAAGGCAGCCTGCTCAGCCTGAGGAGGTTCATCTGAAACACTTCTCAGGGTCC
CTCAAGCCAGAAGACGCTGAGGTCTTCAAGGACTCTGCTGCTTTAGGGGAAAAGTGA
>XM_027567722.2 PREDICTED: Zalophus californianus transient receptor potential cation channel subfamily V member 1 (TRPV1), mRNA
ATGGGTGAGACTGTCAACAAGATCGCGCAGGAGAGCAAGAACATCTGGAAGCTACAGAGA
GCTATCACCATCCTGGACACGGAGAAGAGCTTCCTTAAGTGTATGAGGAAGGCCTTCCGC
TCAGGCAAGCTGTTGCAAGTGGGGTACACACCTGATGGCAAGGATGACTACAGGTGGTGT
TTCAGGGTGGATGAGGTCAACTGGACCACCTGGAACACCAATGTAGGTATCATCAATGAA
GACCCGGGCAACTGTGAGGGCATCAAGCGCACCCTGAGCTTCTCCCTGCGGTCAGGCAGA
------------------------------------------------------------
---GTTTCAGGAAGAAACTGGAAGAACTTTGCCCTGGTTCCCCTTTTAAGAGATGCAAGT
ACAAGAGAAAGGCACTCTGCCCAGCCAGAGGAAGTTCATCTGAGGCACTTTGCAGGGTCC
CTCAAGCCAGAAGATGCTGAGGTCTTCAAGGATCCTGTTGCTTTAGGGGAGAAGTGA
>XM_028534409.2 PREDICTED: Phyllostomus discolor transient receptor potential cation channel subfamily V member 1 (TRPV1), mRNA
ATGGGTGAGACTGTCAACAAGATCGCGCAGGAGAGCAAGAACATATGGAAGCTGCAGAGA
GCCATCACCATCCTGGACACGGAGAAAAGTTTCCTAAAGTGCATGAGGAAGGCCTTCCGT
TCAGGCAAGCTATTGCAAGTGGGGTACACACCTGATGGCAAGGATGACTACAGGTGGTGT
TTCAGGGTGGATGAGGTGAACTGGACCACCTGGAACACCAATGTGGGCATCATCAATGAA
GACCCGGGCAATTGTGAAGGCATCAAGCGAACCCTGAGTTTCTCTCTACGGTCAGGCAGA
------------------------------------------------------------
---GTTGCAGGGAGAAACTGGAAGAACTTTGCCCTGGTTCCCCTTTTAAGAGATGCAAGC
ACTCGAGAAAGGCAGCCTGCTCAGCCTGAGGAGGTTCGTCTGAAGCACTTCTCAGGGTCC
CTCAAGCCAGAAGATGCTGAGGTCTTCAAGGATCCTGCTGCTTTAGGGGAAAAGTGA
>XM_008156768.3 PREDICTED: Eptesicus fuscus transient receptor potential cation channel subfamily V member 1 (TRPV1), mRNA
ATGGGGGAGACTGTCAACAAGATCGCGCAGGAGAGCAAGAACATCTGGAAGCTGCAGAGA
GCCATCACCATCCTGGACACGGAGAAGAGCTTCCTTAAGTGTATGCGGAAGGCCTTCCGC
TCAGGCAAGCTGCTGCAGGTGGGGTACACGCCTGACGGCAAGGATGACTACAGGTGGTGT
TTCAGGGTGGATGAGGTGAACTGGACCACCTGGAACACCAACGTGGGCATCATCAATGAA
GACCCGGGCAACTGCGAGGGCATCAAGCGCACCCTGAGCTTCTCCCTGCGCTCGGGCAGA
------------------------------------------------------------
---GTTTCAGGGAGAAACTGGAAGAACTTTGCCCTGGTCCCCCTCTTAAGGGATGCAAGC
ACTCGAGAAAGGCAGCCTGCTCAGCACGAGGAGGTCCACCTGAGGCACTTTGCAGGGTCC
CTCAAGCCAGAAGACGCGGAGGTCTTCAAGGATCCTGCTGTTTTAGGGGGAAAGTGA
>XM_032399102.1 PREDICTED: Phoca vitulina transient receptor potential cation channel subfamily V member 1 (TRPV1), mRNA
ATGGGTGAGACTGTCAACAAGATCGCGCAGGAGAGCAAGAACATCTGGAAGCTACAGAGA
GCTATCACCATCCTGGACACGGAGAAGAGCTTCCTTAAGTGTATGAGGAAGGCCTTCCGC
TCAGGCAAGCTGTTGCAAGTGGGGTACACACCTGACGGCAAGGATGACTACAGGTGGTGT
TTCAGGGTGGATGAGGTCAACTGGACCACCTGGAACACCAATGTAGGTATCATCAATGAA
GACCCGGGCAACTGTGAGGGCATCAAGCGCACCCTGAGCTTCTCCCTGCGGTCAGGCAGA
------------------------------------------------------------
---GTTTCAGGAAGAAACTGGAAGAACTTTGCCCTGGTTCCCCTTTTAAGAGATGCAAGT
ACAAGAGAAAGCCACTCTGCCCAGCCAGAGGAAGTTCATCTGAGGCACTTTGCAGGGTCC
CTCAAGCCAGAAGATGCTGAGGTCTTCAAGGATCCTGTTGCTTTAGGGGAGAAGTGA
>XM_029927418.1 PREDICTED: Suricata suricatta transient receptor potential cation channel subfamily V member 1 (TRPV1), mRNA
ATGGGTGAGACTGTCAACAAGATCGCACAGGAGAGCAAGAACATCTGGAAGCTACAGAGA
GCCATCACCATCCTGGACACAGAGAAGAGCTTCCTTAAGTGTATGAGGAAGGCCTTCCGC
TCGGGCAAGCTGTTGCAGGTTGGGTACACACCTGATGGCAAGGATGACTACAGGTGGTGT
TTCAGGGTGGACGAGGTCAACTGGACCACCTGGAACACCAATGTGGGCATCATCAATGAA
GACCCGGGCAACTGTGAGGGCATCAAGCGCACCCTGAGCTTCTCTCTGCGGTCGGGCAGA
------------------------------------------------------------
---GTTTCAGGAAGAAATTGGAAGAACTTTGCCCTGGTTCCCCTCTTACGAGACGCAAGT
ACAAGAGAGAGGCACCCTGCCCAGCCACAGGAGGCTCGTCTGAGGCACTTTGCAGGTTCC
CTCAAGCCAGAAGATGCTGAGGTCTTTAAGGATCCTGCTGCTTTAGGGGAGAAATGA
>XM_036269058.1 PREDICTED: Molossus molossus transient receptor potential cation channel subfamily V member 1 (TRPV1), mRNA
ATGGGCGAGACTGTCAACAAGATCGCGCAGGAGAGCAAGAACATCTGGAAGCTGCAGAGA
GCCATCACCATCCTGGACACAGAGAAGAGCTTCCTTAAATGCATGAGGAAGGCCTTCCGC
TCGGGCAAGCTGCTGCAGGTGGGGTACACACCTGATGGCAAGGATGACTACAGGTGGTGT
TTCAGGGTGGATGAGGTGAACTGGACCACCTGGAACACCAACGTGGGCATCATCAATGAA
GACCCGGGCAACTGTGAGGGCATCAAGCGCACCCTGAGCTTCTCCCTGCGGTCAGGCAGA
------------------------------------------------------------
---GTTTCAGGGAGAAACTGGAAGAACTTTGGCCTGGTTCCCCTTTTAAGAGATACAAGC
ACTCGAGAAAGGTACTCCGTTCAGTCTGAGGTGGTTCATCTGAAGAACTTTGCAGGGTCC
CTGAAGCCAGAAGACGCGGAGAGCTTCAGGAATGTTGCTGTCTTAGGGGAAAAGTGA
>XM_036441614.2 PREDICTED: Pipistrellus kuhlii transient receptor potential cation channel subfamily V member 1 (TRPV1), mRNA
ATGGGGGAGACGGTCAACAAGATCGCGCAGGAGAGCAAGAACATCTGGAAGCTGCAGAGA
GCCATCACCATCCTGGACACGGAGAAGAGCTTCCTCAAGTGCATGCGGAAGGCCTTCCGC
TCAGGCAAGCTGCTGCAGGTGGGGTACACGCCTGACGGCAAGGATGACTACAGGTGGTGT
TTCAGGGTGGACGAGGTGAACTGGACCACCTGGAACACCAACGTGGGCATCATCAACGAA
GACCCGGGCAACTGCGAGGGCATCAAGCGCACCCTGAGCTTCTCCTTGCGCTCAGGCAGA
------------------------------------------------------------
---GTTTCAGGGAGGAACTGGAAGAACTTTGCCCTGGTCCCCCTCTTAAGAGATGCAAGC
ACTCGGGAGAGGCAGCCCGCTCAGCCCGAGGAGGTCCATCTGAGGCACTTCGCGGGGTCC
CTCAAGCCAGAGGACGCGGAGGTCTTCAAGGATCCCGCTGTTTTAGGGGGAAAGTGA
>XM_037029603.1 PREDICTED: Sturnira hondurensis transient receptor potential cation channel subfamily V member 1 (TRPV1), mRNA
ATGGGTGAGACTGTCAACAAGATTGCACAGGAGAGCAAGAACATATGGAAGCTGCAGAGA
GCCATCACCATCCTGGACACAGAGAAAAGCTTCCTAAAGTGCATGAGGAAGGCTTTCCGC
TCAGGCAAGCTGTTGCAGGTGGGGTATACACCCGATGGCAAGGATGACTACAGGTGGTGT
TTCAGGGTAGATGAGGTGAACTGGACCACCTGGAACACCAATGTGGGCATCATCAATGAA
GACCCTGGCAATTGTGAAGGCATTAAGCGAACCCTGAGTTTCTCTCTGCGGTCAAGCAGA
------------------------------------------------------------
---GTTGCAGGGAGAAACTGGAAGAACTTTGCCCTGGTTCCCCTATTAAGAGATGCAAGC
ACTCGAGAAAGGCAACCTGCTCAGCCTGAGGAGGTTCATCTGAAGCACTTCTCAGGGTCC
CTCAAGCCAGAAGATGCTGAGGTCTTCAAGGATCCTGCTGCTTTAGGGGAAAAGTGA
>XM_037133011.2 PREDICTED: Artibeus jamaicensis transient receptor potential cation channel subfamily V member 1 (TRPV1), mRNA
ATGGGTGAGACTGTCAACAAGATTGCACAGGAGAGCAAGAACATATGGAAGCTGCAGAGA
GCTATCACCATCCTGGACACAGAGAAAAGCTTCCTGAAGTGTATGAGGAAGGCCTTCCGC
TCAGGCAAGCTGTTGCAGGTGGGGTATACACCCGATGGCAAGGATGACTACAGGTGGTGT
TTCAGGGTGGATGAGGTGAACTGGACCACCTGGAACACCAACGTGGGCATCATCAATGAA
GACCCAGGCAATTGTGAAGGCATCAAGCGAACTCTGAGTTTCTCTCTGCGGTCAAGCAGA
------------------------------------------------------------
---GTTGCAGGGAGAAACTGGAAGAACTTTGCCCTGGTTCCCCTTTTAAGAGATGCAAGC
ACTCGAGAAAGGCAACCTGCTCAGCCTGAGGAGGTTCGTCTGAAGCACTTCTCAGGGTCC
CTCAAGCCAGAAGACGCTGAGGTCTTCAAGGATCCTGCTGCTTTAGGGGAAAAGTGA
>XM_039223008.1 PREDICTED: Hyaena hyaena transient receptor potential cation channel subfamily V member 1 (TRPV1), mRNA
ATGGGTGAGACTGTCAACAAGATTGCGCAGGAGAGCAAGAACATCTGGAAGCTACAGAGA
GCCATCACCATCCTGGACACGGAGAAGAGCTTCCTTAAGTGTATGAGGAAGGCCTTCCGC
TCGGGCAAGCTGTTGCAGGTGGGGTACACGCCTGATGGCAAGGATGACTACAGGTGGTGT
TTCAGGGTAGACGAGGTCAACTGGACCACCTGGAACACCAATGTGGGTATCATCAATGAA
GACCCAGGCAACTGTGAGGGCATCAAGCGCACCCTGAGCTTCTCTCTGCGGTCAGGCAGA
------------------------------------------------------------
---GTTTCAGGAAGAAACTGGAAGAATTTTGCCCTTGTTCCCCTCTTACGAGACTCAAGT
ACAAGAGAAAGGCACCCTGTCCAGCCACAGGAAGTTCATCTGAGGCACTTTGCTGGTTCC
CTCAAGCCAGAAGATGCTGAGGTCTTCAAGGATCCTGCTGCTTTAGGGGAGAAATGA
>XM_045487696.1 PREDICTED: Leopardus geoffroyi transient receptor potential cation channel subfamily V member 1 (TRPV1), transcript variant X3, mRNA
ATGGGTGAGACCGTCAACAAGATCGCGCAGGAGAGCAAAAACATCTGGAAGCTACAGAGA
GCCATCACCATCCTGGACACGGAGAAGAGCTTCCTTAAGTGTATGAGGAAGGCCTTCCGC
TCAGGCAAGCTGTTGCAAGTGGGGTACACACCTGATGGCAAGGATGACTACAGGTGGTGT
TTCAGGGTGGATGAGGTCAACTGGACCACCTGGAACACCAATGTGGGCATCATCAATGAA
GACCCGGGCAACTGTGAGGGCATCAAGCGCACCCTGAGCTTCTCTCTGCGCTCAGGCAGA
------------------------------------------------------------
---GTTTCAGGAAGAAACTGGAAGAATTTTGCCCTGGTTCCCCTCTTAAGAGACACAAGT
ACAAGAGAAAGGCACCCCGGCCAGCCGGAGGAGGTTCATCTGAGGCACTTTGCAGGTTCC
CTCAAGCCAGAAGATGCTGAGGTCTTCAAGGATCCCGCTGCTTTAGGGGAGAAATGA
>XM_045889665.2 PREDICTED: Mirounga angustirostris transient receptor potential cation channel subfamily V member 1 (TRPV1), mRNA
ATGGGTGAGACTGTCAACAAGATCGCACAGGAGAGCAAGAACATCTGGAAGCTACAGAGA
GCTATCACCATCCTGGACACGGAGAAGAGCTTCCTTAAGTGTATGAGGAAGGCCTTCCGC
TCAGGCAAGCTGTTGCAAGTGGGGTACACACCTGATGGCAAGGATGACTACAGGTGGTGT
TTCAGGGTGGATGAGGTCAACTGGACCACCTGGAACACCAATGTAGGTATCATCAATGAA
GACCCGGGCAACTGTGAGGGCATCAAGCGCACCCTGAGCTTCTCCCTGCGGTCAGGCAGA
------------------------------------------------------------
---GTTTCAGGAAGAAACTGGAAGAACTTTGCCCTGGTTCCCCTTTTAAGAGATGCAAGT
ACAAGAGAAAGGCACTCTGCCCAGCCAGAGGAAGTTCATCTGAGGCACTTTGCAGGGTCC
CTCAAGCCAGAAGATGCTGAGGTCTTCAAGGATCCTGTTGCTTTAGGGGAGAAGTGA
>XM_045986333.1 PREDICTED: Meles meles transient receptor potential cation channel subfamily V member 1 (TRPV1), transcript variant X6, mRNA
ATGGGTGAGACTGTCAACAAGATTGCGCAGGAGAGCAAGAACATCTGGAAGCTACAGAGA
GCTATCACCATCCTGGACACAGAGAAGAGCTTCCTTAAGTGCATGAGGAAGGCCTTCCGC
TCAGGCAAGCTGTTGCAAGTGGGGTACACACCTGATGGCAAGGATGACTGCAGGTGGTGT
TTCAGGGTGGATGAGGTCAACTGGACCACCTGGAACACCAATGTAGGTATCATCAATGAA
GACCCGGGCGACTGTGAGGGCATCAAGCGCACCCTGAGCTTCTCCCTGCGGTCAGGCAGA
------------------------------------------------------------
---GTTTCAGGAAGAAACTGGAAGAACTTTGCCCTGGTTCCCCTTTTAAGAGATGCAAGT
ACAAGAGAAAGGCCCCCTGCTCAGCCAGAGGAAGTTCATCTGAGGCACTTTACAGGGTCC
CTCAAGCCAGAAGATGCTGAGGTCTTCAAGGATCCTGTTGCTTGAGGGGAAAAGTGA
>XM_033089965.1 PREDICTED: Rhinolophus ferrumequinum transient receptor potential cation channel subfamily V member 1 (TRPV1), transcript variant X4, mRNA
ATGGGTGAGACCGTCAACAAGATCGCGCAGGAGAGCAAGAACATCTGGAAGCTGCAGAGA
GCCATCACCATCCTGGATACAGAGAAGAGCTTCCTTAAGTGTATGAGGAAGGCCTTCCGC
TCAGGCAAGCTGTTGCAGGTGGGGTACACACCTGACGGCAAGGACGACTACAGGTGGTGT
TTCAGGGTAGATGAGGTGAACTGGACCACCTGGAACACCAACGTGGGCATCATCAATGAA
GACCCGGGCAACTGCGAGGGCATCAAGCGCACCCTGAGCTTCTCCCTGCGGTCAGCCCGA
------------------------------------------------------------
---GTTTCAGGGAGAAACTGGAAGAACTTTGCCCTGGTCCCCCTTTTAAGAGAAGCAAGT
ACTCGAGAAAGGCATCCTGCCGAGCCTGAGGAAGTTCATCTAAAGCACTTTGCAGGGTCC
CTCAAGCCAGAAGATGCTGAGGTCTTCAAGGATCCTGCTGCTTTAGGGAGGAAGTGA
>XM_054575647.1 PREDICTED: Pteronotus mesoamericanus transient receptor potential cation channel subfamily V member 1 (TRPV1), mRNA
ATGGGTGAGACTGTCAACAAGATCGCGCAGGAGAGCAAGAACATCTGGAAGCTTCAGAGA
GCCATCACCATCCTGGACACGGAGAAGAGCTTCCTAAAATGCATGAGGAAGGCCTTCCGC
TCAGGCAAGCTGTTGCAGGTGGGGTACACACCTGACGGCAAGGATGACTACAGGTGGTGT
TTCAGGGTGGACGAGGTGAACTGGACCACCTGGAACACCAACGTGGGCATCATCAATGAA
GACCCGGGCAATTGTGAGGGCATCAAGCGCACCCTGAGCTTCTCCCTGCGCTCAAGCAGA
------------------------------------------------------------
---GTTGCAGGGAGACACTGGAAGAACTTTGCCCTGGTTCCCCTTTTAAGAGATGCAAGC
GCTCGAGAAAGGCAGCCTGCTCAGCCCGAGGAGGTTCATCTGAAGCACTTTTCAGGGTCC
CTCAAGCCAGAAGATGCTGAGGTCTTCAAGGAT---CCTGCTTTTGGGGAAAAGTGA
>XM_066255345.1 PREDICTED: Saccopteryx bilineata transient receptor potential cation channel subfamily V member 1 (TRPV1), mRNA
ATGGGGGAGACTGTCAACAAGATCGCGCAGGAGAGCAAGAACATCTGGAAGCTGCAGAGA
GCCATCACCATCCTGGACACGGAGAAGAGCTTCCTTAAGTGTATGCGGAAGGCCTTCCGC
TCAGGCAAGCTGCTGCAGGTGGGGTACACGCCTGACGGCAAGAATGACTACAGGTGGTGT
TTCAGGGTGGATGAGGTGAACTGGACCACCTGGAACACCAACGTGGGCATCATCAATGAA
GACCCGGGCAACTGCGAGGGCATCAAGCGCACCCTGAGCTTCTCCCTGCGCTCGGGCAGA
------------------------------------------------------------
---GTTTCAGGGAGACACTGGAAGAACTTTGCCCTGGTCCCCCTTTTAAGAGATGCAAGC
ACTCGAGAAAGGCAGCCTGCTCAGCACGAGGAGGTCCATCTGAGGCACTTTGCAGGGTCC
CTCAAGCCAGAAGATGCGGAGGTCTTCAAGGATCCTGCTGTTTTCGGGGAAAAATGA
>XM_016138843.2 PREDICTED: Rousettus aegyptiacus transient receptor potential cation channel subfamily V member 1 (TRPV1), transcript variant X3, mRNA
ATGGGTGAGACTGTCAACAAGATTGCTCAGGAGAGCAAGAACATCTGGAAGTTGCAGAGA
GCCATCACTATCCTGGACACAGAGAAGAGCTTCCTTAAGTGTATGAGGAAGGCCTTCCGC
TCAGGCAAACTATTGCAGGTGGGGTACACACCTGATGGCAAAGATGACTACAGGTGGTGT
TTCAGGGTGGATGAGGTGAACTGGACCACTTGGAACACCAATGTGGGCATCATCAATGAA
GATCCAGGCAACTGTGAAGGCATCAAGCGCACCCTGAGCTTCTCCCTACGGTCAGGCCGA
------------------------------------------------------------
---GTTTCAGCGAGAAACTGGAAGAACTTTGCCCTGGTTCCCCTCTTAAGAGATGCAAGT
ATGCGAGAAAGGCAGCCAGCCCAGCCTGAGGAAGTTCACCTGAAACACTTTGCAGGGTCC
CTCAAGCCAGAAGATGCTGAGGTCTTCAAGGATCCTGCTGCTTTAGGGGAGAAGTGA
>XM_011359816.1 PREDICTED: Pteropus vampyrus transient receptor potential cation channel subfamily V member 1 (TRPV1), transcript variant X2, mRNA
ATGGGTGAGACTGTCAACAAGATCGCTCAGGAGAGCAAGAACATCTGGAAGTTGCAGAGA
GCCATCACCATCCTGGACACGGAGAAGAGCTTCCTTAAGTGTATGAGGAAGGCCTTCCGC
TCAGGCAAACTATTGCAGGTGGGGTACACACCTGATGGCAAAGATGACTACAGATGGTGT
TTCAGGGTGGATGAAGTGAACTGGACCACTTGGAACACCAATGTGGGCATCATCAATGAA
GACCCAGGCAACTGTGAAGGCATCAAGCGCACCCTGAGCTTCTCTCTACGGTCAGGCCGA
------------------------------------------------------------
---GTTTCAGCGAGAAACTGGAAGAACTTTGCCCTGGTTCCCCTCTTAAGAGATGCAAGT
ATGCGAGAAAGGCAGCCAGCCCAGCCTGAGGAAGTTCACCTGAAGCACTTTGCAGGGTCC
CTCAAGCCAGAAGATGCTGAGGTCTTCAAGGATCCTGCTGCTTTAGGGGAGAAGTGA
