# Supplementary material for: Molecular evolution of TRPC4 regulatory sequences supports a role in mammalian thermoregulatory adaptation
Source: PeerJ. 2025 Jul 8;13:e19697. doi: 10.7717/peerj.19697 (PMC12248226; doi:10.7717/peerj.19697)
Supplement: Supplemental Information 1 — Required and optional parameters that are read by the codeml package of PAML. This file is for information only, an explicit value must be selected for Model and the dummy file names must be replaced with explicit paths to function. The sequence and guide tree files are in standard formats (FASTA and Newick, respectively). [file peerj-13-19697-s001.zip › input.files/untrimmed.alignments.with.original.accessions/marsupial.trpa1.fas]

>XM_007486979.2 PREDICTED: Monodelphis domestica transient receptor potential cation channel subfamily A member 1 (TRPA1), mRNA
CTGAAAAGGATTGCCATGCAGGTGAAACTTCATACCAGTTTAGAGAAAAAACTTCCATTT
TGGTTCCTTCATAAGGTGGACCAGGAAACAATCATTGTATATCCTAACAGGAGGAAGAAC
TTTGGATTAATGAATATATTCAATTTCTTCTTTTGTGCTCGATATACAAAACCAGAAATA
CAGAGTGCTGATACACCTTTAGAAGTGGAAGTTTTGAAGCAGAAATACAGGCTGAAGGAT
CTTGCTTTCCTTCTGGAAAAACAGCACGAGCTCATCAAGCTTATCATTCAGAAGATGGAG
ATCATCTCTGAGGCCGAGGATGAAGACAATAATTTTTCATTTCAACAAAGATTTAGGAAG
CAACAGTTAGAGAGAAATAGCAAGTGGCACAGTGTGCTAAAAGCAGTGAAAGCAAAAAAG
AAATTGTGTTTAATACCCCACAACTAG
>XM_031946268.1 PREDICTED: Sarcophilus harrisii transient receptor potential cation channel subfamily A member 1 (TRPA1), mRNA
TTGAAAAGGATTGCCATGCAGGTGAAACTTCATACCAATTTAGAGAAAAAACTGCCGTTT
TGGTTCCTAAATAAAGTGGACCACGAATCGATCATTGTGTATCCTAATAGAAGGAAGAAC
TTTGGATTCATGAACATGTTCCAGTACTGGTTTTGTGCTCGATATACAAAACCAGAAACA
CACTATGCTGATAACACTTTAGAAGTTGAAGTTTTGAAGCAGAAATACAGGCTGAAGGAT
CTTGGTGTTCTCCTGGACAAACAACATGAGCTCATCAAACTCATCATTCAGAAAATGGAG
ATTATCTCTGAGGCTGAGGATGAAGATAGCAGTTTTTCATATCAACAAAGATTTAGAAAC
CAACAGTTAGAGAAAAATAGCAAGTGGCACACTGTGCTAAAAGCAATGAAAGCAAAAACA
AATTGTCTTTAG
>XM_020971045.1 PREDICTED: Phascolarctos cinereus transient receptor potential cation channel subfamily A member 1 (TRPA1), mRNA
TTGAAAAGGATTGCCATGCAGGTGAAACTTCATACCAGTTTAGAGAAAAAATTACCGTAT
TGGTTCCTAAGTAAGGTGGACCAGGAATCGATCACTGTGTATCCTAACAGGAGGAGGCAC
TTTGGAATTATGAGTCTATTCCAGTATTGTTTTTGTACTCAGTATACAAAACCAGAAACA
CAGTATGCTGATAAGACTTTAGAAGTTGAAGTTTTGAAGCAGAAATACAGGCTGAAGGAT
CTTGCTTTGCTCCTGGAGAAACAGCATGAGCTCGTCAAGCTCATCATTCAGAAGATGGAG
ATCATCTCTGAGGCCGAGGATGAAGATAGCAGTTTTTCATTTCAACAAAGATTTAGAAAC
CAACAGTTACAGAAAAATAGCAAGTGGCACACTGTGCTAAAAGCAGTGAAAAGAAAAACA
ATTTGTGTTTAG
>XM_036744153.1 PREDICTED: Trichosurus vulpecula transient receptor potential cation channel subfamily A member 1 (TRPA1), mRNA
TTGAAAAGAATTGCCATGCAGGTGAAACTTCATACCAGTTTGGAGAAAAAACTGCCATAT
TGGTTCCTAAGTAAGGTGGACCAGGAATCTATCATTGTGTATCCTAACAGGAGGAGGCAC
TTTGGAATCATGAATCTATTCCAGTATTGTTTTTGTACTCGATATATAAAACCAGAAACA
CAGTACGCTGATAAGACTTTAGAAGTTGAAGTTTTGAAGCAGAAATACAGGCTGAAGGAT
CTTGCTATGCTCCTGGAGAAACAGCATGAGCTTGTGAAGCTCATCATTCAGAAGATGGAG
ATCATCTCTGAGGCCGAGGATGAAGACAGCAGTTTTTCATTTCAACACAGATTTAGAAGA
CAACAGTTAGAAAAAAATAGCAAGTGGCACAGTGTGCTAAAAGCAGTGAAAAGAAAAACA
ATTTGTCCTTAG
>XM_043994090.1 PREDICTED: Dromiciops gliroides transient receptor potential cation channel subfamily A member 1 (TRPA1), mRNA
CTGAAAAGGATTGCCATGCAGGTTAAACTTCATACAAGTTTAGAGAAAAAACTGCCATAT
TGGTTCCTAAGTAAAGTGGACCAGGAATCGATCACTGTGTATCCTAACAAGAGAAAGAAA
TATGGATTTATGAGTTTATTCCATTATTGTTTTTGTTCTCGATATACAAAACCAGAAACA
CAACATACTGATAAAACTTTAGAAGTTGAAGTTTTGAAGCAGAAATACAGATTGAAGGAT
CTTTCTATGCTCCTGGAGAAACAGCATGAGCTTGTTAAGCTCATCATTCAGAAGATGGAG
ATCATTTCTGAGGCTGAGGATGAAGACAGCAGTTTTTCATTTCAACAAAGATTTAGAAAC
AAACAGTTGGAGAAAAATAGCAAGTGGCACAGTGTGCTAAAAGCAGTAAAAGCAAAAAAA
CCTTGTGTTTAG
>XM_044657954.1 PREDICTED: Gracilinanus agilis transient receptor potential cation channel subfamily A member 1 (TRPA1), mRNA
CTGAAAAGGATTGCCATGCAGGTGAAACTTCATACCAGTCTAGAGAAAAAACTTCCATTT
TGGTTCCTTAATAAGGTGGACCAGGAAACGGTCATTGTATATCCTAACAGGAGGAAGAAC
TTTGGATTAATGAATATATTTCAATTCTACTTTTGTCCTCGATATACAAAGCCAGAAATA
CAGAGCGCTGATACCCCTTTAGAATTGGAACTTTTAAAGCAGAAATACAGGCTGAAGGAT
CTTGCTTTACTTCTGGAAAAACAGCATGAGCTCGTCAGACTTATCATTCAGAAGATGGAG
ATTATCTCTGAAGCAGAGGATGAAGACAATAATTTTTCATTTCAACAAAAATTTAGGAAA
CAACAATTAGAGAGAAATAGCAAATGGCACAGTGTGCTAAAAGCAGTGAAAGCAAAAAAG
AAATTATGTTTAATATCCCACAACTAG
>XM_051970052.1 PREDICTED: Antechinus flavipes transient receptor potential cation channel subfamily A member 1 (TRPA1), mRNA
TTGAAAAGGATTGCCATGCAGGTGAAACTTCATACCAGTTTAGAGAAAAAACTGCCATTT
TGGTTCCTGAGTAAAGTGGACCACGAATCGATCATTGTGTATCCTAATAGGAGGAAGAAC
TTTGGATTCATGAACATGTTCCAGTACTGGTTTTGTGGTCGATATACAAAACCAGAAACG
CACTATTCTGATAACACTTTAGAAGTTGAAGTTTTGAAGCAGAAATACAGGCTGAAGGAT
CTTGGTGTTCTCCTAAACAAGCAACATGAGCTCATCAAACTCATCATTCAGAAGATGGAG
ATTATATCTGAGGCTGAGGATGAAGATAGCAGTTTTTCATATCAACAAAGATTTAGAAAC
CAACAGTTAGAGAAAAATAGCAAGTGGCACACTGTACTAAAAGCAATGAAAGCAAAAACA
AATTGTCTTTAG
