# Supplementary material for: Molecular evolution of TRPC4 regulatory sequences supports a role in mammalian thermoregulatory adaptation
Source: PeerJ. 2025 Jul 8;13:e19697. doi: 10.7717/peerj.19697 (PMC12248226; doi:10.7717/peerj.19697)
Supplement: Supplemental Information 1 — Required and optional parameters that are read by the codeml package of PAML. This file is for information only, an explicit value must be selected for Model and the dummy file names must be replaced with explicit paths to function. The sequence and guide tree files are in standard formats (FASTA and Newick, respectively). [file peerj-13-19697-s001.zip › input.files/untrimmed.alignments.with.original.accessions/marsupial.trpc1.fas]

>XM_056807857.1 PREDICTED: Monodelphis domestica transient receptor potential cation channel subfamily C member 1 (TRPC1), transcript variant X5, mRNA
GAATGGAAATTTGCCCGTGCTAAGTTGTGGCTTAGCTACTTTGATGACAAATGTACACTA
CCTCCACCTTTCAATATCATTCCTTCTCCCAAAACCATTTGCTATCTACTAAGTAGTCTT
AGTAAGTGGGTTTGCTCTCATACATCAAAGGGCAAGGTCAAACGGCAAAACAGTTTAAAG
GAATGGAGAAACCTGAAACAAAAAAGAGATGAAAACTACCAAAAAGTGATGTGTTGCTTA
GTCCACCGTTATTTAACATCCATGAGACAGAAGATGCAAAGTACAGATCAAGCAACTGTA
GAAAATCTCAATGAACTTCGCCAAGATCTATCAAAATTCCGAAATGAAATAAGGGACTTA
CTTGGCTTTCGGACTTCTAAATATGCAATGTTTTACCCAAGAAATTAA
>XM_031957815.1 PREDICTED: Sarcophilus harrisii transient receptor potential cation channel subfamily C member 1 (TRPC1), transcript variant X2, mRNA
GAATGGAAATTTGCCCGTGCTAAGTTGTGGCTTAGCTACTTTGATGACAAATGTACACTA
CCTCCGCCTTTCAATATTATTCCTTCTCCCAAGACCATTTGCTATCTACTAAGTAGTCTC
AGTAAGTGGATTTGCTCTCATACATCAAAGGGCAAAGTCAAGCGGCAAAACAGTTTAAAG
GAATGGAGAAACCTGAAACAAAAAAGAGATGAAAACTACCAAAAAGTGATGTGTTGCTTA
GTCCACCGTTATTTAACTTCCATGAGACAGAAGATGCAAAGCACAGATCAAGCAACTGTA
GAAAATCTCAATGAATTACGCCAAGATCTATCAAAATTCCGAAATGAAATAAGGGACTTA
CTTGGCTTTCGGACTTCTAAATATGCTATGTTTTACCCAAGAAATTAA
>XM_020970982.1 PREDICTED: Phascolarctos cinereus transient receptor potential cation channel subfamily C member 1 (TRPC1), transcript variant X3, mRNA
GAGTGGAAATTTGCCCGTGCTAAGTTGTGGCTTAGCTACTTTGATGACAAGTGTACACTA
CCTCCACCTTTCAATATCATTCCTTCTCCCAAGACCATTTGCTATCTACTAAGTAGCCTC
AGTAAGTGGATTTGCTCTCATACATCAAAGGGCAAAGTCAAACGACAGAACAGCTTAAAG
GAATGGAGAAACCTGAAACAAAAGAGAGATGAAAACTACCAAAAAGTGATGTGTTGCTTA
GTCCACCGTTATTTAACTTCCATGAGACAGAAGATGCAAAGCACAGATCAGGCAACGGTA
GAAAATCTCAATGAACTACGCCAAGATCTATCAAAATTCCGAAATGAAATAAGGGACTTA
CTTGGCTTTCGGACTTCTAAATATGCTATGTTTTATCCAAGAAATTAA
>XM_027876007.1 PREDICTED: Vombatus ursinus transient receptor potential cation channel subfamily C member 1 (TRPC1), mRNA
GAGTGGAAATTTGCCCGTGCTAAGTTGTGGCTTAGCTACTTTGATGATAAATGTACACTA
CCTCCACCTTTCAATATCATTCCTTCTCCCAAGACCATCTGCTATCTACTAAGTAGCCTC
AGTAAGTGGATTTGCTCTCATACATCAAAGGGCAAGGTCAAACGACAAAACAGCTTAAAG
GAATGGAGAAACCTGAAACAAAAGAGAGATGAAAACTACCAAAAAGTGATGTGTTGCTTA
GTCCATCGTTATTTAACTTCCATGAGACAGAAGATGCAAAGCACAGATCAGGCAACTGTA
GAAAATCTCAATGAACTACGCCAAGATCTATCAAAATTCCGAAATGAAATAAGAGACTTA
CTTGGCTTTCGGACTTCTAAATATGCTATGTTTTACCCAAGAAATTAA
>XM_036754089.1 PREDICTED: Trichosurus vulpecula transient receptor potential cation channel subfamily C member 1 (TRPC1), transcript variant X3, mRNA
GAATGGAAATTTGCCCGTGCTAAGTTGTGGCTTAGCTACTTTGATGACAAATGTACACTA
CCTCCACCTTTCAATATCATTCCTTCTCCCAAGACCATTTGCTATCTACTAAGTAGCCTC
AGTAAGTGGATTTGCTCTCATACATCAAAGGGCAAGGTCAAAAGGCAAAACAGCTTAAAG
GAATGGAGAAACCTGAAACAAAAAAGAGATGAAAACTACCAAAAAGTGATGTGTTGCTTA
GTCCACCGTTATTTAACTTCCATGAGACAGAAGATGCAAAGCACAGATCAGGCAACTGTA
GAAAATCTCAATGAACTACGCCAAGATCTATCAAAATTCCGAAATGAAATAAGGGACTTA
CTTGGCTTTCGGACTTCTAAATATGCTATGTTTTACCCAAGAAATTAA
>XM_043997057.1 PREDICTED: Dromiciops gliroides transient receptor potential cation channel subfamily C member 1 (TRPC1), transcript variant X2, mRNA
GAATGGAAATTTGCCCGTGCTAAGTTGTGGCTTAGCTACTTTGATGACAAATGTACTCTA
CCTCCACCTTTCAATATTATTCCTTCTCCCAAGACCATTTGCTATCTACTAAGCAGCCTC
AGTAAGTGGATTTGCTCTCATACATCAAAGGGCAAGGTCAAACGGCAAAACAGCTTAAAG
GAATGGAGAAACCTGAAACAAAAAAGAGATGAAAACTACCAAAAAGTGATGTGTTGCTTA
GTCCATCGTTATTTAACCTCCATGAGACAGAAGATGCAAAGCACAGACCAGGCAACTGTA
GAAAATCTCAATGAACTACGCCAAGATCTCTCAAAATTCCGAAATGAAATAAGGGATTTA
CTTGGCTTTCGGACTTCTAAATATGCTATGTTTTACCCAAGAAATTAA
>XM_044670839.1 PREDICTED: Gracilinanus agilis transient receptor potential cation channel subfamily C member 1 (TRPC1), mRNA
GAATGGAAATTTGCCCGTGCTAAGTTGTGGCTTAGCTACTTTGATGACAAATGTACACTA
CCTCCACCTTTCAATATCATTCCTTCTCCCAAAACCATTTGCTATCTACTAAGTAGCCTT
AGTAAGTGGATTTGCTCTCATACATCAAAGGGCAAGGTCAAACGGCAAAACAGTTTAAAG
GAATGGAGAAACCTGAAACAAAAAAGAGATGAAAACTACCAAAAAGTGATGTGTTGCTTA
GTCCACCGTTACTTAACATCCATGAGACAGAAGATGCAAAGCACAGATCAAGCAACTGTA
GAAAATCTCAATGAACTTCGCCAAGATCTATCAAAATTCCGAAATGAAATAAGGGACTTA
CTTGGCTTTCGGACTTCTAAATATGCAATGTTTTACCCAAGAAATTAA
>XM_051983340.1 PREDICTED: Antechinus flavipes transient receptor potential cation channel subfamily C member 1 (TRPC1), transcript variant X4, mRNA
GAATGGAAATTTGCCCGCGCTAAGTTGTGGCTTAGCTACTTTGATGACAAATGTACACTA
CCTCCACCTTTCAATATTATTCCTTCTCCCAAGACCATTTGCTATCTACTAAGTAGTCTC
AGTAAGTGGATTTGCTCTCATACATCAAAGGGCAAAGTCAAACGGCAAAACAGTTTAAAG
GAATGGAGAAACCTGAAACAAAAAAGAGATGAAAACTACCAAAAAGTGATGTGTTGCTTA
GTCCACCGTTATTTAACTTCCATGAGACAGAAGATGCAAAGCACAGATCAAGCAACTGTA
GAAAATCTCAATGAATTACGCCAAGATCTATCAAAATTCCGAAATGAAATAAGGGACTTA
CTTGGCTTTCGGACTTCTAAATATGCTATGTTTTATCCAAGAAATTAA
