# Supplementary material for: Molecular evolution of TRPC4 regulatory sequences supports a role in mammalian thermoregulatory adaptation
Source: PeerJ. 2025 Jul 8;13:e19697. doi: 10.7717/peerj.19697 (PMC12248226; doi:10.7717/peerj.19697)
Supplement: Supplemental Information 1 — Required and optional parameters that are read by the codeml package of PAML. This file is for information only, an explicit value must be selected for Model and the dummy file names must be replaced with explicit paths to function. The sequence and guide tree files are in standard formats (FASTA and Newick, respectively). [file peerj-13-19697-s001.zip › input.files/untrimmed.alignments.with.original.accessions/marsupial.trpc3.fas]

>XM_056803502.1 PREDICTED: Monodelphis domestica transient receptor potential cation channel subfamily C member 3 (TRPC3), transcript variant X3, mRNA
GAATGGAAGTTTGCTCGATCAAAACTTTGGTTATCTTACTTTGATGATGGGAAAACCTTG
CCCCCACCCTTCAGCCTTGTGCCCAGTCCCAAGTCCTTTATTTATCTCATCATGCGGATT
GTTAATTTTTCCAAGTGCAGGAGGAGAAGACTGCAGAAGGATATAGAAATGGGAATGGGT
AACTCCAAGTCCAGGTTAAACCTCTTCACTCAGTCTAACTCCAGAGTTTTTGAATCACAC
AGTTTTAACAGCATTCTCAATCAGCCAACACGCTATCAGCAAATCATGAAAAGGCTCATC
AAACGGTATGTGCTGAAAGCCCAGGTAGACAAAGAGAACGATGAAGTCAATGAAGGTGAA
TTGAAAGAAATCAAACAGGACATTTCAAGCCTGCGCTATGAACTTTTGGAAGACAAGTCC
CAAGCAACAGAGGAGTTAGCGGTTCTAATCCATAAACTCACAGAGAAACTAAATCCCAGC
ATGCTGAGATGTGAATGA
>XM_031941315.1 PREDICTED: Sarcophilus harrisii transient receptor potential cation channel subfamily C member 3 (TRPC3), transcript variant X4, mRNA
GAATGGAAGTTCGCTCGCTCAAAACTTTGGTTATCGTACTTTGATGATGGAAAAACATTA
CCCCCACCCTTCAGTCTGGTACCCAGTCCCAAATCCTTTATTTATCTCATCATGCGGATT
GTTAATTTTTCCAAGTGCAGGAGGAGAAGACTGCAGAAGGATATAGAAATGGGAATGGGT
AACTCCAAATCCAGGTTAAACCTCTTCACTCAGTCTAACTCCAGAGTTTTTGAATCACAC
AGTTTTAACAGCATTCTCAATCAGCCAACACGCTATCAGCAAATAATGAAAAGGCTCATA
AAGCGTTATGTTCTGAAAGCCCAGGTAGACAAGGAGAATGATGAAGTCAATGAAGGTGAA
CTGAAAGAAATAAAACAAGACATTTCAAGTCTGCGCTATGAACTTTTGGAAGACAAGTCC
CAAGCAACTGAAGAGTTAGCAGTTCTGATCCATAAACTCACAGAGAAACTAAATCCCAGC
ATGCTGAGATGTGAATGA
>XM_021008353.1 PREDICTED: Phascolarctos cinereus transient receptor potential cation channel subfamily C member 3 (TRPC3), transcript variant X1, mRNA
GAATGGAAGTTTGCTCGCTCAAAACTTTGGTTATCTTACTTTGATGATGGGAAAACATTA
CCCCCACCCTTCAGTCTGGTGCCCAGTCCCAAGTCCTTCATTTATCTCATCATGCGGATT
GTTAATGTGTCCAAGTGCAGGAGGAGAAGACTGCAGAAGGATATCGAGATGGGAATGGGT
AACTCCAAATCCAGGTTAAACCTCTTCACTCAGTCTAACTCCAGAGTTTTTGAATCACAC
AGTTTTAACAGCATTCTCAATCAGCCAACACGTTATCAGCAAATAATGAAAAGGCTCATA
AAGCGTTATGTTCTGAAAGCCCAGGTAGACAAGGAGAATGATGAAGTCAATGAAGGTGAA
CTGAAAGAAATCAAACAAGACATTTCAAGCCTGCGCTATGAACTCTTGGAAGACAAGTCC
CAAGCGACCGAGGAGTTAGCAGTTCTGATCCATAAACTGACAGAGAAACTGAATCCCAAC
ATGCTGCGATGTGAATGA
>XM_027853770.1 PREDICTED: Vombatus ursinus transient receptor potential cation channel subfamily C member 3 (TRPC3), mRNA
GAATGGAAGTTTGCTCGCTCAAAACTTTGGTTATCTTACTTTGATGATGGGAAAACATTA
CCCCCGCCCTTCAGTCTGGTGCCCAGTCCCAAATCCTTCATTTATCTCGTCATGCGGATT
GTTAACATGTCCAAGTGCAGGAGGAGAAGACTGCAGAAGGATATCGAAATGGGAATGGGT
AACTCCAAGTCCAGGTTAAACCTCTTCACTCAGTCTAACTCCAGAGTTTTTGAATCACAC
AGTTTTAACAGCATTCTCAATCAGCCAACACGTTATCAGCAGATAATGAAAAGGCTCATA
AAGCGTTATGTTCTGAAAGCCCAAGTAGACAAGGAGAACGATGAGGTCAATGAAGGTGAG
CTGAAAGAAATCAAACAAGACATTTCAAGCCTGCGCTATGAACTCTTGGAAGACAAGTCC
CAAGCAACAGAGGAGTTAGCACTTCTGATCCATAAACTGACAGAGAAACTGAATCCTAAC
ATGCTGAGATGTGAATGA
>XM_036763997.1 PREDICTED: Trichosurus vulpecula transient receptor potential cation channel subfamily C member 3 (TRPC3), mRNA
GAATGGAAGTTTGCTCGCTCAAAACTTTGGTTATCTTACTTTGACGATGGGAAAACATTA
CCCCCACCCTTCAGTCTGGTGCCCAGCCCCAAATCCTTTATTTATCTCATCATGCGGATT
GTTAATTTTTCCAAGTGCAGGAGGAGAAGACTGCAGAAGGATATAGAGATGGGAATGGGT
AACTCCAAGTCCAGGTTAAACCTCTTCACTCAGTCTAACTCCAGAGTTTTTGAATCACAC
AGTTTTAACAGCATTCTCAGTCAGCCAACACGCTATCAGCAAATAATGAAAAGGCTCATA
AAACGTTACGTTCTGAAAGCCCAGGTAGACAAGGAGAATGATGAAGTCAATGAAGGTGAA
CTGAAAGAAATCAAACAAGACATTTCTAGCCTGCGTTATGAACTCTTGGAAGACAAGTCC
CAAGCAACAGAGGAGTTAGCAGTTCTGATCCACAAACTCACAGAGAAGCTAAATCCCAGC
ATGCTGAGATGTGAATGA
>XM_043972727.1 PREDICTED: Dromiciops gliroides transient receptor potential cation channel subfamily C member 3 (TRPC3), transcript variant X7, mRNA
GAGTGGAAGTTTGCTCGCTCAAAACTTTGGTTATCTTACTTTGATGATGGGAAAACATTA
CCCCCACCCTTCAGTCTGGTGCCCAGTCCCAAATCCTTTATTTATCTCATCATGCGGATT
GTCAATTTTTCCAAGTGCAAGAGGAGAAGACTACAGAAGGATATAGAAATGGGAATGGGT
AACTCCAAGTCCAGGTTAAACCTCTTCACTCAGTCTAACTCCAGAGTTTTTGAATCACAC
AGTTTTAACAGCATTCTCAATCAGCCAACACGCTATCAGCAAATAATGAAAAGACTCATA
AAGCGTTATGTTCTGAAAGCCCAGGTAGACAAGGAGAATGATGAAGTCAATGAAGGTGAA
CTGAAGGAAATAAAGCAAGACATTTCAAGCCTGCGCTATGAACTCTTGGAAGACAAGTCC
CAAGCGACAGAGGAGTTAGCGGTTCTGATCCACAAACTCACAGAGAAGCTAAACCCCAGC
ATGCTGAGATGTGAATGA
>XM_044680435.1 PREDICTED: Gracilinanus agilis transient receptor potential cation channel subfamily C member 3 (TRPC3), transcript variant X1, mRNA
GAATGGAAGTTTGCTCGATCAAAACTTTGGTTATCTTACTTTGATGATGGGAAAACCTTG
CCCCCGCCCTTCAGCCTCGTGCCCAGTCCCAAATCCTTTATTTATCTCATCATGCGGCTT
GTTAATTTTTCCAAGTGCAGGAGGAGAAGACTACAGAAGGATATAGAAATGGGAATGGGT
AACTCCAAGTCCAGGTTAAACCTCTTCACTCAGTCTAACTCCAGAGTTTTTGAATCACAC
AGTTTTAACAGCATTCTCAATCAGCCAACACGCTATCAGCAAATCATGAAAAGGCTCATC
AAACGGTATGTGCTGAAAGCCCAGGTAGACAAAGAGAACGATGAAGTCAATGAAGGTGAA
CTGAAAGAAATCAAACAGGACATTTCAAGCCTGCGCTATGAACTTTTGGAAGATAAGTCC
CAAGCAACAGAGGAGTTGGCGGTTCTAATCCATAAACTCACAGAGAAACTAAATCCCAGC
ATGCTGAGATGTGAATGA
>XM_051964157.1 PREDICTED: Antechinus flavipes transient receptor potential cation channel subfamily C member 3 (TRPC3), mRNA
GAATGGAAGTTCGCTCGCTCAAAACTTTGGTTATCTTACTTTGATGATGGAAAAACATTA
CCCCCACCCTTCAGTCTGGTGCCCAGTCCCAAATCCTTTATTTATCTCATCATGCGGATT
GTTAATTTTTCCAAGTGCAGGAGGAGAAGACTGCAGAAGGATATAGAAATGGGAATGGGT
AACTCCAAATCCAGGTTAAACCTCTTCACTCAGTCTAACTCCAGAGTTTTTGAATCACAC
AGTTTTAACAGCATTCTCAATCAGCCAACACGCTATCAGCAAATAATGAAAAGGCTCATA
AAGCGTTATGTTCTGAAAGCCCAGGTAGACAAGGAGAATGATGAAGTCAATGAAGGTGAA
CTGAAAGAAATAAAACAAGACATTTCAAGTCTGCGCTATGAACTTTTGGAAGACAAGTCC
CAAGCAACAGAAGAGTTAGCAGTTCTGATCCATAAACTCACAGAGAAACTAAATCCCAGC
ATGCTGAGGTGTGAATGA
