# Supplementary material for: Molecular evolution of TRPC4 regulatory sequences supports a role in mammalian thermoregulatory adaptation
Source: PeerJ. 2025 Jul 8;13:e19697. doi: 10.7717/peerj.19697 (PMC12248226; doi:10.7717/peerj.19697)
Supplement: Supplemental Information 1 — Required and optional parameters that are read by the codeml package of PAML. This file is for information only, an explicit value must be selected for Model and the dummy file names must be replaced with explicit paths to function. The sequence and guide tree files are in standard formats (FASTA and Newick, respectively). [file peerj-13-19697-s001.zip › input.files/untrimmed.alignments.with.original.accessions/marsupial.trpc4.fas]

>XM_001368047.5 PREDICTED: Monodelphis domestica transient receptor potential cation channel subfamily C member 4 (TRPC4), mRNA
GAATGGAAATTTGCACGGACAAAACTATGGATGAGTTATTTTGAAGAAGGAGGTACTCTG
CCTACTCCCTTCAATGTCATCCCAAGCCCCAAGTCTCTCTGGTATCTTCTCAAATGGATC
TGGACACACCTATGCAAGAAAAAGATTAGAAGGAAACCAGAAAGTTTTGGAACAATAGGG
AGGCGGGCAGCTGATAATTTAAGAAGACACCATCAGTACCAGGAAGTTATGAGGAACTTG
GTGAAGAGATATGTTGCAGCAATGATTAGAGATGCTAAAACTGAAGAAGGTCTGACAGAG
GAAAATTTTAAGGAGCTAAAGCAAGATATTTCAAGCTTTCGTTTTGAAGTCCTGGGATTG
CTGAAAGGAAGCAAGCTTGCCTCTTTACGATCTTCAAAAATCATGAAGGAGCCTCCATTG
GAGGCTGAGGAGAAGAGTGACAGTGAAGGGAGCGACAAGACAAAGAAAAAGAATTTCAGC
CTCTTTGATATCACTAGCATGATTCATCCAAGGTCAGCAGCCATTGCTTCAGAAAGACAT
AACGTGAGCAATGGTGCTGCCCTCATGGTTCATGAAACCCCCAAAGAGAAGCAGAAGAAA
GTGAACTTTGTGGCAGATGTCAAACACTTTGGGCTGTTTCATAAACGCTCGAAACCACAC
TCTGCAGAGGCAAGCGCCAACCAGATCTTCTCGGTTTCAGAGGAAGTTTCCCGACAACAG
GCTGATGAAGAATTTGGAAAACATTTTCAACTGGAAGCAAGAGGACTGGCCACCAAAGGT
GAACGGAGTGTTGCAGGACTCAGTGAACCATGTGTGTTATCAGACACAAAAAGAAGGAAC
AGAGAGACTTTGAATTTACCTTTTGGGGAGAGCCTTTGTCCCTTGGAATCAGAGAAGTTG
GTGGTAGAGGACACTGTGCCCATAATACCAAAGGACATGCATGCTAAGGAAGAGGCCAGT
GCTAAAGACTGTGAATTAAAAATCACAGAGACAGTGATACACGAAGACTATGTAACAACA
AGATTGTGA
>XM_031961977.1 PREDICTED: Sarcophilus harrisii transient receptor potential cation channel subfamily C member 4 (TRPC4), mRNA
GAATGGAAATTTGCTCGGACAAAATTATGGATGAGTTATTTTGAAGAAGGGGGTACCCTG
CCTACTCCCTTCAATGTCATCCCGAGTCCCAAGTCTCTCTGGTACCTTCTTAAATGGATT
TGGACACATCTGTGCAAGAAAAAAATGAGACGAAAACCAGAAAGTTTTGGAACAATAGGG
AGGCGGACAGCTGATAATTTAAGAAGACATCATCAGTACCAGGAAGTTATGAGGAACTTG
GTGAAGAGATATGTTGCAGCAATGATTAGAGATGCAAAAACTGAAGAAGGCCTTACAGAA
GAAAACTTTAAGGAACTAAAACAAGACATTTCTAGCTTCCGTTTTGAAGTCCTAGGATTG
CTGAAAGGAAGCAAGCTTGCTTCTTTACAATCCTCAAAAATTATGAAAGAGCCTCCATTA
GAAACTGAGGAGAAGAGTGACAGTGAAGGGAGCGACAAGACAAAGAAAAAGAATTTCAGC
CTCTTTGACATAACTAGTATGATTCATCCAAGGTCAGCAGCTATTGCTTCAGAAAGACAT
AATGTAAGCAATGGTGCTGCCCTGATGGTTCACGAAACCCCCAAAGAGAAGCAGAAGAAA
GTGAACTTTGTGACTGATGTCAAACACTTTGGGCTGTTCCATAAGCGCTCCAAACCACAC
TCTGCTGAAGCAAACACCAACCAGATCTTCTCTGTGTCAGAGGAAGTTTCACGCCAACAG
GCTGATGAAGACCTTGGGAAACATTTTCAACTGGAAGCAAGAGGAATGGCTACCAAAGGT
GAACGGAGCATCCCAGGCCTCAATGAACAGTGTATGTTAGATACAAAAAGAAGAAACAAA
GAGACTTTGAATTTACACTTCAGTGAGAGCCTTTGCACCTTGGAATCAGAGAAGTTGATG
GTAGAGGACACTGTACCCATAATACCAAAAGACCTGCATGACAAGGAAGAGGTCAGTGCT
AAAGACTGTGATCTAAAAACCACAGAGACAGTGATACATGAAGACTATGTAACAACAAGA
TTGTGA
>XM_020970010.1 PREDICTED: Phascolarctos cinereus transient receptor potential cation channel subfamily C member 4 (TRPC4), mRNA
GAATGGAAATTTGCACGGACAAAGTTATGGATGAGTTATTTTGAAGAAGGAGGTACTCTG
CCCACTCCCTTCAATGTCATCCCAAGCCCCAAGTCTCTTTGGTATCTTCTCAAGTGGATT
TGGACACACCTATGCAAGAAAAAGATGAGGCGAAAACCAGAAAGTTTTGGAACAATAGGG
AGGCGGACAGCTGATAATTTAAGAAGACATCATCAGTACCAGGAAGTTATGAGGAACTTG
GTGAAGAGATATGTTGCAGCAATGATTAGAGATGCTAAAACCGAAGAAGGCCTTACTGAG
GAAAACTTTAAGGAGCTAAAACAAGACATTTCCAGCTTCCGTTTTGAAGTCCTAGGATTG
CTGAAAGGAAGCAAGCTTGCTTCTTTACGATCTTCAAAAATTATAAAGGAGCCTCCACTG
GAGACTGAGGAGAAGAGTGACAGTGAAGGGAGTGACAAGACAAAGAAAAAGAATTTCAGC
CTCTTTGATATAACCAGCATGATTCATCCAAGGTCGGCAGCCATCGCTTCAGAGAGACAT
AACGTGAGCAATGGTGCTGCCCTGATGGTTCATGAAACCCCCAGAGAGAAGCAGAAGAAA
GTGAACTTTGTGACCGATGTCAAACACNTTGGGCTGTTTCATAAGCGCTCGAAACCACAC
TCTGCTGAAGCAAACACCAACCAGATCTTCTCGGTTTCAGAGGAAGTTTCACGTCAACAG
GTAGATGAAGAACTTGGGAAACATTTTCAACTGGAAGCAAGAGGACTGGCCAGCAAAGGT
GAATGGAGCATCCCAGGCCTCAGTGAACAGTGTGGGTTAGCAGACACAAAAAGAAGGAAC
AGAGAGACCTTGAATTTACACTTCAGCGAGAGCCTTTGCACCTTGGAATCAGAGAAGTTG
GTAGTAGAGGACACTGTGCCCATAATACCAAAGGACATGCCTGCCAGGGAAGAGGCCAGT
GCTAAAGACTATGAGCTAAGCATCACAGAGACAGTGGTACATGAAGACTATGTAACAACA
AGATTGTGA
>XM_036745192.1 PREDICTED: Trichosurus vulpecula transient receptor potential cation channel subfamily C member 4 (TRPC4), transcript variant X2, mRNA
GAATGGAAATTTGCACGGACCAAGTTATGGATGAGTTATTTTGAAGAAGGAGGTACTCTG
CCTACTCCCTTCAATGTCATCCCAAGCCCCAAATCTCTCTGGTATCTTCTCAAATGGATT
TGGACGCACCTGTGCAAGAAAAACATGAGACGAAAACCAGAAAGTTTTGGAACAATAGGG
GTAAGAATACAGAATAGACGGACAGCTGATAATTTGAGAAGACATCATCAGTACCAGGAA
GTCATGAGGAACTTGGTGAAGAGATATGTTGCAGCGATGATTAGAGATGCTAAAACTGAA
GAAGGCCTTACTGAGGAAAACTTTAAGGAGCTAAAACAAGACATTTCCAGCTTCCGTTTT
GAAGTCCTAGGATTGCTGAAAGGAAGCAAGCTTGCTTCTTTACGATCTTCAAAAATTATA
AAGGAGCCTCCATTGGAGACTGAGGAGAGGAGTGACAGTGAAGGGAGTGACAAGACAAAG
AAAAAGAATTTCAGCCTCTTTGATATAACCAGCATGATTCATCCAAGGTCAGCAGCCATC
GCTTCAGAAAGACACAGCGTGAGCAATGGCACTGCCCTGATGGTTCATGAAACCCCCAGA
GAGAAGCAGAAGAAAGTGAATTTTGTATCCGACGTCAAACACTTTGGGCTGTTTCATAAG
CGTTCCAAACCACACTCTGCTGAGGCAAACGCCAACCAGATCTTCTCGGTTTCAGAGGAA
GTTTCACGTCAACAGGCAGATGAAGAACTTGGGAAACATTTTCAACTGGAAGCAAGAGGA
CTGGCCAGCAAAGGTGAACAGAGCATCCCAGGCCTCAGTGAGCAGTGTGTGTTAGCAGAC
ACGAAAAGAAGGAACAGAGAGACTTTGAATTTACATTTCAGTGACAGCCTTTGCACCTTG
GAATCAGAGAAGTTAGTGGTAGAGGACACTGTGCCCATAATACCAAAGGAGATGCATGCC
AAGGAAGAGGCCAGTGCTAAAGACTGTGAGTTAAAAATCACAGAGACAGTGATACACGAA
GACTATGTAACAACGAGATTGTGA
>XM_043998714.1 PREDICTED: Dromiciops gliroides transient receptor potential cation channel subfamily C member 4 (TRPC4), transcript variant X2, mRNA
GAATGGAAATTTGCACGGACAAAGTTATGGATGAGTTATTTTGAAGAAGGGGGTACTCTG
CCTACTCCCTTCAATGTCATTCCAAGCCCCAAATCTCTCTGGTACCTTCTCAAATGGATT
TGGACACACCTGTGCAAGAAGAAGATTAGACGAAAACCAGAAAGTTTTGGAACAATAGGG
GTAAGAATACAGAATAGGAGGGCAGCTGATAATTTAAGAAGACATCATCAGTACCAGGAA
GTTATGAGGAACTTGGTGAAGAGATATGTTGCAGCCATGATTAGAGATGCTAAAACTGAA
GAAGGCCTTACAGAGGAAAACTTTAAGGAGCTCAAACAAGACATTTCTAGCTTCCGTTTT
GAAGTCCTAGGATTGCTGAAAGGAAGCAAGCTTGCTTCTATACGATCTTCAAAAATTATG
AAGGAGCCTCCACTGGAGACCGATGAGAAAAGTGACAGTGAAGGGAGTGACAAGACAAAG
AAAAAGAATTTCAGCCTCTTTGATATAACTAGCATGATTCATCCACGGTCAGCAGCTATT
GCTTCAGAAAGACATAATGTGAGTAATGGTGCCGCCCTGATGGTTCATGAAATCCCCAAA
GAAAAGCAGAAGAAAGTGAACTTTGTGACAGATGTCAAACACTTTGGGCTCTTTCATAAG
CGCTCCAAACCACACTCTGCTGAGGCAAACACCAACCAGATCTTCTCGGTTTCAGAGGAA
GTTTCACGTCAACAGGCTGATGAAGACCTTGGGAAACATTTTCAACTGGAAGCGAGAGGA
CTGGCCATCAAAGGTGAACAGAGCATCCTGGGTCTCAGTGAACAGTGCATGTTAGCAGAC
ACAAAAAGAAGGAACAGAGAGACTTTGAATTTAGACTTTGATGAGAGCCTTTGCACCTTG
GAATCAGAGAAGTTGGTGGTAGAAGACACTGTTCCTATAATACCAAAGGACATGCATGCC
AAGGAAGAGGCCAGTGCTAAAGACTGTGAGTTAAAAATCACAGAAACAGTGATACATGAA
GACTATGTAACAACAAGATTGTGA
>XM_044666071.1 PREDICTED: Gracilinanus agilis transient receptor potential cation channel subfamily C member 4 (TRPC4), transcript variant X2, mRNA
GAATGGAAATTTGCACGGACAAAGCTATGGATGAGTTATTTTGAAGAAGGAGGTACTCTG
CCTACTCCCTTCAATGTCATCCCAAGCCCCAAGTCTCTCTGGTATCTTCTCAAATGGATC
TGGACACACCTGTGCAAAAAAAAGATTAGAAGGAAACCAGAAAGTTTTGGAACAATAGGG
GTAAGAATACAGAATAGGCGGGCAGCTGATAATTTAAGAAGACACCATCAGTACCAGGAA
GTTATGAGGAACTTGGTGAAGAGATACGTTGCGGCAATGATTAGAGATGCTAAAACTGAA
GAAGGCCTTACAGAGGAAAATTTTAAGGAGCTAAAACAAGATATTTCAAGCTTTCGTTTT
GAAGTCCTGGGATTGCTGAAAGGAAGCAAGCTTGCTTCTTTACGATCTTCAAAAATCATG
AAGGAGCCTCCATTGGAGGCAGAGGAGAAGAGTGACAGTGAAGGGAGTGACAAGACAAAG
AAAAAGAATTTCAGCCTCTTTGATATCACTAGCATGATTCATCCAAGGTCAGCAGCTATT
GCTTCAGAAAGACATAACGTGAGCAACGGTGCTGCCCTCATGGTTCATGAAACTCCCAAA
GAGAAGCAGAAGAAAGTGAACTTTGTGGCAGACGTCAAACACTTTGGGCTGTTTCATAAA
CGCTCAAAACCACACTCTGCAGAGGCAAACACCAACCAGATCTTCTCGGTTTCAGAGGAA
GTTTCCCGTCAACAGGCTGATGAAGAATTTGGAAAACATTTTCAACTGGAAGCAAGAGGA
CTGGCCACCAAAGGTGAACGGAGCATCGCAGGACTCAGTGAACAGTGTGTGTTATCAGAT
ACAAAAAGAAGGAATAGAGAAACTTTGAATTTACCTTTTGGGGAGAGCCTTTGTCCCTTG
GAATCAGAGAAGTTGGTGATAGAGGACACTGTGCCCATAATACCAAAGGACATGCATGCT
AAGGAAGAGGCCAGTGCTAAAGACTGTGAATTAAAAATCACAGAGACAGTGATACACGAA
GACTATGTCACAACAAGATTGTGA
>XM_051987405.1 PREDICTED: Antechinus flavipes transient receptor potential cation channel subfamily C member 4 (TRPC4), mRNA
GAATGGAAATTTGCTCGGACAAAATTATGGATGAGTTATTTTGAAGAAGGGGGTACTCTG
CCTACTCCCTTCAATGTCATCCCGAGTCCCAAGTCTCTCTGGTACCTTCTTAAGTGGATT
TGGACACATCTGTGCAAGAAAAAAATGAGACGAAAACCAGAAAGTTTTGGAACAATAGGG
AGGCGGACAGCTGATAATTTAAGAAGACATCATCAGTACCAGGAAGTTATGAGAAACTTG
GTGAAGAGATATGTTGCAGCAATGATTAGAGATGCAAAAACTGAAGAAGGCCTTACAGAG
GAAAATTTTAAGGAACTAAAACAAGACATTTCTAGCTTCCGTTTTGAAGTCCTAGGATTG
CTGAAAGGAAGCAAGCTTGCTTCTTTACGATCTTCAAAAATTATGAAGGAGCCTCCATTA
GAAACTGAGGAGAAGAGTGACAGTGAAGGGAGTGACAAGACAAAGAAAAAGAATTTCAGT
CTCTTTGACATAACTAGTATGATTCATCCAAGGTCAGCAGCTATTGCTTCAGAAAGACAT
AATGTGAGCAATGGTGCTGCCCTGATGGTTCACGAAACCCCCAAAGAGAAGCAGAAGAAA
GTGAACTTTGTGACTGATGTCAAACACTTTGGGCTGTTCCATAAGCGCTCCAAACCACAC
TCTGCTGAAGCAAACACCAACCAGATCTTCTCCGTGTCAGAGGAAGTTTCACGCCAACAG
GCTGATGAAGACCTTGGGAAACATTTTCAACTGGAAGCAAGAGGACTGGCTACCAAAGGT
GAACGGAGCATTCCAGGCCTCAATGAACAGTGTATGTTACCAGATACAAAAAGAAGAAAC
AAAGAGACTTTGAATTTACACTTCAGTGAGAGCCTTTGCACCTTGGAGTCAGAGAAGTTG
ATGGTAGACGACACTGTACCCATAATACCAAAAGACCTGCATGACAAGGAAGAGGCCAGT
GCTAAAGACTGTGATCTAAAAGTCACGGAGACAGTGATACATGAAGACTATGTAACAACA
AGATTGTGA
