# Supplementary material for: Molecular evolution of TRPC4 regulatory sequences supports a role in mammalian thermoregulatory adaptation
Source: PeerJ. 2025 Jul 8;13:e19697. doi: 10.7717/peerj.19697 (PMC12248226; doi:10.7717/peerj.19697)
Supplement: Supplemental Information 1 — Required and optional parameters that are read by the codeml package of PAML. This file is for information only, an explicit value must be selected for Model and the dummy file names must be replaced with explicit paths to function. The sequence and guide tree files are in standard formats (FASTA and Newick, respectively). [file peerj-13-19697-s001.zip › input.files/untrimmed.alignments.with.original.accessions/marsupial.trpc5.fas]

>XM_003774925.2 PREDICTED: Sarcophilus harrisii transient receptor potential cation channel subfamily C member 5 (TRPC5), mRNA
GAGTGGAAATTTGCCCGAACCAAGCTCTGGATGAGTTACTTTGATGAAGGGGCCACCTTA
CCACCTCCCTTCAATATCATCCCAAGCCCCAAGTCCTTCTGCTACCTGGGCCAGTGGTTC
CACAGGCACTTTTACGCCAACAGGGGCTCGGCAAATAATGGAAGGAAGCATGGCAACCTG
AAAATGTTCACTGAACGCCATGCTGACAGCTTGATTCAAAATCAGAATTACCAGGAAGTG
ATACGGAATTTGGTGAAGAGATACGTCGCAGCCATGATCAGAAGCTCCAAAACAAATGAT
GGACTGACAGAAGAAAACTTTAAGGAGCTAAAGCAGGACATCTCCAGCTTTCGTTACGAG
GTGCTCGACCTCTTGGGTAATCGCAAACCCCAACGAAGGAGCTTTTCCACGAGCAGCACC
GAAATCTCCCAGAAGGATGATGCTAACGACGGTAGTGGGGGGGAAAAGGCCAAATCCAAA
AGCGTCTCTTTCAACCTAACTGGCAAAAAAAGGGACCACGGCTCCTCGGCCCCAGCCAAG
TCGGCGTCCAAGACAAGTAGCGGGGGTGCGACTGCTGCCCCCACTCCTCAGGTTAAGCCA
AAAACTGGTGGGTCAAGTAAGCACTCCTTTATGAGCAACCCACTTCAGAAACTATCAAGC
TCCAAGAAAGAGTCTTTCAAGAGACTGGGTCTCTTGTTCTCCAAGATGAACGGGCATCTG
GCCGAGCCCAGCGCGGAGCCGATGTACACGATTTCTGACGGAATCGTTCAGCCCCGCTAC
ACGTGGCAAGACAGCAGATATTCCCATATGGATCCAGAGAGGGGAGAAGCTAGCTGTTCG
AGAAGCGAGAGTAACCTGTCAGAGGCGGACTTTGGTGGGGGTGCGTGTGCCCCCAGCACC
AGCACAAGGGCCTCTGGGCAGAGCAGCGAATGCCCTCTCGCATCCTCCAGTTCTCTCCAC
TGTGCATCCAGCATCTGCACATCCAACTCCAAACTGATCGACTCCACCGAGGATGTGTTC
GACTCGTGGGGGGAGGCTTGTGACTTGCTTATGAACCGATGGAAGGATGGACAGGAAGAA
CATGTTACAACGCGACTCTGA
>XM_020979833.1 PREDICTED: Phascolarctos cinereus transient receptor potential cation channel subfamily C member 5 (TRPC5), mRNA
GAGTGGAAATTTGCCCGGACCAAACTCTGGATGAGTTACTTTGATGAAGGGGCCACCTTA
CCACCTCCCTTCAACATCATCCCAAGCCCCAAGTCCTTCTGCTACCTCGGCCAATGGTTC
CTCAGGCATTTTTATGCCAACCGGGGCTCGGCGGAAAATGGAAGGAAGCATGGGAACCTG
AAGATGTTCACTGAACGCCATGCTGACAGCCTGATTCAAAATCAGAATTACCAGGAAGTG
ATTCGGAATTTGGTGAAAAGATACGTTGCAGCCATGATCAGAAGTTCCAAAACAAATGAT
GGACTAACAGAAGAAAACTTTAAGGAGTTAAAGCAGGACATCTCCAGCTTTCGTTATGAG
GTGCTTGACCTCTTGGGCAATCGCAAACCCCAGCGGAGGAGCTTTTCCACAAGCAGCACT
GAAATCTCCCAGAAGGATGATGCCAATGATGGTAGTGGGGGGGAGAAGGCCAAATCCAAG
AGTGTCTCTTTCAACCTCACTGGCAAAAAAAGGGACTATGGCATGTCAGCCCCAATCAAG
ACTACATCCAAGACAAGCAGTGGGGGTGCAGCTGCTGCCCCCACCCCTCAAGTGAGGCCG
AAAACCAGTGGGCCCAGTAAGCACTCCTTTATGAGCAACCCACTCCAGAAACTGTCGAGC
ACAAAGAAAGAGTCTTTCAAGAGACTGGGTCTCTTGTTCTCCAAGATGAATGGGCATCTG
GCTGAGCCTAGCGCAGAGCCAATGTACACGATTTCAGATGGAATCATTCAGCCCCGCTAC
ACATGGCAAGACAGCAGATATTCCCAGATGGATCCAGAGCAGGGAGAGGCTAGCTGTTCG
AAAAGTGAGAGCAACCTCTCAGAGGCGGACTTTGGGGGGGGGGCGTGTGCCCCCAGCACT
AGTGCAAGGGCCTCTGGGCAGAGCAGTGAATGCCCTCTTGCACCCTCCAGTTCTCTCCAC
TGTTCTTCTAGCATCTGCACATCCAATTCCAAACTGCTTGACTCCACAGAGGATGTGTCT
GACTCGTGGGGGGAGGCTTGTGACTTGCTTACGAATCGATGGAAGGATGGACAGGAAGAA
CACGTTACAACTCGGCTCTGA
>XM_027835528.1 PREDICTED: Vombatus ursinus transient receptor potential cation channel subfamily C member 5 (TRPC5), mRNA
GAGTGGAAATTTGCCCGAACCAAGCTCTGGATGAGTTATTTTGATGAAGGAGCCACCTTG
CCACCTCCCTTCAACATCATCCCAAGCCCCAAGTCCTTCTGCTACCTCGGCCAATGGTTC
CACAGGCATTTTTACGCCAACCGGGGCTCGGCGGAAAATGGAAAGAAGCATGGGAACCTG
AAGATGTTCACTGAACGCCATTCTGACAGCCTGATTCAAAATCAGAATTACCAGGGAGTG
ATTCGGAATTTGGTGAAAAGATATGTTGCGGCCATGATCAGAAGTTCCAAAACAAATGAT
GGACTAACGGAAGAAAACTTTAAGGAGTTAAAGCAGGACATCTCCAGCTTCCGGTATGAG
GTGCTTGACCTCTTGGGCAATCGCAAACCCCAGCGGAGGAGCTTTTCCACAAGCAGCACT
GAAATCTCCCAGAAGGATGATGCCAATGATGGCAGTGGGGGGGAGAAGGCCAAATCTAAG
AGTGTCTCTTTCAACCTCACTGGCAAAAAAAGGGACTATGGCACGTCAGCCCCAATCAAG
ACTACATCCAAGACAAGTAGTGGGGGTGCAGCTGCTGCCCCCACCCCTCAAGTGAGGCCG
AAAACCAGCGGGCCCAGTAAGCACTCCTTTATGAGCAACCCATTCCAGAAACTGTCAAGT
TCCAAGAAAGAGTCTTTCAAGAGACTGGGTCTCTTGTTCTCCAAGATGAATGGGCATCTG
GCTGAGCCCAGCGCGGAGCCAATGTATACGATTTCAGATGGAATCATTCAGACCCGCTAT
ACGTGGCAAGACAGCAGATATTCCCAGATGGATCCAGAGAGGGGAGAGGCTAGCTGTTCA
AAAAGTGAGAGCAACCTCTCAGAGGCGGATTTTGGTGGGGGGGCGTGTGCCCCCAGCACT
AGTGCAAGGGCCTCTGGGCAGAGCAGTGAATGCCCTCTTGCGTCCTCCAGTTCTCTCCAC
TGTTCTTCTAGCATCTGCACATCCAATTCCAAACTGCTTGACTCCACAGAGGATGTGTTT
GACTCGTGGGGGGAGGCTTGTGACTTGCTTATGAATCGATGGAAGGATGGACAGGAAGAG
CATGTCACAACTCGGCTCTGA
>XM_043974288.1 PREDICTED: Dromiciops gliroides transient receptor potential cation channel subfamily C member 5 (TRPC5), transcript variant X1, mRNA
GAGTGGAAATTTGCCCGGACCAAGCTCTGGATGAGTTACTTTGATGAAGGGGCCACCTTA
CCACCTCCTTTCAACATCATCCCAAGCCCCAAGTCCTTCTGCTACCTCGGTCAATGGTTC
CACAGGCATTTTTATGCCAACCGGGGCTCAGCGGATAACGGAAGGAAGCATGGGAACCTA
AAAATGTTCACTGAACGCCACGCTGACAGCCTGATTCAAAATCAGAACTACCAGTTCCAG
GAAGTGATACGGAATTTGGTGAAAAGATACGTGGCGGCCATGATCCGAAGCTCCAAAACA
AACGAGGGACTCACAGAAGAAAACTTTAAGGAGTTAAAACAGGACATCTCCAGCTTTCGT
TACGAGGTGCTTGACCTCTTGGGCAATCGCAAACCCCAAAGAAGGAGCTTCTCCACGAGC
AGCACTGAAATCTCCCAGAAGGATGATGCGAATGATGGTAGTGGGGGGGAGAAGGCCAAA
GCCAAGAGTGTCTCTTTCAACCTAACTGGCAAAAAAAGGGACTACGGCATGGCGGCTCCA
ATCAAGACTGGGTCCAAGACGAGTAGTGGTGGTGCGACCGCTGCCTCCACTCCGCAAGTT
AAGCCCAAGACCAGTGGGTCAAGTAAGCACTCCTTTATGAGCAATCCACTACAGAAACTG
TCGAGCTCCAAGAAAGAGTCTTTCAAGAGACTGGGTCTCTTGTTCTCCAAGATGAACGGG
CACCTGGCCGAGCCCAGTGGCGAGCCGATGTACACCATTTCAGATGGAATCATTCAGCCG
CACTACACGTGGCAAGACAGCAGATATTCCCAGAGGGATCCAGAGAGGGGAGAGGCTAGC
TGTTCAAAGAGTGAGAGCAACCTCTCAGAGGCGGACTTTGGTGGGGGTGCATGTGCCCCC
AGCACCAGTGCACGGGCCTCTGGGCAGAGCAGTGAATGCCCTCTCGCATCTTCCAGTTCT
CTCCACTGTGCTTCGAGGATCTGCACCTCCAACTCCAAACTGATCGACTCCACCGAGGAT
GTGTTTGACTCGTGGGGGGAGGCTTGTGACTTGCTTATGAACAGATGGAAGGATGGACAG
GAAGAACATGTCACAACCCGGCTCTGA
>XM_044682613.1 PREDICTED: Gracilinanus agilis transient receptor potential cation channel subfamily C member 5 (TRPC5), mRNA
GAGTGGAAATTTGCCCGGACCAAGCTCTGGATGAGTTACTTTGATGAAGGGGCCACCTTA
CCGCCTCCCTTCAACATCATCCCGAGCCCCAAGTCCTTCTGGTACCTCGGCCATTGGTTC
CACAGGCATATTTACCCCAAGCGGGATTCGGCAGATGGACGGAAGCATGGGAACCTGAAA
ATGTTCACTGAACGCCATGCTGACAGCCTGATTCAAAATCAGAATTACCAGGAAGTGATC
CGGAATTTGGTCAAAAGATACGTTGCGGCCATGATCAGAAGCTCCAAAACAAATGAGGGG
CTAACAGAAGAAAACTTTAAGGAATTAAAGCAGGACATCTCCAGCTTTCGTTATGAGGTT
CTTGACCTGTTGGGCAATCGCAAACCTCAACGGAGGAGCTTTTCCACGAGCAGCACTGAA
ATCTCCCAGAAGGATGATGCTAATGATGGTAGTGGTGGGGAAAAGGCCAAATCCAAGAGT
GTCTCTTTCAATCTAACTGGCAAGAAAAAAGACTGCAACGTGTCAACCCTGATCAAGACC
GTGTCCAAGATGGATGTTGGTGGTGCAACTGCCGCCCCGACTACTCCTCAAGTTAAGCCG
AAAACCAGTGGGTCAACTAAGCACTCCTTCATGAGCAATCCACTGCAGAAACTGTCAAGC
TCCAAGAAAGAGTCTTTCAAGAGACTGGGTCTCTTGTTCTCCAAGATGAATGGGCATCTG
GCCGAGCCCAGCGCCGAGCCGATGTACACGATCTCGGACGGAATCATTCAGCCTCACTAC
ATGTGGCAAGACATCAGATATTCCCATATGGATCCAGAGAGGGGAGAGGCTAGTTGCTCA
AAAAGCGAGAGCAACCTCGCAGAGGCGGACTTTGGTGGGGGCGCATGTGCCCCCAGCCCA
AGTGCGAGGGCTGCTGGGCAGAGTGGTGAATGCCCTCTTGCAGCCTCCAGTTCTCTCCAC
TGTGCTTCTAGCATCTGCACATCCAACTCCAAACTGATTGACTCCACAGAGGATGTGTTT
GACTCGTGGGGGGAGGCTTGCGATTTGCTTATGAACCAATGGAAGGATGGACAGGAAGAG
CATGTTACAACTCGGCTTTGA
>XM_051968152.1 PREDICTED: Antechinus flavipes transient receptor potential cation channel subfamily C member 5 (TRPC5), mRNA
GAGTGGAAATTTGCCCGAACCAAGCTCTGGATGAGTTACTTTGATGAAGGGGCCACCTTA
CCACCTCCCTTCAATATCATCCCAAGCCCCAAGTCCTTCTGCTACCTGGGCCAGTGGTTC
CACAGGCACTTTTACGCCAACAGGGGCTCGGCAAATAACGGAAGGAAGCATGGCAACCTG
AAAATGTTCACTGAACGCCATGCTGACAGCTTGATTCAAAATCAGAATTACCAGGAAGTG
ATACGGAATTTGGTGAAAAGATACGTCGCAGCCATGATCAGAAGCTCCAAAACAAATGAT
GGACTGACAGAAGAAAACTTTAAGGAGCTAAAGCAGGACATCTCCAGCTTTCGTTACGAG
GTGCTTGACCTCTTGGGCAATCGCAAACCCCAACGAAGGAGCTTTTCCACGAGCAGCACT
GAAATCTCCCAGAAGGATGATGCTAATGACGGTAGTGGGGGGGAGAAGGCCAAATCCAAA
AGCGTCTCTTTCAACCTAACTGGCAAAAAAAGGGACCACAGCACCTCGGCCCCAGCCAAG
TCGGCGTCCAAGACGAGTAGCGGGGGTGCGACTGCTGCCCCCACTCCTCAGGTTAAGCCA
AAAACTGGTGGGTCAAGTAAGCACTCCTTTATGAGCAACCCACTTCAGAAACTATCAAGC
TCCAAGAAAGAGTCTTTCAAGAGACTGGGTCTCTTGTTCTCCAAGATGAACGGGCATCTG
GCCGAGCCCAGCGCGGAGCCCATGTACACGATTTCTGACGGAATCGTTCAGCCCCGCTAC
ACGTGGCAAGACAGCAGATATTCCCATATGGATCCAGAGAGGGGAGAAGCTAGCTGTTCG
AGAAGCGAGAGTAACCTGTCAGAGGCGGACTTTGGTGGGGGTGCATGTGCCCCCAGCACC
AGCGCAAGGGCCTCTGGGCAGAGCAGCGAATGCCCTCTCGCATCCTCCAGTTCTCTCCAC
TGTGCATCCAGCATCTGCACATCCAACTCCAAACTGATCGACTCCACGGAGGATGTGTTC
GACTCGTGGGGGGAGGCTTGTGACTTGCTTATGAACCGATGGAAGGATGGACAGGAAGAA
CATGTTACAACGCGACTCTGA
>XM_056809806.1 PREDICTED: Monodelphis domestica transient receptor potential cation channel subfamily C member 5 (TRPC5), mRNA
GAGTGGAAATTTGCCCGGACCAAGCTCTGGATGAGTTACTTTGATGAAGGGGCCACCTTA
CCACCTCCCTTCAACATCATCCCGAGCCCCAAGTCCTTCTGGTACCTCGGCCATTGGTTC
CACAGGCATATTTACCCCAAGCGGGATTCGGCGGATGGACGGAAGCATGGGAACCTGAAA
ACGTTCACTGAACGCCATGCTGATAGCCTGATTCAAAATCAGAATTACCAGGAAGTGATC
CGGAATTTGGTCAAAAGATACGTTGCAGCCATGATCAGAAGCTCCAAAACAAATGAGGGG
CTAACAGAAGAAAACTTTAAGGAATTAAAGCAGGACATCTCCAGCTTTCGTTATGAGGTT
CTTGACCTCTTGGGCAATCGCAAACCTCAACGGAGGAGCTTTTCCACAAGTAGCACTGAA
ATCTCCCAGAAGGATGATGCTAATGATGGTAGTGGTGGGGAAAAGGCCAAATCCAAGAGT
GTCTCTTTCAATCTAACTGGCAAGAAAAAGGACTGCAACGTGTCAACCCTGATCAAAACC
ATGTCCAAGATGAATGTTGGTGGTGCAACTGCCGCCCCCACTACTCCTCAAGTTAAGCCG
AAAACCAGTGGGTCAACTAAGCACTCCTTTATGAGCAATCCAATACAGAAACTGTCAAGT
TCCAAGAAAGAGTCTTTCAAGAGACTGGGTCTCTTGTTCTCCAAGATGAATGGGCATCTG
GCTGAGCCCAGTGCTGAGCCGATGTACACTATCTCAGATGGAATCATTCAGCCTCACTAC
ATGTGGCAAGATATCAGATATTCCCATATGGATCCAGAGAGGGGAGAGGCTAGTTGCTCA
AAAAGTGAGAGCAACCTCGCAGAAGCGGACTTTGGTGGGGGTGCATGTGCCCCCAGCCCA
AGTGCAAGGGCTGCTGGACAGAGTGGTGAATGCCCTCTTGCAGCCTCCAGTTCTCTCCAC
TGTGCTTCTAGCATCTGCACATCCAACTCCAAACTGATTGACTCCACAGAGGATGTGTTT
GACTCATGGGGGGAGGCTTGTGATTTGCTTATGAACCAATGGAAGGATGGACAGGAAGAG
CATGTTACAACTCGACTTTGA
