# Supplementary material for: Molecular evolution of TRPC4 regulatory sequences supports a role in mammalian thermoregulatory adaptation
Source: PeerJ. 2025 Jul 8;13:e19697. doi: 10.7717/peerj.19697 (PMC12248226; doi:10.7717/peerj.19697)
Supplement: Supplemental Information 1 — Required and optional parameters that are read by the codeml package of PAML. This file is for information only, an explicit value must be selected for Model and the dummy file names must be replaced with explicit paths to function. The sequence and guide tree files are in standard formats (FASTA and Newick, respectively). [file peerj-13-19697-s001.zip › input.files/untrimmed.alignments.with.original.accessions/marsupial.trpc6.fas]

>XM_016433881.2 PREDICTED: Monodelphis domestica transient receptor potential cation channel subfamily C member 6 (TRPC6), mRNA
GAGTGGAAGTTTGCAAGGGCTAAACTTTGGTTTTCCTACTTTGAAGAGGGACGAACACTC
CCTGTTCCCTTCAACCTGGTGCCAAGTCCAAAATCCCTGTTCTATCTTTTACTCAAACTC
AAAAAATGGATTTCTGAGCTGTTTTGGGGTCATAAAAAAGGGTTTGAGGAAGATGCAGAG
ATGAACAAGCTTGGTCACAGTAAGCAGTCAAGCATAAGGAGCTCAGAAGATTTGCATCTG
AACAGTTTCAGTAATCCTCCCAGACAATACCAGAAAATAATGAAGCGACTCATCAAAAGA
TATGTACTGAAAGCTCAGATTGATAAGGAGAGCGATGAAGTCAACGAAGGTGAATTGAAA
GAAATAAAACAGGACATTTCAAGTCTCCGCTATGAACTTCTTGAGGAGAAATCCCAGAAC
ACAGAAGACCTAGCAGAACTCATTAGAAAACTTGGGGAGAAATTGTCAATTGAACCAAAT
CAAGAAGGAAGCAATAGATAA
>XM_031961051.1 PREDICTED: Sarcophilus harrisii transient receptor potential cation channel subfamily C member 6 (TRPC6), transcript variant X2, mRNA
GAATGGAAGTTTGCAAGGGCTAAACTTTGGTTTTCCTACTTTGAAGAGGGACGAACACTA
CCTGTTCCCTTCAACCTGGTGCCAAGTCCAAAGTCCCTGTTCTATCTCTTACTCAGACTT
AAAAAATGGATTTCTGAGCTGTTTTGGGGTCATAAAAAAGGGTTTGAGGAAGATGCAGAG
ATGAACAAGCTTGGTCACAGTAAGCAATCAAGCATAAGAAGCTCAGAAGATTTGCACCTA
AATAGTTTTAATAATCCTCCCAGACAATATCAGAAAATAATGAAGCGGCTCATCAAAAGA
TATGTTCTGAAAGCTCAAATAGATAAAGAAAGTGATGAAGTCAATGAAGGTGAACTGAAG
GAAATAAAACAGGACATCTCAAGTCTCCGCTATGAACTTCTTGAGGAAAAATCCCAGAAT
ACAGAAGATCTAGCAGAACTTATTAGAAAACTTGGGGAGAAATTATCAATTGAACCAAAT
CAAGAAGGAAGCAATAGATAA
>XM_020996178.1 PREDICTED: Phascolarctos cinereus transient receptor potential cation channel subfamily C member 6 (TRPC6), transcript variant X2, mRNA
GAGTGGAAGTTTGCAAGGGCTAAACTTTGGTTTTCTTACTTTGAAGAGGGACAAACACTT
CCTGTTCCCTTCAACTTGGTGCCAAGTCCAAAGTCTCTGTTCTATCTCTTACTCAAACTT
AAAAGATGGATTTCTGAGCTCTTTTGGGGTCATAAAAAAGGGTTTGAGGAAGATGCAGAG
ATGAACAAGCTTGGTCACAGCAAGCAATCAAGCATAAGGAGCTCAGAAGATCTGCATCTA
AACAGTCTCAATAACCCTCCCAGACAATACCAGAAAATAATGAAGCGGCTCATCAAAAGA
TACGTACTGAAAGCGCAGATAGATAAGGAGAGTGATGAAGTCAATGAAGGTGAACTGAAG
GAAATAAAACAGGACATCTCAAGTCTCCGCTACGAACTTCTTGAGGAAAAATCCCAGAAC
ACAGAAGATCTAGCAGAACTTATTAGAAAACTTGGGGAGAAATTGTCAATTGAACCAAAT
CAAGAAGTTAGCAATAGATAA
>XM_027849550.1 PREDICTED: Vombatus ursinus transient receptor potential cation channel subfamily C member 6 (TRPC6), mRNA
GAGTGGAAGTTTGCAAGGGCTAAACTTTGGTTTTCTTACTTTGAAGAGGGACGAACACTT
CCTGTTCCCTTCAACTTGGTGCCAAGTCCAAAGTCCCTGTTCTATCTCTTACTCAAACTT
AAAAGATGGATTTCTGAGCTCTTTTGGGGTCATAAAAAAGGGTTTGAGGAAGATGCAGAG
ATGAACAAGCTTGGTCACAGTAAGCAGTCAAGCATAAGGAGCTCAGAAGATTTGCATCTA
AACAGTTTCAATAATCCTCCCAGACAATACCAGAAAATAATGAAGCGGCTCATCAAAAGA
TATGTACTGAAAGCACAGATAGATAAGGAGAGTGATGAAGTCAATGAAGGTGAATTGAAG
GAAATAAAACAGGACATCTCAAGTCTCCGCTATGAACTTCTTGAGGAAAAATCCCAGAAC
ACAGAAGATCTAGCAGAACTTATTAGAAAACTTGGGGAGAAATTGTCAATTGAACCAAAT
CAAGAAGGAAGCAATAGATAA
>XM_036745152.1 PREDICTED: Trichosurus vulpecula transient receptor potential cation channel subfamily C member 6 (TRPC6), mRNA
GAGTGGAAGTTTGCAAGGGCCAAACTTTGGTTTTCTTACTTTGAAGAGGGACGAACTCTT
CCTGTTCCCTTCAACCTGGTGCCAAGTCCAAAGTCCCTGCTCTATCTCTTACTCAAACTT
AAAAAATGGATTTCTGAGCTTTTTTGGGGTCATAAAAAAGGGTTTGAGGAAGATGCGGAG
ATGAACAAGCTAGGTCACAGTAAGCAATCAAGCATAAGGAGCTCAGAAGATTTGCATCTA
AACAATTTCAATAATCCTCCCAGACAATACCAGAAAATAATGAAGCGTCTCATCAAAAGA
TATGTACTGAAAGCCCAGATAGATAAGGAGAGTGATGAAGTCAATGAAGGTGAACTGAAG
GAAATAAAACAGGACATCTCAAGTCTCCGCTATGAACTTCTTGAGGAGAAATCCCAGAAC
ACAGAAGATCTAGCAGAACTTATTAGAAAACTTGGGGAGAAATTGTCAATTGAACCAAAT
CAAGAAGGAAGCAATAGATAA
>XM_043995656.1 PREDICTED: Dromiciops gliroides transient receptor potential cation channel subfamily C member 6 (TRPC6), transcript variant X2, mRNA
GAGTGGAAGTTTGCAAGGGCTAAACTTTGGTTTTCCTACTTTGAAGAGGGACGGACACTC
CCTGTTCCCTTCAACCTGGTGCCAAGTCCAAAGTCCCTGTTCTATCTCTTACTCAAACTT
AAAAAATGGATTTCTGAGCTGTTTTGGGGTCATAAAAATGGGTTTGAGGAAGATGCAGAG
ATGAACAAGCTTGGTCACAGTAAGCAATCAAGCATAAGGAGCTCAGAAGATTTGCATCTA
AACAGTTTCAATAATCCTCCCAGACAATACCAGAAAATAATGAAGCGGCTCATCAAAAGA
TATGTACTGAAAGCCCAGATAGATAAGGAGAGTGATGAAGTCAATGAAGGTGAACTGAAG
GAAATAAAACAGGACATATCAAGTCTCCGCTATGAACTTCTTGAGGAAAAATCCCAGAAC
ACAGAAGATCTAGCAGAACTTATTAGAAAACTTGGGGAGAAACTGTCAATTGAATCAAAT
CAAGAAGGAAGCAATAGATAA
>XM_044666247.1 PREDICTED: Gracilinanus agilis transient receptor potential cation channel subfamily C member 6 (TRPC6), mRNA
GAATGGAAGTTTGCAAGGGCTAAACTTTGGTTTTCCTACTTTGAAGAGGGACGAACACTC
CCTGTTCCCTTCAACTTGGTGCCAAGTCCAAAATCCCTGTTCTATCTTTTACTCAAACTT
AAAAAATGGATTTCTGAGCTGTTTTGGGGTCATAAAAAAGGGTTTGAGGAAGATGCAGAG
ATGAACAAGCTTGGTCACAGTAAGCAGTCAAGCATACGGAGCTCAGAAGATTTGCATCTA
AACAGTTTCAGTAATCCTACCAGACAATACCAGAAAATAATGAAGCGACTCATCAAAAGA
TATGTACTGAAAGCCCAGATAGATAAAGAGAGTGATGAAGTCAATGAAGGTGAATTGAAA
GAAATAAAACAGGACATTTCAAGTCTCCGCTATGAACTTCTTGAAGAGAAATCCCAGAAC
ACAGAAGACCTAGCAGAACTCATTAGAAAACTTGGGGAGAAATTATCAATTGAACCAAAT
CAAGAAGGAAGCAATAGATAA
>XM_051986853.1 PREDICTED: Antechinus flavipes transient receptor potential cation channel subfamily C member 6 (TRPC6), mRNA
GAATGGAAGTTTGCAAGGGCTAAACTTTGGTTTTCCTACTTTGAAGAGGGACGAACACTT
CCTGTTCCCTTCAACCTGGTACCAAGTCCAAAGTCCCTGTTCTATCTCTTACTCAAACTT
AAAAAATGGATTTCTCAGCTGTTTTGGGGTCATAAAAAAGGGTTTGAGGAAGATGCAGAG
ATGAACAAGCTTGGTCACAGTAAGCAATCAAGCATAAGGAGCTCAGAAGATTTGCACCTA
AATAGTTTTAATAATCCTCCCAGACAATATCAGAAAATAATGAAGCGGCTCATCAAAAGA
TATGTTCTGAAAGCTCAAATAGATAAAGAAAGTGATGAAGTCAATGAAGGTGAACTGAAG
GAAATAAAACAGGACATCTCAAGTCTCCGCTATGAACTTCTTGAGGAAAAATCCCAGAAT
ACAGAAGATCTAGCAGAACTTATTAGAAAACTTGGGGAGAAATTATCAATTGAACCAAAT
CAAGAAGAAAGCAATAGATAA
