# Supplementary material for: Molecular evolution of TRPC4 regulatory sequences supports a role in mammalian thermoregulatory adaptation
Source: PeerJ. 2025 Jul 8;13:e19697. doi: 10.7717/peerj.19697 (PMC12248226; doi:10.7717/peerj.19697)
Supplement: Supplemental Information 1 — Required and optional parameters that are read by the codeml package of PAML. This file is for information only, an explicit value must be selected for Model and the dummy file names must be replaced with explicit paths to function. The sequence and guide tree files are in standard formats (FASTA and Newick, respectively). [file peerj-13-19697-s001.zip › input.files/untrimmed.alignments.with.original.accessions/marsupial.trpc7.fas]

>XM_016428186.2 PREDICTED: Monodelphis domestica transient receptor potential cation channel subfamily C member 7 (TRPC7), mRNA
GAATGGAAGTTTGCTCGAGCTAAGCTTTGGTTATCTTATTTTGATGAAGGTCGGACTCTA
CCTGCTCCTTTTAACCTAGTGCCAAGTCCTAAATCATTTTATTATCTCATAATGAGAATC
AAAATGTGCCTCATAAAACTCTGCAAATCCAAGGCCAAAAGTTGTGAAAATGACCTTGAG
ATGGGCATGCTGAATTCTAAGTTGAGGAAATCTCGTTACCAGACCAGCATGGGGAATGCT
GACAATCTTACTGTGAAGAACACATTCAGTAAACCCACAAGATATCAGAAAATCATGAAA
CGTCTTATAAAAAGATATGTCCTGAAGGCCCAGGTGGATAGAGAGAATGATGAAGTCAAT
GAAGGAGAACTGAAAGAAATCAAGCAAGACATCTCTAGTCTCCGATATGAACTTCTTGAA
GAAAAGTCACAAGCAACAGGAGAACTGGCTGGACTGATACAGCAGCTCAGTGACAAGTTT
GGTAAGAACTTAAACAAGGATCATCTGATGATGAACAAAGGCAAGGATGACTAG
>XM_031953012.1 PREDICTED: Sarcophilus harrisii transient receptor potential cation channel subfamily C member 7 (TRPC7), transcript variant X1, mRNA
GAGTGGAAGTTTGCCCGAGCTAAGCTTTGGTTATCTTATTTTGATGAAGGTCGGACTCTA
CCTGCTCCTTTTAACCTAGTGCCAAGTCCTAAATCATTTTATTATCTCATAATGAGAATC
AAAATGTGCCTCATAAAACTCTGCAAATCCAAGGCCAAAAGCTGTGAAAATGACCTTGAA
ATGGGCATGCTGAATTCTAAGCTAAGGACCAGTATGGGTAATCCTGACAATCTTACTATG
AAGAACACCTTCAGTAAGCCCACAAGATATCAGAAAATCATGAAGCGTCTCATAAAAAGA
TATGTCCTGAAGGCCCAAGTGGACAGAGAAAATGATGAAGTCAATGAAGGAGAACTAAAG
GAAATCAAGCAAGATATCTCCAGCCTCCGATATGAGCTTCTTGAAGAAAAATCACAAACA
ACAGGAGAGTTGGCTGGCTTGATTCAGCAGCTCAGTGACAAGTTTGGCAAAAACTTAAAC
AAAGATCATCTGAAGATGAATAAAGGCAAGGATAACTAG
>XM_020991106.1 PREDICTED: Phascolarctos cinereus transient receptor potential cation channel subfamily C member 7 (TRPC7), transcript variant X1, mRNA
GAATGGAAGTTTGCCCGAGCAAAGCTTTGGTTGTCTTATTTTGATGAAGGTCGGACTCTA
CCTGCTCCTTTTAACCTAGTGCCAAGTCCTAAATCATTTTATTATCTCATAATGAGAATC
AAAATGTGCCTCATAAAACTCTGCAAATCCAAGGCCAAGAGCTGTGAAAATGACCTTGAG
ATGGGCATGCTGAATTCTAAACTGAGGAAATCTCGCTACCAAAGCAGCATGGGGAATCCT
GATAATCTTACTGTGAAGAACACATTCAGTAAGCCCACAAGATATCAGAAAATCATGAAG
CGTCTTATAAAAAGATACGTCCTGAAGGCCCAGGTGGATAGAGAAAATGATGAAGTCAAT
GAAGGAGAACTAAAGGAAATCAAGCAAGACATCTCCAGCCTCCGATATGAGCTTCTTGAA
GAAAAGTCACAAGCAACGGGAGAGCTGGCTGGCTTGATACAGCAGCTCAGCGACAAGTTT
GGGAAGAATTTAAACAAAGATCATCTAATGATGAACAAAGGCAAGCATGACTAG
>XM_027849142.1 PREDICTED: Vombatus ursinus transient receptor potential cation channel subfamily C member 7 (TRPC7), mRNA
GAATGGAAGTTTGCCCGAGCTAAGCTTTGGTTATCTTATTTTGATGAAGGTCGGACTCTA
CCTGCTCCTTTTAACCTAGTGCCAAGTCCTAAATCATTTTACTATCTCATAATGAGAATC
AAAATGTGCCTCATAAAACTCTGCAAATCCAAGGCCAAAAGCTGTGAAAATGACCTTGAG
ATGGGCATGCTGAATTCTAAGCTGAGGAAATCTCGCTACCAAACCAACATGGGGAATCCT
GATAATCTTACTGTGAAGAACACATTCAGTAAGCCCACAAGATATCAGAAAATCATGAAG
CGTCTTATAAAAAGATACGTCCTGAAGGCCCAGGTGGATAGAGAAAATGATGAAGTCAAT
GAAGGAGAACTAAAGGAAATCAAGCAAGACATCTCCAGCCTCCGATATGAGCTTCTTGAA
GAAAAGTCACAAGCAACGGGAGAGCTGGCTGGCTTGATACAGCAGCTCAGTGACAAGTTT
GGGAAGAATTTAAACAGAGATCATCTGATGATGAACAAAGGCAAGGATGACTAG
>XM_036749698.1 PREDICTED: Trichosurus vulpecula transient receptor potential cation channel subfamily C member 7 (TRPC7), mRNA
GAGTGGAAGTTTGCCCGAGCTAAGCTTTGGTTATCTTATTTTGATGAAGGTCGGACTCTA
CCTGCTCCTTTTAACCTAGTGCCAAGTCCTAAATCATTTTATTATCTCATAATGAGAATC
AAAATGTGCCTCATAAAACTCTGCAAATCAAAGGCCAAAAGCTGTGAAAATGACCTTGAG
ATGGGCATGCTGAATTCTAAGCTGAGGAAAACTCGTTACCAGACCAGCATGGGAAATCCT
GACAATCTTACTGTGAAGAACACATTCAGTAAGCCCACAAGATATCAGAAAATCATGAAG
CGTCTTATAAAAAGATACGTCCTGAAGGCCCAGGTGGATAGAGAAAATGATGAAGTCAAT
GAAGGAGAACTTAAGGAAATCAAGCAAGACATCTCCAGCCTCCGATATGAGCTTCTTGAA
GAAAAGTCACAAGCAACAGGAGAGCTGGCTGGCTTGATACAGCAGCTCAGTGACAAGTTT
GGTAAGAACTTAAACAGAGATCATCTGATGATGAACAAAGGCAAGGATGACTAG
>XM_043980053.1 PREDICTED: Dromiciops gliroides transient receptor potential cation channel subfamily C member 7 (TRPC7), mRNA
GAGTGGAAATTTGCCCGAGCTAAGCTTTGGTTATCTTATTTTGATGAAGGTCGGACTCTA
CCTGCTCCTTTTAACCTAGTGCCAAGTCCTAAATCATTTTATTATCTCATAATGAGAATC
AAAATGTGCCTCATAAAACTCTGCAAATCCAAGGCCAAAAGCTGTGAAAATGACCTTGAG
ATGGGCATGCTGAACTCTAAGCTGAGGAAATCTCGCTACCAGACCAGCATGGGGAATTCT
GACAACCTTACTGTGAAGAACACATTCAGTAAACCCACAAGATATCAGAAAATCATGAAG
CGTCTTATAAAAAGATATGTCCTGAAGGCCCAGGTGGATAGAGAGAATGATGAAGTCAAT
GAAGGAGAACTAAAGGAAATCAAGCAAGACATCTCCAGCCTCCGATATGAGCTTCTTGAA
GAGAAGTCACAAGCAACAGGAGAGCTGGCTGGCCTCATACAGCAGCTCAGTGACAAGTTT
GGTAAAAACTTAAACAAGGATCATCTGATGGTGAACAAAGGCAAGGATGACTAG
>XM_044659937.1 PREDICTED: Gracilinanus agilis transient receptor potential cation channel subfamily C member 7 (TRPC7), mRNA
GAGTGGAAGTTTGCCCGAGCTAAGCTTTGGTTATCTTATTTTGATGAAGGTCGGACTCTA
CCTGCTCCTTTTAACCTAGTGCCAAGTCCTAAATCATTTTATTATTTCATAATGAGAATC
AAAATGTGCCTCATAAAACTCTGCAAATCAAAGGCCAAAAGCTGTGAAAATGACCTTGAG
ATGGGCATGCTGAATTCTAAGTTGAGGAAATCTCGCTACCAGAGCAGCATGGGGAATGCT
GACAATCTTACTGTGAAGAACACATTCAGTAAACCCACAAGATATCAGAAAATCATGAAA
CGTCTTATAAAAAGATATGTCCTGAAGGCTCAGGTGGATAGAGAGAATGATGAAGTCAAT
GAAGGAGAACTTAAGGAAATCAAGCAAGACATCTCCAGTCTCCGATATGAACTTCTTGAA
GAAAAGTCACAAGCAACAGGAGAACTGGCTGGGCTGATACAGCAACTCAGTGACAAGTTT
GGTAAGAACTTAAAAAAGGATCATCCGATGATGAACAAAGGCAAGGATGACTAG
>XM_051973682.1 PREDICTED: Antechinus flavipes transient receptor potential cation channel subfamily C member 7 (TRPC7), mRNA
GAGTGGAAGTTTGCCCGAGCTAAGCTTTGGTTATCTTATTTTGATGAAGGTCGGACTCTA
CCTGCTCCTTTTAACCTAGTGCCAAGTCCTAAATCATTTTATTATCTCATAATGAGAATC
AAAATGTGCCTCATAAAACTCTGCAAATCCAAGGCCAAAAGCTGTGAAAATGACCTTGAA
ATGGGCATGCTGAATTCTAAGCTGAGGAAATCTCGCTACCAGATCAGTATGGGGAATCCT
GACAATCTTACTATGAAGAGCACCTTCAGTAAGCCCACAAGATATCAGAAAATCATGAAG
CGTCTCATAAAAAGATATGTCCTGAAGGCCCAAGTGGACAGAGAAAATGATGAAGTCAAT
GAAGGAGAACTAAAGGAAATCAAGCAAGATATCTCCAGTCTCCGATATGAGCTTCTTGAA
GAAAAATCACAAACAACAGGAGAGTTGGCTGGCTTGATTCAGCAACTCAGTGACAAGTTT
GGCAAAAACTTAAACAAAGATCATCTGAAGATAAATGAAGGCAAGGATAACTAG
