# Supplementary material for: Molecular evolution of TRPC4 regulatory sequences supports a role in mammalian thermoregulatory adaptation
Source: PeerJ. 2025 Jul 8;13:e19697. doi: 10.7717/peerj.19697 (PMC12248226; doi:10.7717/peerj.19697)
Supplement: Supplemental Information 1 — Required and optional parameters that are read by the codeml package of PAML. This file is for information only, an explicit value must be selected for Model and the dummy file names must be replaced with explicit paths to function. The sequence and guide tree files are in standard formats (FASTA and Newick, respectively). [file peerj-13-19697-s001.zip › input.files/untrimmed.alignments.with.original.accessions/marsupial.trpm2.fas]

>XM_056814475.1 PREDICTED: Monodelphis domestica transient receptor potential cation channel subfamily M member 2 (TRPM2), transcript variant X7, mRNA
GACCAGATCTGGAAGTTCCAGAGGCACGATCTGATTGAGGAGTACCATGGGCGGCCACCA
GCGCCCCCCCCCTTTATCCTCTTCAACCACCTGCAGCTCTTTGTCAAAAGGGTCATCTTG
GGCAAGCCCGCCAAGAGGCACAAGCAGCTCAAAAAGAAGTTGGAGAAGAATGAGGAAGCC
ACCCTGCTGTCTTGGGAGATCTACCTGAAGGAGAACTACCTGCAGAGTCAGCAGTACCAG
CTAAAGCAAAGGACAGACCAGAAGATTGAGGACATGGGCAACAAGATTGACATCATGATG
GACCTGCTGGACTTGGATCACCTCAAGAGGATGGGCTTTGTAGAGCAGAGGCTGGCGTAC
CTGGAAGAGCAGATGTTCCAGTCCACCAAGGCCTTGACCTGGATCATCCGGGCGCTGAGG
GACAACGGCTTCGGCTCCGAGGACGATGTGCCCGTCTTGGTCTCCCGGAAGATGTCGGAT
GGGAAGGAATACGAGTCAGGAGACAAGCATGAAGACACCGAGGACTTGTACCACGTGAAT
GCGCGCCACCTGCTGTACCCCAACTCCACTGTCATGCGTTTCCCTGTGCCCAATGAGAAG
GTGCCCTGGGAGCAGGAATTCCATATCTATGATCCTCCCTTTTACACGGCCGAGAGAAAG
GAGAAGGCCACCTCGGACCCGGTGGGAAATTCTCTGGAGTCTCTGTCCAGGATCAATTAC
AATGCCATGGATGGGCTGATCAACAGACAAAGTTTCCACGGACCGTACATGGTCCAGGAC
GGGCTCTCCCTGAACCCCATGGGACGCACGGGACTGCGAGGGAGGGGGAGCCTCTGCTGC
TTTGGACCGAATCACGCCCTGCACCCTGTTATTACACGCTGGCGGCGGAATCAAGATGGG
GCCATTTGCAGAAAAAGCATAAAGAAGATGCTGGAGATCTTGGTCGTCAAGCATGCGCTT
TCAGAACACTGGGCTTTGCCAGGGGGATCTCTGGAGCCTGGCGAGATGCTGCCCCGCAAG
CTGAAGAGGATCCTGAGCCAAGAATTCTGGCAGTACTTTGAGGCCCTGCTGAAGCAGGGT
GCCGAGGTCTACAAGGGCTACGTGGACGACCCGAGGAACACAGATAACGCCTGGATAGAG
ACCATCGCCATCAGCGTTCACTTCAAGGACCAGAACGACCTGGAGCTGAAGCGGCTGAAC
TCCCATCTCCAAGTGTGCGACCCGGAGGTGTCCATCCGATGGCAGGTGGTAGACAAGCGA
ATCCCGCTCTACGCCAATCACAAGGAGATCCTGCAGAAGGCCTCGGCCCTGTTCGGCGCC
TATTACTGA
>XM_031968343.1 PREDICTED: Sarcophilus harrisii transient receptor potential cation channel subfamily M member 2 (TRPM2), transcript variant X3, mRNA
GACCAGATCTGGAAGTTCCAGCGGCACGACCTGATTGAGGAGTATCACGGGCGGCCCCCT
GCGCCTCCCCCCTTCATCCTCTTCAATCACCTGCAGCTCTTTGTCAAGAGAGTCATCCTG
GGCAAGCCCGCCAAGAGGCACAAGCAGCTCAAGAAGAAGCTGGAGAAGAACGAGGAGGCC
ACGCTGCTCTCCTGGGAGATCTACCTGAAGGAGAACTACCTGCAGAGTCAGCAGTACCAG
CTCAAGCAGAGGACGGACCAGAAGATCGAGGACATGGGCAACAAGATCGACATCATGATG
GACCTCCTGGACTTGGATCACCTGAAAAGGCTGGGCTCTGTGGAGCAGCGGCTCGGGTAC
CTGGAAGAGCAGATGTTCCAGTCGACCAAGGCCCTGACGTGGATCATCCGGGCACTGAGG
GACAATGGCTTTGGTTCCGAGGAGGACGTGCCCGTGTTGGTGTCCAGGAAGATGCCGGAA
GGGAAAGAGTATGACCCCGGTGACAAGCAGGAGGACACGGAAGACCTTTACCACGTGAAC
GCGCGTCACCTTCTGTACCCCAACTCGACTGTCACGCGCTTCCCCGTGCCCAACGAGAAG
GTGCCCTGGGAGCAGGAATTTCATATCTATGATCCTCCCTTTTACACGGCGGAGAGGAAG
GAGAAGGCGACATCGGATCCCGTGGGAAATTCTCTGGAGTCCCTGTCTAGAATCAATTAT
AACACCATGGACGGGCTGATCAACAGGCAGAGCTTCCACGGGCCTTACATGGTGCAGGAC
GGGCTCTCACTGAACCCCATGGGGCGCACGGGGTTACGGGGCAGGGGGAGCCTGTGCTGC
TTTGGACCGAACCATGCCCTGCACCCTGTTATCACGCGCTGGCGGCGGAATCAAGATGGT
GCCATTTGTAGAAAAAGCATAAAGAAGATGCTGGAAATCTTGGTTGTCAAGCACGCCCTG
TCGGAACACTGGGCTTTGCCAGGGGGGTCCCTGGAGCCTGGTGAGATACTGCCCCGAAAA
CTGAAGAGGATCCTGAGCCAGGAATTCTGGCAGTACTTTGAGACACTGCTGAAGCAAGGT
GCTGAGGTCTATAAAGGCTATGTTGACGACCCGAGGAACACAGATAATGCCTGGATAGAA
ACCATTGCCATCAGTGTCCACTTCAAGGACCAGAATGACTTGGAACTGAAGCGACTGAAT
TCTCATCTCCAAGTCTGCGACCCAGAGGTTTCCATCCGATGGCAGGTGGTGGATAAGAGG
ATCCCGCTTTATGCAAATCACAAGGAGATCCTTCAGAAGGCTTCAGCCCTGTTTGGAGCC
TATTACTAA
>XM_020980022.1 PREDICTED: Phascolarctos cinereus transient receptor potential cation channel subfamily M member 2 (TRPM2), transcript variant X4, mRNA
GACCAGATCTGGAAGTTCCAGCGGCACGACCTGATCGAGGAGTATCATGGGCGGCCCCCC
GCGCCCCCGCCCTTCATCCTGTTCAACCACCTGCAGCTCTTTGTCAAGAGAGTCATCCTG
GGCAAGCCAGCCAAGAGGCACAAGCAGCTGAAGAAGAAGCTGGAGAAGAATGAGGAGGCC
ACTCTGCTGTCCTGGGAGATCTACCTGAAGGAGAACTACCTGCAGAGTCAGCAGTACCAG
CTCAAGCAAAGGACAGACCAGAAGATTGAAGACATGGGTAACAAGATTGACATCATGATG
GATCTGCTGGACCTGGATCACCTGAAAAGGATGAGCTCTGTGGAGCAGCGGCTGGGGTAC
CTGGAAGAGCAGATGTTCCAGTCAACTAAAGCCCTGACCTGGATCATCCGGGCGCTGAGG
GACAATGGTTTTGGCTCTGAGGAGGACGTGCCCGTCTTAGTGTCCAGGAAGATGCCGGAA
GGGAAGGAATATGACCCAGGAGACAAGCCAGAGGACACAGAGGACCTGTACCACGTGAAT
GCCCGCCATCTTCTGTACCCCAACTCCACCGTCATGCGCTTCCCTGTGCCCAATGAGAAG
GTGCCCTGGGAGCAGGAATTCCATATCTATGATCCTCCCTTTTACACAGCAGAGAGGAAG
GAGAAGGCCACAGCAGACCCTGTGGGAAATTCTCTGGAGTCCCTGTCCAGGATCAATTAT
AACGCCATGGATGGACTGATCAACAGGCAGAGTTTCCATGGACCTTATATGGTGCAGGAT
GGGCTCTCGCTGAACCCCATGGGGCGCACAGGATTACGGGGCAGGGGAAGCCTCTGTTGC
TTTGGACCGAACCACGCCCTGCACCCTGTTATCACACGTTGGCGGCGGAATCAAGATGGA
GCCATTTGTAGAAAAAGCATAAAGAAGATGCTGGAAATTTTGGTCGTCAAGCATGCCCTG
TCAGAACACTGGGCTTTGCCGGGGGGTTCTCTGGAGCCAGGTGAGATGCTGCCCCGAAAA
CTGAAGAGGATCCTAAGCCAGGAATTCTGGCAGTACTTTGAGACACTGCTGAAGCAAGGT
GCTGAGGTCTATAAAGGCTATGTCGATGACCCGAGGAACACAGATAATGCCTGGATAGAA
ACCATTGCTATCAGTGTTCACTTCAAGGACCAGAATGACTTGGAACTGAAGCGACTGAAT
TCACACCTCCAAGTCTGCGACCCAGAGGTCTCCATCCGATGGCAGGTGGTCGACAAGCGA
ATCCCGCTCTACGCAAATCACAAGGAGATCCTTCAGAAGGCCTCCGCCCTGTTTGGTGCC
TATTACTAA
>XM_027846432.1 PREDICTED: Vombatus ursinus transient receptor potential cation channel subfamily M member 2 (TRPM2), transcript variant X2, mRNA
GACCAGATCTGGAAGTTCCAGCGGCACGACCTGATCGAGGAGTATCATGGGCGGCCCCCT
GCGCCCCCGCCCTTCATCCTGTTCAACCACCTGCAACTGTTTGTCAAGAGAGTCATCCTG
GGCAAGCCGGCCAAGAGGCATAAGCAGCTGAAGAAGAAGCTGGAGAAGAATGAGGAGGCC
GCTCTGCTCTCCTGGGAGATCTACCTGAAGGAAAACTATCTGCAGAGTCAGCAGTACCAA
CTCAAGCAGAGGACAGACCAGAAGATTGAGGACATGGGTAACAAGATCGACATCATGATG
GATCTGCTGGACCTGGATCACCTGAAGAGGATGAGCTCCGTGGAGCAGCGCCTGGGGTAC
CTAGAAGAGCAGATGTTCCAGTCAACTAAAGCCCTGACCTGGATCATCCGGGCACTGAGA
GACAATGGTTTTGGCTCTGAGGAGGATGTGCCTGTCTTAGTGTCCAGGAAGATGCCGGAA
GGGAAGGAGTACGACCCTGGAGACAAGCCAGAGGACGCAGAGGACCTGTACCATGTGAAT
GCCCGCCATCTTCTGTACCCCAACTCCACCGTCATGCGCTTCCCTGTGCCCAACGAGAAG
GTGCCCTGGGAGCAGGAATTCCATATCTATGACCCTCCCTTTTACACAGCAGAAAGGAAG
GAGAAGGCCACATCGGACCCTGTGGGAAATTCTCTGGAGTCCCTGTCCAGGATCAATTAT
AACACCATGGATGGACTGATCAACAGGCAGAGTTTCCACGGACCTTACATGGTGCAGGAT
GGGCTCTCGCTGAACCCCATGGGGCGCACGGGATTACGAGGCAGGGGAAGCCTCTGTTGC
TTTGGACCGAACCACGCCCTGCACCCTGTTATCACACGCTGGCGGCGGAATCAAGATGGA
GCCATTTGTAGAAAAAGCATAAAGAAGATGCTGGAAATTTTGGTTGTCAAGCATGCCCTG
TCAGAACACTGGGCTTTGCCAGGGGGATCTCTGGAGCCTGGTGAGATGCTGCCCCGAAAA
CTAAAGAGGATCCTAAGCCAGGAATTCTGGCAGTACTTTGAGACACTGCTGAAGCAAGGT
GCTGAGGTCTATAAAGGCTACGTTGATGACCCAAGGAACACGGATAATGCCTGGATAGAA
ACCATTGCCATCAGTGTTCACTTCAAGGACCAGAATGACTTGGAACTGAAGCGACTGAAT
TCGCATCTCCAGGTCTGCGACCCAGAGGTCTCCATCCGATGGCAGGTGGTGGACAAGCGG
ATCCCGCTCTACGCCAATCACAAGGAGATACTTCAGAAGGCCTCCGCCCTGTTTGGTGCC
TATTACTAA
>XM_036769327.1 PREDICTED: Trichosurus vulpecula transient receptor potential cation channel subfamily M member 2 (TRPM2), mRNA
GACCAGATCTGGAAGTTCCAGCGGCACGACCTGATCGAGGAATATCACGGACGGCCCCCG
GCGCCCCCACCCTTCATCTTATTCAACCACCTGCAGCTGTTTGTCAAGAGAGTCATCCTG
GGCAAGCCCGCCAAGAGGCACAAGCAGCTGAAGAAGAAGCTGGAGAAGAATGAGGAGGCC
ACTCTGCTCTCCTGGGAGATCTACCTAAAGGAAAACTATCTGCAGAGTCAGCAGTACCAG
CTCAAGCAAAGGACGGACCAGAAGATCGAGGACATGGGCAATAAGATTGACATCATGATG
GACCTGCTGGACCTGGATCACCTGAAAAGGATGGGCTCTGTGGAGCAGCGCCTGGGGTAC
CTGGAAGAGCAGATGTTCCAGTCAACCAAGGCCCTGACCTGGATCATCCGGGCACTGAGG
GACAATGGTTTTGGCTCCGAGGAGGACGTGCCCGTCTTGGTGTCCAGGAAGATGCCAGAA
GGGAAGGAGTATGACCCAGGGGACAAACAGGAAGACACAGAGGACTTGTACCATGTGAAT
GCCCGCCATCTCCTGTACCCCAATTCCACCGTCATGCGCTTCCCAGTGCCCAACGAGAAG
GTGCCCTGGGAGCAGGAATTCCATATCTATGATCCTCCCTTTTACACGGCGGAGAGGAAG
GAGAAAGCCACATCAGACCCTGTGGGAAATTCTCTGGAGTCTCTGTCTAGAATCAATTAT
AACACCATGGACGGGCTGATCAACAGGCAGAGTTTCCACGGACCTTACATGGTGCAGGAT
GGGCTCTCGCTGAATCCCATGGGGCGCACGGGATTACGAGGCAGAGGGAGCCTCTGCTGT
TTCGGACCGAACCATGCCCTGCACCCTGTTATCACACGCTGGCGGCGGAATCAAGATGGT
GCCATTTGTAGAAAAAGCATAAAGAAGATGCTGGAAATCTTGGTCGTCAAGCATGCCCTG
TCAGAACACTGGGCTTTGCCGGGGGGATCCCTGGAACCTGGTGAGATGCTGCCCCGAAAA
CTGAAGAGGATCCTGAGCCAGGAATTCTGGCAGTACTTTGAGACACTGCTGAAGCAAGGT
GCTGAGGTCTATAAAGGCTATGTCGATGACCCGAGGAACACAGATAATGCCTGGATAGAA
ACCATTGCCATCAGTGTTCACTTCAAGGACCAGAATGACTTGGAACTGAAGCGGCTGAAT
TCTCATCTCCAAGTCTGCGACCCAGAGGTCTCCATCCGATGGCAGGTGGTTGACAAGCGG
ATCCCACTCTATGCAAATCACAAGGAGATCCTTCAGAAAGCCTCCGCCCTGTTTGGTGCC
TATTACTAA
>XM_044005452.1 PREDICTED: Dromiciops gliroides transient receptor potential cation channel subfamily M member 2 (TRPM2), transcript variant X3, mRNA
GACCAGATCTGGAAGTTCCAGCGGCACGACCTGATTGAGGAGTATCATGGGCGCCCCCCC
GCGCCCCCGCCCTTCATCCTCTTCAACCACCTGCAGCTGTTTGTCAAGAGAGTCATCCTG
GGCAAACCCGCCAAGAGGCACAAGCAGCTCAAGAAGAAGCTGGAGAAGAATGAAGAGGCC
ACTCTGCTCTCCTGGGAGATCTACCTGAAGGAGAACTACCTGCAGAGTCAGCAGTACCAG
CTCAAGCAAAGGACAGAGCAGAAGATTGAGGACATGGGCAATAAGATTGACGTCATGATG
GACCTGCTGGACTTGGATCACCTGAAAAGGATGGGCTCTGTGGAGCAGCGGCTGGGGTAC
CTGGAAGAGCAGATGTTCCAGTCAACCAAGGCCCTGACCTGGATCATCCGGGCCCTGAGG
GACAATGGTTTTGGCTCTGAGGAGGATGTGCCCATCTTGGTATCCAAGAAGATGCCAGAA
GGGAAGGAGTATGACTCAGGAGACAAGCCTGAGGATACAGAAGACTTGTACCATGTGAAC
GCCCGCCACCTACTGTACCCCAACTCCACTGTCATGCGGTTCCCTGTGCCCAATGAGAAG
GTGCCCTGGGAGCAGGAATTCCATATCTATGATCCTCCCTTTTACACGGCGGAGAGGAAG
GAAAAGGCCACATCAGATCCTGTGGGAAATTCTCTGGAGTCTCTGTCTAGGATCAATTAT
AACACCATGGATGGACTGATCAATAGGCAGAGCTTCCACGGACCGTACATGGTGCAGGAT
GGGCTCTCACTGAACCCCATGGGGCGCACAGGATTACGGGGCAGGGGAAGCCTCTGTTGC
TTTGGACCGAACCATGCCCTGCACCCAGTTATCACACGTTGGCGGCGGAATCAAGATGGT
GCCATTTGTAGAAAAAGCATAAAGAAGATGCTGGAAATCTTGGTCGTCAAGCATGCCCTG
TCGGAGCACTGGGCTTTACCGGGGGGGTCCCTGGAGCCCGGGGAGATGCTGCCTCGAAAG
CTGAAGAGGATCCTGAGCCAAGAATTCTGGCAATACTTTGAGACGCTGCTGAAGCAAGGT
GCTGAGGTCTATAAAGGCTATGTGGATGACCCGAGGAATACGGATAATGCATGGATAGAA
ACCATCGCCATCAGTGTTCACTTCAAGGACCAGAATGATTTGGAGCTGAAGCGGCTGAAT
TCTCATCTCCAAGTCTGCGACCCAGAGGTCTCCATCCGATGGCAGGTGGTTGACAAGAGG
ATCCCACTCTACGCAAATCACAAGGAGATCCTCCAGAAGGCCTCTGCCCTCTTTGGTGCC
TATTACTAG
>XM_051998189.1 PREDICTED: Antechinus flavipes transient receptor potential cation channel subfamily M member 2 (TRPM2), transcript variant X1, mRNA
GATCAGATCTGGAAGTTCCAGCGGCACGACCTGATCGAGGAGTATCACGGGCGGCCCCCA
GCGCCTCCCCCCTTCATCCTCTTCAATCACCTGCAGCTCTTTGTCAAGAGAGTCATCCTG
GGCAAGCCGGCCAAGAGGCACAAGCAGCTCAAGAAGAAGCTGGAGAAGAACGAGGAGGCC
ACGCTGCTCTCCTGGGAGATCTACCTGAAGGAGAACTACCTGCAGAGTCAGCAGTACCAG
CTCAAGCAGAGGACAGACCAGAAGATCGAGGACATGGGCAACAAGATCGACATCATGATG
GACCTGCTGGACTTGGATCACCTGAAAAGGCTGGGCTCTGTGGAGCAGCGGCTGGGGTAC
CTGGAAGAGCAGATGTTCCAGTCGACCAAGGCCCTGACTTGGATCATCCGGGCACTGAGG
GACAATGGCTTTGGTTCCGAGGAGGACGTGCCTGTGTTGGTGTCCAGGAAGATGCCAGAA
GGGAAGGAGTACGACCCTGGCGACAAGCAGGAGGACACGGAAGACCTTTACCACGTGAAC
GCGCGCCATCTTCTGTACCCCAACTCGACTGTCACGCGCTTCCCTGTGCCCAACGAGAAG
GTGCCCTGGGAGCAGGAATTTCATATCTATGATCCTCCCTTTTACACGGCGGAGAGGAAG
GAGAAGGCGACATCGGATCCTGTGGGAAATTCTCTGGAGTCCCTGTCTAGAATCAATTAT
AACACCATGGACGGGCTGATCAACAGGCAGAGCTTCCACGGGCCTTACATGGTGCAGGAC
GGGCTCTCACTGAACCCCATGGGGCGCACGGGGTTACGGGGCAGGGGAAGCCTGTGCTGC
TTTGGACCAAACCATGCCCTGCACCCTGTTATCACACGCTGGCGGCGGAATCAAGATGGT
GCCATTTGTAGAAAAAGCATCAAGAAGATGCTGGAAATCTTGGTCGTCAAGCACGCCCTG
TCGGAACACTGGGCTTTGCCAGGGGGGTCCCTGGAGCCTGGTGAGATGCTACCCCGAAAA
CTGAAGAGGATCCTGAGCCAGGAATTCTGGCAGTACTTTGAGACACTGCTGAAGCAAGGT
GCTGAGGTCTATAAAGGCTATGTTGATGACCCGAGGAACACAGATAATGCCTGGATAGAA
ACCATTGCTATCAGTGTCCACTTCAAGGACCAGAATGACTTGGAACTGAAGCGACTGAAT
TCTCATCTTCAAGTCTGTGACCCAGAGGTTTCCATCCGATGGCAAGTGGTGGATAAAAGG
ATCCCACTTTATGCAAATCACAAGGAGATCCTTCAGAAGGCCTCAGCCCTGTTTGGAGCC
TATTACTAA
