# Supplementary material for: Molecular evolution of TRPC4 regulatory sequences supports a role in mammalian thermoregulatory adaptation
Source: PeerJ. 2025 Jul 8;13:e19697. doi: 10.7717/peerj.19697 (PMC12248226; doi:10.7717/peerj.19697)
Supplement: Supplemental Information 1 — Required and optional parameters that are read by the codeml package of PAML. This file is for information only, an explicit value must be selected for Model and the dummy file names must be replaced with explicit paths to function. The sequence and guide tree files are in standard formats (FASTA and Newick, respectively). [file peerj-13-19697-s001.zip › input.files/untrimmed.alignments.with.original.accessions/marsupial.trpv1.fas]

>XM_031957370.1 PREDICTED: Sarcophilus harrisii transient receptor potential cation channel subfamily V member 1 (TRPV1), transcript variant X3, mRNA
ATGGGGGAGACCGTCAACAAGATCGCCCAGGAGAGCAAGAACATCTGGAAGCTCCAGAGA
GCCATCACCATCCTGGACACCGAGAAGAGCTTCCTGAACTGCATGAGGAAGGCCTTCCGG
TCAGGGAAGCTGGTGCAGGTGGGCTACACTCCTGATGGCAGGGAGGACTTCAGGTGGTGC
TTTCGAGTGGATGAGATCAACTGGACCACTTGGAACACCAACCTGGGTATCATCAACGAG
GACCCCGGAAACTGCGAAGGGATCAAGCGCACCTTGAGCTTCAATTTACGCTCCAGCCGA
GTTTCAGGGAAGCACTGGAAGAACTTTCCTCTGGTCCCGCTTTTGCGGGACGGGACCAGC
CGGGACCGGCGCTCCAACCCTCCCGAGGAAGTGCAGCTGAGACCCTTCTCGGGGTCCCTG
AGGCCCGAAGATGCCGAGGTCTTCAAGGAGCCTCTGGCGCTGCCCCCGCAGTGA
>XM_020964710.1 PREDICTED: Phascolarctos cinereus transient receptor potential cation channel subfamily V member 1 (TRPV1), mRNA
ATGGGGGAGACCGTCAATAAGATTGCCCAGGAGAGCAAAAACATCTGGAAGCTCCAGAGA
GCCATCACCATCCTGGACACTGAGAAGAGCTTTCTGAACTGCATGAGGAAGGCCTTCCGG
TCAGGGAAGCTAGTTCAGGTGGGCTACACACCTGATGGGAGGGAAGACTACAGGTGGTGC
TTCCGAGTTGATGAGATCAATTGGACCACTTGGAACACTAACCTGGGCATCATCAATGAG
GACCCTGGAAACTGTGAGGGGATCAAGCGAACTCTAAGTTTTAACTTACGCTCCAGTCGA
GTTTCAGGGAAACACTGGAAGAATTTTCCTCTGGTTCCACTTTTGAGAGATGGGACAAGC
CGAGACAGGCGCTCCAACCCCCCTGAAGAAGTGCGCCTGAGGCCCTTCTCAGGGTCTCTC
AGGCCTGAGGACGCTGAAGTGTTTAAGGACCCCCAGGTTTTGGGCTCTGAGTGA
>XM_027848867.1 PREDICTED: Vombatus ursinus transient receptor potential cation channel subfamily V member 1 (TRPV1), mRNA
ATGGGGGAGACCGTCAATAAGATCGCCCAGGAGAGCAAAAACATCTGGAAGCTCCAGAGA
GCCATCACCATCCTGGACACTGAGAAGAGCTTTCTGAACTGCATGAGGAAGGCCTTCCGG
TCAGGAAAGCTAGTGCAGGTGGGCTACACACCTGATGGGAGAGAAGACTACAGGTGGTGC
TTCCGAGTTGATGAGATCAATTGGACCACTTGGAACACCAACCTGGGCATCATCAATGAG
GACCCTGGAAACTGTGAAGGGATCAAGCGTACCTTAAGTTTTAATCTACGGTCCAGTCGA
GTTTCAGGAAAACACTGGAAGAATTTTCCTCTGGTTCCACTTTTGAGAGATGGCTCAAGC
CGAGATAGGCGCTCCAACCCCCCGGAAGAAGTGCGCCTGAGGCCCTTCTCGGGGTCTCTC
AGGCCTGAGGATGCCGAAGTATTTAAGGACCCCCAGGTTTTGGGCTCTGAGTGA
>XM_036755849.1 PREDICTED: Trichosurus vulpecula transient receptor potential cation channel subfamily V member 1 (TRPV1), mRNA
ATGGGGGAGACCGTGAACAAGATCGCCCAGGAGAGCAAAAACATCTGGAAGCTCCAGAGA
GCCATCACCATCCTGGACACTGAGAAGAGCTTTCTGAACTGCATGAGGAAGGCCTTTCGG
TCAGGGAAGCTCGTGCAGGTGGGCTACACACCTGATGGCAGGGAAGACTACAGGTGGTGC
TTTCGAGTTGATGAAATCAACTGGACCACTTGGAACACCAACCTGGGCATCATCAATGAG
GACCCTGGAAACTGCGAAGGGATCAAGCGGACCTTGAGTTTTAATTTACGGTCCAGTAGA
GTTTCAGGGAAACATTGGAAGAATTTTCCTCTGGTTCCACTTTTGAGAGATGGGACGAGC
CGAGACAGGCGTTCCAACGCCCCCGAAGAAGTACGCCTGAGGCCCTTCTCAGGGTCTCTC
AGGCCTGAAGATGCTGAAGTGTTTAAGGACCCCCAGGCTTTGGGCTCTGAGTGA
>XM_043995412.1 PREDICTED: Dromiciops gliroides transient receptor potential cation channel subfamily V member 1 (TRPV1), mRNA
ATGGGAGAGACTGTCAACAAGATCGCCCAGGAGAGCAAGAACATCTGGAAGCTCCAGAGA
GCCATCACCATCCTGGACACTGAGAAGAGCTTTCTGAACTGCATGAGGAAGGCCTTCCGG
TCAGGGAAGCTAGTGCAAGTGGGCTACACACCTGATGGGAGGGAGGACTACCGGTGGTGC
TTTCGAGTTGATGAGATCAATTGGACCACTTGGAACACCAACCTGGGCATCATCAATGAG
GACCCTGGAAACTGTGAGGGGATCAAGCGCACCTTGAGTTTTAATTTACGGTCCAGCCGA
GTTTCAGGGAAGCATTGGAAGAATTTTCCTCTGGGTCCACTTTTGAGAGATGGGACCACC
AGAGACCGGCGCTCCAACCCCCCTGAAGAAGTGCGGCTGAGGCCCTTCTCAGGGTCTCTT
AGGCCTGAAGACGCTGAAGTGTTTAAGGAGCCCCCTGCCTTTGGGCTCTGA
>XM_044669485.1 PREDICTED: Gracilinanus agilis transient receptor potential cation channel subfamily V member 1 (TRPV1), mRNA
ATGGGGGAGACCGTGAACAAGATCGCGCAGGAGAGCAAGAACATCTGGAAGCTCCAGAGA
GCCATCACCATCCTGGACACTGAGAAGAGCTTCCTGAACTGCATGAGGAAAGCCTTCCGG
TCAGGGAAGCTGGTGCAGGTGGGCTACACGCCCGATGGGAGGGAAGACTACAGGTGGTGC
TTCCGAGTCGACGAGGTCAATTGGACCACTTGGAACACCAACCTGGGCATCATTAACGAG
GACCCCGGCAACTGCGAAGGGATCAAGCGCACCTTGAGCTTCTCTTTGCGGTCCGGCCGA
GTTTCAGGCAGGCACTGGAAGAACTTTCCTCTGGTTCCACTTTTGAGAGACGGGACGAGC
CGAGACAGGCGCTCCAACGCGCCTGAAGAAGGGCGGCCGAGGCCCTTCTCGGGGTCCCTG
AGGCCCGAAGACGCCCACCTGGTGAAGGAGCCGCTCGCCGCGGGCTCCCAGTGA
>XM_051991528.1 PREDICTED: Antechinus flavipes transient receptor potential cation channel subfamily V member 1 (TRPV1), mRNA
ATGGGGGAGACCGTCAACAAGATCGCCCAGGAGAGCAAGAACATCTGGAAGCTCCAGAGA
GCCATCACCATCCTGGACACCGAGAAGAGCTTCCTGAACTGCATGAGGAAGGCCTTCCGG
TCAGGGAAGCTGGTGCAGGTGGGCTACACTCCCGATGGCAGGGAGGACTTCAGGTGGTGC
TTTCGAGTCGATGAGATCAATTGGACCACTTGGAACACCAACCTGGGGATCATCAACGAG
GACCCCGGAAACTGCGAAGGGATCAAGCGCACCTTGAGCTTCAATTTACGCTCCAGCCGA
GTTTCAGGGAAGCACTGGAAGAACTTTCCTCTGGTCCCGCTTTTGCGGGACGGGACCAGC
CGGGACCGGCGCTCCAACCCCCCCGAGGAAGTGCAGCTGAGACCCTTCTCGGGGTCCCTG
AGGCCCGAAGATGCCGAGGTCTTCAAGGAGCCTCTGGCGCTGCCTCCGCAGTGA
>XM_056806919.1 PREDICTED: Monodelphis domestica transient receptor potential cation channel subfamily V member 1 (TRPV1), transcript variant X2, mRNA
ATGGGGGAGACTGTGAACAAGATCGCGCAAGAGAGCAAAAACATCTGGAAGCTCCAGAGA
GCCATCACCATCCTGGACACAGAGAAGAGCTTCCTGAACTGCATGAGGAAAGCCTTCCGG
TCAGGGAAGCTGGTGCAGGTGGGCTACACACCCGATGGGAGGGACGACTACAGGTGGTGC
TTCCGAGTCGACGAGGTCAATTGGACCACCTGGAACACCAACCTGGGCATCATCAACGAG
GACCCCGGGAATTGCGAGGGCGTCAAGCGCACCCTGAGCTTTTCCTTGCGGTCCGGCCGA
GTTTCAGCCAAACACTGGAAGAACTTTCCTCTGGTTCCACTTTTGAGAGACGGGACGGCC
CGGGAGCGGCGCCCCAACCCGCCCGACGACGTCCGGCCGAGGCCCTTCTCGGGCTCCCTG
AGGCCCGAAGACGCCCACGTGCCGAAGGACCCGCCGGCTTCGGGCTCCGAGTAG
