# Supplementary material for: Molecular evolution of TRPC4 regulatory sequences supports a role in mammalian thermoregulatory adaptation
Source: PeerJ. 2025 Jul 8;13:e19697. doi: 10.7717/peerj.19697 (PMC12248226; doi:10.7717/peerj.19697)
Supplement: Supplemental Information 1 — Required and optional parameters that are read by the codeml package of PAML. This file is for information only, an explicit value must be selected for Model and the dummy file names must be replaced with explicit paths to function. The sequence and guide tree files are in standard formats (FASTA and Newick, respectively). [file peerj-13-19697-s001.zip › input.files/untrimmed.alignments.with.original.accessions/primate.trpa1.fas]

>NM_007332.3 Homo sapiens transient receptor potential cation channel subfamily A member 1 (TRPA1), mRNA
TTGAAGAGGATAGCTATGCAGGTGGAACTTCATACCAGCTTAGAGAAGAAGCTGCCACTT
TGGTTTCTACGCAAAGTGGATCAGAAATCCACCATCGTGTATCCCAACAAACCCAGATCT
GGTGGGATGTTATTCCATATATTCTGTTTTTTATTTTGCACTGGGGAAATAAGACAAGAA
ATACCAAATGCTGATAAATCTTTAGAAATGGAAATATTAAAGCAGAAATACCGGCTGAAG
GATCTTACTTTTCTCCTGGAAAAACAGCATGAGCTCATTAAACTGATCATTCAGAAGATG
GAGATCATCTCTGAGACAGAGGATGATGATAGCCATTGTTCTTTTCAAGACAGGTTTAAG
AAAGAGCAGATGGAACAAAGGAATAGCAGATGGAATACTGTGTTGAGAGCAGTCAAGGCA
AAAACACACCATCTTGAGCCTTAG
>XM_002759008.6 PREDICTED: Callithrix jacchus transient receptor potential cation channel subfamily A member 1 (TRPA1), mRNA
CTGAAGAGGATAGCTATGCAGGTGGAGCTTCACACCAGCTTAGAGAAGAAGCTGCCATTA
TGGTTTCTACGCAAAGTGGATCAGAAATCCACTATCGTATATCCCAACAAACCCAGATCT
GGTGGGATATTATTCCATATATTCTTTTGTTTATTTTGCACTGGAGAAATAAGACAAGAA
ATACCAAATGCTGACACATCTTTAGAAATGGAAATATTAAAGCAGAAATATCGGCTGAAG
GATCTTACTTGTCTTCTGGAAAAACAGCATGAGCTCATTAAACTGATCATTCAGAAGATG
GAGATCATCTCTGAGACAGAGGATGAAGATAACCATTGTTCTTTTCAAGACAGGTTTAAG
AAAGAGCAGATGGAACAAAGGAATAGCAGATGGAATACTGTGTTGAGAGCAGTCAAGGCA
AAAACACACCACCTTGAGCATTAA
>XM_002819175.5 PREDICTED: Pongo abelii transient receptor potential cation channel subfamily A member 1 (TRPA1), mRNA
TTGAAGAGGATAGCTATGCAGGTGGAACTTCATACCAGCTTAGAGAAGAAGCTGCCACTT
TGGTTTCTACGCAAAGTGGATCAGAAATCCACCATCGTGTATCCCAACAAACCCAGATCT
GGTGGGATGTTATTCCATGTATTCTGTTTTTTATTTTGCACTGGAGAAATAAGACAAGAA
ATACCAAATGCTGATAAATCTTTAGAAATGGAAATATTAAAGCAGAAATACCGGCTGAAG
GATCTTACTTTTCTCCTGGAGAAACAGCATGAGCTCATTAAACTGATCATTCAGAAGATG
GAGATCATCTCTGAGACAGAGGATGAAGATAGCCATTGTTCTTTTCAAGACAGGTTTAAG
AAAGAGCAGATGGAACAAAGGAATAGCAGATGGAATACTGTGTTGAGAGCAGTCAAGGCA
AAAACGCACCATCTTGAGCCTTAG
>XM_003274774.4 PREDICTED: Nomascus leucogenys transient receptor potential cation channel subfamily A member 1 (TRPA1), mRNA
CTGAAGAGGATAGCTATGCAGGTGGAACTTCATACCAGCTTAGAGAAGAAGCTGCCACTT
TGGTTTCTACGCAAAGTAGATCAGAAATCCACCATCGTGTATCCCAACAAACCCAGATCT
GGTGGAATGTTATTCCATATATTCTGTTTTTTATTTTGCAATGGAGAAATAAGACAAGAA
ATACCAAATGCTGATAAATCTTTAGAAATGGAAATATTAAAGCAGAAATACCGGCTGAAG
GATCTTACTTTTCTCCTGGAAAAACAGCATGAGCTCATTAAACTGATCATTCAGAAGATG
GAGATCATCTCTGAGACCGAGGATGAAGACAGCCATTGTTCTTTTCAAGACAGGTTTAAG
AAAGAGCAGATGGAACAAAGGAATAGCAGATGGAATACTGTGTTGAGAGCAGTCAAGGAA
AAAACACACCATCTTGAGCCTTAG
>XM_003942617.3 PREDICTED: Saimiri boliviensis boliviensis transient receptor potential cation channel subfamily A member 1 (TRPA1), mRNA
CTGAAGAGGATAGCTATGCAGGTGGAACTTCACACCAGCTTAGAGAAGAAGCTGCCATTA
TGGTTTCTACACAAAGTGGATCAGAAATCCACTATCGTGTATCCCAACAAACCCAGATCT
GGTGGGATATTATTCCATATATTCTGTTTTTTATTTTGCACTGGAGAAATAAGACAAGAA
ATACCAAATGCTGACACATCTTTAGAAATGGAAATATTAAAGCAGAAATATCGGCTGAAG
GATCTTTCTTTTCTTCTGGAAAAACAGCATGAACTCATTAAACTGATCATTCAGAAGATG
GAGATCATCTCTGAGACAGAGGATGAAGATAACCATTGTTCTTTTCAAGACAGGTTTAAG
AAAGAGCAGATGGAACAAAGGAATAGCAGATGGAATACTGTGCTGAGAGCAGTCAAGGCA
AAAACACACCACCTTGAGCATTAA
>XM_008000859.2 PREDICTED: Chlorocebus sabaeus transient receptor potential cation channel subfamily A member 1 (TRPA1), transcript variant X1, mRNA
TTGAAGAGGATAGCTATGCAGGTGGAACTTCATACCAGCTTAGAGAAGAAGCTGCCACTT
TGGTTTCTACGCAAAGTGGATCAGAAATCCATCATCGTGTATCCCAACAAACCCAGATGT
GGTGGGCTATTATTCCATATATTCTATTTTTTATTTTGCACTGGAGAAATAAGACAAGAA
ATACCAAATGCTGATACGTCTTTAGAAATGGAAATATTAAAGCAGAAATACCGGCTGAAG
GATCTTACTTTTCTCCTGGAAAAACAGCATGAGCTCATTAAACTGATCATTCAGAAGATG
GAGATCATCTCTGAGACAGAGGATGAAGATAACCATTGTTCTTTTCAAGACAGGTTTAAG
AAAGAGCAGATGGAACAAAGGAATAGCAGATGGAATACTGTGTTGAGAGCAGTCAAGGCA
AAAACACACCATCTTGAGCCTTAG
>XM_010358799.2 PREDICTED: Rhinopithecus roxellana transient receptor potential cation channel subfamily A member 1 (TRPA1), mRNA
TTGAAGAGGATAGCTATGCAGGTGGAACTTCATACCAGCTTAGAGAAGAAGCTGCCACTT
TGGTTTCTACGCAAAGTGGATCAGAAATCCATCATCGTGTATCCCAACAAACCCAGATGT
GGTGGGATATTATTCCATATATTCCGTTTTTTATTTTGCACTGGAGAAATAAGACAAGAA
ATACCAAATGCTGATACATCTTTAGAAATGGAAATATTAAAGCAGAAATACCGGCTGAAG
GATCTTACTTTTCTCCTGGAAAAACAGCATGAGCTCATTAAACTGATCATTCAGAAGATG
GAGATCATCTCTGAGACAGAGGATGAAGATAACCATTGTTCTTTTCAAGACAGGTTTAAG
AAAGAGCAGATGGAACAAAGGAATAGCAGATGGAATACTGTGTTGAGAGCAGTCAAGGCA
AAAACACACCATCTTGAGCCTTAG
>XM_021670076.1 PREDICTED: Aotus nancymaae transient receptor potential cation channel subfamily A member 1 (TRPA1), mRNA
CTGAAGAGGATAGCTATGCAGGTGGAACTTCACACCAGCTTAGAGAAGAAGCTGCCATTG
TGGTTTCTACGCAAAGTGGATCAGAAATCCACTATCGTGTATCCCAACAAACCCAGATCT
GGTGGGATATTATTCCATGTATTCTTTTGTTTATTTTGCACTGGAGAAATAAGACAAGAA
ATACCAAATGCTGACACATCTTTAGAAATGGAAATATTAAAGCAGAAATATCGGCTGAAG
GATCTTACTTTTCTTCTGGAAAAACAGCATGAGCTCATTAAACTTATCATTCAGAAGATG
GAGATCATCTCTGAGACAGAGGATGAAGATAACCATTGTTCTTTTCAAGACAGGTTTAAG
AAAGAGCAGATGGAACAAAGGAATAGCAGATGGAATACTGTGTTGAGAGCAGTCAAGGCA
AAAACACACAACCTTGAGCATTAA
>XM_017544485.2 PREDICTED: Cebus imitator transient receptor potential cation channel subfamily A member 1 (TRPA1), mRNA
CTGAAGAGGATAGCTATGCAGGTGGAACTTCACACCAGCTTAGAGAAGAAGCTGCCATTA
TGGTTTCTACATAAAGTGGATCAGAAATCCACTATCGTGTATCCCAACAAACCCAGATCT
GGTGGGATATTATTCCATATATTCTTTTTTTTATTTTGCACTGGAGAAATAAGACAAGAA
ATACCAAATGCTGACACATCTTTAGAAATGGAAATATTAAAGCAGAAATATCGGCTGAAG
GATCTTACTTTTCTTCTGGAAAAACAGCATGAGCTCATTAAACTTATCATTCAGAAGATG
GAGATCATCTCTGAGACAGAGGATGAAGATAACCATTGTTCTTTTCAAGACAGGTTTAAG
AAAGAGCAGATGGAACAAAGGAATAGCAGATGGAATACTGTGTTGAGAGCAGTCAAGGCA
AAAACACATCACCTTGAGCATTAA
>XM_045560642.1 PREDICTED: Lemur catta transient receptor potential cation channel subfamily A member 1 (TRPA1), mRNA
TTGAAGAGAATCGCTATGCAGGTGGAACTTCATACCAGCTTAGAGAAGAAGCTGCCACGC
TGGTTCCTACGCAAAGTGGATCAGAAATCCACCATTGTCTATCCCAACAAACCCAGATCT
ACTGGGAGGTTATTTAATTTATTTTGTTATTTGTTTTACAACCAAGAAAAGAGACAAGAA
ACACCAAATACTGATACATCTTTGGAAATGGAAATACTGAAACAGAAATACCGGCTGAAG
GATCTCACTGTTCTTCTGGAAAAACAGCATGAGCTAATTAAACTCATCATTCAGAAAATG
GAGATCATCTCTGAGGCAGAGGATGAAGATAACCATTGTTCTTTTCAAGACAAGTTTAAG
AAAGAGCAGCTGGAACAAAGGAATAGCAAATGGAATTGTGTGTTGAAAGCAGTCAAGGCA
AAAACACACCAGCCTGGAGCACCA
>XM_053559025.1 PREDICTED: Nycticebus coucang transient receptor potential cation channel subfamily A member 1 (TRPA1), mRNA
CTGAAGAGGATTGCTATGCAGGTGGAACTTCATACCAGCTTAGAGAAGAAGCTGCCACTA
TGGTTCCTACGCAAAGTGGATCAGAAATCGACCATCGTCTATCCCAACAAGCCCAGGTCT
AGCGGAAGGTTATTCCATTTGTTTTGCTATTTATTTTGCAACCAAGAAACAAGACAAGAA
ATACCAAATGCTGATACGTCTTTGGAAATGGAAATATTAAAGCAGAAATACAGGCTGAAG
GATCTCACTTTTCTTCTGGAAAAACAGCATGAGCTCATTAAACTCATCATTCAGAAAATG
GAGATCATCTCTGAGACAGAGGATGAAGATACCCATTGTTCTTTTCAAGATAAGTTTAAG
AAAGAGCAGTTGGAACAGAGGCGCAGCAAATGGAATTCTGTGTTAAGAGCAGTCAAGGCA
AAAACACAGCAGCCTGAGCATTAG
>XM_055298663.2 PREDICTED: Symphalangus syndactylus transient receptor potential cation channel subfamily A member 1 (TRPA1), mRNA
CTGAAGAGGATAGCTATGCAGGTGGAACTTCACACCAGCTTAGAGAAGAAGCTGCCACTT
TGGTTTCTACGCAAAGTAGATCAGAAATCCACCATCGTGTATCCCAACAAACCCAGATCT
GGTGGAATGTTATTCCATATATTCTGCTTTTTATTTTGCAATGGAGAAATAAGACAAGAA
ATACCAAATGCTGATAAATCTTTAGAAATGGAAATATTAAAGCAGAAATACCGGCTGAAG
GATCTTACTTTTCTCCTGGAAAAACAGCATGAGCTCATTAAACTGATCATTCAGAAGATG
GAGATCATCTCTGAGACCGAGGATGAAGACAGCCATTGTTCTTTTCAAGACAGGTTTAAG
AAAGAGCAGATGGAACAAAGGAATAGCAGATGGAATACTGTGTTGAGAGCAGTCAAGGAA
AAAACACACCATCTTGAGCCTTAG
