# Supplementary material for: Molecular evolution of TRPC4 regulatory sequences supports a role in mammalian thermoregulatory adaptation
Source: PeerJ. 2025 Jul 8;13:e19697. doi: 10.7717/peerj.19697 (PMC12248226; doi:10.7717/peerj.19697)
Supplement: Supplemental Information 1 — Required and optional parameters that are read by the codeml package of PAML. This file is for information only, an explicit value must be selected for Model and the dummy file names must be replaced with explicit paths to function. The sequence and guide tree files are in standard formats (FASTA and Newick, respectively). [file peerj-13-19697-s001.zip › input.files/untrimmed.alignments.with.original.accessions/primate.trpc1.fas]

>NM_001251845.2 Homo sapiens transient receptor potential cation channel subfamily C member 1 (TRPC1), transcript variant 1, mRNA
GAATGGAAGTTTGCTCGAGCAAAATTATGGCTTAGCTACTTTGATGACAAATGTACGTTA
CCTCCACCTTTCAACATCATTCCCTCACCAAAGACTATCTGCTATATGATTAGTAGCCTC
AGTAAGTGGATTTGCTCTCATACATCAAAAGGCAAGGTCAAACGGCAAAACAGTTTAAAG
GAATGGAGGAATTTGAAACAGAAGAGAGATGAAAACTATCAAAAAGTGATGTGCTGCCTA
GTGCATCGTTACTTGACTTCCATGAGACAGAAGATGCAAAGTACAGATCAGGCAACTGTG
GAAAATCTAAACGAACTGCGCCAAGATCTGTCAAAATTCCGAAATGAAATAAGGGATTTA
CTTGGCTTTCGGACTTCTAAATATGCTATGTTTTATCCAAGAAATTAA
>XM_054247141.1 PREDICTED: Callithrix jacchus transient receptor potential cation channel subfamily C member 1 (TRPC1), transcript variant X9, mRNA
GAATGGAAGTTTGCTCGAGCGAAGTTATGGCTTAGCTACTTCGATGACAAATGTACGTTA
CCGCCACCTTTCAACATAATTCCTTCACCAAAGACTATCTGCTATATGATTAGTAGCCTC
AGTAAGTGGATTTGCTCTCATACATCAAAAGGCAAGGTCAAACGACAAAACAGTTTAAAG
GAATGGAGAAATTTGAAACAGAAGAGAGATGAAAACTATCAAAAAGTGATGTGCTGCCTA
GTGCATCGTTACTTGACTTCCATGAGACAGAAGATGCAAAGTACAGATCAGGCAACTGTG
GAAAATCTAAACGAACTGCGCCAAGATCTGTCAAAATTTCGAAATGAAATAAGGGATTTA
CTTGGCTTTCGGACTTCCAAATATGCTATGTTTTATCCAAGAAATTAA
>XM_063662276.1 PREDICTED: Pongo pygmaeus transient receptor potential cation channel subfamily C member 1 (TRPC1), transcript variant X6, mRNA
GAATGGAAGTTTGCGCGAGCGAAGTTATGGCTTAGCTACTTTGATGACAAATGTACGTTA
CCTCCACCTTTCAACATCATTCCCTCACCAAAGACTATCTGCTATATGATTAGTAGCCTC
AGTAAGTGGATTTGCTCTCATACATCAAAAGGCAAGGTCAAACGGCAAAACAGTTTAAAG
GAATGGAGAAATTTGAAACAGAAGAGAGATGAAAACTATCAAAAAGTGATGTGCTGCCTA
GTGCATCGTTACTTGACTTCCATGAGACAGAAGATGCAAAGTACAGATCAGGCAACTGTG
GAAAATCTAAACGAACTGCGCCAAGATCTGTCAAAATTCCGAAATGAAATAAGGGATTTA
CTTGGCTTTCGGACTTCTAAATATGCTATGTTTTATCCAAGAAATTAA
>XM_030816708.1 PREDICTED: Nomascus leucogenys transient receptor potential cation channel subfamily C member 1 (TRPC1), transcript variant X3, mRNA
GAATGGAAGTTTGCTCGAGCGAAGTTATGGCTTAGCTACTTTGATGACAAATGTACATTA
CCTCCACCTTTCAACATCATTCCCTCACCAAAGACTATCTGCTATATGATTAGTAGCCTC
AGTAAGTGGATTTGCTCTCATACATCAAAAGGCAAGGTCAAACGGCAAAACAGTTTAAAG
GAATGGAGAAATTTGAAACAGAAGAGAGATGAAAATTATCAAAAAGTGATGTGCTGCCTA
GTGCATCGTTACTTGACTTCCATGAGACAGAAGATGCAAAGTACAGATCAGGCAACTGTG
GAAAATCTAAACGAACTGCGCCAAGATCTGTCAAAATTCCGAAATGAAATAAGGGATTTA
CTTGGCTTTCGGACTTCTAAATATGCTATGTTTTATCCAAGAAATTAA
>XM_003789458.3 PREDICTED: Otolemur garnettii transient receptor potential cation channel subfamily C member 1 (TRPC1), transcript variant X2, mRNA
GAGTGGAAATTTGCTCGAGCAAAGTTGTGGCTTAGCTACTTTGAGGATAAATGTACGTTA
CCCCCACCTTTCAACATCATTCCTTCACCAAAGACTATCTGCTATATGATTAGTAGCCTC
AGTAAATGGATTTGCTCTCATACATCAAAAGGCAAAGTCAAACGACAAAACAGTCTAAAG
GAATGGAAAAACTTGAAACAAAAGAGAGATGAAAACTACCAAAAAGTGATGTGTTGCTTA
GTGCATCGTTACTTGACTTCTATGAGACAGAAGATGCAAAGTACAGATCAGGCCACTGTG
GAAAATCTAAATGAACTGCGCCAAGATCTGTCAAAATTCCGAAATGAAATAAGAGATTTA
CTTGGCTTTCGGACTTCTAAATATGCTATGTTTTATCCAAGAAATTAA
>XM_003942567.3 PREDICTED: Saimiri boliviensis boliviensis transient receptor potential cation channel subfamily C member 1 (TRPC1), transcript variant X1, mRNA
GAATGGAAGTTTGCTCGAGCGAAGTTATGGCTTAGCTACTTCGATGACAAATGTACATTA
CCCCCACCTTTCAACATAATTCCTTCACCAAAGACTATCTGCTATATGATTAGTAGCCTC
AGTAAGTGGATTTGCTCTCATACATCAAAAGGCAAGGTCAAACGACAAAACAGTTTAAAG
GAATGGAGAAATTTGAAACAGAAGAGAGATGAAAACTATCAAAAAGTGATGTGCTGCCTA
GTGCATCGTTACTTGACTTCCATGAGACAGAAGATGCAAAGTACAGATCAGGCAACTGTG
GAAAATCTAAACGAACTGCGCCAAGATCTGTCAAAATTTCGAAATGAAATAAGGGATTTA
CTTGGCTTTCGGACTTCCAAATATGCTATGTTTTATCCAAGAAATTAA
>XM_012437136.2 PREDICTED: Aotus nancymaae transient receptor potential cation channel subfamily C member 1 (TRPC1), transcript variant X3, mRNA
GAATGGAAGTTTGCTCGAGCGAAGTTATGGCTTAGCTACTTCGATGACAAATGTACATTA
CCCCCACCTTTCAACATAATTCCTTCACCAAAGACTATCTGCTATATGATTAGTAGCCTC
AGTAAGTGGATTTGCTCTCATACATCAAAAGGCAAGGTCAAACGACAAAACAGTTTAAAG
GAATGGAGAAATTTGAAACAGAAGAGAGATGAAAACTATCAAAAAGTGATGTGCTGCCTA
GTGCATCGTTACTTGACTTCCATGAGACAGAAGATGCAAAGTACAGATCAGGCAACTGTG
GAAAATCTAAACGAACTGCGCCAAGATCTGTCAAAATTTCGAAATGAAATAAGGGATTTA
CTTGGCTTTCGGACTTCCAAATATGCTATGTTTTATCCAAGAAATTAA
>XM_017523768.1 PREDICTED: Cebus imitator transient receptor potential cation channel subfamily C member 1 (TRPC1), transcript variant X3, mRNA
GAATGGAAGTTTGCTCGAGCGAAGTTATGGCTTAGCTACTTCGATGACAAATGTACATTA
CCCCCACCTTTCAACATAATTCCTTCACCAAAGACTATCTGCTATATGATTAGTAGCCTC
AGTAAGTGGATTTGCTCTCATACATCAAAAGGCAAGGTCAAACGACAAAACAGTTTAAAG
GAATGGAGAAATTTGAAACAGAAGAGAGATGAAAACTATCAAAAAGTGATGTGCTGCCTA
GTGCATCGTTACTTGACTTCCATGAGACAGAAGATGCAAAGTACAGATCAGGCAACTGTG
GAAAATCTAAATGAACTGCGCCAAGATCTGTCAAAATTTCGAAATGAAATAAGGGATTTA
CTTGGCTTTCGGACTTCCAAATATGCTATGTTTTATCCAAGAAATTAA
>XM_030937656.1 PREDICTED: Rhinopithecus roxellana short transient receptor potential channel 1-like (LOC115899634), mRNA
GAATGGAAGTTTGCTCGAGCGAAGTTATGGCTTAGCTACTTTGATGATAAATGTACATTA
CCTCCACCTTTCAACATCATTCCTTCACCAAAGACTATCTGCTATATGATTAGTAGCCTC
AGTAAGTGGATTTGCTCTCATACATCAACAGGCAAGGTCAAACGGCAAAACAGTTTAAAG
GAATGGAGAAATTTAAAACAGAAGAGAGATGAAAACTATCAAAAAGTGATGTGCTGCCTA
GTGCATCGTTACTTGACTTCCATGAGACAGAAGATGCAAAGTACAGATCAAGCAACTGTG
GAAAATCTAAATGAACTGCGTCAAGATCTGTCAAAATTCCAAAATGAAATAAGAGATTTA
CTTGGCTTTCGGACTTCTAAATATGCTATGTTTTATCCAAGAAATTAA
>XM_045539393.1 PREDICTED: Lemur catta transient receptor potential cation channel subfamily C member 1 (TRPC1), transcript variant X2, mRNA
GAGTGGAAGTTTGCTCGAGCAAAGTTGTGGCTTAGCTACTTTGAGGACAAATGTACATTA
CCCCCACCTTTCAACATCATTCCTTCACCAAAGACTATCTGCTATATGATTAGTAGCCTC
AGTAAGTGGATTTGTTCTCATACCTCAAAAGGCAAAGTCAAACGGCAGAACAGTTTAAAG
GAATGGAGAAATTTGAAACAAAAGAGAGATGAAAACTACCAAAAAGTGATGTGCTGCTTA
GTGCATCGTTACTTGACTTCCATGAGACAGAAGATGCAAAGTACAGATCAGGCAACTGTG
GAAAATCTAAACGAACTACGCCAAGATCTGTCAAAATTCCGAAATGAAATAAGGGATTTA
CTTGGCTTTCGGACTTCTAAATATGCTATGTTTTATCCAAGAAATTAA
>XM_053598583.1 PREDICTED: Nycticebus coucang transient receptor potential cation channel subfamily C member 1 (TRPC1), transcript variant X2, mRNA
GAGTGGAAATTTGCTCGAGCAAAATTGTGGCTTAGCTACTTTGAGGATAAATGTACATTA
CCCCCACCTTTCAACATCATTCCTTCACCAAAGACTATCTGCTATATGATTAGTAGCCTC
AGTAAATGGATTTGCTCTCATACATCAAAAGGCAAAGTCAAACGACAAAACAGTTTAAAG
GAATGGAAAAACTTGAAACAAAAGAGAGATGAAAACTACCAAAAAGTGATGTGTTGCTTA
GTGCATCGTTACTTGACTTCCATGAGACAGAAGATGCAAAGTACAGATCAGGCCACTGTG
GAAAATCTAAATGAACTGCGCCAAGATCTGTCAAAATTCCGAAATGAAATAAGGGATTTA
CTTGGATTTCGGACTTCTAAATATGCTATGTTTTATCCAAGAAATTAA
>XM_055295170.2 PREDICTED: Symphalangus syndactylus transient receptor potential cation channel subfamily C member 1 (TRPC1), transcript variant X13, mRNA
GAATGGAAGTTTGCTCGAGCGAAGTTATGGCTTAGCTACTTTGATGACAAATGTACATTA
CCTCCACCTTTCAACATCATTCCCTCACCAAAGACTATCTGCTATATGATTAGTAGCCTC
AGTAAATGGATTTGCTCTCATACATCAAAAGGCAAGGTCAAACGGCAAAACAGTTTAAAG
GAATGGAGAAATTTGAAACAGAAGAGAGATGAAAACTATCAAAAAGTGATGTGCTGCCTA
GTGCATCGTTACTTGACTTCCATGAGACAGAAGATGCAAAGTACAGATCAGGCAACTGTG
GAAAATCTAAACGAACTGCGTCAAGATCTGTCAAAATTCCGAAATGAAATAAGGGATTTA
CTTGGCTTTCGGACTTCTAAATATGCTATGTTTTATCCAAGAAATTAA
>XM_012647434.1 PREDICTED: Propithecus coquereli transient receptor potential cation channel, subfamily C, member 1 (TRPC1), transcript variant X2, mRNA
GAGTGGAAGTTTGCTCGAGCAAAGTTGTGGCTTAGCTACTTTGAGGACAAATGTACATTA
CCCCCACCTTTCAACATCATTCCTTCACCAAAGACTATCTGCTATATGATTAGTAGCCTC
AGTAAGTGGATTTGTTCTCATACATCAAAAGGCAAAGTCAAGCGGCAAAACAGTTTAAAG
GAATGGAGAAATTTGAAACAAAAGAGAGATGAAAACTACCAAAAAGTGATGTGCTGCTTG
GTGCACCGTTACTTGACTTCCATGAGACAGAAGATGCAAAGTACAGATCAGGCAACTGTG
GAAAATCTGAATGAACTACGCCAAGATCTCTCAAAATTCCGAAATGAAATAAGGGATTTA
CTTGGCTTTCGGACTTCTAAATATGCTATGTTTTATTCAAGAAATTAA
>XM_012762383.1 PREDICTED: Microcebus murinus transient receptor potential cation channel subfamily C member 1 (TRPC1), transcript variant X2, mRNA
GAGTGGAAGTTTGCTCGAGCAAAGTTGTGGCTTAGCTACTTTGAGGACAAATGTACATTA
CCCCCACCTTTCAACATCATTCCTTCACCAAAGACTATCTGCTATATGATTAGTAGCCTC
AGTAAGTGGATTTGTTCTCATACATCAAAAGGCAAAGTCAAACGGCAAAACAGTTTAAAG
GAATGGAGAAATTTGAAACAAAAGAGAGATGAAAATTACCAAAAAGTGATGTGCTGCTTA
GTGCATCGTTACTTGACTTCCATGAGACAGAAGATGCAAAGTACAGATCAGGCAACTGTG
GAAAATCTAAATGAACTACGCCAAGATCTGTCAAAATTCCGAAATGAAATAAGGGATTTA
CTTGGCTTTCGGACTTCTAAATATGCTATGTTTTATTCAAGAAATTAA
