# Supplementary material for: Molecular evolution of TRPC4 regulatory sequences supports a role in mammalian thermoregulatory adaptation
Source: PeerJ. 2025 Jul 8;13:e19697. doi: 10.7717/peerj.19697 (PMC12248226; doi:10.7717/peerj.19697)
Supplement: Supplemental Information 1 — Required and optional parameters that are read by the codeml package of PAML. This file is for information only, an explicit value must be selected for Model and the dummy file names must be replaced with explicit paths to function. The sequence and guide tree files are in standard formats (FASTA and Newick, respectively). [file peerj-13-19697-s001.zip › input.files/untrimmed.alignments.with.original.accessions/primate.trpc3.fas]

>XM_035293027.2 PREDICTED: Callithrix jacchus transient receptor potential cation channel subfamily C member 3 (TRPC3), transcript variant X9, mRNA
GAATGGAAGTTTGCTCGTTCAAAACTTTGGTTATCCTATTTTGATGATGGAAAAACATTA
CCTCCACCCTTCAGTCTAGTTCCTAGTCCAAAATCATTTGTTTATTTCATCATGCGAATT
GTTAACTTTCCCAAATGCAGAAGGAGAAGGCTTCAGAAGGATATAGAAATGGGAATGGGT
AACTCAAAGTCCAGGTTAAACCTCTTCACTCAGTCTAACTCAAGAGTTTTTGAATCACAC
AGTTTTAACAGCATTCTCAATCAGCCAACACGTTATCAGCAGATAATGAAAAGACTTATA
AAGCGGTATGTTTTGAAAGCACAAGTAGACAAAGAAAATGATGAAGTTAATGAAGGTGAA
TTAAAAGAAATCAAGCAAGATATCTCCAGCCTTCGTTATGAACTTCTGGAGGACAAGAGC
CAAGCAACTGAGGAATTAGCCATTCTAATTCATAAACTTAGTGAGAAACTGAATCCCAGC
ATGCTGAGATGCGAATGA
>NM_001130698.2 Homo sapiens transient receptor potential cation channel subfamily C member 3 (TRPC3), transcript variant 1, mRNA
GAATGGAAGTTTGCTCGTTCAAAACTTTGGTTATCCTATTTTGATGATGGAAAAACATTA
CCTCCACCTTTCAGTCTAGTTCCTAGTCCAAAATCATTTGTTTATTTCATCATGCGAATT
GTTAACTTTCCCAAATGCAGAAGGAGAAGGCTTCAGAAGGATATAGAAATGGGAATGGGT
AACTCAAAGTCCAGGTTAAACCTCTTCACTCAGTCTAACTCAAGAGTTTTTGAATCACAC
AGTTTTAACAGCATTCTCAATCAGCCAACACGTTATCAGCAGATAATGAAAAGACTTATA
AAGCGGTATGTTTTGAAAGCACAAGTAGACAAAGAAAATGATGAAGTTAATGAAGGTGAA
TTAAAAGAAATCAAGCAAGATATCTCCAGCCTTCGTTATGAACTTTTGGAAGACAAGAGC
CAAGCAACTGAGGAATTAGCCATTCTAATTCATAAACTTAGTGAGAAACTGAATCCCAGC
ATGCTGAGATGTGAATGA
>XM_002815112.5 PREDICTED: Pongo abelii transient receptor potential cation channel subfamily C member 3 (TRPC3), transcript variant X3, mRNA
GAATGGAAGTTTGCTCGTTCAAAACTTTGGTTATCCTATTTTGATGATGGAAAAACATTA
CCTCCACCTTTCAGTCTAGTTCCTAGTCCAAAATCCTTTGTTTATTTCATCATGCGAATC
GTTAACTTTCCCAAATGCAGAAGGAGAAGGCTTCAGAAGGATATAGAAATGGGAATGGGT
AACTCAAAGTCCAGGTTAAACCTCTTCACTCAGTCTAACTCAAGAGTTTTTGAATCACAC
AGTTTTAACAGCATTCTCAATCAGCCAACACGTTATCAGCAGATAATGAAAAGACTTATA
AAGCGGTATGTTTTGAAAGCACAAGTAGACAAAGAAAATGATGAAGTTAATGAAGGTGAA
TTAAAAGAAATCAAGCAAGATATCTCCAGCCTTCGTTATGAACTTTTGGAAGACAAGAGC
CAAGCAACTGAGGAATTAGCCATTCTAATTCATAAACTTAGTGAGAAACTGAATCCCAGC
ATGCTGAGATGTGAATGA
>XM_055274676.2 PREDICTED: Symphalangus syndactylus transient receptor potential cation channel subfamily C member 3 (TRPC3), transcript variant X1, mRNA
GAATGGAAGTTTGCTCGTTCAAAACTTTGGTTATCCTATTTTGATGATGGAAAAACATTA
CCTCCACCTTTCAGTCTAGTTCCTAGTCCAAAATCGTTTGTTTATTTCATCATGCGAATC
GTTAACTTTCCCAAATGCAGAAGGAGAAGGCTTCAGAAGGATATAGAAATGGGAATGGGT
AACTCAAAGTCCAGGTTAAACCTCTTCACTCAGTCTAACTCAAGAGTTTTTGAATCACAC
AGTTTTAACAGCATTCTCAATCAGCCAACACGTTATCAGCAGATAATGAAAAGACTTATA
AAGCGGTATGTTTTGAAAGCACAAGTAGACAAAGAAAATGATGAAGTTAATGAAGGTGAA
TTAAAAGAAATCAAGCAAGATATCTCCAGCCTTCGTTATGAACTTTTGGAAGACAAGAGC
CAAGCAACTGAGGAATTAGCCATTCTAATTCATAAACTTAGTGAGAAACTGAATCCCAGC
ATGCTGAGATGTGAATGA
>XM_003936231.3 PREDICTED: Saimiri boliviensis boliviensis transient receptor potential cation channel subfamily C member 3 (TRPC3), transcript variant X2, mRNA
GAATGGAAGTTTGCTCGTTCAAAACTTTGGTTATCTTATTTTGATGATGGAAAAACATTA
CCTCCACCCTTCAGTCTAGTTCCTAGTCCAAAATCATTTGTTTATTTCATCATGCGAATT
GTTAACTTTCCCAAATGCAGAAGGAGAAGGCTTCAAAAGGATATAGAAATGGGAATGGGA
AACTCAAAGTCCAGGTTAAACCTCTTCACTCAGTCTAACTCAAGAGTTTTTGAATCACAC
AGTTTTAACAGCATTCTCAATCAGCCAACACGTTATCAGCAGATAATGAAAAGACTTATA
AAGCGGTATGTTTTGAAAGCACAAGTAGACAAAGAAAATGATGAAGTTAATGAAGGTGAA
TTAAAAGAAATCAAGCAAGATATCTCCAGCCTTCGTTATGAACTTCTGGAGGACAAGAGC
CAAGCAACTGAGGAATTAGCCATTCTAATTCATAAACTTAGTGAGAAACTGAATCCCAGC
ATGCTAAGATGTGAATGA
>XM_003271343.3 PREDICTED: Nomascus leucogenys transient receptor potential cation channel subfamily C member 3 (TRPC3), transcript variant X1, mRNA
GAATGGAAGTTTGCTCGTTCAAAACTTTGGTTATCCTATTTTGATGATGGAAAAACATTA
CCTCCACCTTTCAGTCTAGTTCCTAGTCCAAAATCGTTTGTTTATTTCATCATGCGAATC
GTTAACTTTCCCAAATGCAGAAGGAGAAGGCTTCAGAAGGATATAGAAATGGGAATGGGT
AACTCAAAGTCCAGGTTAAACCTCTTCACTCAGTCTAACTCAAGAGTTTTTGAATCACAC
AGTTTTAACAGCATTCTCAATCAGCCAACACGTTATCAGCAGATAATGAAAAGACTTATA
AAGCGGTATGTTTTGAAAGCACAAGTAGACAAAGAAAATGATGAAGTTAATGAAGGTGAA
TTAAAAGAAATCAAGCAAGATATCTCCAGCCTTCGTTATGAACTTTTGGAAGACAAGAGC
CAAGCAACTGAGGAATTAGCCATTCTAATTCATAAACTTAGTGAGAAACTGAATCCCAGC
ATGCTGAGATGTGAATGA
>XM_017497591.2 PREDICTED: Cebus imitator transient receptor potential cation channel subfamily C member 3 (TRPC3), transcript variant X3, mRNA
GAATGGAAGTTTGCTCGTTCAAAACTTTGGTTATCCTATTTTGATGATGGAAAAACATTA
CCTCCACCCTTCAGTCTAGTTCCTAGTCCAAAATCATTTGTTTATTTCATCATGCGAATT
GTTAACTTTCCCAAATGCAGAAGGAGAAGGCTTCAGAAGGATATAGAAATGGGAATGGGT
AACTCAAAGTCCAGGTTAAACCTCTTCACTCAGTCTAACTCAAGAGTTTTTGAATCACAC
AGTTTTAACAGCATTCTCAATCAGCCAACACGTTATCAGCAGATAATGAAAAGACTTATA
AAGCGGTATGTTTTGAAAGCACAAGTAGACAAAGAAAATGATGAAGTTAATGAAGGTGAA
TTAAAAGAAATAAAGCAAGATATCTCCAGCCTTCGTTATGAACTTCTGGAGGACAAGAGC
CAAGCAACTGAGGAATTAGCCATTCTAATTCATAAACTTAGTGAGAAACTGAATCCCAGC
ATGCTGAGATGTGAATGA
>XM_007999701.2 PREDICTED: Chlorocebus sabaeus transient receptor potential cation channel subfamily C member 3 (TRPC3), transcript variant X3, mRNA
GAATGGAAGTTTGCTCGTTCAAAACTTTGGTTATCCTATTTTGATGATGGAAAAACATTA
CCTCCACCCTTCAGTCTAGTTCCTAGTCCAAAATCGTTTGTTTATTTCATCATGCGAATC
GTTAACTTCCCCAAATGCAGAAGGAGAAGGCTTCAGAAGGATATAGAAATGGGAATGGGT
AACTCAAAGTCCAGGTTAAACCTCTTCACTCAGTCTAACTCAAGAGTTTTTGAATCACAC
AGTTTTAACAGCATTCTCAATCAGCCAACACGTTATCAGCAGATAATGAAAAGACTTATA
AAGCGGTATGTTTTGAAAGCACAAGTAGACAAAGAAAATGATGAAGTTAATGAAGGTGAA
TTAAAAGAAATCAAGCAAGATATCTCCAGCCTTCGTTATGAACTTTTGGAAGACAAGAGC
CAAGCAACTGAGGAATTAGCCATCCTAATTCATAAACTTAGTGAGAAACTGAATCCCAGC
ATGCTGAGATGTGAATGA
>XM_053574702.1 PREDICTED: Nycticebus coucang transient receptor potential cation channel subfamily C member 3 (TRPC3), mRNA
GAATGGAAGTTTGCTCGTTCAAAACTTTGGTTATCATATTTTGATGATGGCAAAACATTA
CCTCCACCCTTCAGTCTGGTTCCTAGTCCAAAATCGTTCGTTTATTTCATCATGCGAATC
ATTAACTTTCCCAAATGCAGAAGGAGAAGGCTTCAGAAGGACATAGAAATGGGAATGGGT
AACTCAAAGTCCAGGTTAAACCTCTTCACTCAGTCTAACTCAAGAGTTTTTGAATCACAC
AGTTTTAACAGCATTCTCAATCAGCCAACACGTTATCAGCAAATAATGAAAAGACTTATA
AAGCGGTATGTTTTGAAAGCACAAGTAGACAAAGAAAATGACGAAGTTAATGAAGGTGAA
TTAAAAGAAATCAAGCAAGATATCTCCAGTCTTCGTTATGAACTTTTGGAGGACAAGAGC
CAAGCAACTGAGGAATTAGCCATTCTTATCCATAAACTTAGTGAGAAACTCAATCCCAGC
ACGCTGAGATGTGAATGA
>XM_010362558.2 PREDICTED: Rhinopithecus roxellana transient receptor potential cation channel subfamily C member 3 (TRPC3), transcript variant X1, mRNA
GAATGGAAGTTTGCTCGTTCAAAACTTTGGTTATCCTATTTTGATGATGGAAAAACATTA
CCTCCACCCTTCAGTCTAGTTCCTAGTCCAAAATCGTTTGTTTATTTCATCATGCGAATC
ATTAACTTCCCCAAATGCAGAAGGAGAAGGCTTCAGAAGGATATAGAAATGGGAATGGGT
AACTCAAAGTCCAGGTTAAACCTCTTCACTCAGTCTAACTCAAGAGTTTTTGAATCACAC
AGTTTTAACAGCATTCTCAATCAGCCAACACGTTATCAGCAGATAATGAAAAGACTTATA
AAGCGGTATGTTTTGAAAGCACAAGTAGACAAAGAAAATGATGAAGTTAATGAAGGTGAA
TTAAAAGAAATCAAGCAAGATATCTCCAGCCTTCGTTATGAACTTTTGGAAGACAAGAGC
CAAGCAACTGAGGAATTAGCCATTCTAATTCATAAACTTAGTGAGAAACTGAATCCCAGC
ATGCTGAGATGTGAATGA
>XM_012650408.1 PREDICTED: Propithecus coquereli transient receptor potential cation channel, subfamily C, member 3 (TRPC3), transcript variant X2, mRNA
GAATGGAAGTTTGCTCGTTCAAAACTTTGGTTATCATATTTTGATGATGGCAAAACATTA
CCTCCACCCTTCAGTCTAGTTCCTAGTCCAAAATCGTTTGTTTATTTCATCATGCGAATC
ATTAACTTTCCCAAATGCAGAAGGAGAAGGCTTCAGAAGGATATAGAAATGGGAATGGGT
AACTCAAAGTCCAGGTTAAACCGCTTCACTCAGTCTAACTCAAGAGTTTTTGAATCACAC
AGTTTTAACAGCATTCTCAATCAGCCAACACGTTATCAGCAGATAATGAAAAGACTTATA
AAGCGGTATGTTTTGAAAGCACAAGTTGACAAAGAAAATGATGAAGTTAATGAAGGTGAA
TTAAAAGAAATCAAGCAAGATATCTCCAGCCTTCGTTATGAACTTTTGGAGGACAAGAGC
CAAGCGACTGAGGAATTAGCCATTCTTATTCATAAACTTAGCGAGAAACTCAATCCCAGC
ATGCTGAGATGTGAATGA
>XM_012473069.1 PREDICTED: Aotus nancymaae transient receptor potential cation channel subfamily C member 3 (TRPC3), transcript variant X3, mRNA
GAATGGAAGTTTGCTCGTTCAAAACTTTGGTTATCCTATTTTGATGATGGAAAAACATTA
CCTCCACCCTTCAGTCTAGTTCCTAGTCCAAAATCATTTGTTTATTTCATCATGCGAATT
GTTAACTTTCCCAAATGCAGAAGGAGAAGGCTTCAGAAGGATATAGAAATGGGAATGGGT
AACTCAAAGTCCAGGTTAAACCTCTTCACTCAGTCTAACTCAAGAGTTTTTGAATCACAC
AGTTTTAACAGCATTCTCAATCAGCCAACACGTTATCAGCAGATAATGAAAAGACTTATA
AAGCGGTATGTTTTGAAAGCACAAGTAGACAAAGAAAATGATGAAGTTAATGAAGGTGAA
TTAAAAGAAATCAAGCAAGATATCTCCAGCCTTCGTTACGAACTTCTGGAGGACAAGAGC
CAAGCAACTGAGGAATTAGCCATTCTAATTCATAAACTTAGTGAGAAACTGAATCCCAGC
GTTCTGAGATGTGAATGA
>XM_012784202.2 PREDICTED: Microcebus murinus transient receptor potential cation channel subfamily C member 3 (TRPC3), transcript variant X6, mRNA
GAATGGAAGTTTGCTCGTTCAAAACTTTGGTTATCCTATTTTGATGATGGCAAAACATTA
CCTCCACCCTTCAGTCTAGTTCCTAGTCCAAAATCGTTTGTTTATTTCATCATGCGAATT
ATTAACTTTCCCAAATGCAGAAGGAGAAGGCTTCAGAAGGATATAGAAATGGGAATGGGT
AACTCAAAGTCCAGGTTAAACCTCTTCACTCAGTCTAACTCAAGAGTTTTTGAATCACAC
AGTTTTAACAGCATTCTCAATCAGCCAACACGTTATCAGCAGATAATGAAAAGACTTATA
AAGCGGTATGTTTTGAAAGCACAAGTAGACAAAGAAAATGATGAAGTTAATGAAGGTGAA
TTAAAAGAAATCAAGCAAGATATCTCCAGCCTTCGTTATGAACTTTTGGAGGACAAGAGC
CAAGCAACTGAAGAATTAGCCATTCTTATTCATAAACTTAGTGAGAAACTCAATCCCAGC
ATGCTGAGATGTGAATGA
>XM_023516575.1 PREDICTED: Otolemur garnettii transient receptor potential cation channel subfamily C member 3 (TRPC3), transcript variant X2, mRNA
GAGTGGAAGTTTGCTCGTTCAAAACTTTGGTTATCATATTTTGATGATGGCAAAACGTTA
CCTCCACCCTTCAGTCTGGTTCCTAGTCCAAAATCGTTTGTTTATTTCATCATGCGAATC
ATTAACTTTCCCAAATGCAGAAGGAGAAGGCTTCAGAAGGACATAGAAATGGGAATGGGT
AACTCAAAGTCCAGGTTAAACCTCTTCACTCAGTCTAACTCAAGAGTTTTTGAATCACAC
AGTTTTAACAGCATTCTCAATCAGCCAACACGTTATCAGCAAATCATGAAAAGACTTATA
AAGCGGTATGTTTTGAAAGCACAAGTAGACAAAGAAAATGACGAAGTTAATGAAGGTGAA
TTAAAAGAAATCAAGCAAGATATCTCCAGCCTTCGTTATGAACTTTTGGAGGACAAGAGC
CAAGCAACTGAGGAATTAGCCATTCTTATCCATAAACTTAGTGAGAAACTCAATCCCAGC
GCGCTGAGGTGTGAATGA
>XM_008068393.1 PREDICTED: Carlito syrichta transient receptor potential cation channel subfamily C member 3 (TRPC3), mRNA
GAATGGAAGTTTGCTCGTTCAAAACTTTGGTTATCTTATTTTGATGAAGGAAAAACATTG
CCTCCACCCTTCAGTCTAGTTCCTAGTCCAAAATCATTTGTTTATTTCATCATGCGAATC
ATTAACTTCCCCAAATGCAGAAGGAGAAGGCTTCAGAAGGATATAGAAATGGGAATGGGT
AACTCAAAGTCCAGGTTAAACCTCTTCACTCAGTCTAACTCAAGAGTTTTTGAATCACAC
AGTTTTAACAGCATTCTCAATCAGCCAACACGTTATCAGCAGATAATGAAAAGACTTATA
AAACGGTATGTTTTGAAAGCACAAGTAGACAAAGAAAATGATGAAGTTAATGAAGGTGAA
TTAAAAGAAATCAAGCAAGATATCTCCAGCCTTCGTTACGAACTTTTGGAGGACAAGAGC
CAAGCAACTGAGGAATTAGCCATTCTAATTCATAAACTCAGCGAGAAACTGAATCCCAGT
GTGCTGCGATGTGAATGA
>XM_045552330.1 PREDICTED: Lemur catta transient receptor potential cation channel subfamily C member 3 (TRPC3), mRNA
GAATGGAAGTTTGCTCGTTCAAAACTTTGGTTATCCTATTTTGATGATGGCAAAACATTA
CCTCCACCCTTCAGTCTAGTTCCTAGTCCAAAATCATTTGTTTATTTCATCATGCGAATC
GTTAACTTTCCCAAATGCAGAAGGAGAAGGCTTCAGAAGGATATAGAAATGGGAATGGGT
AACTCAAAGTCCAGGTTAAACCTCTTCACTCAGTCTAACTCAAGAGTTTTTGAATCACAC
AGTTTTAACAGCATTCTCAATCAGCCAACACGTTATCAGCAGATAATGAAAAGACTTATA
AAGCGGTATGTTTTGAAAGCACAAGTAGACAAAGAAAATGACGAAGTTAATGAAGGTGAA
TTAAAAGAAATCAAGCAAGATATCTCCAGCCTTCGTTATGAACTTTTGGAGGACAAGAGC
CAAGCAACCGAGGAATTAGCCATTCTTATTCATAAACTTAGTGAGAAACTCAATCCCAGC
ATGCTGAGATGTGAATGA
