# Supplementary material for: Molecular evolution of TRPC4 regulatory sequences supports a role in mammalian thermoregulatory adaptation
Source: PeerJ. 2025 Jul 8;13:e19697. doi: 10.7717/peerj.19697 (PMC12248226; doi:10.7717/peerj.19697)
Supplement: Supplemental Information 1 — Required and optional parameters that are read by the codeml package of PAML. This file is for information only, an explicit value must be selected for Model and the dummy file names must be replaced with explicit paths to function. The sequence and guide tree files are in standard formats (FASTA and Newick, respectively). [file peerj-13-19697-s001.zip › input.files/untrimmed.alignments.with.original.accessions/primate.trpc4.fas]

>XM_012469833.2 PREDICTED: Aotus nancymaae transient receptor potential cation channel subfamily C member 4 (TRPC4), transcript variant X1, mRNA
GAATGGAAATTTGCACGAACAAAGCTTTGGATGAGTTATTTTGAAGAAGGAGGTACTCTG
CCTACTCCCTTCAATGTCATCCCGAGCCCCAAGTCTCTCTGGTACCTGATCAAATGGATC
TGGACACACTTGTGCAAGAAAAAGATGAGAAGAAAGCCGGAAAGTTTTGGAACAATAGGG
AGGCGAGCTGCTGATAATTTAAGAAGACATCACCAATATCAAGAAGTTATGAGGAACCTC
GTGAAGCGATATGTTGCTGCAATGATTAGAGATGCTAAAACTGAAGAAGGCCTGACCGAA
GAGAACTTTAAGGAACTAAAGCAAGACATTTCCAGTTTCCGCTTTGAAGTTCTGGGATTA
CTAAGAGGAAGCAAACTTTCCACAATACAATCTGCAAATGCCTCGAAGGAGTCTTCAAAT
TCGGCAGACTCGGATGAAAAGAGTGATAACGAAGGTAATAGCAAGGACAAGAAAAAGAAT
TTCAGCCTTTTTGATTTAACCACCCTGATTCATCCGAGATCAGCAGCAATTGCCTCTGAA
AGACATAACATAAGCAATGGCTCTGCTCTGGTGGTGCAGGAGCCACACAGGGAGAAGCAG
AGAAAAGTGAATTTTGTGACCGATATCAAAAACTTTGGGTTATTTCATAGACGATCAAAA
CAAAATGCTGCTGAGCAAAATACAAACCAAATCTTCTCTGTTTCAGAAGAAGTTGCTCGT
CAACAGGCTGCAGGA---CCACTTGAGAGAAATATTCAACTGGAATCTCGAGGATTAGCT
TCACGGGGTGACCTGAGCATTCCTGGTCTCAGTGAACAGTGTGTGTTAGTAGACCATAGA
GAAAGGAATACGGACACACTGGGGTTACAGGTAGGCAAAAGAGTGTGTCCATTCAAGTCA
GAGAAGGTGGTGGTGGAGGACACGGTTCCTATAATACCAAAGGAGAAACATGCAAAAGAA
GAGGACTCTAGTATAGACTATGATCTAAACCTCCCAGACACAGTCACCCACGAAGATTAT
GTGACAACGAGATTGTGA
>XM_037741842.1 PREDICTED: Cebus imitator transient receptor potential cation channel subfamily C member 4 (TRPC4), transcript variant X2, mRNA
GAATGGAAATTTGCACGAACAAAGCTTTGGATGAGTTATTTTGAAGAAGGAGGTACTCTG
CCTACTCCCTTCAATGTCATCCCAAGCCCCAAGTCTCTCTGGTACCTGATCAAATGGATC
TGGACACACTTGTGCAAGAAAAAGATGAGGAGAAAGCCAGAAAGTTTTGGAACAATAGGG
AGGCGAGCTGCTGATAATTTAAGAAGACATCACCAATACCAAGAAGTTATGAGGAACCTT
GTGAAGCGATACGTTGCTGCAATGATCAGAGATGCTAAAACTGAAGAAGGCCTGACTGAA
GAGAACTTTAAGGAACTAAAGCAAGACATTTCCAGTTTCCGCTTTGAAGTTCTGGGATTA
CTAAGAGGAAGCAAACTTTCCACAATACAATCTGCAAATGCCTCGAAGGAGTCTTCAAAT
TCGGCAGACTCGGATGAAAAGAGTGACAACGAAGGTAATAGCAAGGACAAGAAAAAGAAT
TTCAGCCTTTTTGATTTAACCACCCTGATTCATCCGAGATCAGCAGCAATTGCCTCTGAA
AGACATAACATAAGCAATGGCTCTGCCCTGGTGGTGCAGGAGCCACACAGGGAGAAGCAG
AGAAAAGTGAATTTTGTGACCGATATCAAAAACCTTGGGTTATTTCATAGACGATCAAAA
CAAAATGCTGCTGAGCAAAATGCAAACCAAATCTTCTCTGTTTCAGAAGAAGTTGCTCGT
CAACAGGCTGCAGGA---CCACTTGAGAGAAATATTCAACTGGAATCTCGAGGATTAGCT
TCACGGGGTGACCTGAGCATTCCTGGTCTCAGTGAACAGTGTGTGTTAGTAGACCATAGA
GAAAGGAATACGGACACACTGGGGTTACAGGTAGGCAAGAGAGTGTGTCCATTCAAGTCA
GAGAAGGTGGTGGTGGAGGACACGGTTCCTATAATACCAAAGGAGAAACATGCAAAAGAA
GAGGACTCTAGTATAGACTATGATCTAAACCTCCCAGACACAGTCACCCACGAAGATTAT
GTGACGACAAGATTGTGA
>XM_035302520.2 PREDICTED: Callithrix jacchus transient receptor potential cation channel subfamily C member 4 (TRPC4), transcript variant X3, mRNA
GAATGGAAATTTGCACGAACAAAGCTTTGGATGAGTTATTTTGAAGAAGGAGGTACCCTG
CCTACTCCCTTCAATGTCATCCCAAGCCCCAAGTCTCTCTGGTACCTGATCAAATGGATC
TGGACACACTTGTGCAAGAAAAAGATGAGAAGAAAGCCAGAAAGTTTTGGAACAATAGGG
AGGCGAGCTGCTGATAATTTAAGAAGACATCACCAATACCAAGAAGTTATGAGGAACCTC
GTGAAGCGCTACGTTGCTGCAATGATTAGAGATGCTAAAACTGAAGAAGGCCTGACCGAA
GAGAACTTTAAGGAACTAAAGCAAGACATTTCCAGTTTCCGCTTTGAAGTTCTGGGATTA
CTAAGAGGAAGCAAACTTTCCACGATACAATCTGCAAATGCCTCGAAGGAGTCTTCAAAT
TCGGCAGACTCAGATGAAAAGAGTGATAACGAAGGTAATAGCAAGGACAAGAAAAAGAAT
TTCAGCCTTTTTGATTTAACCACCCTGATTCATCCGAGATCAGCAGCAATTGCCTCTGAA
AGACATAACATAAGCAATGGCTCTGCCCTGGTGGTGCAGGAGCCACACAGGGAGAAGCAG
AGAAAAGTGAATTTTGTGACCGATATCAAAAACTTTGGTTTATTTCATAGACGATCAAAA
CAAAATGCTGCTGAGCAAAATGCAAACCAAATCTTCTCTGTTTCAGAAGAAGTTGCTCGC
CAACAGGCTGCAGGA---CCACTTGAGAGAAATATTCAACTGGAATCTCGAGGATTAGCT
TCACGGGGTGACCTGAGCATTCCTGGTCTCAGTGAACAGTGTGTGTTAGTAGACCATAGA
GAAAGGAATACGGACACACTGGGGTTACAGGTAGGCAAGAGAGTGTGTCCTTTCAAGTCA
GAGAAGGTGGTGGTGGAGGACACGGTTCCTATAATACCAAAGGAGAAACATGCAAAAGAA
GAGGACTCTAGTGTAGACTCTGATCTAAACCTCCCGGACACAGTCACCCACGAAGATTAT
GTGACAACAAGATTGTGA
>XM_003934403.2 PREDICTED: Saimiri boliviensis boliviensis transient receptor potential cation channel subfamily C member 4 (TRPC4), transcript variant X1, mRNA
GAATGGAAATTTGCACGAACAAAGCTTTGGATGAGTTATTTTGAAGAAGGAGGTACTCTG
CCTACTCCCTTCAATGTCATCCCGAGCCCCAAGTCTCTCTGGTACCTGATCAAATGGATC
TGGACACACTTGTGCAAGAAAAAGATGAGAAGAAAGCCAGAAAGTTTTGGAACAATAGGG
AGGCGAGCTGCTGATAATTTAAGAAGACATCACCAATACCAAGAAGTTATGAGGAACCTT
GTGAAGCGATACGTTGCTGCAATGATTAGAGATGCTAAAACTGAAGAAGGCCTGACCGAA
GAGAACTTTAAGGAACTAAAGCAAGACATTTCCAGTTTCCGCTTCGAAGTTCTGGGATTA
CTAAGAGGAAGCAAACTTTCCACAATGCAATCTGCAAATGCCTCGAAGGAGTCTTCAAAT
TCGGCAGACTCGGATGAAAAGAGTGATAACGAAGGTAATAGCAAGGACAAGAAAAAGAAT
TTCAGCCTTTTTGATTTAACCACCCTGATTCATCCGAGATCAGCAGCAATTGCCTCTGAA
AGACATAACATAAGCAATGGCTCTGCTCTGGTGGTGCAGGAGCCACACAGGGAGAAGCAG
AGAAAAGTGAATTTTGTGACCGATATCAAAAACTTTGGGTTATTTCATAGACGATCAAAA
CAAAATGCTGCTGAGCAAAATGCAAACCAAATCTTCTCTGTTTCAGAAGAAGTTGCTCGT
CAACAGGCTGCAGGA---CCACTTGAGAGAAATATTCAACTGGAATCTCGAGGATTAGCT
TCACGGGGTGACCTGAGCATTCCTGGTCTCAGTGAACAGTGTGTGTTAGTAGACCATAGA
GAAAGGAATACGGACACACTGGGGTTACAGGTAGGCAAGAGAGTGTGTCCATTCAAGTCA
GAGAAGGTGGTGGTGGAGGACACCGTTCCTATAATACCAAAGGAGAAACATGCAAAAGAA
GAGGACTCTAGTATAGACTATGATCTAAACCTCCCAGACACAGTCACCCACGAAGATTAT
GTGACAACAAGATTGTGA
>XM_063714892.1 PREDICTED: Pongo abelii transient receptor potential cation channel subfamily C member 4 (TRPC4), transcript variant X6, mRNA
GAATGGAAATTTGCACGAACAAAACTTTGGATGAGTTATTTTGAAGAAGGAGGTACTCTG
CCTACTCCCTTCAATGTCATCCCGAGCCCCAAGTCTCTCTGGTACCTGATCAAATGGATC
TGGACACACTTGTGCAAGAAAAAGATGAGAAGAAAGCCAGAAAGTTTTGGAACAATAGGG
AGGCGAGCTGCTGATAACTTGAGAAGACATCACCAATACCAAGAAGTTATGAGGAACCTG
GTGAAGCGATACGTTGCTGCAATGATTAGAGATGCTAAAACTGAAGAAGGCCTGACCGAA
GAGAACTTTAAGGAACTAAAGCAAGACATTTCTAGTTTCCGCTTTGAAGTCCTGGGATTA
CTAAGAGGAAGCAAACTTTCCACAATACAATCTGCAAATGCCTCGAAGGAGTCTTCAAAT
TCGGCAGACTCAGATGAAAAGAGTGATAACGAAGGTAATAGCAAGGACAAGAAAAAGAAT
TTCAGCCTTTTTGATTTAACCACCCTGATTCATCCGAGATCAGCAGCAATTGCCTCTGAA
AGACATAACATAAGCAATGGCTCTGCCCTGGTGGTGCAAGAGCCACCCCGGGAGAAGCAG
AGAAAAGTGAATTTTGTGACCGATATCAAAAACTTTGGGTTGTTTCATAGACGATCAAAA
CAAAACGCTGCTGAGCAAAATGCAAACCAAATCTTCTCTGTTTCAGAAGAAGTTGCTCGT
CAACAGGCTGCAGGA---CCACTTGAGAGAAATATTCAACTGGAATCTCGAGGATTAGCT
TCACGGGGTGACCTGAGCATTCCCGGTCTCAGTGAACAATGTGTGTTAGTAGATCATAGA
GAAAGGAATACGGACACACTGGGGTTACAGGTAGGAAAGAGAGTGTGTCCATTCAAGTCA
GAGAAGGTGGTGGTGGAGGACACGGTTCCTATAATACCAAAGGAGAAACATGCAAAAGAA
GAGGACTCTAGTATAGACTATGATCTAAACCTCCCAGACACAGTCACCCACGAAGATTAT
GTGACCACAAGATTGTGA
>NM_001354799.2 Homo sapiens transient receptor potential cation channel subfamily C member 4 (TRPC4), transcript variant 8, mRNA
GAATGGAAATTTGCACGAACAAAGCTTTGGATGAGTTATTTTGAAGAAGGAGGTACTCTG
CCTACTCCCTTCAATGTCATCCCGAGCCCCAAGTCTCTCTGGTACCTGATCAAATGGATC
TGGACACACTTGTGCAAGAAAAAGATGAGAAGAAAGCCAGAAAGTTTTGGAACAATAGGG
AGGCGAGCTGCTGATAACTTGAGAAGACATCACCAATACCAAGAAGTTATGAGGAACCTG
GTGAAGCGATACGTTGCTGCAATGATTAGAGATGCTAAAACTGAAGAAGGCCTGACCGAA
GAGAACTTTAAGGAACTAAAGCAAGACATTTCTAGTTTCCGCTTTGAAGTCCTGGGATTA
CTAAGAGGAAGCAAACTTTCCACAATACAATCTGCGAATGCCTCGAAGGAGTCTTCAAAT
TCGGCAGACTCAGATGAAAAGAGTGATAGCGAAGGTAATAGCAAGGACAAGAAAAAGAAT
TTCAGCCTTTTTGATTTAACCACCCTGATTCATCCGAGATCAGCAGCAATTGCCTCTGAA
AGACATAACATAAGCAATGGCTCTGCCCTGGTGGTTCAGGAGCCGCCCAGGGAGAAGCAG
AGAAAAGTGAATTTTGTGACCGATATCAAAAACTTTGGGTTATTTCATAGACGATCAAAA
CAAAATGCTGCTGAGCAAAATGCAAACCAAATCTTCTCTGTTTCAGAAGAAGTTGCTCGT
CAACAGGCTGCAGGA---CCACTTGAGAGAAATATTCAACTGGAATCTCGAGGATTAGCT
TCACGGGGTGACCTGAGCATTCCCGGTCTCAGTGAACAATGTGTGTTAGTAGACCATAGA
GAAAGGAATACGGACACACTGGGGTTACAGGTAGGAAAGAGAGTGTGTCCATTCAAGTCA
GAGAAGGTGGTGGTGGAGGACACGGTTCCTATAATACCAAAGGAGAAACATGCAAAAGAA
GAGGACTCTAGTATAGACTATGATCTAAACCTCCCAGACACAGTCACCCACGAAGATTAC
GTGACCACAAGATTGTGA
>XM_030922180.1 PREDICTED: Rhinopithecus roxellana transient receptor potential cation channel subfamily C member 4 (TRPC4), transcript variant X7, mRNA
GAATGGAAATTTGCACGAACAAAGCTTTGGATGAGTTATTTTGAAGAAGGAGGTACTCTG
CCTACTCCCTTCAATGTCATCCCAAGCCCCAAGTCTCTCTGGTACCTGATCAAATGGATC
TGGACACACTTGTGCAAGAAAAAGATGAGAAGAAAGCCAGAAAGTTTTGGAACAATAGGG
AGGCGAGCTGCTGATAATTTGAGAAGACATCACCAGTACCAAGAAGTTATGAGGAACCTG
GTGAAGCGATACGTTGCTGCAATGATTAGAGATGCTAAAACTGAAGAAGGACTGACCGAA
GAGAACTTTAAGGAACTAAAGCAAGACATTTCTAGTTTCCGCTTTGAAGTTCTGGGATTA
CTAAGAGGAAGCAAACTTTCCACAATACAATCTGCAAATGCCTCGAAGGAGTCCTCAAAT
TCGGCAGACTCAGATGAAAAGAGTGATAACGAAGGTAATAGCAAGGACAAGAAAAAGAAT
TTCAGCCTTTTTGATTTAACCACCCTGATTCATCCAAGATCAGCAGCAATTGCCTCCGAA
AGACATAACATAAGCAATGGCTCTGCCCTGGTGGTGCAGGAGCCACCCAGGGAGAAGCAG
AGAAAAGTGAATTTTGTGACCGATATCAAAAACTTTGGGTTATTTCATAGACGATCAAAA
CAAAATGCTGCTGAGCAAAATGCAAACCAAATCTTCTCTGTTTCAGAAGAAGTTGCTCGT
CAACAGGCTGCAGGA---CCACTTGAGAGAAACATTCAACTGGAATCTCGAGGATTAGCT
TCACGGGCTGACCTGAGCATTCCCGGTCTCAGTGAACAGTGTGTGTTAGTAGACCATAGA
GAAAGGAATACGGACACACTGGGGTTACAGGTAGGCAAGAGAGTGTGTCCATTCAAGTCA
GAGAAGGTGGTGGTGGAAGACACGGTTCCTATAATACCAAAGGAGAAACATGCAAAAGAA
GAGGACTCTAGTATAGACTATGATCTAAACCTCCCAGACACAGTCACCCAGGAAGATTAT
GTGACCACAAGATTGTGA
>XM_030818502.1 PREDICTED: Nomascus leucogenys transient receptor potential cation channel subfamily C member 4 (TRPC4), transcript variant X10, mRNA
GAATGGAAATTTGCACGAACAAAGCTTTGGATGAGTTATTTTGAAGAAGGAGGTACTCTG
CCTACTCCCTTCAATGTCATCCCGAGCCCCAAGTCTCTCTGGTACCTGATCAAATGGATC
TGGACACACTTGTGCAAGAAAAAGATGAGAAGAAAGCCAGAAAGTTTTGGAACAATAGGG
AGGCGAGCTGCTGATAACTTGAGGAGACATCACCAATACCAAGAAGTTATGAGGAACCTG
GTGAAGCGATACGTTGCTGCAATGATTAGAGACGCTAAAACTGAAGAAGGCCTGACCGAA
GAGAACTTTAAGGAACTAAAGCAAGACATTTCTAGTTTCCGCTTTGAAGTTCTGGGATTA
CTAAGAGGAAGCAAACTTTCCAAAATACAATCTGCAAATGCCTCGAAGGAGTCTTCAAAT
TCGGCAGACTCAGATGAAAAGAGTGATAACGAAGGTAATAGCAAGGACAAGAAAAAGAAT
TTCAGCCTTTTTGATTTAACCACCCTCATTCATCCGAGATCAGCAGCAATTGCCTCTGAA
AGACATAACATAAGCAATGGCTCCGCCCTGGTGGCACAGGAGCCACCCAGGGAGAAGCAG
AGAAAAGTGAATTTTGTGACCGATATCAAACACTTTGGGTTATTTCATAGACGATCAAAA
CAAAATGCTGCTGAGCAAAATGCAAACCAAATCTTCTCTGTTTCAGAAGAAGTTGCTCGT
CAACAGGCTGCAGGA---CCACTTGAGAGAAATATTCAACTGGAATCCCGAGGATTAGCT
TCACGGGGTGACCTGGGCATTCCTGGTCTCAGTGAACAGTGTGTGTTAGTAGACCATAGA
GAAAGGAACACGGACACACTGGGGTTACAGGTGGGAAAGAGAGTGTGTCCATTCAAGTCA
GAGAAGGTGGTGGTGGAGGACACGGTTCCTATCATACCAAAGGAGAAACATGCGAAAGAA
GAGGACTGTAGTATAGACTATGATCTAAACCTCCCAGACACAGTCACCCACGAAGATTAT
GTGACCACAAGATTGTGA
>XM_063618886.1 PREDICTED: Symphalangus syndactylus transient receptor potential cation channel subfamily C member 4 (TRPC4), mRNA
GAATGGAAATTTGCACGAACAAAACTTTGGATGAGTTATTTTGAAGAAGGAGGTACTCTG
CCTACTCCCTTCAATGTCATCCCGAGCCCCAAGTCCCTCTGGTACCTGATCAAATGGATC
TGGACACATTTGTGCAAGAAAAAGATGAGAAGAAAGCCAGAAAGTTTTGGAACAATAGGG
AGGCGAGCTGCTGATAACTTGAGGAGACATCACCAATACCAAGAAGTTATGAGGAACCTG
GTGAAGCGATACGTTGCTGCAATGATTAGAGATGCTAAAACTGAAGAAGGCCTGACCGAA
GAGAACTTTAAGGAACTAAAGCAAGACATTTCTAGTTTCCGCTTTGAAGTTCTGGGATTA
CTAAGAGGAAGCAAACTTTCCACAATACAATCTGCAAATGCTTCGAAGGAGTCTTCAAAT
TCGGCAGACTCAGATGAAAAGAGTGATAACGAAGGTAATAGCAAGGACAAGAAAAAGAAT
TTCAGCCTTTTTGATTTAACCACCCTGATTCATCCGAGATCAGCAGCAATTGCCTCTGAA
AGACATAACATAAGCAATGGCTCCGCCCTGGTGGCGCAGGAGCCACCCAGGGAGAAGCAG
AGAAAAGTGAATTTTGTGACCGATATCAAACACTTTGGGTTATTTCATAGACGATCAAAA
CAAAATGCTGCTGAGCAAAATGCAAACCAAATCTTCTCTGTTTCAGAAGAAGTTGCTCGT
CAACAGGCTGCAGGA---CCACTTGAGAGAAATATTCAACTGGAATCTCGAGGATTAGCT
TCACGGGGTGACCTGAGCATTCCTGGTCTCAGTGAACAGTGTGTGTTAGTAGACCATAGA
GAAAGGAACACAGACACACTGGGGTTACAGGTAGGAAAGAGAGTGTGTCCATTCAAGTCA
GAGAAGGTGGTGGTGGAGGACACGGTTCCTATCATACCAAAGGAGAAACATGCGAAAGAA
GAGGACTGTAGTATAGACTATGATCTAAACCTCCCAGACACAGTCACCCACGAAGATTAT
GTGACCACAAGATTGTGA
>XM_012643827.1 PREDICTED: Propithecus coquereli transient receptor potential cation channel, subfamily C, member 4 (TRPC4), transcript variant X6, mRNA
GAATGGAAATTTGCTCGAACAAAGCTTTGGATGAGTTATTTTGAAGAAGGAGGGACTCTG
CCTACTCCCTTCAATGTCATCCCAAGCCCCAAGTCACTCTGGTACCTGATCAAATGGATA
TGGACACACTTGTGCAAGAAAAAGATGAGAAGAAAGCCAGAAAGTTTTGGAACAATAGGG
AGACGAGCTGCTGATAATTTGAGAAGACATCATCAATATCAAGAAGTTATGAGGAACCTG
GTGAAGCGCTACGTCGCCGCAATGATTAGAGATGCTAAAACTGAAGAAGGCCTGACCGAA
GAGAACTTTAAGGAACTCAAGCAAGACATTTCTAGTTTCCGCTTTGAGGTTCTGGGATTA
CTAAGAGGAAGCAAGCTTTCTACAATACAATCTGCAAATGCCACGAAGGAGTCCCCTAAT
TCAGCAGACTCAGATGAAAAGAGTGACAATGAAGGTACTAGCAAGGACAAGAAAAAGAAT
TTCAGCCTCTTTGACTTAACCACGCTCATTCATCCGAGATCAGCAGCCATTGCGGCCGAA
AGACATAACATAAGCAATGGCTCCGCCCTGGTGGTGCAGGAGCCACCAAGGGAGAAGCAG
AGAAAAGTGAATTTCGTGACCGATATCAAAAACTTCGGGTTGTTTCATAGACGATCAAAA
CAAAATGCTGCTGAGCCAAGTGCAAACCAAATCTTCTCTGTTTCAGAAGAAGTTGCGCGT
CAACAGGCCACAGGA---CCACTTGAGAGAAACATTCAACTGGAATCCCGAGGCTTAGCT
TCACGGGGCGACCTGAGCATTCCTGGCCTCAGCGAACAGTGCGTGTTAGTAGACCACAGG
GAAAGGAACACGGACGCACTGGGGTCACAGGCAGGCCAGAGAGCGTGTTCATTCGAGTCG
GAGAAGGTGGTGGTGGAGGACACCGTTCCTATAATACCAAAGGAGAAACACGCAAGGGAA
GAGGACTCTAGTATAGACTATGACGTCAACCTCACAGACACAGTCGCCCACGAAGATTAC
GTGACCACGAGATTGTGA
>XM_012748112.1 PREDICTED: Microcebus murinus transient receptor potential cation channel subfamily C member 4 (TRPC4), transcript variant X2, mRNA
GAATGGAAATTTGCTCGAACAAAGCTTTGGATGAGTTATTTTGAAGAAGGAGGGACTCTG
CCTACTCCCTTCAATGTCATCCCAAGCCCCAAGTCACTCTGGTACCTGATCAAATGGATA
TGGACACACTTGTGCAAGAAAAAGATGAGAAGAAAGCCAGAAAGTTTTGGAACAATAGGG
AGGCGAGCTGCTGATAATTTGAGAAGACATCACCAATATCAAGAAGTTATGAGGAACCTG
GTGAAGCGCTATGTGGCCGCAATGATTAGAGATGCTAAAACTGAAGAAGGCCTGACCGAA
GAGAACTTTAAGGAACTCAAGCAAGACATTTCTAGTTTCCGCTTTGAAGTGCTGGGATTA
CTGAGAGGAAGCAAGCTTTCTACGATACAATCTGCAAATGCCACGAAGGAGTCCTCTAAT
TCAGCAGACTCGGATGAAAAGAGTGACAGTGAAGGTACTAGCAAGGACAAGAAAAAGAAC
TTCAGCCTTTTTGACTTAACCACGCTCATTCACCCGAGATCAGCAGCCATCGCGGCCGAA
AGACATAACATAAGCAACGGCTCGGCCCTGGTGGTGCAGGAGCCACCAAGGGAGAAGCAG
AGGAAAGTGAATTTTGTGACCGATATCAAAAACTTCGGGTTGTTTCACAGACGATCAAAA
CAAAACGCTGCTGAGCAAAACGCAAACCAGATCTTCTCTGTTTCAGAAGAAGTTGCTCGT
CAACAGGCTGCAGGG---CCGCTGGAGAGAAATATTCAACTGGAAGCCCGAGGCTTAGCG
TCCCGGGGCGACCTGAGCATTCCTGGTCTCAGCGAACAGTGTGTGTTGGTGGACCACAGG
GAGAGGAACACGGACGCTCTGGGGCTGCAGGCAGGCAAGAGAGCGTGTTCATTCGAGTCG
GAGAAGGTGGTGGTGGAGGACACCGTTCCTATAATACCAAAGGAGAAGCATGCAAAGGAG
GAGGACTCCAGTATAGACTATGACGTACACCTCACAGACACAGTCACCCACGAAGATTAC
GTGACCACCAGATTGTGA
>XM_045567651.1 PREDICTED: Lemur catta transient receptor potential cation channel subfamily C member 4 (TRPC4), transcript variant X7, mRNA
GAATGGAAATTTGCTCGAACAAAGCTTTGGATGAGTTATTTTGAAGAAGGAGGGACTCTG
CCTACTCCCTTCAATGTCATCCCGAGCCCCAAGTCGCTCTGGTACCTGATCAAATGGATA
TGGACACACTTGTGCAAGAAAAAGATGAGAAGAAAGCCAGAAAGTTTTGGAACAATAGGG
AGGCGAGCTGCTGATAATTTGAGAAGACATCACCAATATCAAGAAGTTATGAGGAACCTG
GTGAAGCGCTACGTGGCTGCAATGATTAGAGACGCTAAAACTGAAGAAGGCCTGACCGAA
GAGAACTTTAAGGAACTCAAGCAAGACATTTCTAGTTTCCGCTTTGAAGTTCTGGGATTA
CTAAGAGGAAGCAAGCTTTCCACAATCCAATCCGCCAATGCCACGAAGGAGTCCTCTAAT
TCAGCAGACTCGGATGAAAAGAGTGACAGTGAAGGTAGTAGCAAGGACAAGAAGAAGAAT
TTCAGCCTTTTTGACTTGACCACGCTCATTCATCCGAGATCGGCAGCCATCGCGGCCGAG
AGACATAACATAAGCAACGGCTCCGCCCTGGTGGCGCAGGAGCCGCCGCGGGAGAAGCAG
AGAAAAGTGAATTTTGTGACCGATATCAAAAATTTCGGGTTGTTTCATAGACGATCAAAA
CAAAATGCTGCTGAGCAAAATGCACACCAAATCTTCTCTGTTTCAGAAGAAGTGGCTCGT
CAACAGGCCGCAGGAGGACCCCTCGAGAGAAACATGCAGCTGGAACCCCGAGGCTTCGCT
TCCCGGAGCGAGCGGGGCATCCCGGGCCTCAGTGAACAGTGCGTGCTCGTGGAGCACCGG
GCAAGGGCCGCGGACGGCCCGGGGCCACAGGCAGGCGGGAGGGCGTGCGCGTTCGAGTCC
GAGAAGGTGGTGGTGGAGGACACGGTTCCTATAATACCAAAGGAGAAACACGCCAAGGGG
GGGGACTCGAGCATAGACTATGACGTGAACCTCACAGACACCGCCACCCACGAAGATTAC
GTGACAACGAGATTGTGA
>XM_023519068.1 PREDICTED: Otolemur garnettii transient receptor potential cation channel subfamily C member 4 (TRPC4), transcript variant X3, mRNA
GAATGGAAATTTGCTCGAACAAAGCTGTGGATGAGTTATTTTGAAGAAGGAGGTACTCTG
CCTACACCCTTCAATGTCATCCCGAGCCCCAAGTCACTGTGGTACCTGATTAAATGGATA
TGGACACACTTGTGCAAGAAAAAGATGAGAAGAAAGCCAGAAAGTTTTGGAACAATAGGG
AGGCGAGCTGCTGATAATTTGCGGAGACATCACCAATATCAAGAAGTTATGAGGAACCTG
GTGAAGCGCTATGTTGCTGCAATGATTAGAGATGCTAAAACTGAAGAGGGCCTGACTGAG
GAGAACTTTAAGGAACTAAAGCAAGACATTTCTAGTTTCCGCTTTGAAGTTCTGGGACTG
CTGAGAGGAAGCAAGCTCTCTGCAATCCCG---------GCCATGGAGGAGCCCTGCAGC
TCCGCAGACCCCAACAGCAGGAGCGATGACGAGGGGCCTAGCAAGGACAAGAAAAAGAAT
TTCAGCCTTTTCGATTTGACCACTCTGATCCACCCGAGATCAGCAGCGATTGCCTCCGAG
AGACACAACATAAGCAACGGCGCCGCCCTGGTGGCGCAGGAGCCGCCCAGGGAAAGGCAG
AGAAAAGTCAACTTTGTGACCGACATCAAAAACTTCGGATTATTTCACAGACGGTCAAAA
CAAAGTGCTGCTGAGCAAAACGCAAACCAGATCTTCTCTGTTTCAGAAGAAGTTGCTCGT
CGGCAGGCGGCAGGA---CCCCCGGAGAGGAGCATCCCCCTGGAGCCCCGCGCGCTGGCG
TCCCGGGGCGGCCCGAGCCTCCCGGGCCTCGGGGAGCAGTGCGTGCTGGTCAACCGCCGC
GAGCGGGCCACGGACGCGCCGGGG---------GGCCGGGGCGCGCGCTCCTTTGACTCG
GAGAAGGTGGTGGTGGAGGACACTGTGCCCATCATTCCGAAGGAGCAGCGCACCAAGGAG
GAGGACTCCAGCACGGACTACGACCGGAGCCTCCCGGACACAGTCACCCACGACGATTAT
GTGACAACCAGGTTGTGA
