# Supplementary material for: Molecular evolution of TRPC4 regulatory sequences supports a role in mammalian thermoregulatory adaptation
Source: PeerJ. 2025 Jul 8;13:e19697. doi: 10.7717/peerj.19697 (PMC12248226; doi:10.7717/peerj.19697)
Supplement: Supplemental Information 1 — Required and optional parameters that are read by the codeml package of PAML. This file is for information only, an explicit value must be selected for Model and the dummy file names must be replaced with explicit paths to function. The sequence and guide tree files are in standard formats (FASTA and Newick, respectively). [file peerj-13-19697-s001.zip › input.files/untrimmed.alignments.with.original.accessions/primate.trpc5.fas]

>XM_012451766.2 PREDICTED: Aotus nancymaae transient receptor potential cation channel subfamily C member 5 (TRPC5), transcript variant X1, mRNA
GAGTGGAAGTTTGCAAGGACGAAGCTCTGGATGAGTTACTTTGATGAAGGTGGCACCTTG
CCACCTCCTTTCAACATCATCCCAAGCCCCAAGTCATTTTTATACCTTGGTAACTGGTTC
AACAACACCTTCTGCCCCAAAAGAGACCCTGACGGTAGACGGAGAAGGCGAAACTTGAGA
AGCTTCACAGATCGCAATGCCGACAGCCTGATACAAAATCAACATTATCAGGAAGTTATC
AGGAATTTAGTCAAAAGATACGTGGCTGCTATGATAAGAAATTCCAAAACAAATGAGGGG
CTAACAGAAGAAAATTTTAAGGAATTAAAGCAAGACATCTCCAGCTTTCGATATGAAGTT
CTTGACCTCTTGGGAAATAGAAAACACCCAAGGAGAAGCTTTTCCACTAGCAGCACTGAA
CTCTCTCAGAGAGACGATACTAATGATGGCAGTGGTGGGGCTCGGGCCAAATCCAAGAGT
GTCTCTTTTAATTTAGGCTGCAAGAAAAAGGCTTGCCATGGGCCACCTCTCATCAGAACC
ATGCCAAGATCCAGTGGTGCCCAGGGAAAGTCAAAAGCTGAGTCATCAAGCAAACGCTCC
TTCATGGGTCCTTCTCTCAAGAAACTGGGTCTCCTATTCTCCAAATTTAATGGTCATATG
TCTGAACCCAGTTCAGAGTCAATGTACACAATTTCTGGTGGAATTGTTCAGCAGCACTGT
ATGTGGCAGGACATCAGATATTCTCAGATGGAGAAAGGGAAAGCAGAGGCCTGTGCTCAA
AGTGAAATCAACCTCAGTGAGGTAGAATTAGGTGAAGTCCAGGGCGCTGCTCAGAGTAGT
GAATGCCCTCTAGCCTGTTCCAGCTCTCTTCACTGTGCATCCAGCATCTGCTCCTCAAAT
TCTAAACTTTTAGACTCCTCAGAGGATGTATTTGAAACTTGGGGAGAGGCTTGTGACTTG
CTCATGCACAAATGGGGTGATGGACAGGAAGAACAAGTTACAACTCGGCTCTAA
>XM_035288372.2 PREDICTED: Callithrix jacchus transient receptor potential cation channel subfamily C member 5 (TRPC5), mRNA
GAGTGGAAGTTTGCAAGAACGAAGCTCTGGATGAGTTACTTTGATGAAGGTGGCACTTTG
CCACCTCCTTTCAACATCATCCCAAGCCCCAAGTCATTTCTATACCTTGGTAACTGGTTC
AACAACACCTTCTGTCCCAAAAGAGACCCTGATGGTAGACGGAGAAGGCGAAACTTGAGA
AGCTTCACAGATCGCAATGCAGACAGTCTGATACAAAATCAACATTATCAGGAAGTTATC
AGGAATTTAGTCAAAAGATATGTGGCTGCTATGATAAGAAATTCCNAAACAAATGAGGGG
CTAACAGAAGAAAATTTTAAGGAATTAAAGCAAGACATCTCCAGCTTTCGATATGAAGTT
CTTGACCTCTTGGGAAATAGAAAACACCCAAGGAGAAGCTTTTCCACTAGCAGCACTGAA
CTCTCTCAGAGAGATGATACTAATGATGGCAGTGGTGGGGCTCGGGCCAAATCCAAGAGT
GTCTCTTTTAATTTAGGCTGCAAGAAAAAGGCTTGCCATGGGCCACCTCTCATCAGAACC
ATGCCAAGATCCAGTGGTGCCCAGGGAAAGTCAAAAGCTGAGTCATCAAGCAAACGCTCC
TTCATGGGTCCTTCTCTCAAGAAACTGGGTCTCCTATTCTCCAAATTTAATGGTCATATG
TCTGAATCCAGTTCAGAGCCAATGTACACAATTTCTGGTGGAATTGTTCAGCAGCACTGT
ATGTGGCAGGACATCAGATATTCTCAGATGGAGAAAGGGAAAGCAGAGGCCTGTGCTCAA
AGTGAAATTAACCTCAGTGAGGTAGAATTAGGTGAAGTCCAGGGCGCTGCTCAGAGCAGT
GAATGCCCTCTAGCCTGTTCCAGCTCTCTTCACTGTGCATCCAGCATCTGCTCCTCAAAT
TCTAAACTTTTAGACTCCTCAGAGGATGTATTTGAAACTTGGGGAGAGGCTTGTGACTTG
CTCATGCACAAATGGGGTGATGGACAGGAAGAACAAGTTACAACTCGGCTCTAA
>XM_017502147.2 PREDICTED: Cebus imitator transient receptor potential cation channel subfamily C member 5 (TRPC5), mRNA
GAGTGGAAGTTTGCAAGGACGAAGCTCTGGATGAGTTACTTTGATGAAGGTGGAACGTTG
CCACCTCCTTTCAACATCATCCCAAGCCCCAAGTCATTTCTATACCTTGGTAACTGGTTC
AACAACACCTTCTGCCCCAAAAGAGACCCTGACGGTAGACGGAGAAGGCGAAACTTGAGA
AGCTTCACAGATCGCAATGCCGACAGCCTGATACAAAATCAACATTATCAGGAAGTTATC
AGGAATTTAGTCAAAAGATATGTGGCTGCTATGATAAGAAATTCCAAAACAAATGAGGGG
CTAACAGAAGAAAATTTTAAGGAATTAAAGCAAGACATCTCCAGCTTTCGATATGAAGTT
CTTGACCTCTTGGGAAATAGAAAACACCCAAGGAGAAGCTTTTCCACTAGCAGCACTGAA
CTCTCTCAGAGAGACGATACTCATGATGGCAGTGGTGGGGCTCGGGCCAAATCCAAGAGT
GTCTCTTTTAATTTAGGCTGCAAGAAAAAGGCTTGCCATGGGCCACCTCTCATCAGAACC
ATGCCAAGATCCAGTGGTGCCCAGGGAAAGTCAAAAGCTGAGTCATCAAGCAAACGCTCC
TTCATGGGTCCTTCTCTCAAGAAACTGGGTCTCCTATTCTCCAAATTTAATAGTCATATG
TCTGAACCCAGTTCAGAGCCAATGTACACAATTTCTGGTGGAATTGTTCAGCAGCACTGT
ATGTGGCAGGACATCAGATATTCTCAGATGGAGAAAGGGAAAGCAGAGGCCTGTGCTCAA
AGTGAAATTAACCTCAGTGAGGTAGAATTAGGTGAAGTCCAGGGCGCTGCTCAGAGCAGT
GAATGCCCTTTAGCCTGTTCCAGCTCTCTTCACTGTGCATCCAGCATCTGCTCCTCAAAT
TCTAAACTTTTAGACTCCTCAGAGGATGTATTTGAAACTTGGGGAGAGGCTTGTGACTTG
CTCATGCACAAATGGGGTGATGGACAGGAAGAACAAGTTACAACTCGGCTCTAA
>XM_054327673.1 PREDICTED: Homo sapiens transient receptor potential cation channel subfamily C member 5 (TRPC5), transcript variant X1, mRNA
GAGTGGAAGTTTGCAAGGACGAAGCTCTGGATGAGTTACTTTGATGAAGGTGGCACCTTG
CCACCTCCTTTCAACATCATCCCCAGCCCCAAGTCATTTCTATACCTTGGTAACTGGTTC
AACAACACCTTCTGCCCCAAAAGAGACCCTGACGGTAGACGGAGAAGGCGCAACTTGAGA
AGTTTCACAGAACGCAATGCTGACAGCCTGATACAAAATCAACATTATCAGGAAGTTATC
AGGAATTTAGTCAAAAGATATGTGGCTGCTATGATAAGAAATTCCAAAACACATGAGGGA
CTTACAGAAGAAAATTTTAAGGAATTAAAGCAAGACATCTCCAGCTTTCGGTATGAAGTG
CTTGACCTCTTGGGAAATAGAAAACATCCAAGG---AGCTTTTCCACTAGCAGCACTGAA
CTGTCTCAGAGAGACGATAATAATGATGGCAGTGGTGGGGCTCGGGCCAAATCCAAGAGT
GTCTCTTTTAATTTAGGCTGCAAGAAAAAGACTTGCCATGGGCCACCTCTCATCAGAACC
ATGCCAAGGTCCAGTGGTGCCCAAGGAAAGTCAAAAGCTGAGTCATCAAGCAAACGCTCC
TTCATGGGTCCTTCTCTCAAGAAACTGGGTCTCCTATTCTCCAAATTTAATGGTCATATG
TCTGAACCCAGTTCAGAGCCAATGTACACAATTTCTGATGGAATTGTTCAGCAGCACTGT
ATGTGGCAGGACATCAGATATTCTCAGATGGAGAAAGGGAAAGCAGAGGCCTGTTCTCAA
AGTGAAATTAACCTCAGTGAGGTAGAATTAGGTGAAGTCCAGGGCGCTGCTCAGAGCAGT
GAATGCCCTCTAGCCTGTTCCAGCTCTCTTCACTGTGCATCCAGCATCTGCTCCTCAAAT
TCTAAACTTTTAGACTCCTCAGAGGATGTATTTGAAACTTGGGGAGAGGCTTGTGACTTG
CTCATGCACAAATGGGGTGATGGACAGGAAGAACAAGTTACAACTCGCCTCTAA
>XM_045537517.1 PREDICTED: Lemur catta transient receptor potential cation channel subfamily C member 5 (TRPC5), mRNA
GAGTGGAAGTTTGCAAGGACAAAGCTCTGGATGAGTTACTTTGATGAAGGTGGTACCTTG
CCACCTCCTTTCAACATCATCCCCAGTCCCAAGTCATTTCTATACCTTGGTAACTGGTTC
AACAACACCTTCTGCCCCAAAAGAGACCCTGATGGTAGACGGAGAAGGCACAACTTGAGA
AGCTTCACAGAACGCCATGCTGACAGCCTGATACAAAATCAACATTATCAGGAAGTTATC
AGAAATTTAGTCAAAAGATATGTGGCTGCTATGATAAGAAATTCCAAAACAAATGAGGGG
CTAACAGAAGAAAATTTTAAGGAATTAAAGCAGGACATCTCCAGCTTCCGATATGAAGTC
CTTGACCTCTTAGGAAATAGAAAACACCCAAGGAGAAGCTTTTCTACTAGCAGCACTGAA
CTCTCTCAGAGGGATGATACCAATGATGGCAGTGGTGGGGCTCGGGCCAAATCCAAGAGT
GTCTCTTTCAATTTAGATTGCAAGAAAAAGGCCTGCCATGGGCCACCTCTCATCAGAACA
GTGCCAAGAGCCAGTGGTGCCCAAGGGAAGTCAAAAGCTGAGTCATCAAGCAAACGCTCC
TTCATGGGTCCTTCTCTCAAGAAACTGGGTCTCCTATTCTCCAAATTTAATGGTCGTATG
TCTGAGCCCAGTTCAGAGCCAATGTACACAATTTCTGATGGAATCATTCAGCAGCACTAT
ATGTGGCAGGACATCAGATATTCTCAGATGGAGAAAGGGAAAGCAGAGGCCTGTTCTCAA
AGTGAAATTAACCTCAGTGAGGTAGAATTAGGTGAAGTCCGGGGCGCTGCTCAGAGCAGT
GAATGCCCCCTAGCCTGTTCCAGCTCTCTTCACTGTGCATCCAGCATCTGCTCCTCAAAT
TCTAAACTTTTAGACTCCTCAGAGGATGTATTTGAAACTTGGGGAGAGGCTTGCGACTTG
CTCATGCACAAATGGGGTGATGGACAGGAAGAACAAGTTACAACTCGGCTCTAA
>XM_020284961.1 PREDICTED: Microcebus murinus transient receptor potential cation channel subfamily C member 5 (TRPC5), transcript variant X3, mRNA
GAGTGGAAGTTTGCAAGGACAAAGCTCTGGATGAGTTACTTTGATGAAGGTGGTACCTTG
CCACCTCCTTTCAACATCATCCCCAGTCCCAAGTCATTTTTATACCTTGGTAACTGGTTC
AACAACACCTTCTGCCCCAAAAGAGACCCTGATGGAAGACGGAGAAGGCATAACTTGAGA
AGCTTCACAGAACGCCATGCTGACAGCCTGATACAAAATCAACATTACCAGGAAGTTATC
AGAAATTTAGTCAAAAGATATGTGGCTGCTATGATAAGAAATTCCAAAACAAATGAGGGG
CTAACAGAAGAAAATTTTAAGGAATTAAAGCAGGACATCTCCAGCTTCCGATATGAAGTG
CTTGACCTCTTAGGAAATAGAAAACACCCAAGGAGAAGCTTTTCTACTAGCAGCACTGAA
CTCTCTCAGAGGGATGATACCAATGATGGCAGTGGTGGGGCTCGGGCCAAATCCAAGAGT
GTCTCTTTCAATTTAGGTTGCAAGAAAAAGGCCTGCCATGGGCCACCTCTCATCAGAACC
ATGCCAAGAGCCAGTGGTGCCCAAGGGAAGTCAAAAGCTGAGTCATCAAGCAAACGCTCC
TTCATGGGTCCTTCTCTCAAGAAACTGGGTCTCCTATTCTCCAAATTTAATAGTCAGATG
TCTGAGCCCAGTTCAGAGCCAATGTACACAATTTCTGATGGAATCATTCAGCAGCACTAT
ATGTGGCAGGACATCAGATATTCTCAGATGGAGAAAGGGAAAGCAGAGGCCTGTTCTCAA
AGTGAAATTAACCTCAGTGAGGTAGAATTAGGTGAAGTCCGGGGCGCTGCTCAGAGCAGT
GAATGTCCCCTAGCCTGTTCTAGCTCTCTTCACTGTGCATCCAGCATCTGTTCCTCAAAT
TCTAAACTTTTAGACTCCTCAGAGGATGTGTTTGAAACTTGGGGAGAGGCTTGTGACTTG
CTCATGCACAAATGGGGTGATGGACAGGAAGAACAAGTTACAACTCGCCTCTAA
>XM_003262212.2 PREDICTED: Nomascus leucogenys transient receptor potential cation channel subfamily C member 5 (TRPC5), mRNA
GAGTGGAAGTTTGCAAGGACGAAGCTCTGGATGAGTTACTTTGATGAAGGTGGCACCTTG
CCACCTCCGTTCAACATCATCCCCAGCCCCAAGTCATTTCTATACCTTGGTAACTGGTTC
AACAACACCTTCTGCCCCAAAAGAGATCCTGATGGTAGACGGAGAAGACGCAACTTGAGA
AGCTTCACAGAACGCAATGCTGACAGCCTGATACAAAATCAACATTATCAGGAAGTTATC
AGGAATCTAGTCAAAAGATATGTGGCTGCTATGATAAGAAATTCCAAAACAAATGAGGGG
CTAACAGAAGAAAATTTTAAGGAATTAAAGCAAGACATCTCCAGCTTTCGATATGAAGTG
CTTGACCTCTTGGGAAATAGAAAACATCCAAGGAGAAGCTTTTCCACTAGCAGCACTGAA
TTCTCTCAGAGAGACGATAATAATGATGGCAGTGGTGGGGCTCGGGCCAAATCCAAGAGT
GTCTCTTTTAATTTAGGCTGCAAGAAAAAGGCTTGCCATGGGCCACCTCTCATCAGAACC
ATGCCAAGGTCCAGTGGTGCCCAAGGAAAGTCAAAAGCTGAATCATCAAGCAAACGCTCC
TTCATGGGTCCTTCTCTCAAGAAACTGGGTCTCCTATTCTCCAAATTTAATGGTCATATG
TCTGAACCCAGTTCAGAGCCAATGTACACAATTTCTGATGGAATTGTTCAGCAGCACTGT
ATGTGGCAGGACATCAGATATTCTCAGATGGAGAAAGGGAAAGCAGAGGCCTGTTCTCAA
AGTGAAATTAACCTCAGTGAGGTAGAATTAGGTGAAGTCCAGGGCGCTGCTCAGAGCAGT
GAATGCCCTCTAGCCTGTTCCAGCTCTCTTCACTGTGCATCCAGCATCTGCTCCTCAAAT
TCTAAACTTTTAGACTCCTCAGAGGATGTATTTGAAACTTGGGGAGAGGCTTGTGACTTG
CTCATGCACAAATGGGGTGATGGACAGGAGGAACAAGTTACAACTCGCCTCTAA
>XM_012812309.1 PREDICTED: Otolemur garnettii transient receptor potential cation channel subfamily C member 5 (TRPC5), mRNA
GAGTGGAAGTTTGCAAGGACCAAACTCTGGATGAGTTACTTTGACGAAGGTGGCACCTTG
CCACCTCCTTTCAACATCATTCCCAGTCCCAAGTCATTTCTATACCTCGGTAACTGGTTC
AACAACACCTTCTGCCCCAAAAGAGACCCTGATGGTAGACGGAGACGGCACAACTTGAGA
AACTTCACAGACCGACATGCTGACAGCCTGATACAAAATCAACATTATCAGGAAGTTATC
AGAAATTTAGTCAAAAGATATGTGGCTGCTATGATACGAAATTCTAAAACAAATGAAGGA
CTAACAGAAGAAAATTTCAAGGAATTAAAACAGGACATCTCCAGCTTCCGATATGAAGTG
CTTGACCTCTTAGGAAATAGAAAACACCCAAGGAGAAGCTTTTCCACTAGCAGCACTGAA
CTCTCTCAGAGGGATGATACCAATGATGGCAGTGGTGGGGCTCGGGCCAAATCCAAGAGT
GTTTCTTTCAATTTAGGTTGCAAGAAAAAGGCCTGCCATGGGCCACCTCTCATCAGAACC
ATGCCAAAAGCCAGTGGTGCCCAAGGGAAGTCAAGAGCTGAGTCATCAAGCAAGCGCTCC
TTCATGGGTCCTTCTCTCAAGAAACTGGGTCTCCTGTTCTCCAAATTTAATGGTCATACG
TCTGAGCCCAGTTCAGAGCCAATGTACACAATTTCTGATGGAATCGTTCAGCAGCACTAT
ATGTGGCAGGACGTCAGATATTCTCAGATGGAGAAAGGGAAAGCAGAGGCCTGTTCTCAA
AGTGAAATGGACCTCAGTGAGGTAGAATTAGGTGAAGTCCGGGGCGCTGCTCAGAGCAGT
GAATGCCCCCTAGCCTGTTCCAGCTCTCTTCACTGTGCATCCAGCATCTGCTCCTCAAAT
TCTAAACTTTTAGACTCCTCAGAGGATGTGTTTGAGACTTGGGGAGAGGCTTGTGACTTG
CTCATGCACAAATGGGGTGATGGACAGGAAGAACAAGTTACAACTCGGCTCTAA
>XM_002832004.3 PREDICTED: Pongo abelii transient receptor potential cation channel subfamily C member 5 (TRPC5), mRNA
GAGTGGAAGTTTGCAAGGACGAAGCTCTGGATGAGTTACTTTGATGAAGGTGGCACCTTG
CCACCTCCTTTCAACATCATCCCCAGCCCCAAGTCATTTCTATACCTTGGTAACTGGTTC
AACAACACCTTCTGCCCCAAAAGAGACCCTGATGGTAGACGGAGAAGGCGCAACTTGAGA
AGCTTCACAGAACGCAATGCTGACAGCCTGATACAAAATCAACATTATCAGGAAGTTATC
AGGAATTTAGTCAAAAGATATGTGGCTGCTATGATAAGAAATTCCAAAACAAATGAAGGG
CTTACAGAAGAAAATTTTAAGGAATTAAAGCAAGACATCTCCAGCTTTCGGTATGAAGTG
CTTGACCTCTTGGGAAATAGAAAACATCCAAGGAGAAGCTTTTCCACTAGCAGCACTGAA
CTCTCTCAGAGAGACGATAATAATGATGGCAGTGGTGGGGCTCGGGCCAAATCCAAGAGT
GTCTCTTTTAATTTAGGCTGCAAGAAAAAGACTTGCCATGGGCCACCTCTCATCAGAACC
ATGCCAAGGTCCAGTGGTGCCCAAGGAAAGTCAAAAGCTGAGTCATCAAGCAAACGCTCC
TTCATGGGTACTTCTCTCAAGAAACTGGGTCTCCTATTCTCCAAATTTAACGGTCATATG
TCTGAACCCAGTTCAGAGCCAATGTACACAATTTCTGATGGAATTGTTCAGCAGCACTCT
ATGTGGCAGGACATCAGATATTCTCAGATGGAGAAAGGGAAAGCAGAGGCCTGTTCTCAA
AGTGAAATTAACCTCAGTGAGGTAGAATTAGGTGAAGTCCAGGGCGCTGCTCAGAGCAGT
GAATGCCCTCTAGCCTGTTCCAGCTCTCTTCACTGTGCATCCAGCATCTGCTCCTCAAAT
TCTAAACTTTTAGACTCCTCAGAGGATGTATTTGAAACTTGGGGAGAGGCTTGTGACTTG
CTCATGCACAAATGGGGTGATGAACAGGAAGAACAAGTTACAACTCGCCTCTAA
>XM_012644764.1 PREDICTED: Propithecus coquereli transient receptor potential cation channel, subfamily C, member 5 (TRPC5), transcript variant X1, mRNA
GAGTGGAAGTTTGCAAGGACAAAGCTCTGGATGAGTTACTTTGATGAAGGTGGTACCTTG
CCACCTCCTTTCAACATCATCCCCAGTCCCAAGTCATTTCTATACCTTGGTAACTGGTTC
AACAACACCTTCTGCCCCAAAAGAGACCCTGACGGTAGACGGAGAAGGCACAACTTGAGA
AGCTTCACAGAACGCCATGCTGACAGCCTGATACAAAATCAACATTATCAGGAAGTTATC
AGAAATTTAGTCAAAAGATATGTGGCTGCTATGATAAGAAATTCCAAAACAAATGAGGGG
CTAACAGAAGAAAATTTTAAGGAATTAAAGCAGGACATCTCCAGCTTCCGATATGAAGTG
CTTGACCTCTTAGGAAATAGAAAACACCCAAGGAGAAGCTTTTCCACTAGCAGCACTGAA
CTCTCTCAGAGGGATGATACCAATGATGGCAGTGGTGGGGCTCGGGCCAAATCCAAGAGT
GTCTCTTTCAATTTAGGTTGCAAGAAAAAGGCCTGCCATGGGCCACCTCTCATCAGAACC
ATGCCAAGAGCCAGTGGTGCCCAAGGGAAGTCAAAAGCTGAGTCATCAAGCAAACGCTCC
TTCATGGGTCCTTCTCTCAAGAAACTGGGTCTCCTATTCTCCAAATTTAATGGTCATATG
TCTGAGCCCAGTTCAGAGCCAATGTACACAATTTCTGATGGAATCATTCAGCAGCACTAT
ATGTGGCAGGACATCAGATATTCTCAGATGGAGAAAGGGAAAGCAGAGGCCTGTTCTGAA
AGTGAAATTAACCTCAGTGAGGTAGAATTAGGTGAAGTCCGGGGCGCTGCTCAGAGCAGT
GAATGCCCTCTAGCCTGTTCCAGCTCTCTTCACTGTGCATCCAGCATCTGCTCCTCAAAT
TCTAAACTTTTAGACTCCTCAGAGGATGTATTTGAAACTTGGGGAGAGGCCTGTGACTTG
CTCATGCACAAATGGGGTGATGGACAGGAAGAACAAGTTACAACTCGGCTCTAA
>XM_030934047.1 PREDICTED: Rhinopithecus roxellana transient receptor potential cation channel subfamily C member 5 (TRPC5), mRNA
GAGTGGAAGTTTGCAAGGACAAAGCTCTGGATGAGTTACTTTGATGAAGGTGGCACCTTG
CCACCTCCTTTCAACATCATCCCCAGCCCCAAGTCATTTCTATACCTTGGTAACTGGTTC
AACAACACCTTCTGCCCCAAAAGAGACCCTGATGGTAGACGGAGAAGGCGCAACTTGAGA
AGCTTCACAGAACGCAATGCTGACAGCCTGATACAAAATCAACATTATCAGGAAGTTATC
AGGAATTTAGTCAAAAGATACGTGGCTGCTATGATAAGAAATTCTAAAACAAATGAGGGG
CTAACAGAAGAAAATTTTAAGGAATTAAAGCAAGACATCTCCAGCTTTCGGTATGAAGTG
CTTGACCTCTTGGGAAATAGAAAACACCCAAGGAGAAGCTTTTCCACTAGCAGCACTGAA
CTCTCTCAGAGAGATGATACTAATGATGGCAGTGGTGGGGCTCGAGCCAAATCCAAGAGT
GTCTCTTTTAATTTAGGCTGCAAGAAAAAGGCTTGCCATGGGCCACCTCTCATCAGAACC
ATGCCAAGGTCCAGTGGTGCCCAAGGAAAGTCAAAAGCTGAGTCATCAAGCAAACGCTCC
TTCATGGGTCCTTCTCTCAAGAAACTGGGTCTCCTGTTCTCCAAATTTAATGGTCATATG
TCTGAACCCAGTTCAGAGCCAATGTATACAATTTCTGATGGAATTGTTCAGCAGCACTGT
ATGTGGCAGGACATCAGATATTCTCAGATGGAGAAAGGGAAAGCAGAGGCCTGTTCTCAA
AGTGAAATTAACCTCAGTGAGGTAGAATTAGGTGAAGTCCAGGGCGCTGCTCAGAGCAGT
GAATGCCCTCTAGCCTGTTCCAGCTCTCTTCACTGTGCATCCAGCATCTGCTCCTCAAAT
TCTAAACTTTTAGACTCCTCAGAGGATGTATTTGAAACTTGGGGAGAGGCTTGTGACTTG
CTCATGCACAAATGGGGTGATGGACAGGAAGAACAAGTTACAACTCGCCTCTAA
>XM_003935840.1 PREDICTED: Saimiri boliviensis boliviensis transient receptor potential cation channel subfamily C member 5 (TRPC5), mRNA
GAGTGGAAGTTTGCAAGGACGAAGCTCTGGATGAGTTACTTTGATGAAGGTGGCACCTTG
CCACCTCCTTTCAACATCATCCCAAGCCCCAAGTCATTTCTATACCTTGGTAACTGGTTC
AACAACACCTTCTGTCCCAAAAGAGACCCTGACGGTAGACGGAGAAGGCGAAACTTGAGA
AGCTTCACAGATCGCAATGCCGACAGCCTGATACAAAATCAACATTATCAGGAAGTTATC
AGGAATTTAGTCAAAAGATATGTGGCTGCTATGATAAGAAATTCCAAAACAAATGAGGGG
CTAACAGAAGAAAATTTTAAGGAATTAAAGCAAGACATCTCCAGCTTCCGATATGAAGTT
CTTGACCTCTTGGGAAATAGAAAACACCCAAGGAGAAGCTTTTCCACCAGCAGCACTGAA
CTCTCTCAGAGAGATGATACTAATGATGGCAGTGGTGGGGCTCGGGCCAAATCCAAGAGT
GTCTCTTTTAATTTAGGCTGCAAGAAAAAGGCTTGCCATGGGCCACCTCTCATCAGAACC
ATGCCAAGATCCAGTGGTGCCCAGGGAAAGTCAAAAGCTGAGTCATCAAGCAAACGCTCC
TTCATGGGTCCTTCTCTCAAGAAACTGGGTCTCCTATTCTCCAAATTTAATGGTCATATG
TCTGAACCCAGTTCAGAGCCAATGTACACAATTTCTGGTGGAATTGTTCAGCAGCACTGT
ATGTGGCAGGACATCAGATATTCTCAGATGGAGAAAGGGAAAGCAGAGGCCTGTGCTCAA
AGTGAAATTAACCTCAGTGAGGTAGAATTAGGTGAAGTCCAGGGCGCTGCTCAGAGCAGT
GAATGCCCTCTAGCCTGTTCCAGCTCTCTTCACTGTGCATCCAGCATCTGCTCCTCAAAT
TCTAAACTTTTAGACTCCTCAGAGGATGTATTTGAAACTTGGGGAGAGGCTTGTGACTTG
CTCATGCACAAATGGGGTGATGGACAGGAAGAACAAGTTACAACTCGGCTCTAA
>XM_055268235.2 PREDICTED: Symphalangus syndactylus transient receptor potential cation channel subfamily C member 5 (TRPC5), mRNA
GAGTGGAAGTTTGCAAGGACGAAGCTCTGGATGAGTTACTTCGATGAAGGTGGCACCTTG
CCACCTCCGTTCAACATCATCCCCAGCCCCAAGTCATTTCTATACCTTGGTAACTGGTTC
AACAACACCTTCTGCCCCAAAAGAGATCCTGACGGTAGACGGAGAAGACGCAACTTGAGA
AGCTTCACAGAACGCAATGCTGACAGCCTGATACAAAATCAACATTATCAGGAAGTTATC
AGGAATTTAGTCAAAAGATATGTGGCTGCTATGATAAGAAATTCCAAAACAAATGAGGGG
CTAACAGAAGAAAATTTTAAGGAATTAAAGCAAGACATCTCCAGCTTTCGATATGAAGTG
CTTGACCTCTTGGGAAATAGAAAACATCCAAGGAGAAGCTTTTCCACTAGCAGCACTGAA
TTCTCTCAGAGAGACGATAATAATGATGGCAGTGGTGGGGCTCGGGCCAAATCCAAGAGT
GTCTCTTTTAATTTAGGCTGCAAGAAAAAGGCTTGCCATGGGCCACCTCTCATCAGAACC
ATGCCAAGGTCCAGTGGTGCCCAAGGAAAGTCAAAAGCTGAATCATCAAGCAAACGCTCC
TTCATGGGTCCTTCTCTCAAGAAACTGGGTCTCGTATTCTCCAAATTTAATGGTCATATG
TCTGAACCCAGTTCAGAGCCAATGTACACAATTTCTGATGGAATTGTTCAGCAGCACTGT
ATGTGGCAGGACATCAGATATTCTCAGATGGAGAAAGGGAAAGCAGAGGCCTGTTCTCAA
AGTGAAATTAACCTCAGTGAGGTAGAATTAGGTGAAGTCCAGGGCGCTGCTCAGAGCAGT
GAATGCCCTCTAGCCTGTTCCAGCTCTCTTCACTGTGCATCCAGCATCTGCTCCTCAAAT
TCTAAACTTTTAGACTCCTCAGAGGATGTATTTGAAACTTGGGGAGAGGCTTGTGACTTG
CTCATGCACAAATGGGGTGATGGACAGGAGGAACAAGTTACAACTCGCCTCTAA
