# Supplementary material for: Molecular evolution of TRPC4 regulatory sequences supports a role in mammalian thermoregulatory adaptation
Source: PeerJ. 2025 Jul 8;13:e19697. doi: 10.7717/peerj.19697 (PMC12248226; doi:10.7717/peerj.19697)
Supplement: Supplemental Information 1 — Required and optional parameters that are read by the codeml package of PAML. This file is for information only, an explicit value must be selected for Model and the dummy file names must be replaced with explicit paths to function. The sequence and guide tree files are in standard formats (FASTA and Newick, respectively). [file peerj-13-19697-s001.zip › input.files/untrimmed.alignments.with.original.accessions/primate.trpc6.fas]

>XM_024255857.3 PREDICTED: Pongo abelii transient receptor potential cation channel subfamily C member 6 (TRPC6), mRNA
GAATGGAAATTTGCAAGGGCCAAACTCTGGTTTTCCTACTTTGAGGAGGGGAGAACACTT
CCTGTACCCTTCAATCTGGTGCCAAGTCCAAAGTCCCTGTTTTATCTCTTACTGAAGCTT
AAAAAATGGATTTCTGAGCTGTTCCAGGGCCATAAAAAAGGTTTCCAGGAAGATGCAGAG
ATGAACAAGATAAATGAAGAAAAGAAACTTGGAATTTTAGGAAGTCATGAAGACCTTTCA
AAATTATCTCTTGACAAAAAACAGGTTGGGCACAATAAACAACCAAGTATAAGGAGCTCA
GAAGACTTCCATTTAAATAGTTTCAATAATCCTCCAAGACAATATCAGAAAATAATGAAA
AGGCTCATTAAAAGATATGTACTGCAGGCCCAGATAGATAAGGAGAGTGATGAAGTGAAC
GAAGGGGAACTGAAGGAAATTAAGCAGGACATCTCAAGTCTCCGCTATGAACTCCTTGAA
GAAAAATCTCAGAATACAGAAGACCTAGCAGAACTTATTAGAGAACTTGGAGAGAAATTA
TCCATGGAACCAAATCAAGAGGAAACCAATAGATAA
>XM_039471132.1 PREDICTED: Saimiri boliviensis boliviensis transient receptor potential cation channel subfamily C member 6 (TRPC6), mRNA
GAGTGGAAATTTGCAAGGGCCAAACTCTGGTTTTCCTACTTTGAGGAGGGGAGAACACTT
CCTGTTCCCTTCAATCTGGTGCCAAGTCCAAAGTCCCTGTTCTATCTCTTACTGAAGCTT
AAAAAATGGATTTCTGAGCTGTTCCAGAGTCATAAAAAAGATTTCCAGGAAGATGCAGAG
ATGAACAAGATAAATGAAGAAAAGAAACTTGGAGTTTTAGGAAGTCATGAAGACCTTTCA
AAATTATCACTTGACAAAAAACAGGTTGGGCACAATAAACAACCAAGTGTAAGGAACTCA
GAAGATTTCCATTTAAATAGTTTCAATAATCCGCCAAGACAGTATCAGAAAATAATGAAG
AGGCTCATTAAAAGATACGTACTGCAGGCCCAGGTAGATAAGGAGAGTGACGAAGTGAAT
GAAGGGGAACTGAAGGAAATTAAGCAGGATATCTCAAGTCTCCGCTATGAACTCCTTGAA
GAGAAATCTCAGAATACACAAGACCTAGCGGAACTTATTAGAGAACTTGGAGAGAAATTA
TCCATGGAACCAAATCAAGAGAAAACCAATAGATAA
>XM_002754643.6 PREDICTED: Callithrix jacchus transient receptor potential cation channel subfamily C member 6 (TRPC6), mRNA
GAGTGGAAATTTGCAAGGGCCAAGCTCTGGTTTTCCTACTTTGAGGAGGGGAGAACACTT
CCTGTTCCCTTCAATCTGGTGCCAAGCCCAAAGTCCCTGTTCTATCTCTTACTGAAGCTT
AAAAAATGGATTTCTGAGCTATTCCAGAGTCACAAAAAAGATTTCCAGGAAGATGCAGAG
ATGAACAAGATGAATGAAGAAAAGAAACTTGGAGTTTTAGGAAGTCGTGAAGACCTTTCA
AAATTATCACTTGACAAAAGACAGCTTGGGCACAATAAACAAGCAAGTGTAAGGAACTCA
GAAGATTTCCGTCTAAATAGTTTCAATAATCCGCCAAGACAGTATCAGAAAATAATGAAG
AGGCTCATTAAAAGATATGTACTGCAGGCCCAGGTAGATAAGGAGAGTGATGAAGTGAAC
GAAGGGGAACTGAAAGAAATTAAGCAGGATATCTCAAGTCTCCGCTATGAACTCCTTGAA
GAAAAATCTCAGAATACACAAGACCTAGCAGAACTTATTAGAGAACTTGGAGAGAAATTA
TCCATGGAACCAAATCAAGAGAAAACCAATAGATAA
>XM_030829638.1 PREDICTED: Nomascus leucogenys transient receptor potential cation channel subfamily C member 6 (TRPC6), transcript variant X3, mRNA
GAGTGGAAATTTGCAAGGGCCAAACTCTGGTTTTCCTACTTTGAGGAGGGGAGAACACTT
CCTGTACCCTTCAATCTGGTGCCGAGTCCAAAGTCCCTGTTTTATCTCTTACTGAAGCTT
AAAAAACGGATTTCTGAGCTGTTCCAGGGCCATAAAAAAGGTTTCCAGGAAGATGCAGAG
ATGAACAAGATAAATGAAGAAAAGAAACTTGGAATTTTAGGAAGTCATGAAGACCTTTCA
AAATTATCACTTGACAAAAAACAGGTTGGGCACAATAAACAACCAAGTATAAGGAGCTCA
GAAGATTTCCATTTAAATAGTTTCAATAATCCTCCAAGACAATATCAGAAAATAATGAAA
AGGCTCATTAAAAGATATGTACTGCAGGCCCAGGTAGATAAGGAGAGTGATGAAGTGAAC
GAAGGGGAACTGAAGGAAATTAAGCAGGACATCTCAAGTCTCCGCTATGAACTCCTTGAA
GAAAAATCTCAGAATACAGAAGACCTAGCAGAACTTATTAGAGAACTTGGAGAGAAATTA
TCCATGGAACCAAATCAAGAGGAAAACAATAGATAA
>XM_010358883.2 PREDICTED: Rhinopithecus roxellana transient receptor potential cation channel subfamily C member 6 (TRPC6), mRNA
GAGTGGAAATTTGCAAGAGCCAAACTCTGGTTCTCCTACTTTGAGGAGGGGAGAACACTT
CCCGTACCTTTCAATCTGGTGCCAAGTCCAAAGTCCCTGTTTTATCTCTTACTGAAGCTT
AAAAAATGGATTTCTGAGCTGTTCCAGGGTCATAAAAAAGGTTTCCAGGAAGATGCAGAG
ATGAACAAGATAAATGAAGAAAAGAAACTTGGAATTTTAGGAAGTCATGAAGACCTTTCA
AAATTATCACTTGACAAAAAACAGGTTGGGTACAATAAGCAACCAAGTGTAAGGAGCTCA
GAAGATTTCCGTTTCAGTAGTTTCAATAATCCTCCAAGACAGTATCAGAAAATAATGAAA
AGGCTCATTAAGAGATATGTACTACAGGCCCAGATAGATAAGGAGAGTGACGAAGTGAAC
GAAGGTGAACTGAAGGAAATTAAGCAGGACATCTCAAGTCTCCGCTATGAACTCCTTGAA
GAAAAATCTCAGAATACAGAAGACCTAGCAGAACTTATTAGAGAACTTGGAGAGAAATTA
TCCATGGAACCAAATCAAGAGGAAACCAATAGATAA
>XM_021671678.1 PREDICTED: Aotus nancymaae transient receptor potential cation channel subfamily C member 6 (TRPC6), transcript variant X2, mRNA
GAGTGGAAATTTGCAAGGGCCAAACTCTGGTTTTCCTACTTTGAGGAGGGGAGAACACTT
CCTGTTCCCTTCAATCTGGTGCCAAGTCCAAAGTCCCTGTTCTATCTCTTACTGAAGCTT
AAAAAATGGATTTCTGAGCTGTTCCAGAGTCACAAAAAAGATTTCCAGGAAGATGCAGAG
ATGAACAAGATAAATGAAGAAAAGAAACTTGGAGTTTTAGGAAGTCGTGAAGACCTTTCA
AAATTATCACTTGACAAAAAACAGGCTGGGTACAATAAACAACCAAGTGTAAGGAACTCA
GAAGATTTCCATTTAAATAGTCTCAATAATCCGCCAAGACAGTATCAGAAAATAATGAAG
AGGCTCATTAAAAGATATGTACTGCAGGCCCAGGTAGATAAGGAGAGTGACGAAGTGAAC
GAAGGGGAACTGAAGGAAATTAAGCAGGACATCTCAAGTCTCCGCTATGAACTCCTTGAA
GAAAAGTCTCAGAATACACAAGACCTAGCAGAACTCATTAGAGAACTTGGAGAGAAATTA
TCCATGGAACCAAATCAAGAGAAAACCAATAGATAA
>NM_004621.6 Homo sapiens transient receptor potential cation channel subfamily C member 6 (TRPC6), mRNA
GAGTGGAAATTTGCAAGGGCCAAACTCTGGTTTTCCTACTTTGAGGAGGGCAGAACACTT
CCTGTACCCTTCAATCTGGTGCCGAGTCCAAAGTCCCTGTTTTATCTCTTACTGAAGCTT
AAAAAATGGATTTCTGAGCTGTTCCAGGGCCATAAAAAAGGTTTCCAGGAAGATGCAGAG
ATGAACAAGATAAATGAAGAAAAGAAACTTGGAATTTTAGGAAGTCATGAAGACCTTTCA
AAATTATCACTTGACAAAAAACAGGTTGGGCACAATAAACAACCAAGTATAAGGAGCTCA
GAAGATTTCCATCTAAATAGTTTCAATAATCCTCCAAGACAATATCAGAAAATAATGAAA
AGGCTCATTAAAAGATATGTACTGCAGGCCCAGATAGATAAGGAGAGTGATGAAGTGAAC
GAAGGGGAACTGAAGGAAATTAAGCAGGACATCTCAAGTCTCCGCTATGAACTCCTTGAA
GAAAAATCTCAGAATACAGAAGACCTAGCAGAACTTATTAGAGAACTTGGAGAGAAATTA
TCCATGGAACCAAATCAAGAGGAAACCAATAGATAA
>XM_038005285.1 PREDICTED: Chlorocebus sabaeus transient receptor potential cation channel subfamily C member 6 (TRPC6), transcript variant X1, mRNA
GAGTGGAAATTTGCAAGAGCCAAACTCTGGTTCTCCTACTTTGAGGAGGGGAGAACACTT
CCCGTACCTTTCAATCTGGTGCCAAGTCCAAAGTCCCTGTTTTATCTCTTACTGAAGCTT
AAAAAATGGATTTCTGAGCTGTTCCAGGGTCATAAGAAAGGTTTCCAGGAAGATGCAGAG
ATGAACAAGATAAATGAAGAAAAGAAACTTGGAATTTTAGGAAGTCATGAAGACCTTTCA
AAATTATCACTTGACAAAAAACAGGGTGGGTACAATAAGCAACCAAGTGTAAGGAGCTCA
GAAGATTTCCGTTTCAATAGTTTCAATAATCCTCCAAGACAGTATCAGAAAATAATGAAA
AGGCTCATTAAAAGATATGTACTGCAGGCCCAGATAGATAAGGAGAGTGACGAAGTGAAC
GAAGGGGAACTGAAGGAAATTAAGCAGGACATCTCAAGTCTCCGCTATGAACTCCTTGAA
GAAAAATCTCAGAATACAGAAGACCTAGCAGAACTTATTAGAGAACTTGGAGAGAAATTA
TCCATGGAACCAAATCAAGAGGAAACCAATAGATAA
>XM_063636451.1 PREDICTED: Symphalangus syndactylus transient receptor potential cation channel subfamily C member 6 (TRPC6), transcript variant X8, mRNA
GAGTGGAAATTTGCAAGGGCCAAACTCTGGTTTTCCTACTTTGAGGAGGGGAGAACACTT
CCTGTACCCTTCAATCTGGTGCCAAGTCCAAAGTCCCTGTTTTATCTCTTACTGAAGCTT
AAAAAACGGATTTCTGAGCTGTTCCAGGGCCATAAAAAAGGTTTGCAGGAAGATGCAGAA
ATGAACAAGATAAATGAAGAAAAGAAACTTGGAATTTTAGGAAGTCATGAAGACCTTTCA
AAATTATCACTTGACAAAAAACAGGTTGGGCACAATAAACAACCAAGTATAAGGAGCTCA
GAAGATTTCCATTTAAATAGTTTCAATAATCCTCCAAGACAATATCAGAAAATAATGAAA
AGGCTCATTAAAAGATATGTACTGCAGGCCCAGGTAGATAAGGAGAGTGATGAAGTGAAC
GAAGGGGAACTGAAGGAAATTAAGCAGGACATCTCAAGTCTCCGCTATGAACTCCTTGAA
GAAAAATCTCAGAATACAGAAGACCTAGCAGAACTTATTAGAGAACTTGGAGAGAAATTA
TCCATGGAACCAAATCAAGAGGAAACCAATAGATAA
>XM_012659166.1 PREDICTED: Propithecus coquereli transient receptor potential cation channel, subfamily C, member 6 (TRPC6), transcript variant X3, mRNA
GAGTGGAAATTTGCAAGGGCCAAACTTTGGTTTTCCTACTTTGAGGAGGGGAGAACACTT
CCTGTTCCCTTCAACCTGGTGCCAAGTCCAAAGTCCCTGTTTTATCTGTTACTGAAGCTT
AAAAAATGGATTTCTGAGCTGTTCCAGGGTCATAAGAAAGGTTTCCAGGAGGATGCAGAA
ATGAACAAGAGAAATGAAGAAAAGAAATTTGGAATTTTAGGAAGTCATGAAGATCTTTCA
AAATCAGCACTTGACAAAAAACAGCTTGGGCACAATAAACAATCAAGTATAAGGAGCTCA
GAAGATTTTCATTTAAATACTTTTAATAATCCTCCAAGACAATATCAGAAAATAATGAAG
AGACTCATTAAAAGATATGTACTACAAGCCCAGATAGACAAGGAAAGTGATGAAGTGAAT
GAAGGGGAACTGAAGGAAATTAAGCAGGATATCTCAAGTCTCCGCTATGAACTCCTTGAA
GAAAAATCTCAGAACACAGAAGATCTGGCAGAACTTATTAGAAAACTTGGGGAGAAATTA
TCCATGGAACCAAACCAAGAGGAAAGCAATAGATAA
>XM_012770550.2 PREDICTED: Microcebus murinus transient receptor potential cation channel subfamily C member 6 (TRPC6), transcript variant X3, mRNA
GAGTGGAAATTTGCAAGGGCCAAACTTTGGTTTTCCTACTTTGAGGAGGGGAGAACACTT
CCCGTTCCTTTCAACTTGGTGCCAAGTCCAAAGTCCCTGTTTTATCTATTACTGAAGCTT
AAAAAATGGATTTCTGAGCTGTTCCAGGGTCATAAAAAGGGTTTCCAAGAGGATCCAGAA
ATGAACAAGAGAAATGAAGAAAAGAAATTTGGAATTTTAGGAAGTCATGAAGACCTTTCA
AAATTAGCACTTGACAAAAAACAGGTTGGACACAATAAACAATCAAGTATAAGGAACTCA
GAAGATTTTCATTTAAATACTTTTAATAAACCTCCAAGACAATATCAGAAAATAATGAAG
AGGCTCATTAAAAGATATGTACTACAAGCCCAGATAGATAAGGAAAGTGATGAAGTGAAC
GAAGGGGAACTGAAGGAAATTAAGCAGGACATCTCAAGTCTCCGCTATGAACTCCTTGAA
GAAAAATCTCAGAACACGGAAGATCTAGCCGAACTTATTAGAAAACTTGGGGAGAAATTA
TCCATGGAACCAAATCAAGAGGAAAGCAATAGATAA
>XM_045556927.1 PREDICTED: Lemur catta transient receptor potential cation channel subfamily C member 6 (TRPC6), mRNA
GAGTGGAAATTTGCAAGGGCCAAACTTTGGTTTTCCTACTTTGAGGAGGGGAGAACACTT
CCTGTTCCCTTCAACCTGGTGCCAAGTCCAAAGTCCCTGTTTTATCTGTTACTGAAGCTT
AAAAAATGGATTTCTGAGCTGTTCCAGGGTCATAAAAAAGGTTTCCAGGAGGATGCAGAA
ATGAACAAGAGAAATGAAGAAAAGAAATTTGGAATTTTAGGAAGTCATGAAGACCTTTCA
AAAGTAGCACTTGACAAAAAACAGCTTGGGCACAATAAACAATCAAGTATAAGAAACTCA
GAAGATTTTAATTTAAATACTTTTAATAATCCTCCAAGACAATATCAGAAAATAATGAAG
AGGCTCATTAAAAGATATGTACTACAAGCCCAGATAGATAAGGAAAGTGACGAAGTGAAT
GAAGGGGAACTGAAGGAGATTAAGCAGGACATCTCAAGTCTCCGCTATGAACTCCTTGAA
GAAAAATCTCAGAACACAGAAGATCTAGCAGAACTTATTAGAAAACTTGGGGAGAAATTA
TCCATGGAACCAAATCAAGAGGAAAGCAATAGATAA
>XM_017545922.2 PREDICTED: Cebus imitator transient receptor potential cation channel subfamily C member 6 (TRPC6), mRNA
GAGTGGAAATTTGCAAGGGCCAAACTCTGGTTTTCCTACTTTGAGGAGGGGAGAACACTT
CCTGTTCCCTTCAATCTGGTGCCAAGTCCAAAGTCCCTGTTCTATCTCCTACTGAAGCTT
AAAAAATGGATTTCTGAGCTGTTCCAGAGTCACAAAAAAGATTTCCAGGAAGATGCAGAG
ATGAACAAGATACATGAAGAAAAGAAACTTGGAGTTTTAGGAAGTCGTGAAGACCTTTCA
AAATTATCGCTTGACAAAAAACAGGTTGGGCATAATAAACCACCAAGTGTAAGGAACTCA
GAAGATTTCCATTTAAATAGTTTCAATAATCCGCCAAGACAGTATCAGAAAATAATGAAG
AGGCTCATTAAAAGATATGTACTGCAGGCCCAGGTAGATAAGGAGAGTGACGAAGTGAAC
GAAGGGGAACTGAAGGAAATTAAGCAGGATATCTCAAGTCTCCGCTATGAACTCCTTGAA
GAAAAATCTCAGAATACACAAGACCTAGCAGAACTTATTAGAGAACTTGGAGAGAAATTA
TCCATGGAACCAAATCAAGAGAAAACCAATAGATAA
>XM_008071281.1 PREDICTED: Carlito syrichta transient receptor potential cation channel subfamily C member 6 (TRPC6), mRNA
GAATGGAAATTTGCAAGGGCCAAACTTTGGTTTTCCTACTTTGAGGAGGGGAGGACGCTT
CCTGTTCCCTTCAACCTGGTGCCAAGTCCAAAGTCCCTGTTTTATCTCTTGCTGAAGCTT
AAAAAATGGATTTTTGAGCTGTTCCAGCGTCATAAAAAGGGATTCCAGGAGGATGCAGAG
ATGAACAAGAGAAATGAAGAAAAGAAACTGGGGATTTTAGGAAGTCATGAAGACCTTTCA
AAATTATCACTTGACAAAAACCAGGTTGAACACAGTAAACAATCAAGTATAAGGAGCTCG
GAAGATTTCCACTTAAACAATTTCAATAATCCCCCAAGACAATATCAGAAAATCATGAAG
AGGCTCATTAAAAGATACGTACTGAAGGCCCAGATAGACAAGGAGAGTGATGAAGTGAAC
GAAGGGGAACTGAAGGAAATTAAGCAGGACATCTCAAGTCTGCGCTATGAACTCCTTGAA
GAAAAGTCTCAGAATACGGAAGACCTAGCAGAACTTATTAGAAAACTGGGGGAGAAATTA
TCCATGGAACCAAACCAAGAGGAAGGCCACAGATAA
>XM_003780788.2 PREDICTED: Otolemur garnettii transient receptor potential cation channel subfamily C member 6 (TRPC6), transcript variant X3, mRNA
GAGTGGAAATTCGCGAGGGCCAAACTTTGGTTTTCCTACTTTGAAGAGGGGAGAACACTT
CCTGTTCCCTTCAACCTGGTGCCAAGTCCAAAGTCTCTGTTTTATCTCTTATTGAAGCTT
AAAAAATGGATTTCTGAGCTGTTCCAGGGTCATAAAAAAGGCTTCCAGGAGGATGCAGAG
ATGAACAAGAGAAATGAAGAAAAGAAATTCGGAATCTTAGAAAGTCACGAAGACCTTTCA
AAATTATCACTCGGCAAAAAGCAGGTTGGGCACAATAAACAGTTAAGTATAAGGAGCTCA
GAAGATTTCCATTTAAATAGTTTCAGTAATCCTCCAAGACAATATCAGAAGATAATGAAG
AGGCTCATAAAAAGATATGTACTGCAAGCCCAGATAGATAAGGAGAGTGATGAAGTGAAC
GAAGGGGAACTGAAGGAAATCAAGCAGGACATCTCAAGTCTCCGCTATGAACTCCTGGAA
GAAAAATCTCATAATACAGAAGATCTAGCAGAACTTATTAGAAAACTTGGGGAAAAGTTA
TCCATGGAACCAGATCAAGAGGAAAGCCATAGATAA
>XM_053562171.1 PREDICTED: Nycticebus coucang transient receptor potential cation channel subfamily C member 6 (TRPC6), transcript variant X2, mRNA
GAGTGGAAATTCGCAAGGGCCAAACTTTGGTTTTCCTACTTTGAAGAGGGGAGAACACTT
CCTGTTCCCTTCAACCTGGTGCCAAGTCCAAAGTCTCTGCTTTATCTCTTATTGAAGCTT
AAAAAATGGATTTCTGAGCTGTTCCAGGGTCATAAAAAAGGTTTCCAGGAGGATGCAGAG
ATGAACAAGAGAAATGAAGAAAAGAAATTTGGAATCTTAGGAAGTCATGAAGACCTTTCA
AAATTATCACTCGGCAAAAAGCAGGTTGGGCACAATAAACAATTAAGTATAAGGAGTTCA
GAAGATTTCCATTTAAATAGTTTCAATAATCCTCCAAGACAATATCAGAAAATAATGAAG
AGGCTCATAAAAAGATACGTACTGCAAGCTCAGATAGACAAGGAAAGTGATGAAGTGAAT
GAAGGGGAACTGAAGGAAATCAAGCAGGACATCTCAAGTCTCCGCTATGAACTCTTGGAA
GAAAAATCTCAGAACACAGAAGATCTAGCAGAACTTATTAGAAAACTGGGGGAAAAGTTA
TCCACGGAACCAGATCAAGAGGAAAGCCGTAGATAA
