# Supplementary material for: Molecular evolution of TRPC4 regulatory sequences supports a role in mammalian thermoregulatory adaptation
Source: PeerJ. 2025 Jul 8;13:e19697. doi: 10.7717/peerj.19697 (PMC12248226; doi:10.7717/peerj.19697)
Supplement: Supplemental Information 1 — Required and optional parameters that are read by the codeml package of PAML. This file is for information only, an explicit value must be selected for Model and the dummy file names must be replaced with explicit paths to function. The sequence and guide tree files are in standard formats (FASTA and Newick, respectively). [file peerj-13-19697-s001.zip › input.files/untrimmed.alignments.with.original.accessions/primate.trpc7.fas]

>NM_001376901.1 Homo sapiens transient receptor potential cation channel subfamily C member 7 (TRPC7), transcript variant 4, mRNA
GAATGGAAGTTCGCCCGAGCAAAACTCTGGCTGTCTTACTTTGATGAAGGAAGAACTCTA
CCTGCTCCTTTTAATCTAGTGCCAAGTCCTAAATCATTTTATTATCTCATAATGAGAATC
AAGATGTGCCTCATAAAACTCTGCAAATCTAAGGCCAAAAGCTGTGAAAATGACCTTGAA
ATGGGCATGCTGAATTCCAAATTCAAGAAGACTCGCTACCAGGCTGGCATGAGGAATTCT
GAAAATCTGACAGCAAATAACACTTTGAGCAAGCCCACCAGATACCAGAAAATCATGAAA
CGGCTCATAAAAAGATACGTCCTGAAAGCCCAGGTGGACAGAGAAAATGACGAAGTCAAT
GAAGGCGAGCTGAAGGAAATCAAGCAAGATATCTCCAGCCTGCGCTATGAGCTTCTTGAG
GAAAAATCTCAAGCTACTGGTGAGCTGGCAGACCTGATTCAACAACTCAGCGAGAAGTTT
GGAAAGAACTTAAACAAAGACCACCTGAGGGTGAACAAGGGCAAAGACATTTAG
>XM_002744184.5 PREDICTED: Callithrix jacchus transient receptor potential cation channel subfamily C member 7 (TRPC7), transcript variant X4, mRNA
GAATGGAAATTTGCCCGAGCAAAACTCTGGCTGTCTTACTTTGATGAGGGAAGAACTCTA
CCTGCTCCTTTTAATCTAGTGCCAAGTCCTAAATCATTTTACTATCTCATAATGAGAATC
AAGATGTGCCTCATAAAACTCTGCAAATCTAAGGCCAAAAACTGTGAAAATGACCTTGAA
ATGGGCATGCTGAATTCCAAATTCAAGAAGACTCGCTACCAGGCTGGCATGAGAAATTCT
GAAAACCTGACGGCAAATAACACTTTCAGCAAGCCCACCAGATACCAGAAAATCATGAAA
CGGCTCATAAAAAGATACGTCCTGAAAGCCCAGGTGGACAGAGAAAATGATGAAGTCAAT
GAAGGTGAGCTGAAGGAAATCAAGCAAGACATCTCTAGCCTGCGCTATGAGCTTCTTGAG
GAAAAGTCTCAAGCTACTGGTGAGCTGGCAGACCTGATCCAACAGCTCAGCGAGAAGTTT
GGAAAGAACTTAAACAAAGACCACCTGAGGGTGAACAAGGGCAAAGACATTTAG
>XM_054556386.2 PREDICTED: Pongo abelii transient receptor potential cation channel subfamily C member 7 (TRPC7), mRNA
GAATGGAAATTCGCCCGAGCAAAACTCTGGCTGTCTTATTTTGATGAAGGAAGAACTCTA
CCTGCTCCTTTTAATCTAGTGCCAAGTCCTAAATCATTTTATTATCTCATAATGAGAATC
AAGATGTGCCTCATAAAACTCTGCAAATCTAAGGCCAAAAGCTATGAAAATGACCTTGAA
ATGGGCATGCTGAATTCCAAATTCAAGAAGACTCGCTACCAGGCTGGCATGAGGAATTCT
GAAAATCTGACAGCAAATAACACTTTCAGCAAGCCCACCAGATACCAGAAAATCATGAAA
CGGCTCATAAAAAGATATGTCCTGAAAGCCCAGGTGGACAGAGAAAATGACGAAGTCAAT
GAAGGCGAGCTAAAGGAAATCAAGCAAGATATCTCCAGCCTGCGCTACGAGCTTCTTGAG
GAAAAATCTCAAGCTACTGGTGAGCTGGCAGACCTGATTCAACAACTCAGCGAGAAGTTT
GGAAAGAACTTAAACAAAGACCACCTGAGGGTGAACAAGGGCAAAGACATTTAG
>XM_003782169.1 PREDICTED: Otolemur garnettii transient receptor potential cation channel subfamily C member 7 (TRPC7), transcript variant X2, mRNA
GAATGGAAATTTGCCCGAGCAAAACTCTGGCTGTCTTACTTTGATGAAGGAAGAACTCTA
CCTGCTCCTTTTAACCTAGTGCCAAGTCCTAAATCATTTTATTATCTCATAATGAGAATC
AAGATGTGCCTCATAAAACTCTGCAAATCTAAGGCCAAAAGCTGTGAAAATGACCTTGAA
ATGGGCATGCTGAATTCCAAATTCAGGAAGACGCGCTACCAGGCTGGCATGAGGAATTCT
GAAAACCTGACAGCAAATAACACTTTCAGCAAACCCACCAGATATCAGAAAATCATGAAA
CGGCTCATAAAAAGATATGTCCTGAAGGCCCAGGTGGACAGAGAAAACGACGAAGTCAAT
GAAGGTGAACTGAAAGAAATCAAGCAAGATATCTCCAGCCTACGCTACGAACTTCTTGAA
GAGAAGTCTCAAGCTACGGGTGAGCTGGCAGACCTGATCCAACAGCTCAGTGAGAAATTT
GGAAAGAACTTAAACAAAGATCACTTGAGGGTAAACAAAGGCAAAGACATTTAG
>XM_003933962.3 PREDICTED: Saimiri boliviensis boliviensis transient receptor potential cation channel subfamily C member 7 (TRPC7), transcript variant X4, mRNA
GAATGGAAGTTTGCCCGAGCAAAACTCTGGCTGTCTTACTTTGATGAAGGAAGAACTCTA
CCTGCTCCTTTTAATCTAGTGCCAAGTCCTAAATCATTTTATTATCTCATAATGAGAATC
AAGATGTGCCTCATAAAACTCTGCAAATCTAAGGCCAAAAGCTGTGAAAATGACCTTGAA
ATGGGCATGCTGAATTCCAAATTCAAGAAGACTCGCTACCAGGCCGGCATGAGAAATTCT
GAAAACCTGACAGCAAATAACACTTTCAGCAAGCCCACCAGATACCAGAAAATCATGAAA
CGGCTCATAAAAAGATATGTCCTGAAAGCCCAGGTGGACAGAGAAAATGACGAAGTCAAT
GAAGGCGAGCTGAAGGAAATCAAGCAAGACATCTCTAGCCTGCGCTACGAGCTTCTTGAG
GAAAAGTCTCAAGCTACTGGTGAGCTGGCAGACCTGATCCAACAGCTCAGTGAGAAGTTT
GGAAAGAACTTACACAAAGACCACCTGAGGGTGAACAAGGGCAAAGACATTTAG
>XM_003266418.3 PREDICTED: Nomascus leucogenys transient receptor potential cation channel subfamily C member 7 (TRPC7), transcript variant X3, mRNA
GAATGGAAATTCGCCCGAGCAAAACTCTGGCTGTCTTACTTTGATGAAGGAAGAACTCTA
CCTGCTCCTTTTAATCTAGTGCCAAGTCCTAAATCATTTTATTATCTCATAATGAGAATC
AAGATGTGCCTCATAAAACTCTGCAAATCTAAGGCCAAAAGCTGTGAAAATGACTTTGAA
ATGGGCATGCTGAATTCCAAATTCAAGAAGACTCGCTACCAGGCTGGCATGAGGAATTCT
GAAAATCTGACAGCAAATAACACTTTCAGCAAGCCTACCAGATACCAGAAAATCATGAAA
CGGCTCATAAAAAGATACGTCCTGAAAGCCCAGGTGGACAGAGAAAATGACGAAGTCAAT
GAAGGCGAGCTGAAGGAAATCAAGCAAGACATCTCCAGCCTGCGCTACGAGCTTCTTGAG
GAAAAATCTCAAGCTACTGGTGAGCTGGCAGACCTGATTCAACAACTCAGCGAGAAGTTT
GGAAAGAACTTAAACAAAGACCACCTGAGGGTGAACAAGGGCAAAGACATTTAG
>XM_008014543.2 PREDICTED: Chlorocebus sabaeus transient receptor potential cation channel subfamily C member 7 (TRPC7), transcript variant X3, mRNA
GAATGGAAATTCGCCCGAGCAAAACTCTGGCTGTCTTACTTTGATGAAGGAAGAACTCTA
CCTGCTCCTTTTAATCTAGTGCCAAGTCCTAAATCATTTTATTATCTCATAATGAGAATC
AAGATGTGCCTCATAAAACTCTGCAAATCTAAGGCCAAAAGCTGTGAAAATGACCTTGAA
ATGGGCATGCTGAATTCCAAATTCAAGAAGACTCGCTACCAGGCTGGCATGAGGAATTCT
GAAAACCTGACAGCAAATAACACTTTCAGCAAGCCCACCAGATACCAGAAAATCATGAAA
CGGCTCATAAAAAGATATGTCCTGAAAGCCCAGGTGGACAGAGAAAATGATGAAGTCAAT
GAAGGTGAGCTGAAGGAAATCAAGCAAGACATCTCCAGCCTGCGCTATGAGCTTCTTGAG
GAAAAGTCTCAAGCTACCGGTGAGCTGGCAGACCTGATTCAGCAACTCAGCGAGAAGTTT
GGAAAGAACTTAAACAAAGACCACCTGAGGGTGAACAAGGGCAAAGACATTTAG
>XM_008057579.1 PREDICTED: Carlito syrichta transient receptor potential cation channel subfamily C member 7 (TRPC7), transcript variant X3, mRNA
GAATGGAAATTCGCCCGAGCAAAACTCTGGCTGTCTTACTTTGATGAAGGAAGAACTCTA
CCTGCTCCTTTTAATCTAGTGCCAAGTCCTAAATCCTTTTATTATCTCATAATGAGAATC
AAGATGTGCCTCATAAAACTCTGCAAATCCAAGGCCAAAAGCTGTGAAAATGACCTTGAA
ATGGGCATGTTGAATTCTAAATTCAGGAAGACTCGCTACCAGGCTGGCATGAGGAATTCT
AAAAACCTTACAGCAAATAACACTTTCAGCAAACCTACCAGATACCAGAAAATCATGAAA
CGACTTATAAAAAGATATGTCTTGAAGGCCCAGGTGGACAGAGAAAATGATGAAGTCAAT
GAAGGTGAGCTGAAGGAAATCAAGCAAGACATCTCCAGCCTGCGCTACGAGCTTCTCGAG
GAGAAGTCTCAAGCTACCGGTGAGCTGGCAGACCTGATCCAACAGCTCAGCGAGAAGTTT
GGAAAGAACTTAAACAAAGACCACCTGAGGGTGAACAAGGGCAAAGACATTTAG
>XM_010362558.2 PREDICTED: Rhinopithecus roxellana transient receptor potential cation channel subfamily C member 3 (TRPC3), transcript variant X1, mRNA
GAATGGAAATTCGCCCGAGCAAAACTCTGGCTGTCTTACTTTGATGAAGGAAGAACTCTA
CCTGCTCCTTTTAATCTAGTGCCAAGTCCTAAATCATTTTATTATCTCATAATGAGAATC
AAGATGTGCCTCATAAAACTCTGCAAATCTAAGGCCAAAAGCTGTGAAAATGACCTTGAA
ATGGGCATGCTGAATTCCAAATTCAAGAAGACTCGCTACCAGGCTGGCATGAGGAATTCT
GAAAACCTGACAGCAAATAACACTTTCAGCAAGCCCACCAGATACCAGAAAATCATGAAA
CGGCTCATAAAAAGATATGTCCTGAAAGCCCAGGTGGACAGAGAAAATGACGAAGTCAAT
GAAGGCGAGCTGAAGGAAATCAAGCAAGACATCTCCAGCCTGCGCTACGAGCTTCTTGAG
GAAAAGTCTCAAGCTACCGGTGAGCTGGCAGACCTGATTCAACAACTCAGCGAGAAGTTT
GGAAAGAACTTAAACAAAGACCACCTGAGGGTGAACAAGGGCAAAGACATTTAG
>XM_021664943.1 PREDICTED: Aotus nancymaae transient receptor potential cation channel subfamily C member 7 (TRPC7), transcript variant X3, mRNA
GAATGGAAATTTGCCAGAGCAAAACTCTGGCTGTCTTACTTTGATGAGGGAAGAACTCTA
CCTGCTCCTTTTAATCTAGTGCCAAGTCCTAAATCATTTTATTATCTCATAATGAGAATC
AAGATGTGCCTCATAAAACTCTGCAAATCTAAGGCCAAAAGCTGTGAAAATGACCTTGAA
ATGGGCATGCTGAATTCCAAATTCAAGAAGACTCACTACCAGGCTGGCATGAGAAATTCT
GAAAACCTGACAGCAAATAACACTTTCAGCAAGCCCACCAGATACCAGAAAATCATGAAA
CGACTCATAAAAAGATATGTCCTGAAAGCCCAGGTGGACAGAGAAAATGACGAAGTCAAT
GAAGGAGAGCTGAAGGAAATCAAGCAAGACATCTCTAGCCTGCGCTATGAGCTTCTTGAG
GAAAAGTCTCAAGCTACTGGTGAGCTGGCAGACCTGATCCAACAGCTCAGCGAGAAGTTT
GGAAAGAACCTAAACAAAGACCACCTGAGGGTGAACAAGGGCAAAGACATTTAG
>XM_012646340.1 PREDICTED: Propithecus coquereli transient receptor potential cation channel, subfamily C, member 7 (TRPC7), transcript variant X3, mRNA
GAATGGAAATTTGCACGAGCAAAACTCTGGCTGTCTTACTTTGATGAAGGAAGAACTCTA
CCCGCTCCTTTTAATCTAGTGCCAAGTCCTAAATCATTTTATTATCTCATAATGAGAATC
AAGATGTGCCTCATAAAACTCTGCAAATCTAAGGCCAAAAGCTGTGAAAATGACCTTGAA
ATGGGCATGCTGAATTCCAAATCCAGGAAGACTCGCTACCAGGCAGGCGTGAGGAATTCT
GAAAACCTGACATCGAATAACACTTTCAGCAAGCCCACCAGATACCAGAAAATCATGAAA
CGGCTCATAAAAAGATACGTCCTGAAGGCCCAGGTGGACAGAGAAAACGACGAAGTCAAT
GAAGGTGAGCTGAAGGAAATCAAGCAAGACATCTCCAGCCTGCGCTACGAGCTCCTCGAA
GAGAAGTCTCAAGCTACCGGTGAGCTGGCGGACCTGATCCAGCAGCTCAGTGAGAAGTTC
GGAAAGAACTTAAACAAAGACCACTTGAGGGTGAACAAGGGCAAAGACATTTAG
>XM_012761202.1 PREDICTED: Microcebus murinus transient receptor potential cation channel subfamily C member 7 (TRPC7), mRNA
GAATGGAAATTTGCCCGAGCAAAACTCTGGCTGTCTTACTTCGATGAAGGAAGAACTCTA
CCTGCTCCCTTTAATCTAGTGCCAAGTCCTAAATCGTTTTATTATCTCATAATGAGAATC
AAGATGTGCCTCATAAAACTCTGCAAATCTAAGGCCAAAAGCTGTGAAAACGACCTTGAG
ATGGGCATGCTGAATTCCAAATTCAGGAAAACTCGCTACCAGGCAGGCATGAGGAATTCT
GAAAACTTGACGTCAAACAACACTTTCAGCAAGCCCACCCGGTACCAGAAAATCATGAAA
CGGCTCATCAAGAGATACGTCCTGAAGGCCCAGGTGGACAGGGAAAATGACGAAGTCAAT
GAAGGTGAGCTGAAGGAAATCAAGCAGGACATCTCCAGCCTGCGCTACGAGCTTCTCGAA
GAGAAGTCCCAGGCCACCGGCGAGCTGGCAGACCTGATCCAGCAGCTCAGCGAGAAGTTC
GGAAAGAACCTGAACAGAGACCACTTGAGGGTGAACAAGGGCAAAGACATTTAG
>XM_037728659.1 PREDICTED: Cebus imitator transient receptor potential cation channel subfamily C member 7 (TRPC7), transcript variant X2, mRNA
GAATGGAAATTTGCCCGAGCAAAACTCTGGCTGTCTTACTTTGATGAAGGAAGAACTCTA
CCTGCTCCTTTTAATCTAGTGCCAAGTCCTAAATCATTTTATTATCTCATAATGAGAATC
AAGATGTGCCTCATAAAACTCTGCAAATCTAAGGCCAAAAGCTGTGAAAATGACCTTGAA
ATGGGCATGCTGAATTCCAAATTCAAGAAGACTCGCTACCAGGCTGGCATGAGAAATTCT
GAAAATCTGACAGCAAATAACACTTTCAGCAAGCCCACCAGATACCAGAAAATCATGAAA
CGGCTCATAAAAAGATATGTCCTGAAAGCCCAGGTGGACAGAGAAAATGACGAAGTCAAT
GAAGGCGAGCTGAAGGAAATCAAGCAAGACATCTCTAGCCTGCGCTATGAGCTTCTTGAG
GAAAAGTCTCAAGCTACTGGTGAGCTGGCAGACCTGATCCAACAACTCAGCGAGAAGTTT
GGAAAGAACTTAAACAAAGACCACCTGAGGGTGAACAAGGGCAAAGACATTTAG
>XM_045552660.1 PREDICTED: Lemur catta transient receptor potential cation channel subfamily C member 7 (TRPC7), transcript variant X4, mRNA
GAATGGAAGTTTGCCCGAGCAAAACTCTGGCTGTCTTACTTTGATGAAGGAAGGACTCTG
CCTGCTCCTTTTAATCTAGTGCCAAGTCCTAAATCATTTTATTATCTCATAATGAGAATC
AAGATGTGCCTCATAAAACTCTGCAAATCTAAGGCCAAAAGCTGTGAAAATGACCTTGAG
ATGGGCATGCTGAACTCCAAATTCAGGAAGACTCGCTACCAGGCAGGCGTGAGGAATTCT
GAAAACCTGACAGCAAATAACACTTTCAGCAAGCCCACCAGATACCAGAAAATCATGAAA
CGGCTCATAAAAAGATACGTCCTGAAGGCCCAGGTGGACAGAGAAAATGACGAAGTCAAT
GAAGGTGAGCTGAAGGAAATCAAGCAAGACATCTCCAGCCTGCGCTACGAGCTTCTCGAA
GAGAAGTCTCAAGCCACCGGTGAGCTGGCAGACCTGATCCAGCAGCTCAGCGAGAAGTTT
GGAAAGAACCTAAACAAAGACCACTTGAGGGTGAACAAGGGCAAAGACATTTAG
>XM_053566632.1 PREDICTED: Nycticebus coucang transient receptor potential cation channel subfamily C member 7 (TRPC7), mRNA
GAATGGAAATTTGCCCGAGCAAAACTCTGGCTGTCTTACTTTGACGAAGGAAGAACTCTA
CCTGCTCCCTTTAACCTAGTGCCAAGTCCTAAATCATTTTATTATCTCATAATGAGAATC
AAGATGTGCCTCATAAAACTCTGCAAATCTAAGGCCAAAAGCTGTGAAAATGACCTTGAA
ATGGGCATGCTGAATTCCAAATTCAGG---ACTCGCTACCAGGCTGGCATGAGGAATTCT
GAAAACCTGACAGCAAATAACACTTTCAGCAAACCCACCAGATATCAGAAAATCATGAAA
CGGCTCATAAAAAGATACGTCCTGAAGGCCCAGGTGGACAGAGAAAACGACGAAGTCAAT
GAAGGTGAACTGAAAGAAATCAAGCAAGATATCTCCAGCCTGCGCTACGAGCTTCTTGAA
GAGAAGTCTCAAGCTACCGGTGAGCTGGCAGACCTGATCCAACAGCTCAGTGAGAAATTT
GGAAAGAACTTAAACAAAGATCACTTGAGGGTGAACAAAGGCAAAGACATTTAG
>XM_063643234.1 PREDICTED: Symphalangus syndactylus transient receptor potential cation channel subfamily C member 7 (TRPC7), transcript variant X4, mRNA
GAATGGAAATTCGCCCGAGCAAAACTCTGGCTGTCTTACTTTGATGAAGGAAGAACTCTA
CCTGCTCCTTTTAATCTAGTGCCAAGTCCTAAATCATTTTATTATCTCATAATGAGAATC
AAGATGTGCCTCATAAAACTCTGCAAATCTAAGGCCAAAAGCTGTGAAAATGACCTTGAA
ATGGGCATGCTGAATTCCAAATTCAAGAAGACTCGCTACCAGGCTGGCATGAGGAATTCT
GAAAATCCGACAGCAAATAACACTTTCAGCAAGCCCACCAGATACCAGAAAATCATGAAG
CGGCTCATAAAAAGATACGTCCTGAAAGCCCAGGTGGACAGAGAAAATGACGAAGTCAAT
GAAGGCGAGCTGAAGGAAATCAAGCAAGACATCTCCAGCCTGCGCTACGAGCTTCTTGAG
GAAAAATCTCAAGCTACTGGTGAGCTGGCAGACCTGATTCAACAACTCAGCGAGAAGTTT
GGAAAGAACTTAAACAAAGACCACCTGAGGGTGAACAAGGGCAAAGACATTTAG
