# Supplementary material for: Molecular evolution of TRPC4 regulatory sequences supports a role in mammalian thermoregulatory adaptation
Source: PeerJ. 2025 Jul 8;13:e19697. doi: 10.7717/peerj.19697 (PMC12248226; doi:10.7717/peerj.19697)
Supplement: Supplemental Information 1 — Required and optional parameters that are read by the codeml package of PAML. This file is for information only, an explicit value must be selected for Model and the dummy file names must be replaced with explicit paths to function. The sequence and guide tree files are in standard formats (FASTA and Newick, respectively). [file peerj-13-19697-s001.zip › input.files/untrimmed.alignments.with.original.accessions/primate.trpm2.fas]

>XM_017538643.1 PREDICTED: Cebus imitator transient receptor potential cation channel subfamily M member 2 (TRPM2), transcript variant X11, mRNA
GACCAGATCTGGAAGTTCCAGCGCCACGACCTGATCGAGGAGTACCACAGCCGGCCCCCT
GCACCGCCCCCCTTCATCCTGCTCAGTCACCTGCAGCTCTTCATCAAGAGGGTGGTCCTG
AAGACCCCGGCCAAGAGGCACAAGCAGCTCAAGAACAAGCTGGAGAAGAACGAGGAGGTG
GCCCTGCTGTCCTGGGAGATCTACCTGAAGGAGAACTACCTGCAGCACCAGCAGTTCCAG
CAGAAGCAGCGGCCCGAGCAGAAGATTGAGGACATCAGCAATAAGGTTGACGCCATGGCG
GACCTGCTGGACCTGGACCCACTGAAGAGTTCGGGCTCCATGGAGCAGAGGTTGGCCTCC
CTGGAGGAGCAGGTGGCCCAGACAGCCCAAGCCCTGCACTGGATCGTGAGGACACTGCGG
GACAGTGGCTTCGGCTCGGAGGCGGACGTCCCTACTCTGGCCTCCCCGAAGGCCTCGGAG
GAGCCTGATGCTGAGCCAGGAGGTGGGAAGAAGATGGAGGAGTGGGGTGATGGCTACCAT
GTGAGCGCCCGGCACCTCCTCTACCCCAGCTGCGCCGTCACGCGCTTCCCTGTGCCCAAC
GAGAAGGTGCCCTGGGAGACGGAGTTCCTCATCTACGACCCACCCTTTTACACGGCGGAG
AGGAAGGACATAGCCACCACGGACCCTGTGGGAGACGCCCTGGAGCTGCTGTCCACCATC
CAGTACAACGCAGTGGACGGCCTGAGGAACCGCCAGAGCTTCCATGGGCCATACGTGGTG
CAGGCTGGGCTGCCCCTGAACCCCATGGGCCGCACAGGGCTGCGTGGGCGCGGGAGCCTC
AGCTGCTTCGGACCCAACCACGCGCTGCACCCCGTGGTCACACGGTGGAAGTGGAACGAG
GAAGGAGCCATCTGCAGGAAGAGCATAAAGAAGATGCTGGAAGTGCTGGTGGTGAAGTTC
CCTCTCTCTGAGCACTGGGCCCTGCCTGGGGGCTCCCGGGAGCCGGGGGAGACGCTGCCT
CAGAAGCTGAAGCAGATCCTCCGGCGGGAGCACTGGCCGTCTTTTGAGAAGCTGCTGAAG
CGTGGCTCGGAGGTGTACAAAGGCTACGTGGATGACCCGAGGAACACAGACAACGCCTGG
ATCGAGACGGTGGCCGTCAGTATCCACTTCCAAGACCAGAACGACGTGGAGCTCAACAGG
CTGGACTCCAACCTGCATGCCTGTGACCCGGGAGTCACCATCCGATGGCAGGTGGTGGAC
AGGCGTGTCCCGCTCTATGCGAACCACAAGACCCTCCTCCAGAAGGTGGCTGCTGAGTTG
GGGGCTCACTACTGA
>XM_024239278.3 PREDICTED: Pongo abelii transient receptor potential cation channel subfamily M member 2 (TRPM2), mRNA
GACCAGATCTGGAAGTTCCAGCGCCACGACCTGATCGAGGAGTACCACAGCCGCCCCGCC
GCGCCGCCCCCCTTCATCCTCCTTAGCCACCTGCAGCTCTTCATCAAGAGGGTGGTCCTG
AAGACTCCAGCCAAGAGGCACAAGCAGCTCAAGAACAAGCTGGAGAAGAATGAGGAGGCG
GCCCTGCTATCCTGGGAGATCTACCTGAAGGAGAACTACCTCCAGAACCAGCAGTTCCAG
CAAAAGCAGCGGCCTGAGCAGAAGATCGAGGACATCAGCAATAAGGTTGATGCCATGGTG
GACCTGCTGGACCTGGACCCACTGAAGAGGTCGGGCTCCATGGAGCAGAGGTTGGCCTCC
CTGGAGGAGCAGATGGCCCAGACAGCCCGAGCCCTGCACTGGATCGTGAGGACGCTGCGG
GCCAGCGGCTTCAGCTCGGAGGCGGACATCCCCACTCTGGCCTCCCAGAAGGCCACAGAG
GAGCCGGATGCTGAGCTGGGAGGCAGGAAGAAGACGGAGGAGCCGGGCGACAGCTACCAC
GTGAATGCCCGGCACCTCCTCTACCCCAACTGCCCCGTCACGCGCTTCCCCGTGCCCAAC
GAGAAGGTGCCCTGGGAGACGGAGTTCCTGATCTATGACCCACCCTTTTACACGGCAGAG
AGGAAGGATGCGGCCGCCACTGACCCTGTGGGAGACACCCTGGAGCCGCTGTCCACGATC
CAGTACAACGTGGTGGATGGCCTGAGGGACCGCCGGAGCTTCCACGGGCCGTACACAGTG
CAGGCCGGGTTGCCCCTGAACCCCATGGGCCGCACGGGACTGCGTGGGCGCGGGAGCCTC
AGCTGCTTCGGACCCAACCACACGCTGTACCCCATGGTCACGCGGTGGAGGCGGAACGAG
GACGGAGTCATCTGCAGGAAGAGCATAAAGAAGATGCTGGAAGTGCTGGTGGTGAAGCTC
CCTCTCTCCGAGCACTGGGCCCTGCCTGGGGGCTCCCGGGAGCCAGGGGAGACGCTGCCT
CGGAAGCTGAAGCGGATCCTCCAGCAGGAGCACTGGCCGTCTTTTGAGAATTTGCTAAAG
CGCGGCATGGAGGTGTACAAAGGCTACATGGACGACCCGAGGAACACGGACAATGCCTGG
ATCGAGACGGTGGCCGTCAGCATCCACTTCCAGGACCAGAACGACGTGGAGCTGAACAGG
CTGAACTCTAACCTGCACGCCTGCGACTTAGGGGCCTCCATCCGATGGCAGGTGGTGGAC
AGGCGCGTCCCGCTATATGCGAACCACAAGACCCTCCTCCAGAAGGTGGTGGCTGAGTTC
GGGGCTCACTACTGA
>XM_030914676.1 PREDICTED: Rhinopithecus roxellana transient receptor potential cation channel subfamily M member 2 (TRPM2), transcript variant X6, mRNA
GACCAGATCTGGAAGTTCCAGCGTCATGACCTGATTGAGGAGTACCACAGCCGCCCCGCC
GCACCACCCCCCTTCATCCTCCTCAGCCACCTGCAGCTCTTCATCAAGAGGGTGATCCTG
AAGACTCCGGCCAAGAGGCACAAGCAGCTCAAGAACAAACTGGAGAAGAACGAGGAGGCG
GCCCTGCTCTCCTGGGAGATCTACCTGAAGGAGAACTACCTGCAGAATCAGCAGTTCCAG
CAAAAGCAGAGGCCCGAGCAGAAGATCGAGGACATCAGCAATAAGGTTGACGCCATGGTG
GACCTGCTGGACCTGGACCCACTGAAGAGGTCGGGCTCCATGGAGCAGAGGTTGGCCTCC
CTGGAGGAGCAGGTGGCCCAGACGGCCCGAGCCCTGCACTGGATTGTGAAGACACTGAGG
GCCGGCGGCTTCGGCTCGGAGGTGGACGTCCCCACTCTGGCCTCCCAGAAGGCCGTGGAG
GAGCCAGATACTGAGCTAGGAGGTGGGAAGAAGATGGAGGAGCCAGGCGACAGCTACCAC
GTGAATGCCCGGCAACTCCTCTATCCCAACTGCCCCATCACGCGCTTCCCCGTGCCCAAC
GAGAAGGTGCCCTGGGAGACGGAGTTCCTGATCTATGACCCGCCCTTTTACACGGCGGAG
AGGAAGGACGCGGCCGTCATGGACCCTGTGGGAGACACCCTGGAGCCGCTGTCCACGATC
CAGTACAACATGGTGGACGGCCTGAGGGACCGCCGGAGCTTCCACGGGCCGTACGCAGTC
CAGGCCGGGTTGCCCCTGAACCCCATGGGCCGGACGGGACTGCGTGGGCGGGGGAGCCTC
AGCTGCTTTGGACCCAACCACACGCTGTACTCCATGGTCACGCGGTGGAGGCGGAATGAG
GATGGAGCCATCTGCAGGAAGAGCATAAAGAAGATGCTGGAAGTGCTGGTGGTGAAGCTC
CCTCTCTCTGAGCACTGGGCCCTGCCTGGGGGCTCCCGGGAGCCAGGGGAGACGCTGCCT
CAGAAGCTGAAGCGGATCCTCCGGCAGGAACACTGGCTGGCTTTTGAGAACTTGCTACCG
CGCGGCACAGAGGTGTACAAAGGCTACATGGACGACCCGAGGAACACGGACAATGCCTGG
ATCGAGACGGTGGCCATCAGCATCCACTTCCAGGACCAGAACGACGTGGAACTGAACAGG
CTGAACTCTAACCTGCACGCCTGCGACTCGGGGGCCTCCATCCGATGGCAGGTGGTGGAC
AGGCGCATCCCACTATATGCGAACCACAAGACCCTCCTCCAGAAGGTGGCAGCTGAATTT
GGGGCTCACTACTGA
>XM_039480574.1 PREDICTED: Saimiri boliviensis boliviensis transient receptor potential cation channel subfamily M member 2 (TRPM2), transcript variant X7, mRNA
GACCAGATCTGGAAGTTCCAGCGCCACGACCTGATTGAGGAGTACCACAGCCGGCCCCCC
GCGCCGCCCCCCTTCATCCTGCTCAGCCACCTGCAGCTCTTCATCAAGAGGGTGGTCCTG
AAGACCCCGGCCAAGAGGCACAAGCAGCTCAAGAACAAGCTGGAGAAGAACGAGGAGGCG
GCCCTGCTGTCCTGGGAGATCTACCTGAAGGAGACCTACCTGCAGCACCAGCAGTTCCAG
CAGAAGCAGCGGCCCGAGCAGAGGATCGAGGACATCAGCAAGAAGGTTGACGCCATGGCG
GACGTGCTGGACCTGGGCCCGCTGAAGAGGTCGGGCTCCATGGAGCAGAGGTTGGCCTCC
CTGGAGGAGCAGGTGGCCCAGACGGCCCGAGCCCTGCACTGGATCGTGAGGACGCTTCGG
GACAGCGGCTTCGGCTCGGAGGCGGACGTCCCCAGTCTGGCCTCCCAGAAGGCCTCGGAG
GAGCCGGATGCTGAGCCGGGAGTGGGGAAGAGTATGGAGGAGCGGGGTGATGGCTACCAT
GTGAGCGCCCGGCACCTCCTCTACCCCAGCTGCGCCGTCACGCGCTTCCCCGTGCCCAAC
GAGAAGGTGCCCTGGGAGACGGAGTTCCTCATCTACGACCCGCCCTTTTACACGGCGGAG
AGGAAGGACATGGGCGCCACAGACCCCGTGGGAGACACCCTGGAGCTGCTGTCCACCATC
CAGTACAACGCAGTGGACGGCCTGAGGGACCGCCAGAGCTTCCATGGGCCATACGTGGTG
CAGGCCGGGCTGCCCCTGAACCCCATGGGCCGCACAGGGCTGCGTGGGCGCGGGAGCCTC
AGCTGCTTCGGACCCAACCACGCGCTGCACCCCGTGGTCACACGGTGGAAGCGAAATGAG
GATGGAACCATCTGCAGGAAGAGCATAAAGAAGATGCTGGAAGTGCTGGTGGTGAAGCTC
CCTCTCTCTGAGCACTGGGCCCTGCCTGGGGGCTCCCGGGAGCCAGGGGAGATGCTGCCT
CGGAAGCTGAAGTGGATCCTCCGGCGGGAGCACTGGCTGTCTTTCGAGAAGCTGCTGAAG
CATGGCTCGGAGGTGTACAGAGGCTACGTGGATGACCCGAGGAACACGGACAATGCCTGG
ATCGAGACAGTGGCCGTCAGCATCCACTTCCAAGACCAGAACGACGTGGAGCTCAACAGG
CTGAACTCCAACCTGCATGCCCGTGACCCGGGGGTCTCCATCCGATGGCAGGTGGTGGAC
AGGCGCGTCCCGCTGTATGCGAACCACAAGACCCTCCTCCAGAAGGTGGCCGCTGAGTTG
GGGGCTCACTACTGA
>XM_063640506.1 PREDICTED: Symphalangus syndactylus transient receptor potential cation channel subfamily M member 2 (TRPM2), mRNA
GACCAGATCTGGAAGTTCCAGCGCCACGACCTGATCGAGGAGTACCACAGCCGCCCTGCC
GCACCGCCCCCCTTCATCCTCCTCAGTCACCTTCAGCTCTTCATCAAGAGGGTGGTGCTG
AAGACTCCGGCCAAGAGGCACAAGCAGCTCAAGAACAAGCTGGAGAAGAACGAGGAGGCA
GCCCTGCTCTCCTGGGAGATCTACCTGAAGGAGAACTACCTCCAGAACCAGCAGTTCCAG
CAAAAGCAGCGGCCCGAGCAGAAGATCGAGGACATCAGCAATAAGGCAGGGCTGGAGCTT
TGGGGGTCAAGGACAAGCTCTGTCTGCAAATCTAGANCCCTGCATCTCACAGTGGTGGAA
TCACGTGGGTCCGAGAAGGCTCCAGTAACCACCGTCGCATGTTTGCAAGGCTGTCTGGGA
AAATGTGGCAGGGTTGACGCCATGGTGGACTTGCTGGACCTGGACCCACTGAAGAGGTCG
GGCTCCCTGGAGCAGAGGTTGGCCTCCCTGGAGGAGCAGGTGGCCCAGACAGCCCGAGCC
CTGCACTGGATTGTGAGGACGCTGCGGGCCAGCGGCTTCAGCTCGGAGGCGGACGTCCCC
ACTCTGGCCTCCCAGAAGGCCGTGGAGGAGCCGGATGCTGAGCCGGGAGGCAGGAAGAAG
ACGGAGGAGCCGGGCGACAGCTACCACGTGAATGCCCGGCACCTCCTCTACCCCAACTGC
CCCGTCACGCGCTTCCCTGTGCCCAACGAGAAGGTGCCCTGGGAGACGGAGTTCCTGATC
TATGACCCACCCTTTTACACGGCAGAGAGGAAGGACGCGGCCGCCCTGGACCCCGTGGGA
GACACCCTGGAGCCGCTGTCCATGATCCAGTACAACGTGGTGGATGGCCTGAGGGACCGC
CGGAGCTTCCACGGGCCGTACACAGTGCAGGCCGGGTTGCCCCTGAACCCGATGGGCCGC
ACGGGACTGCGTGGGCGCGGGAGCCTCAGCTGCTTCGGACCCAACCACACGCTTTACCCC
ATAGTCACTCGGTGGAGGCGCAACAAGGACGGAGCCATCTGCAGGAAGAGCGTAAAGAAG
ATGCTGGAAGTGCTGGTGGTGAAGCTCCCTCTCTCCGAGCACTGGGCCCTGCCTGGGGGC
TCCCGGGAGCCAGGGGAGACGCTGCCTCAGAAGCTGAAGTGGGTCCTCCGGCAGGAGCAC
TGGCCGGCTTTTGAGAACTTGCTAAAGTGCGGCATGGAGGTGTACAAAGGCTACATGGAC
GACCCGAGGAACACGGACAATGCCTGGATCGAGACGGTGGCCGTCAGCGTCCACTTCCAG
GACCAGAACGATGTGGAGCTGAACAGGCTGAACTCTAACCTGCACGCCTGCGACTCGGGG
GCCTCCATCCGATGGCAGGTGGTGGACAGGCGTGTCCCACTATATGCAAACCACAAGACC
CTCCTCCAGAAGGTGGCCGCTGAGTTCGGGGCTCACTACTGA
>XM_035283099.2 PREDICTED: Callithrix jacchus transient receptor potential cation channel subfamily M member 2 (TRPM2), transcript variant X11, mRNA
GACCAGATCTGGAAGTTCCAGCGCCATGACCTGATCGAGGAGTACCACGGCCGGCCCCCC
GCACCGCCCCCCTTCATCCTGCTCAGCCACCTGCAGCTCTTCATCAAGAGGGTGGTCCTG
AAGACCCCGGCCAAGAGGCACAAGCAGCTCAAGAACAAGCTGGAGAAGAACGAGGAGGTG
GCCCTGCTGTCCTGGGAGCTGTACCTGAAGGAGAACTACCTGCAGCACCAGCAGATCCAG
CAGAAGCAGCGGCCTGAGCAGAAGATCGAGGACATCGGCAATAAGGTTGATGCCATGGTG
GACCTGCTGGACCTGGACCCGCTGAAGAGGTCGGGCTCCATGGAGCAGAGGTTGGCCTCC
CTGGAGGAGCAGGTGGCCCAGACGGCCCGAGCCCTGCACTGGATCGTGAGGACGCTGCGG
GACAGCGGCTTCGGCTCGGAGGCGGACGTCCCCACTCTGGCCTCCCAGAAGGCCTCGGAG
GAGACAGATGCTGAGCTGGGAGCTGGGAAGAAGATGGAGGAGCGGTGCGATGGCTACCAT
GTGAGCGCCCGGCACCTCCTCTACCCCAGCTGCCCCGTCACGCGCTTCCCTGTGCCCAAC
GAGAAGGTGCCCTGGGAGACGGAGTTCCTGATCTACGATCCGCCCTTTTACACGGCGGAG
AGGAAGGACGCAGCCGCCACGGACCCCGTGGGAGATGCCATGGAGCTGCTGTCCACCATC
CAGTACAACGCAGTGGATGGCCTGAGGGACCGCCAGAGCTTCCATGGGCCATACGTGGTG
CAGGCCGGACTGCCCCTGAACCCCATGGGCCGCACAGGGCTGCGTGGGCGCGGGAGCCTC
AGCTGCTTCGGACCCAACCACGCGCTGCACCCCGTGGTCACACGGTGGAAGCGGAATGAG
GACGGAGCCATCTGCAGGAAGAGCATAAAGAAAATGCTGGAAGTCCTGGTGGTGAAGCTC
CCTCTCTCTGAGCACTGGTCCCTGCCTGGGGGCTCCCGGGAGCCGGGGGAGACGCTGCCT
CGGAAGCTGAAGCAGATCCTCCGGCAGGAGCACTGGCCGTCTTTTGAGAAGCTGCTGAAG
CATGGCTCGGAGGTGTACAAAGGCTACGTGGATGACCCGAGGAATACGGACAATGCCTGG
ATCGAGACGGTGGCCGTCAGCGTCCACTTCGAAGACCGGAACGACGTGGAGCTCAACAGG
CTGAATTCCAACCTGCATGCCCGTGACCCGGGGGTCTCCATCCGATGGCAGGTGGTGGAC
AGGCGCGTCCCGCTGTATGCGAACCACAAGACTCTCCTCCAGAAGGTGGCCGCTGAGTTG
GGGGCCCACTACTGA
>XM_037984895.1 PREDICTED: Chlorocebus sabaeus transient receptor potential cation channel subfamily M member 2 (TRPM2), transcript variant X5, mRNA
GACCAGATCTGGAAGTTCCAGCGCCATGACCTGATCGAGGAGTACCACAGCCGCCCCGCC
GCACCGCCCCCCTTCATCCTCCTCAGCCACCTGCAGCTCTTCATCAAGAGGGTGATCCTG
AAGACTCCGGCCAAGAGGCACAAGCAGCTCAAGAACAAACTGGAGAAGAACGAGGAGGCG
GCCTTGCTATCCTGGGAGATCTACCTGAAGGAGAACTACCTGCAGAATCAGCAGTTTCAG
CAAAAGCAGCGGCCCGAGCAGAAGATCGAGGACATCAGCAATAAAGCAGGGCTGGAGCCT
TGGGGGTCAAGGACAAGCTCTGTCTGCAAATCTAGACAGTTTCTGCATCTCACGGTGGTG
GAATCACGCGGGTCCGAGAAGGCGCCAGTAACCACCCTCGCATGTTTGCAAGGCTGTCTG
GGAAAACACAGCAGGGTTGACGCCATGGTGGACCTGCTAGACCTGGACCCGCTGAAGAGG
TTGGGCTCCATGGAGCAGAGGTTGGCCTCCCTGGAGGAGCAGGTGGCCCAGACGGCCCGA
GCCCTGCACTGGATTGTGAAGACACTGCGGGCCAGTGGCTTCGGCTCGGAGGTGGACGTC
CCCACTCTGGCTTCCCAGAAGGCCGTGGAGGAGCCAGATACTGAGCTAGGAGGCAGGAAG
AAGATAGAAGAGCCAGGCGACAGCTACCACGTGAATGCCCGGCACCTCCTCTATCCCAAC
TGCCCCGTCACACGCTTCCCCGTGCCCAACGAGAAGGTGCCGTGGGAGACGGAGTTCCTG
ATCTATGACCCGCCCTTTTACACAGCGGAGAGGAAGGACGCGGCCGCCATGGACCCCGTG
GGAGACACCCTGGAGCCGCTGTCCACGATCAAGTACAACATGGTAGACGGCCTGAGGGAC
CGCCGGAGCTTCCACGGGCCGTACGCAGTCCAGGCCGGGTTGCCCCTGAACCCCATGGGC
CGGACGGGACTGCGTGGGCGCGGGAGCCTCAGCTGCTTTGGACCCAACCACACGCTGTAC
CCCATGGTCACGCAGTGGAGGCGGAACAAGGACGGAGCCATCTGCAGGAAGAGCATAAAG
AAGATGCTGGAAGTGCTGGTAGTGAAGCTCCCTCTCTCGGAGCACTGGGCCCTGCCTGGG
GGCTCCCGGGAGCCAGGGGAGACGCTGCCTCGGAAGCTGAAGCAGATCCTCCGGCAGGAG
CACTGGCTGTCTTTTGAGAACTTGCTAACGCGCGGCATGGAGGTGTACAAAGGCTACATG
GACGACCCGAGGAACACAGACAATGCCTGGATCGAGACGGTGGCCGTCAGCGTCCACTTC
CAGGACCAGAACGACGTGGAACTGAACAGGCTGAACTCTAACCTGCACGCCTGCGACTCG
GGGGCCTCCATCCGATGGCAAGTGGTGGACAGGCGCATCCCACTATATGCAAACCACAAG
ACCCTCCTCCAGAAGGTGGCAGCTGAATTTGGGGCTCACTACTGA
>XM_035283099.2 PREDICTED: Callithrix jacchus transient receptor potential cation channel subfamily M member 2 (TRPM2), transcript variant X11, mRNA
GACCAGATCTGGAAGTTCCAGCGCCATGACCTGATCGAGGAGTACCACGGCCGGCCCCCC
GCACCGCCCCCCTTCATCCTGCTCAGCCACCTGCAGCTCTTCATCAAGAGGGTGGTCCTG
AAGACCCCGGCCAAGAGGCACAAGCAGCTCAAGAACAAGCTGGAGAAGAACGAGGAGGTG
GCCCTGCTGTCCTGGGAGCTGTACCTGAAGGAGAACTACCTGCAGCACCAGCAGATCCAG
CAGAAGCAGCGGCCTGAGCAGAAGATCGAGGACATCGGCAATAAGGTTGATGCCATGGTG
GACCTGCTGGACCTGGACCCGCTGAAGAGGTCGGGCTCCATGGAGCAGAGGTTGGCCTCC
CTGGAGGAGCAGGTGGCCCAGACGGCCCGAGCCCTGCACTGGATCGTGAGGACGCTGCGG
GACAGCGGCTTCGGCTCGGAGGCGGACGTCCCCACTCTGGCCTCCCAGAAGGCCTCGGAG
GAGACAGATGCTGAGCTGGGAGCTGGGAAGAAGATGGAGGAGCGGTGCGATGGCTACCAT
GTGAGCGCCCGGCACCTCCTCTACCCCAGCTGCCCCGTCACGCGCTTCCCTGTGCCCAAC
GAGAAGGTGCCCTGGGAGACGGAGTTCCTGATCTACGATCCGCCCTTTTACACGGCGGAG
AGGAAGGACGCAGCCGCCACGGACCCCGTGGGAGATGCCATGGAGCTGCTGTCCACCATC
CAGTACAACGCAGTGGATGGCCTGAGGGACCGCCAGAGCTTCCATGGGCCATACGTGGTG
CAGGCCGGACTGCCCCTGAACCCCATGGGCCGCACAGGGCTGCGTGGGCGCGGGAGCCTC
AGCTGCTTCGGACCCAACCACGCGCTGCACCCCGTGGTCACACGGTGGAAGCGGAATGAG
GACGGAGCCATCTGCAGGAAGAGCATAAAGAAAATGCTGGAAGTCCTGGTGGTGAAGCTC
CCTCTCTCTGAGCACTGGTCCCTGCCTGGGGGCTCCCGGGAGCCGGGGGAGACGCTGCCT
CGGAAGCTGAAGCAGATCCTCCGGCAGGAGCACTGGCCGTCTTTTGAGAAGCTGCTGAAG
CATGGCTCGGAGGTGTACAAAGGCTACGTGGATGACCCGAGGAATACGGACAATGCCTGG
ATCGAGACGGTGGCCGTCAGCGTCCACTTCGAAGACCGGAACGACGTGGAGCTCAACAGG
CTGAATTCCAACCTGCATGCCCGTGACCCGGGGGTCTCCATCCGATGGCAGGTGGTGGAC
AGGCGCGTCCCGCTGTATGCGAACCACAAGACTCTCCTCCAGAAGGTGGCCGCTGAGTTG
GGGGCCCACTACTGA
>NM_003307.4 Homo sapiens transient receptor potential cation channel subfamily M member 2 (TRPM2), transcript variant 1, mRNA
GACCAGATTTGGAAGTTCCAGCGCCATGACCTGATCGAGGAGTACCACGGCCGCCCCGCC
GCGCCGCCCCCCTTCATCCTCCTCAGCCACCTGCAGCTCTTCATCAAGAGGGTGGTCCTG
AAGACTCCGGCCAAGAGGCACAAGCAGCTCAAGAACAAGCTGGAGAAGAACGAGGAGGCG
GCCCTGCTATCCTGGGAGATCTACCTGAAGGAGAACTACCTCCAGAACCGACAGTTCCAG
CAAAAGCAGCGGCCCGAGCAGAAGATCGAGGACATCAGCAATAAGGTTGACGCCATGGTG
GACCTGCTGGACCTGGACCCACTGAAGAGGTCGGGCTCCATGGAGCAGAGGTTGGCCTCC
CTGGAGGAGCAGGTGGCCCAGACAGCCCAAGCCCTGCACTGGATCGTGAGGACGCTGCGG
GCCAGCGGCTTCAGCTCGGAGGCGGACGTCCCCACTCTGGCCTCCCAGAAGGCCGCGGAG
GAGCCGGATGCTGAGCCGGGAGGCAGGAAGAAGACGGAGGAGCCGGGCGACAGCTACCAC
GTGAATGCCCGGCACCTCCTCTACCCCAACTGCCCTGTCACGCGCTTCCCCGTGCCCAAC
GAGAAGGTGCCCTGGGAGACGGAGTTCCTGATCTATGACCCACCCTTTTACACGGCAGAG
AGGAAGGACGCGGCCGCCATGGACCCCATGGGAGACACCCTGGAGCCACTGTCCACGATC
CAGTACAACGTGGTGGATGGCCTGAGGGACCGCCGGAGCTTCCACGGGCCGTACACAGTG
CAGGCCGGGTTGCCCCTGAACCCCATGGGCCGCACAGGACTGCGTGGGCGCGGGAGCCTC
AGCTGCTTCGGACCCAACCACACGCTGTACCCCATGGTCACGCGGTGGAGGCGGAACGAG
GATGGAGCCATCTGCAGGAAGAGCATAAAGAAGATGCTGGAAGTGCTGGTGGTGAAGCTC
CCTCTCTCCGAGCACTGGGCCCTGCCTGGGGGCTCCCGGGAGCCAGGGGAGATGCTACCT
CGGAAGCTGAAGCGGATCCTCCGGCAGGAGCACTGGCCGTCTTTTGAAAACTTGCTGAAG
TGCGGCATGGAGGTGTACAAAGGCTACATGGATGACCCGAGGAACACGGACAATGCCTGG
ATCGAGACGGTGGCCGTCAGCGTCCACTTCCAGGACCAGAATGACGTGGAGCTGAACAGG
CTGAACTCTAACCTGCACGCCTGCGACTCGGGGGCCTCCATCCGATGGCAGGTGGTGGAC
AGGCGCATCCCACTCTATGCGAACCACAAGACCCTCCTCCAGAAGGCAGCCGCTGAGTTC
GGGGCTCACTACTGA
>XM_030806269.1 PREDICTED: Nomascus leucogenys transient receptor potential cation channel subfamily M member 2 (TRPM2), transcript variant X3, mRNA
GACCAGATCTGGAAGTTCCAGCGCCACGACCTGATCGAGGAGTACCACAGCCGCCCTGCC
GCACCGCCCCCCTTCATCCTCCTCAGTCACCTTCAGCTCTTCATCAAGAGGGTGGTGCTG
AAGACTCCGGCCAAGAGGCACAAGCAGCTCAAGAACAAGCTGGAGAAGAACGAGGAGGCG
GCCCTGCTCTCCTGGGAGATCTACCTGAAGGAGAACTACCTCCAGAACCAGCAGTTCCAG
CAAAAGCAGCGGCCCGAGCAGAAGATCGAGGACATCAGCAATAAGGTTGACGCCATGGTG
GACTTGCTGGACCTGGACCCACTGAAGAGGTCGGGCTCCCTGGAGCAGAGGTTGGCCTCC
CTGGAGGAGCAGGTGGCCCAGACAGCCCGAGCCCTGCACTGGATCGTGAGGACGCTGCGG
GCCAGCGGCTTCAGCTCGGAGACGGACGTCCCCACTCTGGCCTTCCAGAAGGCCGTGGAG
GAGCCGGATGCTGAGCCGGGAGGCAGGAAGAAGACGGAGGAGCCGGGCGACAGCTACCAC
GTGAATGCCCGGCACCTCCTCTACCCCAACTGCCCCGTCACGCGCTTCCCCGTGCCCAAC
GAGAAGGTGCCCTGGGAGACGGAGTTCCTGATCTATGACCCACCCTTTTACACGGCAGAG
AGGAAGGACGCGGCTGCCCTGGACCCCGTGGGAGACACCCTGGAGCCGCTGTCCACGATC
CAGTACAACGTGGTGGATGGCCTGAGGGACCGCCGGAGCTTCCACGGGCCGTACACAGTG
CAGGCCGGGTTGCCCCTGAACCCGATGGGCCGCACGGGACTGCGTGGGCGCGGGAGCCTC
AGCTGCTTCGGACCCAACCACACGCTGTACCCCATAGTCACTCGGTGGAGGCGGAATAAG
GACGGAGCCATCTGCAGGAAGAGCGTAAAGAAGCTGCTGGAAGTGCTGGTGGTGAAGCTC
CCTCTCTCCGAGCACTGGGCCCTGCCTGGGGGCTCCCGGGAGCCAGGGGAGACGCTGCCT
CAGAAGCTGAAGTGGGTCCTCCGGCAGGAGCACTGGCCGGCTTTTGAGAGCTTGCTAAAG
TGCGGCATGGAGGTGTACAAAGGTTACATGGACGACCCGAGGAACACGGACAATGCCTGG
ATCGAGACGGTGGCCGTCAGCGTCCACTTCCAGGACCAGAACGATGTGGAGCTGAACAGG
CTGAACTCTAACCTGCACGCCTGCGACTCGGGGGCCTCCATCCGATGGCAGGTGGTGGAC
AGGCGTGTCCCACTATATGCGAACCACAAGACCCTCCTCCAGAAGGTGGCTGCTGAGTTC
GGGGCTCACTACTGA
>XM_012661543.1 PREDICTED: Propithecus coquereli transient receptor potential cation channel, subfamily M, member 2 (TRPM2), mRNA
GACCAGATCTGGAAGTTCCAGCGCCACGACCTGATCGAGGAGTACCACGGGCGCCCCCCC
GCCCCGCCGCCCTTCATCCTGCTCAGCCACCTGCAGCTCGTCATCCGGAGGGTGGTCCTG
AAGATCCCAGCCAAGCGTCACCGGCAGCTCAAGAACAAGCTTGAGAAGAACGAGGAGGCC
GCCCTGCTGTCCTGGGAGATCTACCTGAAAGAGAACTACCTGCAGAGCCAGCAGTTCCAG
CAGAGGCAGAGGCCGGAGCAGAAGATCGACGACATCAGCGACAAGGTGGACACCATGGTG
GACCTGCTGGACAGGGACCGTCTGAAGAGGTCGGGCTCCGTGGAGCAGAGGCTGGCCTCG
CTGGAGGAGCAGGTGGCTCAGACGGCCAGAGCCCTGCACTGGATCGTAAGGACCCTGAGG
GACAGTGGCTTTGGCTCGGAGGCAGGCGTCCCCGCGCTGGCCTCCCAGAAGGCCGCCGAG
GAGCAGGACGTGGAGCCGGGCAGCAGGAAGAAGGTGGAGGAGCCGGGCGACGGCTACCAC
GTGGACGCGCGGCACCTCCTCTACCCCAGCCGCCGCGTCACGCGCTTCCCCGTGCCCAAC
GAGAAGGTGCCCTGGGAGACGGAGTTTCTGATCTACAAGCCCCCCTTCTACTCAGCTGAG
AGGAAGGATGCAGCCGCCACGGACCCCATGGGAGACGTCCCGGAGCTGCTGTCTGAGATC
AGCTTCAACGCGGTGGATGGACAGACGGACCGCCGGAGCTTCCACGGGCCCTACGCGGTT
CGGGGTGGGCTCCCCCTGAACCCCATGGGCCGCACGGGCCTGCGCGGGCGCGGGAGCCTC
AGCTGCTTCGGACCCAACCATGCACTGCACCCCGTGGTCACCCGGTGGAGGCGGAATGAG
GATGGCGCCATCTGCAGGAAGAGCATAAAGAAGATGCTGGAAGTGCTGGTGGTGAAGGTG
CCACACTCGGAGCTCTGGGCCCTGCCGGGGGGCTCCCCGGAGCCAGGCGAGACGCTGCCC
CGGAAGCTGAAGCAGATCCTCCGACAGGAGTCCTGGCCGTCTTTTGAGAACCTGCTGAAG
CACAGCACGGAGGTGTACAAAGGGTACATGGACGACCCGAGGAACACGGACAACGCCTGG
ATCGAGACGGTGGCCGTCAGCATCCACTTCCAGGACCAGAACGACGTGGAGCTGAAGAGG
CTGAACTCGAACCTGCACAGCCACGACCGGGGCGTGTCCATCCGGTGGCAGGTGGTGGAC
AAGCGCATCCCCCTGTATGCGAACCACAAGACTCTCCTCCAGAAGGTGGCCGCCCTGTTC
GGGGCTCACTACTGA
>XM_021711538.1 PREDICTED: Carlito syrichta transient receptor potential cation channel subfamily M member 2 (TRPM2), transcript variant X1, mRNA
GACCAGATTTGGAAGTTCCAGCGCCATGACCTGATCGAGGAGTACCACGGCCGCCCCCCT
GCACCGCCCCCCTTCATCCTGCTCAGCCACCTGCAGCTCTTCGTCAAGAGGGTGGTCCTG
AAGATCCCTGCCAAGCGACACAAGCAACTCAAGAACAAGCTTGAGAAGAACGAGGAGGCA
GCCCTGTTGTCCTGGGAGATCTACCTCAAGGAGAATTACCTGCAGAACCAGCAGTACCAG
CAAAAGCAGAGACCGGAGCAGAAGATTGAGGACATCAGCAATAAGGTGGACACCATGGTG
GACCTGCTCGATTTGGACCGGCTGAAGAGGTCAGGCTCCATGGAGCAGAGGTTGGCCTCC
TTGGAGGAGCAGGTGACCCAGACGACTAGAGCTCTGCATTGGATTGTGAGGACCCTGCGG
GACAGTGGCTTTGGCTCTGAGGCAGGCATTCCCTCTATGGCTTCCCAGGAGGCCCCAGAG
AAGCAAGATGTGGAGCCTGGCATAAGGAAGAAGGTGGAGGAGCTGGGTGACTGCTATCAC
GTGAACGCCCGGCACCTTCTGTACCCCAACTGCCCTGTCATGCGCTTCCCTGTGCCCAAC
GAGAAGGTGCCCTGGGAGGCAGAGTTTATCATCTATGATCCTCTCTTCTACACGGCTGAG
AGGAAGGACATGGCTGCCATGGACCCTGTGGGAGATAATCCAGACTCACTGTCCAAGATC
TGCTACAACACCCTGGATGGCTTGACAGATCGCCAGAGCTCCCACGGGCTCTACGTGGTC
CAGGATGGGCTGCCCCTGAACCCCATGGGCCGCACGGGACTGCGTGGGCGTGGGAGTCTC
AGCTGCTTTGGACCCAACCACGCACTGCACCCTGTGGTCACCAGGTGGAGGCGGAATCAG
GATGGTGCCATCTGCAGGAAGAGTATCAAGAAGATGCTGGAGGTGCTGGTGCTCAAGCGT
CCCCTCTCGGAACACTGGGCCTTGCCAGGGGGCTCCCGGGAGCCAGGGGAGATGCTGCCC
CGGAAGCTGAAGCAGATCCTCCTGCAGGAATACTGGCCATCTTTTGAGAACTTGCTGAAG
CACAGCACGGAGGTGTACAGAGGATACATGGATGACCCGAGGAACACAGACAATGCCTGG
GTCGAGACGGTGGCTGTCAGCATCCACTTCCAGGACCAGAACGACGTGGAGCTGAAGAGG
CTGAACTCTCACCTGCACACCTGTGACCCGGCTGTGTCCATTCGATGGCAGGTGGTGGAC
AGGCGTATCCCACTGTATGCGAACCACAAGACCATCTTGCAGAAGGCAGCCACCCTGTTT
GGGGCTCACTACTGA
>XM_053564361.1 PREDICTED: Nycticebus coucang transient receptor potential cation channel subfamily M member 2 (TRPM2), transcript variant X9, mRNA
GACCAGATCTGGAAGTTCCAGCGCCACGACCTGATTGAGGAGTACCACGGGCGTCCCCCT
GCACCACCACCCTTCATCCTGCTCAGCCACCTGCAGCTCTTTGTCCGGAGGGTGGTGCTG
AAGATCCCCGCCAAGCGGCACAAGCAGCTCAAGAACAAGCTGGAGAAGAACGAGGAGGCA
GCCCTGCTGTCCTGGGAGATCTACCTGAAGGAGAACTACCTGCAGCATCAGCAGCACCAG
CAGAGGCAGAGCCCAGAGCAGAAGATTGAGGACATCGGCAGCAAGGTGGACACCATGGTG
GACCTGCTGGACATGGACCGTCTGAAGAGGTCGGGCTCTGTGGAGCAAAGACTGGCCTCC
CTGGAGGAGCAGATGGCGCAGACGGCCAGAGCCCTGCACTGGATCGTGAGGACCCTGAGG
GACAGTGGCTTTGGCTCAGAGGCTGGGGTCCCCACTCTGGTCACCCAGAAGACCGCCGAG
GAGCAGGACATGGAGCCAGGTGGCAGGAAGAAGGTAGAGGAGCCGGGAGATGGCTACCAC
GTAGATGCACGACACCTCCTCTACCCCAGCCGCCCTGTCACCCGCTTTCCCGTGCCCAAC
GAGAAGGTGCCCTGGGAGATGGAGTTTCTGATCTACGACCCCCCCTTTTACTCTGCTGAG
AGGAAGGATGCAGCTGCCATGGACCCTGTGGGAGAGGCCCCGGAACCGCTGTCCAAGATC
AGCTTCAACGCGATAGACGGACAGACAGACCGCCGGAGCTTCCACGGGCCCTACACGGTT
CAGGGTGGGCTCCCCCTGAACCCCATGGGCCGCACAGGCCTTCGTGGACGAGGGAGCCTC
AGATGCTTTGGACCCAACCATGCGCTGCACCCCCTGGTCACCCAGTGGAGGCGGAATCAG
GATGGCGCCATCTGTAGGAAAAGCATAAAGAAGATGCTGGAAGTGCTGGTGGTGAAGTTC
CCACTCTCTGAGCACTGGGCTCTGCCGGGGGGCTCCCAGGATCCAGGGGAGACGCTGCCC
CGGAAGCTGAAGCAGATCCTCCGACAGGAGTCCTGGCCGTCTTTTGAGAACTTGCTAAAG
CATGGCACAGAGGTGTACAAAGGGTACATGGACGACCCCAGGAATACAGACAATGCCTGG
ATTGAGACAGTGGCTGTCAGCATCCACTTCCAGGACCAGAACGATGTGGAGCTGAAGAGA
CTGAACTCGAGCCTGCTCACCAGCAACCCAGAGGTGTCCATCCGATGGCAGGGGGTGGAC
AAGCGCATCCCCCTGTACTCAAACCACAAGGCTCTCCTCCAGAAGGCAGCCGCTCTGTTC
GGGGCTCACTATTGA
>XM_003798086.1 PREDICTED: Otolemur garnettii transient receptor potential cation channel subfamily M member 2 (TRPM2), transcript variant X1, mRNA
GACCAGATCTGGAAGTTCCAGCGCCACGACCTGATCGAGGAGTACCACGGGCGTCCCCCT
GCCCCACCACCCTTCATCCTGCTCAGCCACCTGCAGCTCTTTGTCCGGAGGGTGGTGCTG
AAGATCCCCGCCAAGCGGCACAAGCAGCTCAAGAACAAGCTGGAGAAGAACGAGGAGGCG
GCCCTGCTGTCCTGGGAGATCTACCTGAAGGAGAACTACCTGCAGCATCAGCAGTACCAG
CAGAGGCAGAGGCCGGAGCAGAAGATTGAGGACATCGGCAGCAAGGTGGACACCATGGTG
GACCTGCTGGACATGGACCGTCTGAAGAGGTCAGGCTCTGTGGAGCAAAGACTGGCCTCC
CTGGAGGAGCAGGTGGCCCAGACGGCCAGAGCCCTGCACTGGATCGTGAGGACCCTGAGG
GACAGTGGCTTTGGCTCAGAGGCTGGCGTCCCCACTCTGGCCACCCAGAAGGCCACCGAG
GAGCAGGACATGGAGTCAGGTGGCAGGAAGAAGGCAGAGGAGCTGGGCGACGGCTACCAT
GTAGATGCACGGCACCTCCTCTACCCCAGCCGCCCTGTCACCCGCTTCCCTGTGCCCAAC
GAGAAGGTGCCCTGGGAGATGGAGTTTCTGATCTATGACCCTCCCTTTTACTCTGCTGAG
AGGAAGGATGCGGCTGCCACGGATCCTGTGGGAGAGGCCCCGGAGCCGCTATCCAAGATC
AGCTTCAATGCAGTAGACGGACAGACAGACCGCCGGAGCTTCCACGGGCCCTACACGGTT
CAGGGTGGGCTCCCCCTGAACCCCATGGGCCGCACAGGGCTTCGTGGACGTGGGAGCCTC
AGATGCTTTGGACCCAACCATGCGCTGCACCCCCTGGTTACCCGGTGGAGGCGGAATCAG
GATGGCGCCATCTGCAGGAAAAGCATAAAGAAGATGCTGGAAGTGCTGGTGGTGAAGTTC
CCACTCTCTGAGCACTGGGCTCTGCCGGGGGGATCCCAGGACCCAGGGGAGACGCTGCCC
CGGAAGCTGAAGCAGATCCTCCGACAGGAGTCCTGGCCGTCTTTTGAGAACTTGCTAAAG
CACGGCACAGAGGTGTACAAAGGGTACATGGACGACCCCCGGAACACAGACAATGCCTGG
ATCGAGACAGTGGCTGTGAGCATCCACTTCCAGGACCAGAACGATGTGGAGCTAAAGAGA
CTGAAGTCGAGCCTACTCACCAGCAACCCAGAGGTGTCCATCCGATGGCAGGGGGTGGAC
AAGCGCATCCCCCTGTACTCGAACCACAAGGCCCTCCTCCAGAAGGCGGCCGCTCTGTTC
GGGGCTCACTATTGA
>XM_045540803.1 PREDICTED: Lemur catta transient receptor potential cation channel subfamily M member 2 (TRPM2), transcript variant X9, mRNA
GACCAGATCTGGAAGTTCCAGCGCCATGACCTGATCGAGGAGTACCACGGGCGGCCCCCC
GCCCCGCCGCCCTTCATCCTGCTCAGCCACCTGCAGCTCTTCATCCGGAGGGTGGTCCTG
AAGATCCCCGCCAGGCGGCACCGGCAGCTCAAGAACAAGCTTGAGAAGAACGAGGAGGCG
GCCCTGCTGTCCTGGGAGATCTACCTGAAGGAGAACTACCTGCAGAGCCAGCAGTTCCAG
CAGAGGCAGCGGCTGGAGCAGAAGATCGGCCACATCAGCGATAAGGTGGACACCATGGTG
GACCTGCTGGACAGGGACCGTCTGAAGAGGTCGAGCTCCGTGGAGCAGAGACTGGCCTCC
CTGGAGGAGCAGGTGGCCCAGACGGCCACAGCCCTGCACTGGATCGTGAGGACCCTGAGG
GACAGTGGCTTTGGCTCGGAGACGGGCGTCCCCATCCTAGCCTCCCAGAAGGCCGCTGAG
GAGCAGGACCTGGAGCTGGGCGGCAGGAAGAAGGTGGAGGAGCCGGGGGACGGCTACCAT
GTGGATGCGCGGCACCTCCTCTACCCCAGCCGCCGTGTCACGCGCTTCCCTGTGCCCAAC
GAGAAGGTGCCCTGGGAGACGGAGTTTCTGATCTACAACCCCCCCTTCTACTCGGCCGAG
AGGAAGGATGCAGCCGCTACGGACCCCATGGGAGATGTCCCCGAGCTGCTGTCTGAGATC
AGCTTCAACGCGGTGGATGGACAGACGGACCGCCGGAGCTTCCACGGGCCCTACGCGGTG
CGGGGTGGGCTCCCCCTGAACCCCATGGGCCGCACGGGCCTTCGCGGGCGCGGGAGCCTC
AGCTGCTTCGGACCCAACCATGCGCTGCACCCCGTGGTCACCCGGTGGAGGCGGAATGAG
GATGGCGCCATCTGCAGGAAGAGCATAAAGAAGATGCTGGAAGTGCTGGTGGTGAAGGTG
CCGCCCTCGGAGCTCTGGGCCCTGCCGGGGGGCTCCCCGGAGCCTGGAGAGACGCTGCCC
CGGAAGCTGAAGCAGATCCTCCGAGAAGAGTCCTGGCCATGTTTTGAGAATTTGCTGAAG
CACAGCACGGAGGTGTACAAAGGGTACATGGACGACCCGAGGAACACGGACAACGCCTGG
ATCGAGACGGTGGCCGTCAGCATCCACTTCCAGGACCAGAATGACGTGGAGCTAAAGCGG
CTGAACTCTAACCTGCACACCCGCGACCAGGACGTGTCCATCCGGTGGCAGGTGGTGGAC
AAGCGCATCCCCGTGTACGCGAACCACAAGACCCTCCTGCAGAAGGTGGCCACGCTGTTC
GGGGCTCACTACTGA
