# Supplementary material for: Molecular evolution of TRPC4 regulatory sequences supports a role in mammalian thermoregulatory adaptation
Source: PeerJ. 2025 Jul 8;13:e19697. doi: 10.7717/peerj.19697 (PMC12248226; doi:10.7717/peerj.19697)
Supplement: Supplemental Information 1 — Required and optional parameters that are read by the codeml package of PAML. This file is for information only, an explicit value must be selected for Model and the dummy file names must be replaced with explicit paths to function. The sequence and guide tree files are in standard formats (FASTA and Newick, respectively). [file peerj-13-19697-s001.zip › input.files/untrimmed.alignments.with.original.accessions/primate.trpv1.fas]

>XM_003799055.3 PREDICTED: Otolemur garnettii transient receptor potential cation channel subfamily V member 1 (TRPV1), transcript variant X1, mRNA
ATGGGTGAGACTGTCAACAAGATCGCGCAGGAGAGCAAGAACATCTGGAAGCTGCAGAGA
GCCATCACCATCCTGGACACAGAGAAGAGTTTCCTTAAGTGCATGAGGAAGGCCTTCCGC
TCAGGCAAGCTGCTGCAGGTGGGGTACACACCTGATGGCAAGGACGACTACAGGTGGTGT
TTCAGAGTGGATGAGGTGAACTGGACCACCTGGAACACAAACGTGGGCATCATTAATGAA
GATCCGGGCAACTGCGAGGGTGTCAAGCGCACCCTGAGCTTCTCCCTGCGGCCAGGCAGA
GCTTCAGGGAGAAACTGGAAGAACTTTGCGCTGGTTCCCCTTTTAAGAGATGCCAGTACC
CGAGATAGAAACCCTGCTCACCCTGAGGAAGTGCATCTGAGACAATTTTCAGGGTCCCTT
AAGCCAGAGGATGCTGAGGTCTTCAAGAATCCCACAGCTTCTGGGGAGAAGTGA
>XM_054535365.2 PREDICTED: Pongo abelii transient receptor potential cation channel subfamily V member 1 (TRPV1), transcript variant X3, mRNA
ATGGGTGAGACTGTCAACAAGATCGCACAGGAGAGCAAGAACATCTGGAAGCTGCAGAGG
GCCATCACCATCCTGGACACGGAGAAGAGCTTCCTTAAGTGCATGAGGAAGGCCTTCCGC
TCAGGCAAGCTGCTGCAGGTGGGATACACACCTGATGGCAAGGACGACTACAGGTGGTGC
TTCAGGGTGGATGAGGTGAACTGGACCACCTGGAACACCAACGTGGGCATCATCAATGAA
GACCCGGGCAACTGTGAGGGCGTCAAGCGTACCCTGAGCTTCTCCCTGCGGTCAAGCAGA
GTTTCAGGCAGACACTGGAAGAACTTCGCCCTGGTCCCCCTTTTAAGAGAGGCAAGTGCT
CGAGATAGGCAGTCTGCTCAGCCTGAGGAAGTTCATCTGCGACAGTTTTCAGGGTCTCTG
AAGCCAGAAGACGCTGAGGTCTTCAAGAGTCCTGCCGCTTCCGGGGAGAAGTGA
>XM_010382203.2 PREDICTED: Rhinopithecus roxellana transient receptor potential cation channel subfamily V member 1 (TRPV1), transcript variant X2, mRNA
ATGGGCGAGACTGTCAACAAGATCGCACAGGAGAGCAAGAACATCTGGAAGCTGCAGAGA
GCCATCACCATCCTGGACACGGAGAAGAGCTTCCTCAAGTGCATGAGGAAGGCCTTCCGC
TCAGGCAAGCTGCTGCAGGTGGGATACACACCTGACGGCAAGGATGACTACAGGTGGTGC
TTCAGGGTGGACGAGGTGAACTGGACCACCTGGAACACAAACGTGGGCATCATCAACGAA
GACCCGGGCAACTGTGAGGGCGTCAAGCGCACCCTGAGCTTCTCCCTGCGGTCAAGCAGA
GTTTCAGCCAGACACTGGAAGAACTTTGCCCTGGTCCCCCTTTTAAGAGAGGCAAGTGCT
CGAGATAGGCCCTCTGCTCAGCCCGAGGAAGTGCACCTGCGACAGTTTTCAGGGTCCCTG
AAGCCAGAAGACGCTGAGGTCTTCAAGAGTCCTCCTGCTTCCGGAGAGAAGTGA
>XM_010343657.1 PREDICTED: Saimiri boliviensis boliviensis transient receptor potential cation channel subfamily V member 1 (TRPV1), transcript variant X3, mRNA
ATGGGTGAGACGGTCAACAAGATCGCACAGGAGAGCAAGAACATCTGGAAGCTGCAGAGA
GCCATCACCATCCTGGACACGGAGAAGAGCTTCCTGAAGTGCATGAGGAAGGCCTTCCGC
TCTGGCAAGCTGCTGCAGGTGGGGTACACCCCTGACGGCCAGGACGACTACAGATGGTGC
TTCAGAGTGGACGAGGTGAACTGGACCACCTGGAACACCAACGTGGGCATCATCAATGAA
GACCCGGGCAACTGCGAGGGTGTGAAGCGCACGCTGAGCTTCTCCCTGCGGTCAAGCAGA
GTTTCAGGCAGACACTGGAAGAACTTTGCCCTGGTTCCCCTTTTAAGAGAGGCAAGTGCT
CGAGACAGGCACTCCGCTCAGCCCGAGGAGGTTCATCTTCAACAGTTTTCAGGGTCCCTT
AAGCCGGAAGATGCTGAGGTCTTCAAGAATCCAGCCGCTTCCGGGGAGAAGTGA
>XM_054255632.1 PREDICTED: Callithrix jacchus transient receptor potential cation channel subfamily V member 1 (TRPV1), transcript variant X8, mRNA
ATGGGTGAGACGGTCAACAAGATCGCGCAGGAGAGCAAGAACATCTGGAAGCTGCAGAGA
GCCATCACCATCCTGGACACGGAGAAGAGCTTCCTGAAGTGCATGAGGAAGGCCTTCCGC
TCTGGCAAGCTGCTACAGGTGGGGTACACACCTGAAGGCCAGGACGACTACAGATGGTGC
TTCAGGGTGGACGAGGTGAACTGGACCACCTGGAACACCAACGTGGGCATCATCAACGAA
GACCCAGGCAACTGCGAGGGTGTCAAGCGTATGCCAAGCTTCTCCCTGCGATCAAGCAGA
GTTTCAGGCAGACACTGGAAGAACTTTGCCCTGGTTCCCCTTTTAAGAGAGGCAAGTGCC
CGAGACAGGCACTCTGCTCAGCCCGAGGAGGTTCATCTGCAACAGTTTTCAGGGTCCCTT
AAACCAGAAGATGCTGAAGTCTTCAAGAATCCCATCGCTTCTGGGGAGAAGTGA
>XM_030800719.1 PREDICTED: Nomascus leucogenys transient receptor potential cation channel subfamily V member 1 (TRPV1), transcript variant X4, mRNA
ATGGGTGAGACTGTCAACAAGATCGCACAGGAGAGCAAGAACATCTGGAAGCTGCAGAGA
GCCATCACCATCCTGGACACGGAGAAGAGCTTCCTTAAGTGCATGAGGAAGGCCTTCCGC
TCAGGCAAGCTGCTGCAGGTGGGATACACCCCTGATGGCAAGGACGACTACAGGTGGTGC
TTCAGGGTGGACGAGGTGAACTGGACCACCTGGAACACCAACGTGGGCATCATCAACGAA
GACCCGGGCAACTGTGAGGGTGTCAAGCGCACCCTGAGCTTCTCCCTGCGGTCAAGCAGA
GTTTCAGGCAGACACTGGAAGAACTTTTCCCTGGTCCCCCTTTTAAGAGAGGCAAGTGCT
CGAGATAGGCACTCTGCTCAGCCTGAGGAAGTTCATCTGCGACAGTTTTCAGGGTCTCTG
AAGCCAGAAGATGCTGAGGTCTTCAAGAGTCCTGCCGCTTCCGGGGAGGAGTGA
>XM_012448410.1 PREDICTED: Aotus nancymaae transient receptor potential cation channel subfamily V member 1 (TRPV1), mRNA
ATGGGTGAGACGGTCAACAAGATCGCGCAGGAGAGCAAGAACATCTGGAAGCTGCAGAGA
GCCATCACCATCCTGGACACGGAGAAGAGCTTCCTGAAGTGCATGAGGAAGGCCTTCCGC
TCCGGCAAGCTGCTGCAGGTGGGGTACACACCTGACGGCCAGGACGACTACAGGTGGTGC
TTCAGGGTGGACGAGGTGAACTGGACCACCTGGAACACCAACGTGGGCATCATCAACGAA
GACCCGGGCAACTGCGAGGGTGTCAAGCGCACGCTGAGCTTCTCCCTGCGGTCAAGCAGA
GTTTCAGGCAGACACTGGAAGAACTTTGCCCTGGTTCCCCTTTTAAGAGAGGCAAGTGCT
CGAGACAGGCACTCTGCTCAGCCCGAGGAGGTTCATCTGCAACAGTTTTCAGGGTCCCTT
AAGCCGGAAGATGCTGAGGTCTTCAAGAATCCCGCCGCTTCCTGGGAGAAGTGA
>XM_037987462.1 PREDICTED: Chlorocebus sabaeus transient receptor potential cation channel subfamily V member 1 (TRPV1), mRNA
ATGGGCGAGACAGTCAACAAGATCGCACAGGAGAGCAAGAACATCTGGAAGCTGCAGAGA
GCCATCACCATCCTGGACACGGAGAAGAGCTTCCTCAAGTGCATGAGGAAGGCCTTCCGC
TCAGGCAAGCTGCTGCAGGTGGGATACACACCTGACGGCAAGGACGACTACAGGTGGTGC
TTCAGGGTGGACGAGGTGAACTGGACCACCTGGAACACCAACGTGGGCATCATCAACGAA
GACCCGGGCAACTGTGAGGGCGTCAAGCGCACCTTGAGCTTCTCCCTGCGGTCAAGCAGA
GTTTCAGCCAGACACTGGAAGAACTTTGCCCTGGTCCCCCTTTTAAGAGAGGCAAGCACT
CGAGATAGGCCCTCTGCTCAGCCCGAGGAAGTGCACCTGCGACAGTTTTCAGGGTCCCTG
AAGCCAGAAGACGCTGAGGTCTTCAAGAGTCCTCCCACTTCCGGAGAGAAGTGA
>XM_008060754.2 PREDICTED: Carlito syrichta transient receptor potential cation channel subfamily V member 1 (TRPV1), transcript variant X2, mRNA
ATGGGCGAGACTGTCAACAAGATCGCGCAGGAGAGCAAGAACATCTGGAAGCTGCAGAGA
GCCATCACCATCCTGGACACAGAGAAGAGCTTCCTTAAGTGTATGAGGAAGGCCTTCCGC
TCAGGCAAGCTGCTGCAGGTGGGCTACACACCTGATGGCAAGGACGACTACAGGTGGTGT
TTCAGGGTGGATGAGGTAAACTGGACCACCTGGAACACTAACGTGGGCATCATCAATGAA
GACCCGGGCAACTGTGAGGGCGTCAAGCGCACCCTGAGTTTCTCCCTGCGGTCAGGCAGA
GTTTCAGGGAGAAACTGGAAGAACTTTGCCTTGGTTCCCCTTTTAAGAGATGCAAGTACT
CGAGATAGGCACTCTGCTCAGCCTGAGGAAGTTCACCTGCGACACTTTGCAGGGTCCCTT
AAGCCAGAAGATGCTGAGGTCTTCAATAATCCTGCTGTTTCTGGGGAGGAGTGA
>XM_012652591.1 PREDICTED: Propithecus coquereli transient receptor potential cation channel, subfamily V, member 1 (TRPV1), transcript variant X2, mRNA
ATGGGCGAGACTGTCAACAAGATCGCACAGGAGAGCAAGAACATCTGGAAGCTGCAGAGA
GCCATCACCATCCTGGACACGGAGAAGAGCTTCTTGAAGTGCATGCGGAAGGCCTTCCGC
TCGGGCAAGCTGCTGCAGGTGGGGTACACACCTGACGGCAAGGACGACTACAGGTGGTGC
TTCAGAGTGGATGAGGTGAACTGGACCACCTGGAACACCAATGTGGGCATCATCAATGAA
GACCCGGGCAACTGCGAGGGCGTCAAGCGCACCCTGAGCTTCTCCCTGCGGCCAGGCAGA
GCTTCAGGGAGAAACTGGAAGAACTTTGCCTTGGTTCCCCTTTTAAGAGATGCAAGTGCC
CGAGACAGACACTCTGCTCAGCCTGAGGACGTGCATCTGAAGCAGTTTTCGGGGTCCCTT
AAGCCAGAAGATGCCGAGGTCTTCAAGAATCCCACTGCTTCCGGGGAGAAGTGA
>XM_037732702.1 PREDICTED: Cebus imitator transient receptor potential cation channel subfamily V member 1 (TRPV1), transcript variant X2, mRNA
ATGGGTGAGACGGTCAACAAGATCGCGCAGGAGAGCAAGAACATCTGGAAGCTGCAGAGA
GCCATCACCATCCTGGACACGGAGAAGAGCTTCCTGAAGTGCATGAGGAAGGCCTTCCGC
TCTGGCAAGCTGCTGCAGGTGGGGTACACGCCTGACGGCCAGGACGACTACAGATGGTGC
TTCAGGGTGGACGAGGTAAACTGGACCACTTGGAACACCAACGTGGGCATCATCAACGAA
GACCCGGGCAACTGTGAGGGTGTCAAGCGCACGCTGAGCTTCTCCCTGCGGTCAAGCAGA
GTTTCAGGCAGACACTGGAAGAACTTTGCCCTGGTTCCCCTTTTAAGAGAGGCAAGTGCT
CGAGACAGGCACTCAGCTCAGCCCGAGGAGGTTCATCTGCAACAGTTTTCAGGGTCCCTT
AAGCCGGAAGATGCTGAGGTCTTCAAGAATCCCCCTGCTTCCGGGGAGAAGTGA
>XM_012779310.2 PREDICTED: Microcebus murinus transient receptor potential cation channel subfamily V member 1 (TRPV1), mRNA
ATGGGCGAGACTGTTAACAAGATCGCGCAGGAGAGCAAGAACATCTGGAAGCTGCAGAGA
GCCATCACCATCCTGGACACAGAGAAGAGCTTCCTGAAGTGCATGCGGAAGGCCTTCCGC
TCGGGCAAGCTGCTGCAGGTGGGGTACACACCCGATGGCAAGGACGACTACAGGTGGTGT
TTCAGAGTGGATGAGGTGAACTGGACCACCTGGAATACCAACGTGGGCATCATCAACGAA
GACCCGGGCAACTGCGAGGGCGTGAAGCGCACCCTGAGCTTCTCCCTGCGGCCAGGCAGA
GCTTCAGGTAGAAACTGGAAGAACTTTGCCTTGGTTCCCCTTTTAAGAGACGCAAGTACC
CGGGACAGACACTCTGCCCAGCCTGAGGAAGTGCACCTGAGGCAGTTTGCGGGGTCCCTT
AAGCCAGAGGACGCCGAGGTCTTCAAGAATCCCGCTGCTTCCGGAGAGAAGTGA
>NM_080705.4 Homo sapiens transient receptor potential cation channel subfamily V member 1 (TRPV1), transcript variant 4, mRNA
ATGGGTGAGACTGTCAACAAGATCGCACAGGAGAGCAAGAACATCTGGAAGCTGCAGAGA
GCCATCACCATCCTGGACACGGAGAAGAGCTTCCTTAAGTGCATGAGGAAGGCCTTCCGC
TCAGGCAAGCTGCTGCAGGTGGGGTACACACCTGATGGCAAGGACGACTACCGGTGGTGC
TTCAGGGTGGACGAGGTGAACTGGACCACCTGGAACACCAACGTGGGCATCATCAACGAA
GACCCGGGCAACTGTGAGGGCGTCAAGCGCACCCTGAGCTTCTCCCTGCGGTCAAGCAGA
GTTTCAGGCAGACACTGGAAGAACTTTGCCCTGGTCCCCCTTTTAAGAGAGGCAAGTGCT
CGAGATAGGCAGTCTGCTCAGCCCGAGGAAGTTTATCTGCGACAGTTTTCAGGGTCTCTG
AAGCCAGAGGACGCTGAGGTCTTCAAGAGTCCTGCCGCTTCCGGGGAGAAGTGA
>XM_045526984.1 PREDICTED: Lemur catta transient receptor potential cation channel subfamily V member 1 (TRPV1), mRNA
ATGGGCGAGACTGTCAACAAGATCGCACAGGAGAGCAAGAACATCTGGAAGCTGCAGAGA
GCCATCACCATCCTGGACACGGAGAAGAGCTTCCTGAAGTGCATGCGGAAGGCCTTCCGC
TCGGGCAAGCTGCTGCAGGTGGGATACACACCTGACGGCAAGGACGACTACAGGTGGTGC
TTCAGAGTGGATGAGGTGAACTGGACCACCTGGAACACCAACGTGGGCATCATCAATGAA
GACCCGGGCAACTGTGAGGGCGTCAAGCGCACCCTGAGCTTCTCCCTGCGGCCA------
GCTTCAGGGAGAAACTGGAAGAACTTTGCCTTGGTTCCCCTTTTAAGAGACGCAAGTGCC
CGAGACAGACACTCTGCTCAGCCTGAGGAAGTGCATCTGAGGCAGTTTGCAGGGTCCCTT
AAGCCAGAGGATGCCGAGGTCTTCAAGAATCCCGCTGCTTCCGGGGAGAAGTGA
>XM_053569092.1 PREDICTED: Nycticebus coucang transient receptor potential cation channel subfamily V member 1 (TRPV1), mRNA
ATGGGTGAGACTGTCAACAAGATCGCGCAGGAGAGCAAGAACATCTGGAAGCTGCAGAGA
GCCATCACTATCCTGGACACAGAGAAGAGCTTCCTTAAGTGCATGAGGAAGGCCTTCCGC
TCAGGCAAGCTGCTACAGGTGGGGTACACACCTGATGGCAAGGACGACTACAGGTGGTGT
TTCAGAGTGGATGAGGTGAACTGGACCACGTGGAACACGAATGTGGGCATCATCAATGAA
GATCCGGGCAACTGCGAGGGCGTCAAGCGCACCCTGAGCTTCTCCCTGCGGCCAGGAAGA
GCTTCAGGGAGAAACTGGAAGAACTTTGCTCTGGTTCCCCTTTTAAGAGATGCCAGTACC
CGAGATAGAAACCCTGCTCAGCCCGAGGAAGTGCATCTGAGACAATTTTCAGGATCCCTT
AAGCCAGAGGATGCTGAGGTCTTCAAGAATCCCACTGCTTCTGGGGAGAAGTGA
>XM_063629857.1 PREDICTED: Symphalangus syndactylus transient receptor potential cation channel subfamily V member 1 (TRPV1), mRNA
ATGGGTGAGACTGTCAACAAGATCGCACAGGAGAGCAAGAACATATGGAAGCTGCAGAGA
GCCATCACCATCCTGGACACGGAGAAGAGCTTCCTTAAGTGCATGAGGAAGGCCTTCCGC
TCAGGCAAGCTGCTGCAGGTGGGATACACCCCTGATGGCAAGGACGACTACAGGTGGTGC
TTCAGGGTGGACGAGGTGAACTGGACCACCTGGAACACCAACGTGGGCATCATCAACGAA
GACCCGGGCAACTGTGAGGGCGTCAAGCGCACCCTGAGCTTCTCCCTGCGGTCAAGCAGA
GTTTCAGGCAGACACTGGAAGAACTTTGCCCTGGTCCCGCTTTTAAGAGAGGCAAGTGGT
CGAGATAGGCACTCTGCTCAGCCTGAGGAAGTTCATCTGCGACAGTTTTCAGGGTCTCTG
AAGCCAGAAGACGCTGAGGTCTTCAAGAGTCCTGCCGCTTCCGGGGAGGAGTGA
