# Supplementary material for: Molecular evolution of TRPC4 regulatory sequences supports a role in mammalian thermoregulatory adaptation
Source: PeerJ. 2025 Jul 8;13:e19697. doi: 10.7717/peerj.19697 (PMC12248226; doi:10.7717/peerj.19697)
Supplement: Supplemental Information 1 — Required and optional parameters that are read by the codeml package of PAML. This file is for information only, an explicit value must be selected for Model and the dummy file names must be replaced with explicit paths to function. The sequence and guide tree files are in standard formats (FASTA and Newick, respectively). [file peerj-13-19697-s001.zip › input.files/untrimmed.alignments.with.original.accessions/rodent.adhoc.fas]

>XM_015484013.2 PREDICTED: Marmota marmota marmota transient receptor potential cation channel subfamily C member 4 (Trpc4), transcript variant X3, mRNA
GAATGGAAATTTGCTAGAACAAAGCTTTGGATGAGTTACTTTGAAGAAGGAGGAACTCTG
CCTACTCCTTTCAATGTCATCCCAAGCCCCAAATCCCTCTGGTACCTGATCAAATGGATA
TGGACACACCTATGCAAGAAAAAGATGAGAAGAAAGCCAGAAAGTTTTGGAACAATAGGG
AGGAGAGCTGCTGATAACTTGAGAAGACATCATCAATATCAAGAAGTTATGAGGAACCTG
GTGAAGCGATATGTCGCAGCCATGATTAGAGATGCTAAAACTGAAGAAGGACTGACAGAA
GAGAACTTTAAGGAACTAAAGCAAGACATTTCTAGTTTCCGCTTCGAAGTTCTGGGATTA
CTCAGAGGAAGCAAGCTTTCTTCAATACAGTCTGCACATGCCACGAAGGAATCTTCCAAT
TCAGCAGACTCAGACGAAAAGAGTGATAATGAAGGTAATAACAAGGACAAGAAAAAGAAT
TTCAGCCTTTTTGATTTAACCACTCTGATTCATCCGAGGTCAGCAGCAATTGCCTCCGAA
AGACATAACATAAGCAATGGCTCT------GCCCTGGTGGTTCAGGAGCCACCGAGGGAG
AAGCAGAGAAAAGTGAATTTTGTGGCTGATATCAAAAACTTCGGGTTATTTCATAGACGA
TCAAAACAAAACGCTGCTGAGCAAAATGCAAACCAAATCTTCTCTGTTTCAGAAGAAGTT
GCTCGCCAACAGGCCGCAGGA---CCACTTGAGAGAAATATTCAACTGGAATCCCGAGGA
TTAGCTACACGGGGTGACCTGAGCATTCCTGGTCTCAGTGAACAGTGTGTATTAGTAGAC
CATAGAGAAAGGAACACGGACACATTGGGTTTACAGGTAGGCAAGAGAGTGTGTTCT---
TTCAAGTCAGAGAAGGTGGTGGTGGAGGACACTGTTCCTATAATCCCCAAAGAGAAGCAT
GCGAAGGAGGAGGACTCGAGCATAGACTATGATTTAAGCCTCACAGACACAGTCACCCAT
GAAGATTATGTGACAACAAGATTGTGA
>XM_040281578.1 PREDICTED: Ictidomys tridecemlineatus transient receptor potential cation channel subfamily C member 4 (Trpc4), transcript variant X10, mRNA
GAATGGAAATTTGCTAGAACAAAGCTTTGGATGAGTTACTTTGAAGAAGGAGGTACTCTG
CCTACTCCTTTCAATGTCATCCCAAGCCCCAAGTCCCTCTGGTACCTGATCAAATGGATA
TGGACACACCTATGCAAGAAAAAGATGAGAAGAAAGCCAGAAAGTTTTGGAACAATAGGG
AGGAGAGCTGCTGATAACTTGAGAAGACATCATCAATATCAAGAAGTTATGAGGAACCTG
GTGAAGCGATATGTCGCAGCCATGATTAGAGATGCTAAAACTGAAGAAGGACTGACAGAA
GAGAACTTTAAGGAACTAAAGCAAGACATTTCTAGTTTCCGCTTCGAAGTTCTGGGATTA
CTCAGAGGAAGCAAGCTTTCTACAATACAGTCTGCAAACGCCACGAAGGAATCTTCCAAT
TCAGCAGATTCAGACGAAAAGAGTGATAATGAAGGTAATAACAAGGACAAGAAAAAGAAT
TTCAGCCTTTTTGATTTAACCACTCTGATTCATCCAAGGTCAGCAGCAATTGCCTCCGAA
AGACATAACATAAGCAATGGCTCT------GCCCTGGTGGTTCAGGAGCCACCGAGGGAG
AAGCAGAGAAAAGTGAATTTTGTGGCTGATATCAAAAACTTCGGGTTATTTCATAGACGA
TCAAAACAAAACGCTGCTGAGCAAAATGCAAACCAAATCTTCTCTGTTTCAGAAGAAGTT
GCTCGCCAACAGGCTGCAGGA---CCACTTGAGAGAAATATTCAACTGGAATCCCGAGGA
TTAGCTACACGGGGTGACCTGAGCATTCCTGGTCTCAGTGAACAGTGTGTGTTAGTAGAC
CATAGAGAAAGGAACACGGACACATTGGGTTTACAGGTAGGCAAGAGAGTGTGTTCT---
TTCAAGTCAGAGAAGGTGGTGGTGGAGGACACTGTTCCTATTATCCCCAAAGAGAAGCAT
GCGAAGGAGGAGGACTCCAGCATAGACTATGATTTAAGCCTCACAGACACAGTCACCCAT
GAAGATTATGTGACAACAAGATTGTGA
>XM_047553094.1 PREDICTED: Sciurus carolinensis transient receptor potential cation channel subfamily C member 4 (Trpc4), transcript variant X6, mRNA
GAATGGAAATTTGCTAGAACAAAGCTTTGGATGAGTTACTTTGAAGAAGGAGGTACTCTG
CCTACTCCTTTCAATGTCATCCCAAGCCCCAAGTCTCTCTGGTACCTGATCAAATGGATA
TGGACACACCTATGCAAGAAAAAGATGAGAAGAAAGCCAGAAAGTTTTGGAACAATAGGG
AGGCGAGCTGCTGATAACTTGAGAAGACATCACCAATATCAAGAAGTTATGAGGAACCTG
GTGAAGCGATATGTCGCAGCCATGATTAGAGATGCTAAAACTGAAGAAGGTCTGACAGAA
GAGAACTTTAAGGAACTAAAGCAAGACATTTCTAGTTTCCGCTTCGAAGTTCTGGGATTA
CTCAGAGGAAGCAAGCTTTCTACAATACAATCTGCAAATGCCACGAAGGAGTCTTCCAAT
TCAGCAGACTCAGACGAAAAGAGTGATAATGAAGGTAATAGCAAGGACAAGAAAAAGAAT
TTCAGCCTTTTTGATTTAACCACACTGATTCATCCAAGGTCAGCAGCAATTGCCTCCGAA
AGACATAACATAAGCAATGGCTCT------GCCCTGGTGGTTCAGGAGCCACCGAGGGAG
AAGCAGAGAAAAGTGAATTTTGTGGCTGATATCAAAAACTTCGGGTTATTTCATAGACGA
TCAAAACAAAACGCTGCTGAGCAAAATGCAAACCAAATCTTCTCTGTTTCAGAAGAAGTT
GCTCGTCAACAGGCCGCAGGA---CCACTTGAGAGAAATATTCAACTGGAATCCCGAGGA
TTAGCTACACGGGGTGACCTGAGCATTCCCGGTCTCAGTGAACAGTGTGTATTAGTAGAC
CATAGAGAAAGGAACACGGACACATTGGGTTTACAGGTAGGCAAGAGAGTGTGTTCT---
TTCAAGTCAGAGAAGGTGGTGGTGGAGGACACTGTTCCTATAATCCCAAAGGAGAAGCAT
GCGAAGGAAGAGGACTCGAGTATAGACTATGATTTAAGCCTCACAGACACAGTCACCCAT
GAAGATTATGTGACAACAAGATTGTGA
>XM_013515720.1 PREDICTED: Chinchilla lanigera transient receptor potential cation channel, subfamily C, member 4 (Trpc4), transcript variant X1, mRNA
GAATGGAAATTTGCTCGAACCAAGCTCTGGATGAGTTATTTTGAAGAAGGAGGTACTCTG
CCCACTCCCTTCAATGTCATTCCCAGCCCCAAGTCTCTCTGGTACCTGATCAAGTGGATA
TGGACCCATCTGTGCAAGAAAAAGATGAGAAGAAAGCCAGAAAGTTTTGGAACAATAGGG
AGGCGAGCTGCTGATAATTTGAGAAGACATCATCAATATCAAGAAGTTATGAGGAACCTG
GTGAAGCGCTATGTAGCAGCCATGATTAGAGACGCTAAGACTGAAGAAGGCCTGACAGAA
GAGAATTTCAAGGAACTAAAGCAAGACATTTCTAGTTTCCGCTTTGAAGTTCTGGGATTA
CTTAGAGGAAGCAAACTTTCCACCACACAATCTGCAAATGCCACCAAGGAGTCCTCGAAT
TCAGCAGACTCAGATGAAAAGAGTGACAATGAAGGTAATAGCAAGGACAAGAAAAAGCAT
TTCAGCCTTTTTGATTTAACCACTCTGATCCATCCGAGGTCAGCAGCCATTGCCTCCGAG
AGACATAACATAAGCAATGGCTCC------GCCCTGGTGGTGCAGGAGCCACCGAGGGAG
AAGCAGAGAAAAGTGAATTTTGTAGCCGATATCAAAAGCTTCGGGTTGTTTCATAGACGA
TCAAAACAAAACGCTGCTGAGCAAAACGCAAACCAAATCTTCTCTGTTTCAGAAGAAGTT
GCTCGTCAACAGGCTGCAGGA---CCACTTGAGAGAAATATTCAGCTGGAGTCCCGAGGA
TTAGCTACACGGGGTGACCTGAGCATTCCCGGTCTCTGTGAACAGTGTGTTTTAGTAGAC
CATAAAGAAAGGAATACGGACACACTGGGTTTGCAGGTAGGCAAGAGAGTGTGTTCG---
TTCAAGTCAGAGAAGGTGGTGGTGGAGGACACGGTACCTATCATACCAAAGGAGAAACAC
GAGAAGGACGAGGACTCCAGCATAGACTATGACTTAAGCCTCACAGACACAGTCGCCCAC
GAAGATTACGTGACGACACGATTGTGA
>XM_004631102.3 PREDICTED: Octodon degus transient receptor potential cation channel subfamily C member 4 (Trpc4), mRNA
GAATGGAAATTTGCTCGAACGAAGCTCTGGATGAGCTATTTTGAAGAAGGCGGTACTCTG
CCCACCCCCTTCAATGTCATCCCCAGCCCCAAGTCTCTCTGGTACCTGATCAAGTGGATA
TGGACCCATCTGTGTAAGAAAAAGATGAGGAGAAAGCCAGAAAGTTTTGGAACAATAGGG
AGGCGAGCTGCTGATAATTTGAGAAGACATCACCAATATCAAGAAGTTATGAGGAACCTG
GTGAAGCGCTACGTGGCAGCCATGATCAGAGATGCTAAAACTGAAGAAGGCCTGACAGAG
GAGAATTTTAAGGAACTGAAGCAAGACATTTCTAGCTTCCGCTTTGAAGTTCTGGGCTTG
CTCCGAGGAAGCCAGCTCTGCTCCGCACCGTCTGCGAGCGCCACCAAGGAGTCCTCGAAT
TCCGCGGACTCAGACGAGAAGAGTGACAATGAAGGTAATGGCAAGGACAAGAAAAAGCAG
TTCAGCCTTTTTGATTTAACCACCCTGATCCACCCGAGGTCAGCAGCCATTGCCTCCGAG
AGACAGAGCCTAAGCAACGGCTCCGCGCTGGCGCTGGCGGTGCGCGAGCCGCCCAGGGAG
AAGCAGAGGAGAGTGAATTTTGTAGCTGATATCAAAAACTTCGGGTTGTTTCATAGACGA
TCAAAACAAAACGCTGCTGCGCAAAACGCAAACCCAATCTTCTCTGTTTCAGAAGAAGTT
GCTCGTCAACAGGCCGCGGGA---CCACTTGAGAGAAATATTCAGCTGGAGTCCCGAGGA
TTAGCTTCACGGGGCGACCTGAGCATCCCCGGTCTCAGTGAACAGTGTGTGTTAGTAGAC
CATAAAGAAAGGAATGCGGACACACTGGGCTTGCAGGTAGGCAAGAGAGTGTGTTCG---
TTCAAGTCAGACAAGGTGGTGGTGGAGGACACTGTGCCCATCATACCAAAGGAGAAGCAC
GAGAAGGACGAGGACTCCAGCACAGACTATGACTTAAGCCTCCCAGACACAGTCGCCCAC
GACGACTATGTGACAACCAGACTGTGA
>XM_063232143.1 PREDICTED: Cavia porcellus transient receptor potential cation channel subfamily C member 4 (Trpc4), transcript variant X3, mRNA
GAGTGGAAATTTGCTCGAACAAAGCTCTGGATGAGCTACTTTGAAGAAGGAGGAACTCTG
CCCACTCCCTTCAATGTCATCCCCAGTCCCAAGTCTCTGTGGTACCTGATCAAATGGATA
TGGACCCATCTGTGCAAGAAAAAGATGAGAAGAAAGCCAGAAAGTTTTGGAACAATAGGG
AGGCGAGCTGCTGATAATCTGAGAAGACATCACCAATATCAAGAAGTTATGAGGAACCTG
GTGAAGCGCTATGTCGCAGCGATGATTAGAGATGCTAAAACAGAAGAAGGCCTGACAGAA
GAGAATTTTAAGGAACTAAAGCAAGACATTTCTAGTTTCCGCTTTGAAGTTCTGGGCTTA
CTCCGAGGGAGCAAACTCTCCACCGCACAAGGTGCAAGTGCCACCAAGGAGTCTTCGAAT
CCAGCAGACTCAGACGAAAAGAGTGATAACGAAGGTAATAGCAAGGACAAGAAAAAGCAT
TTCAGCCTTTTTGATTTAACCACTCTGATCCATCCGAGGTCAGCAGCCATTGCCTCCGAG
AGACATAACATGAGCAATGGCTCC------GCCTTGGTGGTGCAGGAGCTGCCGAGGGAG
AAGCAAAGGAAAGTGAATTTTGTAGCCGATATCAAAAACTTCGGGTTGTTTCATAGACGA
TCAAAACAAAACGCTGCTGAGCAAAACGCAAACCCAATCTTCTCTGTTTCAGAAGAAGTT
GCTCGTCAACAGGCTGCGGGA---CCACTTGGGAGAAATATTCAGCTGGAGTCCCGAGGA
TTAGCCACACGGGGTGACCTGAGCATTCCCGGTCTCAGTGAACAGTGTGTGTTAGTAGAC
CATAAAGAAAGGAATACGGACACACTGGGTTTGCAGGTAGGCAAGAGAGTGTGTTCG---
TTCAAGTCAGAGAAGGTGGTGGTGGAGGACACTGTGCCCATCATACCAAAGGAGAGACAC
GACAAGGACGAGGACTCCAGTACAGACTACGACTTAACCCCCACAGACACAGGGGCCCAC
GAGGACTACGTGACCACAAGATTGTGA
>XM_021251590.1 PREDICTED: Heterocephalus glaber transient receptor potential cation channel subfamily C member 4 (Trpc4), transcript variant X4, mRNA
GAATGGAAATTTGCTCGAACAAAGCTCTGGATGAGTTACTTTGAAGAAGGAGGTACCCTC
CCCACTCCCTTCAATGTCATTCCAAGCCCCAAGTCTCTCTGGTACCTGATCAAATGGATA
TGGACTCATCTGTGCAAGAAAAAGATGAGAAGAAAGCCAGAAAGTTTTGGAACAATAGGG
AGGCGAGCTGCTGATAATCTGAGAAGACATCACCAATATCAAGAGGTAATGAGGAATCTG
GTGAAGCGCTATGTGGCAGCCATGATTAGAGATGCTAAAACTGAAGAAGGCCTGACCGAA
GAGAATTTTAAGGAACTAAAGCAAGACATTTCTAGCTTCCGCTTTGAAGTTCTGGGATTA
CTCAAAGGAAGCAAATTTTCTACCACACAATCTGCAAATGCCACCAAGGAGTCTTCGAAT
TCAGCAGACTCAGATGAAAAGAGTGATAACGAAGGTAATGGCAAGGACAAGAAAAGGCAT
TTCAGCCTTTTTGATTTAACCACTCTGATCCATCCGAGGTCAGCAGCCATTGCCTCTGAG
AGACATAACATAAGCAATGGCTCC------GCCCTGGTGGTGCAGGAGCCACCAAGGGAG
AAGCAGAGAAAAGTGAATTTTGTAGCTGATATCAAAAACTTCGGGTTGTTTCATAGACGA
TCAAAACAAAACGCTGCTGAGCAAAACGCAAACCAAATCTTCTCTGTTTCAGAAGAAGTT
GCTCGTCAAAAGGCTGCAGGA---CCACTTGAGAGAAATATTCAGCTGGAATCCCGAGGA
TTAGCTACACGGGGTGACCTGAGCATTCCTGGTCTCAGTGAACAGTGTGTTTTAGTAGAC
CATAGAGAAAGGAATACGGACACACTGGGTTTGCAGGTAGGCAAGAGAGTGTGTTCC---
TTCAAGTCAGAGAAGGTTGTGGTGGAGGACACTGTACCTATCATACCAAAGGAGAAACAC
GAGAAGGATGAGGACTCCAGTATAGACTATGATTTAAACCTCACAGACACAGTTGCCCAT
GAAGATTACGTGACAACCAGATTGTGA
>XM_010635196.2 PREDICTED: Fukomys damarensis transient receptor potential cation channel subfamily C member 4 (Trpc4), transcript variant X5, mRNA
GAATGGAAATTTGCTCGAACAAAGCTCTGGATGAGTTATTTTGAAGAAGGAGGTACTCTG
CCCACTCCCTTCAATGTCATTCCCAGCCCCAAGTCTCTCTGGTATCTGATCAAATGGATA
TGGACCCATCTGTGCAAGAAAAAGATGAGAAGAAAACCAGAAAGTTTTGGAACAATAGGG
AGGCGAGCTGCTGATAATTTGAGAAGACATCACCAATATCAAGAGGTTATGAGGAACCTG
GTGAAGCGCTATGTGGCAGCCATGATTAGAGATGCCAAAACTGAGGAAGGCCTCACAGAA
GAGAATTTTAAGGAACTCAAGCAGGACATTTCTAGTTTCCGCTTTGAAGTTCTGGGATTA
CTTAGAGGAAGCAAACTTTCTACCACACAATCTGCAAATGCCACCAAGGAGTCTTCGAAT
TCAGCAGACTCAGATGAAAAGAGTGACCATGAAGGTAATAGCAAGGACAAGAAAAGGCAC
TTCAGCCTTTTCGATTTAACCACTCTGATCCATCCGAGGTCAGCAGCCATTGCCTCCGAG
AGACATACCATAAGCAATGGCTCT------GCCCTAGTGGTGCAGGAACCACCGAGGGAG
AAGCAGAGAAAAGTGAATTTTGTAGCCGATATCAAAAACTTCGGGTTGTTTCATAGACGA
TCAAAGCAAAACGCTGCTGAGCAAAACGCAAACCAAATCTTCTCTGTTTCAGAAGAAGTT
GCTCGTCAACAGGCTGCAGGA---CCACTTGAGAGAAATATTCAGCTGGAATCCCGAGGA
TTAGCTACACGGGGTGACCTGAGCATTCCTGGTCTCAGTGAACAGTGTGTGTTAGTAGAC
CATAGAGAAAGGAATACGGACACACTGGGTTTGCAGGTAGGCAAGAGAGTGTGTTCC---
TTCAAGTCAGACAAGGTGGTGGTGGAGGACACTGTGCCTATTATACCAAAGGAGAAACAC
GAGAAGGACGAGGACTCCAGTATAGACTACGACTTAACCCTCGCAGACACAGTCACCCAC
GAAGATTACGTGACAACCAGATTGTGA
>XM_013031469.1 PREDICTED: Dipodomys ordii transient receptor potential cation channel, subfamily C, member 4 (Trpc4), transcript variant X7, mRNA
GAATGGAAATTTGCACGAACAAAGCTGTGGATGAGCTACTTTGAAGAAGGAGGTACTCTG
CCTACGCCTTTTAATGTCATTCCAAGCCCTAAGTCCCTGTGGTACCTGGTCAAATGGATA
TGGACGCACCTGTGCAAGAAAAAGATGAGAAGAAAGCCAGAAAGTTTTGGAACAATAGGG
AGGCGAGCTGCTGATAATTTGAGAAGACATCACCAATATCAAGAAGTGATGAGGAACCTG
GTGAAGAGATATGTTGCTGCCATGATTAGAGATGCTAAAACAGAAGAAGGGCTGACAGAA
GAGAATTTTAAGGAACTAAAGCAAGACATTTCTAGCTTCCGCTTTGAAGTCCTGGGATTG
TTAAGAGGGAGCAAACTATCCACCATCCAATCCGCCAGCGCCACCAAAGAGTCTTCCAAC
TCCGCGGACTCGGACGAGAAGAGTGACAGCGAAGGTCACGGTAAGGACAAGAAAAAGAAC
CTCAGCCTCTTTGACCTGACCACCCTAATTCATCCGAGGTCCGCAGCCATCGCGTCGGAG
AGACGCACCATCAGCAATGGCTCT------GCTCTGGCGGTGCAGGGCCCACCCAGGGAG
AAGCAGAGGAAAGTGAATTTTGTGGCTGATATCAAACACTTCGGGTTGTTTCACAGACGC
CCCAAACAATCCACGGCGGAGCCCACGACAAACCCCATCTTCTCGGTTTCAGAAGAAGTG
GCCCGGCAGCAGGCGGCCGCGGGACCCTCTGAGAGTGGCATCGCGCTGGGATCGCGGGGC
CTCGGGGCCAGGGGGGACCCCAACCTCCCCGGCCTCAGTGAACAGTGTGTGCTAGTGGAC
CATAGGGAAAGGAATTCGGACTCCTTGGGTGTGCAGATGAGCAAGAGAGTGTGTGCG---
TTCACGTCCGAGAAAGTCGTGGTGGAGGACACGGTGCCCATCATCCCCAAGGAGAAACAC
GCGAGGGATGAGGATGCCAGCCTAGACTACGACTTGCACCTCAAGGACACCGTCAGCCAC
GAAGACTATGTGACGACCAGATTGTGA
>XM_048341466.1 PREDICTED: Perognathus longimembris pacificus transient receptor potential cation channel subfamily C member 4 (Trpc4), mRNA
GAGTGGAAATTTGCACGAACAAAGCTGTGGATGAGCTACTTTGAAGAAGGAGGTACTCTG
CCTACTCCCTTTAATGTCATTCCAAGCCCTAAGTCCCTGTGGTACCTAGTCAAATGGATA
TGGACACACCTGTGCAAGAAAAAGATGAGAAGAAAGCCAGAAAGTTTTGGAACAATAGGG
AGACGAGCTGCTGATAATTTGAGAAGACATCACCAATATCAAGAAGTTATGAGGAACCTG
GTGAAGAGATACGTGGCAGCCATGATTAGAGATGCTAAAACGGAAGAAGGGCTGACAGAA
GAGAACTTTAAGGAACTAAAGCAAGACATCTCTAGCTTCCGCTTCGAAGTCCTGGGGTTG
CTAAGAGGGAGCAAACTGTCCACCATCCAATCTGCCAGCGCCACCAAGGAGTCCCCCAAC
TCCGCCGACTCGGACGAGAAGAGCGATAGCGAAGGTAACAGCAAGGACAAGAAAAAGAAC
CTCAGCCTCTTCGACCTGACTACCCTGATCCACCCGAGGTCCGCAGCCATCGCCTCAGAG
AGACGCACCATCAGTAATGGCTCT------GCCCTGGCGGTGCAGGGGGCCCCCAGGGAG
AAGCAGAGGAAAGTGAACTTTGTGGCTGACATCAAACACTTCGGGTTGTTTCACAGACGC
CCGAAGCAAGCCACGGCGGAGCCCAGCACAGCTCCCATCTTCTCCGTGTCCGAAGAAGTG
GCTCGTCAGCAGGCAGCGGGA---CCCTCGGAGAGCAGCATTGCGCTGGGATCGCGAGGC
CTGGGGGCCAGGGGGGACCCCAGCCTTCCCGGCCTCAGTGAACAGTGTGTGTTAGTGGAC
CACAGAGAACGGAATTCGGACTCGTTGGGTCTGCAAGTGGGCAAGAGGGTTTGTGCG---
TTCACATCCGAGAAGGTGGTGGTGGAAGACACGGTTCCCATCATACCAAAGGAGCAGCAC
GCGCAAGAGGAGGATGGCAGCCTCGACTACGACTTGCACCTGCAGGACACGGTCAGCCAC
GAAGACTATGTGACCACGAGATTGTGA
>XM_045155287.1 PREDICTED: Jaculus jaculus transient receptor potential cation channel subfamily C member 4 (Trpc4), transcript variant X5, mRNA
GAGTGGAAATTTGCTCGAACCAAGCTCTGGATGAGCTATTTTGAAGAAGGAGGTACTCTG
CCTACCCCATTCAACGTCATCCCAAGCCCAAAGTCCCTCTGGTATCTGATCAAGTGGTTA
TGGACACACCTGTGCAAGAAAAAGATGAGAAGAAAGCCAGAAAGCTTTGGAACCATAGGG
AGACGGGCTGCTGACAATTTACGACGACATCACCAGTATCAAGAAGTGATGAGGAACCTG
GTGAAGCGGTACGTGGCAGCCATGATCAGAGATGCAAAGACTGAGGAAGGCTTGACTGAA
GAGAACTTTAAGGAGCTAAAGCAAGACATTTCTAGTTTCCGCTTCGAAGTTCTGGGTTTA
CTCCGCGGAAGCAAGCTCTCTACAATCCAGGCAGCCAATGCCACG------------AAC
TCCGCCGACTCCGAC---AAGAGTGATAGCGAAGGTAATAGCAAGGACAAGAAAAAGAAT
CTCAGCCTTTTTGATTTAACCACCCTGATTCACCCGAGGTCAGCAGCAATTGCCTCCGAG
AGACATAACATAAGCAATGGCTCC------GCCCTGGTGGTGCAGGAGCCACCCAGGGAG
AAGCAGAGGAAAGTGAATTTTGTGGCTGATATCAAAAACTTCGGGTTGTTTCATAGACGA
TCGAAACAAAACACTGCTGAGCAAAATGCAAACCAAATCTTCTCTGTTTCAGAAGAAGTT
GCTCGTCAACAGGCGGCAGGA---CCACTTGAGAGAAATATCCAACTGGAATCCAGAGGA
TTAGCCACACGGGGTGACCTGGGCATCCCTGGTCTCAGTGAACAGTGTGTGTTAGTAGAC
CATAGAGAAAGGAACACGGACTCCTTGGGTTTCCAGGTAGGCAAGAGAGTGTCCTCG---
TTCGAGTCAGACAAGGTGGTGGTGGAGGACACTGTCCCCATGATTCCAAAGGAGAAGTAC
TCTAAGGACGAGGGTTCCAGCATAGACTATGACTCCAGCCTCAACGAC------AGCCAT
GAAGATTATGTGACCACCAGATTGTGA
>XM_029554222.1 PREDICTED: Nannospalax galili transient receptor potential cation channel subfamily C member 4 (Trpc4), transcript variant X4, mRNA
GAATGGAAATTTGCTAGAACAAAGCTTTGGATGAGCTACTTTGAAGAAGGAGGTACTCTG
CCGACTCCTTTCAATGTCATCCCAAGTCCCAAATCCCTCTGGTACCTGGTCAAGTGGATA
TGGACACACCTGTGCAAGAAAAAGATGAGAAGAAAACCAGAAAGTTTTGGAACAATAGGG
AGGCGTGCTGCTGACAATTTGAGAAGACATCACCAGTATCAAGAAGTTATGAGGAACCTG
GTGAAGCGGTATGTGGCAGCCATGATCAGAGATGCCAAAACCGAAGAGGGCCTGACTGAA
GAGAACTTTAAGGAACTAAAGCAAGACATTTCTAGTTTCCGCTTTGAAGTTCTGGGATTG
CTAAGAGGAAGCAAGCTCTCCACAATACAATCAGCCAACGCTGCGAATTCA---------
---GCAGACTCTGATGAAAAGAGTGATAGCGAAGGTAATAGCAAGGACAAGAAAAAGAAT
TTCAGCCTTTTTGATTTAACCACTCTGATTCACCCGAGGTCAGCAGCAATTGCCTCCGAG
AGACATAACTTAAGCAATGGCTCT------GCCCTGATGGTGCAGGAGCCGCACAGGGAG
AAGCAGAGAAAAGTGAATTTTGTGGCTGATATCAAAAACTTCGGGTTATTTCATAGACGA
TCAAAACAAAACGCTGCTGAGCAAAATGCAAACCAAATCTTCTCTGTTTCAGAAGAAATT
GCTCGTCAACAGGCGGCAGGA---CCACTTCAGAGAAATATTCAACTGGAATCCCGAGGA
TTAGCTACACGGGGTGACCTGAGCATTCCTGGTCTCAGTGAACAGTGTGTGTTAGTAGAC
CATAGAGAAAGGAATACGGACACTTTGGGTTTACAGGTAGGCAAGAGAGTGTGCTCC---
TTCCAGTCAGAGAAGGTGGTGGTCGAGGACACAGTGCCCATCATACCAAAGGACAAGCAT
GCCCAGGAAGAGGACTCGAGCATAGACTATGATTTAAGCCTCACGGACACAGTTGCCCAC
GAAGATTATGTGACCACAAGATTGTGA
>XM_035437015.1 PREDICTED: Cricetulus griseus transient receptor potential cation channel subfamily C member 4 (Trpc4), transcript variant X6, mRNA
GAATGGAAATTTGCTCGAACAAAGCTTTGGATGAGCTACTTTGAAGAAGGAGGCACCTTG
CCTACGCCTTTCAATGTCATCCCAAGCCCTAAATCCCTGTGGTACCTGGTTAAATGGATA
TGGACCCATCTGTGTAAGAAAAAGATGAGAAGGAAGCCAGAAAGCTTCGGAACAATTGGG
CGGCGAGCTGCTGATAACCTGAGAAGACACCACCAATATCAAGAGGTGATGAGGAACCTG
GTGAAGCGATACGTGGCTGCCATGATCAGAGAGGCAAAAACCGAGGAAGGCCTGACTGAG
GAGAATGTCAAGGAACTAAAGCAAGACATTTCTAGCTTCCGCTTTGAAGTTCTGGGATTG
CTCCGAGGAAGCAAGCTCTCCACAATACAGTCAGCCAATGCGGCGAGTCCG---------
---GCAGACTCCGATGAAAAGAGCCATAGCGAAGGTAATAGCAAGGACAAGAAAAAGAAT
CTCAGCCTCTTTGATTTAACCACTCTGATCCACCCGAGGTCAGCAGCCATTGCCTCCGAG
AGACATAACATAAGCAATGGTTCC------GCCCTGGTGGTGCAGGAGCCGCCAAGGGAG
AAGCAGAGAAAAGTGAATTTTGTGGCTGATATCAAAAACTTCGGGTTATTTCATAGACGG
TCAAAACAAAATGCTGCTGAGCAAAACGCAAACCAAATCTTCTCTGTTTCAGAAGAAATT
ACTCGTCAACAGGCGGCAGGA---CCACTTGAGAGAAATATCCAACTGGAATCCCAAGGA
TTAGCTTCACGGGGTGACCTCAGCATTCCTGGTCTCAATGAACAGTGTGTGCTAGTAGAC
CATAGAGAAAGGAATACGGACACTTTGGGTTTACAGGTAGGCAAGAGAGTGTGCTCC---
TTCAAGTCAGAGAAGGTGGTGGTGGAAGACACTGTCCCTATCATACCAAAGGAGAAGCAT
GCCCAAGAGGAGGACTCAAGCATAGACTATGATTTAAGCCCCACGGACACAACAGCCCAT
GAAGATTATGTGACCACAAGATTGTGA
>XM_040754430.1 PREDICTED: Mesocricetus auratus transient receptor potential cation channel subfamily C member 4 (Trpc4), transcript variant X4, mRNA
GAATGGAAATTTGCTCGAACAAAGCTTTGGATGAGCTACTTTGAAGAAGGAGGCACCCTG
CCTACACCTTTCAATGTCATCCCAAGCCCTAAATCCCTGTGGTACCTGGTCAAGTGGATA
TGGACACATCTGTGTAAGAAAAAGATGAGAAGGAAGCCAGAAAGCTTCGGGACGATTGGG
CGGCGAGCGGCTGACAACCTGAGGAGACACCACCAATATCAAGAGGTCATGAGGAACCTG
GTGAAACGCTACGTGGCAGCCATGATCAGAGAGGCAAAGACAGAGGAAGGCCTGACTGAG
GAGAATGTCAAGGAACTAAAACAAGACATTTCTAGCTTCCGCTTTGAAGTCCTGGGATTG
CTCCGAGGAAGCAAGCTCTCCACAATACAGTCAGCCAACGCGGCGAGTCCG---------
---GCAGACTCCGACGAAAAGAGCCATAGCGAAGGTAATAGCAAGGACAAGAAAAAGAAT
CTCAGCCTCTTTGATTTAACCACTCTGATCCACCCGAGGTCAGCAGCCATTGCCTCCGAG
AGACATAACATAAGCAATGGTTCC------GCCCTGGTGGTGCAGGAGCCACCCAGGGAG
AAGCAGAGAAAAGTGAATTTTGTGGCTGATATCAAAAACTTCGGGTTATTTCATAGACGG
TCAAAACAAAATGCTGCTGAGCAAAACGCAAACCAAATCTTCTCTGTTTCAGAAGAAATT
ACTCGTCAACAGGCGGCAGGA---CCACTTGAGAGAAATATCCAACTGGAATCCCAAGGA
TTAGCTTCACGGGGTGACCTCAGCATTCCTGGTCTCAATGAACAGTGTGTACTAGTAGAC
CATAGAGAAAGGAATACGGACACTTTGGGTTTACAGGTAGGCAAGAGAGTGTGCTCC---
TTCAAGTCAGAGAAGGTGGTGGTGGAAGACACTGTCCCTATCATACCAAAGGAGAAGCAT
GCCCAAGAGGAGGACTCAAGCATAGACTATGATTTAAGCCCCACGGACACAACAGCCCAT
GAAGATTATGTGACCACAAGATTGTGA
>XM_036191204.1 PREDICTED: Onychomys torridus transient receptor potential cation channel subfamily C member 4 (Trpc4), transcript variant X7, mRNA
GAATGGAAATTTGCCAGAACAAAGCTTTGGATGAGCTACTTTGAAGAAGGGGGTACCCTG
CCTACGCCTTTCAATGTCATCCCAAGCCCCAAATCACTGTGGTACCTGGTCAAGTGGATA
TGGACGCACCTGTGTAAGAAAAAGATGAGAAGGAAGCCAGAAAGCTTTGGAACAATTGGG
CGGCGTGCTGCTGATAACCTGAGAAGACACCACCAATATCAAGAGGTGATGAGAAACCTG
GTGAAGCGCTATGTGGCAGCCATGATCCGAGAGGCAAAAACTGAAGAGGGCCTGACGGAG
GAGAATGTAAAGGAACTAAAGCAGGACATTTCTAGCTTCCGCTTTGAAGTTCTGGGATTG
CTCCGAGGAAGCAAGCTCTCCACAATACAGTCGGCCAACGCCGCGGCGAGTTCC------
---GCAGACTCGGACGAAAACAGCCACAGTGGAGGTAATAGCAAGGACAAGAAAAAGAAT
CTCAGCCTCTTTGATTTAACCACTCTGATCCACCCAAGGTCGGCAGTCATTGCCTCCGAG
AGACATAACGTAAGCAATGGTTCC------GCCCTGGTGGTGCAGGAGCCGCCCAGGGAG
AAGCAGAGAAAAGCGAATTTTGTGGCTGATATCAAAAACTTCGGGTTATTTCATAGACGG
TCAAAACCAAATGCTGCTGAGCAAAACGCAAACCAAATCTTCTCTGTTTCAGAAGAAATT
ACTCGTCAACAGGCGGCAGGA---CCACTTGAGAGAAATATCCAACTGGAATCCCAAGGA
TTAGCTTCACGGGGTGACCTCAGCATTCCTGGTCTCAATGAACAGTGTGTACTAGTAGAC
CATAGAGAAAGGAATACGGACACTTTGGGTTTACAGGTAGGCAAGAGAGTGTGCTCC---
TTCAAGTCAGAGAAGGTGGTGGTGGAAGACACGGTCCCTATCATACCAAAGGGGAAGCGT
GCCCACGAGGAGGACTCGAGCATTGACTATGATTTAAGCCCCACGGACACAACGTCCCAT
GAAGATTATGTGACCACAAGATTGTGA
>XM_052731057.1 PREDICTED: Peromyscus californicus insignis transient receptor potential cation channel subfamily C member 4 (Trpc4), transcript variant X4, mRNA
GAATGGAAATTTGCCAGAACAAAGCTTTGGATGAGCTACTTTGAAGAAGGGGGTACCCTG
CCTACGCCTTTCAATGTCATCCCAAGCCCCAAATCCCTGTGGTACCTGGTCAAGTGGATA
TGGACACACCTGTGTAAGAAAAAGATGAGAAGGAAGCCAGAAAGCTTCGGGACAATTGGG
CGGCGTGCTGCTGATAACCTGAGAAGACACCACCAATATCAAGAGGTGATGAGGAACCTG
GTGAAGCGCTATGTGGCAGCCATGATCAGAGAGGCAAAAACTGAAGAGGGCCTGACGGAG
GAGAATGTCAAGGAACTAAAGCAAGACATTTCTAGCTTCCGCTTTGAAGTTCTGGGATTG
CTCCGAGGAAGCAAACTCTCCACAATACAGTCAGCCAACGCCGCGGCGAGTCCG------
---GCAGACTCCGACGAAAAGAGCCACAGTGAAGGTAATAGCAAGGACAAGAAAAAGAAT
CTCAGCCTCTTTGATTTAACCACTCTGATCCACCCAAGGTCAGCAGTCATTGCCTCCGAG
AGACATAACGTAAGCAATGGTTCC------GCCCTGGTGGTGCAGGAGCCGCCCAGGGAG
AAGCAGAGAAAAGCGAATTTTGTGGCTGAGATCAAAAACTTCGGGTTATTTCATAGACGG
TCAAAACAAAATGCTGCTGAGCAAAACGCAAACCAAATCTTCTCTGTTTCAGAAGAAATT
ACTCGTCAACAGGCGGCAGGA---CCACTTGAGAGAAATATCCAACTGGAATCCCAAGGA
TTAGCTTCACGGGGTGACCTCAGCATTCCTGGTCTCAATGAACAGTGTGTACTAGTAGAC
CATAGAGAAAGGAACACGGACACTTTGGGTTTGCAGGTAGGCAAGAGAGTGTGCTCC---
TTCAAGTCAGAGAAGGTGGTGGTGGAAGACACGGTCCCAATCATACCAAAGGGGAAGCGT
GCCCACGAGGAGGACTCGAGCATAGACTATGATTTAAGCCCCACGGACACAACGTCCCAT
GAAGATTACGTGACCACAAGATTGTGA
>XM_042279034.1 PREDICTED: Peromyscus maniculatus bairdii transient receptor potential cation channel subfamily C member 4 (Trpc4), transcript variant X4, mRNA
GAATGGAAATTTGCCAGAACAAAGCTTTGGATGAGCTACTTTGAAGAAGGGGGTACCCTG
CCTACGCCTTTCAATGTCATCCCAAGCCCCAAATCCCTGTGGTACCTGGTCAAGTGGATA
TGGACACACCTGTGCAAGAAAAAGATGAGAAGGAAGCCAGAAAGCTTTGGAACAATTGGG
CGGCGTGCTGCTGATAACCTGAGAAGACACCACCAATATCAAGAGGTGATGAGGAACCTG
GTGAAGCGCTATGTGGCAGCCATGATCAGAGAGGCAAAAACTGAAGAGGGCCTGACGGAG
GAGAATGTCAAGGAACTAAAGCAAGACATTTCTAGCTTCCGCTTTGAAGTTCTGGGATTG
CTCCGAGGAAGCAAGCTCTCCACAATACAGTCAGCCAACGCCACGGCGAGTCCG------
---GCAGACTCCGACGAAAAGAGCCACAGTGAAGGTAATAGCAAGGACAAGAAAAAGAAT
CTCAGCCTCTTTGATTTAACCACTCTGATCCACCCAAGGTCAGCAGTCATTGCCTCCGAG
AGACAGAACGTAAGCAATGGTTCC------GCCCTGGTGGTGCAGGAGCCGCCCAGGGAG
AAGCAGAGAAAAGCGAATTTTGTGGCTGAGATCAAAAACTTCGGGTTATTTCATAGACGG
TCAAAACAAAATGCTGCTGAGCAAAACGCAAACCAAATCTTCTCTGTTTCAGAAGAAATT
ACTCGTCAACAGGCGGCAGGA---CCACTTGAGAGAAATATCCAACTGGAATCCCAAGGA
TTAGCCTCACGGGGTGACCTCAGCATTCCTGGTCTCAATGAACAGTGTGTACTAGTAGAC
CATAGAGAAAGGAATACGGACACTTTGGGTTTACAGGTAGGCAAGAGAGTGTGCTCC---
TTCAAGTCGGAGAAGGTGGTGGTGGAAGACACGGTCCCAATCATACCAAAGGGGAAGCGT
GCCCACGAGGAGGACTCGAGCATTGACTATGATTTAAGCCCCACAGACACAACGTCCCAT
GAAGATTATGTGACCACAAGATTGTGA
>XM_048424748.1 PREDICTED: Myodes glareolus transient receptor potential cation channel subfamily C member 4 (Trpc4), transcript variant X3, mRNA
GAATGGAAATTTGCTCGAACAAAGCTCTGGATGAGCTACTTTGAAGAAGGCGGCACCCTG
CCTACGCCTTTCAATGTCATCCCAAGCCCCAAATCCCTGTGGTACCTGGTCAAGTGGATC
TGGACGCACCTGTGTAAGAAGAAGATGAGAAGGAAGCCAGAAAGCTTCGGGACAATCGGG
CGGCGGGCTGCTGACAACCTGAGGAGACACCACCAATATCAAGAGGTCATGAGGAATCTG
GTGAAGCGGTACGTGGCGGCCATGATCAGAGAGGCCAAAACTGAAGAAGGCCTGACAGAG
GAGAACGTCAAGGAACTAAAGCAAGACATTTCTAGCTTCCGCTTTGAAGTTCTGGGATTG
CTCCGAGGAAGCAAGCTCTCCACAATACAGTCAGGCAACGCGGCAGCGAGTTCA------
---GCAGACGCCGACGAAAAGAGCCACAGCGAAGGTAATAGCAAGGACAAGAAAAAGAAT
CTCAGCCTCTTTGATTTAACCACGCTGATCCACCCGAGGTCAGCGGCCATTGCCTCCGAG
AGACAGACCATAAGCAATGGTTCC------GCCCTGGTGGTGCAGGAGCCGCCCAGGGAG
AAGCAGAGGAAAGTGAATTTTGTGGCTGATATCAAAAACTTCGGGTTATTTCATAGACGG
TCAAAACAAAATGCTGCTGAGCCAAACGCCAACCAAATCTTCTCTGTTTCAGAAGAAATT
GCTCGTCAACAGGCGGCAGGA---CCACTTGAGAGAAATATCCAACTGGAATCCCAAGGA
TTAGCTTCACGGGGTGACCTCAGCATTCCTGGGCTCAATGAACAGTGTGTACTAGTAGAC
CATAGAGAAAGGAATACGGACACTTTGGGTTTACAGGTAGGCAAGAGAGTGTGCTCC---
TTCAAGTCAGAGAAGGTGGTGGTGGAAGACACTGTCCCTATCATACCGAAAAAGAAGCAT
GCCCACGAGGAGGACTCGAGCATAGACTATGATTTAAGCCCCACGGACACAGCAGCCCAC
GAAGATTACGTGACCACGCGATTGTGA
>XM_057757101.1 PREDICTED: Chionomys nivalis transient receptor potential cation channel subfamily C member 4 (Trpc4), transcript variant X4, mRNA
GAATGGAAATTTGCTCGAACGAAGCTTTGGATGAGCTACTTTGAAGAAGGCGGCACCCTG
CCTACGCCTTTCAATGTCATCCCAAGCCCCAAATCCCTGTGGTACCTGGTCAAGTGGATC
TGGACGCACCTGTGTAAGAAAAAGATGAGAAGGAAGCCAGAAAGCTTCGGGACAATCGGG
CGGCGGGCTGCTGACAACCTGAGGAGACACCATCAATATCAAGAGGTCATGAGGAATCTG
GTGAAGCGGTATGTGGCAGCCATGATCAGAGAGGCAAAAACCGAAGAGGGCCTGACAGAG
GAGAACGTCAAGGAACTAAAGCAAGACATTTCTAGCTTCCGCTTTGAAGTTCTGGGATTG
CTCCGAGGAAGCAAGCTCTCCACAATACCGTCAGGCACCACGGCGAGTTCA---------
---GCAGACGCCGACGAAAAGAGCTGCAGTGAAGGTAATAGCAAGGACAAGAGAAAGAAT
CTCAGCCTCTTTGATTTAACCACTCTGATCCACCCGAGGTCAGCAGCCATTGCCTCCGAG
AGACATACCATAAGCAATGGTTCC------GCTCTGGTGGTGCAGGAGCCGCCCAGGGAG
AAGCAGAGAAAAGTGAATTTTGTGGCTGATATCAAAAACTTCGGGTTGTTTCATAGACGG
TCAAAACAAAATGCTGCTGAGCAAAACGCCAACCAAATCTTCTCTGTTTCAGAAGAAATT
ACTCGTCAACAGGCGGCAGGA---CCACTTGAGAGAAATATCCAACTGGAATCCCAAGGA
TTAGCTTCACGGGGTGACTTCAGCATTCCTGGGCTCAATGAACAGTGTGTACTAGTAGAC
CATAGAGAAAGGAATACGGACACTTTGGGTTTACAGGTAGGCAAGAGAGTGTGCTCC---
TTCAAGTCAGAGAAGGTGGTGGTGGAAGACACTGTCCCTATCATACCGAAGGAGAAGCAT
GCCCACGAGGAGGACTCGAGCATAGACTATGACTTAAGCCCCACGGACACAGCAGCCCTC
GAAGATTACGTGACCACGAGATTATGA
>XM_050138485.1 PREDICTED: Alexandromys fortis transient receptor potential cation channel subfamily C member 4 (Trpc4), transcript variant X4, mRNA
GAATGGAAATTTGCCCGAACGAAGCTTTGGATGAGCTACTTTGAAGAAGGCGGCACCCTG
CCTACGCCTTTCAACGTCATCCCAAGCCCCAAATCCCTGTGGTACCTGGTCAAGTGGATC
TGGACGCACCTGTGCAAGAAAAAGATGAGAAGGAAGCCAGAAAGCTTCGGGACAATCGGG
CGGCGGGCTGCTGACAACCTGAGGAGACATCACCAATATCAAGAGGTCATGAGGAATCTG
GTGAAGCGGTACGTGGCGGCCATGATCAGAGAGGCAAAAACCGAAGAAGGCCTGACAGAG
GAGAATGTCAAGGAACTAAAGCAAGACATTTCTAGCTTCCGCTTTGAAGTTCTGGGATTG
CTCCGAGGAAGCAAGCTCTCCACAATACCATCAGGCACTGCGGCGAGTTCA---------
---GCAGACGCCGACGAAAAGAGCCACAGTGAAGGTAATAGCAAGGACAAGAGAAAGAAT
CTCAGCCTCTTTGATTTAACCACTCTGATCCACCCGAGGTCAGCAGCCATTGCCTCCGAG
AGACATACCATAAGCAATGGTTCC------GCTCTGGTGGTGCAGGAGCCGCCCAGGGAG
AAGCAGAGAAAAGTGAATTTTGTGGCTGATATCAAAAACTTCGGGTTGTTTCATAGACGG
TCAAAACAAAATGCTGCTGAGCAAAACGCCAACCAAATCTTCTCTGTTTCAGAAGAAATT
ACTCGTCAACAGGCGGCAGGA---CCACTTGAGAGAAATATCCAACTGGAATCCCACGGA
TTAGCTTCACGGGGTGACCTCAGCATTCCTGGGCTCAATGAACAGTGTGTACTAGTAGAC
CATAGAGAAAGGAATACGGACACTTTGGGTTTACAGGTAGGCAAGAGAGTGTGCTCC---
TTCAAGTCAGAGAAGGTGGTGGTGGAAGACACTGTCCCTATCATACCGAAGGAGAAGCAT
GCCCACGAGGAGGACTCGAGCATAGACTATGACTTAAGCCCCACGGACACAGCAGCCCTC
GAAGATTACGTGACCACGAGATTGTGA
>XM_051157138.1 PREDICTED: Acomys russatus transient receptor potential cation channel subfamily C member 4 (Trpc4), transcript variant X4, mRNA
GAGTGGAAATTCGCCCGAACAAAGCTTTGGATGAGCTACTTTGAAGAAGGAGGTACCCTG
CCTACTCCTTTCAATGTCATCCCAAGCCCCAAGTCCTTGTGGTACCTCGTCAAGTGGATA
TGGACACACCTGTGTAAGAAAAAGATGAGAAGGAAGCCAGAGAGCTTTGGAACCATTGGG
CGGCGCGCTGCTGATAACTTGAGAAGACACCACCAATACCAAGAGGTGATGAGGAACCTG
GTGAAGCGGTACGTGGCGGCCATGATCAGAGAGGCAAAAACCGAAGAGGGCCTGACTGAG
GAGAACGTTAAGGAACTAAAACAAGACATTTCTAGCTTCCGCTTCGAAGTTCTGGGATTG
CTCAGAGGAAGCAAGCTCTCCACAATACAGTCAGCCAACGCAGCGACTTCA---------
---GCCGACTCCGACGAAAAGAGCCATAGCGAAGGTAATAGCAAGGACAAGAAAAAGAAT
CTCAGCCTCTTTGATTTAACCACTCTGATCCACCCGAGGTCGGCAGCCATTGCCTCCGAG
AGACATAACATAAGCAATGGTTCT------GCCCTGGTGGTGCAGGAGCCGCCCAGGGAG
AAGCCGAGAAAAGTGAATTTTGTGGCTGATATCAAAAACTTCGGGTTATTTCATAGACGG
TCAAAACAAAATGCTGCTGAGCAAAACGCAAACCAAATCTTCTCTGTTTCAGAAGAAATT
ACTCGTCAACAGGCGGCAGGA---CCACTTGAGAGAAATATCCAACTGGAATCGCAAGGA
TTAGCTTCTCGGGGTGACCGCAGCATTCCTGGTCTCAATGAACAGTGTGTGCTAGTAGAC
CATAGAGAAAGGAATACGGACACTTTGGGTTTACAGGTAGGCAAGAGAGTGTGCTCCTCT
TTCAAGTCGGAGAAAGTGGTGGTGGAAGACACCGTCCCTATGATACCAAAGGAGAAACAC
GCCCAGGAGGAGGACTCAAGCATAGACTATGATTTAAGCCCCACGGACACATCTGCCCAT
GAAGATTATGTGACCACAAGATTGTGA
>XM_060378306.1 PREDICTED: Meriones unguiculatus transient receptor potential cation channel subfamily C member 4 (Trpc4), transcript variant X7, mRNA
GAGTGGAAATTTGCTCGAACAAAGCTTTGGATGAGCTACTTTGAAGAAGGAGGTACCCTG
CCTACCCCCTTCAACGTCATCCCAAGCCCCAAGTCCTTGTGGTACCTGGTCAAGTGGATA
TGGACCCACCTGTGTAAGAAAAAGATGCGAAGAAAGCCAGAAAGCTTCGGAACAATTGGG
AGACGAGCTGCTGATAACTTGAGAAGACATCACCAATACCAAGAGGTGATGAGGAACCTG
GTGAAGCGCTACGTGGCAGCCATGATCAGAGAGGCAAAAACGGAAGAAGGCCTGACGGAG
GAGAACGTTAAGGAACTAAAGCAAGACATTTCTAGCTTCCGCTTTGAAGTTCTGGGATTG
CTCAGAGGAAGCAAGCTCTCCACTATACAGTCAGCCAACGCAGCGAGT------------
TCGGCAGACTCCGATGAAAAGAGCCATAGCGAAGGTAATAGCAAGGACAAGAAAAAGAAT
CTCAGCCTCTTTGATTTAACCACTCTGATCCACCCAAGGTCGGCAGTCATTGCCTCCGAG
AGACATAACATAAGCAATGGTTCC------GCCCTGGTGGTGCAGGAGCCGCCCAGGGAG
AAGCAGAGAAAAGTGAATTTTGTGGCTGATATCAAAAACTTCGGGTTATTTCATAGACGG
TCAAAACAAAATGCTGCTGAGCAAAACGCAAACCAAATCTTCTCTGTTTCAGAAGAAATT
ACTCGTCAACAGGCGGCAGGA---GCACTTGAGAGAAATATCCAACTGGAATCCCAAGGA
TTAGCTTCACGGGGTGACCGCAGCATTCCTGGTCTCAATGAACAGTGTGTGCTAGTAGAC
CATAGAGAAAGGAATACGGACACTTTGGGTTTACAGGTAGGCAAGAGAGTGTGCTCCTCC
TTCAAGTCGGAGAAGGTGGTGGTGGAAGACACCGTCCCTATCATACCAAAGGAGAAACAC
GCCCAGGAGGAGGACTCAAGCATAGACTATGATTTAAGCCCCACGGACACATCTGCCCCT
GAAGATTATGTGACCACAAGATTGTGA
>XM_055596816.1 PREDICTED: Psammomys obesus transient receptor potential cation channel subfamily C member 4 (Trpc4), transcript variant X2, mRNA
GAGTGGAAATTTGCTCGAACAAAGCTTTGGATGAGCTACTTTGAAGAAGGAGGTACCCTG
CCTACCCCCTTCAACGTCATCCCAAGCCCCAAGTCCTTGTGGTACCTGGTCAAGTGGATA
TGGACCCACCTGTGTAAGAAAAAGATGCGAAGAAAGCCAGAAAGCTTTGGAACAATTGGG
AGGCGTGCTGCCGATAACTTGAGAAGACATCACCAATACCAAGAGGTGATGAGGAACCTG
GTGAAGCGCTACGTGGCAGCCATGATCAGAGAGGCAAAAACGGAAGAAGGCCTGACAGAG
GAGAATGTTAAGGAACTAAAGCAAGACATTTCTAGCTTCCGCTTTGAAGTTCTGGGATTG
CTCAGAGGAAGCAAGCTCTCCACTATACAGTCAGCCAACGCAGCGAGT------------
TCAGCAGACTCCGATGAAAAGAGCCATAGCGAAGGTAATAGCAAGGACAAGAAAAAGAAT
CTCAGCCTCTTTGATTTAACCACTCTGATCCACCCGAGGTCGGCAGTCATTGCCTCCGAG
AGACATAACATAAGCAATGGTTCC------GCCCTGGTGGTGCAGGAGCCGCCCAGGGAG
AAGCAGAGAAAAGTGAATTTTGTGGCTGATATCAAAAACTTCGGGTTATTTCATAGACGG
TCAAAACAAAATGCTGCTGAGCAAAACGCAAACCAAATCTTCTCTGTTTCAGAAGAAATT
ACTCGTCAACAGGCGGCAGGA---CCACTTGAGAGAAATATCCAACTGGAATCCCAAGGA
TTAGCTTCACGGGGTGACCGCGGCATTCCTGGTCTCAGTGAACAGTGTGTGCTAGTAGAC
CATAGAGAAAGGAATACGGACACTTTGGGTTTACAGGTAGGCAAGAGGGTGTGCTCCTCC
TTCAAGTCGGAGAAGGTGGTGGTGGAAGACACCGTCCCTATCATACCAAAGGAGAAACAT
GCCCAGGAGGAGGACTCAAGCATAGACTATGATTTAAGCCCCACGGACACATCTGCCCCT
GAAGATTATGTGACCACAAGATTGTGA
>XM_039103272.2 PREDICTED: Rattus norvegicus transient receptor potential cation channel, subfamily C, member 4 (Trpc4), transcript variant X4, mRNA
GAGTGGAAATTTGCTCGAACAAAGCTTTGGATGAGCTACTTTGAAGAAGGGGGTACCCTG
CCTACACCTTTCAATGTCATCCCAAGCCCCAAGTCCCTGTGGTACCTGGTCAAGTGGATA
TGGACGCACTTATGTAAGAAAAAGATGAGAAGAAAGCCAGAAAGCTTTGGGACAATTGGG
CGGCGTGCTGCTGATAACTTGAGAAGGCATCACCAATACCAAGAGGTGATGAGGAATCTG
GTGAAGCGGTACGTGGCAGCCATGATCAGAGAGGCAAAAACTGAAGAAGGCTTGACAGAG
GAGAATGTTAAGGAACTAAAGCAAGACATTTCTAGCTTCCGCTTCGAAGTTCTGGGATTG
CTCCGGGGAAGCAAGCTCTCAACAATACAGTCAGCCAACGCAGCGAGTTCAGCCAGC---
TCCGCGGACTCCGATGAGAAGAGCCACAGCGAAGGTAATGGCAAGGACAAGAGAAAGAAT
CTCAGCCTCTTTGATTTAACCACTCTGATCCACCCGCGGTCGGCAGTCATTGCCTCCGAG
AGACATAACCTAAGCAATGGTTCT------GCCCTGGTGGTGCAGGAGCCGCCCAGGGAG
AAGCAGAGGAAAGTGAATTTTGTGGCTGATATCAAAAACTTCGGGTTATTTCATAGACGG
TCAAAGCAAAATGCTGCTGAGCAAAACGCAAACCAAATCTTCTCTGTTTCAGAAGAAATT
ACTCGTCAACAGGCGGCAGGA---GCACTTGAGAGAAATATCCAACTGGAATCCCAAGGA
TTAGCTTCACGGGGTGACCGCAGCATTCCTGGTCTCAATGAACAGTGTGTGCTAGTAGAC
CATAGAGAAAGGAATACGGACACTTTGGGTTTACAGGTAGGCAAGAGAGTGTGCTCCTCC
TTCAAGTCGGAGAAGGTGGTGGTGGAAGACACCGTCCCTATTATACCAAAGGAGAAACAC
GCCCAGGAGGAGGACTCAAGCATAGATTATGATTTAAGCCCCACGGACACAGTTGCCCAT
GAAGATTATGTGACCACGAGATTGTGA
>XM_034500041.1 PREDICTED: Arvicanthis niloticus transient receptor potential cation channel subfamily C member 4 (Trpc4), mRNA
GAATGGAAATTTGCTCGAACAAAGCTTTGGATGAGCTACTTTGAAGAAGGAGGTACCCTG
CCTACACCTTTCAATGTCATCCCAAGTCCCAAGTCCTTGTGGTACCTGGTCAAATGGATA
TGGACACACTTATGTAAGAAAAAAATGAGAAGAAAGCCAGAAAGCTTTGGGACAATTGGG
CGGCGTGCTGCTGATAACTTGAGAAGACACCACCAATACCAAGAGGTGATGAGGAACCTG
GTGAAGCGGTACGTGGCAGCCATGATCAGAGAGGCAAAAACAGAAGAAGGCTTGACAGAG
GAGAATGTCAAGGAACTAAAGCAAGACATTTCTAGCTTCCGCTTCGAAGTTCTGGGGTTG
CTCAGAGGAAGCAAGCTCTCGACGATACAGTCAGCCAACGCAGCGAGCCCA---------
---GCGGACTCCGACGAGAAGAGCCATAGCGAAGGTAATGGCAAGGACAAGAGAAAGAAT
CTCAGCCTCTTTGATTTAACCACTCTGATCCACCCGCGGTCGGCAGTCATTGCCTCCGAG
AGACATAACCTAAGCAATGGTTCT------GCCCTGGTGGTGCAGGAGCCGCCCAGGGAG
AAGCAGAGGAAAGTGAATTTTGTGGCTGATATCAAAAACTTCGGGTTATTTCATAGACGG
TCAAAACAAAATGCTGCTGAGCAAAACGCAAACCAAATCTTCTCTGTTTCAGAAGAGATT
ACTCGTCAACAGGCGGCAGGA---GCACTTGAGAGAAATATCCAACTGGAATCCCAAGGA
TTAGCTTCACGGGGTGACCGCAGCATTCCTGGTCTCAATGAACAGTGTGTGCTAGTAGAC
CATAGAGAAAGGAATACGGACACTTTGGGTTTACAGGTAGGCAAGAGAGTGTGCTCCTCC
TTCAAGTCGGAGAAGGTGGTGGTGGAAGACACTGTTCCTATTATACCAAAGGAGAAACAC
GCCCAGGAGGAGGACTCAAGCATTGACTATGATTTAAGCCCCACGGACACAGCTGCCCAC
GAAGATTATGTGACCACAAGATTGTGA
>XM_028763580.1 PREDICTED: Grammomys surdaster transient receptor potential cation channel subfamily C member 4 (Trpc4), transcript variant X7, mRNA
GAATGGAAATTTGCTCGAACAAAGCTTTGGATGAGCTACTTTGAAGAAGGAGGTACCCTA
CCTACACCGTTCAATGTCATCCCAAGTCCCAAGTCCCTGTGGTACCTGGTCAAATGGATA
TGGACACACTTATGTAAGAAAAAAATGAGAAGAAAGCCAGAAAGCTTTGGGACAATTGGG
CGTCGTGCTGCTGATAACTTGAGAAGACACCACCAATATCAAGAGGTGATGAGGAACCTG
GTGAAGCGGTACGTGGCAGCCATGATAAGAGAGGCAAAAACCGAAGAAGGCTTGACGGAG
GAGAATGTCAAGGAACTAAAGCAAGACATTTCTAGCTTCCGCTTCGAAGTTCTGGGATTG
CTCAGAGGAAGCAAGCTCTCTACAATACAGTCAGCCAACGCAGCGAGTTCA---------
---ACGGACTCCGACGAGAAGAGCCATAGCGAAGGTAATGGCAAGGACAAGAGAAAGAAT
CTCAGCCTCTTTGATTTAACCACTCTGATCCACCCGCGGTCGGCAGTCATTGCCTCCGAA
AGACATAACCTAAGCAATGGTTCT------GCCCTGGTGGTGCAGGAGCCGCCCAGGGAG
AAGCAGAGGAAAGTGAATTTTGTGGCTGATATCAAAAACTTCGGGTTATTTCATAGACGG
TCAAAACAAAATGCTGCTGAGCAAAACGCAAACCAAATCTTCTCTGTTTCAGAAGAGATT
ACTCGTCAACAGGCGGCAGGA---GCACTTGAGAGAAATATCCAACTGGAATCCCAAGGA
TTAGCTTCTCGGGGTGACCGCAGCATTCCTGGTCTCAATGAACAGTGTGTGCTAGTAGAC
CATAGAGAAAGGAATACGGACACTTTGGGTTTACAGGTAGGCAAGAGAGTGTGCTCCTCC
TTCAAGTCGGAGAAGGTGGTGGTGGAAGACACCGTCCCTATTATACCAAAGGAGAAACAC
GCCCAGGAGGAGGACTCAAGCATAGACTATGATCTAAGCCCCACGGACACAGCTGCCCAC
GAAGATTATGTGACCACAAGATTGTGA
>XM_006501296.4 PREDICTED: Mus musculus transient receptor potential cation channel, subfamily C, member 4 (Trpc4), transcript variant X1, mRNA
GAATGGAAATTTGCTCGAACAAAGCTTTGGATGAGCTACTTTGAAGAAGGAGGTACCCTG
CCTACACCTTTCAATGTCATCCCAAGCCCCAAGTCCCTGTGGTACCTGGTCAAGTGGATA
TGGACACACTTATGTAAGAAAAAAATGAGAAGGAAGCCAGAAAGCTTCGGGACAATTGGG
CGGCGTGCTGCTGATAACTTGAGAAGACATCACCAATACCAAGAGGTGATGAGGAACCTG
GTGAAGCGGTACGTGGCAGCCATGATCAGAGAGGCAAAAACCGAAGAAGGCTTGACGGAG
GAGAATGTTAAGGAACTAAAGCAAGACATTTCTAGCTTCCGCTTCGAAGTTCTGGGATTG
CTCAGAGGAAGCAAGCTCTCTACAATACAGTCAGCCAACGCGGCGAGTTCA---------
---GCGGACTCCGACGAGAAGAGCCAGAGCGAAGGTAATGGCAAGGACAAGAGAAAGAAT
CTCAGCCTCTTTGATTTAACCACTCTGATCCACCCGCGGTCGGCAGCCATTGCCTCCGAG
AGACATAACCTAAGCAATGGTTCC------GCCCTGGTGGTGCAGGAGCCGCCCAGGGAG
AAGCAGAGGAAAGTGAATTTTGTGGCTGATATCAAAAACTTCGGGTTATTTCATAGACGG
TCAAAACAAAATGCTGCTGAGCAAAACGCAAACCAAATCTTCTCTGTTTCAGAAGAAATT
ACTCGTCAACAGGCGGCAGGA---GCACTTGAGCGAAATATCGAACTGGAATCCAAAGGA
TTAGCTTCACGGGGTGACCGCAGCATTCCTGGTCTCAATGAACAGTGTGTGCTAGTAGAC
CATAGAGAAAGGAATACGGACACTTTGGGTTTACAGGTAGGCAAGAGAGTGTGCTCCACC
TTCAAGTCGGAGAAGGTGGTGGTGGAAGACACCGTCCCTATTATACCAAAGGAGAAACAC
GCCCACGAGGAGGACTCGAGCATAGACTATGACTTAAGCCCCACGGACACAGCTGCCCAC
GAAGATTATGTGACCACAAGATTGTGA
>XM_029537839.1 PREDICTED: Mus pahari transient receptor potential cation channel subfamily C member 4 (Trpc4), transcript variant X5, mRNA
GAATGGAAATTTGCTCGAACAAAGCTTTGGATGAGCTACTTTGAAGAAGGAGGTACCCTG
CCTACACCTTTCAATGTCATCCCAAGCCCCAAGTCTCTGTGGTACCTGGTCAAGTGGATA
TGGACACATTTATGTAAGAAAAAGATGAGAAGGAAGCCAGAAAGCTTCGGGACAATTGGG
CGGCGTGCTGCTGATAACTTGAGAAGACATCACCAATACCAAGAGGTGATGAGGAACCTG
GTGAAGAGGTACGTGGCAGCCATGATCAGAGAGGCAAAAACGGAAGAAGGCTTGACGGAG
GAGAATGTTAAGGAACTAAAGCAAGACATTTCTAGCTTCCGCTTCGAAGTTCTGGGATTG
CTCAGAGGAAGCAAGCTCTCTACAATACAGTCAGCCAACGCGGCGAGTTCA---------
---GCGGAGTCTGACGAGAAGAACCGGAGCGAAGGTAATGGCAAGGACAAGAGAAAGAAT
CTCAGCCTCTTTGATTTAACCACTCTGATCCACCCGAGGTCGGCAGTCATTGCCTCCGAG
AGACATAACCTAAGCAATGGTTCT------GCCCTGGTGGTGCAGGAGCCGCCCAGGGAG
AAGCAGAGGAAAGTGAATTTTGTGGCTGATATCAAAAACTTCGGGTTATTTCATAGACGG
TCAAAACAAAATGCTGCTGAGCAAAACGCAAACCAAATCTTCTCTGTTTCAGAAGAAATT
ACTCGTCAACAGGCGGCAGGA---GCACTTGAGCGAAATCTCGAACTGGAATCCAAAGGA
TTAGCTTCACGGGGTGACCGCAGCATTCCTGGTCTCAATGAACAGTGTGTGCTAGTAGAC
CATAGAGAAAGGAATACGGACACTTTGGGTTTGCAGGTAGGCAAGAGAGTGTGCTCCACC
TTCAAGTCGGAGAAGGTGGTGGTGGAAGACACCGTCCCTATTATACCAAAGGAGAAACAC
GCCCACGAGGAGGACTCGAGCATAGACTATGATTTAAGCCCCACGGACACAGCTGCCCAC
GAAGATTATGTGACCACAAGATTGTGA
>XM_052180968.1 PREDICTED: Apodemus sylvaticus transient receptor potential cation channel subfamily C member 4 (Trpc4), mRNA
GAATGGAAATTTGCTCGAACAAAGCTTTGGATGAGCTACTTTGAAGAAGGAGGTACCCTG
CCTACACCTTTCAATGTCATCCCAAGCCCCAAGTCCCTGTGGTACCTGGTCAAGTGGATA
TGGACACACTTATGTAAGAAAAAGATGAGAAGAAAGCCAGAAAGCTTCGGGACAATTGGG
CGGCGTGCTGCTGATAACTTGAGAAGACATCACCAATACCAAGAGGTGATGAGGAATCTG
GTGAAGCGGTACGTGGCAGCCATGATCAGGGAGGCAAAAACCGAAGAAGGCTTGACGGAG
GAGAACGTTAAGGAACTAAAGCAAGACATTTCTAGCTTCCGCTTCGAAGTTCTGGGATTG
CTCAGAGGAAGCAAGCTCTCTACGATACAGTCAGCCAACGCGGCGAGTTCA---------
---GCGGACTCCGATGAGAAGAGCCAGAGCGAAGGTAATGACAAGGACAAGAGAAAGAAT
CTCAGCCTCTTTGATTTAACCACTCTGATCCACCCGCGGTCGGCAGTCATTGCCTCTGAG
AGACATAACCTAAGCAATGGTTCC------GCCCTGGTGGTGCAGGAGCCGCCCAGGGAG
AAGCAGAGGAAAGTGAATTTTGTGGCTGATATCAAAAACTTCGGGTTATTTCATAGACGG
TCAAAACAAAATGCTGCTGAGCAAAACGCAAACCAAATCTTCTCTGTTTCAGAAGAAATT
ACTCGTCAACAGGCGGCAGGA---GCACTTGAGAGAAATATCCAGCTGGAATCCCAAGGA
TTAGCTTCACGGGGTGACCGCAGCATTCCTGGTCTCAATGAACAGTGTGTGCTAGTAGAC
CATAGAGAGAGGAATACGGACACTTTGGGTTTACAGGTAGGCAAGAGAATGTGCTCCTCC
TTCAAGTCGGAGAAGGTCGTGGTGGAAGACACCGTCCCTATTATACCAAAGCAGAAACAC
GCCCAGGAGGAAGACTCAAGCATAGACTATGATTTAAGCCCCACGGACACAGCTGCCCAC
GAAGATTACGTGACCACAAGATTGTGA
>XM_031373821.1 PREDICTED: Mastomys coucha transient receptor potential cation channel subfamily C member 4 (Trpc4), transcript variant X4, mRNA
GAATGGAAATTTGCTCGAACAAAGCTTTGGATGAGCTACTTTGAAGAAGGTGGTACCTTG
CCCACACCTTTCAATGTCATCCCAAGCCCCAAGTCCCTGTGGTACCTGGTCAAGTGGATA
TGGACACACTTATGTAAGAAAAAGATGAGAAGAAAGCCAGAAAGCTTTGGGACTATTGGG
CGGCGTGCTGCTGATAACTTGAGAAGACATCACCAATACCAAGAGGTGATGAGAAACCTG
GTGAAGCGGTATGTGGCAGCCATGATCAGAGAGGCAAAGACCGAAGAAGGCTTGACAGAG
GAGAATGTTAAGGAACTAAAGCAAGACATTTCTAGCTTCCGCTTCGAAGTTCTGGGATTG
CTCAGAGGAAGCAAGCTCTCTACAATACAGTCAGCCAACGCGGCGAGTTCA---------
---GCGGACTCCGATGAGAAGAGCCATAGCGAAGGTAATGGCAAGGACAAGAGAAAGAAT
CTCAGCCTCTTTGATTTAACCACTCTGATCCACCCGCGGTCGGCAGTCATTGCCTCCGAG
AGACATAACCTAAGCAATGGTTCC------GCCCTGGTGGTGCAGGAGCCGCCCAGGGAG
AAGCAGAGGAAAGTGAATTTTGTGGCTGATATCAAAAACTTCGGGTTATTTCATAGACGG
TCAAAACAAAATGCTGCTGAGCAAAACGCAAACCAAATCTTCTCTGTTTCAGAAGAAATT
ACTCGTCAACAGGCGGCAGGA---GCACTTGAGAGAAATATCCAACTGGAGTCCCAAGGA
TTAGCTTCACGGGGTGACTGCAGCATTCCTGGTCTCAATGAACAGTGTGTGCTAGTAGAC
CATAGAGAAAGGAATACGGACACTTTGGGTTTACAGGTAGGCAAGAGAGTGTGCTCCTCC
TTCAAGTCGGAGAAGGTGGTGGTGGAAGACACCATTCCTATTATTCCAAAGGAGAAACAC
GCCCAGGAGGAGGACTCGAGCATAGACTATGATTTAAGCCCCACGGACACAGCTGCCCAT
GAAGATTATGTAACCACAAGATTGTGA
