# Supplementary material for: Molecular evolution of TRPC4 regulatory sequences supports a role in mammalian thermoregulatory adaptation
Source: PeerJ. 2025 Jul 8;13:e19697. doi: 10.7717/peerj.19697 (PMC12248226; doi:10.7717/peerj.19697)
Supplement: Supplemental Information 1 — Required and optional parameters that are read by the codeml package of PAML. This file is for information only, an explicit value must be selected for Model and the dummy file names must be replaced with explicit paths to function. The sequence and guide tree files are in standard formats (FASTA and Newick, respectively). [file peerj-13-19697-s001.zip › input.files/untrimmed.alignments.with.original.accessions/rodent.trpa1.fas]

>NM_001348288.1 Mus musculus transient receptor potential cation channel, subfamily A, member 1 (Trpa1), transcript variant 2, mRNA
TCATTGAAGAGGATTGCTATGCAGGTGGAACTTCATACCAACTTAGAAAAAAAGCTGCCA
CTCTGGTACTTACGCAAAGTGGATCAGAGGTCCACCATCGTGTATCCAAATAGACCCAGG
CACGGCAGGATGCTACGGTTTTTTCATTACTTTCTTAATATGCAAGAAACACGACAAGAA
GTACCAAACATTGACACATGCTTGGAAATGGAAATATTGAAACAGAAATATCGGCTGAAG
GACCTCACTTCCCTCTTGGAAAAGCAGCATGAGCTCATCAAACTCATCATCCAGAAGATG
GAGATCATCTCAGAGACAGAAGATGAAGATAACCATTGCTCTTTCCAAGACAGGTTCAAG
AAGGAGAGGCTGGAACAGATGCACAGCAAGTGGAATTTTGTCTTAAACGCAGTTAAGACT
AAAACACATTGTTCTATTAGCCACCCGGACTTTTAG
>NM_207608.2 Rattus norvegicus transient receptor potential cation channel, subfamily A, member 1 (Trpa1), mRNA
TCATTAAAGAGGATTGCTATGCAGGTGGAACTGCATACCAACTTAGAAAAAAAGCTGCCA
TTCTGGTACTTGCGCAAAGTGGATCAGAGGTCCACCATCGTGTATCCGAATAGACCCAGG
CACGGCAGGATGCTGCGGTTTTTTCATTACTTTCTTAGTATGCAAGAAACACGACAAGAA
GCACCAAACATTGACACATGTTTGGAAATGGAAATACTGAAACAGAAATACCGGCTGAAG
GACCTCACTTCTCTTTTGGAAAAGCAGCACGAGCTCATCAAACTCATCATCCAAAAGATG
GAGATCATCTCGGAGACAGAAGATGAAGATAACCATTGCTCTTTCCAAGACAGGTTCAAA
AAGGAACGGCTAGAACAAATGCATAGCAAATGGAACTTTGTCTTAAACGCAGTTAAGACT
AAAACACATTGTTCTATTAGCCACCCAGACATCTAG
>XM_063256851.1 PREDICTED: Cavia porcellus transient receptor potential cation channel subfamily A member 1 (Trpa1), transcript variant X1, mRNA
TCATTGAAAAGGATTGCTATGCAAGTAGAACTTCATACCAGTTTAGAAAAAAAGCTGCCC
ATTTGGTTCTTACGCAGAGTGGATCAGAAGTCCACCATCGTGTATCCCAACAGACCTAGA
TATGGACCAGTGTTACGTTTATTTCATTATTTTTTTGGTGTCCAAGAAACAAGACAAGAA
TTGCCAAATACTGATACATGTTTAGAATTAGAAATGTTGAAACAGAAATACCGGCTGAAA
GACCTCACTTCACTCTTAGAAAAGCAGCATGAACTTATTAAACTCATCATTCAGAAGATG
GAGATCATCTCTGAGACCGAGGATGAAGATAACCACTCTTCTTTTCAAGACAGGTTCAAA
AAAGAGCGGCTGGAACAAATGAACAGCAAATGGAATTTTGTTTTAAGAGCAGTTAAGACA
AAGCCACACTAA------------------------
>XM_035439007.1 PREDICTED: Cricetulus griseus transient receptor potential cation channel subfamily A member 1 (Trpa1), transcript variant X2, mRNA
TCATTGAAGAGGATTGCTATGCAGGTGGAACTTCATACCAACTTGGAGAAAAAGCTTCCA
CTGTGGTACCTACGCAAAGTAGATCAGAAGTCCACCATTGTGTATCCGAACAGACCCAGA
CATGGCAGGATGTTACGATTTTTTCATTACTTTCTTTGGACACAAGAAACACGGCAAGAA
GTACCAAACACTGACATGTGCTTGGAAATGGAAATATTGAAACAGAAATACAGACTGAAG
GACCTCACTTCTCTCTTGGAAAAGCAGCATGAACTCATCAAACTCATCATCCAGAAGATG
GAAATCATCTCAGAAACAGAAGATGAAGATAACCATTGTTCTTTCCAGGACAAGTTCAAA
AAGGAGCGGCTAGAACAAATGCAGAGCAAATGGAACTTTGTGTTGAATGCAGTTAAGACT
AAAACACACTAA------------------------
>XM_045144261.1 PREDICTED: Jaculus jaculus transient receptor potential cation channel subfamily A member 1 (Trpa1), transcript variant X3, mRNA
TCATTGAAGAGGATTGCTATGCAGGTGGAACTACACACCAACTTAGAGAAAAAGCTACCA
CTTTGGTACTTACGCAAAGTTGATCAGAAATCTACCACCGTGTATCCCAACAGACCTCAA
CATGGGAGGATATTACGATTTTTTCATTGGTTTTTTTATACCCAAGAAACAAAACAAGAA
ATACCAAATACTGATACATGCTTAGAAATGGAAGTACTGAAACAGAAATACCGGCTGAAG
GATGTTACTTCTCTCCTGGAAAAGCAGCATGAGCTCATCAAACTCATCATTCAGAAGATG
GAGATTGTCTCAGAGACAGAAGATGAAGATAACCACTGTTCTTTTCAAGACAAGTTCAAA
AAGGAGCGGCTAGAGCAAATGAATAGCAAATGGAATTTTGTGTTGAAAGCAGTTAAGACA
AATACACAGTATCCTAACTACTAG------------
>XM_004842180.2 PREDICTED: Heterocephalus glaber transient receptor potential cation channel subfamily A member 1 (Trpa1), mRNA
TCATTGAAGAGGATTGCTATGCAAGTAGAACTTCATACCAGCTTAGAAAAAAAGCTACCC
CTTTGGTTCTTACGCAAAGTGGATCAGAAGTCCATCGTCGTGTATCCCAACAGGCCCAGA
TATGGGAGGATGTTACGTTTATTTCGTTATTTTTTTGGCATCCAAGAAGCAAGACAAGAA
ATACCAAATACTGATACGTGTTTAGAATTGGAAATGTTGAAACAGAAATACCGGCTGAAG
GACCTTACTTCTCTCTTGGAAAAGCAGCATGAGCTAATTAAGCTCATCATTCAAAAGATG
GAGATCATCTCTGAGACAGAGGATGAAGATAACCACACTTCTTTTCAAGACAGATTCAAA
AAAGAGCAGCTGGAACAAATGAACAGCAAATGGAATTTTGTTTTAAGAGCATTTAAAGCA
AAACCACACTGTCCTAAGGACTAG------------
>XM_021225257.2 PREDICTED: Mesocricetus auratus transient receptor potential cation channel subfamily A member 1 (Trpa1), mRNA
TCATTGAAGAGGATTGCTATGCAGGTGGAACTTCATACCAACTTGGAGAAAAAGCTGCCA
CTGTGGTACCTACGCAAAGTAGATCAGAAGTCCACCATTGTGTATCCAAACAGACCCAGG
CATGGCAGGATGTTAAGATTTTTCCATTACTTTCTTTGTACACAAGAAACACGACAAGAA
GTACAAAACACTGACATGTGTTTGGAAATGGAAATATTGAAACAGAAATACAGACTGAAG
GACCTCACTTCTCTCTTGGAAAAGCAGCATGAACTTATCAAACTCATCATCCAGAAGATG
GAAATCATCTCAGAGACAGAAGATGAAGATAACCATTGTTCTTTCCAGGACAAGTTCAAA
AAGGAGCGGCTAGAACAAATGCAGAGCAAATGGAACTTTGTGTTGAATGCAGTTAAGACC
AAAACACACTAA------------------------
>XM_040293955.1 PREDICTED: Ictidomys tridecemlineatus transient receptor potential cation channel subfamily A member 1 (Trpa1), mRNA
TCATTGAAGAGGATCGCTATGCAGGTGGAACTTCACACCAGCTTAGAGAAAAAGCTACCA
CTCTGGTTCTTACGCAAAGTAGATCAGAAGTCCACCATTGTGTATCCCAACAGGCCCAGA
GGTGGGAAGATATTGCGTTTATTTCATTACCTTTTTGGTAGCCACGAAATAAGACAAGAA
ATATCAAATACTGATACATGTTTAGAAATAGAAATGTTGAAACAGAAATACCGGCTGAAG
GACCTCACTTCTCTCTTGGAGAAGCAGCATGAGCTCATCAAACTCATCATTCAGAAGATG
GAGATCATCTCTGAGACCGAAGATGAGGATAACCACTGCTCTTTTCAAGACAAGTTCAAA
AAAGAGCGGTTGGAACTCATGAGTAGCAGATGGAATTCCGTGTTGAGAGCAGTCAAGACA
AAAACACAGTGCCTGGAGCCCAGACCCTAA------
>XM_005362351.2 PREDICTED: Microtus ochrogaster transient receptor potential cation channel subfamily A member 1 (Trpa1), mRNA
GCATTGAAGAGGATTGCTATGCAGGTGGAACTTCATACCAACTTGGAGAAAAAGCTGCCA
CTGTGGTTCCTACGCAAAGTAGATCAGCAGTACACCGTCGTGTATCCAAACAGACCTCGG
CATGGCAGGATGTTACGATTTTTTCATTACTTTCTTTGTACACAAGAAACACGGCAAGAA
GCACCAAACACTGACATGTGTTTGGAAATAGAAATATTGAAGCAGAAATACAGGCTGAAG
GACCTCACTTCTCTCTTGGAAAAGCAGCATGAACTCATCAAACTCATCATCCAGAAGATG
GAAATCATCTCAGAGACAGAGGACGAAGATAACCATTGCTCTTTCCAGGACAAGTTCAAA
AAGGAGCGGCTAGAACAGATGCAGAGCAAATGGAATTTTGTGTTGAATGCAGTTAAGAAC
AAACCACACTAG------------------------
>XM_005392098.1 PREDICTED: Chinchilla lanigera transient receptor potential cation channel, subfamily A, member 1 (Trpa1), mRNA
TCACTGAAGAGGATTGCTATGCAAGTAGATCTTCATACCAGTTTAGAAAAAAAGCTGCCC
ATTTGGTTCTTACGCAAAGTGGAACAGAGGTCCATCGTTGTGTACCCCAACAGACCCAGA
TACGGAAGGATGTTACGTTTATTTCATTATTTTTTTGGTATCCAAGAAACAAAACAAGAA
ATACCAAATACTGATACATGTTTAGAATTAGAAATGTTGAAACAGAAATACCGGCTGAAG
GACCTCACTTCTCTCTTAGAAAAGCAGCATGAGCTAATTAAACTCATCATTCAGAAGATG
GAGATCATCTCTGAGACCGAGGATGCAGATAACCACTCCTCTTTTCAAGACAGGTTCAAA
AAAGAGCGGCTGGAACAAATGAACAGCAAATGGAATTTTGTCTTAAGAGCAGTTAAGACA
AAGCCACACTCTCCTAAGGACTAG------------
>XM_042272647.1 PREDICTED: Peromyscus maniculatus bairdii transient receptor potential cation channel subfamily A member 1 (Trpa1), transcript variant X2, mRNA
TCACTGAAGAGGATTGCTATGCAGGTGGAACTTCATACCAACTTAGAGAAAAAGTTGCCT
CTCTGGTACTTACGCAAAGTAGATCAGAAGTCCACCATCGTGTATCCGAACAGACCTAGG
CATGGCAGGATGCTGCGATTTTTTCATTACTTTCTTTGTACACAAGAAACACGGCAAGAA
GTACCAAACACTGACATGTGTTTGGAAATGGAAATATTGAAACAGAAATACAGACTGAAG
GACCTCACTTCTCTCTTGGAAAAGCAACATGAACTCATCAAACTTATTATCCAGAAGATG
GAAATCATCTCAGAGACAGAAGATGAAGATAACCATTGTTCTTTCCAGGACAGATTTAAG
AGGGAGAGGCTGGAGCACATGCACAGCAAATGGAATTTTGTGTTGAATGCAGTTAAGACA
AAACCACACTAA------------------------
>XM_029553975.1 PREDICTED: Nannospalax galili transient receptor potential cation channel subfamily A member 1 (Trpa1), mRNA
TCGTTAAAAAGGATTGCTATGCAGGTGGAACTTCATACCAACTTGGAGAAAAAGCTGCCA
TTCTGGTACTTACGCAAAGTAGACCAGAAGTCTACCATAGTGTATCCCAACAGACCCAGA
CATGGAAGGATGTTACGATTTTTTCATTACTTTCTTTGTACCCAAGAAGCAAGACAAGAA
ATACCAAATACTGATACATGTTTGGAAATGGAAATATTGAAACAGAAATACCGGCTGAAG
GACCTCACTTCGCTCTTGGAAAAGCAGCATGAGCTGATCAAACTCATCATTCAGAAGATG
GAGATCATCTCAGAGACAGAAGATGAAGATAACCACTGTTCTTTCCAAGACAAGTTCAAA
AAAGAGCGGCTAGAACAAATGCATAGCAAATGGAATTTTGTGTTGAACGCAGTTAAGACA
AAAACACAGTATCCCAATTACTAG------------
>XM_033760568.1 PREDICTED: Fukomys damarensis transient receptor potential cation channel subfamily A member 1 (Trpa1), transcript variant X3, mRNA
TCTTTGAAGAGGATTGCTATGCAAGTAGAACTTCATACAAGCTTAGAAAAAAAGCTGCCC
CTTTGGTTCTTGCGCAAAGTTGATCAGAAGTCCATCGTCGTGTATCCCAATCGGCCCAGA
CATGGAAGGATGTTACGTTTATTTCATTATTTTTTTGGCATCCAAGAAACAAGACAAGAA
ATACCAAATACTGATACATGTTTAGAATTAGAAATGTTGAAACAGAAATACCGGCTAAAA
GACCTCTCTACTCTCTTGGAAAAGCAGCATGAGCTAATTAAACTCATCATTCAGAAAATG
GAGATCATCTCCGAGACAGAGGATGAAGATAACCACTCTTCTTTTCAAGACAGATTCAAA
AAAGAGCGGCTGGAGCAAATGAACAGCAAATGGAATTTTGTTTTAAAAGCAGTTAAGGCA
AAACCGCACTGTCCTAAGCACTAG------------
>XM_013028417.1 PREDICTED: Dipodomys ordii transient receptor potential cation channel, subfamily A, member 1 (Trpa1), mRNA
TCACTAAAGAGGATTGCTATGCAGGTAGAACTTCATACCAGCTTAGAGAAAAAGCTGCCA
GTGTGGTTTTTACGGAAAGTAGATCACAAGTCCACCATTGTGTATCCCAACAGACCCAGA
CATGGGAAGATATTACGTCTATTTAATTATTTTTTTGGTACCCAAGAAACAAGACAAGAA
ATACCAAACACAGATGCGTGTTTAGAAATGGAAATATTGAAACAGAAATACCGACTGAAG
GACCTCAGTTCTCTCTTGGAAAAGCAGCATGAGCTCATCAAACTCATCATTCAAAAGATG
GAGATAATCTCTGAAACAGAGGATGAAGATAATCACTGTTCTTTTCAAGACAGTTTCAAA
AAAGAGCGCCTGGAACAAATGAATAGCAAGTGGAATTTTGTGTTGAGAGCAGTGAAGACA
AAAACACAC---------------------------
>XM_027946631.1 PREDICTED: Marmota flaviventris transient receptor potential cation channel subfamily A member 1 (Trpa1), mRNA
TCATTGAAGAGGATCGCTATGCAGGTGGAACTTCACACCAGCTTAGAGAAAAAGCTACCA
CTCTGGTTCTTACGCAAAGTAGATCAGAAGTCCACCATCGTGTATCCCAACAGGCCCAGA
GGTGGGAGGATATTGCGTTTATTTCATTACCTTTTTGGTAGCCACGAAATAAGACAAGAA
ATATCAAATACTGATACATGTTTAGAAATAGAAATGTTGAAACAGAAATACCGGCTGAAG
GACCTCACTTCTCTCTTGGAGAAGCAGCATGAGCTCATCAAACTCATCATTCAGAAGATG
GAGATCATCTCTGAGACAGAAGATGAGGATAACCACTGTTCTTTTCAAGACAAGTTCAAA
AAAGAGCGGTTGGAACTAATGAGTAGCCGATGGAATTCAGTGTTGAGAGCAGTCAAGACA
AAAACACAGTACCTGGAGCCCAGACCCTGA------
>XM_020155086.1 PREDICTED: Castor canadensis transient receptor potential cation channel subfamily A member 1 (Trpa1), mRNA
TCATTGAAGAGGATTGCTATGCAGGTGGAACTTCACACCAGCTTAGAGAAAAAGCTGCCA
CTCTGGTTCTTACGCAAAGTAGATCAGAAGTCCACTATCGTGTATCCCAACAGACCAAGA
CATGGGAAGATATTACGTTTATTTAATTATTTTTTTGGTACCCAAGAAACAAGACAAGAA
ATACCAAATGCTGACACATGTTTAGAAATGGAGATATTGAAACAGAAATACCGGCTGAAG
GACCTCACTTCTCTCTTGGAAAAGCAGCATGAGCTCATTAAACTCATCATTCAGAAGATG
GAGATCATTTCTGAGACAGAGGATGAAGATAACCACTGTTCTTTTCAAGACAGGTTCAAA
AAAGAGCGGCTAGAACAAATGAATAGCAAATGGAATTTTGTGTTGAAAGCAGTTAAGACA
AAGACACACAGTCCTAAGCATTAG------------
>XM_060384609.1 PREDICTED: Meriones unguiculatus transient receptor potential cation channel subfamily A member 1 (Trpa1), transcript variant X2, mRNA
TCATTGAAGAGGATTGCTATGCAGGTGGAACTTCATACCAACTTGGAAAAAAAGCTGCCA
CTCTGGTACTTACGCAAAGTTGATCAGAGATCCACCGTCGTGTATCCAAACAGACCCAGG
CATGGCAGGATGTTACGATTTTTTCATTACTTTCTTTGTACGCAAGAAACACGACAGGAG
GTGCCAAACACTGACACTTGTTTGGAAATGGAAATATTGAAACAGAAATACCGGCTGAAA
GACCTCACTTCTCTCTTGGAGAAGCAACATGAACTCATCAAGCTCATCATCCAGAAGATG
GAAATCATCTCAGAGACAGAGGATGAAGACAACCACTGTTCTTTCCAAGACAGGTTCAAA
AAGGAGCGGCTAGAACAAATGCATAGCAAGTGGAATTTTGTCTTAAATGCAGTTAAGACA
AAAACATGTTATCCTAATTATTAG------------
>XM_026397265.1 PREDICTED: Urocitellus parryii transient receptor potential cation channel subfamily A member 1 (Trpa1), mRNA
TCATTGAAGAGGATCGCTATGCAGGTGGAACTTCACACCAGCTTAGAGAAAAAGCTACCA
CTCTGGTTCTTACGCAAAGTAGATCAGAAGTCCACCATTGTGTATCCCAACAGGCCCAGA
GGTGGGAAGATATTGCGTTTATTTCATTACCTTTTTGGTAGCCACGAAATAAGACAAGAA
ATATCAAATACTGATACATGTTTAGAAATAGAAATGTTGAAACAGAAATACCGGCTGAAG
GACCTCACTTCTCTCTTGGAGAAGCAGCATGAGCTCATCAAACTCATCATTCAGAAGATG
GAGATCATCTCGGAGACCGAAGATGAGGATAACCACTGCTCTTTTCAAGACAAGTTCAAA
AAAGAGCGGTTGGAACTCATGAGTAGCAGATGGAATTCCGTGTTGAGAGCAGTCAAGACA
AAGACACAGTGCCTGGAGCCCAGACCCTGA------
>XM_031368800.1 PREDICTED: Mastomys coucha transient receptor potential cation channel subfamily A member 1 (Trpa1), transcript variant X2, mRNA
TCATTGAAGAGGATTGCTATGCAGGTGGAACTTCATACCAACTTAGAAAAAAAGCTGCCA
CTCTGGTACTTACGCAAAGTGGATCAGAGGTCCACCATCGTGTATCCGAATAGACCCAGG
CACGGCAGGATGCTACGGTTTTTTCATTACTTTCTTAGTATGCAAGAAACACGACAAGAA
GTACCAAACATTGACACATGCTTGGAAATGGAAATATTGAAACAGAAATACCGGCTGAAG
GACCTCACTTCTCTCTTGGAAAAGCAGCATGAGCTCATCAAACTCATCATCCAGAAGATG
GAAATCATCTCGGAGACAGAAGATGAAGATAACCATTGCTCTTTCCAAGACAGGTTCAAG
AAGGAGAGGCTAGAACAAATGCATAGCAAGTGGAATTTTGTCTTAAATGCAGTTAAGACT
AAAACACATTGTTCTATTAGCCACCCAGACCTTTAG
>XM_034490303.1 PREDICTED: Arvicanthis niloticus transient receptor potential cation channel subfamily A member 1 (Trpa1), transcript variant X2, mRNA
TCGCTGAAGAGGATTGCTATGCAGGTGGAACTTCATACCAACTTAGAAAAAAAGCTGCCA
TTATGGTACTTACGAAAAGTGGATCAGAGGTCCACCATCGTGTATCCGAATAGACCCAGG
CACGGCAGGATGCTACGGTTTTTCCATTACTTTCTTAGTATGCAAGAAACACGACAAGAA
GTACCAAACATTGACACATGTTTGGAGATGGAAATATTGAAACAGAAATACCGGCTGAAG
GACCTCACTTCTCTCTTGGAAAAGCAACATGAACTCATCAAACTTATCATCCAGAAGATG
GAAATCATCTCGGAGACAGAAGATGAAGATAACCATTGCTCTTTCCAAGACAGGTTCAAA
AAGGAACGGCTAGAACAAATGCATAGCAAATGGAATTTTGTCTTGAACGCAGTTAAGACA
AAAACACATTCTTCTATTAGCCATCCAGACATTTAG
>XM_036180015.1 PREDICTED: Onychomys torridus transient receptor potential cation channel subfamily A member 1 (Trpa1), mRNA
TCACTGAAGAGAATTGCTATGCAGGTGGAACTTCACACCAACTTAGAGAAAAAGCTGCCT
CTCTGGTACTTACGCAAAGTAGATCAGCAGTCCACCATTGTGTATCCAAACAGACCCAGG
CATGGCAGAATGTTGCGATTTTTCCATTACTTTCTTTGTACACAAGAAACACGGCAAGAA
GTTCCAAACACTGACATGTGTTTGGAAATGGAAATATTAAAACAGAAATACAGACTAAAG
GACCTCACTTCTCTCTTGGAAAAGCAGCATGAACTCATAAAACTCATCATCCAGAAGATG
GAAATCATCTCAGAGACAGAAGATGAAGATAACCATTGTTCTTTCCAAGACAGGTTCAAG
AGGGAGAGGCTAGAACACATGCACAGCAAATGGAATTTTGTGTTGAATGCAGTTAAGACA
AAACCACACCTAAACATTAGTCACCCAGACCTTTAG
>XM_038347110.1 PREDICTED: Arvicola amphibius transient receptor potential cation channel subfamily A member 1 (Trpa1), mRNA
GCATTGAAGAGGATTGCTATGCAGGTGGAACTTCATACCAACTTGGAGAAGAAGCTGCCA
CTGTGGTTCCTACGGAAAGTAGACCAGCAGTACACTGTCGTGTATCCGAACAGACCTCGG
CATGGCAGGATGCTACGATTTTTTCATTACTTTCTTAGTACACAAGAAACACGGCAAGAA
GCACCAAACACTGACATGTGTTTGGAAATAGAAATATTGAAGCAGAAATACAGACTGAAG
GACCTCACTTCTCTCTTGGAAAAGCAGCATGAACTCATCAAACTCATCATCCAGAAGATG
GAAATCATCTCAGAGACAGAGGACGAAGATAACCATTGCTCTTTCCAGGACAAGTTCAAA
AAGGAGCGGCTAGAACAAATGCAGAGCAAATGGAATTTTGTGTTGAATGCAGTTAAGAGC
AAACCACACTAA------------------------
>XM_047567045.1 PREDICTED: Sciurus carolinensis transient receptor potential cation channel subfamily A member 1 (Trpa1), mRNA
TCATTGAAGAGGATTGCTATGCAGGTGGAACTTCACACCAGCTTAGAGAAGAAGCTACCA
CTCTGGTTCTTACATAAAGTAGATCAGAAGTCCATCATCGTGTATCCCAATAGGCCCAGA
CATGGCAGGATTTTGCGTTTATTTCATTACCTCTTTGGTACCCAGGAAATAAGACAAGAA
ATATCAAATACTGATACATGTTTAGAAATAGAAATATTGAAACAGAAATACCGGCTGAAG
GACCTCTCTTCTCTCTTGGAGAAGCAGCATGAGCTTATTAAACTCATCATTCAGAAGATG
GAGATCATCTCTGAGACAGAAGATGAGGATAACCATTGTTCGTTTCAAGACAGGTTCAAA
AAAGAGCGGTTGGAACAAATGAGTAGCAAATGGAATTCCGTGCTGAAAGCAGTCAAGACA
AAAACACAGTGCCCAAAGCGTTAG------------
>XM_048358661.1 PREDICTED: Perognathus longimembris pacificus transient receptor potential cation channel subfamily A member 1 (Trpa1), mRNA
TCATTAAAGAGGATTGCTATGCAGGTGGAACTCCACACCAGCTTAGAGAAAAAGCTGCCA
ATGTGGTTTTTACGGAAAGTAGATCACAAATCCACCATTGTGTATCCCAACAGACCCAGA
CATGGGAAGATATTACGTCTATTTAATTACTTTTTTGGTACCCAAGAAACAAAACAAGAA
ATACCAAACACAGACACATGTCTAGAAATGGAAATATTGAAACAGAAATACCGGCTGAAG
GACCTCACTTCTCTCTTAGAAAAGCAGCACGAACTCATCAAACTCATCATTCAGAAGATG
GAGATCATCTCTGAAACAGAGGATGAAGATAACCATTGTTCTTTTCAAGACAGTTTCAAA
AAAGAGCGCCTGGAACAAATGAATAGCAAATGGAATTTCGTGTTGAGAGCAGTGAAGACA
AAAACACACAGTCCTAAGCACTAG------------
>XM_048420358.1 PREDICTED: Myodes glareolus transient receptor potential cation channel subfamily A member 1 (Trpa1), transcript variant X2, mRNA
GCATTGAAGAGGATTGCTATGCAGGTGGAACTTCATACCAACTTGGAGAAAAAGCTGCCC
CTGTGGTTCCTACGTAAAGTAGATCAGCAGTTCACCGTCGTGTATCCAAACAGACCTCGG
CATGGCAGGATGTTACGATTCTTTCATTACTTTCTTTGTACACAAGAAACACGGCAAGAA
GCACCAAACACTGACATGTGTTTGGAAATAGAAATATTGAAGCAGAAATACAGGCTGAAG
GACCTCACTTCTCTCTTGGAAAAGCAGCACGAACTCATCAAACTCATCATCCAGAAGATG
GAAATCATCTCAGAGACAGAGGACGAAGATAACCATTGCTCTTTCCAGGACAAGTTCAAA
AAGGAGCGGCTAGAACAAATGAACAGCAAATGGAATTTTGTGTTGAATGCAGTTAAGAGC
AAACCACGCTAA------------------------
>XM_051165912.1 PREDICTED: Acomys russatus transient receptor potential cation channel subfamily A member 1 (Trpa1), transcript variant X2, mRNA
TCATTGAAGAGGATTGCTATGCAGGTGGAACTTCATACCAACTTAGAAAAGAAGCTGCCG
CTCTGGTACTTACGCAAAGTGGATCAGAGATCCACCATCGTGTATCCGAACAGACCCAGG
CATGGCAGGATGTTACGATTTTTCCATTACTTTCTTTGTATGCAAGAAACACGACAAGAG
GTGCCAAACACTGACCCGTGTTTGGAAATAGAAATATTGAAACAGAAATACCGGCTAAAG
GACCTCACGTCTCTGTTGGAAAAGCAGCATGAACTCATCAAACTCATCATCCAGAAGATG
GAAATCATCTCAGAGACAGAGGATGAAGACAACCACTGCTCTTTCCAAGACAGGTTCAAA
AAGGAGCGGCTAGAACAAATGCATAGCAAATGGAATTTTGTCTTAAATGCAGTTAAGACA
AAAACGCGTTGTCCTAAGTATTAG------------
>XM_051199749.1 PREDICTED: Phodopus roborovskii transient receptor potential cation channel subfamily A member 1 (Trpa1), mRNA
TCATTGAAGAGGATTGCTATGCAGGTGGAACTTCATACCAATTTGGAGAAAAAGCTGCCA
CTGTGGTACCTACGCAAAGTAGATCAGAAGTCCACCGTTGTGTATCCGAACAGACCCAGG
CATGGCAGGATGTTACGATTTTTCCATTACTTTCTTTGTACACAAGAAACACGGCAAGAA
GTACCAAACACGGACATGTGTTTGGAAATGGAAATATTGAAACAGAAATACAGACTGAAG
GACCTCACATCTCTCTTGGAAAAGCAGCATGAACTCATCAAACTCATCATCCAGAAGATG
GAAATCATCTCAGAGACAGAAGATGAAGATAACCATTGCTCTTTCCAGGACAAGTTCAAA
AAGGAGCGGCTAGAACAGATGCATAGCAAATGGAACTTTGTGCTGAATGCAGTTAAGACC
AAAGCACACCTAAGTATTAGTCACCCAGACCTTTAG
>XM_052175931.1 PREDICTED: Apodemus sylvaticus transient receptor potential cation channel subfamily A member 1 (Trpa1), mRNA
TCATTGAAGAGGATTGCTATGCAGGTGGAACTTCATACCAACTTAGAAAAAAAGCTGCCA
CTCTGGTACTTACGCAAAGTGGATCAGAGGTCCACCATCGTGTATCCGAATAGACCCAGG
CACGGCAGGATGCTACGGTTTTTTCATTACTTTCTTAGTATGCAAGAAACAAGACAAGAG
GTACCAAACATTGACACATGCTTGGAAATGGAAATATTGAAACAGAAATACCGGCTGAAG
GACCTCACGTCTCTCTTGGAAAAGCAGCATGAGCTCATCAAACTCATCATCCAGAAGATG
GAAATCATCTCGGAGACAGAAGATGAAGATAACCATTGCTCTTTCCAAGACAGATTCAAG
AAGGAGAGGCTAGAACAAATGCATAGCAAATGGAATTCTGTCTTAAACGCAGTTAAGACT
AAAACACATTGTTCTATTAGCCACCCAGATCTTTAG
>XM_055603424.1 PREDICTED: Psammomys obesus transient receptor potential cation channel subfamily A member 1 (Trpa1), mRNA
TCATTGAAGAGGATCGCTATGCAGGTGGAACTTCATACCAACTTGGAAAAAAAGCTGCCA
CTCTGGTACTTACGGAAAGTTGATCAGAGATCCACGGTCGTATATCCAAACAGACCCAGG
CATGGCAGGATGTTACGATTTTTTCATTACTTTCTTTGTACGCAAGAAACACGACAGGAG
GTGCCAAACACTGACACTTGTTTGGAAATGGAAATATTGAAACAGAAATACCGGCTGAAG
GACCTCACTTCTCTCTTGGAGAAGCAACATGAACTCATCAAGCTCATCATCCAGAAGATG
GAAATCATCTCAGAGACAGAGGATGAAGACAACCACTGTTCTTTCCAAGACAGGTTCAAA
AAGGAACGGCTAGAACAAATGCATAGCAAGTGGAATTTTGTCTTAAATGCAGTTAAGACA
AAAACATGCTATTCTAATTATTAG------------
>XM_057790758.1 PREDICTED: Chionomys nivalis transient receptor potential cation channel subfamily A member 1 (Trpa1), mRNA
GCATTGAAGAGGATCGCTATGCAGGTGGAACTTCATACCAACTTGGAGAAAAAGCTGCCA
CTGTGGTTCCTACGCAAAGTAGATCAGCAGTACACTGTCGTGTATCCAAACAGACCTCGG
CATGGCAGGATGTTACGATTTTTTCATTACTTTCTTTGTACACAAGAAACACGGCAAGAA
GCACCAAACACTGACATGTGTTTGGAAATAGAAATATTGAAGCAGAAATACAGGCTGAAG
GACCTCACTTCTCTCTTGGAAAAGCAGCATGAACTCATCAAACTCATCATCCAGAAGATG
GAAATTATCTCAGAGACAGAGGATGAAGATAACCATTGCTCTTTCCAGGACAAGTTCAAA
AAGGAGCGGCTAGAACAAATGCAGAGCAAATGGAATTTTGTGTTGAATGCAGTTAAGAGC
AAACCACACTAA------------------------
