# Supplementary material for: Molecular evolution of TRPC4 regulatory sequences supports a role in mammalian thermoregulatory adaptation
Source: PeerJ. 2025 Jul 8;13:e19697. doi: 10.7717/peerj.19697 (PMC12248226; doi:10.7717/peerj.19697)
Supplement: Supplemental Information 1 — Required and optional parameters that are read by the codeml package of PAML. This file is for information only, an explicit value must be selected for Model and the dummy file names must be replaced with explicit paths to function. The sequence and guide tree files are in standard formats (FASTA and Newick, respectively). [file peerj-13-19697-s001.zip › input.files/untrimmed.alignments.with.original.accessions/rodent.trpc1.fas]

>NM_011643.4 Mus musculus transient receptor potential cation channel, subfamily C, member 1 (Trpc1), transcript variant 1, mRNA
GAATGGAAGTTTGCTCGAGCAAAGCTATGGCTTAGCTACTTTGATGACAAATGTACACTG
CCCCCACCTTTCAACATTATTCCTTCTCCAAAGACGATCTGCTATATGATCAGTAGCCTC
AGTAAATGGATTTGCTCGCATACCTCGAAAGGCAAGGTCAAACGTCAAAACAGTTTAAAG
GAGTGGAGAAACTTGAAGCAAAAGAGAGACGAGAACTACCAGAAGGTGATGTGCTGCCTG
GTGCACCGCTACCTGACGTCCATGCGACAGAAGATGCAGAGCACAGACCAGGCCACCGTG
GAGAACCTCAATGAACTGCGCCAAGATCTGTCAAAATTCCGAAATGAAATAAGGGATTTG
CTTGGCTTTCGGACTTCTAAATATGCTATGTTTTATCCAAGAAATTAA
>XM_063266255.1 PREDICTED: Rattus norvegicus transient receptor potential cation channel, subfamily C, member 1 (Trpc1), transcript variant X6, mRNA
GAATGGAAGTTTGCTCGAGCGAAGCTATGGCTCAGCTACTTTGATGACAAATGCACACTG
CCCCCACCTTTCAACATCATTCCTTCTCCAAAGACTATCTGCTATATGATCAGCAGCCTC
AGCAAGTGGGTGTGCTCGCACACCTCCAAAGGCAAGGTCAGACGGCAGAACAGCTTGAAG
GAGTGGAGAAACTTAAAACAAAAGAGAGATGAGAACTACCAGAAGGTGATGTGCTGCCTA
GTGCATCGATACCTGACCTCCATGCGACAGAAGATGCAGAGCACAGACCAGGCCACCGTG
GAGAATCTCAATGAACTGCGCCAAGATCTGTCAAAATTCAGAAATGAAATAAGGGATTTG
CTTGGCTTTCGGACTTCTAAATATGCTATGTTTTATCCAAGAAATTAG
>XM_035443871.1 PREDICTED: Cricetulus griseus transient receptor potential cation channel subfamily C member 1 (Trpc1), transcript variant X5, mRNA
GAATGGAAGTTTGCTCGAGCAAAGCTGTGGCTTAGCTACTTTGATGACAAATGTACACTG
CCCCCGCCTTTCAACATTATTCCTTCACCAAAGACTATCTGCTATATGATCAGTAGTCTC
AGTAAGTGGGTTTGCTCTCATACATCAAAAGGCAAGGTCAAACGGCAAAACAGTTTGAAG
GAGTGGAGAAACTTGAAACAGAAGAGAGACGAGAACTACCAGAAAGTGATGTGCTGCCTA
GTGCATCGTTACTTGACATCTATGAGACAGAAGATGCAGAGTACAGACCAGGCAACCGTG
GAGAATCTCAATGAACTGCGCCAAGATCTGTCAAAATTTCGAAATGAAATAAGGGATTTG
CTTGGCTTTCGGACTTCTAAATATGCTATGTTTTATCCAAGAAATTAA
>XM_023560160.2 PREDICTED: Cavia porcellus transient receptor potential cation channel subfamily C member 1 (Trpc1), transcript variant X4, mRNA
GAATGGAAATTTGCTCGGGCAAAGCTGTGGCTTAGCTACTTTGATGACAAATGTACATTA
CCCCCACCGTTTAACATCATTCCTTCACCGAAGACTATTTGCTATATGATTAGTAGCCTC
AGTAAGTGGATTTGCTCTCATACTTCAAAAGGCAAGGTCAAACGGCAGAACAGTTTAAAG
GAATGGAGAAATTTGAAGCAAAAAAGAGATGAAAACTACCAAAAAGTGATGTGCTGCTTA
GTACATCGTTACTTGACCTCCATGAGACAGAAGATGCAAAGTACAGATCAAGCAACCGTG
GAAAATCTAAACGAACTACGCCAAGATTTGTCAAAATTCCGAAACGAAATAAGGGATTTG
CTTGGCTTTCGGACTTCTAAATATGCAATGTTTTACCCAAGAAATTAA
>XM_004629216.3 PREDICTED: Octodon degus transient receptor potential cation channel subfamily C member 1 (Trpc1), transcript variant X3, mRNA
GAATGGAAATTTGCTCGTGCAAAGCTGTGGCTTAGCTACTTTGATGACAAATGTACGTTA
CCCCCACCTTTCAACATCATTCCTTCACCAAAGACTATTTGCTATATGATTAGTAGCCTC
AGTAAGTGGATTTGCTCTCACACTTCAAAAGGCAAGGTCAAAAGGCAAAATAGTTTAAAG
GAATGGAGAAATTTGAAGCAGAAGAGAGATGAAAACTACCAAAAAGTGATGTGCTGCCTA
GTGCATCGTTACTTGACCTCCATGAGACAGAAGATGCAAAGCACGGATCAGGCAACTGTG
GAAAATCTAAATGAACTGCGCCAAGATTTATCAAAGTTCCGAAATGAAATAAGAGATTTG
CTTGGCTTTCGGACTTCCAAATATGCTATGTTTTACCCAAGAAATTAA
>XM_045136789.1 PREDICTED: Jaculus jaculus transient receptor potential cation channel subfamily C member 1 (Trpc1), transcript variant X3, mRNA
GAATGGAAATTTGCTCGAGCAAAGCTGTGGCTTAGCTACTTTGATGATAAATGTACACTG
CCCCCACCTTTCAACATTATCCCTTCACCAAAGACTATTTGCTACATGATTAGTAGCCTC
AGTAAGTGGATTTGCTCTCACACATCAAAAGGCAAGGTCAAACGGCAAAACAGTTTGAAG
GAGTGGAGAAATCTGAAACAAAAGAGAGATGAAAACTACCAGAAGGTGATGTGCTGCCTG
GTGCATCGCTACTTGACTTCCATGCGACAGAAGATGCAGAGCACAGATCAGGCAACTGTG
GAAAATCTGAATGAACTGCGCCAAGATTTGTCAAAATTCCGAAATGAAATAAGGGATTTG
CTTGGCTTTCGGACTTCGAAGTATGCCATGTTTTATCCAAGAAATTAA
>XM_021252689.1 PREDICTED: Heterocephalus glaber transient receptor potential cation channel subfamily C member 1 (Trpc1), transcript variant X2, mRNA
GAATGGAAATTTGCTCGTGCAAAGTTGTGGCTTAGCTACTTTGATGACAAATGTACATTA
CCCCCACCTTTCAACATCATTCCTTCACCAAAGACTATTTGCTATATGATTAGTAGCCTC
AGTAAGTGGATTTGCTCTCATACTTCAAAAGGCAAGGTCAAACGGCAGAACAGTTTAAAG
GAATGGAGAAATTTGAAACAAAAGAGAGATGAAAACTACCAAAAAGTGATGTGCTGCTTA
GTGCATCGTTATTTGACTTCCATGAGACAGAAGATGCAAAGTACAGATCAGGCAACTGTG
GAAAATCTAAATGAACTACGCCAAGATTTGTCAAAATTCCGAAATGAAATAAGGGATTTG
CTTGGCTTTCGGACTTCTAAATATGCTATGTTTTACCCAAGAAATTAA
>XM_040739609.1 PREDICTED: Mesocricetus auratus transient receptor potential cation channel subfamily C member 1 (Trpc1), transcript variant X4, mRNA
GAATGGAAGTTTGCTCGAGCAAAGCTGTGGCTTAGCTACTTCGATGACAAATGTACACTG
CCCCCACCTTTCAATATTATTCCTTCACCAAAGACAATCTGCTATATGATTAGTAGTCTC
AGTAAGTGGGTTTGCTCTCATACATCGAAAGGCAAGGTCAAACGGCAAAACAGTTTGAAG
GAGTGGAGAAACTTGAAACAGAAGAGAGACGAGAACTACCAGAAAGTGATGTGCTGCCTC
GTGCATCGTTACTTGACGTCTATGCGACAGAAGATGCAGAGTACAGACCAGGCAACCGTG
GAGAATCTCAATGAACTACGCCAAGATCTGTCAAAATTCCGAAATGAAATAAGGGATTTG
CTTGGCTTTCGGACTTCTAAATACGCTATGTTTTATCCAAGAAATTAA
>XM_021728301.2 PREDICTED: Ictidomys tridecemlineatus transient receptor potential cation channel subfamily C member 1 (Trpc1), transcript variant X2, mRNA
GAATGGAAATTTGCTCGAGCAAAGTTGTGGCTTAGCTACTTTGATGACAAGTGTACATTA
CCACCACCTTTCAACATCATTCCTTCTCCAAAGACTATTTGTTATCTGATTAGTAGCCTC
AGTAAGTGGATTTGCTCTCATACATCAAAAGGCAAGGTCAAACGGCAAAACAGTTTAAAG
GAATGGAGAAATTTGAAACAAAAGAGAGATGAAAACTATCAAAAAGTGATGTGCTGCTTA
GTACATCGTTACTTGACTTCCATGAGACAGAAGATGCAAAGTACAGATCAGGCAACTGTG
GAAAATCTAAATGAACTGCGCCAAGATCTGTCAAAATTCCGAAATGAAATAAGAGATTTG
CTTGGCTTTCGGACTTCTAAATATGCTATGTTTTATCCAAGAAATTAA
>XM_005407739.2 PREDICTED: Chinchilla lanigera transient receptor potential cation channel, subfamily C, member 1 (Trpc1), mRNA
GAATGGAAATTTGCTCGTGCAAAGTTGTGGCTTAGCTACTTTGATGACAAGTGTACATTA
CCCCCACCTTTCAACATCATTCCTTCCCCGAAGACGATTTGCTATATGATTAGTAGCCTC
AGCAAGTGGATTTGCTCTCATACTTCAAAAGGCAGGGTCAAACGGCAAAACAGTTTAAAG
GAATGGAGAAATTTGAAACAAAAGAGAGATGAAAATTACCAGAAAGTGATGTGCTGCTTA
GTGCATCGTTACTTGACCTCCATGAGACAGAAGATGCAAAGTACGGATCAGGCAACTGTG
GAAAATCTAAATGAACTACGCCAAGATTTGTCAAAATTCCGAAATGAAATACGGGATTTG
CTTGGCTTTCGGACTTCTAAATATGCTATGTTCTACCCAAGAAATTAA
>XM_008856342.3 PREDICTED: Nannospalax galili transient receptor potential cation channel subfamily C member 1 (Trpc1), transcript variant X7, mRNA
GAATGGAAGTTTGCTCGAGCAAAGCTGTGGCTCAGCTACTTTGACGACAAGTGTACACTA
CCCCCACCTTTCAACATTATTCCTTCACCAAAGACTATTTGCTACATGATCAGTAGCCTC
AGTAAGTGGATTTGCTCTCACACATCAAAAGGCAAAGTCAAACGGCAAAACAGTTTAAAG
GAATGGAGAAATTTGAAACAAAAAAGAGATGAAAACTATCAGAAGGTGATGTGCTGCTTA
GTGCATCGCTACTTGACGTCCATGAGGCAGAAGATGCAAAGCACAGACCAGGCAACGGTG
GAGAATCTAAATGAACTGCGCCAAGATCTGTCAAAATTCCGAAATGAAATAAGGGATTTG
CTTGGCTTTCGGACTTCTAAATATGCCATGTTTTATCCAAGAAATTAA
>XM_010608178.2 PREDICTED: Fukomys damarensis transient receptor potential cation channel subfamily C member 1 (Trpc1), transcript variant X8, mRNA
GAATGGAAATTTGCTCGTGCAAAGTTGTGGCTTAGCTACTTTGATGACAAATGTACGTTA
CCCCCACCTTTCAACATCATTCCTTCACCAAAGACTATTTGCTATATGATTAGTAGCCTC
AGTAAGTGGATTTGCTCTCATACCTCAAAAGGCAAGGTCAAACGGCAAAACAGTTTAAAG
GAATGGAGAAATTTGAAACAAAAGAGAGATGAAAACTACCAAAAAGTGATGTGCTGTTTA
GTGCATCGTTACTTGACTTCCATGAGACAGAAGATGCAAAGCACAGATCAGGCAACTGTG
GAAAATCTAAATGAACTACGCCAAGATTTGTCTAAATTCCGAAATGAAATAAGGGATTTG
CTTGGCTTTCGGACTTCTAAATATGCTATGTTTTACCCAAGAAATTAA
>XM_027933909.2 PREDICTED: Marmota flaviventris transient receptor potential cation channel subfamily C member 1 (Trpc1), transcript variant X1, mRNA
GAATGGAAATTTGCTCGAGCAAAGTTGTGGCTTAGCTACTTTGATGACAAGTGTACATTA
CCACCACCTTTCAACATCATTCCTTCTCCAAAGACTATTTGTTATCTGATTAGTAGCCTC
AGTAAGTGGATTTGCTCTCATACATCAAAAGGCAAGGTCAAACGGCAAAACAGTTTAAAG
GAATGGAGAAATTTGAAACAAAAGAGAGATGAAAACTATCAAAAAGTGATGTGCTGCTTA
GTACATCGTTACTTGACTTCCATGAGACAGAAGATGCAAAGTACAGATCAGGCAACTGTG
GAAAATCTAAATGAACTGCGCCAAGATCTGTCAAAATTCCGAAATGAAATAAGAGATTTG
CTTGGCTTTCGGACTTCTAAATATGCTATGTTTTATCCAAGAAATTAA
>XM_013029894.1 PREDICTED: Dipodomys ordii transient receptor potential cation channel, subfamily C, member 1 (Trpc1), mRNA
GAATGGAAGTTCGCCCGAGCAAAGCTATGGCTTAGCTATTTTGACGACAAGTGTACACTT
CCGCCACCCTTCAACATCATTCCTTCACCAAAGACCATCTGCTACATGATCAGCAGCCTC
AGTAAGTGGATTTGCTCTCACACTTCAAAAGGGAAGGTCAAGCGGCAAAACAGTTTAAAG
GAATGGAGAAACTTGAAACAAAAGAGAGATGAGAACTACCAGAAAGTGATGTGCTGCTTA
GTGCATCGGTATTTGACCTCCATGAGACAGAGGATGCAGAGCACAGATCAGGCCACTGTG
GAGAACCTAAATGAGCTGCGCCAAGACCTGTCCAAGTTCCGGAATGAAATAAGGGATTTG
CTTGGCTTTCGGACTTCCAAATATGCTATGTTTTATCCAAGAAATTAA
>XM_031344025.1 PREDICTED: Mastomys coucha transient receptor potential cation channel subfamily C member 1 (Trpc1), transcript variant X3, mRNA
GAATGGAAGTTTGCTCGAGCAAAGCTATGGCTTAGCTACTTTGATGACAAATGTACACTG
CCCCCACCTTTCAACATTATTCCTTCTCCAAAGACGATCTGCTATATGATCAGTAGCCTC
AGCAAGTGGGTTTGTTCGCATACCTCGAAAGGAAAGGTCAAACGTCAAAACAGTTTAAAG
GAGTGGAGAAACTTGAAGCAAAAGAGAGATGAGAACTACCAGAAAGTGATGTGCTGCCTT
GTGCATCGCTACCTGACATCCATGCGACAGAAGATGCAGAGCACAGACCAGGCCACCGTG
GAGAATCTCAATGAACTGCGCCAAGATCTGTCAAAATTCCGAAATGAAATAAGGGATTTG
CTTGGCTTTCGGACTTCTAAATATGCTATGTTTTATCCAAGAAATTAA
>XM_020161514.1 PREDICTED: Castor canadensis transient receptor potential cation channel subfamily C member 1 (Trpc1), transcript variant X5, mRNA
GAATGGAAGTTTGCTCGAGCAAAGTTGTGGCTTAGCTACTTTGATGACAAATGCACACTA
CCCCCACCTTTCAACATCATTCCTTCCCCAAAGACTATCTGCTATATGATTAGTAGCCTC
AGTAAGTGGATTTGCTCCCATACCTCAAAAGGCAAGGTCAAACGGCAAAACAGTTTAAAG
GAATGGAGAAACCTGAAACAAAAGAGAGATGAGAACTATCAGAAAGTGATGTGCTGCTTG
GTGCACCGCTACTTGACATCCATGAGGCAGAAGATGCAAAGTACAGACCAGGCCACAGTG
GAGAACCTGAACGAGCTGCGCCAGGACCTGTCAAAGTTCCGAAATGAGATAAGGGACTTG
CTTGGCTTCCGGACTTCTAAGTATGCTATGTTCTATCCAAGAAATTAA
>XM_021653090.2 PREDICTED: Meriones unguiculatus transient receptor potential cation channel subfamily C member 1 (Trpc1), transcript variant X6, mRNA
GAATGGAAGTTTGCGCGAGCAAAGCTATGGCTTAGCTACTTTGATGACAAGTGCACACTG
CCCCCACCTTTCAACATCATTCCTTCGCCAAAGACGATCTGCTATATGATCAGTAGCCTC
AGCAAGTGGATTTGCTCGCATACCTCGAAAGGCAAGGTCAAACGGCAAAACAGTTTAAAG
GAGTGGAGAAACTTGAAGCAAAAGAGAGATGAGAACTACCAGAAAGTGATGTGCTGCCTG
GTGCATCGTTACCTGACGTCCATGCGACAGAAGATGCAGAGCACGGACCAGGCCACCGTG
GAGAACCTTAATGAACTGCGCCAAGATCTGTCAAAATTCCGGAATGAAATAAGGGATTTG
CTTGGCTTTCGGACTTCTAAATATGCTATGTTTTATCCAAGAAATTAA
>XM_026385030.1 PREDICTED: Urocitellus parryii transient receptor potential cation channel subfamily C member 1 (Trpc1), mRNA
GAATGGAAATTTGCTCGAGCAAAGTTGTGGCTTAGCTACTTTGATGACAAGTGTACATTA
CCACCACCTTTCAACATCATTCCTTCTCCAAAGACTATTTGTTATCTGATTAGTAGCCTC
AGTAAGTGGATTTGCTCTCATACATCAAAAGGCAAGGTCAAACGGCAAAACAGTTTAAAG
GAATGGAGAAATTTGAAACAAAAGAGAGATGAAAACTATCAAAAAGTGATGTGCTGCTTA
GTACATCGTTACTTGACTTCCATGAGACAGAAGATGCAAAGTACAGATCAGGCAACTGTG
GAAAATCTAAATGAACTGCGCCAAGATCTGTCAAAATTCCGAAATGAAATAAGAGATTTG
CTTGGCTTTCGGACTTCTAAATATGCTATGTTTTATCCAAGAAATTAA
>XM_028758939.1 PREDICTED: Grammomys surdaster transient receptor potential cation channel subfamily C member 1 (Trpc1), transcript variant X2, mRNA
GAATGGAAGTTTGCTCGAGCAAAGCTATGGCTTAGCTACTTTGATGACAAATGTACACTG
CCCCCACCTTTCAACATTATTCCTTCTCCAAAGACGATCTGCTATATGATCAGTAGCCTC
AGCAAGTGGGTTTGCTCGCACACCTCAAAAGGCAAGGTCAAACGTCAGAACAGTTTAAAG
GAGTGGAGAAATTTGAAGCAAAAGAGAGATGAGAACTACCAGAAAGTGATGTGCTGCTTA
GTGCATCGTTACCTGACGTCCATGCGACAGAAGATGCAGAGCACAGACCAGGCCACCGTG
GAGAATCTCAATGAACTGCGCCAAGATCTGTCAAAATTCCGAAATGAAATAAGGGATTTG
CTTGGGTTTCGGACTTCTAAATATGCTATGTTTTATCCAAGAAATTAA
>XM_048452523.1 PREDICTED: Myodes glareolus transient receptor potential cation channel subfamily C member 1 (Trpc1), transcript variant X4, mRNA
GAATGGAAGTTTGCTCGAGCAAAGCTATGGCTTAGCTACTTTGATGACAAATGTACATTG
CCCCCACCTTTCAACATTATTCCTTCACCAAAGACTATCTGCTATATGATCAGTAGCCTC
AGTAAGTGGGTTTGCTCTCACACATCGAAAGGCAAGGTCAAGCGGCAAAACAGCTTAAAG
GAGTGGAGAAACTTGAAGCAAAAGAGAGATGAGAACTACCAGAAAGTGATGTGCTGCCTA
GTGCACCGTTACCTGACATCTATGCGGCAGAAGATGCAGAGCACAGACCAGGCCACTGTG
GAGAACCTCAATGAACTGCGCCAAGATCTGTCAAAATTCCGGAATGAAATAAGAGATTTG
CTTGGCTTTCGGACTTCTAAATATGCTATGTTTTATCCAAGAAATTAA
>XM_034484420.1 PREDICTED: Arvicanthis niloticus transient receptor potential cation channel subfamily C member 1 (Trpc1), transcript variant X3, mRNA
GAATGGAAGTTTGCTCGAGCAAAGCTATGGCTTAGCTACTTTGATGACAAATGTACACTG
CCCCCACCTTTCAACATTATTCCTTCTCCAAAGACGATCTGCTATATGATCAGTAGCCTC
AGCAAGTGGATTTGCTCGCATACCTCAAAAGGCAAGGTCAAACGTCAAAACAGTTTAAAG
GAGTGGAGAAATTTGAAGCAAAAGAGAGACGAGAACTACCAGAAAGTGATGTGCTGCCTC
GTGCACCGGTACCTGACGTCCATGCGACAGAAGATGCAGAGCACAGACCAGGCCACCGTG
GAGAATCTCAATGAACTGCGCCAAGACCTGTCAAAATTCCGAAATGAAATAAGGGATTTG
CTTGGGTTTCGGACTTCTAAATATGCTATGTTTTATCCAAGAAATTAA
>XM_050157310.1 PREDICTED: Alexandromys fortis transient receptor potential cation channel subfamily C member 1 (Trpc1), transcript variant X5, mRNA
GAATGGAAGTTTGCTCGAGCAAAGCTATGGCTTAGCTACTTTGATGACAAATGTACACTG
CCCCCACCTTTCAACATTATTCCTTCACCAAAGACTATCTGCTATATGATCAGTAGCCTC
AGTAAGTGGGTTTGCTCTCACACATCGAAAGGCAAGGTCAAGCGGCAAAACAGTTTAAAG
GAGTGGAGAAACTTGAAGCAAAAGAGAGACGAGAACTACCAGAAAGTGATGTGCTGCCTA
GTGCATCGTTACCTGACATCTATGCGACAGAAGATGCAGAGCACAGACCAGGCCACTGTG
GAGAATCTCAATGAACTGCGCCAAGATCTGTCAAAATTCCGAAATGAAATAAGGGATTTG
CTTGGCTTTCGGACTTCTAAATATGCTATGTTTTATCCAAGAAATTAA
>XM_036192731.1 PREDICTED: Onychomys torridus transient receptor potential cation channel subfamily C member 1 (Trpc1), transcript variant X4, mRNA
GAATGGAAGTTTGCTCGAGCAAAGCTATGGCTTAGCTACTTTGATGACAAATGTACACTG
CCCCCACCTTTCAACATTATTCCTTCACCGAAGACTATCTGCTATATGATCAGTAGCCTC
AGTAAGTGGGTTTGCTCTCACACATCGAAAGGCAAGGTCAAACGGCAAAACAGTTTAAAG
GAGTGGAGAGCCTTGAAGCAAAAGAGAGGCGAGAGCTACCAGAAGGTGATGTGCTGCCTG
GTGCACCGGTACCTGACGTCTGCGCGACAGAAGATGCAGAGCACAGACCAGGCCACTGTG
GAGAATCTCAGTGAACTGCGCCAAGATCTGTCCAAATTCCGAAATGAAATAAGGGATTTG
CTTGGCTTTCGGACTTCTAAATATGCTATGTTTTACCCAAGAAATTAA
>XM_047564767.1 PREDICTED: Sciurus carolinensis transient receptor potential cation channel subfamily C member 1 (Trpc1), transcript variant X6, mRNA
GAATGGAAGTTTGCTCGAGCAAAGTTGTGGCTTAGCTACTTTGATGACAAATGTACATTA
CCCCCACCTTTCAACATCATTCCTTCTCCAAAGACTATTTGCTATTTGATTAGTAGCCTC
AGTAAGTGGATTTGTTCTCATACATCAAAAGGCAAGGTCAAACGGCAAAACAGTTTAAAG
GAATGGAGAAATTTGAAACAAAAGAGGGATGAAAACTACCAAAAAGTGATGTGCTGCTTA
GTGCATCGTTACTTGACTTCCATGAGACAGAAGATGCAAAGTACAGATCAGGCAACTGTG
GAAAATCTCAATGAACTGCGCCAAGATCTGTCAAAATTTCGAAATGAAATAAGAGATTTG
CTTGGCTTTCGGACTTCTAAATATGCTATGTTTTATCCAAGAAATTAG
>XM_048334957.1 PREDICTED: Perognathus longimembris pacificus transient receptor potential cation channel subfamily C member 1 (Trpc1), transcript variant X4, mRNA
GAGTGGAAGTTCGCCCGAGCAAAGCTGTGGCTCAGCTACTTTGATGACAAGTGCACCCTC
CCGCCGCCCTTCAACATCATCCCTTCACCCAAGACCATCTGCTACACCATCAGCAGCCTC
AGCAAGTGGATCTGCTCTCACACCTCAAAAGGGAAGGTCAAACGGCAGAACAGCCTAAAG
GAATGGAGAAACTTGAAACAAAAGAGAGATGAGAACTATCAGAAGGTGATGTGCTGCTTA
GTGCACCGGTATTTGACCTCCATGAGACAGAGGATGCAGAGCACAGATCAGGCCACTGTG
GAGAACCTAAATGAGCTGCGCCAGGACCTGTCCAAGTTCCGGAACGAAATCAGGGATCTG
CTTGGCTTTCGGACTTCTAAATATGCTATGTTTTATCCAAGAAACTAA
>XM_051140173.1 PREDICTED: Acomys russatus transient receptor potential cation channel subfamily C member 1 (Trpc1), transcript variant X4, mRNA
GAATGGAAGTTTGCTCGAGCCAAGCTGTGGCTTAGCTACTTCGATGACAAGTGTACGCTG
CCCCCGCCGTTCAATATCATTCCGTCACCAAAGACTATCTGCTATATGGTCAGCAGCCTC
AGTAAGTGGCTCTGCTCGCACACCTCGAAAGGCAAGGTCAAACGGCAAAACAGTTTAAAG
GAGTGGAGAAACCTGAAACAAAAGAGAGATGAGAATTACCAGAAGGTGATGTGCTGCCTC
GTGCATCGCTACCTGACGTCCATGCGACAGAGGATGCAGAGCACGGACCAGGCCACCGTG
GAGAGTCTCAACGAGCTGCGCCAGGATCTGTCAAAGTTCCGAAATGAAATAAGGGATTTG
CTTGGCTTTCGGACTTCTAAATACGCTATGTTTTATCCAAGAAACTAA
>XM_051207038.1 PREDICTED: Phodopus roborovskii transient receptor potential cation channel subfamily C member 1 (Trpc1), transcript variant X5, mRNA
GAATGGAAGTTTGCTCGAGCAAAGCTATGGCTTAGCTACTTTGATGACAAATGCACACTG
CCCCCACCTTTCAACATTGTTCCTTCACCAAAGACTATCTGCTATATGATCAGTAGCCTC
AGTAAGTGGGTTTGCTCTCATACATCGAAAGGCAAGGTCAAAAGGCAGAACAGTTTGAAG
GAGTGGAGAAACTTGAAACAAAAGAGAGATGAGAACTACCAGAAAGTGATGTGCTGCCTC
GTGCACCGTTACTTGACGTCTATGCGACAGAAGATGCAGAGTACAGACCAGGCAACGGTG
GAGAATCTCAATGAACTGCGCCAAGACCTGTCAAAATTCCGAAATGAAATAAGGGATTTG
CTTGGCTTTCGGACTTCTAAATATGCTATGTTTTATCCACGAAATTAA
>XM_052187634.1 PREDICTED: Apodemus sylvaticus transient receptor potential cation channel subfamily C member 1 (Trpc1), transcript variant X5, mRNA
GAATGGAAGTTTGCTCGAGCAAAGCTGTGGCTTAGCTACTTTGATGACAAATGCACACTG
CCCCCTCCGTTCAACATTATTCCTTCTCCAAAGACAATCTGCTATATGATCAGTAGCCTC
AGCAAGTGGGTTTGCTCGCACACCTCGAAAGGCAAGGTCAAACGGCAGAACAGTTTAAAG
GAGTGGAGAAACTTGAAGCAGAAGAGAGACGAGAACTACCAGAAGGTGATGTGCTGCCTA
GTGCACCGCTACTTGACATCCATGCGGCAGAAGATGCAGAGCACAGACCAGGCCACCGTG
GAGAATCTCAATGAACTGCGCCAAGATCTGTCAAAATTCCGAAATGAAATAAGGGATTTG
CTTGGCTTTCGGACTTCTAAATATGCTATGTTTTATCCAAGAAATTAA
>XM_052717150.1 PREDICTED: Peromyscus californicus insignis transient receptor potential cation channel subfamily C member 1 (Trpc1), transcript variant X6, mRNA
GAGTGGAAGTTTGCTCGGGCAAAGCTATGGCTTAGCTACTTTGATGACAAATGTACCCTG
CCCCCACCTTTCAACATTATTCCTTCACCGAAGACTATCTGCTACATGATCAGTAGCCTC
AGTAAGTGGGTTTGCTCTCACACATCGAAAGGCAAGGTCAAACGGCAGAACAGTTTAAAG
GAGTGGAGAAACTTGAAACAAAAGAGAGACGAGAACTACCAGAAGGTGATGTGCTGCCTG
GTGCATCGGTACCTGACGTCTATGCGACAGAAGATGCAGAGCACAGACCAGGCAACCGTG
GAGAATCTCAATGAACTGCGCCAAGATCTGTCGAAATTCCGAAATGAAATAAGGGATTTG
CTTGGCTTTCGGACTTCTAAATATGCTATGTTTTATCCAAGAAATTAA
>XM_057766739.1 PREDICTED: Chionomys nivalis transient receptor potential cation channel subfamily C member 1 (Trpc1), transcript variant X3, mRNA
GAATGGAAGTTTGCTCGAGCAAAGCTATGGCTTAGCTACTTTGATGACAAATGTACACTG
CCCCCACCTTTCAACATTATTCCTTCACCAAAGACTATCTGCTATATGATCAGTAGCCTC
AGTAAGTGGGTTTGCTCTCACACGTCGAAAGGCAAGGTCAAGCGGCAAAACAGTTTAAAG
GAGTGGAGAAACTTGAAGCAAAAGAGAGACGAGAACTACCAGAAAGTGATGTGCTGCCTA
GTGCATCGTTACCTGACGTCTATGCGACAGAAGATGCAGAGCACAGACCAGGCCACTGTG
GAGAATCTCAATGAACTGCGCCAAGATCTGTCAAAATTCCGAAATGAAATAAGGGATTTG
CTTGGCTTTCGAACTTCTAAATATGCTATGTTTTATCCAAGAAATTAA
>XM_055629826.1 PREDICTED: Psammomys obesus transient receptor potential cation channel subfamily C member 1 (Trpc1), transcript variant X7, mRNA
GAATGGAAGTTTGCGAGAGCAAAGCTATGGCTTAGCTACTTTGATGACAAGTGCACACTA
CCCCCACCTTTCAACATCATTCCTTCGCCAAAGACTATCTGCTATATGATCAGTAGCCTC
AGCAAGTGGATTTGCTCGCATACCTCGAAAGGCAAGGTCAAACGGCAAAACAGTTTAAAG
GAGTGGAGAAACTTGAAGCAAAAGAGAGATGAGAACTACCAGAAAGTGATGTGCTGCCTG
GTGCATCGTTACCTGACATCCATGCGACAGAAGATGCAGAGCACGGACCAGGCCACCGTG
GAGAACCTCAATGAACTGCGCCAAGATCTGTCAAAATTCCGGAATGAAATAAGGGATTTG
CTTGGCTTTCGGACTTCTAAATATGCTATGTTTTATCCAAGAAATTAA
