# Supplementary material for: Molecular evolution of TRPC4 regulatory sequences supports a role in mammalian thermoregulatory adaptation
Source: PeerJ. 2025 Jul 8;13:e19697. doi: 10.7717/peerj.19697 (PMC12248226; doi:10.7717/peerj.19697)
Supplement: Supplemental Information 1 — Required and optional parameters that are read by the codeml package of PAML. This file is for information only, an explicit value must be selected for Model and the dummy file names must be replaced with explicit paths to function. The sequence and guide tree files are in standard formats (FASTA and Newick, respectively). [file peerj-13-19697-s001.zip › input.files/untrimmed.alignments.with.original.accessions/rodent.trpc3.fas]

>XM_029554151.1 PREDICTED: Nannospalax galili transient receptor potential cation channel subfamily C member 3 (Trpc3), transcript variant X4, mRNA
GAATGGAAATTTGCTCGTTCAAAACTTTGGTTATCATACTTTGATGATGGGAAAACATTG
CCCCCACCCTTCAGTCTGGTTCCTAGTCCAAAATCATTTGTTTATTTCATCATGCGGATC
ACTAATTTTTCCAAGTGCAGGAGGAGAAGGCTACAGAAGGATCTGGAAATGGGAATGGGT
AACTCAAAGTCCAGGTTAAACCTCTTCACTCAGTCTAACTCGAGAGTTTTTGAATCACAC
AGTTTTAACAGCATCCTCAGTCAGCCAACACGTTATCAGCAGATAATGAAAAGACTTATA
AAGCGGTATGTTTTGAAAGCCCAAGTAGACAAAGAAAATGATGAAGTTAATGAAGGTGAA
TTAAAAGAAATCAAACAAGATATATCCAGCCTTCGCTACGAACTTTTGGAGGACAAGAGC
CAAGCTACAGAGGAATTAGCCATCCTAATTCATAAACTCAGTGAGAAACTGAACCCCAAC
ATGCTAAGGTGTGAATGA
>XM_027391977.1 PREDICTED: Cricetulus griseus transient receptor potential cation channel subfamily C member 3 (Trpc3), transcript variant X6, mRNA
GAATGGAAGTTCGCACGTTCAAAACTTTGGTTATCCTACTTTGATGATGGAAAAACATTA
CCTCCACCCTTCAGCCTGGTCCCTAGTCCAAAATCGTTTGTTTATTTCGTCATGCGGATC
ACTAACTTTTCCAAATGCAGGAGAAGAAGACTTCAGAAGGATCTGGAGTTGGGAATGGGT
AACTCCAAGTCCAGGTTAAACCTCTTCACTCAGTCTAACTCGAGAGTTTTTGAATCACAC
AGTTTTAACAGCATTCTCAATCAGCCAACACGCTATCAGCAGATAATGAAAAGACTCATA
AAACGGTATGTTTTGAAAGCCCAAGTAGACAAAGAAAATGATGAAGTGAATGAAGGTGAA
CTGAAAGAAATCAAGCAAGATATCTCCAGCCTTCGTTATGAACTTTTGGAAGACAAGAGC
CAAGCAACGGAAGAATTAGCCATCTTGATTCATAAACTCAGTGAGAAACTGAACCCCAGT
GTGCTGAGATGTGAATGA
>XM_004646157.2 PREDICTED: Octodon degus transient receptor potential cation channel subfamily C member 3 (Trpc3), transcript variant X1, mRNA
GAATGGAAGTTTGCACGTTCAAAACTCTGGTTATCCTATTTTGATGATGGGAAAACATTA
CCTCCGCCCTTCAGTCTGGTTCCCAGTCCAAAATCCTTTGTTTATTTCATCATGCGAATC
ATCAACTTTTCCAAATGCAGAAGGAGAAGGCTGCAGAAAGATCTAGAAATGGGAATTGGT
AACTCAAAGTCCAGGTTAAACCTCTTCACTCAGTCTAATTCCAGAGTTTTTGAATCACAC
AGTTTTAACAGCATTCTCAATCAGCCAACACGCTATCAGCAAATAATGAAAAGACTTATA
AAACGGTATGTTTTGAAAGCACAAGTAGACAAAGAGAATGATGAAGTTAACGAAGGTGAA
TTAAAAGAAATAAAGCAAGATATCTCCAGCCTTCGTTATGAGCTTTTGGAAGACAAGAGC
CAAGCAACAGAGGAACTGGCCATTCTAATTCATAAACTGAGCGAGAAGCTGAATCCCAGC
CTGCTGAGATGCGAGTGA
>XM_051185795.1 PREDICTED: Phodopus roborovskii transient receptor potential cation channel subfamily C member 3 (Trpc3), transcript variant X1, mRNA
GAATGGAAGTTTGCACGTTCAAAACTTTGGTTATCCTACTTTGATGATGGAAAAACATTA
CCTCCACCCTTCAGTCTGGTCCCTAGTCCAAAATCCTTTGTTTATTTCATCATGCGGATC
ACTAACTTTTCCAAATGCAGGAGGAGAAGACTTCAGAAGGATCTGGAGTTGGGCATGGGT
AACTCGAAGTCCAGGTTAAACCTCTTCACTCAGTCTAACTCGAGAGTTTTTGAATCACAC
AGTTTTAACAGCATTCTCAATCAGCCAACACGCTATCAGCAGATAATGAAAAGACTCATA
AAACGGTATGTTTTGAAAGCACAAGTCGACAAAGAAAACGATGAAGTGAATGAAGGTGAA
CTGAAAGAAATCAAGCAGGATATCTCCAGCCTTCGTTATGAACTTTTGGAAGACAAGAGC
CAAGCAACGGAAGAATTAGCTCTCTTGATTCATAAACTCAGTGAGAAACTGAACCCCAGT
GTGCTGAGATGTGAATGA
>XM_004854932.2 PREDICTED: Heterocephalus glaber transient receptor potential cation channel subfamily C member 3 (Trpc3), transcript variant X2, mRNA
GAATGGAAGTTTGCGCGTTCAAAACTCTGGTTATCCTATTTTGATGATGGAAAAACATTA
CCTCCACCCTTCAGTCTGGTTCCCAGTCCAAAATCCTTTGTTTATTTCATCATGCGGATC
ATTAACTTTTCCAAATGCAGAAGGAGAAGGCTGCAGAAGGATCTGGAGATGGGACTGGGT
AACTCAAAGTCTAGGTTAAACCTCTTCACTCAGTCTAACTCAAGAGTTTTTGAATCACAC
AGTTTTAACAGCATTCTCAATCCGCCAACACGTTATCAGCAGATAATGAAAAGACTTATA
AAGCGGTATGTTTTGAAAGCACAAGTAGACAAAGAAAATGATGAAGTTAATGAAGGTGAA
TTAAAAGAAATCAAGCAGGATATCTCCAGCCTTCGTTATGAGCTTTTGGAAGACAAGAGC
CAAGCAACCGAGGAATTAGCCATTTTAATTCATAAACTGAGTGAGAAACTGAACCCCAGC
CTGCTGAGATGTGAATGA
>XM_047566765.1 PREDICTED: Sciurus carolinensis transient receptor potential cation channel subfamily C member 3 (Trpc3), transcript variant X6, mRNA
GAGTGGAAATTTGCTCGTTCAAAACTTTGGTTATCCTATTTTGATGATGGAAAAACATTG
CCTCCACCCTTCAGTCTGGTTCCAAGTCCAAAATCGTTTGTTTATCTCATCATGCGGATC
ATTAACTTCTCCAAATGTAGAAGGAGAAGGCTACAGAAGGATCTGGAAATGGGAATGGGT
AATTCAAAGTCCAGGTTAAACCTCTTCACTCAGTCTAACTCAAGAGTTTTTGAATCACAC
AGTTTTAACAGCATTCTCAACCAGCCAACACGGTATCAGCAGATAATGAAGAGACTGATC
AAGCGCTATGTCCTGAAAGCCCAAGTAGACAAGGAAAACGACGAGGTGAACGAAGGTGAA
TTGAAAGAAATCAAGCAAGACATCTCCAGCCTTCGGTATGAACTTCTGGAGGACAAGAGC
CAAGCAACCGAGGAACTGGCCATCCTGATCCACAAACTCAGCGAGAAACTGAATCCCAGC
GTGCTGAGATGTGAATGA
>XM_034501269.1 PREDICTED: Arvicanthis niloticus transient receptor potential cation channel subfamily C member 3 (Trpc3), mRNA
GAATGGAAGTTTGCTCGTTCCAAACTTTGGCTATCCTACTTTGATGATGGAAAAACATTA
CCTCCACCCTTCAGTCTGGTCCCTAGTCCAAAATCATTTGTTTATTTCATCATGAGGATC
ACTAACTTTTCTAAATGTAGGAGGAGAAGACTTCAGAAGGATCTGGAACTGGGCATGGGT
AACTCAAAGTCCAGGTTAAACCTCTTCACTCAGTCTAACTCGAGAGTTTTTGAATCACAC
AGTTTTAACAGCATTCTCAATCAGCCAACACGATATCAGCAGATAATGAAAAGACTCATA
AAACGGTATGTTTTGAAAGCACAAGTAGACAAAGAAAATGATGAGGTGAACGAAGGTGAA
CTGAAAGAAATCAAGCAGGATATCTCTAGCCTTCGTTATGAACTTTTGGAAGATAAGAGC
CAAGCAACGGAGGAATTAGCCATCCTGATTCATAAACTCAGTGAGAAACTGAACCCCAGT
GTGCTGAGATGTGAATGA
>XM_060378231.1 PREDICTED: Meriones unguiculatus transient receptor potential cation channel subfamily C member 3 (Trpc3), transcript variant X3, mRNA
GAGTGGAAGTTCGCTCGCTCAAAGCTTTGGTTGTCCTACTTTGATGATGGGAAGACATTG
CCCCCACCCTTCAGTCTGGTCCCTAGTCCGAAATCATTCGTGTACTTCATCATGAGGATC
ACTAACTTTTCCAAATGCAGGAGGAGAAGATTTCAGAAGGACCTGGAATTGGGCATGGGT
AACTCAAAGTCCAGGTTAACCCTCTTCACTCAGTCTAACTCGAGAGTTTTTGAATCACAC
AGTTTTAACAGCATTCTCAATCAGCCAACACGCTACCAGCAGATAATGAAAAGACTCATA
AAGCGGTATGTTTTGAAAGCACAAGTAGACAAAGAAAATGATGAAGTGAATGAAGGTGAA
TTGAAAGAAATCAAGCAGGATATCTCCAGCCTTCGTTATGAACTTTTGGAAGACAAGAGC
CAAGCAACAGAGGAATTAGCCATCTTGATTCATAAACTCAGTGAGAAACTGAACCCCAGT
GTGCTGAGATGTGAATGA
>XM_036190429.1 PREDICTED: Onychomys torridus transient receptor potential cation channel subfamily C member 3 (Trpc3), transcript variant X4, mRNA
GAATGGAAGTTTGCTCGTTCAAAACTTTGGTTATCCTACTTTGATGATGGAAAAACATTA
CCTCCACCCTTCAGTCTGGTCCCCAGTCCAAAGTCGTTCGTTTATTTCGTCATGAGGATC
GCTAACTTTTCCAAATGCAGGAGGAGAAGACTTCAGAAGGATCTGGAGTTGGGAATGGGT
AACTCGAAGTCCAGGTTAAACCTCTTCACTCAGTCTAACTCGAGAGTTTTTGAATCACAC
AGTTTTAACAGCATTCTCAATCAGCCAACACGCTATCAGCAGATCATGAAAAGACTCATA
AAACGGTATGTTTTGAAAGCACAGGCAGACAAGGAAAACGATGAAGTGAACGAAGGTGAA
TTGAAAGAAATCAAGCAGGATATCTCCAGCCTTCGTTATGAACTTTTGGAAGACAAGAGC
CAAGCAACAGAAGAATTAGCCATCTTGATTCATAAACTCAGTGAGAAACTGAACCCCAGT
GTGCTGAGATGTGAATGA
>XM_027955850.1 PREDICTED: Marmota flaviventris transient receptor potential cation channel subfamily C member 3 (Trpc3), transcript variant X2, mRNA
GAATGGAAATTTGCTCGTTCCAAACTTTGGCTCTCCTATTTTGATGATGGGAAAACCTTG
CCCCCACCCTTCAGCCTGGTTCCTAGTCCAAAATCATTTGTGTATCTCATCATGCGGATC
ATCAACTTCTCCAAATGTAGAAGGAGAAGGCTACAGAAGGATCCAGAAATGGGAATGGGT
AACTCAAAGTCCAGGTTAAACCTCTTCACTCAGTCTAACTCAAGAGTTTTTGAATCACAC
AGTTTTAACAGCATTCTCAACCAGCCAACACGTTATCAGCAGATAATGAAGAGACTGATA
AAGCGGTATGTCCTGAAAGCGCAAGTGGACAAGGAAAACGACGAGGTGAACGAAGGTGAA
TTAAAAGAAATCAAGCAAGACATCTCCAGCCTTCGGTATGAGCTTTTGGAGGACAAGAGC
CAAGCGACCGAGGAGCTGGCCATTCTGATCCACAAACTCAGCGAGAAGCTGAGTCCCAGC
GTGCTGAGGTGTGAATGA
>XM_057756927.1 PREDICTED: Chionomys nivalis transient receptor potential cation channel subfamily C member 3 (Trpc3), transcript variant X1, mRNA
GAGTGGAAGTTTGCACGTTCAAAACTTTGGTTATCCTACTTTGACGACGGGAAGACGCTG
CCTCCGCCCTTCAGCCTGGTCCCTAGTCCAAAATCCTTTGTTTACTTCATCATGCGGATC
ACTAACCTTTCCAAATGCAGGAGGAGAAGACTGCAGAAGGACCTGGAGTTGGGAATGGGT
AACTCCAAGTCCAGGTTAAACCTCTTCACTCAGTCTAACTCGAGAGTTTTTGAATCACAC
AGTTTTAACAGCATTCTCCATCAGCCAACCCGCTATCAGCAGATAATGAAAAGACTCATA
AAACGGTATGTTCTGAAAGCACAAGTAGACAAAGAAAATGACGAGGTGAATGAAGGTGAA
CTGAAAGAAATCAAGCAGGATATCTCCAGCCTCCGTTATGAACTTTTGGAAGACAAGAGC
CAAGCCACGGAAGAACTAGCCATCTTGATTCATAAACTCAGTGAGAAACTGAACCCCAGT
GTGCTGAGATGTGAATGA
>XM_028764093.1 PREDICTED: Grammomys surdaster transient receptor potential cation channel subfamily C member 3 (Trpc3), transcript variant X5, mRNA
GAGTGGAAGTTTGCTCGTTCCAAACTTTGGCTATCCTACTTTGATGATGGAAAAACATTA
CCTCCGCCCTTCAGTCTGGTCCCTAGTCCAAAATCGCTTGTTTACTTCATCATGAGGATC
GCTAACTTTTCTAAATGTAGGAGGAGAAGACTTCAGAAGGATCTGGAACTGGGCATGGGT
AACTCAAAGTCCAGGTTAAACCTCTTCACTCAGTCTAACTCGAGAGTTTTTGAATCACAC
AGTTTTAACAGCATTCTCAATCAGCCAACACGATATCAGCAGATAATGAAAAGACTCATA
AAACGATATGTTTTGAAAGCACAAGTAGACAAAGAAAATGATGAGGTGAACGAAGGTGAA
CTGAAAGAAATCAAGCAGGATATCTCTAGCCTTCGTTATGAACTTTTGGAAGATAAGAGC
CAAGCAACGGAAGAATTAGCCATCCTGATTCATAAACTCAGTGAGAAACTGAACCCCAGT
GTGCTGAGATGTGAATGA
>XM_040754486.1 PREDICTED: Mesocricetus auratus transient receptor potential cation channel subfamily C member 3 (Trpc3), transcript variant X1, mRNA
GAATGGAAGTTTGCACGTTCAAAACTTTGGTTATCCTACTTTGATGATGGAAAAACATTA
CCTCCGCCCTTCAGTCTGGTCCCCAGTCCAAAATCGTTTGTTTATTTCATCATGCGGATC
ACTAACTTTTCCAAATGCAGGAGGAGAAGACTTCAGAAGGATCTGGAGTTGGGAATGGGT
AACTCGAAGTCCAGGTTAAACCTCTTCACTCAGTCTAACTCGAGAGTTTTTGAATCACAC
AGTTTTAACAGCATTCTCAATCAGCCAACACGCTATCAGCAGATAATGAAGAGACTCATA
AAACGGTACGTTTTGAAAGCACAAGTAGACAAAGAAAATGATGAAGTGAATGAAGGTGAA
CTGAAAGAAATCAAGCAAGATATCTCCAGCCTTCGTTATGAACTTTTGGAAGACAAGAGT
CAAGCAACGGAAGAATTAGCCATCTTGATTCATAAACTCAGTGAGAAACTGAACCCCAGT
GTGCTGAGATGTGAATGA
>XM_048333491.1 PREDICTED: Perognathus longimembris pacificus transient receptor potential cation channel subfamily C member 3 (Trpc3), transcript variant X5, mRNA
GAATGGAAATTTGCCCGCTCAAAGCTCTGGTTATCCTATTTTGACGATGGGAAAACCTTA
CCTCCACCCTTCAGTCTGGTCCCTAGTCCCAAGTCTTTTGTGTATTTCATCATGCGGATC
TTGAACCTTTCCAAATGCAGAAGGAGAAGGCTACAGAAGGATCTGGAAATGGGAATGGGT
AACTCAAAGTCAAGGTTAAACCTCTTCACTCAGTCTAACTCAAGAGTTTTTGAATCACAC
AGTTTCAACAGCATTCTCAACCAACCAACAAGATACCAGCAGATAATGAAAAGACTTATC
AAGCGCTATGTTCTGAAAGCACAAGTTGACAAAGAAAATGACGAAGTCAATGAAGGTGAA
TTAAAGGAAATCAAGCAAGATATCTCCAGCCTTCGATATGAACTTTTGGAAGACAAGAGC
CAGGCCACTGAGGAATTAGCCATTCTAATTCATAAACTCAGCGAGAAACTGAATCCGAGT
GTGCTCAGGTGTGAATGA
>XM_048424764.1 PREDICTED: Myodes glareolus transient receptor potential cation channel subfamily C member 3 (Trpc3), mRNA
GAGTGGAAGTTTGCACGTTCAAAGCTGTGGTTATCCTACTTTGACGACGGGAAAACGCTG
CCTCCGCCCTTCAGCCTGGTCCCTAGTCCAAAATCCTTTGTTTACTTCATCATGCGGATC
GCTAACCTTTCCAAATGCAGGAGGAGAAGACTGCAGAAGGATCTGGAGTTGGGAATGGGT
AACTCCAAGTCCAGGTTAAACCTCTTCACTCAGTCTAACTCGAGAGTTTTTGAATCACAC
AGTTTTAACAGCATTCTCCATCAGCCAACACGCTACCAGCAGATAATGAAAAGACTTATA
AAGCGGTATGTTCTGAAAGCACAAGTAGACAAAGAAAATGACGAGGTGAATGAAGGTGAA
CTGAAAGAAATCAAGCAGGATATCTCCAGCCTCCGTTATGAACTTTTGGAAGACAAGAGT
CAAGCAACGGAAGAACTAGCCATCTTGATTCATAAACTCAGTGAGAAACTGAACCCCAGT
GTGCTGAGATGTGAATGA
>XM_050138471.1 PREDICTED: Alexandromys fortis transient receptor potential cation channel subfamily C member 3 (Trpc3), transcript variant X2, mRNA
GAGTGGAAGTTTGCACGCTCAAAGCTTTGGTTATCCTATTTTGACGACGGGAAGACGCTG
CCTCCGCCCTTCAGCCTGGTCCCTAGCCCGAAATCCTTTGTTTACTTCATCATGCGGATC
ACTAACCTTTCCAAATGCAGGAGGAGAAGACTGCAGAAGGACCTGGAGTTGGGAATGGGT
AACTCCAAGTCCAGGTTAAACCTCTTCACTCAGTCTAACTCGAGAGTTTTTGAATCACAC
AGTTTTAACAGCATTCTCCATCAGCCAACCCGCTATCAGCAGATAATGAAAAGACTCATA
AAACGGTACGTTCTGAAAGCACAAGTAGACAAAGAAAATGACGAGGTGAATGAAGGTGAA
CTGAAAGAAATCAAGCAGGATATCTCCAGCCTCCGTTACGAACTTCTGGAAGACAAGAGC
CAAGCCACAGAAGAACTAGCCATCTTGATTCATAAACTCAGTGAGAAACTGAACCCCAGT
GTGCTGAGATGTGAATGA
>XM_052180620.1 PREDICTED: Apodemus sylvaticus transient receptor potential cation channel subfamily C member 3 (Trpc3), transcript variant X1, mRNA
GAATGGAAGTTTGCTCGTTCCAAACTTTGGCTCTCCTACTTCGACGATGGAAAAACATTG
CCTCCGCCCTTCAGTCTGGTCCCTAGTCCAAAATCATTTGTTTATTTCATCATGAGGATC
ACTAACTTTTCCAAATGCAGGAGGAGAAGGCTTCAGAAGGATCTGGAACTGGGCATGGGT
AACTCAAAGTCCAGGTTAAACCTCTTCACTCAGTCTAACTCGAGAGTTTTTGAATCACAC
AGTTTTAACAGCATTCTCAATCAGCCAACACGATATCAGCAGATAATGAAAAGACTCATA
AAACGATATGTTTTGAAAGCACAAGTTGACAAAGAAAACGATGAGGTGAACGAAGGTGAA
CTGAAAGAAATCAAGCAGGATATCTCCAGCCTTCGTTACGAACTTTTGGAAGATAAGAGC
CAAGCAACGGAGGAATTAGCCATCTTGATTCATAAACTCAGTGAGAAACTGAACCCCAGT
GTGCTGCGATGTGAATGA
>XM_010611072.2 PREDICTED: Fukomys damarensis transient receptor potential cation channel subfamily C member 3 (Trpc3), transcript variant X2, mRNA
GAATGGAAGTTTGCACGTTCAAAACTCTGGTTGTCCTATTTTGATGATGGAAAAACATTA
CCTCCACCCTTCAGTCTGGTTCCCAGTCCAAAATCCTTTGTTTATTTCATCATGCGGATC
ATTAACTTTTCTAAATGCAGAAGGAGAAGACTGCAGAAAGACCTGGAGATGGGAATGGGT
AACTCAAAGTCTAGGTTAAACCTCTTCACTCAGTCTAACTCAAGAGTTTTTGAATCACAC
AGTTTTAACAGCATTCTCAATCAGCCAACACGTTATCAGCAGATAATGAAAAGACTTATA
AAGCGATATGTTTTGAAAGCACAAGTAGACAAAGAAAATGATGAAGTTAATGAAGGTGAA
TTAAAAGAAATCAAGCAGGATATCTCCAGCCTTCGTTATGAGCTTTTGGAAGACAAGAGC
CAAGCAACCGAGGAATTAGCCATTCTAATTCATAAACTAAGTGAGAAATTGAATCCCAGC
CTGTTGAGATGTGAATGA
>XM_026411749.1 PREDICTED: Urocitellus parryii transient receptor potential cation channel subfamily C member 3 (Trpc3), mRNA
GAATGGAAATTTGCTCGTTCCAAACTTTGGCTCTCCTATTTTGATGATGGGAAAACCTTG
CCCCCACCCTTCAGCCTGGTTCCTAGTCCAAAATCATTTGTGTATCTCATCATGCGGATC
ATCAACTTCTCCAAATGTAGAAGGAGAAGGCTCCAGAAGGATCCAGAAATGGGAATGGGT
AACTCAAAGTCCAGGTTAAACCTCTTCACTCAGTCTAACTCAAGAGTTTTTGAATCACAC
AGTTTTAACAGCATTCTCAACCAGCCAACTCGTTATCAGCAGATAATGAAGAGACTGATA
AAGCGGTATGTCCTGAAAGCGCAAGTGGACAAGGAGAACGACGAGGTGAATGAAGGTGAA
TTAAAAGAAATCAAGCAAGACATCTCCAGCCTTCGGTATGAGCTTTTGGAGGACAAGAGC
CAAGCGACCGAGGAGCTGGCCATTCTGATCCACAAACTCAGCGAGAAGCTGAGTCCCAGC
GTGCTGAGGTGTGAATGA
>XM_052730595.1 PREDICTED: Peromyscus californicus insignis transient receptor potential cation channel subfamily C member 3 (Trpc3), transcript variant X4, mRNA
GAATGGAAGTTTGCTCGTTCAAAACTTTGGTTATCCTACTTTGATGATGGAAAAACATTA
CCTCCACCCTTCAGTCTGGTCCCCAGTCCAAAATCGTTCGTTTATTTCATCATGAGAATC
GCTAACTTTTCCAAATGCAGGAGGAGAAGACTTCAGAAGGATCTGGAGTTGGGAATGGGT
AACTCGAAGTCCAGGTTAAACCTCTTCACTCAGTCTAACTCGAGAGTTTTTGAATCACAC
AGTTTTAACAGCATTCTCAATCAGCCAACACGCTATCAGCAGATCATGAAAAGACTCATA
AAACGGTATGTTTTGAAAGCACAAGTAGACAAAGAAAACGATGAAGTGAATGAAGGTGAA
TTGAAAGAAATCAAGCAGGATATTTCCAGCCTTCGTTATGAACTTTTGGAAGACAAGAGC
CAAGCAACAGAAGAATTAGCCATCTTGATTCATAAACTCAGTGAGAAACTGAACCCCAGT
GTGCTGAGATGTGAATGA
>XM_055626185.1 PREDICTED: Psammomys obesus transient receptor potential cation channel subfamily C member 3 (Trpc3), mRNA
GAGTGGAAGTTTGCTCGCTCAAAGCTTTGGTTGTCCTACTTTGATGATGGGAAGACATTG
CCTCCACCCTTCAGTCTGGTCCCTAGTCCAAAATCATTTGTGTATTTCATCATGCGGATC
ACTAACTTTTCCAAATGCAGGAGGAGAAGATTTCAGAAGGACCTGGAATTGGGCATGGGT
AACTCAAAGTCCAGGTTAACCCTCTTCACTCAGTCTAACTCGAGAGTTTTTGAATCACAC
AGTTTTAACAGCATTCTCAATCAGCCAACACGCTACCAGCAGATAATGAAAAGACTCATA
AAACGGTATGTTTTGAAAGCACAAGTAGACAAAGAAAATGATGAAGTGAATGAAGGTGAA
TTGAAAGAAATCAAGCAGGATATCTCCAGCCTTCGTTATGAACTTTTGGAAGACAAGAGC
CAAGCAACAGAGGAATTAGCCATCTTGATTCATAAACTCAGTGAGAAACTGAACCCCAGT
GTGCTGAGATGTGAATGA
>XM_045131159.1 PREDICTED: Jaculus jaculus transient receptor potential cation channel subfamily C member 3 (Trpc3), transcript variant X3, mRNA
GAATGGAAGTTTGCACGTTCAAAACTTTGGTTATCCTATTTTGATGATGGGAAAACATTG
CCTCCACCCTTCAGCCTGGTTCCTAGTCCAAAATCATTTGTGTATCTCATCATGCGAATC
ATGAATTTTTCCAAATGCAGAAGGAGAAGGCTGCAGAAAGATCTGGAAATGGGAATGGGT
AACTCAAAGTCCAGGTTAAACCTCTTCACTCAGTCTAACTCGAGAGTTTTTGAATCACAC
AGTTTTAACAGCATTCTCAATCAGCCAACACGTTATCAGCAAATAATGAAAAGACTTATA
AAGCGGTATGTTTTGAAAGCACAAGTAGACAAAGAAAATGATGAAGTTAATGAAGGTGAA
TTAAAAGAAATCAAGCAAGATATCTCCAGTCTTCGTTATGAACTTTTGGAGGACAAGAGC
CAAGCAACTGAGGAATTAGCCATCCTAATTCATAAACTCAGTGAGAAACTGAATCCCAAC
GTACTGAGGTGTGAATAA
>XM_013022124.1 PREDICTED: Dipodomys ordii transient receptor potential cation channel, subfamily C, member 3 (Trpc3), transcript variant X6, mRNA
GAATGGAAGTTTGCTCGTTCAAAGCTCTGGTTATCCTATTTTGACGATGGAAAAACCTTA
CCTCCACCCTTCAGTCTGGTCCCTAGCCCCAAATCTTTTGTGTATTTCATCATGAGGATC
ATGAACTTTTCCAAATGCAGAAGGAGAAGGCTACAGAAGGATCTGGAAATGGGAATGGGT
AACTCAAAGTCAAGGTTAAACCTCTTCACTCAGTCTAACTCAAGAGTTTTTGAATCACAC
AGTTTCAACAGCATTCTCAACCAGCCAACACGCTATCAGCAGATAATGAAAAGACTTATC
AAGCGCTATGTTCTGAAAGCACAAGTTGACAAAGAAAATGATGAAGTTAATGAAGGTGAA
TTAAAAGAAATCAAGCAAGATATCTCCAGCCTTCGATATGAACTTTTGGAGGACAAGAGC
CAGGCCACAGAGGAATTAGCCATTCTAATTCATAAACTCAGCGAGAAACTGAATCCGGGC
ATGCTCAGGTGTGAGTGA
>XM_005386779.2 PREDICTED: Chinchilla lanigera transient receptor potential cation channel, subfamily C, member 3 (Trpc3), transcript variant X1, mRNA
GAATGGAAGTTTGCTCGTTCAAAACTCTGGTTATCCTATTTTGATGATGGAAAAACATTA
CCTCCACCCTTCAGTCTGGTTCCCAGTCCAAAATCCTTTGTTTATTTCATCATGCGGATC
ATTAACTTTTCCAAATGCAGAAGGAGAAGGCTGCAGAAAGATCTGGAAATGGGAATGGGT
AACTCAAAGTCCAGGTTAAACCTCTTCACTCAGTCTAACTCCAGAGTTTTTGAATCACAC
AGTTTTAACAGCATTCTCAATCAGCCAACACGTTATCAGCAGATAATGAAAAGACTTATA
AAGCGGTACGTTTTGAAAGCACAAGTAGACAAGGAGAATGATGAAGTTAATGAAGGTGAA
TTAAAAGAAATCAAGCAAGATATCTCCAGCCTTCGTTATGAGCTTTTGGAAGACAAGAGC
CAAGCAACCGAGGAATTAGCCATTCTAATTCATAAACTGAGCGAGAAACTGAACCCCAGC
CTGCTGAGATGTGAATGA
>XM_039103015.2 PREDICTED: Rattus norvegicus transient receptor potential cation channel, subfamily C, member 3 (Trpc3), transcript variant X3, mRNA
GAGTGGAAGTTTGCTCGTTCCAAACTCTGGCTATCCTACTTCGATGATGGAAAAACATTA
CCTCCACCCTTCAGTCTGGTCCCTAGTCCAAAATCGTTTGTTTATTTCATCATGAGGATC
ACTAACTTTTCCAAATGCAGGAGGAGAAGACTTCAGAAGGATCTGGAACTGGGCATGGGT
AACTCAAAGTCCAGGTTAAACCTCTTCACTCAGTCTAACTCGAGAGTTTTTGAATCACAC
AGTTTTAACAGCATTCTCAATCAGCCAACACGATATCAGCAGATAATGAAAAGACTCATA
AAACGGTATGTTTTGAAAGCACAAGTAGACAAAGAAAATGATGAGGTGAACGAAGGTGAA
CTGAAAGAAATCAAGCAGGATATCTCCAGCCTTCGTTACGAACTTTTGGAAGATAAGAGC
CAAGCGACGGAGGAACTGGCCATCTTGATTCATAAACTCAGTGAGAAACTGAACCCCAGT
GCGCTGAGGTGTGAATGA
>XM_040293348.1 PREDICTED: Ictidomys tridecemlineatus transient receptor potential cation channel subfamily C member 3 (Trpc3), transcript variant X2, mRNA
GAATGGAAATTTGCTCGTTCCAAACTTTGGCTCTCCTATTTTGATGATGGGAAAACCTTG
CCCCCACCCTTCAGCCTGGTTCCTAGTCCAAAATCATTTGTGTATCTCATCATGCGGATC
ATCAACTTCTCCAAATGTAGAAGGAGAAGGCTACAGAAGGATCCAGAAATGGGAATGGGT
AACTCAAAGTCCAGGTTAAACCTCTTCACTCAGTCTAACTCAAGAGTTTTTGAATCACAC
AGTTTTAACAGCATTCTCAACCAGCCAACTCGTTATCAGCAGATAATGAAGAGACTGATA
AAGCGGTATGTCCTGAAAGCGCAAGTGGACAAGGAGAACGATGAGGTGAACGAAGGTGAA
TTAAAAGAAATCAAGCAAGACATCTCTAGCCTTCGGTATGAGCTTTTGGAGGACAAGAGC
CAAGCGACCGAGGAGCTGGCCATTCTGATCCACAAACTCAGCGAGAAGCTGAGTCCCAGC
GTGCTGAGGTGTGAATGA
>XM_031376637.1 PREDICTED: Mastomys coucha transient receptor potential cation channel subfamily C member 3 (Trpc3), transcript variant X3, mRNA
GAATGGAAGTTTGCTCGTTCCAAACTTTGGCTCTCCTATTTCGATGATGGAAAAACATTA
CCTCCACCCTTCAGTCTGGTCCCTAGCCCCAAATCGTTTGTTTATTTCATCATGAGGATT
GCTAACTTTTCCAGATGCAGGAGGAGAAGACTTCAGAAGGATCTGGAACTGGGTATGGGT
AATTCAAAGTCCAGGTTAAACCTCTTCACTCAGTCTAACTCGAGAGTTTTTGAATCACAC
AGTTTTAACAGCATTCTCAATCAGCCAACACGATATCAGCAGATAATGAAAAGACTCATA
AAACGGTATGTTTTGAAAGCACAAGTAGACAAAGAAAATGATGAGGTGAACGAAGGTGAA
CTGAAAGAAATCAAGCAGGATATCTCCAGCCTTCGTTACGAACTTTTGGAAGATAAGAGC
CAAGCAACGGAGGAATTAGCCATCTTGATTCATAAACTCAGTGAGAAACTGAACCCCAGT
GTGCAGAGATGTGAATGA
>XM_051157072.1 PREDICTED: Acomys russatus transient receptor potential cation channel subfamily C member 3 (Trpc3), transcript variant X2, mRNA
GAATGGAAGTTTGCTCGCTCAAAACTCTGGTTGTCCTACTTTGACGACGGGAAAACGTTA
CCTCCACCCTTCAGTCTGGTCCCTAGTCCCAAATCGTTTGTTTACTTCATCATGCGGATT
GCTAACTTTTCCAAATGCAGGAGGAGAAGACTTCAGAAAGACCTGGAACTGGGCATGGGT
AACTCAAAGTCCAGGTTAAACCTCTTCACTCAGTCTAACTCGAGAGTTTTTGAATCACAC
AGTTTTAACAGCATTCTCAATCAGCCAACACGCTACCAGCAGATAATGAAAAGACTCATA
AAACGGTATGTTTTGAAAGCACAAGTAGACAAAGAAAACGACGAGGTGAATGAAGGTGAA
CTGAAAGAAATCAAGCAGGATATCTCCAGCCTTCGTTATGAGCTTCTGGAAGACAAGAGC
CAAGCAACGGAGGAATTAGCCATCTTGATTCATAAACTCAGTGAGAAACTGAGCCCCAGT
GTGCAGAGATGTGAATGA
