# Supplementary material for: Molecular evolution of TRPC4 regulatory sequences supports a role in mammalian thermoregulatory adaptation
Source: PeerJ. 2025 Jul 8;13:e19697. doi: 10.7717/peerj.19697 (PMC12248226; doi:10.7717/peerj.19697)
Supplement: Supplemental Information 1 — Required and optional parameters that are read by the codeml package of PAML. This file is for information only, an explicit value must be selected for Model and the dummy file names must be replaced with explicit paths to function. The sequence and guide tree files are in standard formats (FASTA and Newick, respectively). [file peerj-13-19697-s001.zip › input.files/untrimmed.alignments.with.original.accessions/rodent.trpc5.fas]

>XM_051142246.1 PREDICTED: Acomys russatus transient receptor potential cation channel subfamily C member 5 (Trpc5), mRNA
GAGTGGAAGTTTGCCAGAACAAAGCTCTGGATGAGTTACTTTGATGAAGGTGGTACCTTG
CCACCTCCTTTCAACATTATCCCCAGCCCCAAATCATTTCTATATCTTGGCAACTGGTTC
AACAACACCTTCTGTCCCAAAAGAGACCCTGATGGAAGAAGAAGGAGACATAACTTGAGA
AGCTTCACAGAACGCCATGCTGATAGCCTGATACAAAATCAACATTATCAGGAAGTTATC
AGGAATTTAGTCAAGAGATATGTGGCTGCAATGATAAGAAACTCCAAAACAAATGAGGGG
CTAACAGAAGAAAATTTTAAGGAATTAAAGCAGGACATTTCCAGCTTTCGGTATGAAGTA
CTTGACCTCTTGGGAAACAGAAAACATCCAAGAAGAAGCTTTTCCACTAGCAGCGCAGAA
TTCTCTCAAAGGGATGATACCAATGATGGCAGTGGTGGGGCTCGGGCCAAATCTAAGAGT
GTCTCTTTCAATTTAGGCTGCAAGAAAAAGGCCTGCCAGGGAGCA------CCTCTCGTC
AGAACCATGCCAAGAGCCAGCGGTGCTCAGGGAAAGCAAAAAGCTGAGTCATCAAGCAAA
CGGTCCTTCATGGGTCCCTCATTCAAGAAACTGGGCTTCCTGTTCTCC---AAGTTTAAT
GGTCAGACATCTGAAGCC---AGTTCAGAGCCCATGTATACGATCTCTGACGGAATCGCA
CAACAGCATTACATGTGGCAGGACATCCGATACTCTCAGATGGAGAAAGGGAAGGCAGAG
GCCTGTTCTCAAAGTGAAATGAACCTCAGTGAGGTAGAGTTAGGTGAAATCCGGGGT---
GCCACTCGGAGCAGTGAATGTCCCCTAGCCTGTTCCAGCTCTCTTCACTGTGCATCTGGT
ATTTGTTCCTCAAATTCGAAACTTTTAGACTCATCAGAGGATGTCTTTGAAACTTGGGGA
GAGGCCTGTGACTTGCTCATGCACAAATGGGGTGATGGACAGGAAGAACAAGTTACAACT
CGGCTCTAA
>XM_052170833.1 PREDICTED: Apodemus sylvaticus transient receptor potential cation channel subfamily C member 5 (Trpc5), mRNA
GAGTGGAAGTTTGCAAGAACAAAGCTCTGGATGAGTTACTTTGATGAAGGTGGCACCTTG
CCACCTCCTTTCAACATTATCCCCAGCCCCAAATCATTTCTCTATCTTGGCAACTGGTTT
AACAACACCTTCTGTCCCAAAAGAGACCCTGATGGAAGACGAAGGAGGCACAACTTGAGA
AGTTTCACAGAACGTCATGCTGACAGCCTGATACAAAATCAACATTATCAGGAAGTTATC
AGAAATTTAGTCAAGAGATACGTGGCTGCAATGATAAGAAACTCGAAAACAAATGAGGGG
CTAACAGAAGAAAATTTTAAGGAATTAAAGCAGGACATCTCCAGCTTTCGATATGAAGTC
CTTGACCTCTTGGGAAACAGAAAACATCCGAGAAGAAGCTTCTCCACTAGCAGCGCTGAA
TTCTCTCAAAGGGATGATACCAATGATGGCAGTGGTGGGGCTCGGGCCAAATCTAAGAGT
GTCTCTTTCAATTTAGGCTGCAAGAAAAAGGCCTGCCATGGAGCA------CCTCTGATC
AGAACCATGCCAAGAGCTAGTGGCGCGCAAGGAAAGCCAAAAGCTGAGTCGTCTAGCAAA
CGGTCCTTCATGGGTCCCTCTTTCAAGAAACTGGGTCTCTTCTTCTCC---AAGTTTAAT
GGTCAGACATCTGAACCT---CCTCCGGAGCCAATGTACACCATCTCTGATGGCATTGCA
CAGCAGCATTACATGTGGCAGGACATCAGATATTCTCAGATGGAGAAAGGGAAAGCAGAG
GCCTGTTCTCAAAGTGAGATGAACCTCAGTGAGGTAGAGTTAGGTGAAATCCGGGGTGCT
GCTGCTCGGAGCAGTGAATGCCCCCTAGCCTGTTCCAGCTCTCTTCACTGTGCGTCCGGC
ATCTGCTCCTCAAATTCGAAACTTTTAGACTCGTCAGAGGACGTATTTGAAACTTGGGGA
GAAGCTTGTGACTTGCTCATGCACAAATGGGGTGATGGACAGGAAGAACAAGTTACAACT
CGGCTCTAA
>XM_034485638.1 PREDICTED: Arvicanthis niloticus transient receptor potential cation channel subfamily C member 5 (Trpc5), mRNA
GAGTGGAAGTTTGCGAGAACAAAGCTCTGGATGAGTTACTTTGATGAAGGTGGCACCTTA
CCACCTCCTTTCAACATTATCCCCAGCCCCAAATCATTTCTCTATCTTGGCAACTGGTTC
AACAACACCTTCTGTCCCAAAAGAGACCCCGATGGAAGACGAAGGAGGCACAACTTGAGA
AGCTTCACAGAACGTCATGCTGATAGCCTGATCCAAAATCAACATTATCAGGAAGTTATC
AGAAATTTAGTCAAGAGATACGTGGCTGCGATGATAAGAAACTCGAAAACAAATGAGGGG
CTAACAGAAGAAAATTTTAAGGAATTAAAGCAGGACATTTCCAGCTTTCGATATGAAGTA
CTTGACCTCTTGGGAAATAGAAAACATCCAAGAAGAAGCTTTTCCACTAGCAGCGCTGAA
TTCTCTCAAAGGGATGATACCAATGATGGCAGTGGTGGGGCTCGGGCCAAATCTAAGAGT
GTCTCTTTCAATTTAGGCTGCAAGAAAAAGGCCTGCCATGGAGGC------CCTCTCATC
AGAACCATGCCAAGAGCTAGTGGCACTCAAGGAAAGCCAAAAGCTGAGTCGTCAAGCAAA
CGGTCCTTCATGGGTCCCTCTTTCAAGAAACTGGGTCTCTTCTTCTCGTCCAAGTTTAAT
GGTCAGACACCTGAACCT---CCTTCAGAGCCAATGTACACAATCTCTGATGGCATTGCA
CAGCAGCATTATATGTGGCAAGACATCAGATATTCTCAGATGGAGAAAGGGAAGGCAGAG
GCCTGTTCTCAAAGCGAGATGAACCTCAGTGACGTAGAGTTAGGTGAAATCCGGGGTGCT
GCCGCTCGGAGCAGTGAATGCCCCCTAGCCTGTTCCAGCTCTCTTCACTGTGCGTCTGGC
ATCTGCTCCTCAAATTCGAAACTTTTAGACTCGTCAGAGGACGTATTTGAAACTTGGGGA
GAAGCTTGTGACTTGCTCATGCACAAATGGGGTGACGGACAGGAAGAACAAGTTACAACT
CGGCTCTAA
>XM_023564159.2 PREDICTED: Cavia porcellus transient receptor potential cation channel subfamily C member 5 (Trpc5), transcript variant X2, mRNA
GAGTGGAAATTTGCAAGGACAAAGCTCTGGATGAGTTACTTTGATGAAGGAGGCACCTTG
CCACCTCCTTTCAACATCATCCCCAGCCCCAAATCGTTTCTATATCTTGGTAACTGGTTC
AACAATACCTTCTGCCCTAAAAGAGATCCTGATGGTAGAAGGAGAAGACACAACTTGAGA
AACTTCACCGAACGCCATGCTGACAGCTTGATACAAAATCAACATTATCAGGAAGTTATT
AGGAATTTAGTCAAAAGATACGTGGCTGCTATGATAAGAAATTCCAAAACAAATGAGGGG
CTAACAGAAGAAAACTTTAAGGAATTAAAGCAGGACATTTCTAGCTTTCGATATGAAGTG
CTTGACCTCCTAGGAAATAGAAAACACCCAAGAAGAAGCTTTTCCACTAGCAGCACTGAA
CTCTCTCAGAAAGATGATACCAATGATGGCAGTGGTGGAGCTCGGGCCAAATCCAAGAGT
GTTTCTTTCAATTTAGGCTGCAAGAGAAAGGCCTGCCACGGGACA------CCTCTCATT
ACAACCATGCCAAGAGCCAGCGGTACCCAAGGGAAGTCAAAAGCCGAGTCATCAAGCAAA
CGCTCCTTCATGGGTCCTTCCCTCAAGAAACTGGGTCTCCTATTCTCC---AAGTTTAAT
GGTCATATGTCTGAACCC---AGTTCAGAGCCAATGTACACAATTTCTGATGGAATCGTT
CAGCAGCACTATATGTGGCAGGACATCAGGTATTCTCAGATGGAGAAAGGGAAAGCAGAA
GTGTGTTCTCAAAGTGAAATGAACCTCAGTGAGGTAGAATTAGATGAAGTCCGGGGC---
ACTGCTCAGAGCAGTGAATGCCCTCTAGCCTGTTCCAGCTCTCTTCACTGTGCATCCAGC
ATTTGTTCCTCAAATTCTAAACTTTTAGACTCCTCAGAGGATGTATTTGAAACTTGGGGA
GAGGCTTGTGACTTGCTCATGCACAAATGGGGTGATGGACAGGAAGAACAAGTTACAACT
CGGCTCTAA
>XM_013504508.1 PREDICTED: Chinchilla lanigera transient receptor potential cation channel, subfamily C, member 5 (Trpc5), transcript variant X2, mRNA
GAGTGGAAATTTGCAAGGACGAAGCTCTGGATGAGTTATTTTGATGAAGGAGGCACCTTA
CCACCTCCTTTCAACATCATCCCCAGCCCCAAGTCATTTCTATATCTTGGTAACTGGTTC
AACAATACCTTCTGCCCTAAAAGAGATCCTGATGGTAGAAGGAGAAGACACAACCTGAGA
AGTTTCACGGAACGCCATGCTGACAGCTTGATACAAAATCAACATTATCAGGAAGTTATC
AGGAATTTAGTCAAAAGATATGTGGCTGCTATGATAAGAAATTCCAAAACAAATGAGGGG
CTAACAGAAGAAAATTTTAAGGAATTAAAGCAGGACATTTCCAGCTTTCGATATGAAGTG
CTTGACCTCTTAGGGAACAGAAAACACCCAAGAAGAAGCTTTTCCACGAGCAGCACTGAA
CTCTCTCAGAAGGATGATGCCAATGATGGCAGTGGTGGAGCTCGGGCCAAATCCAAGAGT
GTCTCTTTCAATTTAGGCTGCAAGAAGAAGGCCAGCCATGGGCCA------CCTCTCATC
AGAACCATGCCAAGAGCCAGTGGTACCCAAGGAAAGTCAAAAGCAGAGTCATCAAGCAAA
CGCTCCTTCATGGGTCCTTCCCTCAAGAAACTGGGTCTCCTATTCTCC---AGGTTTAAT
AGTCATACGTCTGAACCC---AGTTCAGAGCCAATGTACACAATTTCTGATGGAATCGTC
CAGCAGCATTATATGTGGCAGGACATCAGGTATTCTCAGATGGAGAAAGGGAAAGCAGAG
GCCTGTTCTCAAAGTGAAATTAACCTCAGTGAGGTAGAATTAGATGAAGTCCGGGGC---
GCTGCTCAGAGCAGTCAATGCCCTCTAGCCTGTTCCAGCTCTCTTCACTGTGCATCCAGC
ATTTGTTCCTCAAATTCAAAACTTTTAGACTCCTCAGAGGATGTATTTGAAACTTGGGGA
GAGGCTTGTGACTTGCTCATGCACAAATGGGGTGATGGACAGGAAGAACAAGTTACAACT
CGGCTCTAA
>XM_057759929.1 PREDICTED: Chionomys nivalis transient receptor potential cation channel subfamily C member 5 (Trpc5), transcript variant X2, mRNA
GAGTGGAAGTTTGCAAGAACAAAGCTCTGGATGAGTTACTTTGATGAAGGTGGTACCTTG
CCACCTCCTTTCAACATTATCCCCAGTCCCAAATCATTTCTCTATCTTGGCACCTGGTTC
AATAACACCTTCTGTCCAAAAAGAGACCCCGATGGAAGACGAAGGAGACGCAACTTGAGA
AGCTTCACAGAACGCCATGCTGATAGCCTGATCCAAAATCAACATTATCAGGAAGTTATC
CGAAATTTAGTCAAGAGATATGTGGCTGCAATGATAAGAAACTCCAAAACAAATGAGGGA
TTAACAGAAGAAAACTTTAAGGAATTAAAACAGGACATCTCAAGCTTTCGATATGAAGTA
CTTGACCTCTTGGGAAACAGAAAACAACCAAGAAGAAGCTTTTCCACTAGCAGTGCTGAA
TTCTCTCAAAGGGATGATACCAATGATGGCAGTGGTGGGGCACGGGCCAAATCTAAGAGC
GTCTCTTTCAATTTAGGCTGCAAGAAAAAGGCCTGCCATGGGGCA------CCTCTCATC
AGAACCATGCCAAGAGCCAGTGGTACTCACGAGAAGTCAAAAGCAGAGTCATCAAGCAAA
CGGTCCTTCATGGGCCCCTCTTTCAAGAAATTGGGTCTCCTATTCTCC---AAGTTTAAT
GGTCAGAGCTCTGAACCT---ACGTCAGAGCCAATGTACACCATCTCCGATGGCATTGCC
CAGCAGCATTATATGTGGGACGACATCAGATATTCTCAGATGGAGAAAGGGAAGGCAGAG
GCCTGTTCTAAAAGCGATTTGAACCTCGGTGAGATAGAGTTAGGTGAAATCCGGGGT---
GCTGCTAGGAGCAGTGAATGCCCCCTAGCCTGTTCCAGCTCTCTTCACTGTGTATCCAGC
ATCTGCTCCTCAAATTCTAAACTTTTAGACTCATCAGAGGATGTGTTTGAAACTTGGGGA
GAGGCTTGTGACTTGCTCATGCACAAATGGGGTGATAAACAGGAAGAACAAGTTACAACT
CGGCTCTAA
>XM_027433596.2 PREDICTED: Cricetulus griseus transient receptor potential cation channel subfamily C member 5 (Trpc5), mRNA
GAGTGGAAGTTTGCGAGAACGAAGCTCTGGATGAGTTACTTTGATGAAGGTGGAACGTTG
CCACCACCTTTCAACATTATCCCCAGCCCCAAATCATTCCTCTATCTTGGCAACTGGTTC
AACAAAACCTTCTGTCCCAAAAGAGACCCGGATGGAAGACGAAGGAGGCACAACTTGAGA
AGCTTCACAGAACGCCATGCTGATAGCCTGATACAAAATCAACATTATCAGGAAGTTATC
AGAAATTTAGTCAAGAGATATGTGGCTGCAATGATAAGAAACTCCAAAACAAATGAGGGG
CTAACAGAAGAAAATTTTAAGGAATTAAAGCAGGACATCTCCAGCTTTCGCTATGAAGTG
CTTGACCTCTTGGGAAACAGAAAACATCCAAGAAGAAGCTTTTCCACTAGCAGCGCTGAA
TTCTCTCAAAGGGATGATACCAATGATGGCAGTGGAGGGGCTCGGGCCAAGTCTAAGAGT
GTCTCTTTCAATTTAGGCTGCAAGAAAAAGGCCTGTCATGGGGCA------CCTCTCATC
AGAACCATGCCAAGAGCCGGTGACGCTCAAGGAAAGTCGAAAGCTGAGTCATCAAGCAAA
CGGTCCTTCATGGGTCCCTCGTTCAAGAAACTGGGTCTCCTATTCTCC---AAATTTAAC
GGCCACAACTCTGAACCC---ACTTCAGAGCCAATGTACACGATCTCCGACGGCATCGCA
CAGCAGCATTATATGTGGCAGGACATCAGATATTCTCAGATGGAGAGAGGGAAGGCAGAG
GCCTGCTCTCAAAGTGAAATGAACCTTAGTGAGGTAGAGTTAGGTGAAATCCGGGGT---
GCTGCTGGGAGCAGTGAAGGCGCCCTGGCCTGTTCCAGCTCTCTTCACGGTGCATCTGGC
ATCTGCTCCTCAAATTCTAAACTTTTAGAGTCATCAGAGGATGTATTTGAAACTTGGGGA
GAGGCTTGTGACTTGCTCATGCACAAATGGGGTGACGGACAGGAAGGACAAGTTACAACT
CGGCTCTAA
>XM_013025856.1 PREDICTED: Dipodomys ordii transient receptor potential cation channel, subfamily C, member 5 (Trpc5), mRNA
GAATGGAAGTTTGCAAGAACGAAGCTTTGGATGAGTTATTTTGATGAAGGTGGTACTTTG
CCACCTCCTTTTAACATCATCCCCAGTCCCAAATCATTTCTCTATCTTGGTAACTGGTTC
AACAATACTTTCTGCCCCAAAAGAGATCCTGACGGTAGACGGAGAAGGCACAACTTGAGA
AGCTTCACAGAGCGCCATGCTGACAGCCTGATACAAAATCAACATTATCAGGAAGTTATC
AGGAACTTAGTCAAAAGATATGTGGCTGCCATGATAAGAAATTCCAAAACAAATGAGGGT
CTAACAGAAGAAAATTTTAAGGAATTAAAGCAAGACATCTCCAGCTTTCGATATGAAGTG
CTTGATCTCTTAGGAAATAGAAAGCCCCCAAAGAGAAGCTTTTCCACTAGCAGCACTGAA
CTCTCTCAGAGGGATGATACCAATGATGGCAGTGGTGGGGCTCGGGCCAAATCCAAGAGT
GTCTCTTTTAATTTAGGCTGCAAAAAAAAGGCCTGTCATGGGCCC------CCTCTCATC
AGAACCATGCCAAGATCCAGCAGTGCCCAAGGAAAGTCAAAAGCTGAGTCATCAAGCAAA
CGCTCCTTCATGGGTCCTTCTTTCAAGAAACTGGGTCTCTTATTCTCC---AAGTTTAAT
GGTCATATGTCTGAGCCC---AGTTCAGAGCCAATGTACACAATTTCTGATGGACTCGTT
CAGCAGCACTATATGTGGCAGGACATCAGATATTCTCAAATGGAGAAAGGGAAAGCAGAG
GCCTGTTCTCAAAGTGAAATTAACCTCAGTGAGGTAGAATTAGGTGAAGTTCGGGGC---
GCTGCTCAGAGCAGTGAATGCCCTCTAGCCTGTTCCAGCTCTCTTCACTGTGCATCCAGC
ATCTGCTCCTCAAATTCTAAACTTTTAGACTCCTCTGAGGATGTATTTGAAACTTGGGGA
GAGGCTTGTGACTTGCTCATGCACAAATGGGGTGACGGACAGGAAGAACAAGTTACAACT
CGGCTCTAA
>XM_033760332.1 PREDICTED: Fukomys damarensis transient receptor potential cation channel subfamily C member 5 (Trpc5), transcript variant X4, mRNA
GAGTGGAAATTTGCAAGGACGAAGCTCTGGATGAGTTACTTTGATGAAGGAGGCACCTTG
CCACCTCCTTTCAACATCATCCCCAGCCCCAAATCATTTCTATATCTTGGTAACTGGTTC
AACAATACCTTCTGCCCTAAAAGAGATCCTGATGGTAGAAGG------CACAACTTGAGA
AGCTTCACAGAACGTCATGCTGACAGCCTGATACAAAATCAACATTATCAGGAAGTTATC
AGGAATTTAGTCAAAAGATATGTGGCTGCTATGATAAGAAATTCCAAAACAAATGAGGGG
CTCACAGAAGAAAATTTTAAGGAATTAAAGCAGGACATCTCCAGCTTTCGATATGAAGTG
CTTGACCTCTTAGGAAATAGAAAACACCCAAGGAGAAGCTTTTCCACTAGCAGCACGGAA
CTCTCTCAGAAGGATGATACCAATGATGGCAGCGGTAGAGCTCGGGCCAAATCCAAGAGT
GTCTCTTTCAATTTAGGCTGCAAGAAAAAGACCTGCCACAGGCCA------ACTGTCATC
ACAACCATGCCAAGAACCAGTGGTACACAAGGGAAGTCAAAAGCTGAGTCATCAAGCAAA
CGTTCCTTCATGGGTGCTTCCCTCAAGAAACTGGGTCTACTATTCTCC---AAGTTTAAT
GGTCAAAGGTCTGAACCC---AGTTCAGAGCCAATGTACACAATTTCTGACGGGATCGTT
CAGCAGCACTATATGTGGCAGGACATCAGGTATTCTCAGATGGAGAAAGGGAAAGCAGAG
GCCTGTTCTCAAAGTGAAATTAACCTCAGTGAGGTAGAATTAGATGAAGTCCGGGGC---
GCTGCTCAGAGCAGTGAATGCCCTCTAGCCTGTTCCAGCTCTCTTCACTGTGTATCCAGC
ATTTGTTCCTCAAATTCTAAACTTTTAGACTCCTCAGAGGATGTATTTGAAACTTGGGGA
GAGGCTTGTGACTTGCTTATGCACAAATGGGGTGATGGACAGGAAGAACAAGTTACAACT
CGGCTCTAA
>XM_028773873.1 PREDICTED: Grammomys surdaster transient receptor potential cation channel subfamily C member 5 (Trpc5), mRNA
GAGTGGAAGTTTGCCAGAACAAAGCTCTGGATGAGTTACTTTGATGAAGGTGGCACCTTA
CCACCTCCTTTCAACATTATCCCCAGCCCCAAATCATTTCTCTATCTTGGCAACTGGTTC
AACAACACCTTCTGTCCCAAAAGAGACCCCGATGGAAGACGAAGGAGGCACAACTTGAGA
AGCTTCACAGAACGTCATGCTGATAGCCTGATCCAAAATCAACATTATCAGGAAGTTATC
AGAAATTTAGTCAAGAGATACGTGGCTGCAATGATAAGAAACTCAAAAACAAATGAGGGC
CTAACAGAAGAAAATTTTAAGGAATTAAAGCAGGACATTTCCAGCTTTCGATATGAAGTA
CTTGACCTCTTGGGAAATAGAAAACATCCAAGAAGAAGCTTTTCCACTAGCAGCGCTGAA
TTCTCTCAAAGGGATGATACCAATGATGGCAGTGGCGGGGCTCGGGCCAAATCTAAGAGT
GTCTCTTTCAATTTAGGCTGCAAGAAAAAGGCCTGCCATGGAGGT------CCTCTCATC
AGAACCATGCCAAGAGCTAGTGGCACCCAAGGAAAGCCAAAAGCCGAGTCATCAAGCAAA
CGGTCCTTCATGGGCCCCTCTTTCAAGAAACTGGGTCTCTTCTTCTCCTCCAAGTTTAAT
GGTCAGACATCTGAACCT---CCTTCGGAGCCGATGTACACAATCTCTGATGGCATTGCA
CAGCAGCATTATATGTGGCAAGACATCAGATATTCTCAGATGGAGAAAGGGAAGGCAGAG
GCCTGTTCTCAAAGTGAAATGAACCTCAGTGATGTAGAGTTAGGTGAAATCCGGGGTGCT
GCCGCTCGGAGCAGCGAATGCCCCCTAGCCTGTTCCAGCTCTCTTCACTGTGCGTCTGGC
ATCTGCTCCTCAAATTCGAAACTTTTAGACTCATCAGAGGACGTATTTGAAACTTGGGGA
GAGGCTTGTGACTTGCTCATGCACAAATGGGGTGATGGACAGGAAGAACAAGTTACAACT
CGGCTCTAA
>XM_004861421.2 PREDICTED: Heterocephalus glaber transient receptor potential cation channel subfamily C member 5 (Trpc5), transcript variant X3, mRNA
GAGTGGAAATTTGCAAGGACGAAGCTCTGGATGAGTTACTTTGATGAAGGAGGCACCTTG
CCACCTCCTTTCAACATCATCCCCAGCCCCAAATCATTTCTATATCTTGGTAACTGGTTC
AACAATACCTTCTGCCCTAAAAGAGATCCTGATGGTAGGAGAAGA---CACAACTTGAGA
AGCTTCACAGAACGCCATGCTGACAGCCTCATACAAAATCAACATTATCAGGAAGTTATC
AGGAATTTAGTCAAAAGATATGTGGCTGCTATGATAAGAAATTCCAAAACAAATGAGGGG
CTAACAGAAGAAAATTTTAAGGAATTAAAGCAGGACATCTCCAGCTTTCGATATGAAGTG
CTTGACCTCTTAGGAAATAGAAAACACCCAAGGAGAAGCTTCTCCACTAGCAGCACTGAA
CTCTCTCAGAAGGATGATACCAATGGTGGCAGTGGTAGAGCTCGAGGCAAATCCAAGAGT
GTCTCCTTCAATTTAGGCTGCAAGAAAAAGACCTGCCACGGGCCA------CCACTCATC
AGAACCATGCCAGGAGCCAGTGGTACCCAAGGGAAGTCAAAAGCTGAGTCATCAAGCAAA
CGCTCATTCATGGGTCCTTCCCTCAAGAAACTGGGTCTCCTATTCTCC---AAGTTTAAT
GGTAATACATCTGAACCC---AGTTCAGAGCCAGTGTACACAATTTCTGAAGGAATCATT
CAGCAGCACTATATGTGGCAGGACATCAGGTATTCTCAGATGGAGAAAGGGAAAGCAGAG
GCCTGTTCTCAAAGTGAAATTAACCTCAGTGAGGTAGAATTAGATGAAATCCGGGGC---
GCTGCTCAGAGCAGTGAATGCCCTCTAGCCTGTTCCAGCTCTCTTCATTGTGTATCCAGC
ATTTGTTCCTCAAATTCTAAACTTTTAGACTCCTCAGAGGATGTATTTGAAACTTGGGGA
GAGGCTTGTGACTTGCTCATGCACAAATGGGGTGATGGACAGGAAGAAGAAGTTACAACT
CGGCTTTAA
>XM_040284507.1 PREDICTED: Ictidomys tridecemlineatus transient receptor potential cation channel subfamily C member 5 (Trpc5), transcript variant X4, mRNA
GAGTGGAAGTTTGCAAGGACAAAGCTCTGGATGAGTTACTTTGATGAAGGTGGCACCTTA
CCACCTCCTTTTAACATCATCCCCAGCCCCAAATCATTTCTCTATCTTGGTAACTGGTTC
AACAATACCTTCTGCCCCAAAAGAGACCCTGATGGTAGACGAAGAAGACACAACTTGAGA
AGCTTCACAGAACGCCATGCTGACAGCCTGATACAAAATCAACACTATCAGGAAGTTATC
AGGAATTTAGTCAAAAGATATGTGGCTGCTATGATAAGAAATTCCAAAACAAATGAGGGG
CTAACAGAAGAAAATTTTAAGGAATTAAAGCAGGACATCTCCAGCTTCAGATATGAAGTG
CTTGACCTCTTAGGAAACAGAAAACACCCAAGGAGAAGCTTTTCCACAAGCAGCACTGAA
TTCTCTCAGAGGGATGACACCAATGATGGCTGTGGTGGGGCTCGGGCCAAATCCAAGAGC
GTCTCATTCAATTTAGGCTGCAAGAAAAAGGCCTGCCATGGGCCA------CCTCTCATC
AGAACCATGCCAAGAGCCAGTGGTTCCCAGGGGAAGTCAAAAGCTGAGTCATCAAGCAAA
CGCTCCTTCATGGGTCCTTCTCTCAAGAAACTGGGTCTTCTTTTCTCA---AAGTTTAAT
GGTCATATGTCTGAACCC---AGTTCAGAGCCAATGTACACAATTTCTGATGGAATCGTC
CAGCAGCATTATATGTGGCAGGACATCAGATATTCTCAGATGGAGAAAGGGAAAGCAGAA
GCCTGTTCTCAAAGTGAAATTAACCTCAGTGAGGTAGAATTAGGTGAAGTCCAGGGT---
GCTGCTCAGAGCAGTGAATGCCCTCTAGCCTGTTCCAGCTCTCTTCACTGTGCATCCAGC
ATCTGCTCCTCAAATTCTAAACTTTTAGACTCCTCCGAGGATGTATTTGAAACTTGGGGA
GAGGCCTGTGACTTGCTCATGCACAAATGGGGTGATGGACAGGAAGAACAAGTTACAACT
CGGCTCTAA
>XM_045140959.1 PREDICTED: Jaculus jaculus transient receptor potential cation channel subfamily C member 5 (Trpc5), transcript variant X1, mRNA
GAGTGGAAGTTTGCAAGAACAAAGCTCTGGATGAGTTACTTTGATGAAGGTGGTACCTTG
CCACCTCCTTTCAACATTATCCCCAGCCCCAAATCGTTTCTCTACCTTGGTAACTGGTTC
AACAATACCTTCTGCCCCAAAAGAGACCCTGATGGTAGACGAAGGAGGCACAACTTGAGG
AGCTTTACAGAACGTAATGCTGATAGCCTCATACAAAATCAACATTACCAGGAAGTTATC
AGGAATTTAGTCAAAAGATATGTGGCTGCTATGATAAGAAATTCCAAAACAAATGAGGGG
CTAACAGAAGAAAATTTCAAGGAATTAAAGCAGGACATCTCCAGCTTTCGATATGAAGTA
CTTGACCTCTTAGGAAATAGAAAGCACCCAAGGAGAAGCTTTTCAACTAGCAGCACTGAA
CTCCCTCAGAGGGATGATCCCAATGATGGTAGTGGTGGGGCTCGGGCCAAATCCAAGAGT
GTTTCTTTCAGTTTAGGCTGCAAGAAAAAGGCCTGCCATGGGCCA------CCTCTCGTC
AGAACCATGCCAAGAACCACTGGTACCCAAGGGAAGTCAAAAGCTGAGTCATCAAGCAAA
CGTTCCTTCATGGGTCCGTCTCTCAAGAAACTGGGTCTCCTTTTCTCC---AAATTTAAT
GGTCATATGTCTGAACCC---AGTGCAGAGCCCATGTACACAATTTCTGATGGAATCATT
CAGCAGCATTATATGTGGCAGGACATCAGATATTCACAGATGGAGAAAGGGAAAGCAGAG
GCCTGTTCTCAAAGTGAAATCGACCTCAGTGAGGTAGAATTAGGTGAAGTCCGAGGC---
GCTGCTCAGAGCAGTGAATGCCCTCTAGCCTGTTCCAGCTCTCTTCACTGTGCATCCAGC
ATCTGCTCCTCCAATTCTAAACTGTTAGACTCCTCGGAGGATGTATTTGAAACTTGGGGA
GAGGCTTGCGACTTGCTCATGCACAAATGGGGTGATGGACAGGAAGAACAAGTTACAACT
CGGCTCTAA
>XM_027932233.1 PREDICTED: Marmota flaviventris transient receptor potential cation channel subfamily C member 5 (Trpc5), mRNA
GAGTGGAAGTTTGCAAGGACAAAGCTCTGGATGAGTTACTTTGATGAAGGTGGCACCTTA
CCACCTCCTTTTAACATCATCCCCAGCCCCAAATCATTTCTCTATCTTGGTAACTGGTTC
AACAATACCTTCTGCCCCAAAAGAGACCCTGATGGTAGACGAAGAAGACACAACTTGAGA
AGCTTCACAGAACGCCATGCTGACAGCCTGATACAAAATCAACACTATCAGGAAGTTATC
AGGAATTTAGTCAAAAGATATGTGGCTGCTATGATAAGAAATTCCAAAACAAATGAGGGG
CTAACAGAAGAAAATTTTAAGGAATTAAAGCAGGACATCTCCAGCTTCAGATATGAAGTG
CTTGACCTCTTAGGAAACAGAAAACACCCAAGGAGAAGCTTTTCCACAAGCAGCACTGAA
TTCTCTCAGAGGGATGACACCAATGATGGCTGTGGTGGGGCTCGGGCCAAATCCAAGAGC
GTCTCATTCAATTTAGGCTGCAAGAAAAAGGCCTGCCATGGGCCA------CCTCTCATC
AGAACCATGCCAAGAGCCAGCGGTTCCCAGGGGAAGTCAAAAGCTGAGTCATCAAGCAAA
CGCTCCTTCATGGGTCCTTCTCTCAAGAAACTGGGTCTTCTTTTCTCA---AAGTTTAAT
GGTCATATGTCTGAACCC---AGTTCAGAGCCAATGTACACAATTTCTGATGGAATCGTC
CAGCAGCATTATATGTGGCAGGACATCAGATATTCTCAGATGGAGAAAGGGAAAGCAGAA
GCCTGTTCTCAAAGTGAAATTAACCTCAGTGAGGTAGAATTAGGTGAAGTCCGGGGT---
GCTGCTCAGAGCAGTGAATGCCCTCTAGCCTGTTCCAGCTCTCTTCACTGTGCATCCAGC
ATCTGCTCCTCAAATTCTAAACTTTTAGACTCCTCCGAGGATGTATTTGAAACTTGGGGA
GAGGCCTGTGACTTGCTCATGCACAAATGGGGTGATGGACAGGAAGAACAAGTTACAACT
CGGCTCTAA
>XM_031368947.1 PREDICTED: Mastomys coucha transient receptor potential cation channel subfamily C member 5 (Trpc5), transcript variant X2, mRNA
GAGTGGAAGTTTGCGAGAACGAAGCTCTGGATGAGTTACTTTGATGAAGGTGGCACCTTA
CCACCTCCTTTCAACATTATCCCCAGCCCCAAATCATTTCTCTACCTTGGCAACTGGTTC
AACAACACCTTCTGTCCCAAAAGAGACCCTGATGGAAGACGAAGGAGGCACAACTTGAGA
AGCTTCACAGAACGTCATGCTGACAGCCTGATACAAAATCAACATTATCAGGAAGTTATC
AGAAATTTAGTCAAGAGATACGTGGCTGCAATGATAAGAAACTCGAAAACAAATGAAGGG
CTAACAGAAGAGAATTTTAAGGAATTAAAGCAGGACATTTCCAGCTTTCGATATGAAGTG
CTTGACCTCTTGGGAAACAGAAAACATCCACGAAGAAGCTTTTCCAGCAGCAGCGCTGAA
TTCTCTCAAAGGGATGATACCAATGATGGCAGTGGTGGGGCGCGGGCCAAATCTAAGAGT
GTCTCTTTCAATTTAGGGTGCAAGAAAAAGGCCTGCCATGGAGCA------CCTCTTATC
AGAACCATGCCAAGAGCTAGTGGCGCCCAAGGAAAGCCAAAAGCTGAGTCGTCAAGCAAA
CGGTCCTTCATGGGTCCCTCTTTCAAGAAACTGGGTCTCTTCTTCTCC---AAGTTTAAC
GGTCAGACATCTGAACCT---ACTTCGGAGCCAATGTACACAATCTCTGATGGCATCGCA
CAGCAGCATTATATGTGGCAGGACATCAGATATTCTCAGATGGAGAAAGGGAAGGCAGAG
GCCTGTTCTCAAAGTGAGATGAACCTCAGTGAGGTAGAGTTAGGTGAAATCCGGGGTGCT
GCTGCTCGAAGCAGTGAATGCCCCCTAGCCTGTACCAGCTCTCTTCACTGTGCATCCGGC
ATCTGCTCCTCAAATTCGAAACTTTTAGACTCGTCAGAGGATGTATTTGAAACTTGGGGA
GAGGCTTGTGACTTGCTCATGCACAAATGGGGTGACGGACAGGAAGAGCAAGTTACAACT
CGGCTCTAA
>XM_060374439.1 PREDICTED: Meriones unguiculatus transient receptor potential cation channel subfamily C member 5 (Trpc5), transcript variant X3, mRNA
GAGTGGAAGTTTGCAAGAACAAAGCTCTGGATGAGTTACTTTGATGAAGGTGGCACCTTG
CCACCTCCTTTCAACATTATACCCAGCCCCAAATCATTTCTCTATCTTGGCAACTGGCTC
AACAACACCTTCTGTCCCAAAAGAGACCCTGATGGAAGACGAAGAAGGCACAACCTGAGA
AGCTTCACAGAACGCCATGCTGATAGCCTGATACAAAATCAACATTATCAGGAGGTTATC
AGGAATTTAGTCAAGAGGTATGTGGCTGCAATGATAAGAAACTCCAAAACAAACGAGGGG
CTAACAGAAGAAAATTTTAAGGAACTAAAGCAGGACATCTCCAGCTTTCGATACGAAGTC
CTTGACCTCTTAGGAAATAGAAAACAGCCAAGAAGAAGCCTTTCCACCAGCAGTGCTGAC
CTTTCTCAAAGGGACGACACCCATGATGGTAGTGGGGGGGCTCGAGCCAAATCGAAGAGC
GTCTCCTTCAATTTGGGCTGCAAGAAAAAGTCCACCCAGGGAGCA------CCCCTCGTC
AGAACCGTGCCAAGAGCCAGCAGTGCTCAAGGAAAGCAGAGGGCCGAGGCATCAGGCAGA
CGTCCCTTCATGGGTCCCTCCTTCAAGAAACTGGGTTTCCTGTTCTCC---AAGTTTAAT
GGTCATTCGTCTGAACCT---AGTTCAGAGCCCATGTACACGATCTCTGATGGGATCGCC
CAGCAGCATCACATGTGGCGGGACGTCAGCTATCCCCAGATGGAGACAGGGCAGGCCGAG
GCCTGTTCCCGAAGTGCAATGGACCTCAGTGGGGTAGAGTTGGGTGAGATCCGGGGT---
GCTGCTCGGAGCAGCGAGTGCCCTCTGGCCTGCTCCAGCTCTCTCCACTGCGCGTCCAGC
ATCTGCTCCTCCAACTCTAAACTCTTGGACTCGTCAGAGGATGTCTTTGAAACTTGGGGA
GAGGCCTGTGACTTGCTCATGCACAAATGGGGTGATGGACAGGAAGAACAAGTCACCACC
CGGCTCTAA
>XM_040744519.1 PREDICTED: Mesocricetus auratus transient receptor potential cation channel subfamily C member 5 (Trpc5), transcript variant X2, mRNA
GAGTGGAAGTTTGCGAGAACGAAGCTCTGGATGAGTTACTTTGATGAAGGTGGTACCTTG
CCACCTCCTTTCAACATTATCCCTAGCCCCAAATCATTCCTCTACCTTGGCAACTGGTTC
AACAACACCTTCTGTCCCAAAAGAGACCCTGATGGGAGACGAAGAAGGCACAACTTGAGA
AGCTTCACAGAACGCCATGCTGATAGCCTGATACAAAATCAACATTATCAGGAAGTTATC
AGAAACTTAGTCAAGAGATATGTGGCTGCAATGATAAGAAACTCCAAAACAAATGAGGGG
CTAACAGAAGAAAATTTTAAGGAATTAAAGCAGGACATCTCCAGCTTTCGATATGAAGTG
CTTGACCTCCTGGGAAACAGAAAACAACCAAGAAGAAGCTTTTCCACTAGCAGTGCTGAA
TTCTCTCAAAGGGATGATACCAATGATGGCAGTGGTGGGGCTCGGGCCAAATCTAAGAGT
GTCTCTTTCAATTTAGGCTGCAAGAAAAAGGCCTGTCATGGGGCA------CCTCTCATC
AGAACCATGCCAAGAGCCAGTGGTGATCAAGGAAAGTCGAAAGCTGAGTCATCAAGCAAA
CGGTCCTTCATGGGTCCCTCTTTCAAGAAACTGGGTCTCCTATTCTCC---AAGTTTAAC
GGTCATAACTCTGAACCC---CCTTCAGAGCCAATGTACACAATCTCTGATGGAATTGCA
CAGCAGCATTATATGTGGCAGGACATCAGATATTCTCAGATGGAGAAAGGGAAGGCAGAG
GCCTGTTCTCAAAGTGAAATGAACCTCAGTGAGGTAGAGTTAGGTGAAATCCGGGGT---
GCTGCTAGGAGCAGTGAGTGCCCCCTAGCCTGTTCCAGCTCTCTTCACTGTGCATCTGGC
ATCTGCTCCTCAAATTCTAAACTTTTAGACTCATCAGAGGATGTATTTGAAACTTGGGGA
GAGGCTTGTGACTTGCTCATGCACAAATGGGGTGATGGACAGGAAGAACAAGTTACAACT
CGGCTCTAA
>XM_050127216.1 PREDICTED: Alexandromys fortis transient receptor potential cation channel subfamily C member 5 (Trpc5), mRNA
GAGTGGAAATTTGCAAGAACAAAGCTCTGGATGAGTTATTTTGATGAAGGTGGTACCTTG
CCACCTCCTTTCAACATTATCCCCAGCCCCAAATCATTTATGTATCTTGGCAACTGGTTC
AATAAAACCTTCTGTCCAAAAAGAGACGCTGATGGAAGACGAAGGAGACACAACTTGAGA
AGCTTCACAGAACGCCATGCTGATAGCCTGATCCAAAATCAACATTATCAGGAAGTTATC
AGAAATTTAGTCAAGAGATATGTGGCTGCAATGATAAGAAACTCCAAAACAAATGAGGGA
TTAACAGAAGAAAACTTTAAGGAATTAAAACAGGACATCTCAAGCTTTCGATATGAAGTA
CTTGACCTCTTGGGAAACAGAAAACAACCAAGAAGAAGCTTTTCCACTAGCAGTGCTGAA
TTCTCTCAAAGGGATGATACCAATGATGGCAGTGGTGGGGCACGGGCCAAATCTAAGAGT
GTCTCTTTCAATTTAGGCTGCAAGAAAAAGGCCTGCCATGGGGCA------CCTCTCATC
AGAACCATGCCAAGAGCCAGTGGTACTCACGAGAAGTCAAAAGCAGAGTCATCAAGCAAA
CGGTCCTTCATGGGCCCCTCTTTCAAGAAACTGGGTCTCCTATTCTCC---AAGTTTAAT
GGTCAGAGCTCTGAGCCTACTACGTCAGAGCCAATGTACACAATCTCCGATGCCATTGCC
CAGCAGCATTATATGTGGGAGGACATCAGATATTCTCAGATGGAGAAAGGGAAGGCAGAG
GCCTGTTCTAAAAGCGATTTGAACCTCAGTGAGGTAGAGTTAGGTGAAATCCGGGGT---
GCTGCTCGGAGCAGTGAATGCCCCCTAGCCTGTTCCAGCTCTTTTCACTGTGTATCCAGC
ATCTGCTCCTCAAATTCTAAACTTTTAGACTCATCAGAGGATGTGTTTGAAACTTGGGGA
GAGGCTTGTGACTTGATCATGCACAAATGGGGTGATAAACAGGAAGAACAAGTTACAACT
CGGCTCTAA
>NM_009428.3 Mus musculus transient receptor potential cation channel, subfamily C, member 5 (Trpc5), mRNA
GAGTGGAAGTTTGCGAGAACAAAGCTCTGGATGAGTTACTTTGATGAAGGTGGCACCTTA
CCACCTCCTTTCAACATTATTCCCAGCCCCAAATCATTTCTCTATCTTGGCAACTGGTTC
AACAACACCTTCTGTCCCAAAAGAGACCCTGATGGAAGACGAAGGAGGCACAACTTGAGA
AGCTTCACAGAACGTCATGCTGACAGCCTGATACAAAATCAACATTATCAGGAAGTTATC
AGAAATTTAGTCAAGAGATATGTGGCTGCAATGATAAGAAACTCCAAAACAAATGAGGGG
CTAACAGAAGAAAATTTTAAGGAATTAAAGCAGGACATTTCCAGCTTTCGATATGAAGTG
CTTGACCTCTTGGGAAACAGGAAACATCCAAGAAGAAGCCTCTCCACCAGCAGTGCTGAT
TTCTCTCAAAGGGATGATACCAATGACGGCAGTGGTGGGGCTCGGGCCAAGTCTAAGAGT
GTCTCTTTCAATGTAGGCTGCAAGAAAAAGGCCTGTCACGGTGCA------CCGCTCATC
AGAACCGTGCCAAGAGCTAGTGGCGCCCAAGGAAAGCCAAAATCCGAGTCGTCGAGCAAA
CGGTCCTTCATGGGTCCGTCTTTCAAGAAATTGGGTCTCTTCTTCTCC---AAGTTCAAT
GGTCAAACATCTGAACCT---ACTTCGGAGCCAATGTACACAATCTCTGATGGCATCGCA
CAGCAGCATTGTATGTGGCAGGACATCCGCTATTCTCAGATGGAGAAAGGGAAGGCAGAG
GCCTGTTCTCAAAGTCAGATGAACCTTGGCGAGGTAGAGCTAGGTGAAATCCGGGGGGCT
GCTGCTCGGAGCAGTGAGTGCCCCCTAGCCTGTTCCAGCTCCCTTCACTGTGCATCCGGC
ATCTGCTCCTCAAATTCGAAACTTTTGGACTCGTCAGAGGACGTATTTGAAACTTGGGGA
GAGGCTTGTGACTTGCTCATGCACAAATGGGGTGATGGACAGGAAGAACAAGTTACAACT
CGGCTCTAA
>XM_021188239.2 PREDICTED: Mus pahari transient receptor potential cation channel subfamily C member 5 (Trpc5), mRNA
GAGTGGAAGTTTGCAAGAACAAAGCTCTGGATGAGTTACTTTGATGAAGGTGGCACCTTA
CCGCCTCCTTTCAACATTATCCCCAGCCCCAAGTCATTTCTCTATCTTGGCAACTGGTTC
AACAACACCTTCTGTCCCAAAAGAGACCCCGATGGAAGACGAAGAAGGCACAACTTGAGA
AGTTTCACAGAACGTCACGCTGACAGCCTGATACAAAATCAACATTATCAGGAAGTTATC
AGAAATTTAGTCAAGAGATACGTGGCTGCAATGATAAGAAACTCAAAAACAAATGAGGGG
CTAACTGAAGAGAATTTTAAGGAATTAAAGCAGGACATTTCCAGCTTTCGATATGAAGTG
CTTGACCTCTTGGGAAATAGGAAACATCCAAGAAGAAGCTTCTCCACTAGCAGCGCTGAT
TTCTCTCAAAGGGATGATACCAATGACGGCAGTGGTGGGGCTCGGGCCAAATCTAAGAGT
GTCTCTTTCAATGTAGGCTGCAAGAAAAAGGCCTGCCACGGTGCA------CCTCTCATC
AGAACCGTGCCAAGAGCTAGTGGCGCCCAAGGAAAACCAAAAGCCGAGTCATCAAGCAAA
CGGTCCTTCATGGGTCCCTCTTTCAAGAAACTGGGTCTCTTCTTCTCC---AAGTTCAAT
GGTCAGACATCTGAACCT---ACTTCGGAGCCAATGTACACAATCTCTGATGGCATTGCA
CAGCAGCATTACATGTGGCAGGACATCCGATATTCTCAGATGGAGAAAGGGAAGGCAGAG
GCCTGTTCTCAAAGTGAGATGAACCTCAGCGAGGTAGAGCTAGGTGAAATCCGGGGGGCT
GCTGCTCGGAGCAGTGAGTGCCCCCTAGCCTGTTCCAGCTCTCTTCACTGTGCATCCGGC
ATCTGCTCCTCAAATTCGAAACTTTTGGACTCGTCAGAGGACGTATTTGAAACTTGGGGA
GAGGCTTGTGACTTGCTCATGCACAAATGGGGTGATGGACAGGAAGAACAAGTTACAACT
CGGCTCTAA
>XM_048441898.1 PREDICTED: Myodes glareolus transient receptor potential cation channel subfamily C member 5 (Trpc5), mRNA
GAGTGGAAGTTTGCAAGAACGAAGCTCTGGATGAGTTACTTTGATGAAGGTGGTACCTTG
CCACCTCCTTTCAACATTATCCCCAGTCCCAAATCATTTCTCTATCTTGGCAACTGGTTC
AATAACACCTTCTGTCCGAAAAGAGACCCTGATGGAAGACGAAGGAGACACAACTTGCGA
AGCTTCACAGAACGCCATGCTGATAGTCTGATCCAAAATCAACATTATCAGGAAGTTATC
AGAAATTTAGTCAAGAGATATGTGGCTGCAATGATAAGAAACTCCAAAACAAATGAGGGA
CTAACAGAAGAAAACTTTAAGGAATTAAAACAGGACATCTCAAGCTTTCGATATGAAGTA
CTTGACCTCTTGGGAAACAGAAAACAACCAAGAAGAAGCTTTTCCACTAGCAGTGCTGAA
TTCTCTCAAAGGGATGATACCAATGATGGCAGTGGTGGGGCACGGGCCAAGTCTAAGAGC
GTCTCTTTCAATTTAGGCTGCAAGAAAAAGGCCTGCCACGGGGCA------CCTCTCATC
AGAACCATGCCAAGAGCCAGCGGTACTCACGAGAAGTCAAAAGCAGAGTCATCAAGCAAA
CGGTCTTTCATGGGCCCCTCTTTCAAGAAACTAGGTCTCCTATTCTCC---AAGTTTAGT
GGCCAGACCTCTGAACCC---ACTTCAGAGCCAATGTACACCATCTCCGATGGCATTGCA
CAGCAGCATTATATGTGGCAGGACATCGAATATTCTCAGATGGAGAAAGGGAAGGCAGAG
GCCTGTTCTAAAAGCGAAATGAACCTCAGTGAAGTAGAGTTAGGTGAAATCCGGGGT---
GCTGCTCGGAGCAGTGAATGCCCCCTAGCCTGTTCCAGCTCTCTTCACTGTGTATCCAGC
ATCTGCTCTTCAAATTCTAAACTTTTAGACTCATCAGAGGATGTATTTGAAACTTGGGGA
GAGGCTTGTGACTTGCTCATGCACAAATGGGGTGATGGACAGGAAGAACAAGTTACAACT
AGGCTCTAA
>XM_008841576.2 PREDICTED: Nannospalax galili transient receptor potential cation channel subfamily C member 5 (Trpc5), mRNA
GAGTGGAAGTTTGCAAGAACAAAGCTCTGGATGAGTTACTTTGATGAAGGTGGAACCTTG
CCACCTCCTTTCAACATCATCCCCAGCCCCAAATCATTTCTCTATCTTGGCAACTGGTTC
AACAACACCTTCTGCCCCAAAAGAGACCCTGATGGAAGACGAAGAAGGCACAACTTGAGA
AGCTTCACAGAACGCCATGCTGATAGTCTGATACAAAATCAACATTATCAGGAAGTTATC
AGGAATTTAGTCAAAAGATATGTGGCTGCAATGATAAGAAATTCCAAAACAAATGAGGGG
CTAACAGAAGAAAATTTTAAGGAATTAAAGCAGGACATCTCCAGCTTTCGATACGAAGTG
CTTGACCTCTTAGGAAATAGAAAACACCCAAGGAGAAGCTTTTCCACTAGCAGTGCTGAA
CTTTCTCAGAGAGATGATACCAATGACGGCAGTGGTGGGGCTCGGGCCAAATCCAAGAGT
GTCTCTTTCAATTTAGGCTGCAAGAAAAAGACCTGCCATGGGCCA------CCTCTCGTC
AGAACCATGCCAAGAGCCAGTAGTGCCCAAGGGAAGTCAAAAGCTGAGTCATCGAGCAAA
CGCTCCTTCATGGGACCCTCTCTCAAGAAACTGGGTCTCCTATTCTCC---AAGTTTAAC
GGTCAAATGTCTGAACCC---AGGTCAGAGCCAATGTACACAATCTCTGACGGAATCGTG
CAGCAGCATTATATGTGGCAGGACATCAGATATTCTCAGATGGAGAAAGGGAAAGCAGAG
GCCTGTTCTCAAAGTGAAATTAACCTCAGTGAGGTAGAATTAGGTGAAGTCCGGGGC---
GCTTCTCAGAGCAGTGAATGCCCTCTAGCCTGTTCCAGCTCTCTTCACTGTGCATCCAGC
ATCTGTTCCTCAAATTCTAAACTTTTAGACTCCTCAGAGGATGTATTTGAAACTTGGGGA
GAGGCTTGTGACTTGCTCATGCACAAATGGGGCGATGGACAGGAAGAACAAGTTACAACT
CGGCTCTAA
>XM_004640020.1 PREDICTED: Octodon degus transient receptor potential cation channel subfamily C member 5 (Trpc5), mRNA
GAGTGGAAATTTGCAAGGACGAAGCTCTGGATGAGTTACTTTGATGAAGGAGGCACCTTG
CCACCTCCTTTCAACATCATCCCCAGCCCCAAATCATTTCTCTATCTTGGTAGCTGGTTC
AACAATACTTTCTGCCCTAAAAGAGATCCTGATGGTAGAAGGAGAAGACACAACTTGAGA
AGCTTCACAGAGCGTCACGCTGACAGCCTCATACAAAACCAACACTATCAGGAAGTTATC
AGGAATTTAGTCAAAAGATATGTGGCTGCTATGATAAGAAATTCCAAAACAAATGAGGGG
TTAACAGAAGAAAATTTCAAGGAATTAAAGCAGGACATTTCCAGTTTTCGCTATGAAGTG
CTTGACCTTTTAGGAAACAGAAAACACTCAAGGAGAAGCTTTTCCGCTAGCAGCACTGAC
CTCTCTCAGAAGGATGACACCAATGATGGCAGTAGTGGAGCTCGGGCCAAATCCAAGAGT
GTCTCTTTCAATTTAGGCTGCAAGAAAAAGGCCTGCCATGGGCCG------CCTCTCATC
AGAACCATGCCAAGAGCCAGTGGTACCCAAGGGAAGTCAAAAGCTGAGTCATCAAGCAAA
CGCTCCTTCATGGGTCCTTCCCTCAAGAAACTGGGTCTTCTATTCTCC---AAGTTTAAT
GGTCATATGTCTGAACCC---AGTTCAGAGCCAATGTACACAATTTCTGATGGAATCGTT
CAGCAGCACTATATGTGGCAGGACATCAGGTATTCTCAGATGGAGAAAGGGAAATCAGAG
GCCTGTTCTCAAAGTGAAATTAACCTCAGTGAGGTAGAATTAGATGAAGTCCGGGGC---
GCTGCTCAGAGCAGTGAATGCCCTCTAGCCTGTTCCAGCTCTCTTCACTGTGCATCCAGC
ATTTGTTCCTCAAATTCTAAACTTTTAGACTCCTCAGAGGATGTATTTGAAACTTGGGGA
GAGGCTTGTGACTTACTTATGCACAAATGGGGTGATGGACAGGAAGAACAAGTTACAACT
CGGCTCTAA
>XM_036174433.1 PREDICTED: Onychomys torridus transient receptor potential cation channel subfamily C member 5 (Trpc5), transcript variant X2, mRNA
GAGTGGAAGTTTGCAAGAACAAAGCTCTGGATGAGTTACTTTGATGAAGGTGGTACCTTG
CCACCTCCTTTCAACATTATCCCCAGCCCCAAATCATTCCTCTATCTTGGCAACTGGTTC
AACAACACCTTCTGTCCCAAAAGAGACCCTGATGGAAGACGGAGGAGGCACAACTTGAGA
AGCTTCACAGAACGCCATGCTGATAGCCTGATACAAAATCAACATTATCAGGAAGTTATC
AGAAATTTAGTCAAGAGATATGTGGCTGCAATGATAAGAAACTCTAAAACAAATGAGGGG
CTAACAGAAGAAAATTTTAAGGAATTAAAGCAGGACATCTCCAGCTTTCGATATGAAGTA
CTTGACCTCTTGGGAAACAGAAAACATCCAAGAAGAAGCTTTTCCACTAGCAGCGCTGAA
CTCTCTCAAAGAGATGATACCAATGATGGCAGTGGTGGGGCTCGGGCCAAATCTAAGAGT
GTCTCTTTCAATTTAGGCTGCAAGAAAAAGGCCAGCCACGGGGCA------CCTCTCATC
AGAACCATGCCAAGAGCCAGTGATGCTCAAGGAAAGTCAAAAGCTGAGTCATCAAGCAAA
CGGTCCTTCATGGGTCCCTCTTTCAAGAAACTGGGTCTCCTGTTCTCC---AAGTTTAAT
GGTCAGACCTCTGAACCT---ACTTCAGAGCCAATGTACACAATCTCCGATGGGATCGCA
CAGCAGCATTATATGTGGCAGGACATCAGATATTCTCAGATGGAAAAAGGGAAGGCAGAG
GCCTGTTCTCAAAGTGAAATGAACCTCAGTGAAGTAGAGTTAGGTGAAATCCGGGGT---
GCTGCTCGGAGCAGTGAATGCCCCCTAGCCTGTTCCAGCTCTCTTCACTGTGCATCTGGC
ATTTGCTCCTCAAATTCTAAACTTTTAGACTCATCGGAGGATGTATTTGAAACTTGGGGA
GAGGCTTGTGACTTGCTCATGCACAAATGGGGTGATGGACAGGAAGAACAAGTTACAACT
CGGCTCTAA
>XM_048336121.1 PREDICTED: Perognathus longimembris pacificus transient receptor potential cation channel subfamily C member 5 (Trpc5), mRNA
GAATGGAAGTTTGCAAGAACGAAGCTCTGGATGAGTTATTTTGATGAAGGTGGTACTTTA
CCACCCCCTTTCAACATCATCCCCAGTCCCAAATCATTTCTGTATCTTGGTAGCTGGTTC
AACAATACTTTCTGCCCCAAAAGAGATCCTGATGGTAGACGGAGAAGGCACAACTTGAGA
AGCTTCACGGAGCGACATGCTGACAGCCTGATACAAAATCAACATTATCAGGAAGTTATC
AGGAATTTAGTGAAAAGATATGTGGCTGCCATGATAAGAAATTCCAAAACAAATGAGGGG
TTAACAGAAGAAAATTTTAAGGAATTAAAGCAAGACATCTCCAGCTTTCGATATGAAGTG
CTTGATCTCTTAGGAAATAGAAAGCCCCCAAAGAGAAGTTTTTCCACTAGCAGCGCTGAA
CTCTCTCAGAGGGACGATACCAATGATGGCAGTGGTGGGGCCCGGGCCAAATCCAAGAGT
GTCTCTTTTAATATAGGCTGCAAAAAGAAGGCCTGTCATGGTCATGGGACCCCTCTCATC
AGAACCATGCCAAGAGCCAGCAGTGCCCAAGGAAAGTCAAAAGTGGAGTCATCAAGCAAA
CGCTCCTTCATGGGTCCTTCTTTCAAGAAACTGGGTCTCTTATTCTCC---AAGTTTAAT
GGTCATTCGTCTGAACCC---AGTTCAGAGCCAATGTACACAATTTCTGATGGACTCGTT
CAGCAGCACTATATGTGGCAGGACATCAGATATTCTCAAATGGAGAAAGGGAAAGCAGAG
GCCTGTTCTCAAAGTGAAATTAACCTCAGTGAGGTAGAATTAGCTGAAGTTCGGGGC---
GCTGCTCAGAGCAGTGAATGCCCTCTAGCTTGTTCCAGCTCTCTTCACTGTGCATCCAGC
ATCTGCTCCTCAAATTCTAAACTTTTAGACTCCTCTGAGGATGTATTTGAAACTTGGGGA
GAGGCTTGTGACTTGCTCATGCACAAATGGGGTGACGGACAGGAAGAACAAGTTACAACT
CGGCTCTAA
>XM_052737613.1 PREDICTED: Peromyscus californicus insignis transient receptor potential cation channel subfamily C member 5 (Trpc5), transcript variant X3, mRNA
GAGTGGAAGTTTGCGAGAACGAAGCTCTGGATGAGTTACTTTGATGAAGGTGGTACCTTG
CCACCTCCTTTCAACATTATCCCCAGCCCCAAATCATTCCTCTATCTTGGCAACTGGTTC
AACAACACCTTCTGTCCCAAAAGAGACCCTGATGGAAGACGAAGGAGGCACAACTTGAGA
AGCTTCACAGAACGCCATGCTGATAGCCTGATACAAAATCAACATTATCAGGAAGTTATC
AGAAATTTAGTCAAGAGATATGTGGCTGCAATGATAAGAAACTCTAAAACAAATGAGGGG
CTAACAGAAGAAAATTTTAAGGAATTAAAGCAGGACATCTCCAGCTTTCGATATGAAGTG
CTTGACCTCTTGGGAAACAGAAAACATCCGAGAAGAAGCTTTTCCACTAGCAGCGCTGAA
CTCTCTCAAAGAGATGATACCAATGATGGCAGTGGTGGGGCTCGGGCCAAATCGAAGAGT
GTCTCTTTCAATTTAGGCTGCAAGAAAAAGGCCTGTCACGGGGCA------CCTCTCATC
AGAACCATGCCAAGAGCCAGTGATGCTCAAGGAAAGTCAAAAGCTGAGTCATCAAGCAAA
CGGTCCTTCATGGGTCCCTCTCTCAAGAAACTGGGTCTCCTGTTCTCC---AAGTTTAAT
GGTCAGACCTCTGAACCT---ACTTCAGAGCCCATGTACACAATCTCCGATGGGATCGCA
CAGCAGCATTATATGTGGCAGGACATCAGATATTCTCAGATGGAGAAAGGCAAGGCAGAG
GCCTGTTCTCAAAGTGAAATGAACCTCAGTGAGGTAGAGTTAGGTGAAATCCGGGGT---
GCTGCTGGGAGCAGTGAATGCCCCCTAGCCTGTTCCAGCTCTCTTCACTGTGCATCCGGC
ATTTGCTCCTCAAATTCTAAACTTTTAGACTCATCAGAGGATGTATTTGAAACTTGGGGA
GAGGCTTGTGACTTGCTCATGCACAAATGGGGTGATGGACAGGAAGAACAAGTTACAACT
CGGCTCTAA
>XM_015991865.2 PREDICTED: Peromyscus maniculatus bairdii transient receptor potential cation channel subfamily C member 5 (Trpc5), mRNA
GAGTGGAAGTTTGCAAGAACGAAGCTCTGGATGAGTTACTTTGATGAAGGTGGTACCTTG
CCACCTCCTTTCAACATTATCCCCAGCCCCAAATCATTCCTCTATCTTGGCAACTGGTTC
AACAACACCTTCTGTCCCAAAAGAGACCCCGATGGAAGACGAAGGAGGCACAACTTGAGA
AGCTTCACAGAACGCCATGCTGATAGCCTGATACAAAATCAACATTATCAGGAAGTTATC
AGAAATTTAGTCAAGAGATATGTGGCTGCAATGATAAGAAACTCTAAAACAAATGAGGGG
CTAACAGAAGAAAATTTTAAGGAATTAAAGCAGGACATCTCCAGCTTTCGATATGAAGTG
CTTGACCTCTTGGGAAACAGAAAACATCCAAGAAGAAGCTTTTCCACTAGCAGCGCTGAA
TTCTCTCAAAGAGATGATACCAATGATGGCAGTGGTGGGGCTCGGGCCAAATCTAAGAGT
GTCTCTTTCAATTTAGGCTGCAAGAAAAAGGCCTGCCACGGGGCA------CCTCTCATC
AGAACCATGCCAAGAGCCAGTGATGCTCAAGGAAAGTCAAAAGCTGAGTCATCAAGCAAA
CGGTCCTTCATGGGTCCCTCTCTCAAGAAACTGGGTCTCCTGTTCTCC---AAGTTTAAC
GGTCAGACCTCTGAACCT---ACTCCAGAGCCCATGTACACAATCTCCGATGGGATCGCA
CAGCAGCATTATATGTGGCAGGACATCAGATATTCGCAGATGGAGAAAGGGAAGGCAGAG
GCCTGTTCTCAAAGTGAAATGAACCTCAGTGAGGTAGAGTTAGGTGAAATCCGGGGT---
GCTGCTCGGAGCAGTGAATGCCCCCTAGCCTGTTCCAGCTCTCTTCACTGTGCATCCGGC
ATTTGCTCCTCAAATTCTAAACTTTTAGACTCATCAGAGGATGTATTTGAAACTTGGGGA
GAGGCTTGCGACTTGCTCATGCACAAATGGGGTGATGGACAGGAAGAACAAGTTACAACT
CGGCTCTAA
>XM_055604931.1 PREDICTED: Psammomys obesus transient receptor potential cation channel subfamily C member 5 (Trpc5), mRNA
GAGTGGAAGTTTGCAAGAACAAAGCTCTGGATGAGTTACTTTGATGAAGGTGGCACTTTG
CCACCTCCTTTCAACATTATCCCCAGCCCCAAATCCTTTCTCTATCTTGGCAACTGGCTC
AACAACACCTTCTGTCCCAAAAGAGACCCTGATGGAAGACGAAGAAGGCACAACCTGAGA
AGCTTCACAGAACGCCATGCTGATAGCCTGATACAAAATCAACATTATCAGGAGGTTATC
AGGAATTTAGTCAAGAGGTATGTGGCTGCAATGATAAGAAACTCCAAAACAAACGAGGGG
CTAACAGAAGAAAATTTTAAGGAACTAAAGCAGGACATCTCCAGCTTTCGATACGAAGTC
CTTGACCTCTTAGGAAATAGAAAACAGCCAAGAAGAAGCCTTTCCACCAGCAGTGCTGAC
CTTTCTCAAAGGGACGACACCCATGATGGCAGTGGGGGGGCTCGAGCCAAATCGAAGAGC
GTCTCCTTCAATTTGGGCTGCAAGAAAAAGTCCTCCCAGGGAGCA------CCCCTCGTC
AGAACCGTGCCAAGAGCCAGCAGTGCTCAAGGAAAGCAGAGGGCCGAGGCATCAGGCAGA
CGTCCCTTCATGGGTCCCTCCTTCAAGAAACTGGGTTTCCTGTTCTCC---AAGTTTAAT
GGTCATTCGTCTGAACCT---ACTTCAGAGCCCATGTACACGATCTCTGATGGGATCGCC
CAGCAGCATCATATGTGGCGGGACGTCAGCTATCCCGAGATGGAGACAGGGCAGGCCGAG
GCCTGTTCCAGAAGTGCAATGGACCTCAGTGGGATAGAGTTGGGTGAGATCCGGGGT---
GCTGCTCGGAGCAGCGAGTGCCCTCTGGCCTGCTCCAGCTCTCTCCACTGCGCGTCCAGC
ATCTGCTCCTCCAACTCTAAACTCTTGGACTCGTCGGAGGATGTCTTTGAAACTTGGGGA
GAGGCCTGTGACTTGCTCATGCACAAATGGGGTGATGGACAGGAAGAACAAGTCACCACC
CGGCTCTAA
>XM_063279766.1 PREDICTED: Rattus norvegicus transient receptor potential cation channel, subfamily C, member 5 (Trpc5), transcript variant X2, mRNA
GAGTGGAAGTTTGCGAGAACGAAGCTCTGGATGAGTTACTTTGATGAAGGTGGCACCTTA
CCACCTCCTTTCAACATCATCCCCAGCCCCAAATCATTTCTCTATCTTGGCAACTGGTTC
AACAACACCTTCTGTCCCAAGAGAGACCCCGATGGGAGACGAAGGAGGCACAACTTGAGA
AGCTTCACAGAACGTCATGCTGACAGCCTGATCCAAAATCAACATTATCAGGAAGTTATC
AGAAATCTAGTCAAGAGATATGTGGCTGCCATGATAAGAAACTCGAAAACAAATGAGGGG
CTAACAGAAGAAAATTTTAAGGAATTAAAGCAGGACATTTCCAGCTTTCGATACGAAGTA
CTTGACCTCTTGGGAAATAGAAAACATCCAAGAAGAAGCTTTTCCACTAGCAGCGCTGAA
TTCTCTCAAAGGGATGATACCAATGATGGCAGTGGTGGGGCTCGGGCCAAATCTAAGAGT
GTCTCTTTCAATTTAGGCTGCAAGAAAAAGGCCTGCCAGGGAGCA------CCTCTCATC
AGAACCATGCCAAGAGCTAGTGGTGCCCAAGGAAAGCCGAAAGCTGAGTCGTCAGGCAAA
CGGTCCTTCATGGGTCCCTCTTTCAAGAAACTGGGTCTCCTGTTCTCC---AAGTTTAAT
GGTCAGACCTCTGAACCT---ACTTCGGAGCCAATGTACACAATCTCTGATGGCATCGCA
CAGCAGCACTCTATGTGGCAGGACATCAGATATTCTCAGATGGAGAAAGGGAAGGCAGAG
GCCTGTTCGCAAAGTGAGATGAACCTCAGTGAGGTAGAGTTAGGTGAAATCCGGGGT---
GCTGCTCGGAGCAGTGAATGCCCCCTAGCCTGTTCCAGCTCTCTTCACTGTGCATCCGGC
ATCTGCTCCTCAAATTCGAAACTTTTAGACTCATCAGAGGACGTATTTGAAACTTGGGGA
GAGGCCTGTGACTTGCTCATGCACAAATGGGGTGATGGACAGGAAGAACAAGTTACAACT
CGGCTCTAA
>XM_047536079.1 PREDICTED: Sciurus carolinensis transient receptor potential cation channel subfamily C member 5 (Trpc5), mRNA
GAGTGGAAGTTTGCGAGGACAAAGCTCTGGATGAGTTACTTTGATGAAGGTGGCACCTTG
CCACCTCCTTTTAACATCATCCCCAGCCCCAAATCATTTCTCTATCTCGGTAACTGGTTC
AACAATACCTTCTGCCCCAAAAGAGACCCTGATGGTAGACGGAGAAGGCACAACTTGAGA
AGCTTCACAGAACGCCATGCTGACAGCCTGATACAAAATCAACATTATCAGGAAGTTATC
AGGAATTTAGTAAAAAGATATGTGGCTGCTATGATAAGAAATTCCAAAACAAATGAAGGG
CTAACAGAAGAAAATTTTAAGGAATTAAAGCAGGACATCTCCAGCTTCCGATATGAAGTG
CTTGACCTCTTAGGAAACAGAAAACACCCAAGGAGAAGCTTTTCCACAAGTAGCACTGAA
TTCTCTCAGAGGGATGATACCAATGATGGCTGTGGTGGGGCTCGGGCCAAATCCAAGAGC
GTCTCATTCAATTTAGGCTGCAAGAAAAAGGCCTGCCATGCACCA---------CTCATC
AGAACCATGCCAAGAGCCAGTGGTTCCCAGGGGAAGTCAAAAGCTGAGTCATCAAGCAAA
CGCTCCTTCATGGGTCCTTCTCTCAAGAAACTGGGTCTCCTTTTCTCA---AAGTTTAAT
GGTCATATGTCTGAACCC---AGTTCAGAGCCGATGTACACAATTTCTGATGGAATCGTC
CAGCAGCATTATATGTGGCAGGACATCAGATATTCTCAGATGGAGAAAGGGAAAGCAGAA
GCCTGTTCTCAAAGTGAAATTAACCTCAGTGAGGTAGAATTAGGTGAAGTCCGGGGT---
GCTGCTCAGAGCAGTGAATGCCCTCTAGCCTGTTCCAGCTCTCTTCACTGTGCATCCAGC
ATCTGCTCCTCGAATTCTAAACTTTTAGACTCCTCAGAGGATGTATTTGAAACTTGGGGA
GAAGCCTGTGACTTGCTCATGCACAAATGGGGTGATGGACAGGAAGAACAAGTTACAACT
CGGCTCTAA
