# Supplementary material for: Molecular evolution of TRPC4 regulatory sequences supports a role in mammalian thermoregulatory adaptation
Source: PeerJ. 2025 Jul 8;13:e19697. doi: 10.7717/peerj.19697 (PMC12248226; doi:10.7717/peerj.19697)
Supplement: Supplemental Information 1 — Required and optional parameters that are read by the codeml package of PAML. This file is for information only, an explicit value must be selected for Model and the dummy file names must be replaced with explicit paths to function. The sequence and guide tree files are in standard formats (FASTA and Newick, respectively). [file peerj-13-19697-s001.zip › input.files/untrimmed.alignments.with.original.accessions/rodent.trpc6.fas]

>XM_033764298.1 PREDICTED: Fukomys damarensis transient receptor potential cation channel subfamily C member 6 (Trpc6), transcript variant X2, mRNA
GAATGGAAATTTGCCAGGGCCAAACTTTGGTTTTCCTACTTTGAGGAGGGAAGAACACTT
CCTGTTCCCTTCAACCTGGTGCCAAGCCCAAAGTCCCTGTTGTATCTCTTACTGAAATTT
AAAAAGTGGATTTCTGAGCTGTTCCAGTGTCAC---AAAAAAGGTTTCCAAGAGGATGCA
GAGATGAATACGAGAAATGAAGAAAAGAAATTTGGAATTTTGGGAAGTCATGAGGACCTT
TCAAAATTATCACTTGACAAAAACCAGCTTGGGAAAAACAAACAGTCAAGCATAAGAAGT
TCAGAAGATTTCCATTTAAATAGTTTCAGTAATCCTCCAAGACAATATCAGAAAATAATG
AAGAGGCTCATTAAAAGATATGTACTGCAAGCCCAGATAGATAAAGAGAGTGACGAGGTG
AATGAAGGAGAACTGAAGGAAATTAAGCAGGACATCTCAAGTCTCCGCTACGAACTCCTA
GAAGAAAAATCTCATAATACAGAAGACCTAGCAGAGCTTATTAGAAAACTTGGAGAGAAA
TTATCCTCAGAACCAAAGCAAGAAGAAAACAATAGATAA---
>XM_004626156.2 PREDICTED: Octodon degus transient receptor potential cation channel subfamily C member 6 (Trpc6), mRNA
GAATGGAAATTTGCAAGGGCCAAACTTTGGTTTTCTTACTTCGAAGAGGGAAGAACTCTT
CCTGTTCCCTTCAACCTCGTGCCAAGCCCCAAGTCCCTCTTGTATCTCTTACTGAAATTT
AAAAAATGGATTTCAGAGCTGTTCCAGGGCCAT---AAAACAGGTTTCCAAGAGGATGCA
GAGATGAATAAGAGAAAAGAAGAAAAGACATTTGGAATTTGGGGAAGTCATGAAGACCTT
TCAAAATTATCAGCTGACCAAAAACAGCTTGGACAAAACAAACAATCAAGCATAAGAAGC
TCTGAAGATTTCCATTTAAATAGTCTCAGTAATCCTCCAAGACAATATCAGAAAATGATG
AAGAGGCTCATTAAAAGATATGTACTGCAGGCGCAGACAGACAGAGAGAGTGATGGAGTG
AATGAGGGAGAACTAAAGGAAATTAAGCAGGACATCTCAAGTCTCCGCTATGAACTCCTA
GAAGAAAAATCCCAGAACACAGAAGACCTCGCAGAACTTATCAGAAAACTTGGCGAGAAA
TTATCCTCAGAACCAAAGCAAGAAGAAAACAATAGATAA---
>XM_045146294.1 PREDICTED: Jaculus jaculus transient receptor potential cation channel subfamily C member 6 (Trpc6), transcript variant X2, mRNA
GAGTGGAAATTTGCAAGGGCCAAACTTTGGTTTTCCTACTTTGAGGAGGGAAGAACACTT
CCTGTACCCTTCAACCTGGTACCAAGCCCAAAGTCCCTGTTTTATCTCTTACTGAAGTTT
AAAAAATGGATTTCTGAGCTGTTCCAGGGTCAT---AAGAAAGGTTTCCAAGAAGATGCA
GAGATGAACAAGAGAAATGAGGAAAAGAAATTTGGAATTTTGGGAAGTCATGAAGACATT
TCAAAATTGTCACTTGACACAAAACAGATGTCACACAGTAAACAATTAAGTATAAGGAGC
TCTGAAGATTTTCATTTAAATAGTTTCAATAATCCTCCAAGACAGTATCAGAAAATAATG
AAGAGGCTTATAAAAAGATATGTCCTGCAAGCCCAGATAGATAAGGAGAGTGATGAAGTG
AACGAAGGGGAACTGAAGGAAATTAAGCAAGACATCTCAAGTCTCCGCTATGAACTCCTT
GAAGAAAAGTCTCAGAACACAGAAGACTTAGCAGAACTTATTAGAAAACTTGGAGAGAAA
TTATCTTTGGAACCAAAACAAGAGGAAAGCAACAGATAA---
>XM_027930703.1 PREDICTED: Marmota flaviventris transient receptor potential cation channel subfamily C member 6 (Trpc6), mRNA
GAGTGGAAATTTGCAAGGGCGAAACTTTGGTTTTCTTACTTTGAAGAGGGAAGAACACTT
CCTGTTCCCTTTAACCTGGTACCAAGTCCAAAGTCCCTGTTTTATCTCTTACTGAAGTTT
AAAAAATGGATTACTGAGCTGTTTCAAGGTCAT---AAAAAAGGTTTCCAAGAGGATACG
GAGATGAATAAGAGAAATGAAGAAAAGAAATTTGGAATTTTGGGAAGTCATGAAGACCTT
TCAAAATTATCACTTGACAAAAAACAGCTTGGGCACAACAAACAATCAAGTATAAGGAGC
TCTGAGGATTTCCATTTAAATAGTTTCAATAATCCTCCCAGACAATATCAGAAAATAATG
AAGAGGCTCATTAAAAGATATGTACTGCAAGCCCAGATCGATAAAGAGAGCGATGAAGTC
AATGAAGGGGAACTGAAGGAAATTAAGCAGGACATCTCAAGTCTCCGTTATGAACTCCTT
GAAGAAAAATCTCAGAATATGGAAGACCTAGCAGAACTTATTAGAAAACTTGGGGAAAAA
TTATCCTTGGAGCCAAATCAAGAGGAAAGCAATAGATAA---
>XM_013511254.1 PREDICTED: Chinchilla lanigera transient receptor potential cation channel, subfamily C, member 6 (Trpc6), mRNA
GAATGGAAATTTGCAAGGGCCAAGCTTTGGTTTTCTTACTTCGAAGAGGGGAGAACACTT
CCTGTTCCCTTCAACCTCGTGCCGAGCCCCAAGTCCCTGCTGTATCTCCTACTGAAATTT
AAAAGATGGATTTCTGAGCTGTTCCAAGGTCAT---CAAAAAGGTTTCCAGGAAGATGCA
GAGATGAATAAGAGAAATGAAGAAAAGAAATTTGGAATTTTAGGAAGTCATGAAGACCTT
TCAAAATTATCAGTTGACAAAAAACAGCTTGGGCAAAATAAACAATCAAGCATAAGAAGC
TCAGAAGATTTCCATTTAAATAGTTTCAGTAATCCTCCAAGACAATATCAGAAAATAATG
AAGAGGCTCATTAAAAGATATGTACTGCAGGCCCAGATAGATAAAGAGAGTGACGAAGTG
AATGAAGGGGAACTAAAGGAAATTAAGCAGGACATCTCAAGTCTCCGCTATGAACTCCTA
GAAGAAAAATCTCAGAATACAGAAGACCTCGCAGAACTTATTAGAAAACTTGGAGAGAAA
CTATCCTCAGAACCAAAGCAAGAAGAAAACAATAGATAG---
>NM_001173032.2 Cavia porcellus transient receptor potential cation channel subfamily C member 6 (Trpc6), mRNA
GAATGGAAATTTGCAAGGGCCAAACTCTGGTTTTCTTACTTCGAGGAGGGGAGAACACTT
CCTGTTCCCTTCAACCTGGTACCAAGCCCCAAGTCTCTGTTGTATCTTTTACTGAAATTT
AAAAAATGGGGTTTTGAGCTGTTCCAGGGTCAT---AAAAAAGCTTTCCAAGAGGATGCA
GAGATGAATAAGAGAAATGAAGAAAAGAAATTTGGAATTTTGGGAAGCCATGAAGACCTT
TCAAAATTATCAGTTGACAAGAAACAGCTTGGACAAAACAAACAATCAAGCATAAGAAGT
TCAGAAGATTTCCATTTAAATAGTTTCAATAATCCTCCCAGACAATATCAGAAAATAATG
AAGAGGCTCATTAAAAGATACGTGCTGCAAGCCCAGATAGATAAAGAGAGCGATGAGGTG
AATGAAGGGGAACTAAAGGAAATTAAGCAGGACATTTCAAGTCTTCGCTATGAACTCCTA
GAAGAAAAATCTCAGAACACAGAAGATCTCGCAGAACTGATTAGAAAACTTGGAGAGAAA
TTGTCCTCAGAACCAAAGCAAGAAGAAATCAATAGATAA---
>XM_026392479.1 PREDICTED: Urocitellus parryii transient receptor potential cation channel subfamily C member 6 (Trpc6), transcript variant X4, mRNA
GAGTGGAAATTTGCAAGGGCGAAACTTTGGTTTTCTTACTTTGAAGAGGGAAGAACACTT
CCTGTTCCCTTCAACCTGGTACCAAGTCCAAAGTCCCTGTTTTATCTCTTACTGAAGTTT
AAAAAATGGATTACTGAGCTGTTTCAAGGTCAT---AAAAAAGGTTTCCAAGAGGATACG
GAGATGAATAAGAGAAATGAAGAAAAGAAATTTGGAATTTTGGGAAGTCATGAAGACCTT
TCAAAATTATCACTTGACAAAAAACAGCTTGGGCACAACAAACAATCAAGTATAAGGAGC
TCTGAGGATTTCCATTTAAATAGTTTCAATAATCCTCCAAGACAATATCAGAAAATAATG
AAGAGGCTCATTAAAAGATATGTACTGCAAGCCCAGATCGATAAAGAGAGCGATGAAGTC
AATGAAGGGGAACTGAAGGAAATTAAGCAGGACATCTCAAGTCTCCGTTATGAACTCCTT
GAAGAAAAATCTCAGAATATGGAAGACCTAGCAGAACTTATTAGAAAACTTGGGGAAAAA
TTATCCTTGGAGTCAAATCAAGAGGAAAGCAATAGATAA---
>XM_004870805.2 PREDICTED: Heterocephalus glaber transient receptor potential cation channel subfamily C member 6 (Trpc6), mRNA
GAATGGAAATTTGCAAGGGCCAAACTTTGGTTTTCCTACTTCGAGGAGGGGAGAACACTT
CCTGTTCCCTTCAACCTGATGCCAAGCCCAAAGTCACTGTTGTATCTCTTACTGAAATTT
AAAAAGTGGATTTCTGAGCTGTTCCAGGGTCAT---AAAAAAGGTTTCCAAGAGGATGCA
GAGATGAATAAGAGAAATGAAGAAAAGAAATTTGGAATTTTGGGAAGTCACGAAGACCTT
TCAAAGTTATCACTTGACAAAAACCAGCTTGGGCAAAACAAACAATCAAGCATAAGAAGC
TCAGAAGATTTCCATTTAAATAGTTTCAGTAATCCTCCAAGACAATATCAGAAAATAATG
AAAAGGCTCATTAAAAGATATGTACTGCAAGCCCAGATAGATAAAGAGAGTGACGAGGTT
AACGAAGGGGAACTGAAGGAAATTAAGCAGGACATCTCCAGTCTCCGCTACGAACTCCTA
GAAGAAAAATCTCAGAATACAGAAGACCTAGCAGAGCTTATTAGAAAACTTGGAGAGAAA
TTATCCTCAGAACCAAAGCAAGAAGAAAACAATAGATAA---
>XM_020161675.1 PREDICTED: Castor canadensis transient receptor potential cation channel subfamily C member 6 (Trpc6), mRNA
GAGTGGAAATTTGCAAGGGCCAAACTTTGGTTTTCCTACTTTGAGGAGGGGCGAACACTT
CCTGTTCCCTTCAACCTGGTGCCAAGTCCAAAGTCCCTGTTTTATCTTTTACTGAAGTTT
AAAAGATGGACTTCTGAGCTGTTCCAGGGTCAT---AAAAAAGGTTTCCAAGAGGATGCA
GAGATGAACAAGAGAAATGAAGAGAAGAAATTTGGAATTTGGAGAAGTCATGAAGACCTT
TCAAAGTTATCACTTGACAAAAAACAGCTTGCACATAACAAACTATCAAGTATAAGGAGC
TCAGAAGATTTCCAGTTAAATAGCTTCAATAATCCTCCAAGACAATATCAGAAAATAATG
AAGAGGCTCATTAAAAGATATGTACTACAAGCCCAGATTGACAAGGAGAGTGATGAAGTG
AATGAAGGGGAATTGAAGGAAATTAAGCAGGACATCTCTAGTCTCCGCTATGAACTCCTC
GAAGAAAAATCTCAGAATACAGAAGACCTAGCAGAACTCATTAGAAAACTCGGGGAGAAA
TTGTCCAAGGAACCAAATCAAGAGGAAAGCAATAGATAA---
>XM_047517225.1 PREDICTED: Sciurus carolinensis transient receptor potential cation channel subfamily C member 6 (Trpc6), transcript variant X2, mRNA
GAGTGGAAATTTGCAAGGGCCAAACTTTGGTTTTCCTACTTTGAGGAGGGGAGAACACTT
CCTGTTCCCTTCAACCTGGTACCAAGTCCAAAGTCCCTGTTTTATCTCTTACTGAAGTTT
AAAAAATGGATTTCTGAGCTGTTCCAAGGTCAT---AAAAAAGGATTTCAAGAGGATACA
GAGATGAACAAGAGAAATGAAGAAAAGAAATTTGGAATTTTGGGAAGTCATGAAGACCTT
TCAAAATTATCACTTGACAAAAAACAGCTTGGACACAACAAACAATCAAGTATAAGGAGT
TCTGAGGATTTCCATTTAAATAGTTTCAATAATCCTCCAAGACAATATCAGAAAATAATG
AAGAGGCTCATTAAAAGATATGTGCTGCAAGCCCAGATCGATAAGGAAAGTGATGAAGTT
AACGAAGGGGAACTGAAGGAAATTAAGCAGGACATCTCAAGTCTCCGTTATGAACTTCTT
GAAGAAAAATCTCAGAATATGGAAGACCTAGCCGAACTTATTAGAAAACTTGGGGAGAAA
TTATCTTTGGAGTCAAATCAAGAGGAAAGCAATAGATAA---
>XM_035444380.1 PREDICTED: Cricetulus griseus transient receptor potential cation channel subfamily C member 6 (Trpc6), transcript variant X2, mRNA
GAGTGGAAGTTTGCAAGGGCCAAATTGTGGTTTTCCTACTTTGAGGAGGGAAGAACACTT
CCTGTGCCCTTCAATCTTGTGCCAAGTCCAAAGTCCTTGCTCTATCTCCTATTGAAATTT
AAGAAATGGATGTCTGAGATGGTCCAGGGACAT---AAGAAAGGCTTCCATGAAGATGCA
GAGATGAACAAGAGAAACGAAGAAAAGAAATTTGGAATTTTGGGAAGTCGTGAAGACCTT
TCAAAATTTCCACTTGACAAAAATCAGCTGGCACAC---AAACAGTCAAGTATAAGGAGC
TCAGAAGACTTCCACTTAAATAGTTTCAGTAGCCCTCCAAGACAATATCAGAAAATTATG
AAAAGACTCATTAAAAGATATGTACTGCAGGCCCAAATCGATAAGGAGAGTGATGAAGTG
AACGAAGGGGAACTGAAGGAAATCAAACAGGACATCTCAAGTCTCCGTTACGAGCTTCTG
GAAGAAAAGTCTCAGAATACAGAAGATCTAGCAGAACTTATTCGAAAACTTGGAGAGAGA
TTGTCCTTAGGACCCAAAGAGGAGGAAAGCCACAGATAA---
>XM_051199128.1 PREDICTED: Phodopus roborovskii transient receptor potential cation channel subfamily C member 6 (Trpc6), transcript variant X1, mRNA
GAGTGGAAGTTTGCAAGGGCCAAACTGTGGTTTTCCTACTTCGAGGAGGGAAGAACCCTT
CCTGTGCCCTTCAATCTTGTGCCAAGTCCGAAGTCCTTGCTGTACCTCCTACTGAAGCTT
AAGAGATGGATGTCTGATCTAGTCCAGGGTCAT---AAGAAAGGCTTCCATGAAGACGCA
GAGATGAACAAGAGAAATGAAGAAAAGAAATTTGGAATTTTGGGAAGTCACGAAGACCTT
TCAAAATTTCCACTTGACAAAAATCAGCTGGCACAC---AAACAGTCAAGTATAAGGAGC
TCAGAAGACTTCCACTTAAATAGTTTGAGTAGCCCTCCAAGACAGTATCAGAAAATCATG
AAAAGACTCATTAAAAGATATGTACTGCAGGCCCAAATTGATAAGGAGAGCGATGAAGTG
AATGAAGGGGAACTGAAGGAAATTAAACAGGACATCTCAAGTCTCCGCTATGAGCTCCTG
GAAGAAAAGTCTCAGAACACAGAAGATCTGGCAGAACTTATTCGAAAACTCGGAGAGAGA
TTGTCCTTGGGGCCAAAAGAGGAAGAAAGCCACAGATAA---
>XM_050162223.1 PREDICTED: Alexandromys fortis transient receptor potential cation channel subfamily C member 6 (Trpc6), transcript variant X2, mRNA
GAGTGGAAGTTTGCAAGGGCCAAACTGTGGTTTTCCTACTTTGAGGAGGGAAGAACACTT
CCTGTCCCCTTCAATCTTGTGCCAAGTCCAAAGTCCTTGCTCTATCTCCTCTTGAAATTT
AAGAAATGGATGTCTGAACTGGTCCAGAGTCAT---AAGAAAGGCTTCCAAGAAGATGCA
GAGATGAACAAGAGAAATGAAGAAAAGAAATTTGGAATTTTGGGAAGTCATGAAGACCTT
TCAAAATTTTCACTTGACAAAAATCAGCTGTCACAC---AAACAGTCAAGTATAAGGAGC
TCAGAAGACTTCCATTTAAATAGCTTCAGTAGTCCTCCAAGACAATATCAGAAAATCATG
AAAAGACTCATTAAAAGATATGTATTGCAGGCCCAAATTGATAAGGAGAGCGATGAGGTG
AATGAAGGGGAGCTGAAGGAAATCAAGCAGGACATCTCAAGTCTTCGTTATGAACTCCTT
GAAGAAAAATCTCAGAACACAGAAGACTTAGCAGAACTTGTTCGGAAACTTGGGGAGAGA
TTGTCCTTACAGTCAAAAGCGGAGGAAAGCCACAGATAG---
>XM_031344720.1 PREDICTED: Mastomys coucha transient receptor potential cation channel subfamily C member 6 (Trpc6), transcript variant X2, mRNA
GAGTGGAAGTTTGCAAGGGCCAAATTGTGGTTTTCTTACTTTGAGGAGGGAAGAACACTT
CCTGTCCCCTTCAATCTTGTGCCAAGTCCAAAGTCCCTGCTTTATCTCCTATTGAAATTT
AAGAAATGGATATCTGAGCTCATCCAGGGTCAT---AAGAAAGGCTTCCAAGAAGATGCA
GAGATGAACAAGAGAAATGAAGAAAGGAAGTTTGGAATTTTGGGAAGTCACGAAGACCTT
TCAAAATTTTCACTTGACAAAAATCAGCTGGCACACAACAAACAGTCAAGTACAAGGAGC
TCGGAAGATTTTCGTTTAAATAGTTTCAGTAACCCTCCAAGACAATATCAGAAAATCATG
AAGAGACTCATTAAAAGATATGTGTTGCAGGCCCAGATTGATAAGGAGAGCGATGAGGTG
AATGAAGGGGAACTGAAGGAAATTAAGCAAGATATTTCAAGTCTCCGTTACGAACTCCTT
GAAGAAAAATCACAGAACACAGAAGACCTAGCAGAACTCATTAGAAAACTCGGGGAGAGA
CTGTCTTTAGAGCCGAAACTGGAGGAGAGCCACAGATAA---
>XM_040734751.1 PREDICTED: Mesocricetus auratus transient receptor potential cation channel subfamily C member 6 (Trpc6), transcript variant X2, mRNA
GAATGGAAATTTGCAAGGGCCAAATTGTGGTTCTCCTATTTTGAGGAGGGAAGAACACTT
CCGGTACCCTTCAATCTTGTGCCAAGTCCAAAGTCCTTGCTTTATCTCCTGTTGAAATTT
AAGAAATGGATGTCTGAACTGTTCCAGGGTCAT---AAGAAAGGCTTCCATGAAGATGCA
GAGATGAACAAGAGAAATGAAGAAAAGAAATTTGGAATTTTGGGAAGTCATGAAGACCTT
TCAAAATTTCCACTTGACAAAAATCAGCTGGCACAA---AAACAGTCAAGTATAAGGAGC
TCAGAAGACTTCCATTTAAATAGTTTCAGTAGCCCTCCAAGACAATACCAGAAAATCATG
AAAAGACTCATTAAAAGATACGTGCTGCAGGCCCAAATCGACAAGGAGAGTGATGAAGTG
AATGAAGGGGAGCTGAAGGAAATCAAGCAGGACATCTCAAGTCTCCGTTACGAGCTCCTG
GAAGAAAAGTCTCAGAACACCGAAGATCTAGCAGAACTTATTCGAAAACTCGGGGAGAGA
TTGTCCTTAGGGCCAAAAGAGGAAGAAAGCCACAGATAA---
>XM_048433360.1 PREDICTED: Myodes glareolus transient receptor potential cation channel subfamily C member 6 (Trpc6), transcript variant X3, mRNA
GAGTGGAAGTTTGCAAGGGCCAAACTATGGTTTTCCTACTTTGAGGAGGGAAGAACACTT
CCTGTCCCCTTCAATCTTGTGCCAAGTCCAAAGTCCTTGCTCTATCTCCTTTTGAAATTT
AAGAAATGGATGTCTGACCTGGTCCAGGGTCAT---AAGAAAGGCTTCAAAGAAGATGCA
GAGATGAACAAGAGAAATGAAGAAAAGAAATTTGGAATTTTGGGAAGTCATGAAGACCTT
TCAAAATTTTCGCTTGACAAAAATCAGCTGTCACAC---AAACAGTCAAGTATAAGGAGC
TCGGAAGACTTCCATTTAAATAGCTTCAGTAGTCCTCCAAGACAATATCAGAAAATCATG
AAAAGACTCATTAAAAGATATGTATTGCAGGCCCAAATTGATAAGGAGAGCGATGAGGTG
AATGAAGGGGAACTGAAGGAAATCAAGCAGGACATCTCAAGTCTCCGTTATGAACTCCTT
GAAGAAAAATCTCAGAACACAGAAGACTTAGCAGAACTTGTTCGAAAACTCGGAGAGAGA
TTGTCCTTACAGTCAAAAGAGGAGGGAAGCCACAGATAA---
>XM_034491609.1 PREDICTED: Arvicanthis niloticus transient receptor potential cation channel subfamily C member 6 (Trpc6), mRNA
GAGTGGAAGTTTGCAAGGGCCAAATTGTGGTTTTCCTACTTTGAGGAGGGAAGAACACTT
CCTGTCCCGTTCAATCTTGTGCCAAGTCCAAAGTCCCTGCTTTATCTCCTATTGAAATTT
AAGAAATGGATGTCTGAGCTCATCCGGGGTCAT---AAGAAAGGCTTCCAAGAAGATGCA
GAGATGAACAAGAGAAATGAAGAAAAGAAATTTGGAATTTTGGGAAGTCACGAAGACCTT
TCAAAATTTTCACTTGACAAAAATCAACTGGCACACAACAAACAGTCAAGTACAAGGAGC
TCGGAAGATTTCCGTTTAAATAGTTTCAGTAACCCTCCAAGACAATATCAGAAAATCATG
AAGAGACTCATTAAAAGATACGTATTGCAGGCCCAGATCAATAAGGAGAGTGACGAAGTG
AACGAAGGGGAGCTGAAGGAAATTAAGCAAGACATCTCAAGTCTCCGTTACGAACTCCTT
GAAGAAAAATCACAGAACACAGAAGACCTAGCAGAACTCATTAGAAAACTTGGGGAGAGA
CTGTCTTTAGAGCCAAAACTGGAGGAAAGCCACAGATAA---
>XM_057768607.1 PREDICTED: Chionomys nivalis transient receptor potential cation channel subfamily C member 6 (Trpc6), mRNA
GAATGGAAGTTTGCAAGGGCCAAACTGTGGTTTTCCTACTTTGAGGAGGGAAGAACACTT
CCTGTCCCTTTCAATCTTGTGCCAAGTCCAAAGTCCTTGCTCTATCTCCTCTTGAAATTT
AAGAAATGGATGTCTGACCTGGTCCAGGGTCAC---AAGAAAGGCTTCCAAGAAGATACA
GAGATGAACAAGAGAAATGAAGAAAAGAAATTTGGAATTTTGGGAAGTCATGAAGACCTT
TCAAAATTTTCATTTGACAAAAATCAGCTGTCACAC---AAACAGTCAAGTATAAGGAGC
TCAGAAGACTTCCATTTAAATAGCTTCAGTAGTCCTCCGAGACAATACCAGAAAATCATG
AAAAGACTCATTAAAAGATATGTATTACAGGCCCAAATTGATAAGGAGAGCGATGAGGTG
AATGAAGGGGAGCTGAAGGAAATCAAGCAGGACATCTCAAGTCTCCGTTATGAACTCCTT
GAAGAAAAATCTCAGAACACCGAAGACTTAGCAGAACTTGTTCGGAAACTCGGGGAGAGA
TTGTCCTTACAGTCAAAAGAGGAGGAAAGCCACAGATAA---
>XM_008848672.2 PREDICTED: Nannospalax galili transient receptor potential cation channel subfamily C member 6 (Trpc6), transcript variant X1, mRNA
GAGTGGAAATTTGCAAGGGCCAAACTTTGGTTTTCCTATTTTGAGGAGGGGAGAACTCTT
CCTGTTCCCTTCAACCTGGTGCCAAGTCCAAAGTCCCTGTTTTATCTCTTATTGAAGTTT
AAGAAATGGATTTATGATCTGGTCCAGGGTCGT---AAGAAAGGCTTCCAAGAGGATGCA
GAGATGAACAAGAGAAATGAAGAAAAGAAATTTGGAATTTTGGGAAGTCATGAAGACCTT
TCAAAATTTTCACTTGACAAAAACCAGCTTGCACACAATAAACAGTCAAGTATAAGAATC
TCAGAAGACTTTCATCTAAATAGTTTCAACAATCCTCCAAGGCAGTATCAGAAAATCATG
AAGAGACTCATTAAAAGATATGTACTGCAAGCCCAGATCGATAAGGAGAGCGATGAAGTG
AACGAAGGAGAGCTGAAGGAAATTAAGCAAGACATCTCAAGTCTCCGCTATGAACTCCTG
GAAGAAAAATCTCAGAACACAGAAGATCTAGCAGAACTTATTAAAAAACTTGGCGAGAAA
TTGTCGTTGGAGCCAAAACAAGAGGAAAGCCACAGATAA---
>XM_036194363.1 PREDICTED: Onychomys torridus transient receptor potential cation channel subfamily C member 6 (Trpc6), transcript variant X5, mRNA
GAGTGGAAGTTTGCAAGGGCCAAATTATGGTTTTCCTACTTTGAGGAGGGAAGAACACTT
CCAGTCCCCTTCAATCTTGTGCCAAGTCCAAAGTCCCTGCTCTATCTCCTATTGAAATTT
AAGAAATGGATGTCTGACCTGGTCCAGGGCCAT---AAGAAAGGCTTCGAAGAAGATGCA
GAGATGAACAAGAGAAATGAAGAAAAGAAATTTGGAATTTTGGGAAGTCATGAAGACCTT
TCAAGATTTTCACTTGACAAAAATCAGCTGGCACAC---AAACAGTCAAGCATAAGGAGC
TCAGAAGACTTCTGTTTAAATAGTTTCAGTAGTCCTCCAAGGCAATACCAGAAAATAATG
AAAAGACTCATTAAAAGATATGTATTGCAGGCTCAAATTGATAAGGAGAGTGATGAAGTG
AATGAAGGAGAACTGAAGGAGATCAAGCAGGACATCTCAAGTCTCCGTTATGAACTCCTT
GAAGAAAAATCTCAGAACACAGAAGACCTTGCAGAACTTATTCGAAAACTGGGGGAGAGA
TTGTCCTTAGAGGCCAAACAGGAGGGAAGTCACAGATAA---
>XM_052751917.1 PREDICTED: Peromyscus californicus insignis transient receptor potential cation channel subfamily C member 6 (Trpc6), transcript variant X5, mRNA
GAGTGGAAGTTTGCAAGGGCCAAATTATGGTTTTCCTATTTTGAGGAGGGAAGAACACTT
CCAGTCCCCTTCAATCTTGTGCCAAGTCCAAAGTCCCTGCTCTATCTCCTATTGAAATTT
AAGAAATGGATGTCTGACCTGGTCCAGGGTCAT---AAGAAAGGCTTCCAAGAAGATGCA
GAGATGAACAAGAGAAATGAAGAAAAGAAATTTGGAATTTTGGGAAGTCATGAAGACCTT
TCAAAATTTTCACTTGACAAAAATCAGCTGGCACAC---AAACAGTCAAGCATCAGGAGC
TCGGAGGACTTCCGTTTAAACAGCTTCAGTAGTCCGCCAAGGCAATACCAGAAAATCATG
AAAAGACTCATTAAAAGATATGTATTGCAGGCTCAAATTGATAAGGAGAGTGATGAAGTG
AATGAAGGGGAACTGAAGGAGATCAAGCAGGACATCTCAAGTCTCCGTTATGAACTCCTG
GAAGAAAAATCTCAGAACACAGAAGACCTAGCAGAACTTATTCGAAAACTGGGGGAGAGA
TTGTCCTTAGAGGTCAAACAGGAGGAAAGTCACAGATAA---
>NM_053559.1 Rattus norvegicus transient receptor potential cation channel, subfamily C, member 6 (Trpc6), mRNA
GAGTGGAAGTTTGCAAGGGCCAAATTGTGGTTTTCCTACTTTGAAGAGGGAAGAACACTG
CCTGTCCCCTTCAATCTTGTGCCAAGTCCAAAGTCCCTGCTTTATCTCCTATTGAAATTT
AAGAAATGGATGTCTGAGCTTATCCAGGGTCAT---AAGAAAGGCTTCCAAGAAGATGCA
GAGATGAACAAGAGAAATGAAGAAAAGAAATTTGGAATTTTGGGAAGTCATGAAGACCTT
TCAAAATTTTCACTTGACAGAAATCAGCTGGCACACAACAAACAATCAAGTACAAGGAGC
TCAGAAGATTTCCATTTAAATAGCTTCAGTAATCCTCCAAGACAGTATCAGAAAATCATG
AAAAGACTCATTAAAAGATACGTACTGCAGGCCCAGATTGATAAGGAGAGTGATGAAGTG
AACGAAGGGGAGCTGAAGGAAATTAAGCAGGACATCTCAAGTCTCCGTTATGAACTCCTT
GAGGAAAAATCACAGAACACAGAGGACCTAGCAGAACTCATTAGAAAGCTTGGGGAGAGA
CTGTCTTTAGAGTCGAAACAAGAGGAAAGCCGCAGATAG---
>XM_028763363.1 PREDICTED: Grammomys surdaster transient receptor potential cation channel subfamily C member 6 (Trpc6), transcript variant X3, mRNA
GAGTGGAAGTTTGCAAGGGCCAAATTGTGGTTTTCCTACTTTGAGGAGGGAAGAACACTT
CCTGTCCCCTTCAATCTTGTGCCAAGTCCAAAGTCCCTGCTTTATCTCCTATTGAAATTT
AAGAAATGGATGTCTGAGCTCATCCGGGGTCAT---AAGAAAGGCTTCCAAGAAGATGCA
GAGATGAACAAGAGAAATGAAGAAAAGAAATTTGGAATTTTGGGAAGTCACGAAGACCTT
TCAAAATTTTCACTTGACAAAAATCAACTGGCACACAACAAACAATCAAGTACAAGGAGC
TCAGAAGATTTCCATTTAAATAGTTTCAATAACCCTCCAAGACAATATCAGAAAATCATG
AAAAGACTCATTAAAAGATACGTATTGCAGGCCCAGATCGATAAGGAGAGTGACGAAGTG
AATGAAGGGGAGCTGAAGGAAATTAAGCAAGACATCTCAAGTCTCCGTTACGAACTCCTT
GAAGAAAAATCACAGAACACAGAAGACCTAGCAGAACTCATTAGAAAACTTGGGGAGAGA
CTGTCTTTAGAGCCGAAACTGGAGGAAAGCCGCAGATAA---
>NM_001282086.1 Mus musculus transient receptor potential cation channel, subfamily C, member 6 (Trpc6), transcript variant 2, mRNA
GAGTGGAAGTTTGCAAGGGCCAAATTGTGGTTTTCCTACTTTGAGGAGGGGAGAACACTT
CCTGTCCCCTTCAATCTTGTACCAAGTCCAAAATCCTTGCTTTATCTCCTATTGAAATTT
AAGAAATGGATGTGTGAGCTCATCCAGGGTCAA---AAGCAAGGCTTCCAAGAAGATGCA
GAGATGAACAAGAGAAATGAAGAAAAGAAATTTGGAATTTCAGGAAGTCACGAAGACCTT
TCAAAATTTTCACTTGACAAAAATCAGTTGGCACACAACAAACAATCAAGTACAAGGAGC
TCAGAAGATTATCATTTAAATAGTTTCAGTAACCCTCCAAGACAATATCAGAAAATCATG
AAGAGACTCATTAAAAGATATGTATTGCAGGCCCAGATTGATAAGGAGAGCGATGAGGTG
AATGAAGGGGAATTGAAGGAAATTAAGCAAGACATCTCAAGTCTCCGTTATGAACTCCTT
GAAGAGAAATCACAGAACACAGAAGACCTAGCAGAGCTCATTAGAAAACTCGGGGAGAGA
CTGTCGTTAGAGCCAAAGCTGGAGGAAAGCCGCAGATAG---
>XM_060369249.1 PREDICTED: Meriones unguiculatus transient receptor potential cation channel subfamily C member 6 (Trpc6), transcript variant X2, mRNA
GAGTGGAAGTTTGCAAGGGCCAAACTGTGGTTCTCCTACTTTGAGGAAGGAAGAACGCTT
CCTGTCCCCTTCAATCTCGTGCCAAGTCCAAAGTCCCTGCTTTATCTTCTACTGAAGTTT
AAGAAATGGATGTCTGAACTGGTCCACGGTCAC---AAGAAAGTCTTCCAAGAAGACTCA
GAGATGAACAAGAGAAACGAAGAAAAGAAATTTGGAATTTTGGGAAGTCATGAAGACCTT
TCAAACCTTTCACTTGACAAAAATCAGTTGGCACACAAGAAACAATCAAGCATAAGGAGC
TCGGAAGATTTCCATTTAAATAGCTTCAGCAACCCTCCACGGCAATATCAGAAAATCATG
AAGAGACTCATTAAAAGATATGTCTTGCAGGCCCAAATTGATAAGGAGAGTGATGAAGTG
AACGAAGGGGAACTGAAGGAAATTAAGCAAGACATCTCGAGTCTTCGTTACGAACTCCTG
GAAGAAAAATCGCAGAACACAGAAGACCTAGCGGAACTTATCAGAAAACTCGGGGAGAGA
CTGTCTTTAGAACCGAAACAGGAGGAAAGCCAGAGATAA---
>XM_055615458.1 PREDICTED: Psammomys obesus transient receptor potential cation channel subfamily C member 6 (Trpc6), mRNA
GAGTGGAAGTTTGCAAGGGCCAAACTGTGGTTCTCCTACTTTGAGGAAGGAAGAACGCTT
CCTGTCCCCTTCAATCTCGTGCCAAGTCCAAAGTCCCTGCTTTATCTTCTACTGAAGTTT
AAGAAATGGATGTCTGAGCTGGTCCACGGTCAC---AAGAAAGGCTTCCAAGAAGACTCA
GAGATGAACAAGAGAAACGAAGAAAAGAAATTTGGAATTTTGGGAAGTCATGAAGACCTT
TCAAACCTTTCACTTGACAAAAATCAGTTGGCACACAAGAAACAATCAAGTATAAGGAGC
TCGGAAGATTTCCATTTAAATAGCTTCAGTAACCCCCCACGACAATATCAGAAAATCATG
AAGAGACTCATTAAAAGATATGTCTTGCAGGCCCAAATAGATAAGGAGAGTGATGAAGTG
AACGAAGGGGAACTGAAGGAAATTAAGCAAGACATCTCGAGTCTTCGTTACGAACTCCTG
GAAGAAAAATCGCAGAACACAGAAGACCTAGCGGAACTTATCAGAAAACTCGGGGAGAGA
CTGTCTTTAGAACCGAAACAGGAGGAAAGCCAGAGATAA---
>XM_048344052.1 PREDICTED: Perognathus longimembris pacificus transient receptor potential cation channel subfamily C member 6 (Trpc6), mRNA
GAGTGGAAGTTCGCCAGGGCCAAGCTGTGGTTCTCCTACTTCGAGGAGGGCAGGACGCTG
CCCGTGCCCTTCAACCTGGTGCCCAGCCCCAAGTCCCTCTTCTACCTGCTCGCCAGGCTG
AGGGCCTGGCTCTCCCGGCCGTGCCTGCGGCCC---AAGACCCGCTTCCGGGACGACGCG
GAGAGGAGCCAGAGAAAAGAAGAAAAGGAATTTGGAGTTTTGGGAAGTCACGAAGATCTT
TCCAAGCTGTCCCTCGACCAGAAGCAGCTCACGCACAATAAACAACCAAGTATAAGGAGC
TCGGAAGACTTCCACTTAAATAGCCTCAATAATCCTCCAAGACAGTATCAGAAAATAATG
AAGCGGCTCATCAAAAGATACGTGCTGCAGGCGCAGGTGGATAAGGAGAGCGACGAAGTG
AATGAAGGGGAGCTGAAGGAGATCAAGCAGGACATCTCCAGCCTCCGCTACGAACTCCTG
GAAGAAAAATCTCAGCACACGGAAGACCTGGCAGAACTGATTAGGAAGCTCGGGGAGAAG
CTGTCCTTGGAGTCACATCAAGAGGAAAGCAGCAAAAGATAA
>XM_051155900.1 PREDICTED: Acomys russatus transient receptor potential cation channel subfamily C member 6 (Trpc6), mRNA
GAGTGGAAGTTTGCAAGGGCCAAATTGTGGTTTTCCTACTTTGAGGAGGGAAGGACACTT
CCTGTCCCCTTCAATCTGGTGCCGAGCCCAAAGTCCCTGCTTTATCTCCTGTTGAAATTT
AAGAAATGGATGTCTGAGCTGGTCCAGGGTCATAATAAGAAAGGCTTCCAAGAAGATGCA
GAGATGAACAAGAGAAATGAAGAAAAGAAATTTGAAATCTTGGGAAGTCATGAAGATCTA
TCAAAATTTTCACTTGACAGAAATCAGCTGGCACAGAACAAACAATCAAGTATACGGAGC
TCAGAAGATTTCCATTTAAACAGTTTCAGTAACCCTCCACGACAATATCAGAAAATCATG
AAGAGACTCATTAAAAGATACGTCTTGCAGGCACAAATTGATAAGGAGAGTGATGAGGTG
AATGAAGGGGAACTGAAGGAAATTAAGCAAGACATCTCAAGTCTCCGGTATGAACTCCTG
GAAGAAAAGTCACAGAACACAGAAGACCTAGCAGAACTTATTAGAAAACTCGGGGAGAGA
CTGTCCTTAGAGCCGAAACAGGAGGAAAGCCAGAGATAA---
>XM_042682739.1 PREDICTED: Dipodomys spectabilis transient receptor potential cation channel subfamily C member 6 (Trpc6), mRNA
GAGTGGAAGTTCGCCAGGGCCAAGCTCTGGTTCTCCTACTTCGAGGAGGGCAGGACGCTG
CCGGTCCCGTTCAACCTGGTGCCCAGCCCCAAGTCCCTCTTCTATCTCCTGGTCAAGTTG
AAGAAGTGGGTTTCGGAGCTGTTTGTGGGGCAC---AGAAAAGGCTTCCGGGAGGACGCG
GAGATGAGCGAGAGTAAAGAAGAAAAGAAACTTGGAATTCTGGGAAGTCATGAAGATCTT
TCAAAATTGTCACTTGACCAGAAACAGCTTGCGCACGATACACAACCCAGTATAAGGAGC
TCAGAAGACTTGCACTTAAATAGTCTCAATAGCCCTCCAGGAAGGTATCAGAAAGTAATG
AAGCGGCTCATCAAAAGATACGTGCTGCAGGCGCAGGTGGACAAGGAGAGCGACGAAGTG
AATGAAGGGGAACTGAAGGAAATCAAGCAGGACATCTCCAGCCTCCGCTACGAGCTCCTT
GAAGAAAAGTCCCAGAACACAGAGGACCTAGCAGAACTCATAAGGAAACTCGGGGAGAAA
TTATCCTTGGAACCACATCAAGAGGAAAGCAGCAAAAGATAA
>XM_052189142.1 PREDICTED: Apodemus sylvaticus transient receptor potential cation channel subfamily C member 6 (Trpc6), transcript variant X2, mRNA
GAGTGGAAGTTTGCAAGGGCCAAACTGTGGTTTTCCTACTTTGAGGAGGGAAGAACACTT
CCTGTCCCCTTCAATCTTGTGCCAAGTCCAAAGTCCCTGCTTTATCTCCTGTTGAAACTT
AAGAAATGGATATCTGAGCTCATCCAGGGTCAT---AAGAAAGGTTTCCAAGAAGATGCA
GAGATGAACAAGAGAAATGAAGAAAAGAAATTTGGAATTTTGGGAAGTCATGAAGACCTT
TCAAAATTTTCATTTGACAAAAATCAGCTGGCACACAACAAACAATCAAGTACAAGGAGC
TCGGAAGATTTTCGTTTAAATAGTTTCAGTAACCCTCCAAGACAATATCAGAAAATCATG
AAGAGACTCATTAAAAGATACGTGCTGCAGGCCCAGATCGACAAGGAGAGCGACGAGGTG
AATGAAGGGGAACTGAAGGAAATTAAGCAAGACATCTCAAGTCTCCGTTATGAACTCCTT
GAGGAGAAGTCACAGAACACAGAAGACCTCGCAGAACTCATTAGAAAACTCGGGGAGAGA
CTGTCTTCAGATCCGAAACTGGAGGAAAGTTTCAGATGA---
