# Supplementary material for: Molecular evolution of TRPC4 regulatory sequences supports a role in mammalian thermoregulatory adaptation
Source: PeerJ. 2025 Jul 8;13:e19697. doi: 10.7717/peerj.19697 (PMC12248226; doi:10.7717/peerj.19697)
Supplement: Supplemental Information 1 — Required and optional parameters that are read by the codeml package of PAML. This file is for information only, an explicit value must be selected for Model and the dummy file names must be replaced with explicit paths to function. The sequence and guide tree files are in standard formats (FASTA and Newick, respectively). [file peerj-13-19697-s001.zip › input.files/untrimmed.alignments.with.original.accessions/rodent.trpc7.fas]

>XM_017600463.3 PREDICTED: Rattus norvegicus transient receptor potential cation channel, subfamily C, member 7 (Trpc7), transcript variant X1, mRNA
GAGTGGAAATTTGCTCGAGCCAAGCTCTGGCTTTCCTACTTTGATGAAGGAAGAACTCTC
CCTGCTCCCTTTAACCTGGTGCCGAGTCCTAAATCCTTTTATTATCTCATAATGAGAATC
AAGATGTGCCTCATAAAGCTCTGCAAATCTAAGGCCAAACGCTGTGAAAACGACCTGGAA
ATGGGCATGCTGAACTCCAAATTCAGGAAGACTCGCTACCAGGCCGGCATGAGGAATTCT
GAAAACCTGACAGCTAACAGCACCTTCAGCAAGCCCACCAGATACCAGAAGATCATGAAG
CGTCTCATTAAGAGATACGTGCTGAAGGCCCAGGTGGACCGGGAGAATGATGAAGTCAAC
GAAGGTGAACTCAAAGAGATCAAGCAAGACATCTCAAGCCTTCGCTATGAGCTCCTGGAG
GAGAAGTCTCAAGCTACCGGAGAGCTGGCAGACCTGATCCAACAGCTCAGTGAGAAGTTT
GGAAAGAATTTGAACAAAGACCACCTGAGGGTGAACAAGGGCAAGGACATTTAG
>NM_001302373.1 Mus musculus transient receptor potential cation channel, subfamily C, member 7 (Trpc7), transcript variant 3, mRNA
GAGTGGAAATTTGCTCGAGCGAAGCTCTGGCTTTCTTACTTTGATGAAGGAAGAACTCTC
CCTGCTCCCTTTAACCTGGTGCCGAGCCCTAAATCCTTTTATTATCTCATAATGAGAATC
AAGATGTGCCTCATAGAGCTCTGCCAATCTAAGGCCAAACGCTGTGAAAACGACCTGGAA
ATGGGCATGCTGAACTCCAAGTTCAGGAAGACTCGCTACCAGGCTGGCATGAGGAATTCT
GAAAACCTGACAGCCAATAGCACCTTCAGCAAGCCCACCAGATACCAGAAGATCATGAAG
CGGCTCATAAAGAGATACGTGCTGAAGGCCCAGGTGGACAGAGAGAACGATGAAGTCAAT
GAAGGTGAACTCAAGGAGATCAAACAAGACATCTCAAGCCTTCGCTATGAGCTCCTGGAG
GAGAAGTCTCAGGCTACAGGAGAGCTGGCAGACCTGATCCAGCAGCTCAGCGAGAAGTTT
GGGAAGAATCTGAACAAAGACCACCTGCGGGTGAACCAGGGCAAGGACATTTAG
>XM_003473173.5 PREDICTED: Cavia porcellus transient receptor potential cation channel subfamily C member 7 (Trpc7), mRNA
GAGTGGAAATTCGCCCGAGCAAAACTCTGGCTGTCTTATTTTGATGAAGGAAGAACGCTA
CCTGCCCCTTTTAATCTAGTGCCAAGTCCTAAATCATTTTATTATCTCATAATAAGAATC
AAGATGTGCCTCATAAAACTCTGCAAATCTAAGGCCAAAAGCTGTGAAAATGACCTTGAA
ATGGGCATGCTGAATTCCAAATTCAGGAAGACTCGCTACCAGGCTGGCATGAGAAATTCT
GAAAACCTGACTGCAAACAACACTTTCAGCAAGCCCACCAGATACCAGAAAATCATGAAA
CGGCTCATAAAAAGATACGTGTTGAAAGCCCAAGTGGACAGAGAAAATGATGAAGTCAAC
GAAGGGGAGCTGAAGGAAATTAAGCAAGATATCTCCAGCCTGCGCTATGAGCTTCTTGAG
GAGAAGTCCCAAGCTACAGGTGAACTGGCAGACCTGATCCAACAGCTCAGTGAGAAATTT
GGAAAGAACTTAAACAAAGACCACTTGAGGGTAAATAAGGGCAAAGACATTTAG
>XM_004632241.2 PREDICTED: Octodon degus transient receptor potential cation channel subfamily C member 7 (Trpc7), transcript variant X4, mRNA
GAGTGGAAATTCGCCCGAGCAAAACTCTGGCTATCTTATTTTGATGAAGGAAGAACTCTA
CCTGCCCCTTTTAATCTAGTGCCAAGTCCTAAATCATTTTATTATCTCATAATGAGAATC
AAGATGTGCCTCATAAAACTCTGCAAATCTAAGGCCAAAAGCTGTGAAAATGACCTTGAA
ATGGGCATGCTGAATTCCAAATTCAGGAAGACTCGCTACCAGGCTGGCATAAGAAATTCT
GAAAACCTGACTGCAAACAACACTTTCAGCAAGCCTACCAGATACCAGAAAATCATGAAA
CGGCTCATAAAGAGATACGTGCTGAAGGCCCAAGTGGACAGAGAGAATGATGAAGTCAAT
GAGGGAGAGCTGAAGGAAATCAAGCAAGATATCTCCAGTCTGCGCTATGAACTTCTCGAA
GAGAAGTCCCAAGCTACAGGCGAACTGGCAGACCTGATCCAACAGCTCAGTGAGAAATTC
GGAAAGAACTTAAACAAAGACCACCTGAGGGTGAACAAGGGCAAAGACATTTAG
>XM_004665085.2 PREDICTED: Jaculus jaculus transient receptor potential cation channel subfamily C member 7 (Trpc7), mRNA
GAATGGAAATTTGCCCGAGCGAAACTCTGGCTGTCTTACTTTGATGAAGGAAGAACTCTA
CCTGCTCCCTTTAATCTAGTGCCAAGTCCCAAATCATTTTATTATCTCATAATGAGAATC
AAGACGTGCCTCATAAAACTCTGCAAATCTAAGGCCAAAAGCTGTGAAAACGACCTTGAA
ATGGGCATGCTGAACTCCAAATTCAGGAAGACACGCTACCAGGCTGGCATGAGGAATTCT
GAAAATCTGACAGCAAACAACACCTTCAGCAAGCCCACCAGATATCAGAAAATCATGAAA
CGGCTCATAAAAAGATATGTCCTGAAGGCCCAGGTGGACAGAGAAAATGACGAAGTTAAC
GAAGGTGAACTGAAAGAAATCAAGCAGGATATCTCCAGTCTGCGCTATGAGCTCCTGGAA
GAGAAGTCCCAAGCTACTGGGGAGCTGGCCGACCTGATCCAACAGCTCAGTGAGAAGTTT
GGAAAGAACTTAAACAAAGACCACCTGAGAGTGAATAAAGGCAAAGACATTTAG
>XM_013077533.2 PREDICTED: Heterocephalus glaber transient receptor potential cation channel subfamily C member 7 (Trpc7), mRNA
GAGTGGAAATTCGCCCGAGCAAAACTCTGGCTGTCTTATTTTGATGAAGGAAGAACTCTA
CCTGCTCCTTTTAATCTAGTGCCAAGTCCTAAATCATTTTATTATCTCATAATGAGAATC
AAGATGTGCCTCATAAAACTCTGCAAATCTAAAGCCAAAAGCTGTGAAAATGACCTTGAA
ATGGGCATGCTGAATTCCAAATTCAGGAAGACTCGCTACCAGGCTGGCATGAGAAATTCT
GAAAACCTGACTGCAAACAACACTTTCAGCAAGCCCACCAGATACCAGAAAATCATGAAA
CGGCTCATAAAAAGATATGTGCTGAAGGCCCAAGTAGACAGAGAAAACGATGAAGTCAAT
GAAGGGGAGCTGAAGGAAATCAAGCAAGATATCTCCAGCCTGCGCTATGAGCTTCTGGAA
GAGAAATCCCAAGCTACAGGGGAGCTGGCAGACCTGATCCAACAGCTCAGTGAGAAATTT
GGAAAGAACTTAAACAAAGACCACCTGAGGGTGAATAAGGGCAAAGACATTTAG
>XM_021232011.2 PREDICTED: Mesocricetus auratus transient receptor potential cation channel subfamily C member 7 (Trpc7), transcript variant X1, mRNA
GAGTGGAAATTTGCTCGCGCAAAGCTCTGGCTTTCTTACTTCGACGAAGGCAGAACTCTA
CCTGCTCCTTTTAACCTAGTGCCAAGTCCTAAATCCTTTTATTATCTCATAATGAGAATC
AAGATGTGCCTCATAAAGCTCTGCAAATCCAAGGCCAAAAGCTGTGAAAACGACCTGGAA
ATGGGCATGCTGAACTCCAAATTCCGGAAGACCCGATACCAGGCAGGCATGAGGAATTCT
GAAAATCTGACAGCAAATAACACTTTCAGCAAGCCCACCAGATACCAGAAAATCATGAAG
CGGCTCATAAAGAGATACGTGCTGAAGGCCCAGGTGGACAGGGAGAACGACGAGGTCAAC
GAAGGTGAACTCAAAGAGATCAAGCAAGACATCTCCAGCCTTCGCTATGAGCTTCTCGAA
GAGAAGTCGCAAGCTACAGGCGAGCTGGCAGACCTGATCCAACAGCTCAGTGAGAAGTTT
GGGAAGAACTTAAACAAAGACCACCTACGGGTGAACAAGGGCAAGGACATTTAG
>XM_021731608.2 PREDICTED: Ictidomys tridecemlineatus transient receptor potential cation channel subfamily C member 7 (Trpc7), transcript variant X5, mRNA
GAATGGAAATTTGCCCGAGCAAAACTCTGGCTGTCTTACTTTGATGAAGGAAGAACTCTA
CCTGCTCCTTTTAATCTAGTGCCAAGTCCTAAATCATTTTATTATCTCATAATGAGAATC
AAGATGTGCCTCATAAAACTCTGCAAATCTAAGGCCAAAAGCTGTGAAAATGACCTTGAA
ATGGGCATGCTGAATTCCAAATTCAGGAAGACTCGTTACCAGGCTGGCATGAGGAATTCT
GAAAACCTGACAGCAAATAACACTTTCAGCAAGCCCACCAGATACCAGAAAATCATGAAA
CGGCTCATAAAAAGATATGTCCTGAAGGCCCAGGTGGACAGAGAGAACGATGAAGTCAAC
GAAGGTGAATTGAAAGAAATCAAGCAGGATATCTCTAGTCTGCGCTATGAGCTTCTTGAA
GAGAAGTCCCAAGCTACTGGCGAGCTGGCTGACCTGATCCAACAGCTCAGTGAGAAATTT
GGAAAGAACTTAAACAAAGACCACCTGAGGGTGAACAAGGGCAAGGACATTTAG
>XM_008831825.1 PREDICTED: Nannospalax galili transient receptor potential cation channel subfamily C member 7 (Trpc7), transcript variant X3, mRNA
GAGTGGAAATTTGCTCGAGCCAAACTCTGGCTGTCTTACTTTGACGAAGGAAGAACTCTA
CCTGCTCCTTTTAATCTAGTGCCAAGTCCTAAATCCTTTTATTATCTCATAATGAGAATC
AAGATGTGCCTCATAAAATTCTGCAAATCTAAGGCCAAAAGCTGTGAAAACGACCTTGAA
ATGGGCATGTTAAATTCTAAATTCAGGAAGACTCGCTACCAAGCTGGCATGAGGAATTCT
GAAAACCTGACAGCAAATAACACTTTCAGCAAGCCAACCAGATACCAGAAAATCATGAAG
CGGCTCATAAAAAGATATGTCCTGAAGGCCCAGGTGGACAGAGAAAATGATGAAGTCAAC
GAAGGTGAATTGAAGGAAATCAAGCAGGACATCTCGAGCCTGCGCTATGAACTTCTTGAA
GAGAAGTCCCAAGCTACTGGCGAGCTGGCAGACTTGATCCAACAGCTCAGTGAGAAATTT
GGAAAGAACTTAAACAAAGACCACCTGAGGGTGAACAAGGGCAAGGATATTTAG
>XM_033761670.1 PREDICTED: Fukomys damarensis transient receptor potential cation channel subfamily C member 7 (Trpc7), transcript variant X2, mRNA
GAGTGGAAATTCGCCCGAGCGAAACTCTGGCTGTCTTATTTTGATGAAGGAAGAACTCTA
CCTGCTCCTTTTAATCTAGTGCCGAGTCCTAAATCATTTTATTATCTCATAATGAGAATC
AAGATGTGCCTCATAAAACTCTGCAAATCTAAGGCCAAAAGCTGTGAAAATGACCTTGAA
ATGGGCATGCTGAATTCCAAATTCAGGAAGACTCGCTACCAGGCTGGCATGAGAAATTCT
GAAAACCTGACTGCAAACAACACTTTCAGCAAGCCCACCAGATACCAGAAAATCATGAAA
CGGCTCATAAAAAGATATGTGCTGAAGGCCCAAGTGGACAGAGAAAACGATGAAGTCAAT
GAAGGGGAGCTGAAGGAAATCAAGCAAGATATCTCCAGCCTGCGCTATGAGCTTCTCGAA
GAGAAATCCCAAGCTACTGGTGAGCTGGCAGACTTGATCCAACAGCTCAGTGAGAAATTT
GGAAAGAACTTAAATAAAGACCACCTGAGGGTGAACAAGGGCAAAGACATTTAG
>XM_013016042.1 PREDICTED: Dipodomys ordii transient receptor potential cation channel, subfamily C, member 7 (Trpc7), transcript variant X5, mRNA
GAGTGGAAGTTTGCCCGAGCAAAGCTCTGGCTGTCGTACTTCGACGAGGGGAGGACTCTA
CCTGCTCCTTTTAACCTAGTGCCAAGCCCCAAATCCTTTTATTATCTCATAATGAGAATC
AAGATGTGCCTCATAAAACTCTGCAAATCTAAGGCCAAAAGCTGTGAAAACGACCTTGAA
ATGGGCATGCTGAATTCCAAATTCAGGAAGACTCGCTACCAGGCTGGCATGAAGAATTCT
GAAAACCTGACAGCAAACAACACCTTCAGCAAGCCCACCAGATACCAGAAGATCATGAAA
CGGCTCATAAAAAGATACGTCCTGAAGGCCCAGGTGGACAGAGAGAACGACGAAGTCAAT
GAAGGTGAGCTGAAGGAAATCAAGCAGGATATCTCCAGCCTTCGCTACGAGCTTCTCGAG
GAGAAATCCCAAGCCACTGGCGAGCTGGCAGATCTGATCCAACAGCTCAGCGAGAAATTC
GGAAAGAACTTAAACAAAGATCAC---CGGGTGAACAAGGGCAAGGACATTTAG
>XM_015488785.2 PREDICTED: Marmota marmota marmota transient receptor potential cation channel subfamily C member 7 (Trpc7), mRNA
GAATGGAAATTTGCCCGAGCAAAACTCTGGCTGTCTTACTTTGATGAAGGAAGAACTCTA
CCTGCTCCTTTTAATCTAGTGCCAAGTCCTAAATCATTTTATTATCTCATAATGAGAATC
AAGATGTGCCTCATAAAACTCTGCAAATCTAAGGCCAAAAGCTGTGAAAATGACCTTGAA
ATGGGCATGCTGAATTCCAAATTCAGGAAGACTCGTTACCAGGCTGGCATGAGGAATTCT
GAAAACCTGACAGCAAATAACACTTTCAGCAAGCCCACCAGATACCAGAAAATCATGAAA
CGGCTCATAAAAAGATATGTCCTGAAGGCCCAGGTGGACAGAGAGAATGATGAAGTCAAC
GAAGGTGAATTGAAAGAAATCAAGCAGGATATCTCTAGCCTGCGCTATGAGCTTCTTGAA
GAGAAGTCCCAAGCTACTGGCGAGCTGGCTGACCTGATCCAACAGCTCAGTGAGAAATTT
GGAAAGAACTTAAACAAAGACCACCTGAGGGTGAACAAGGGCAAGGACATTTAG
>XM_020180916.1 PREDICTED: Castor canadensis transient receptor potential cation channel subfamily C member 7 (Trpc7), transcript variant X4, mRNA
GAGTGGAAATTTGCCAGAGCAAAACTCTGGTTGTCTTACTTTGATGAAGGAAGAACTCTA
CCTGCTCCTTTTAATCTAGTGCCAAGTCCTAAATCATTTTATTATCTCATAATGAGAATC
AAGATGTGCCTCATAAAACTCTGCAAATCCAAGGCCAAAAGCTGTGAAAATGACCTTGAG
ATGGGCATGCTGAATTCCAAATTCAGGAAGACTCGCTACCAGGCTGGCATGAGGAATTCT
GAAAACCTGACAGCAAATAACACTTTCAGCAAGCCTACCAGATACCAGAAAATCATGAAA
CGACTTATAAAAAGATATGTCCTGAAGGCCCAGGTGGACAGAGAAAATGATGAAGTCAAT
GAAGGTGAGTTGAAGGAAATCAAGCAAGATATCTCCAGCCTGCGCTATGAGCTCCTCGAA
GAGAAGTCCCAAGCTACTGGTGAGCTGGCAGACTTGATCCAACAGCTCAGTGAGAAATTT
GGGAAGAACTTAAACAAAGACCACTTGAAGGTGAACAAAGGCAAGGACATTTAG
>XM_060380588.1 PREDICTED: Meriones unguiculatus transient receptor potential cation channel subfamily C member 7 (Trpc7), transcript variant X3, mRNA
GAGTGGAAATTTGCTCGAGCAAAGCTCTGGCTTTCCTACTTTGATGAAGGAAGAACTCTA
CCTGCTCCTTTTAACCTAGTGCCAAGTCCTAAATCTTTTTATTATCTCATCATGAAAATC
AAGATGTGCCTCATAAAGCTCTGTAAATCTAAGGCCAAAAGCTGTGAAAATGACCTTGAA
ATGGGCATGCTGAACTCCAAATTCAGGAAGACCCGCTACCAGGCTGGCATGAGGAATTCT
GAAAACCTGACAGCAAACAGCACTTTCAGCAAGCCCACCAGATACCAGAAAATCATGAAA
CGGCTCATAAAAAGATATGTGCTGAAGGCCCAGGTGGACAGAGAAAATGATGAAGTCAAT
GAAGGCGAACTCAAAGAGATAAAGCAGGACATCTCAAGCCTCCGCTATGAGCTCCTGGAA
GAGAAGTCGCAAGCGACGGGCGAGCTGGCAGACCTGATCCAGCAGCTCAGTGAGAAGTTC
GGGAAGAATTTAAACAAGGACCACCTGAGGGTGAACAAGGGCAAGGACATTTAG
>XM_026398179.1 PREDICTED: Urocitellus parryii transient receptor potential cation channel subfamily C member 7 (Trpc7), partial mRNA
GAATGGAAATTTGCCCGAGCAAAACTCTGGCTGTCTTACTTTGATGAAGGAAGAACTCTA
CCTGCTCCTTTTAATCTAGTGCCAAGTCCTAAATCATTTTATTATCTCATAATGAGAATC
AAGATGTGCCTCATAAAACTCTGCAAATCTAAGGCCAAAAGCTGTGAAAATGACCTTGAA
ATGGGCATGCTGAATTCCAAATTCAGGAAGACTCGTTACCAGGCTGGCATGAGGAATTCT
GAAAACCTGACAGCAAATAACACTTTCAGCAAGCCCACCAGATACCAGAAAATCATGAAA
CGGCTCATAAAAAGATATGTCCTGAAGGCCCAGGTGGACAGAGAGAATGATGAAGTCAAC
GAAGGTGAATTGAAAGAAATCAAGCAGGATATCTCTAGCCTGCGCTATGAGCTTCTTGAA
GAGAAGTCCCAGGCTACTGGCGAGCTGGCTGACCTGATCCAACAGCTCAGTGAGAAATTT
GGAAAGAACTTAAACAAAGACCACCTGAGGGTGAACAAGGGCAAGGACATTTAG
>XM_028772105.1 PREDICTED: Grammomys surdaster transient receptor potential cation channel subfamily C member 7 (Trpc7), mRNA
GAGTGGAAATTTGCCCGCGCGAAGCTCTGGCTTTCTTACTTTGATGAAGGAAGAACTCTC
CCTGCTCCCTTCAACCTGGTGCCCAGTCCTAAATCCTTTTATTATCTCATAATGAGAATC
AAGATGTCCCTCATAAAGCTCTGCAAATCTAAGGCCAAACGCTGTGAAAACGACCTGGAG
ATGGGCATGCTCAGCTCCAGATTCAGGAAGACTCGCTACCAGGCCGGCATGAGGAATTCT
GAAAACCTGACAGCAAACAGCACCTTCAGCAAGCCCACCAGATACCAGAAGATCATGAAG
CGGCTCATAAAGAGATACGTGCTGAAGGCCCAGGTGGACAGAGAGAACGACGAAGTCAAC
GAAGGTGAACTCAAAGAGATCAAACAAGACATCTCAAGCCTTCGCTATGAGCTCCTGGAG
GAGAAGTCTCAGGCTACAGGAGAGCTGGCAGACCTGATCCAACAGCTCAGTGAGAAGTTC
GGGAAAAACCTGAACAAAGACCACCTGAGGGCAAACAAGGGCAAGGACATCTAG
>XM_031358882.1 PREDICTED: Mastomys coucha transient receptor potential cation channel subfamily C member 7 (Trpc7), transcript variant X4, mRNA
GAGTGGAAATTTGCTCGAGCGAAGCTCTGGCTTTCTTACTTTGATGAAGGAAGAACTCTC
CCTGCTCCCTTTAACCTGGTGCCGAGCCCTAAATCCTTTTATTATCTCATAATGAGAATC
AAGATGTGCCTCATAAAGCTCTGCCAATCTAAGGCCAAACGCTGTGAAAACGACCTGGAA
ATGGGCATGCTGAACTCCAAGTTCAGGAAGACTCGCTACCAGGCCGGCATGAGGAATTCT
GAAAACCTGACAGCAAACAGCACCTTCAGCAAGCCCACTAGATACCAGAAGATCATGAAG
CGGCTCATAAAGAGATACGTGCTGAAGGCCCAGGTGGACAGAGAGAACGATGAAGTCAAC
GAAGGTGAACTCAAAGAGATCAAGCAAGACATCTCAAGCCTTCGCTATGAGCTCCTGGAG
GAGAAGTCTCAAGCTACAGGAGAGCTGGCAGACCTGATCCAGCAGCTCAGTGAGAAGTTT
GGAAAGAATTTGAACAAAGACCACCTGAGGGTGAACAAGGGCAAGGACATTTAG
>XM_034511109.1 PREDICTED: Arvicanthis niloticus transient receptor potential cation channel subfamily C member 7 (Trpc7), mRNA
GAGTGGAAATTTGCTCGAGCGAAGCTCTGGCTTTCTTACTTTGATGAAGGAAGAACTCTC
CCTGCTCCCTTTAACCTGGTGCCGAGTCCTAAATCCTTTTATTATCTCATAATGAGAATC
AAGATGTGCCTCATAAAGCTCTGCAAATCTAAGGCCAAACGCTGTGAAAACGACCTGGAA
ATGGGCATGCTCAACTCCAAATTCAGGAAGACTCGCTACCAGGCCGGTATGAGGAATTCT
GAAAACCTGACAGCAAACAGCACCTTCAGCAAGCCCACCAGATACCAGAAGATCATGAAG
CGGCTCATAAAGAGATACGTGCTGAAGGCCCAGGTGGACAGAGAGAACGATGAAGTCAAC
GAAGGTGAACTCAAAGAAATCAAGCAAGACATCTCAAGCCTTCGCTATGAGCTCCTGGAG
GAGAAGTCTCAAGCTACAGGAGAGCTGGCAGACCTGATCCAACAGCTCAGTGAGAAGTTT
GGGAAGAATCTGAACAAAGACCACCTGAGGGTGAACAAGGGCAAGGACATTTAG
>XM_036187821.1 PREDICTED: Onychomys torridus transient receptor potential cation channel subfamily C member 7 (Trpc7), transcript variant X2, mRNA
GAGTGGAAATTTGCTCGAGCGAAGCTCTGGCTTTCTTACTTTGATGAAGGAAGAACTCTA
CCTGCTCCTTTTAACCTAGTGCCAAGTCCTAAATCCTTTTATTATCTCATAATGAGAATC
AAGATGTGCCTCATAAAGCTCTGCAAATCTAAGGCCAAAAGCTGTGAAAATGACCTTGAA
ATGGGCATGCTGAACTCCAGATTCAGGAAGGCTCGCTACCAGGCTGGCATGAGGAATTCT
GAAAACCTGGCAGCAAACAACACTTTCAGCAAGCCCACTAGATACCAGAAAATCATGAAG
CGGCTCATAAAGAGATACGTGTTAAAGGCCCAGGTGGACAGAGAAAACGATGAAGTCAAT
GAAGGTGAACTTAAAGAAATCAAGCAAGACATCTCGAGTCTTCGCTATGAGCTTCTCGAA
GAGAAGTCCCAAGCTACGGGGGAGCTGGCAGACCTGATCCAACAGCTCAGTGAGAAATTT
GGGAAGAACTTAAACAAAGACCACGTGCGGGTGAACAAGGGCAAAGACATTTAG
>XM_042055336.1 PREDICTED: Arvicola amphibius transient receptor potential cation channel subfamily C member 7 (Trpc7), mRNA
GAATGGAAATTTGCTCGAGCAAAGCTCTGGCTTTCTTACTTCGATGAAGGAAGGACTCTA
CCTGCTCCCTTTAACCTAGTGCCGAGCCCCAAATCCTTCTATTATCTCATAATGAGAATC
AAGATGTGCCTCATAAAGCTCTGCAAATCTAAGGCCAAAAGCTGTGAAAACGACCTGGAA
ATGGGCATGCTGAACTCCAAATTCAGGAAGGCCCGCTACCAGGCTGGCATGAGGAATTCC
GAAAACCTGACATCAAACAACACTTTCAGCAAACCCACCAGATACCAGAAAATCATGAAA
CGGCTCATAAAGAGATATGTGCTGAAGGCCCAGGTGGACAGAGAAAACGATGAGGTCAAC
GAAGGTGAACTCAAGGAAATCAAGCAAGACATCTCCAGCCTTCGCTATGAGCTTCTAGAA
GAGAAGTCACAAGCTACGGGCGAGCTAGCGGACCTGATCCAACAGCTCAGTGAGAAATTT
GGGAAGAACTTAAACAAAGACCACCTGCGGGTGAACAAGGGCAAGGACATTTAG
>XM_047554779.1 PREDICTED: Sciurus carolinensis transient receptor potential cation channel subfamily C member 7 (Trpc7), mRNA
GAATGGAAATTTGCCCGAGCAAAACTCTGGCTGTCTTACTTTGATGAAGGAAGAACTCTA
CCTGCTCCTTTTAATCTAGTGCCAAGCCCTAAATCATTTTATTATCTCATAATGAGAATC
AAGATGTGCCTCATAAAACTCTGCAAATCTAAGGCCAAAAGCTGTGAAAATGACCTTGAA
ATGGGCATGCTGAATTCCAAATTCAGGAAGACTCGCTACCAGGCTGGCATGAGGAATTCT
GAAAACCTGACAGCAAATAACACTTTCAGCAAGCCTACCAGATACCAGAAAATCATGAAA
CGGCTCATAAAAAGGTATGTCCTGAAGGCCCAGGTGGACAGAGAAAATGACGAAGTCAAT
GAAGGTGAATTGAAGGAAATCAAGCAGGATATCTCTAGCCTGCGCTATGAGCTTCTTGAA
GAGAAGTCCCAAGCTACTGGTGAGCTGGCTGACCTGATCCAACAGCTCAGTGAGAAATTT
GGAAAGAACTTAAACAAAGACCACCTGAGGGTGAACAAGGGCAAGGACATTTAG
>XM_048334241.1 PREDICTED: Perognathus longimembris pacificus transient receptor potential cation channel subfamily C member 7 (Trpc7), mRNA
GAATGGAAATTTGCCCGAGCAAAGCTCTGGCTGTCCTACTTTGATGAGGGAAGGACTCTA
CCTGCTCCTTTTAATCTAGTGCCAAGTCCTAAATCCTTTTATTATCTCATAATGAGAATC
AAGATGTGCCTCATAAAACTCTGCAAATCTAAGGCCAAAAGCTGTGAAAACGACCTTGAA
ATGGGCATGCTGAATTCCAGATTCAGGAAGACTCGCTATCAGGCGGGCATGAAGAATTCT
GAAAACCTGACAGCAAATAACACCTTCAGCAAGCCCACAAGATACCAGAAGATCATGAAA
CGGCTCATAAAAAGATATGTCCTGAAGGCCCAGGTGGACAGAGAAAACGACGAAGTCAAC
GAAGGTGAGCTGAAGGAAATCAAACAAGATATCTCTAGCCTTCGCTACGAACTCCTCGAA
GAAAAATCCCAAGCCACTGGCGAGCTGGCAGATCTGATCCAACAGCTCAGTGAGAAATTT
GGAAAGAACTTAAACAAAGACCACCTGAGGGTGAACAGGGACAAGGACATTTAG
>XM_048447705.1 PREDICTED: Myodes glareolus transient receptor potential cation channel subfamily C member 7 (Trpc7), mRNA
GAGTGGAAGTTCGCTCGAGCGAAGCTCTGGCTTTCTTACTTCGACGAAGGAAGGACTCTA
CCTGCTCCTTTTAACCTAGTGCCAAGCCCTAAATCCTTCTACTATCTCATAATGAGAATC
AAGATGTGCCTCATAAAGCTCTGCAAATCTAAGGCCAAAAGCTGTGAAAACGACCTGGAA
ATGGGCATGCTGAACTCCAAATTCAGGAAGGCCCGCTACCAGGCTGGCATGAGGAATTCC
GAAAACCTGACATCAAACAACACTTTCAGCAAACCCACCAGATACCAGAAAATCATGAAA
CGGCTCATAAAGAGATATGTGCTGAAGGCCCAGGTGGACAGAGAAAACGACGAGGTCAAC
GAAGGTGAACTCAAGGAAATCAAGCAAGACATCTCCAGCCTTCGCTATGAGCTTCTCGAA
GAGAAGTCACAAGCTACGGGCGAGCTAGCGGACCTGATCCAACAGCTGAGTGAGAAATTT
GGGAAGAACTTAAACAAAGACCACCTGCGGGTGAATAAGGGCAAGGACATTTAG
>XM_050143767.1 PREDICTED: Alexandromys fortis transient receptor potential cation channel subfamily C member 7 (Trpc7), mRNA
GAATGGAAATTCGCTCGAGCGAAGCTCTGGCTTTCTTACTTCGATGAAGGAAGGACTCTA
CCCGCTCCCTTTAACCTAGTGCCGAGCCCTAAATCCTTCTATTATCTCATAATGAGAATC
AAGATGTGCCTCATAAAGCTCTGCAAATCTAAGGCCAAAAGCTGTGAAAACGACCTGGAA
ATGGGCATGCTGAACTCCAAATTCAGGAAGGCCCGCTACCAGGCTGGCATGAGGAATTCT
GAAAACCTGACATCAAACAACACTTTCAGCAAACCCACCAGATACCAGAAAATCATGAAA
CGTCTCATAAAGAGATATGTGCTGAAGGCCCAGGTGGACAGAGAAAACGATGAGGTCAAT
GAAGGTGAACTCAAGGAAATCAAGCAAGACATCTCCAGCCTTCGCTACGAGCTTCTTGAA
GAGAAGTCACAAGCTACGGGCGAGCTAGCGGACCTGATCCAACAGCTCAGTGAGAAATTT
GGGAAGAACTTAAACAAAGACCACCTGCGGGTGAACAAGGGCAAGGACATTTAG
>XM_051172049.1 PREDICTED: Acomys russatus transient receptor potential cation channel subfamily C member 7 (Trpc7), transcript variant X2, mRNA
GAGTGGAAATTTGCCCGAGCAAAGCTCTGGCTTTCCTACTTCGATGAAGGCAGAACTCTA
CCTGCTCCCTTTAACCTAGTGCCAAGTCCTAAGTCCTTTTATTATCTCATAATGAGAATC
AAGATGTGCCTCATAAAGCTCTGCAAATCTAAGGCCAAAAGCTGTGAAAATGACCTTGAA
ATGGGCATGCTGAACTCCAAGTTCAGGAAGACACGCTACCAGGCTGGCATGAGGAATTCT
GAAAACCTGACAGCAAACAGCACTTTCAGCAAGCCCACCAGATACCAGAAAATCATGAAG
CGACTCATAAAAAGATACGTGCTGAAGGCCCAAGTGGACAGGGAAAACGATGAAGTCAAT
GAAGGTGAACTCAAAGAGATAAAGCAAGACATCTCCAGCCTTCGCTATGAGCTTCTAGAA
GAAAAGTCGCAAGCTACAGGAGAGCTGGCAGACCTGATCCAACAGCTCAGTGAGAAATTT
GGGAAGAATTTAAACAAAGACCACCTGAGGGTAAACAAGGGCAAGGATATTTAG
>XM_051194181.1 PREDICTED: Phodopus roborovskii transient receptor potential cation channel subfamily C member 7 (Trpc7), mRNA
GAGTGGAAATTTGCTCGGGCAAAGCTCTGGCTTTCTTACTTCGATGAAGGCAGAACGCTA
CCTGCTCCTTTTAACCTAGTGCCAAGTCCTAAATCCTTTTATTATCTCATAATGAGAATC
AAGATGTGCCTCATAAAGCTCTGCAAATCCAAGGCCAAAAGCTGTGAAAACGACGTGGAA
ATGGGCATGCTGAACTCCAAATTCCGGAAGACTCGCTACCAGGCTGGCATGAGGAATTCT
GAAAATGTGACAGCTAACAACCCTTTCAGCAAGCCCACCAGATACCAGAAAATCATGAAG
CGGCTCATAAAGAGATACGTGCTGAAGGCCCAGGTGGACAGAGAAAATGACGAAGTCAAC
GAAGGCGAACTCAAAGAAATCAAGCAAGACATCTCGAGCCTTCGCTATGAGCTTCTTGAA
GAAAAGTCGCAAGCTACGGGCGAGCTGGCAGACCTGATCCAACAGCTCAGTGAGAAATTT
GGGAAGAACTTAAACAAAGACCACGTGCGAGTGAACAAGGGCAAGGACATTTAG
>XM_052727609.1 PREDICTED: Peromyscus californicus insignis transient receptor potential cation channel subfamily C member 7 (Trpc7), mRNA
GAGTGGAAATTTGCTCGAGCAAAGCTCTGGCTTTCTTACTTTGATGAAGGAAGAACTCTA
CCTGCTCCTTTTAACCTAGTGCCAAGTCCTAAATCTTTTTATTATCTCATAATGAGAATC
AAGATGTGCCTCATAAAGCTCTGCAAATCTAAGGCCAAAAGCTGTGAAAACGACCTTGAA
ATGGGCATGCTGAACTCCAGATTCAGGAAGGCTCGCTACCAGGCTGGCATGAGGAATTCT
GAAAACCTGACAGCAAACAACACTTTCAGCAAGCCCACCAGATACCAGAAAATCATGAAG
CGGCTCATAAAAAGATATGTGCTGAAGGCCCAGGTGGACAGAGAAAATGATGAAGTCAAT
GAAGGTGAACTTAAAGAAATCAAGCAAGACATCTCGAGTCTTCGCTATGAGCTTCTCGAA
GAGAAGTCGCAAGCTACGGGGGAGCTGGCAGACCTGATCCAACAGCTCAGTGAGAAATTT
GGGAAGAACTTAAACAAAGACCACCTGCGGGTGAACAAGGGCAAAGACATTTAG
>XM_055629457.1 PREDICTED: Psammomys obesus transient receptor potential cation channel subfamily C member 7 (Trpc7), transcript variant X3, mRNA
GAGTGGAAATTTGCTCGAGCAAAGCTCTGGCTTTCCTACTTTGATGAAGGAAGAACTCTA
CCTGCTCCTTTTAACCTAGTGCCAAGTCCTAAATCTTTTTATTATCTCATCATGAAAATC
AAGATGTGCCTCATAAAGCTCTGCAAATCTAAGGCCAAAAGCTGTGAAAATGACCTTGAA
ATGGGCATGCTGAACTCCAAATTCAGGAAGACTCGATACCAGGCTGGCATGAGGAATTCT
GAAAACCTGACAGCAAACAGCACTTTCAGCAAGCCCACCAGATACCAGAAAATCATGAAA
CGGCTCATAAAAAGATACGTGCTGAAGGCCCAGGTGGACAGAGAAAATGATGAAGTCAAT
GAAGGTGAACTCAAAGAGATAAAGCAGGACATCTCAAGCCTCCGCTATGAGCTCCTGGAA
GAGAAGTCGCAAGCAACGGGCGAGCTGGCCGACCTGATCCAGCAGCTCAGTGAGAAATTC
GGGAAGAATTTAAACAAAGACCACCTGAGGGTGAACAAGGGCAAGGACATTTAG
>XM_057787631.1 PREDICTED: Chionomys nivalis transient receptor potential cation channel subfamily C member 7 (Trpc7), transcript variant X2, mRNA
GAGTGGAAATTCGCTCGAGCGAAGCTCTGGCTTTCTTACTTCGATGAAGGAAGGACTCTA
CCCGCTCCCTTTAACCTAGTGCCGAGCCCTAAATCCTTCTATTATCTCATAATGAGAATC
AAGATGTGCCTCATAAAGCTCTGCAAATCTAAGGCCAAAAGCTGTGAAAACGACCTGGAA
ATGGGCATGCTGAACTCCAAATTCAGGAAGGCCCGCTACCAGGCTGGCATGAGGAATTCT
GAAAACCTGACATCAAACAATACTTTCAGCAAACCCACCAGATACCAGAAAATCATGAAA
CGGCTCATAAAGAGATATGTGCTGAAGGCCCAGGTGGACAGAGAAAACGATGAGGTCAAT
GAAGGTGAACTCAAGGAAATCAAGCAAGACATCTCCAGCCTTCGCTATGAGCTTCTCGAA
GAAAAGTCACAAGCTACGGGCGAGCTAGCAGACCTGATCCAACAGCTCAGTGAGAAATTT
GGGAAGAACTTAAACAAAGACCACCTGCGGGTGAACAAGGGCAAGGACATTTAG
