# Supplementary material for: Molecular evolution of TRPC4 regulatory sequences supports a role in mammalian thermoregulatory adaptation
Source: PeerJ. 2025 Jul 8;13:e19697. doi: 10.7717/peerj.19697 (PMC12248226; doi:10.7717/peerj.19697)
Supplement: Supplemental Information 1 — Required and optional parameters that are read by the codeml package of PAML. This file is for information only, an explicit value must be selected for Model and the dummy file names must be replaced with explicit paths to function. The sequence and guide tree files are in standard formats (FASTA and Newick, respectively). [file peerj-13-19697-s001.zip › input.files/untrimmed.alignments.with.original.accessions/rodent.trpm2.fas]

>XM_010636466.3 PREDICTED: Fukomys damarensis transient receptor potential cation channel subfamily M member 2 (Trpm2), mRNA
GACCAGATCTGGAAATTCCAGCGTCATGACCTGATCGAGGAGTACCACGGCCGGCCGCCC
GCGCCGCCCCCGCTCATCCTGCTGAGCCACCTGCAGCTGCTGGTCAGGAGGGTGGTCCTG
AAGACGCCTGCCAAGAGGCACACGCAGCTCAAGAACAAACTGGAGAAGAACGAGGAGGCA
GCCCTGCTGTCCTGGGAGATCTACCTGAAGGAGAACTACCTGCACAACCAGCAGCACCAG
CAGCACCAGCGGCCAGAGCAGCGTATCCAGGACATCAGCGAGAAGGTGGACAGCATGGTG
GACCTGTTGGACATGGACCGTCTGAAGAGATCAGGCCCCACAGAGCAGAGGCTGGCTTCC
CTGGAAGAGCAGGTGGCCCAGATGGCCAGGTCTTTGCACTGGATCGTGAGGACCCTGAAG
GACAGTGGCTTTGGCTCTACAGCGGGCGTGGCTGCCCTGGCACCCCCAAAGGCCCTCGAT
GAGCCGGATGCCGAGCTGGCTGGCAGGAGGAAGGAGGAGGAGCCAGGGGATGGCTTCCAT
GTGAACGCCCGGCACCTCCTTTACCCCAGCTCCCCTGTCACCCGCTTCCCCGTGCCCAAC
GAGAAGGTGCCGTGGGAGACAGAGTTTCTGATCTACGAGCCTCCTTTCTACACGGCTGAG
AGAAAGGACACATCCCTCACGGACCCCATGGGAGATGTCCCTGAGCCTCTGGCTAACATC
CGGTACAACGCCCTAGACGGACCCACGGACCGCCGCAGCTTCCACGGGGCCTACGTGGTC
CAGGACGGGCTCCCCCTGAACCCCATGGGCCGCACAGGGCTGCGTGGACGTGGGAGCCTC
AGTTGCTTTGGCCCCAACCACATGCTGCACCCCGTGGTCACTCGGTGGAGGAGGAATCAG
GACGGTGCCATCTGCAGGAAAAGCATAAAGAAGATGCTGGAGGTGCTCGTGGTGAAGCGG
CCCCTCTCGGAGCTCTGGGCCCTGCCAGGGGGCTCCAGGGAGCCAGGGGAGACACTGCCA
AGGAAGCTGAAGCAGATCCTACTGCGGGAGGCCTGGCTGGAGGTGGAGGGCCTACTGCAG
CGGGGCTCCGAGGTATACAAAGGGTACATGGATGACCCTCGGAACACAGACAATGCCTGG
ATTGAAACGGTGGCCACCAGTGTCCACTTCCCAGACCAGAACGACGTGGAGCTGAAGAGG
CTGAACTCTCACCTGCATGCCTGCGACCCAGGTGTGTCCATCCGGTGGCAGGTGGTGGAC
AAGCGCATCCCACTGTATGTGAACCACAAGACCATCCTGCAGAAGACAGCCGCTCTGTTC
GGGGCCCACTACTGA
>XM_040287118.1 PREDICTED: Ictidomys tridecemlineatus transient receptor potential cation channel subfamily M member 2 (Trpm2), transcript variant X6, mRNA
GACCAGATCTGGAAGTTCCAGCGCCATGACCTGATAGAGGAGTACCACGGCCGGCCACCT
GCGCCGCCCCCCTTCATCCTCCTCAGCCACCTGCAGCTCCTGGTCAAGAGGGTGGTGCTG
AAGATCCCAGCCAAGAGGCACAAGCAGCTCAAGAACAAGCTGGAGAAGAACGAGGAGGCG
GCCCTCCTGTCCTGGGAGATGTACCTGAAGGAGAACTACCTGCAGAACCGGCAGTGCCAG
CTCCAGCAGCAGCCGGAGCAGAGGATCCAGGACATCAGCAGCAAGGTGGACGCCATGGTG
GAGCTGCTGGACATGGACCGTGTGAAGAGATCGAGCTCCATGGAGCAGAGACTGGCCTCC
CTGGAGGAACAGGTGGCCCAGACGACCAGAGCCTTGCAGTGGATCGTGACGACCCTGAAG
GACAGCGGCTTTGGCTCAGAAGCAGGTGTGCCCACTCTGGCACCCCAGAGGGCCACCGAC
GAGCCGGATGCTGAGCTGGGCAGCCGGAGGCAGGCAGAGGAAGCAGGAGATGGCTATCAC
GTGAATGCCCGGCACCTCCTCTACCCCAACTCCCCCGTCACACGCTTCCCTGTGCCCAAC
GAGAAGGTGCCCTGGCAGGTGGAGTTTGCGATCTATGACCCTCCCTTTTACACGGCCGAG
AGGAAGGACACAGCCCTCGTGGATCCCGTGGGAGATGCCCCGGAGCCTCTGTCCAGGATC
AGTTTCAACACCCTGGATGGACCAAGGGACCGCCGCAGCTTCCACGGGGCCTACGCAGTG
CGGGACGGGCTCCCCCTGAACCCCATGGGCCGCACTGGGCTGCGTGGACGCGGGAGCCTC
AGCTGCTTTGGACCCAACCATGCGCTGCACCCCGTGGTCACCCGGTGGCGGAGGAACCAG
GACGGAGCCATCTGCAGGAAGAGCATCAAGAAGATGCTGGAGGTGCTGGTGGTGAAGCGT
CCTCTTCCAGAGCTCTGGGCCTTGCCAGGGGGGTCCCGGGAGCCAGGGGAGAAGCTGCCG
CAGAAGCTGAAGCAGATTCTCCGGCGAGAGTCCTGGCCGGCCGTTGAGGACCTGCTGCAG
CAGGGGGTGGAGGTGTACAAAGGGTACGTGGACGACCCGAGGAACACGGACAACGCCTGG
ATCGAGACAGTGGCCATCAGCGTCCACTTCCAGGACCACAATGACGTAGAGCTGAAGAGG
CTGAATTCTTACCTGCACGCCCGCGACCCCGGGGTGTCCATCCGCTGGCAGGTGGTGGAC
AGGCGCATCCCACTGTATGCGAACCACAAGACCATCCTCCAGAAGGCGGCCGCTCTGTTT
GGAGCTCACTACTGA
>XM_047563205.1 PREDICTED: Sciurus carolinensis transient receptor potential cation channel subfamily M member 2 (Trpm2), mRNA
GACCAGATCTGGAAGTTCCAGCGCCATGACCTGATAGAGGAGTACCACGGGCGGCCCCCC
GCGCCACCCCCTTTCATCCTCCTCAGCCACCTGCAGCTCCTGGTCAAGAGAGTGGTCCTG
AAGATCCCAGCCAAGAGGCACAAGCAGCTCAAGAACAAACTGGAGAAGAATGAGGAGGCA
GCCCTCCTGTCCTGGGAGATTTACCTGAAGGAGAACTTCCTGCAGAACCAGCAGTACCAG
CACCACCAGCAGCCAGAGCAGAAGATTCGAGACATTAGCAGCAAGGTGGACACCATGGTG
GAGCTGCTGGACATGGACCGTTTGAAGAGATCGAGCTCCGTGGAACAGAGACTGGCCTCC
CTGGAGGAACAGGTGGCGCAGACGACCAGAGCTCTGCACTGGATCGTGACGACCCTGAAG
GACAGTGGCTTTGGCTCGGAGGCAGGCGTGCCCACTCTGGCACCCCAGAAGGCCTGCGAC
GAGCCAGATGCTGACCTGGGCGCCAGGAGGAAGGCGGAGGAGCCAGGAGATGGCTATCAC
GTGAACGCCCGGCACCTCCTCTACCCCAGCTCCCCCGTCACACGCTTCCCCGTGCCCAAC
GAGAAGGTTCCCTGGGAGGTGGAATTTACGATCTACGACCCTCCCTTTTACACGGCCGAG
AGGAAGGACGTGGCTCTCGTGGACCCCGTGGGAGACACCCCGCAGCCTCTGTCCAAGATC
ACCTACAACGCCCTGGACGGACCGAGGGACCGGCGCAGCTTCCACGGGGCCTACGTGGTG
CGGGACGGGCTCCCCCTGAACCCCATGGGCCGCACAGGGCTGCGTGGACGCGGGAGCCTC
AGCTACTTTGGACCCAACCATGCACTGCACCCTGTGGTCACCCGGTGGAGGAGGAACCAG
GACGGAGCCATCTGCAGGAAGAGCATCAAGAAAATGCTGGAGGTGCTGGTGGTAAAGTGG
CCTCTCTCGGAGCTCTGGGCCCTGCCAGGGGGGTCCCGGGAGCCAGGGGAGATGCTGCCG
CAGAAGCTGAAGCAGATTCTCCGGCAAGAGTCCTGGCCGGCTGTTGAGAACTTGCTGAAG
CAGGGCGTGGAGGTGTACAAAGGGTATGTGGACGATCCGAGGAACACAGACAATGCCTGG
ATCGAGACAGTGGCCATCAGTGTCCACTTCCAGGACCAGAATGACGTGGAACTGAAGAGA
CTGAACTCTTCCTGGCACGCCCGCGACCCCGGGGTGTCCATCCGATGGCAGGTGGTGGAC
AGGCGCATCCCTCTGTACGCTGACCACAAGGCCTTGCTCCAGGAGGCAGCCGCTCTGTTC
GGAGCTCACTACTGA
>XM_048803776.1 PREDICTED: Marmota marmota marmota transient receptor potential cation channel subfamily M member 2 (Trpm2), transcript variant X2, mRNA
GACCAGATCTGGAAGTTCCAGCGCCATGACCTGATAGAGGAGTACCACGGCCGGCCACCT
GCGCCGCCCCCCTTCATCCTCCTCAGCCACCTGCAGCTCCTGGTCAAGAGGGTGGTGCTG
AAGATCCCAGCCAAGAGGCACAAGCAGCTCAAGAACAAGCTGGAGAAGAACGAGGAGGCA
GCCCTCCTGTCCTGGGAGATGTACCTGAAGGAGAACTACCTGCAGAACCGGCAGTGCCAG
CTCCAGCAGCAGCCGGAGCAGAGGATCCAGGACATCAGCAGCAAGGTGGACGCCATGGTG
GAGCTGCTGGACATGGACCGTGTGAAGAGATCGAGCTCCATGGAGCAGAGACTGGCCTCC
CTGGAGGAACAGATGGCCCAGACGACCAGAGCCTTGCAGTGGATCGTGATGACCCTGAAG
GACAGCGGCTTTGGCTCAGAAGCAGGTGTGCCCACTCTAGCACCCCAGAAGGCCACCGAC
GAGCCGGATGCTGAGCTGGGCAGCCGGAGGCAGGCAGAGGAAGCAGGAGATGGCTATCAC
GTGAATGCCCGGCACCTCCTCTACCCCAACTCCCCCGTCACACGCTTCCCTGTGCCCAAC
GAGAAGGTGCCCTGGAAGGTGGAGTTTGCCATCTATGACCCTCCCTTTTACACGGCCGAG
AGGAAGGACACAGCCCTCGTGGATCCTGTGGGAGATGCCCCGGAGCCTCTGTCCAGGATC
AGTTTCAACACCCTGGATGGACCGAGGGACCGCCGCAGCTTCCATGGGGCCTACGCAGTG
CGGGACGGGCTTCCCCTGAACCCCATGGGCCGCACAGGGCTGCGTGGACGCGGGAGCCTC
AGCTGCTTTGGACCCAACCATGCGCTGCACCCCGTGGTCACCCGGTGGCGGAGGAACCAG
GACGGAGCCATCTGCAGGAAGAGCATAAAGAAGATGCTGGAGGTGCTGGTGGTGAAGCGT
CCTCTCCCAGAGCTCTGGGCCTTGCCAGGGGGGTCCCGGGAGCCAGGGAAGAAGCTGCCG
CAGAAGCTGAAGCAGATTCTCCGGCAAGAGTCCTGGCCGGCCGTTGAGGACCTGCTGCAG
CAGGGGGTGGAGGTGTACAAAGGGTACGTGGACGACCCGAGGAACACGGACAACGCCTGG
ATCGAGACAGTGGCCATCAGCGTCCACTTCCAGGACCACAATGACGTAGAGCTGAAGAGG
CTGAATTCTTACCTGCACGCCCGCGACCCTGGGGTGTCCATCCGCTGGCAGGTGGTGGAC
AGGCGCATCCCGCTGTACGCGAACCACAAGACCATCCTCCAGAAGGCAGCCGCTCTGTTC
GGAGCTCACTACTGA
>XM_013505330.1 PREDICTED: Chinchilla lanigera transient receptor potential cation channel, subfamily M, member 2 (Trpm2), transcript variant X5, mRNA
GACCAGATCTGGAAGTTCCAGCGCCATGACCTGATCGAGGAGTACCATGGCCGGCCGCCG
GCGCCGCCCCCGCTCATCCTGCTCAGCCACCTGCAGCTGCTGGTCAAGAGGGTGGTCCTG
AAGATCCCCGCCAAGAGGCACAGGCAGCTCAAGAACAAGCTGGAGAAGAACGAGGAGGCG
GCCCTGCTGTCCTGGGAGATCTACCTGAAGGAGAACTACCTGCATAACCAGCAGCACCAG
CACCACCAGCGGCCGGAGCAGAGGATCCAGGACATCAGTGAGAAAGTGGACAGCATGGTG
GACCTGCTGGACATGGACCGTCTGAAGAGGTCAGGCCCCACGGAGCAGAGGCTGGCATCC
CTGGAGGAGCAGGTGGCCCAGGTGGCCAGGTCTTTGCACTGGATCGTGAGGACGCTGAAG
GACAGTGGTTTGGGCTCTGCAGCAGGCGCGCCTGCGTTGGCACCCCCAAAGGCCCCTGAC
GAGCCGGATGCCGAGTTAGCTGGCAGGAAGAAGGAGGAAGAGCCAGGCGATGGCTACCAC
GTGAATGCCCGGCACCTGCTGTACCCCCGCTCCCCCGTCACCCGCTTCCCCGTGCCCAAT
GAGAAGGTGCCGTGGGAGACAGAGTTCCTGATCTACGAGCCTCCTTTCTACACGGCAGAG
AGGAAGGACGAAGCCCTTGTAGACCCCATGGGAGAGGCCCTTGAGCCTCTGGCTAAGATC
CAGTACAACGCCCTAGATGGACCAGTGGACCGGCGCAGCTTCCACGGGGCCTACATGGTC
CAGGACGGGCTCCCACTGAACCCCATGGGCCGCACAGGGCTCCGTGGACGCGGGAGCCTC
AGTTGCTTTGGACCCAACCACATGCTGCATCCTGTGGTCACCCGGTGGAGGAGGAATCAG
GACGGCGCCATCTGCAGGAAAAGCATAAAAAAGATGCTGGAGGTGCTGGTGGTGAAGCGG
CCCCTCTCGGAGCTCTGGGCCTTGCCGGGGGGCTCCCTGGAGCCAGGGGAGTTGCTGCCA
AGGAAGCTGAAGCAGGTCCTGCTTCCAGAGGCCTGGCGGGAAGTGGAGGGCCTGCTGCAG
CAGGGCTCTGAGGTGTACAAAGGGTATGTAGACGACCCACGGAACACCGACAATGCGTGG
ATCGAGACGGTGGCTATCAGCGTCCACTTCCCAGACCAGAACGACGTGGAGCTGAAGAGG
CTGAACTCTCACCTGCACACCTGCGACCCAGGTGTGTCCATCCGGTGGCAGGTGGTGGAC
AAGCGCATCCCACTGTATGAGAACCACAAGACCATCCTGCAGAAGACGGCCACTCTGTTC
GGCGCCCACTACTGA
>XM_042671694.1 PREDICTED: Dipodomys spectabilis transient receptor potential cation channel subfamily M member 2 (Trpm2), transcript variant X2, mRNA
GACCAGATCTGGAAGTTCCAGCGGCACGACCTGATTGAGGAGTACCATGGCCGGCCGCCC
GCGCCGCCCCCCTTCATCCTGCTCAACCACCTGCAGCTGCTCATCAAGAGGCTGGTCCTG
AAGATCCCGGCCAAGCGCCACAAGCAGCTCAAGAACAAGCTGGAGAAGAATGAGGAGGCG
GCCCTGCTCTCGTGGGAGCTGTACCTGAAGGAGAACTACCTACAGAGCCAGCAGCAGCAG
CAGCGCCAGCGGCCAGAGCAGCAGATGCAGGACATCAGCAACAAAGTGGACACCATGGTG
AGCCTGCTGGACATGGACCATGTGAAGAGGTCGGGCTCCATGGAGCAGAGACTGGTCGCC
CTGGAGGAGCAGGTGACCCAGACCGCCCGGGCCCTGCAGTGGATCGTGACCTCACTCAAG
GACGCTGGCTTTGGCGCGGCAGTGGAGGCTCCCACTCTGGCGCCGCCGAAGGCCTGCGAG
GAGCTGGACGGGGAGCCCGGCGTCAGGAAGAAGGCGGAAGAGCCGGGGGACAGCTACCAC
GTGCACGCCCGCCACCTCCTCTACCCCAGCTCCCCGGTCTCCCGCTTCCCGGTGCCCAAT
GAGAAGGTGCCGTGGGAGACGGAGTTCCCGATCTACCACCCTCCTTTCCACACGGCTGAG
AAGAAGGACGTGGCCCTCGTGGACCCTGTGGGAGACGCCCCAGAACCTCTGACCAGGATC
CGCTACAATGCCCTGGACGGGCTGACGGACCGCCGCAGCTTCCACGGGGCCTATGCGGTC
CAGGAGGGGCTCCCGCGGAACCCCATGGGACGCACGGGGCTGCGGGGGCGCGGCAGCCTC
CGCTGGTTTGGACCCAACCACACGCTGCATCCTGTGGTCACCCGGTGGCGGAGGAACCAG
GACGGAGCCATCTGCAGGAAGAGCATCAAGAAGATGCTGGAGGTGCTGGTGGTGAAGCGC
CCCGGCTCCGAGCACTGGGCCTTGCCTGGGGGCTCCCGGGAGCCAGGGGAGGCGCTTCCC
CGGAAGCTGCGGCAAGTGCTCCGGCAGGAGTTCTGGGAGCCCTTCGAGGCGCTGCTGGCA
CAGGGCGCAGAGGTGTACAAAGGGTATGTGGACGACCCGAGGAACACCGACAACGCCTGG
GTTGAGACGGTGGCTGTCAGCATTCACTTCCGGGACCAGAACGACTTGGAACTGAAGAGG
CTGAACTCGCACCTGCGTGCCCGCGACCCGGAGGTGGCCGTGCGATGGCAGGTGGTGGAC
AGGCGCACCCCCCTCTACCCGAGCCACAAGTCCATCCTGCAGAAGGCCGCTGCCCTGTTC
ACAGCCCACTACTGA
>XM_023716107.1 PREDICTED: Octodon degus transient receptor potential cation channel subfamily M member 2 (Trpm2), transcript variant X3, mRNA
GACCAGATCTGGAAGTTCCAACGCCATGACTTGATCGAGGAGTACCATGGCCGGCCCCCA
GCACCGCCCCCACTCATCCTGCTCAGCCACCTGCAGCTGCTGGTCAAGAGGGTGGTCCTG
AAGACCCCTGCCAAGAGGCACACGCAACTCAAGAACAAGCTGGAGAAGAATGAGGAGGCA
GCCCTGCTATCCTGGGAGATTTACCTGAAAGAGAACTACCTGCATAATCAGCAGTACCAG
CACCACCAGCGGCCAGAGCAGAGGATCCAGGACATTAGTGAGAAGGTGGACAGCATGGTG
GAGCTGCTGGACATGGACCGTCTGAAGAGGTCAGGTCCCACAGAGCAGAGGCTGGCATCC
CTGGAGGAACAGGTGGCCCAGGTGGCCAGGTCTTTGCACTGGATTGTGAGGACCCTGAAG
GACAGTAACTTTGGCTTGGCATCAGGCATGTCTGCCTTGGCACCAAAGGCTCCCGATGAG
CCAGATGCTGAGCTGGCTGTCAAGAGGAAGGAGGAGGAGCCAGGTGATGGCTACCATGTA
AATGCTCGACATCTCCTGTACCCCAGTTCTCCTGTCACCAGGTTTCCTGTGCCCAATGAG
AAGGTACCATGGGAGATGGAGTTCCTGATCTACGAGCCTCCTTTCTACACAGCAGAGAGG
AAGGATACAGTTCTGGTGGACCCTGTGGGAGAGGACAGCGAGCCTCTGACCAAGATCCAG
TACAATGCCCTGGATGGACCAATAGACCGCCGCAGCTTTCACGGGACCTATGTGATCCAG
GATGGGCTCCCACTGAACCCCATGGGCCGCACAGGGCTGCGTGGACGCGGGAGCCTCAGT
TGCTTTGGGCCCAACCACATGCTGCACCCTGTGGTCACCCGGTGGAGGAGGAATCAGGAT
GGTGCCATCTGCAGGAAAAGCATAAAGAAGATGCTGGAGGTGCTGGTGGTGAAGCGGCCT
CTCTCGGAGCTGTGGGCCTTGCCAGGGGGCTCCCAGGAGCCAGGGGAGATGCTGCCAAGG
AAGCTGAAGCAGGTCTTGCTGCAAGAGGCCTGGCCAGAAATGGAGGGTCTGCTGCAGCGG
GGCTTGGAGGTGTACAAAGGTTATGTGGATGATCCACGGAACACTGACAATGCGTGGATT
GAGACGGTGGCCATCAGCATCCACTTTCCAGACCAGAATGATGTGGAGTTGAAGAGGCTT
AACTCTCATCTACATGCATGCGACCTAGGTGTGTCCATCCGGTGGCAGGTGGTGGACAAG
CGCATCCCACTGTATGAGAACCACAAGACCATCCTGCAGAAGACAGCCATTCTGTTTGGA
GCCCACTACTGA
>XM_013146059.3 PREDICTED: Cavia porcellus transient receptor potential cation channel subfamily M member 2 (Trpm2), transcript variant X2, mRNA
GACCAGATCTGGAAGTTCCAGAGGCACGACCTGATCGAGGAGTACCACAGCCGGCCCCCA
GCGCCACCACCGCTCATCCTGCTCAGCCACCTGTACCTGCTGGTCAAGAAGGTGGTGCTG
AAGGTCCCCAACAAGAGGCACATGCAGCTCAAGACCAAGCTGAAGAAGGAGGAGGAGGCG
GCCCTGCTGTCCTGGGAGATCTACCTGAAGGAGAACTACCTGCATAACCAGCAGTACCAG
CACCAGCAGCAGCCGGAGCAGAGGATCCAGGATATCAGTGAGAAGGTGGACAGCATGGTG
GACCTGCTGGACATGGACCGTCTGAAGAGGTCGGGCCCCACAGAGCAGAGGCTGGCATCC
TTAGAGGAGCAGGTGGCCCAGGTGACCAAGTCTTTGCACTGGATTGTGAAAACCCTGAAG
GACAGTGGCTTTGGCTCTGCAGTGGGCGCACCTGGCCTGGCACCCACAAAGACCCCTGAT
GAGCCGGATGCCGAGCTGGTGGGCAGGAGGAAGGAGGAGGAGCCAGGTGATGGCTACCAT
GTGAATGCCCGGCACCTTCTGTACCCCAGCTCCCCTATCACCCGGTTCCCTGTGCCCAAT
GAGAAGGTGCCATGGAAGACGGAGTTCCTGATCTACAAGCCTCCTTTCTACACGGTGGAG
AGGAAGGACGCAGCCCTTGTGGACCCCGTGGGAGAGGCCCCTGAGCTTCTGGCCAAGATC
CGCTACAATGCTCTAGATGGATCAACAGACCGCCGCAGCTTCCACGGAGCCTACATGGTC
CAGGATGGGCTCCCACTGAACCCCATGGGCCGCACAGGGCTGCGCGGACGTGGGAGCCTC
AAATGCTTTGGACCCAACCACATGCTGCATCCGGTGGTCACCCGGTGGAGGAGGAACCAG
GACGGGGCCATCTGCAGGAAGAGCATAAAGAAGATGCTGGAGGTGCTGGTGGTGAAGCAG
CCCCTCTCAGAGCTCTGGGCTTTGCCAGGGGGCTCCCGGGAGCTGGGGGAGAGACTGCCG
AGGAAGCTGAAGGAGATTCTGCTGCAGGGAGCCTGGCCCATGGTGGAAGGATTGCTGCAG
AAGGGCGTGGAGGTATACAAAGGGTATGTGGATGACCCACGGAACACTGACAATGCGTGG
ATCGAGACGGTGGCCATTAGCATCCACTTTTCAGACCAGAATGATGTGGAGCTGACGAGG
CTGAACTCTCACCTGCTTGCCTCCGACCCAGGTGTGTCCGTCCGGTGGCAGGTGGTGGAC
AAGCGCATCCCGATGTACGAGAACCACAAGACCATCCTGCAGAAGACGGCCATTCTGTTC
GGAGCCCACTACTAA
>XM_013071367.2 PREDICTED: Heterocephalus glaber transient receptor potential cation channel subfamily M member 2 (Trpm2), transcript variant X4, mRNA
GACCAGATCTGGAAATTCCAGCGTCACGACCTGATCGAGGAGTACCATGGCCGGCCGCCT
GCGCCGCCCCCACTGATCCTGCTCAGCCACCTGCAGCTGCTGGTCAAGAGGCTGGTCCTG
AAGGTCCCCGCCAAGAGGCACACGCAGCTCAAGAACAAGCTGGAGAAGAACGAGGAGGCA
GCCCTGCTGTCCTGGGAGATCTACCTGAAGGAGAACTACCTGCATAACCAGCAGCACCAG
CACCACCAGCGGCCGGAGCAGCGGATCCAGGACATCAGTGAGAAGGTGGACAGCATGGTG
GACCTGCTGGACATGGACCGTCTGAAGAGGTCGGGCCCCACGGAGCAGAGGCTGGCTTCC
CTGGAGGAGCAGGTGGCCCAGATGGCCGGGTCTTTGCACTGGATCGTGAGGACCCTGAAG
GACAGTGGCTTTGGCTCTGCGGCGGGCGTGCCTGCCCTGGCACCCCCGAAGGCCCCTGAC
GAGCCGGATGCCGACTTGGCTGGCAGAAGGAAGGAGGAGGAGCCAGGCGACGGCTTCCAT
GTGAACGCCCGGCACCTCCTGTACCCCGTCTCCCCTGTCACCCGCTTCCCTGTGCCCAAC
GAGAAGGTGCCGTGGGAGACAGAGTTCCTGATCTACAAGCCTCCTTTCTACACGGCCGAG
AGGAAGGACACAGCCCTCATGGACCCTGTGGGAGATGTCCCCGATCTTCTGGCTAAGATC
CGGTACAACACCCTAGATGGACCCACAGACCGCCGCAGCTTCCACGGAGCCTACGTGGTC
CAGGACGGGCTCCCCCTGAACCCCATGGGCCGCACAGGCCTGCTCGGACGCGGGAGCCTT
AGTTGCTTTGGCCCCAACCACATGCTGCACCCCGTGGTCACCCGGTGGAGGAGGAATCAG
GACGGCGTCATCTGCAGGAAAAGCATAAAGAAGATGCTGGAGGTGCTGGTGGTGAAGCAG
CCCCTCTCGGGGCTCTGGGCCCTCCCAGGGGGGTCCAGGGAGCCAGGGGAGACGCTGCCA
AGGAAGCTGAAACAGATCCTGCTGCGAGAGGCCTGGCCAGAGGTGGAGGGCCTACTGCAG
CGGGGCTCCGAGGTGTACAAGGGGTACGTGGATGACCCTCGGAACACAGACAATGCCTGG
GTCGAGACGGTGGCCATCAGCATCCACTTCCCAGACCAGAACGACATGGAGCTGAAGAGG
CTGAACTCTCACCTGCACGCCTGCGACCCAGGTGTGTCCATCCGGTGGCAGGTGGTGGAC
AAGCGCATCCCGCTGTACGTGAACCACAAGACCATCCTGCAGAAGACGGCTGTTCTGTTT
GGAGCCCACTACTGA
>XM_031347896.1 PREDICTED: Mastomys coucha transient receptor potential cation channel subfamily M member 2 (Trpm2), transcript variant X6, mRNA
GACCAGATCTGGAAGTTCCAGCGCCACGACCTGATTGAGGAGTACCACGGGCGGCCCCCG
GCCCCTCCCCCACTCATCCTCCTCAGCCACCTGCAGCTCCTGATCAAGAGGATTGTCCTG
AAGATCCCCGCCAAGAGGCACAAGCAGCTCAAGAACAAGCTGGAGAAGAACGAGGAGACA
GCCCTCCTGTCCTGGGAGCTCTACCTGAAGGAGAATTACCTGCAGAACCAGCAGTACCAG
CATAATCAGCGGCCAGAGCAGAAGATCCAGGACATCAGTGAGAAAGTGGACACCATGGTG
GAACTGCTGGACATGGACCAGGTGAAGAGGTCAGGCTCCACAGAGCAGAGACTGGCGTCC
CTGGAGGAGCAGGTGACTCAGATGACCAGAGCTTTGCACTGGATTGTGACAACCCTAAAG
GACAGCGGCTTTGGCTCAGGGGCAGGTGCGCTGACCCTGGCACCCCCAAGGGCCTTTGAT
GAGCCAGATGCTGAGCTGGGCAGCAGGAAGAAGGTAGAGGAGCCTGGAGATGGTTACCAC
GTGAGCGCCCGGCACCTCCTTTACCCCAGTGCCCGCATCATGCGCTTCCCTGTGCCTAAT
GAGAAGGTGCCTTGGGAGGCGGAGTTTCTGATCTATGACCCTCCATTTTACACAGCTGAG
AAGAAGGACGTGACCCTCACAGACCCTGTGGGAGACACGGCAGAACCTCTGTCTAAGATC
AATTACAATGTCGTGGATGGACTGACAGACCGTCGCAGCTTCCATGGAGCTTATGTGGTC
CAGTATGGGTTCCCTTTGAACCCCATGGGCCGCACGGGGTTGCGTGGTCGTGGGAGCCTC
AGCTGGTTTGGTCCCAACCACACTCTGCAGCCGGTTGTTACACGGTGGAAGAGGAACCAG
GGTGGAGCCATCTGCCGGAAGAGTGTCAGGAAGATGCTGGAAGTGCTAGTGATGAAGCTG
CCTCACTCGGAGCACTGGGCCTTGCCTGGGGGTTCTCGGGAGCCAGGGGAGATGCTACCA
CGGAAGCTGAAACGGGTCCTCCGGCAGGAGTTCTGGGTGGCCTTTGAGACCTTGCTGATG
CAAGGTACAGAGGTGTACAAAGGGTATGTGGATGACCCAAGGAACACGGACAATGCCTGG
ATCGAGACAGTGGCTATCAGCATCCATTTCCAGGACCAGAATGATACCGATCTGAAGAGG
CTGGAAGAGAACCTGCACACTCGTGATCCAAAGGAGTTGACTCGTGGCCTGGACTTGTCT
ACTGAATGGCAGGTGGTAGACCGGCGGATCCCTCTGTACACAAACCACAAGACCGTCCTC
CAGAAGGTGGCCTCACTGTTTGGAGCTCACTTCTGA
>XM_027435358.2 PREDICTED: Cricetulus griseus transient receptor potential cation channel subfamily M member 2 (Trpm2), transcript variant X2, mRNA
GACCAGATCTGGAAGTTCCAGCGCCACGACCTGATTGAGGAGTACCATGGCCGGCCCCCG
GCCCCTCCCCCCTTCATCCTCCTCAGCCACCTGCAGCTCCTGATCAAGAGGATTGTCCTG
AAGATCCCTGCCAAGAGGCACAAGCAGCTCAAGAACAAACTGGAGAAGAATGAGGAGGCA
GCCCTCCTGTCCTGGGAGCTCTACCTGAAGGAGAACTACCTGCAGAACCAGCAGTACCAG
CACAAACAGCGGGCAGAACAGAAGATCCAGGACATCAGTGAGAAAGTGGACACCATGGTG
GATCTGCTGGACATGGACCGTGTGAAGAGGTCGGGCTCCACGGAGCAGAGGCTGGTCTCC
CTGGAGGAACAGGTAGCTCAGACGACCAGAGCTTTGCACTGGATCATGACAACCCTGAAG
GACGGTGGCTTTGGCTCAGAGGCAGGTGTGCTGACCCTGGCATCCCAAAGGGCCTTCGAT
GAGCCAGATGCTGAACCGAGCAGCAAGAGGAAAGTAGAGGAGCCAGGAGACGGCTACCAC
GTGAACGCCCGGCACCTCCTGTACCCCGATGCTCTCATCATGCGCTTCCCTGTGCCCAAC
GAGAAGGTGCCCTGGGAGGCAGAGTTTCTAATCTACGACCCCCCATTTTACACAGCTGAG
AAGAAGGATGTGGCCCTCACAGACCCTGTGGGAGACATGGCAGAACCTCTGTCTAGGATC
AGTTACAATGTTGTGGATGGACCAACGGACCGTTGCAGCTTCCATGGACGCTATGTGGTC
CAGAATGGGCTCCCTTTGAACCCCATGGGCCGTACAGGATTGCGTGGACGTGGGAGCCTC
AGCTGGTTTGGACCCAACCACACACTACAGCCAGTGGTTACTCGGTGGAAGAGGAACCAG
GGTGGAGCCATCTGCCGCAAGAGTGTCAGGAAGATGCTGGAGGTGCTGGTGGTAAAGCTG
CCTCACTCTGAGTACTGGGCCTTGCCAGGGGGATCTCGGGAGCCAGGGCAGACGCTACCA
CGGAAGCTGAAACTGGTCCTCCGAGACGAGTTCTGGAAGCCCTTCGAGACCTTGCTGGAG
CAAGGAACAGAGGTGTACAAAGGGTATGTGGATGACCCAAGGAACACAGACAATGCCTGG
ATTGAGACGGTGGTCGTCAGCATCCATTTCCAGGGCCAGAATGATGTGGAGCTGAAGAGG
TTGGAAGAGAACCTGCACACCCACGGTGACCTACAGATGTCTACTGAATGGCAGGTGGTG
GATAGGCGCATCCCCCTGTATTCAAACCACAAGACTATCCTCCAAAAGGTGGCCTTGCTG
TTTGGAGCTCACTTCTGA
>XM_048451345.1 PREDICTED: Myodes glareolus transient receptor potential cation channel subfamily M member 2 (Trpm2), transcript variant X6, mRNA
GACCAGATCTGGAAGTTCCAGCGCCATGACCTGATTGAGGAGTACCATGGCCGGCCCCCG
GCCCCTCCCCCCTTCATTCTCCTCAGCCACCTGCAGCTCCTGATCAAGAGGATTGTCCTG
AAGATCCCTGCCAAGAGGCACAAGCAGCTCAAGAACAAACTGGAGAAGAACGAGGAGGCG
GCTCTCCTGTCCTGGGAGCTCTACCTGAAGGAGAACTATCTGCAGAACCAGCAGCACCAG
CACAAACAGCGGCCAGAACAGAAGATCCATGACATCAGTGAGAAAGTGGACACCATGGTG
GGTCTGCTGGACATGGACCGTGTGAAGAGGTCGGGCTCCATGGAGCAGAGGCTGGTCTCC
CTGGAGGAGCAGGTAGCTCAGACGGCCAGAGCTTTGCAGTGGATCGTGACAACCCTGAAG
GACAGTGGCTTGGGTTCAGAGGCAGGTGTGCTGACCCTGGCATCCCAAAGGGCTTTTGAT
GAACCGGATGCTGAACTGAGTATCAGGAGGAAAGCAGAGGAGCCAGGAGATGGCTACCAT
GTGAACGCCCGGCACCTCCTCTACCCCAATGCCCGCATCATGCGCTTCCCTGTGCCCAAC
GAGAAGGTACCCTGGGAGGCAGAGTTTCTGATCTACGATCCCCCATTTTACACAGTTGAG
AAGAAGGACGTGGCCCTCACAGACCCTGTGGGAGACACGGCAGAGCCCCTGTCTAAGATC
AGTTACAATGTCGTGGATGGACCAACGGACCGTCGCAGCTTCCATGGAGCCTATGTGGTC
CAGTACGGGCTGCCCTTGAACCCCATGGGCCGTACGGGGTTGCGCGGACGCGGGAGCCTC
AGCTGGTTTGGGCCCAACCACACCCTGCAGCCGGTGGTTACTCGGTGGAAGAGGAATCAG
GGTGGAGCCATCTGCCGGAAGAGTGTCAGGAAGATGCTGGAGGTGCTGGTGATGAAGCTG
CCTCACTCCGAGCACTGGGCCTTGCCTGGGGGGTCTCGGGAGCCAGGGGAGATGCTGCCA
CGGAAGCTGAAACGGGTCCTCCGGCAAGATTTCTGGGTACCCTTCGAGACCTTGCTAGTG
CAAGGTACAGAGGTGTATAAAGGGTATGTGGATGACCCAAGGAACACAGACAATGCCTGG
ATCGAGACGGTGGCTGTCAGCATCCATTTCCAGGGTCAGAACGATGTGGAACTGAAGAGG
CTGGAAGAGAACCTGCACACCCACGATCCAAAGGCATCAAGCTGTGGCCTGCAGACGTCT
ACTGAATGGCAGGTGGTGGATAGGCGCATCCCCGTGTACGCAAACCACAAGACCATCCTC
CAAAAAGTGGCCTCGCTGTTTGGAGCTCACTTCTGA
>XM_063279050.1 PREDICTED: Rattus norvegicus transient receptor potential cation channel, subfamily M, member 2 (Trpm2), transcript variant X5, mRNA
GACCAGATCTGGAAGTTCCAGCGCCACGACCTGATTGAGGAGTACCACGGCCGGCCCCCG
GCCCCTCCCCCACTCATCCTCCTCAGCCACCTGCAGCTCCTGATCAAGAGGATTGTCCTG
AAGATCCCCGCCAAGAGGCACAAGCAGCTCAAGAACAAGCTGGAGAAGAATGAGGAGGCA
GCCCTCCTGTCCTGGGAGCTCTACCTGAAGGAGAATTACCTGCAGAACCAACAGTACCAG
CACAAACAGCGGCCAGAGCAGAAGATCCAGGACATCAGTGAGAAAGTGGACACCATGGTG
GATCTGTTGGACATGGACCGTGTGAAGAGATCAGGCTCCACAGAGCAGAGGCTGGCCTCC
CTTGAGGAACAGGTGACTCAGATGGGCAGATCTTTGCACTGGATCGTGACGACCCTGAAG
GACAGTGGCTTTGGCTCAGGGGCCGGTGCACTGACCCTGGCAGCCCAAAGGGCCTTCGAC
GAGCCAGATGCTGAGCTGAGTATCAGGAAGAAAGGAGAGGAGGGAGGAGATGGCTATCAT
GTGAGCGCCCGGCACCTCCTCTACCCTGATGCCCGCATCATGCGCTTCCCCGTGCCTAAT
GAGAAGGTGCCTTGGGAGGCAGAGTTTCTGATCTACGACCCTCCGTTTTACACAGCTGAG
AAGAAGGATGCGACTCTCACAGACCCTGTGGGAGACACTGCAGAACCTCTGTCTAAGATC
AATTACAACGTCGTGGACGGACTGATGGACCGTTGCAGCTTCCATGGGACCTATGTGGTC
CAATATGGGTTCCCTTTGAACCCCATGGGCCGCACCGGGTTGCGTGGTCGTGGGAGCCTC
AGCTGGTTTGGTCCCAACCACACTCTGCAGCCAGTTGTTACCCGGTGGAAGAGGAACCAG
GGTGGAGGCATCTGCCGGAAGAGTGTCAGGAAGATGTTGGAGGTGCTGGTCGTGAAGTTG
CCTCAATCCGAGCACTGGGCCTTGCCTGGGGGCTCTCGGGAGCCAGGGAAGATGCTACCA
CGGAAGCTGAAACAGGTCCTCCAGCAGGAGTACTGGGTGACCTTTGAGACCTTGCTAAGG
CAAGGTACAGAGGTGTACAAAGGATACGTGGATGACCCAAGGAACACGGACAATGCCTGG
ATCGAGACGGTGGCTGTCAGCATCCATTTCCAGGACCAGAATGATGTGGAGCTGAAGAGG
TTGGAAGAGAACCTGCAAACTCATGATCCAAAGGAGTCGGCCCGTGGCTTGGAGATGTCT
ACTGAATGGCAGGTTGTAGACCGGCGGATCCCTCTGTATGTGAACCACAAGAAGATCCTC
CAAAAGGTGGCCTCGCTGTTTGGCGCTCACTTCTGA
>XM_028767849.1 PREDICTED: Grammomys surdaster transient receptor potential cation channel subfamily M member 2 (Trpm2), transcript variant X4, mRNA
GACCAGATCTGGAAGTTCCAGCGCCACGACCTGATTGAGGAGTACCATGGCCGACCCCCG
GCCCCTCCCCCATTCATCCTTCTCAGCCACCTGCAGCTCCTGATCAAGAGGATTGTCCTG
AAGATCCCTGCCAAGAGGCACAAGCAGCTCAAGAACAAGCTGGAGAAGAACGAAGAGGCA
GCCCTCCTGTCCTGGGAGCTCTACCTGAAGGAGAACTACCTGCAGAACCAGCAGTACCAG
CACAAACAGCGGCCAGAGCAGAAGATCCAGGACATCAGTGAGAAAGTGGACACCATGGTG
GATCTGCTGGACATGGACCGTGTGAAGAGGTCAGGCTCCACAGAGCAGAGGCTGGCCTCC
CTGGAGGAACAGGTGACTCAGATGACCAGGGCTTTGCATTGGATCGTGACAACCCTGAAG
GACAGTGGCTTTGGCTCGGGGGCAGGTGCGCTGACCCTGGCACCCCAAAGGGCCTTTGAT
GAACCAGATGCTGAGCTGAGTATCAGGAAGAAGGTAGAGGAACAAGGAGATGGTTACCAC
ATCAGCGCCCGCCACCTCCTCTACCCCAATGCCCGCATCATGCGCTTCCCTGTGCCTAAT
GAGAAGGTGCCCTGGGAGGCGGAGTTTCTGATCTACGACCCTCCATTTTACACAGCTGAG
AAGAAGGATGTGACTCTCACAGACCCTGCGGGAGACACGGCAGAACCTCTGTCTAAGATC
AGTTACAACGTCGTGGATGGACCCACGGACCGTCGCAGCTTCCACGGAGTCTATGTGGTC
CAGTCTGGGTTCCCTTTGAACCCCATGGGTCGCACGGGCTTGCGTGGTCGTGGGAGCCTC
AGCTGGTTTGGTCCTAACCATACTCTGCAGCCAGTGGTTACTCGGTGGAAGAGGAATCAG
GGTGGAGCCATCTGCCGGAAGAGCATCAGGAAGATGCTGGAGGTTCTGGTGATGAAGCTG
CCTCACTCCGAGCACTGGGCCTTGCCTGGGGGCTCTCGGGACCCAGGGGAGATGCTACCA
CGGAAGCTGAAACGGGTCCTCCGGCAGGAGTTCTGGGTGGCCTTTGAGACCTTGCTGATG
CAAGGTACAGAGGTGTACAAAGGGTATGTGGATGACCCAAGGAACACAGACAATGCCTGG
ATCGAGACGGTGGCTGTCAGCATCCACTTCCAGGACCAGAACGATATGGAGCTGAAGAGG
TTGGAAGAGAACCTGCGTACTCATGATCCAAAGGAGTCGTCCGGTGGCCTGGAGCTGTCT
ACTGAGTGGCAGGTGGTAGACCGGCGGATCCCTCTGTATGCGAACCACAAGACCATCCTC
CAGAAGGCGGCCTCGCTGTTTGGAGCTCACTTCTGA
>XM_050144077.1 PREDICTED: Alexandromys fortis transient receptor potential cation channel subfamily M member 2 (Trpm2), transcript variant X5, mRNA
GACCAGATCTGGAAGTTCCAGCGCCATGACCTGATTGAGGAGTACCATGGCCGGCCCCCG
GCCCCTCCCCCCTTCATTCTCCTCAGCCACCTGCAGCTCCTGATCAAGAGGATTGTCCTG
AAGATCCCTGCCAAGAGGCACAAGCAGCTCAAGAACAAACTGGAGAAGAACGAGGAGGCG
GCTCTCCTGTCCTGGGAGCTCTACCTGAAGGAGAACTATCTGCAGAACCAGCAGTACCAG
CACAAACAGCGGCCAGAACAGAAGATCCATGACATCAGTGAGAAAGTGGACACCATGGTG
GGTCTGCTGGACATGGACCGTGTGAAGAGGTCGGGCTCCATGGAGCAGAGGCTGGTCTCC
CTGGAGGAACAGGTAGCTCAGACGGCCAGAGCTTTGCACTGGATTGTGACAACCCTGAAG
GACAGTGGCTTGGGCTCCGAGGCTGGTGTGCTGACCCTGGCATCCCAAAGGGCTTTCGAT
GAACCGGATGCTGAGCTGAGTATCAGGAGGAAAGCAGAGGAGCCAGGAGATGGCTACCAC
GTGAACGCCCGGCACCTCCTCTACCCCAGTGCCCGCATCATGCGCTTCCCTGTGCCCAAC
GAGAAGGTGCCCTGGGAGGCGGAGTTTCTGATCTACGACCCCCCATTTTACACAGCTGAG
AAGAAGGACGTGGCCCTCACAGACCCTGTGGGAGACACGGCAGAGCCCCTGTCTAAGATC
AGCTACAATGTCGTGGATGGACCAACGGACCGTCGCAGCTTCCATGGAGCCTATGTGGTC
CAGTACGGGCTGCCCTTGAACCCCATGGGCCGTACGGGGTTGCGTGGACGCGGGAGCCTC
AGCTGGTTTGGACCCAACCACACCCTGCAGCCGGTGGTTACTCGGTGGAAGAGGAACCAG
GGTGGAGCCATCTGCCGGAAGAGTGTCAGGAAGATGCTGGAGGTGCTGGTGATGAAGCTG
CCTCACTCCGAGCACTGGGCCTTGCCTGGGGGTTCTCGGGAGCCAGGGGAGATGCTGCCA
CGGAAGCTGAAACGGGTCCTCCGACAAGAGTTCTGGGTGCCCTTCGAGACCTTGCTGGTG
CAAGGTACAGAGGTGTATAAAGGGTATGTGGATGACCCAAGGAACACAGACAATGCCTGG
ATTGAGACGGTGGCTGTCAGCATCCATTTCCAGGGTCAGAACGATGTGGAGCTGAAGAGG
CTGGAAGAGAACCTGCACACCCACGATCCAAAGGCATCAAGCTGCGGCCCGCAGACATCT
ACTGAATGGCAGGTGGTGGACAGGCGCATCCCCGTGTACGCAAACCACAAGACCATCCTC
CAAAAGGTGGCCTCGCTGTTTGGAGCTCACTTCTGA
>XM_059282028.1 PREDICTED: Peromyscus eremicus transient receptor potential cation channel subfamily M member 2 (Trpm2), transcript variant X2, mRNA
GACCAGATCTGGAAGTTCCAGCGCCATGACCTGATCGAGGAGTACCATGGCCGGCCGCCG
GCCCCTCCCCCCTTCATCCTCCTCAGCCACCTGCAGCTCTTGATCAAGAGGATTGTCCTG
AAGATCCCTGCCAAACGACACAAGCAGCTCAAGAACAAACTGGAGAAGAATGAGGAGGCA
GCCCTCCTGTCCTGGGAGCTCTACCTGAAGGAGAACTACCTGCAGAACCAGCAGTACCAG
CTCAAACAGCGGCCAGAACAGAGGATCCAGGACATCAGTGAGAAAGTGGACACCATGGTG
GATCTGCTGGACATGGACCGTGTGAAGAGGTCAGGTTCCATGGAGCAGAGGCTGGTCTCC
CTGGAGGAACAGGTAGCTCAGACGGCCAGAGCTTTGCACTGGATCGTGACAACCCTGAAG
GACAGTGGCTTTGGCTCGGAGGCAGGTGTGCTGACCCTGGCATCCCAAAGGACCTTCGAT
GAGCCAGATGCTGAACTGAATATCAGGAGGAAAGCAGAGGAACCTGGAGATGGTTACCAT
GTGAACGCCCGGCACCTCCTCTACCCCAATGCCCGCATTATGCGCTTCCCTGTGCCCAAT
GAGAAGGTGCCCTGGGAGGCGGAGTTTCTGATCTATGACCCCCCATTTTACACAGCTGAG
AAGAAAGATGTGGCCCTCACAGATCCTGTGGGAGACATGGCAGAACCTCTGTCAAAGATC
AGTTACAATGTTGTGGATGGACCAACAGACCGTCGTAGCTTCCATGGAACCTATGTGGTC
CAGGATGGGCTCCCTTTGAACCCCATGGGCCGTACGGGGTTGCGTGGACGTGGGAGCCTC
AGCTGGTTTGGACCCAACCACACACTGCAGCCCGTGGTTACTCGGTGGAAGAGGAACCAG
GGCGGAGCCATCTGCCGGAAGAGCGTCAGAAAGATGCTGGAGGTGCTGGTGATGAAGCTG
CCCCACTCCGAGCACTGGGCCTTGCCAGGGGGGTCTCGGGAGCCAGGGGAGATGTTGCCA
CGGAAGCTGAAGCAGGTCCTCCGGCAAGAGTTCTGGGTGCCCTTTGAGACCTTGCTGGTG
CAAGGTACAGAGGTGTATAAAGGGTATGTGGATGACCCAAGGAACACAGACAATGCCTGG
ATCGAGACAGTGGCTATCAGCATCCATTTCCAGGGCCAGAATGACGTGGAGCTGAAGAGT
CTGGAAGAGAACCTGCGCACCCATGATCCAAAGGAGTCGACCTGCGGCCTGCAGATGTCT
ACTGAATGGCAGGTGGTGGATCGGCGCATCCCCCTGTACGCGAACCACAAGACCATCCTC
CAAAAGGTGGCCTCGCTGTTTGGAGCTCACTTCTGA
>XM_021205171.2 PREDICTED: Mus pahari transient receptor potential cation channel subfamily M member 2 (Trpm2), transcript variant X3, mRNA
GACCAGATCTGGAAATTCCAGCGCCACGACCTGATAGAGGAGTACCATGGCCGGCCCCCG
GCCCCTCCCCCACTCATCCTCCTCAGCCACCTGCAGCTCCTGATCAAGAGGATTGTCCTG
AAGATCCCTGCCAAGAGGCACAAGCAGCTCAAGAACAAGCTGGAGAAGAACGAGGAGACA
GCCCTCCTGTCTTGGGAACTGTACCTGAAGGAGAACTACCTGCAGAACCAGCAGTACCAG
CAGAAACAACGGCCAGAGCAGAAGATCCAGGACATCAGTGAGAAAGTGGACACCATGGTG
GATCTGTTGGACATGGACCAGGTGAAGAGGTCAGGCTCCACGGAGCAGAGGTTGGCCTCC
CTGGAGGAACAGGTGACTCAGGTGACCAGAGCTTTGCACTGGATCGTGACAACCCTGAAG
GACAGCGGCTGTGGCTCAGGGGCAGGTGCACTGACCCTGGCACCCCAAAGGGCCTTCGAT
GAACTAGATGCTGAGCTGAGTATCAGGAGGAAAGTAGAGGAACCGGGAGATGGTTACCAC
GTGAGCGCCCGGCATCTCCTCTATCCCAATGCCCGCATCATGCGCTTCCCTGTGCCTAAT
GAGAAGGTGCCTTGGGAGGTGGAGTTTCTGATCTATGATCCTCCCTTTTACACCGCTGAG
AAGGATGTGACTCTCACAGACCCCGTGGGAGACATGGCAGAACCTTTGTCTAAGATCAGT
TACAACGTCGTGGATGGACCGACAGACCGTCGCAGCTTCCATGGAGTCTACGTGGTCGAG
TATGGGTTCCCTTTGAACCCCATGGGCCGCACGGGGTTGCGTGGTCGTGGGAGCCTCAGC
TGGTTCGGTCCCAACCACACTCTGCAGCCAGTTGTCACTCGGTGGAAGAGGAACCAGGGA
GGAGCTATCTGCCGGAAGAGTGTCAGGAAGATGCTGGAGGTGCTAGTGATGAAGCTGCCT
TGCTCTGAGCACTGGGCCTTGCCTGGGGGCTCTCGGGAGCCAGGGGAGATGCTGCCACGG
AAGCTGAAACGGGTCCTCCGGCAGGAGTTCTGGGTGGCCTTTGAGACCTTGCTGATGCAA
GGTACAGAGGTATACAAAGGGTACGTGGATGACCCAAGGAACACAGACAATGCCTGGATC
GAGACGGTGGCTGTCAGCATCCACTTCCAGGACCAGAATGATATGGAGCTGAAGAGACTG
GAAGAGAACCTGCACACTCATGATCCAAAGGAGTTGACCCGTGACCTGAAGCTGTCTACT
GAATGGCAGGTGGTAGACCGGCGGATCCCTCTGTATGCGAACCACAAGACCATCCTCCAG
AAGGTGGCCTCACTGTTTGGAGCTCACTTCTGA
>XM_055607222.1 PREDICTED: Psammomys obesus transient receptor potential cation channel subfamily M member 2 (Trpm2), transcript variant X3, mRNA
GACCAGATCTGGAAGTTCCAGCGCCACGATCTGATTGAGGAGTACCACGGCCGGCCCCCG
GCCCCTCCACCCCTCATCCTCCTCAGCCACCTGCAGCTCCTGATCAAGAGGATTGTCCTG
AAGATTCCTGCCAAGCGGCACAAGCAGCTCAAGAACAAGCTGGAGAAGAACGAGGAGGTG
GCCCTCCTGACCTGGGAGGTCTACCTGAAGGAGAACTACCTGCAGAACCAGCAGTTCCAG
CATAAACAGTGGCCAGAGCAGAAGATCCAGGACATCAGTGAGAAAGTGGACACTATGGTG
GGTCTGCTGGACATGGACCGTGTGAAGAGGTCAGGCTCCATGGAGCAGAGGCTGGCCTCC
TTGGAGGAACAGGTGGCTCAGACGGCCAGAGCCTTGCATTGGATCGTGACAGCCCTGAAG
GACAGTGGCTTTGGCTCAGGGGCAGGCGTGCTGACCCTGGCGCCCCAGAAGGCCTTCGAT
GAGCCGGATGCTGAGCTGAGTATCAGGAGGAAAGCAGAGGAGCCAGGAGATGGCTACCAC
GTGAACGCCCGGCATCTCCTCTACCCCAATGCCCGCATCATGCGCTTCCCCGTGCCTAAC
GAGAAGGTGCCCTGGGAGGCGGAGTTTCTGATCTATGACCCTCCATTTTACACCGCCGAG
AAGAAAGATGTGGCTCTCACAGACCCTGTGGGAGACATGGCAGAACCTCTGTCTAAGATC
AGTTACAACGTTGTGGATGGAATGACAGACCGCCGAAGCTTCCACGGAGCCTATGTGGTC
CAGTACGGGCTCCCCTTGAACCCCATGGGCCGAACGGGGTTGCGTGGACGAGGGAGCCTC
AGCTGGTTTGGACCCAACCATACCCTGCAGCCGGTGGTTACTCGGTGGAAGAGGAACCAG
GGTGGAGCCATCTGCCGGAAGAGTGTCAGGAAGATGCTGGAGGTGCTGGTGATGAAGCTG
CCTCACTCAGAGCACTGGGCGCTGCCAGGGGGCTCTCGGGAGCCAGGGGAGATGCTGCCC
CGGAAGCTGAAACAGGTCCTCCGGCAGGAGTTCTGGGTGGCCTTTGAGACCTTGTTGATG
CAGGGTACAGAGGTGTACAAAGGGTACGTGGATGACCCACGGAACACAGACAATGCTTGG
ATCGAGACGGTGGCTGTCAGCATCCATTTCCAAGGCCAGAACGATGTGGAGCTCAAGAGG
CTAGAAGAGAACCTGCACACCCATGATCCAAAGGAGTCGACCGGTGGCCTGGGGATGTCT
ACTGAATGGCAGGTGGTGGATCGGCGCATCCCCCTCTATGCGAACCACAAGACCATCCTC
CAAAAGGTGGCCTCGCTGTTTGGAGCTCACTTCTGA
>XM_045149998.1 PREDICTED: Jaculus jaculus transient receptor potential cation channel subfamily M member 2 (Trpm2), mRNA
GACCAGATCTGGAAGTTCCAGCGCCACGACCTGATCGAGGAGTACCACGGGCGGCCTCCC
GCGCCGCCGCCCCTCATCCTCCTCAGCCACCTGCAGCTCCTGGTCAAGAGGCTGGTTCTG
AAGATCCCAGCCAAGCGACACCGGCAGCTCAAGAGCAAGCTGGAGAAGAACGAGGAGGCC
GTCCTCTTGTCCTGGGAGATCTACCTGAAGGAGAACTACTTGCAGAATCAACAGTACCAG
CACCACCAGCGGCCAGAGCAGAAGATTCAGGACATCAGTGAGAAAGTGGACACCATGGTG
GATCTACTGGACATGGACCGTGTGAAGAGGTCAGGCTCCATGGAGCAAAGGCTGGCCTTA
TTGGAGGAGCAGATGGCCCAGACATCCAGAGCTTTGAATTGGATCGTGACTGCCCTGAAG
GACAGTGGCTTTGGCTTGGAGGCAGGTGTGCCCGCTCTAGCACCCCAAAAAGCCTGTGAT
GAACCAGATGCTGAACTGAGCGTCAAGAGGAAGGCAGAGGAGTTGGGTGACCAGTACCAT
GTGAACGCCCGGCACCTCCTCTACCCCAACACCCTCGTCACACGCTTCCCCGTCCCCAAT
GAGAAAGTGCCCTGGGAGGTAGAGTTTCTGATCTACGACCCTCCCTTTCACACAGCAGAG
AGGAAGGATCTGGCCTTCATGGATCCCGTGGGAGACACCGCAGAACCTCTGTCCAAGATC
AGTTACAATGCCATGGATGGACTGACAGACCGCCGTAGCTTCCACGGGGCCTATGTAGTC
CAGCACGGTCTTCCCCTGAACCCCATGGGCCGCACAGGGCTGCGGGGACGCGGGAGCCTC
AGCTGGTTTGGACCCAATCACACCGTGCAGCCTGTGGTCACCCGGTGGAGGAGGAACCAG
GACGGTGCTATCTGCAGGAAGAGCGTCAAGAAAATGCTGGAGGTCCTGGTGGTGAAGCTG
TCATGCTCAGAGCACTGGGCCCTGCCTGGGGGCTCTCGGGAACCTGGGGAGATGCTGCCA
CGGAAGCTGAAGAGGGTGGTCCGGCAGGAGTTCTGGGTGACCTTCGAGACCTTGCTCATG
CAGGGAAGAGAGGTGTACAAAGGGTACATGGATGACCCGAGGAACACGGACAACGCCTGG
ATTGAGACGGTGGCCATCAGCGTCCACTTCCACGACCAGAACGACGTGGAGCTGAAGAGG
CTAAACAGCCACCTACAAGCCTGTGGCCCAGAGGCATCTGTCCAGTGGCAGGTGGTGGAC
AGGCGCATCCCAATCTATGTGGACCACAAGACCATCCTTCAGAAGGTGGCCGCACTGTTT
GGAGCCCACTTCTGA
>XM_034524389.1 PREDICTED: Arvicanthis niloticus transient receptor potential cation channel subfamily M member 2 (Trpm2), transcript variant X2, mRNA
GACCAGATCTGGAAGTTCCAGCGGCACGACCTGATTGAGGAGTACCACGGCCGGCCCCCA
GCCCCTCCCCCATTCATCCTCTTCAGCCACCTGCAGCTCTTGATCAAGAGGATTGTCCTG
AAGATTCCCGCCAAGAGGCACAAGCAGCTCAAGAACAAGCTGGAGAAGAATGAGGAGGCA
GCCCTCCTGTCCTGGGAGCTCTACCTGAAGGAGAACTACCTGCAGAACCAGCAGTACCAG
CATAAACAGCGGCCAGAGCAGAAGATCCAGGACATCAGTGAGAAAGTGGACACCATGGTG
GATCTGCTGGACATGGACCGTGTGAAGAGGTCAGGCTCCACAGAGCAGAGGCTGGCCTCC
CTGGAGGAACAGGTGACTCAGATGACCAGGGCTTTGCATTGGATGGTGACAACCCTGAAG
GACAGTGGCTTTGGCTCCGGGGCAGGTGCGCTGACCCTGGCACCCCAAAGGGCCTTCGAT
GAGCCAGATGCTGAACTGAGTATCAGGAAGAAGGTAGAGGAACAAGGAGATGGTTACCAC
GTGAGCGCCCGGCACCTCCTCTACCCCAATGCCCGCATCACGCGCTTCCCTGTGCCTAAT
GAGAAGGTGCCCTGGGAGGCGGAGTTTCTGATCTACGACCCTCCATTTTACACAGCTGAG
AAGAAGGATGTGACTCTCACAGACCCTGCGGGAGACACGGCAGAACCTCTGTCTAAGATC
AGTTACAACGTTGTGGATGGACCAACAGACCGTCGCAGCTTCCATGGAGTCTATGTGGTC
CAGTGTGGATTCCCTTTGAACCCTATGGGCCGCACGGGCTTGCGTGGTCGTGGGAGCCTC
AGCTGGTTTGGTCCCAACCACATTCTGCAGCCAGTTGTTACACGGTGGAAGAGGAACCAG
GGTGGAGCCATCTGCCGGAAGAGCGTCAGGAAGATGCTGGAGGTGCTGGTGATGAAACTG
CCTCACTCTGAGCACTGGGCCTTGCCTGGGGGCTCTCGGGACCCAGGGGAGATGCTACCA
CGGAAGCTGAAACGGCTCCTCCGGCAGGAGTTCTGGGTGGCCTTTGAGACCTTGCTGATG
CAAGGTACAGAGGTGTACAAAGGGTACGTGGATGACCCAAGGAACACAGACAATGCCTGG
ATCGAGACGGTGGCTGTCAGCATCCATTTCCAGGACCAGAGCAATGTGGAGCTGAAGAGG
TTGGAAGAGAACCTGCGCACTCATGATCCAAAGGAGTCATCCAGCGGCCTGGAGTTGTCT
ACTGAATGGCAGGTGGTAGACCAGCGGATCCCTCTGTATGCGAACCACAAGACCATCCTC
CAGAAAGTGGCCTCACTGTTTGGGGCTCACTTCTGA
>XM_036167347.1 PREDICTED: Onychomys torridus transient receptor potential cation channel subfamily M member 2 (Trpm2), transcript variant X3, mRNA
GACCAGATCTGGAAGTTCCAGCGCCATGACCTGATTGAGGAGTATCATGGCCGGCCGCCA
GCACCTCCCCCCTTCATCCTCCTCAGCCACCTGCAGCTCTTGATCAAGAGGATTGTCCTG
AAGATCCCTGCCAAGCGGCACAAACAACTCAAGAACAAACTGGAGAAGAATGAGGAGGCA
GCCCTCCTGTCCTGGGAGCTCTACCTGAAGGAGAACTACCTGCAGAACCAGCAGTACCAG
CTCAAACAGCGGCCAGAACAGAGGATCCAGGACATCAGTGAGAAAGTGGACACCATGGTG
GATCTGCTGGACATGGACCGTGTGAAGAGGTCAGGCTCCATGGAGCAGAGGCTGGTCTCT
CTGGAGGAACAGGTAGCTCAGACGGCCAGAGCTTTGCACTGGATCGTGACAACCCTGAAG
GACAGTGGCTTTGGCTCAGAGGCAGGTGTGCTGACCCTGGCATCCCAAAGGACTTTCGAT
GAGCCAGATGCTGAACTGAATATTAGGAGGAAAGCAGAGGAGCCAGGAGATGGTTACCAT
GTGAATGCCAGGCACCTCCTCTACCCCAATGCCCGCATCATGCGCTTCCCTGTGCCCAAT
GAGAAGGTGCCCTGGGAGGCGGAGTTTCTGATCTACGACCCCCCATTTTACACAGCTGAG
AAGAAAGACGTGGCCCTCACAGATCCTGTGGGAGACATGGCAGAACCTCTGTCGAAGATC
AGTTACAATGCTGTAGATGGGCCAACAGACCGTCGTAGCTTCCATGGAGCCTATGTGGTC
CAGGATGGGCTCCCTTTGAACCCCATGGGCCGTACGGGGTTGCGTGGACGTGGGAGCCTC
AGCTGGTTTGGACCCAACCACACACTGCAGCCAGTGGTTACTCGGTGGAAGAGGAACCAG
GGTGGAGCCATCTGCCGGAAGAGTGTCAGGAAGATGCTGGAGGTGCTGGTGATGAAGCTA
CCCCACTCCGAGCACTGGGCCTTGCCGGGGGGGTCTTGGGAGCCAGGGGAGATGTTGCCA
CGGAAGCTGAAGCGGGTCCTCCGGCAAGAGTTCTGGGTGCCCTTTGAGACCTTGCTGGTG
CAAGGTACAGAGGTGTACAAAGGGTATGTGGATGACCCAAGGAACACAGACAATGCCTGG
ATTGAGACAGTGGCTGTCAGCATCCATTTCCAGGGCCAGAATGATGTGGAGCTGAAGAGT
CTGGAAGAGAACCTGCGTACCCACGATCCAAAGGAGTCGACCTGCGGCCTGCAGATGTCT
ACTGAATGGCAGGTGGTGGATCGGCGCATCCCCCTGTATGCAAACCACAAGACCATCCTC
CAAAAGGTGGCCTCACTGTTTGGCGCTCACTTCTGA
>XM_021649680.2 PREDICTED: Meriones unguiculatus transient receptor potential cation channel subfamily M member 2 (Trpm2), transcript variant X12, mRNA
GACCAGATCTGGAAGTTCCAGCGCCACGACCTGATTGAGGAGTACCACGGCCGGCCCCCG
GCCCCTCCACCCCTCATCCTCCTCAGCCACCTGCAGCTCCTGATCAAGAGGATTGTCCTG
AAGATCCCTGCCAAGCGGCACAAGCAGCTCAAGAACAAGCTGGAGAAGAACGAGGAGGTG
GCCCTCCTGACCTGGGAGGTCTACCTGAAGGAGAACTACCTGCAGAACCAGCAGTTCCAG
CACAAACAGTGGCCAGAGCAGAAGATCCAGGACATCAGTGAGAAAGTGGACACTATGGTG
GGTCTGCTGGACATGGACCGTGTGAAGAGGTCAGGCTCCATGGAACAGAGGCTGGCCTCC
TTGGAGGAACAGGTGGCTCAGACGGCCAGAGCTTTGCATTGGATCGTGACAGCCCTGAAG
GACAGTGGCTTTGGCTCAGGGGCAGGCGTGCTGACCCTGGCACCCCAGAAGGCCTTCGAT
GAGCCGGATGCCGAGCTGAGTATCAGGAGGAAAGCAGAGGAGCCAGGAGATGGCTACCAC
GTGAACGCCCGGCATCTCCTCTACCCCGATGCCCGCATCATGCGCTTCCCCGTGCCTAAT
GAGAAGGTGCCCTGGGAGGCGGAGTTTCTGATCTATGACCCTCCATTTTACACCGCCGAG
AAGAAGGACGTGGCTCTCACAGACCCTGTGGGAGACATGGCAGAACCTCTGTCTAAGATC
AGTTACAACATCGTGGATGGAATGACAGACCGTCGAAGCTTCCACGGAGCCTATGTGGTC
CAGTACGGGCTCCCCTTGAACCCCATGGGCCGAACGGGGTTGCGTGGACGCGGGAGCCTC
AGCTGGTTTGGGCCCAACCATACCCTGCAGCCGGTGGTTACTCGGTGGAAGAGGAACCAG
GGTGGAGCCATCTGCCGGAAGAGTGTCAGGAAGATGCTGGAGGTGCTGGTGATGAAGCTG
CCTCACTCAGAGCACTGGGCACTGCCAGGGGGCTCTCGGGAGCCAGGGGAGATGCTGCCC
CGGAAGCTGAAACGGGTCCTCCGGCAAGAGTTCTGGGTGGCCTTTGAGACCTTGTTGATG
CAGGGTACAGAGGTGTACAAAGGGTACGTGGATGACCCACGGAACACAGACAATGCTTGG
ATCGAGACGGTGGCTGTCAGCATCCATTTCCAGGGCCAGAATGATGTGGAGCTCAAGAGG
CTAGAAGAGAACCTGCACACCCATGATCCAAAGGAGTCGGCCAGTGTCCTGGGGATGTCT
ACCGAGTGGCAGGTGGTGGATCGGCGCATCCCCCTCTATGCAAACCACAAGACCATCCTC
CAGAAGGTGGCCTCGCTGTTTGGAGCTCACTTCTGA
>XM_008827402.3 PREDICTED: Nannospalax galili transient receptor potential cation channel subfamily M member 2 (Trpm2), mRNA
GACCAGATCTGGAAGTTCCAGCGTCATGACCTGATCGAGGAATACCATGGCCGGCCCCCC
GCACCGCCACCCTTCATAGTCTTCAGCCACCTGCAGCTTCTGATCAGAAGGGTGGTCCTG
AAGATCCCAGCCAAGCGGCACAGGCAGCTCAAGAACAAGTTGGAGAAGAACGAGGAGGCG
GCCCTCCTGTCCTGGGAACTCTACCTGAAGGAGAATTACCTGCAGAACCAGCAGTACCAG
CACCAGCAGCGGCCAGAGCAGAAGATCCAGGACATCAGCAAGAAAGTGGACACCATGGTG
GATCTGTTGGACATGGATCATGTGAAGAGGTCAGGCTCTATGGAACAGAGGCTGGCCTCC
CTGGAGGAACAAGTGGCCCAGACGTCCAGAGCCTTGCACTGGATTGTGACATCCCTGAAG
GACAGTCGCTTTGGCTCGGAGGCAGGCGTGCCAACCCTGGCACCCCAGAAGGCCTGCGAT
GAGCCAGATGCTGAACTGAGCATCAGGAGAAAAGTGGAGGAATCAAAAGACTGCTACCAC
GTGAATGCCCGGCATCTCCTGTATCCCGGTGTCCCCATCGTGCGATTCCCTGTGCCCAAT
GAGAAAGTACCCTGGGAGACGGAGTTTCTGATTTATGAACCCCCCTTTCACACAGACGAG
AAGAAGGATGTGACCCTCACGGACCCTGTGGGAGACACTGCAGAGCCGCTGTCCAAGATC
AGTTACAACACTGTGGATGGACCAACGGACCGCCGCAGCTTCCATGGGGTCTACGTAGTC
CAGCGTGGGCTCCCCTTGAACCCCATGGGCCGCACAGGGCTGCGAGGACGCGGGAGCCTC
AGCTGGTTTGGACCAAACCATACACTGCAACCGGTGGTCACTCGGTGGAGGAGAAACCTG
GATGGTGCCATCTGCCGGAAGAGCGTCAAGAAGATGCTGGAGGTGCTGGTGGTGAAGCTT
CCTCACTCTGAACACTGGGCCTTGCCAGGGGGTTCCCGGGAGCCAGGGGAGATGCTGCCT
CGGAAGCTGAAGCAGGTTCTCCGGAAGGAGTTCTGGGTGGTCTTTGAGAATTTGCTGGTG
CAGGGCACAGAGGTGTACAAAGGGTATGTGGATGACCCCAGGAACACAGACAACGCTTGG
ATTGAGACAGTGGCTGTCAGCATACATTTCAAGGACCAGAGTGATGTGGAACTGAAGAGG
TTGGAAGAGAACCTGCATCCCCATGACCCGGAAGTGTGCACCGAATGGCAGGTGGTGGAC
AGGCGTATCCCTCTGTATGCAAACCACAAGACCATCCTCCAAAAGGTGGCCACACTATTT
GGAGCTCACTTCTGA
>XM_040732160.1 PREDICTED: Mesocricetus auratus transient receptor potential cation channel subfamily M member 2 (Trpm2), mRNA
GACCAGATCTGGAAGTTCCAGCGGCATGACCTGATTGAGGAGTACCATGGCCGGCCCCCG
GCCCCTCCCCCTNTCATCCTCCTCAGCCACCTGCAGCTCCTCATCAAGAGGATTGTCCTG
AAGATCCCTGCCATGAGGCACAAGCAGCTCAAGAACAAACTGGAGAAGAATGAGGAGGCG
GCCCTCCTGTCCTGGGAGCTCTACCTGAAGGAGAACTACCTGCAGAACCAGCAGTTCCAG
CACAAGCAGCGGCCAGAGCAGAAGATCCAGGACATCAGTGAGAAAGTGGACACCATGGTG
GATCTGCTGGACATGGACCGTGTGAAGAGGTCGGGCTCCACAGAGCAGAGGCTGGTCTCC
CTGGAGGAACAGGTAGCTCAGACAACCAGAGCTTTGCACTGGATCGTGACAACCCTGAAG
GACAGCGGCTTTGGCTCAGAGGCAGGCGTGACCCTGGCATCCCAAAGGGCCTTCGATGAG
CCAGATGCTGAACTGAGTAGCAGGAAGAAAGTAGAGGAGCCAGGAGACGGCTACCATGTG
AATGCCCGGCACCTTCTCTACCCGGATGCGCCCATCATGCGCTTCCCTGTGCCCAACGAG
AAGGTGCCCTGGGAGGTGGAGTTTCTGATCTACGACCCTCCGTTTTACACAGCCGAGAAG
AAGGATGTGGTCCTCACAGACCCTGTGGGAGACACGGCAGAACCTCTGTCTAGGATCAGT
TACAACGTCGTGGATGGACCAACGGATCGTCGCAGCTCCCATGGAGCCTATGTGGTCCAG
TATGGGCTCCCCTTGAACCCCATGGGCCGGACGGGATTGCGCGGACGTGGGAGCCTCAGC
TGGTTTGGACCCAACCACACACTACAGCCAGTGGTTACTCGGTGGAAGAGGAACCAGGGT
GGAGCCATCTGCCGGAAGAGTGTCAGGAAGATGCTAGAGGTGCTGGTGATGAAGTTGCCT
CACTCTGAGTACTGGGCCTTGCCAGGGGGATCTCGGGAGCCGGGGCAGATGCTACCACGG
AAGCTGAAATGGATCCTCCGAAAAGAGTTCTGGGGGCCCTTTGAGACCTTGCTGGTGCAA
GGGACAGAGGTGTACAAAGGGTATGTGGATGACCCAAGGAACACGGACAATGCCTGGATT
GAGACGGTGGCCGTCAGCATCCATTTCCAGGACCAGAATGACTTGGAGCTGAAGAGGCTG
GAAGAGAACCTGTACACCTATGGTCCAAAGGAGTCAACCTGTGATCTGCAGATGTCTACT
GAATGGCAGGTGGTGGATAGACGCATCCCCCTGTATTCGAACCACAAGACTATCCTCCAA
AAGGTGGCCTTGCTGTTTGGAGCTCACTTCTGA
>XM_057794562.1 PREDICTED: Chionomys nivalis transient receptor potential cation channel subfamily M member 2 (Trpm2), transcript variant X8, mRNA
GACCAGATCTGGAAGTTCCAGCGCCATGACCTTATTGAGGAGTACCATGGCCGGCCCCCG
GCCCCTCCCCCCTTCATTCTCCTCAGCCACCTGCAGCTCCTGATCAAGAGAATTGTCCTG
AAGATCCCTGCCAAGAGGCACAAGCAGCTCAAGAACAAACTGGAGAAGAATGAGGAGGCG
GCTCTCCTGTCCTGGGAGCTCTACCTGAAGGAGAACTATCTGCAGAACCAGCAGTACCAG
CACAAACAGCGACCAGAACAGAAGATCCATGACATCAGTGAGAAAGTGGACACCATGGTG
GGTCTGCTGGACATGGACCGTGTGAAGAGGTCAGGCTCCGTGGAGCAGAGGCTGGTCTCC
CTGGAGGAACAGGTAGCTCAGACGGCCAGAGCTTTGCACTGGATCGTGACAACCCTGAAG
GACAGTGGCTTGGGATCGGAGGCCGGTGTGCTGACCCTGGCATCCCAAAGGGCTTTCGAT
GAACCGGATGCTGAACTGAGTATCAGGAGGAAAGCAGAGGAGCCAGGAGATGGCTACCAC
GTGAATGCCCGGCACCTCCTCTACCCCAATGCCCGCATCATGCGCTTCCCTGTGCCCAAC
GAGAAGGTGCCCTGGGAGGCGGAGTTTCTGATCTACGACCCCCCATTTTACACAGCTGAG
AAGAAGGACATGGCCCTCACAGACCCTGTGGGAGACATGGCAGAGCCCCTGTCTAAGATC
AGCTACAACATCGTGGATGGACCAACGGACCGTCGCAGCTTCCATGGAGCCTATGTGGTC
CAGTACGGGCTGCCCTTGAACCCCATGGGCCGTACGGGGTTGCGTGGACGCGGGAGCCTC
AGCTGGTTTGGACCCAACCACACCCTGCAGCCGGTGGTTACTCGGTGGAAGAGGAACCAA
GGTGGAGCCATCTGCCGGAAGAGTGTCAGGAAGATGCTGGAGGTGCTGGTGATGAAGCTG
CCTCACTCCGAGCACTGGGCCTTGCCTGGGGGCTCTCGGGAGCCAGGGGAGATGCTGCCA
CGGAAGCTGAAACGTGTCCTCCGGCAAGAGTTCTGGGTGCCCTTCGAGACCTTGCTGGTG
CAAGGTACAGAGGTGTATAAAGGGTATGTGGATGACCCAAGGAACACAGACAATGCCTGG
ATTGAGACGGTGGCTGTCAGCATCCATTTCCAGGGTCAGAACGATGTGGAGCTGAAGAGG
CTGGAAGAGAACCTGCACACCCACGATCCAAAGGCATCAAGCTGCGGCCTGCAGATGTCT
ACTGAATGGCAGGTGGTGGACAGGCGCATCCCCGTGTACGCAAACCACAAGACCATCCTC
CAAAAGGTGGCCACGCTGTTTGGAGCTCACTTCTGA
