# Supplementary material for: Molecular evolution of TRPC4 regulatory sequences supports a role in mammalian thermoregulatory adaptation
Source: PeerJ. 2025 Jul 8;13:e19697. doi: 10.7717/peerj.19697 (PMC12248226; doi:10.7717/peerj.19697)
Supplement: Supplemental Information 1 — Required and optional parameters that are read by the codeml package of PAML. This file is for information only, an explicit value must be selected for Model and the dummy file names must be replaced with explicit paths to function. The sequence and guide tree files are in standard formats (FASTA and Newick, respectively). [file peerj-13-19697-s001.zip › input.files/untrimmed.alignments.with.original.accessions/rodent.trpv1.fas]

>XM_015985859.2 PREDICTED: Peromyscus maniculatus bairdii transient receptor potential cation channel subfamily V member 1 (Trpv1), mRNA
ATGGGTGAGACGGTCAACAAGATTGCCCAAGAGAGCAAGAACATCTGGAAGCTGCAGAGA
GCCATCACCATTCTGGACACAGAGAAGAGTTTCCTGAAGTGCATGAGGAAAGCCTTCCGC
TCTGGCAAGCTGCTGCAGGTGGGGTTCACGCCTGATGGCAAGGATGACTACCGGTGGTGT
TTCAGGGTGGACGAGGTGAACTGGACTACCTGGAACACCAATGTGGGCATCATTAACGAG
GACCCAGGCAACTGTGAAGGCGTCAAGCGCACCCTGAGCTTCTCCCTGAGGTCAGGCCGA
GTTTCAGGGAGAAATTGGAAGAACTTTGCCCTGGTTCCTCTTCTGAGGGATGCAAGCACT
CGAGATAGGCATACCACCCAGCCTGAGGAAGTTCATCTGAAGCATTTTGCAGGATCCCTT
AAGCCAGAGGATGCTGAGGTCTTCAAGGATTCCATGGGCCCAGGGGAGAAGTGA
>NM_031982.1 Rattus norvegicus transient receptor potential cation channel, subfamily V, member 1 (Trpv1), mRNA
ATGGGTGAGACCGTCAACAAGATTGCACAAGAGAGCAAGAACATCTGGAAGCTGCAGAGA
GCCATCACCATCCTGGATACAGAGAAGAGCTTCCTGAAGTGCATGAGGAAGGCCTTCCGC
TCTGGCAAGCTGCTGCAGGTGGGGTTCACTCCTGACGGCAAGGATGACTACCGGTGGTGT
TTCAGGGTGGACGAGGTAAACTGGACTACCTGGAACACCAATGTGGGTATCATCAACGAG
GACCCAGGCAACTGTGAGGGCGTCAAGCGCACCCTGAGCTTCTCCCTGAGGTCAGGCCGA
GTTTCAGGGAGAAACTGGAAGAACTTTGCCCTGGTTCCCCTTCTGAGGGATGCAAGCACT
CGAGATAGACATGCCACCCAGCAGGAAGAAGTTCAACTGAAGCATTATACGGGATCCCTT
AAGCCAGAGGATGCTGAGGTTTTCAAGGATTCCATGGTCCCAGGGGAGAAATAA
>NM_001001445.2 Mus musculus transient receptor potential cation channel, subfamily V, member 1 (Trpv1), mRNA
ATGGGCGAGACTGTCAACAAGATTGCACAAGAGAGCAAGAACATCTGGAAGCTGCAGCGA
GCCATCACCATCCTGGATACAGAGAAGAGTTTCCTGAAGTGCATGAGGAAGGCCTTCCGC
TCCGGCAAGCTGCTGCAGGTGGGGTTCACGCCGGACGGCAAGGATGACTTCCGGTGGTGC
TTCAGGGTGGATGAGGTGAACTGGACTACCTGGAACACCAACGTGGGCATCATCAACGAG
GACCCAGGCAACTGTGAGGGCGTCAAGCGCACCCTGAGCTTCTCCCTGCGGTCAGGCCGA
GTTTCAGGGAGAAACTGGAAGAACTTTGCCCTGGTTCCCCTTCTGAGGGACGCAAGCACT
CGAGATAGGCATAGCACCCAGCCGGAAGAAGTTCAGCTGAAGCACTATACGGGATCCCTT
AAGCCAGAGGATGCTGAGGTCTTCAAGGATTCCATGGCCCCAGGGGAGAAATGA
>XM_041665463.1 PREDICTED: Microtus oregoni transient receptor potential cation channel subfamily V member 1 (Trpv1), mRNA
ATGGGTGAGACGGTCAACAAGATCGCACAAGAGAGCAAGAACATCTGGAAGCTGCAGAGA
GCTATCACCATCCTGGACACAGAGAAGAGTTTCCTGAAATGCATGAGGAAGGCCTTCCGC
TCCGGCAAGCTCCTACAGGTGGGGTTCACGCCGGATGGCAAGGATGATTACCGGTGGTGT
TTCAGGGTGGATGAGGTGAACTGGACTACCTGGAACACCAACGTGGGCATCATCAACGAG
GACCCGGGCAACTGTGAGGGCGTTAAGCGCACCCTGAGCTTCTCCCTGAGGTCAGGCCGA
GTTGCAGGGAGAAACTGGAAGAACTTTTCCCTGGTTCCCCTTCTGAGGGATGCAAGCACT
CGAGATAGGCACACCACCCAGCCTGAGGAAGTTCATCTAAAGCATTTTGCAGGATCCCTT
AAGCCAGAGGATGCTGAGGTCTTCAAGGACTCCATGGCCCCAGAGGAGAAGTGA
>NM_001172652.1 Cavia porcellus transient receptor potential cation channel subfamily V member 1 (Trpv1), mRNA
ATGGGTGAGACCGTCAATAAGATTGCACAGGAGAGTAAGAACATCTGGAAACTGCAGAGA
GCCATCACCATCCTGGACACAGAAAAGAGCTTCCTGAAGTGCATGAGGAAGGCCTTCCGG
TCAGGCAAGCTGCTGCAGGTGGGGTACACCCCTGACGGCAAAGACGACTACCGCTGGTGC
TTCAGGGTGGATGAGGTAAACTGGACTACTTGGAACACCAATGTGGGCATCATCAACGAG
GACCCAGGCAACTGCGAGGGTGTCAAGCGCACCCTGAGCTTCTCTCTGAGGTCCGGCCGA
GTTTCAGGGAGAAACTGGAAGAACTTTGCCCTGGTTCCCCTTTTAAGAGATGCAAGTACT
CGAGACAGGCACTCAGCCCAGCCCGAGGAAGTTCATCTGAAGCACTTCTCAGGGTCCCTT
AAGCCAGAGGATGCTGAGGTCTTTAAGGATTCTGCAGTTCCAGGGGAGAAGTGA
>XM_042699429.1 PREDICTED: Dipodomys spectabilis transient receptor potential cation channel subfamily V member 1 (Trpv1), mRNA
ATGGGAGAGACTGTCAACAAAATTGCGCAGGAGAGCAAGAACATCTGGAAGCTTCAGAGA
GCTATCACTATCCTGGACACAGAAAAGAGCTTCCTGAAGTGCATGAGGAAGGCCTTCCGC
TCCGGCAAGCTGCTGCAGGTGGGGTTTACTCCGGATGGCAAGGACGACTACAGGTGGTGT
TTTAGGGTGGATGAGGTGAACTGGACCACCTGGAACACCAATGTGGGCATCATCAATGAG
GACCCAGGCAACTGTGAGGGCGTCAAACGCACCCTGAGCTTCTCCTTGAGGTCAGGCAGA
GTTTCAGGGAGAAACTGGAAGAACTTTGCCCTCGTTCCTCTTTTGAGAGATGTGAACACT
CGAGAAAGGCACCCTGCACAGCCTGAGGAAGTTCATCTGAAGCATTTTACAGGGTCCCTT
AAACCAGAGGATGCTGAGGTCTCCAAGGATTCTGTGGCTCCAGGGGAGAAGTGA
>XM_053743369.1 PREDICTED: Sciurus carolinensis transient receptor potential cation channel subfamily V member 1 (Trpv1), mRNA
ATGGGGGAGACTGTGAACAAGATTGCACAGGAGAGCAAGAACATCTGGAAACTGCAGAGA
GCCATCACCATCCTGGACACAGAGAAGAGCTTCCTAAAGTGCATGAGGAAGGTCTTTCGC
TCAGGCAAGCTGCTGCAGGTGGGGTACACACCTGACGGCAAGGATGACTACAGGTGGTGC
TTCAGGGTGGATGAGGTAAACTGGACCACCTGGAATACCAACGTGGGTATCATCAATGAG
GACCCGGGCAACTGTGAGGGTGTCAAGCGCACCCTGAGCTTCTCCCTGAGGTCAGGCAGA
GTTTCAGGGAGAAACTGGAGAAACTTTGCCCTGGTTCCCCTTTTAAGAGACGCAAGCACT
CGAGATAGGCACCATGCACAGCCTGAGGAAGTTCATCTGAAGCACTTTGCAGGGTCCCTT
AAGCCAGAGGATGCTGAGGTCTTCAAGGATTCCATGGCTCCAGGGGAGAAGTGA
>XM_033762848.1 PREDICTED: Fukomys damarensis transient receptor potential cation channel subfamily V member 1 (Trpv1), transcript variant X3, mRNA
ATGGGGGAGACCGTCAATAAGATTGCACAGGAGAGCAAGAACATCTGGAAACTGCAGAGA
GCCATTACTATCCTGGACACGGAGAAGAGCTTCCTGAAGTGCATGAGAAAGGCCTTCCGC
TCAGGCAAGCTGCTGCAGGTGGGGTACACCCCCGATGGCAAGGATGACTTCCGATGGTGC
TTCAGGGTGGATGAGGTGAACTGGACTACCTGGAACACTAACGTTGGCATCATCAACGAG
GACCCAGGCAATTGTGAGGGTGTCAAGCGCACACTGAGCTTCTCCCTGAGGTCAGGCCGA
GTTTCAGGGAGAAACTGGAAGAACTTTGCCCTCGTTCCCCTTTTAAGGGATGCAAGTACT
CGAGATAGGCACTCTACCCAGCCTGAGGAAGTTCATCTGAAGCATTTTTCAGGGTCTCTT
AAGCCAGAGGATGCCGAGGCCTTTAAGGATTCCGTGGCTCCAGGGGAGAAGTGA
>XM_027922657.1 PREDICTED: Marmota flaviventris transient receptor potential cation channel subfamily V member 1 (Trpv1), transcript variant X3, mRNA
ATGGGGGAGACCGTGAACAAGATTGCACAGGAGAGCAAGAACATCTGGAAACTGCAGAGA
GCCATCACCATCCTGGACACGGAGAAGAGCTTCCTAAAGTGCATGAGGAAGGCTTTCCGC
TCAGGCAAGCTGCTGCAGGTGGGGTACACACCTGACGGCAAGGATGACTACAGATGGTGC
TTCAGGGTGGACGAGGTAAACTGGACCACCTGGAACACCAATGTGGGCATCATCAATGAG
GACCCTGGCAACTGTGAGGGTGTAAAGCGCACCCTGAGCTTCTCCCTGAGGTCAGGCAGA
GTTTCAGGGAGAAACTGGAGGAACTTTGCCCTGGTTCCCCTTTTAAGGGATGCAAGCACT
CGAGATAGGCACCATGCGCAGCCGGAGGAAGTTCATCTGAAGCACTTTGCAGGATCCCTT
AAGCCAGAGGATGCTGAGGTCTTCAAGGATTCCATGGCTCCAGGGGAGAAGTGA
>XM_027426798.2 PREDICTED: Cricetulus griseus transient receptor potential cation channel subfamily V member 1 (Trpv1), transcript variant X2, mRNA
ATGGGAGAGACAGTCAACAAGATCGCACAAGAGAGCAAGAACATCTGGAAGCTGCAGAGA
GCCATCACCATCCTGGACACAGAGAAGAGTTTCCTGAAGTGCATGAGGAAGGCCTTCCGT
TCTGGCAAGCTGCTGCAGGTGGGGTTCACGCCCGATGGCAAGGACGATTACCGGTGGTGT
TTCAGGGTGGATGAGGTGAACTGGACCACCTGGAACACCAATGTGGGCATCATCAACGAG
GACCCAGGCAACTGTGAGGGCGTCAAGCGCACCCTGAGCTTCTCCCTGAGGTCAGGCCGA
GTTTCAGGGAGAAACTGGAAGAACTTTGCCCTGGTTCCCCTTCTGAGGGATGCAAGTACT
CGAGATAGGCATACCACCCAGTCTGAGGAAGTTCATCTGAAGCATTTTGCAGGATCCCTT
AAGCCAGAGGATGCTGAGGTCTTCAAGGATTCCATGGCCTCAGGAGAGAAGTGA
>NM_001279859.1 Heterocephalus glaber transient receptor potential cation channel subfamily V member 1 (Trpv1), mRNA
ATGGGGGAGACTGTCAATAAGATTGCGCAAGAGAGCAAGAACATCTGGAAACTGCAGAGA
GCCATCACCATCCTGGACACAGAGAAGAGCTTCCTGAAGTGCATGAGGAAGGCCTTCCGC
TCAGGCAAGCTGCTGCAGGTGGGGTACACCCCTGATGGCAAGGATGACTACCGCTGGTGC
TTCAGGGTGGATGAGGTGAACTGGACTACCTGGAACACCAACGTGGGCATCATCAATGAG
GACCCCGGCAACTGTGAGGGTGTCAAGCGCACACTGAGCTTCTCCCTGAGGTCAGGCCGA
GTTTCAGGGAGAAACTGGAAGAACTTTGCCCTGGTTCCCCTTTTAAGGGATGCAAGTACT
CGGGATAGGCATTCCAGTCACCCTGATGAAGTTCATCTGAAGCACTTCTCAGGGTCTCTT
AAGCCAGAGGATGCTGAGGTCTTTAAGGATTCCGTGGCTCCAGGGGAGAAGTGA
>XM_028787277.1 PREDICTED: Grammomys surdaster transient receptor potential cation channel subfamily V member 1 (Trpv1), transcript variant X5, mRNA
ATGGGTGAGACTGTCAACAAGATTGCACAAGAGAGCAAGAGCATCTGGAAGCTGCAGCGA
GCCATCACCATCCTGGATACAGAGAAGAGCTTCCTGAAGTGCATGAGGAAGGCCTTCCGC
TCCGGCAAGCTGCTGCAGGTGGGGTTCACGCCTGACGGCAAGGATGACTACCGGTGGTGT
TTCAGGGTGGACGAGGTGAACTGGACTACCTGGAACACCAATGTGGGTATCATCAATGAG
GACCCAGGCAACTGTGAGGGCGTCAAGCGTACCCTGAGCTTCTCCCTGCGGTCAGGCAGA
GTTTCAGGGAGGAACTGGAAGAACTTTGCCCTGGTTCCCCTTTTGAGAGATGCAAGCACT
CGAGAGAGGCATACCACCCAGCCAGAAGAAGTTCAACTGAAGCATTATACTGGATCCCTT
AAACCAGAGGATGCTGAGGTCTTCAAGGAGTCCATGGCCCCAGGGGAAAAATGA
>XM_005399725.2 PREDICTED: Chinchilla lanigera transient receptor potential cation channel, subfamily V, member 1 (Trpv1), mRNA
ATGGGTGAGACCGTCAATAAGATTGCACAGGAGAGCAAGAACATCTGGAAACTGCAGAGA
GCCATCACCATCCTGGATACGGAGAAGAGCTTCCTGAAGTGCATGAGAAAGGCCTTCCGG
TCAGGCAAGCTGCTGCAGGTGGGGTACACCCCTGATGGCAAGGATGACTACCGCTGGTGC
TTCAGGGTGGATGAGGTGAACTGGACTACTTGGAACACCAATGTGGGCATCATCAATGAG
GACCCAGGCAACTGTGAGGGTGTCAAGCGCACCCTGAGCTTCTCCCTGAGGTCAGGCCGA
GTTTCAGGGAGAAACTGGAAGAACTTTGCCCTGGTTCCCCTTTTAAGGGATGCAAGTACT
CGAGACAGGCACGCTACCCAGCCTGAAGAAGTTCATCTGAAGCACTTCTCAGGGTCCCTT
AAGCCAGAGGATGCCGAGGTCTTTAAGGATTCCATGGCTCCAGGGGAGAAGTGA
>XM_031351162.1 PREDICTED: Mastomys coucha transient receptor potential cation channel subfamily V member 1 (Trpv1), transcript variant X2, mRNA
ATGGGCGAGACTGTCAACAAGATTGCACAAGAGAGCAAGAACATCTGGAAGCTGCAGCGA
GCCATCACCATCCTGGATACAGAGAAGAGCTTTCTGAAGTGCATGAGGAAGGCCTTCCGC
TCTGGCAAGCTGCTGCAGGTGGGGTTCACACCTGACGGCAAGGATGACTACCGGTGGTGT
TTCAGGGTGGATGAAGTGAACTGGACTACCTGGAACACCAATGTGGGTATCATCAACGAG
GACCCAGGCAACTGCGAGGGCGTCAAGCGCACCCTGAGCTTCTCTCTGCGGTCAGGCCGA
GTTTCAGGGAGAAACTGGAAGAACTTCACCCTGGTTCCCCTTCTGAGGGATGCAAGCACT
CGAGATAGGCATACCATCCAGCCAGAAGAAGTTCAACTGAAGCATTATACAGGATCCCTT
AAGCCAGAGGATGCTGAGGTCTTCAAGGATTCCATGGCCCCAGGGGAGAAATGA
>XM_021654614.2 PREDICTED: Meriones unguiculatus transient receptor potential cation channel subfamily V member 1 (Trpv1), mRNA
ATGGGCGAGACCGTCAACAAGATCGCTCAGGAGAGCAAGAACATCTGGAAGCTGCAGAGA
GCCATCACCATCCTGGATACAGAGAAGAGCTTCCTGAAGTGCATGAGGAAGGCCTTCCGC
TCTGGCAAGCTGCTGCAGGTGGGCTTCACACCTGATGGCAAAGATGACTACCGGTGGTGT
TTCAGGGTGGACGAGGTCAACTGGACTACGTGGAACACCAACGTGGGCATCATCAATGAG
GACCCAGGCAACTGTGAGGGCGTCAAGCGTACCCTGAGCTTCTCCCTGAGGTCAGGCCGA
GTTTCAGGGAGAAACTGGAAGAACTTTGCCCTGGTTCCCCTTCTGAGGGATGCAAGCACT
CGAGATAGGCATACCACCCAGCCCGAGGAAGTTCATCTGAAGCATTTTGCAGGGTCCCTT
AAGCCAGAGGATGCTGAGGTCTTCAAGGATTCCATGGCCCCAGGAGAGAAGTGA
>XM_023723310.1 PREDICTED: Octodon degus transient receptor potential cation channel subfamily V member 1 (Trpv1), mRNA
ATGGGTGAAACCGTCAATAAGATAGCACAGGAGAGCAAGAACATCTGGAAACTGCAGAGA
GCCATCACCATCCTGGATACAGAAAAGAGTTTCCTGAAGTGCATGAGGAAGGCTTTCCGT
TCAGGCAAGCTGCTGCAGGTGGGGTACACCCCTGATGGCAAGGATGACTACCGCTGGTGC
TTCAGGGTGGATGAGGTGAACTGGACTACTTGGAACACCAACGTGGGCATCATCAATGAG
GAACCAGGCAACTGTGAGGGTGTCAAGCGCACCCTGAGCTTCTCCCTGAGGTCAGGCCGA
GTTTCAGGGAGAAACTGGAAGAACTTTGCCCTGGTTCCTCTTTTAAGGGATGCAAGCACT
CGAGACAGGCACTCCACTCAGCATGAGGAAGTGCATCTGAAGCACTTCTCAGGATCCCTT
AAGCCAGAAGATGCTGAGGTCTTTAAGGAGTCTGTGATTCCAGGGGAGAAGTGA
>XM_004672386.2 PREDICTED: Jaculus jaculus transient receptor potential cation channel subfamily V member 1 (Trpv1), mRNA
ATGGGCGAGACTGTCAACAAGATCGCGCAGGAGAGCAAGAACATCTGGAAGCTGCAGCGA
GCCATCACCATCCTGGACACAGAGAAGAGCTTTCTGAAGTGCATGAGGAAGGCCTTCCGC
TCGGGCAAGCTGCTGCAGGTGGGGTTCACTCCTGATGGCAAGGATGATTACCGGTGGTGT
TTTAGGGTTGATGAGGTGAATTGGACTACCTGGAACACCAATGTGGGCATCATTAATGAG
GACCCGGGCTACTGTGAGGGCGTCAAACGCACCCTGAGCTTCTCCTTGAGGTCAGGCCGA
GTTTCAGGGAGAAACTGGAAGAACTTTACCCTGGTTCCCCTTTTGAGGGATGCAAGCACT
CGAGATAGGCACCCTGCCCAGCCTGAGGAAGTTCATCTAAAGCACTTCTCAGGGTCTCTA
AAACCAGAGGATGCTGAAGTCTTTAAGGATTCAATGACTTCAGGGGAGAAGTGA
>XM_048366987.1 PREDICTED: Perognathus longimembris pacificus transient receptor potential cation channel subfamily V member 1 (Trpv1), mRNA
ATGGGCGAGACGGTCAACAAGATCGCACAGGAGAGCAAGAACATCTGGAAGCTGCAGAGA
GCTATCACGATCCTGGACACAGAAAAGAGCTTTCTGAAGTGCATGAGGAAGGCCTTCCGC
TCTGGCAAGCTGCTGCAGGTGGGGTTTACTCCAGATGGCAAGGACGACTACAGATGGTGT
TTCAGGGTGGATGAGGTGAACTGGACCACCTGGAACACCAACGTGGGCATCATCAACGAG
GATCCGGGCAACTGTGAGGGCGTCAAACGCACCCTGAGCTTCTCCTTGAGGTCAGGCAGA
GTTTCAGGGAGAAACTGGAAGAACTTTGCCCTGGTCCCTCTTTTGAGAGATGCAAATACT
CGGGAGAGACACCTTTCCCAGCCTGAAGAAGTGCACCTGAAGCATTTTACAGAGTCCCTG
AAACCAGAGGACGCTGAGGTCTCCAAGGATCCCGTGGCTCCAGGGGAGAAGTGA
>XM_036197469.1 PREDICTED: Onychomys torridus transient receptor potential cation channel subfamily V member 1 (Trpv1), mRNA
ATGGGTGAGACGGTCAACAAGATCGCCCAAGAGAGCAAGAACATCTGGAAGCTGCAGAGA
GCCATCACCATCCTGGACACAGAGAAGAGTTTCCTGAAGTGCATGAGGAAAGCCTTCCGC
TCTGGCAAGCTGCTGCAGGTGGGGTTCACACCCGATGGCAAGGATGACTACCGGTGGTGT
TTCAGGGTGGATGAGGTGAACTGGACTACCTGGAACACCAATGTGGGCATCATTAACGAG
GACCCGGGCAACTGTGAAGGAGTCAAGCGCACCCTGAGCTTCTCCCTGAGGTCGGGCCGA
GTTTCAGGGAGAAATTGGAAGAACTTTGCCCTGGTTCCTCTTCTGAGGGATGCAAGCACT
CGAGATAGGCATACCACCCAGCCTGAGGAAGTTCATCTGAAGCATTTTGCAGGATCCCTT
AAGCCAGAGGATGCTGAGGTCTTCAAGGATTCCATGGGCCCAGGGGAGAAGTGA
>XM_013111620.3 PREDICTED: Mesocricetus auratus transient receptor potential cation channel subfamily V member 1 (Trpv1), transcript variant X2, mRNA
ATGGGAGAGACGGTCAACAAGATTGCACAAGAGAGCAAGAACATCTGGAAGCTGCAGAGA
GCCATCACTATCCTGGACACAGAGAAGAGTTTCCTGAAGTGCATGAGGAAGGCTTTCCGC
TCCGGCAAGCTGCTGCAGGTGGGGTTCACGCCCGATGGCAAGGATGATTACCGGTGGTGT
TTCAGGGTGGACGAGGTGAACTGGACTACCTGGAACACTAACGTGGGCATCATCAACGAG
GACCCAGGCAACTGTGAGGGTGTCAAGCGCACCCTGAGCTTCTCCCTGAGGTCAGGCCGA
GTTTCAGGGAGAAACTGGAAGAATTTTGCCCTGGTTCCCCTTCTGAGGGATGCAAGCACT
CGAGATAGGCATACCACCCAGTCCGAGGAAGTTCATCTGAAGCATTTTACAGGATCCCTT
AAGCCAGAGGATGCTGAGGTCTTCAAGGATTCCATGGCCCTAGGGGAGAAGTGA
>XM_040269542.1 PREDICTED: Ictidomys tridecemlineatus transient receptor potential cation channel subfamily V member 1 (Trpv1), transcript variant X3, mRNA
ATGGGGGAGACCGTGAACAAGATTGCACAGGAGAGCAAGAACATCTGGAAACTGCAGAGA
GCCATCACCATCCTGGACACGGAGAAGAGCTTCCTAAAGTGCATGAGGAAGGCCTTCCGC
TCAGGCAAGCTGCTGCAGGTGGGGTACACACCTGACGGCAAGGATGACTACAGATGGTGC
TTCAGGGTGGATGAGGTAAACTGGACCACCTGGAACACTAATGTGGGCATCATCAATGAG
GACCCTGGCAACTGTGAGGGTGTAAAGCGCACCTTGAGCTTCTCCCTGAGGTCAGGCAGA
GTTTCAGGGAGAAACTGGAGGAACTTTGCCCTGGTTCCCCTTTTAAGGGATGCAAGCACT
CGAGATAGGCACCATGCACAGCCCGAGGAAGTTCATCTGAAGCACTTTGCAGGATCCCTT
AAGCCAGAGGATGCTGAGGTCTTCAAGGATTCCATGGCTCCAGGGGAGAAGTGA
>XM_034507145.1 PREDICTED: Arvicanthis niloticus transient receptor potential cation channel subfamily V member 1 (Trpv1), transcript variant X3, mRNA
ATGGGTGAGACTGTCAACAAGATTGCACAAGAGAGCAAGAGCATCTGGAAGCTGCAGCGA
GCCATCACCATCCTGGATACAGAGAAGAGCTTCCTGAAGTGCATGAGGAAGGCCTTCCGC
TCTGGCAAGCTGCTGCAGGTGGGGTTCACGCCTGATGGCAAGGATGACTACCGGTGGTGT
TTCAGGGTGGATGAGGTGAACTGGACTACCTGGAACACCAATGTGGGTATCATCAATGAG
GACCCAGGCAACTGTGAGGGCGTCAAGCGCACCCTGAGCTTCTCCCTGCGGTCAGGCCGA
GTTTCAGGGAGGAACTGGAAGAACTTTACCCTGGTTCCCCTTCTGAGAGATGCAAGCACT
CGAGATAGGCATACCACCCAGCCGGAAGAAGTTCAACTGAAGCATTATACTGAATCCCTT
AAGCCAGAGGATGCTGAGGTCTTCAAGGATTCCATGGCCCCAGGGGAGAAATGA
>XM_057775937.1 PREDICTED: Chionomys nivalis transient receptor potential cation channel subfamily V member 1 (Trpv1), mRNA
ATGGGCGAGACGGTCAACAAGATCGCACAAGAGAGCAAGAACATCTGGAAGCTGCAGAGA
GCCATCACCATCCTGGACACAGAGAAGAGTTTCCTGAAATGCATGAGGAGGGCCTTCCGC
TCCGGCAAGCTGCTACAGGTGGGGTTCACGCCAGATGGCAAGGATGACTACCGGTGGTGT
TTCAGGGTGGACGAGGTGAACTGGACTACCTGGAACACCAATGTGGGCATCATCAACGAG
GACCCGGGCAACTGTGAGGGCGTCAAGCGCACCCTGAGCTTCTCCTTGAGGTCAGGCCGA
GTTGCAGGGAGAAACTGGAAGAACTTTGCCCTGGTTCCCCTTCTGAGGGATGCAAACACT
CGAGATAGGCACACCACCCAGCCTGAGGAAGTTCATCTGAAGCATTTTGCAGGATCCCTT
AAGCCAGAGGATGCTGAGGTCTTCAAGGACTCCATGGCCCCAGAGGAGAAGTGA
>XM_052196412.1 PREDICTED: Apodemus sylvaticus transient receptor potential cation channel subfamily V member 1 (Trpv1), mRNA
ATGGGCGAGACTGTCAACAAGATTGCACAAGAGAGCAAGAACATCTGGAAGCTGCAGCGA
GCCATCACCATCCTGGATACAGAGAAGAGCTTCCTGAAGTGCATGAGGAAGGCCTTCCGC
TCTGGCAAGCTGCTGCAGGTGGGCTTCACACCTGACGGCAAGGATGACTACCGGTGGTGT
TTCCGGGTGGACGAGGTAAACTGGACCACCTGGAACACCAATGTGGGCATCATCAATGAG
GACCCAGGCAACTGTGAGGGCGTCAAGCGCACCCTGAGCTTCTCCCTGCGGTCAGGCCGA
GTTTCAGGGAGAAACTGGAAGAACTTTGCCCTGGTTCCCCTTCTGAGAGATGCGAGCACT
CGGGATAGGCATACCACCCAGCCGGAAGAAGTTCAACTAAAGCACTATACAGGATCCCTT
AAGCCAGAGGATGCTGAGGTCTTCAAGGATTCCATGGCCCCAGGGGAGAAATGA
>XM_048448045.1 PREDICTED: Myodes glareolus transient receptor potential cation channel subfamily V member 1 (Trpv1), mRNA
ATGGGCGAGACGGTCAACAAGATCGCACAAGAGAGCAAGAACATCTGGAAGCTGCAGAGG
GCCATCACCATCCTGGACACAGAGAAGAGTTTCCTGAAATGCATGAGGAAGGCCTTCCGC
TCCGGCAAGCTGCTACAGGTGGGGTTCACGCCAGATGGCAAGGATGACTACCGGTGGTGT
TTCAGGGTGGACGAGGTGAACTGGACTACTTGGAACACCAATGTGGGCATCATCAACGAG
GACCCGGGCAATTGTGAGGGCGTCAAGCGCACCCTGAGCTTCTCCCTGAGGGCAGGCCGA
GTTGCAGGGAGAAACTGGAAGAACTTTGCCCTGGTTCCCCTTCTGAGGGATGCAAGCACT
CGAGATAGGCATACCACCCAGCCTGAGGAAGTTCATCTGAAGCATTTTGCAGGATCCCTT
AAGCCAGAGGATGCTGAGGTCTTCAAGGACTCCATGGCCCCAGAGGAGAAGTGA
