# Supplementary material for: Molecular evolution of TRPC4 regulatory sequences supports a role in mammalian thermoregulatory adaptation
Source: PeerJ. 2025 Jul 8;13:e19697. doi: 10.7717/peerj.19697 (PMC12248226; doi:10.7717/peerj.19697)
Supplement: Supplemental Information 1 — Required and optional parameters that are read by the codeml package of PAML. This file is for information only, an explicit value must be selected for Model and the dummy file names must be replaced with explicit paths to function. The sequence and guide tree files are in standard formats (FASTA and Newick, respectively). [file peerj-13-19697-s001.zip › input.files/untrimmed.alignments.with.original.accessions/sauropsid.trpa1.fas]

>XM_028736708.1 PREDICTED: Podarcis muralis transient receptor potential cation channel subfamily A member 1 (TRPA1), mRNA
CTGAAAAGAATAGCAATGCAGGTCAGTCTTCACACAAATTTGGAGAAGAAACTGCCATAC
TGGTTTCTCAGCAGAGTTGACCAGGATTCAATCACTGTGTATCCTAATAGGCCAAGATAT
TGTGGATTTATGAGTGTGTTTCAATATTGCTTTGGCTGTAATGATATAGCAGCAAATACG
CAGAATGCTGACACAACTTTGGAACTAGAAGTATTGAAACAGAAGTACAGGCTTAAAGAT
ATTGCAGCACTTATGGAGAAACAGCATGACCTCCTTAAACTGGTTGTTCAAAAAATGGAA
ATCATATCTGAGGCGGAGGATGAAGACACAAACGATCTATTCCAGCACAAATTTAGGAAG
AAGCAATTGGAGCATAAAAACAGTAAATGGGATACAGTATTAAAGGCAGTGAAATGCAAA
CCTCCCGAGATCTAG
>XM_020813013.1 PREDICTED: Pogona vitticeps transient receptor potential cation channel subfamily A member 1 (TRPA1), mRNA
CTGAAAAGAATAGCAATGCAGGTCAATCTTCACACAAACTTGGAGAAAAAACTGCCATAC
TGGTTCCTCAGTAGAGTTGACCAAGAAACTATCACTGTATATCCCAATAGACCAAGATAT
TGCGGATTCATGAGTGTGTTCCAGTATTGCTTTGGATGCAATAGCACAGCAACAGATGCA
CAGAATGCCGACTCATCGTTAGAACTAGAAGTACTGAAACAAAAATACAGGCTGAAGGAT
ATTACAACACTCATGGAGAGGCAGCATGAGCTCCTTAAACTGATTGTACAAAAAATGGAG
ATCATATCTGAGGCAGAAGATGAAGACACAAATGATTTATTCCAGCACAAATTTAGGAAG
CAACATCTGGAGAATAAGAACAGCAAATGGGATACAGTGTTAAATGCAGTTAAATCCAAA
TGTGCCTAG
>XM_060277751.1 PREDICTED: Zootoca vivipara transient receptor potential cation channel subfamily A member 1 (TRPA1), transcript variant X3, mRNA
CTGAAAAGAATAGCAATGCAGGTCAGTCTTCACACAAATTTGGAGAAGAAACTGCCATAC
TGGTTTCTCAGCAGAGTTGACCAGGATTCAATCACTGTGTATCCTAATAGGCCAAGATAT
TGTGGATTTATGAGTGTGTTTCAATATTGCTTTGGCAATAATGATATAGCAGCAAATACA
CCGAATGCTGACACATCTTTGGAACTGGAAGTATTGAAACAGAAGTACAGGCTTAAAGAT
ATTGCAGCACTTATGGAGAAACAGCATGACCTCCTTAAACTGGTGGTTCAAAAAATGGAA
ATCATATCTGAGGCTGAGGATGAAGACACAAACGATCTATTCCAGCACAAATTTAGGAAG
AAACAGTTGGAGCATAAAAACAGTAAATGGGATACAGTATTAAAGGCAGTGAAATGCAAA
GATGCCGAGATCTGA
>XM_033155409.1 PREDICTED: Lacerta agilis transient receptor potential cation channel subfamily A member 1 (TRPA1), transcript variant X1, mRNA
CTGAAAAGAATAGCAATGCAGGTCAGTCTTCACACAAATTTGGAGAAGAAACTGCCATAC
TGGTTTCTCAGCAGAGTTGACCAGGATTCAATCACTGTGTATCCTAATAGGCCAAGATAT
TGTGGATTTATGAGTGTGTTTCAATATTGCTTTGGCTGTAATGATATAGAAGCAAATACA
CAGAATGCTGACACAACTTTGGAACTAGAAGTATTGAAACAGAAGTACAGGCTTAAAGAT
ATTGCAGCACTTATGGAGAAACAGCATGACCTCCTTAAACTGGTTGTTCAAAAAATGGAA
ATCATATCTGAGGCTGAGGATGAAGACACAAACGATCTATTCCAGCACAAATTTAGGAAG
AAGCAGTTGGAGCATAAAAACAGTAAATGGGATACAGTATTAAAGGCAGTGAAATCCAAA
CCTGCCGATATCTGCTAG
>XM_060775478.1 PREDICTED: Anolis sagrei ordinatus transient receptor potential cation channel subfamily A member 1 (TRPA1), mRNA
TTGAAAAGAATAGCAATGCAGGTCAATCTTCACACAAACTTGGAGAAGAAACTGCCATAT
TGGTTTCTCAGCAGAGTTGACCAAGAATCAATCACTGTTTATCCTAACAGGCCAAGATAT
TGTGGATTCATGAGTGTGTTTCAGTATTGCTTTGGATGTGATGATAGAGCATCAGATATG
CCCAGCGCTGACACATCGTTAGAGCTAGAAGTATTAAAACAGAAGTACAGACTTAAGGAT
ATTGCAATACTCTTGGAGAAGCAGCATGACCTCCTTAAGCTGGTTGTACAAAAAATGGAG
ATCATCTCAGAAGCTGAAGATGAAGACACAAATGATTTGTTCCAACACAAATTTAGGAAA
CAGCAGTTGGAGCACAAGAACAGTAAGTGGGATACAGTCTTAAAGGCAGTAAAATCCCAA
TGCTCCTGA
>XM_044424056.1 PREDICTED: Varanus komodoensis transient receptor potential cation channel subfamily A member 1 (TRPA1), mRNA
CTGAAAAGAATAGCAATGCAGGTGAATCTTCACACAAACTTGGAGAAAAAACTGCCATAT
TGGTTTCTTAGCAGAGTTGACCAGGAATCAATCACTGTGTATCCTAATAGGCCAAGATAT
TGTGGATTCATGAGTGTTTTCCAATATTGCTTTGGATGGGATGATACAGCAACAGATACG
CAGAGTGCTGACACATCATTAGAACTAGAAGTATTGAAACAAAAGTACAGGCTTAAGGAT
ATTGCAGCTCTTATGGAAAAACAACATGACCTCCTAAAATTGATTGTTCAAAGAATGGAA
ATCATCTCTGAAGCTGAGGATGAAGATACAAATGATTTATTCCAGCATAAATTTAGAAAG
CAACAGCTGGAACATAAGAACAGTAAATGGGATACAGTATTAAAGGCAGTGAAATGCAAA
TCTGCCTAG
>XM_061604829.1 PREDICTED: Rhineura floridana transient receptor potential cation channel subfamily A member 1 (TRPA1), mRNA
CTGAAAAGAATAGCAATGCAGGTCATTCTTCACACAAATTTGGAGAAAAAACTACCATAT
TGGTTTCTCAGCAGAGTTGACCAGGAATCAATCACTGTGTATCCTAATAGGCCAAGATAT
TGTGGATTCATGAGTGTGTTCCAATATTGGTTTGGCTGTGATTGGAAAGCAACTGATACT
CAGAATCCTGACTCATCTTTAGAACTAGAAGTATTAAAACAGAAGTACAGGCTTAAGGAT
ATTGCAACACTTATGGAGAAACAGCATGACCTCCTTAAACTGGTTGTTCAAAAAATGGAA
ATCATATCTGAGGCTGAGGATGAAGACCCAAATGATCTATTCCAGCACAAATTTAGGAAG
CAGCAGTTGGAGCATAAGAACAGTAAATGGGATACAGTATTACAGGCAATGAAATCCAAA
TGTGACTAA
>XM_054985009.1 PREDICTED: Eublepharis macularius transient receptor potential cation channel subfamily A member 1 (TRPA1), mRNA
TTGAAAAGGATTGCAATGCAGGTCAATCTTCACACAAACTTGGAGAAAAAACTTCCTTAT
TGGTTTCTCAGCCGAGTTGATCAAGAATCAATCACTGTGTATCCTAACCGGCCAAGATAC
TGTGGATTCATGAGTGTGTTTCAGTATTGCTTTGGATGTGATGATGCAGCAACAGAAACT
CAAAGTGCTGATACAACTTTAGAACTAGAAGTACTGAAACAGAAATACAGACTTAAGGAT
ATGGCAACACTCCTGGAGAAACAGCATGACCTCCTTAAATTGGTCTTACAAAAAATGGAG
ATTATATCTGAGGTTGAGGATGAGGATACAAATGATTTATTCCAGCACAAATTTAGGAAA
GAGCAATTGGACCACAAGAACAGCAAATGGGATACAGTGTTAAAGGCTGTAAAATGTAAA
GATGCCTAG
>XM_030553265.1 PREDICTED: Gopherus evgoodei transient receptor potential cation channel subfamily A member 1 (TRPA1), mRNA
CTGAAAAGGATTGCAATGCAGGTTCATCTTCACACAAATTTAGAGAAGAAGCTGCCATAT
TGGTTCCTAAGTCGGGTGGACCAGGAAACAATCACTGTGTACCCTAATAGGCCAAGATAC
TGTGGATTTATGAGCGTGTTCAACTTTTGCTTTGGTTGTAAAGACTCTGTCACAGATGCT
CAGAGTGCTGACACAACTTTAGAACTGGAAATTTTGAAGCAGAAATACAGGCTTAAGGAT
ATGTCAACGCTCTTGGAAAAACAGCATGAGCTCATTAAACTGATTATACAAAAGATGGAG
ATAGTATCAGAGGCTGATGATGAAGACAGTAAAGATTTATTTCAGCATAGGTTTAGGAAA
CAGCAGTTAGAACACATGAACAGTAAATGGGATACTGTGTTAAAAGCTGTAAAATCAAAA
TGTCCCTAG
>XM_019543795.1 PREDICTED: Crocodylus porosus transient receptor potential cation channel subfamily A member 1 (TRPA1), mRNA
CTCAAAAGGATCGCAATGCAGGTTAATCTTCACACAAACTTAGAGAAGAAGCTGCCATAT
TGGTTCCTAAGTCGGGTAGACCAGGAATCAATCACTGTGTATCCAAATAAGCCAAGATAC
TGTGGGTTTATGAGTGTGTTCCAGTATTGCTTTGGCTGTGAAGACAATACCATAGATACA
CACAGCACTGACTCCACTTTAGAACTGGAAGTTCTAAAGCAGAAATACAGGCTTAAAGAT
ATATCAATACTCTTGGAAAGGCAGCATGACCTTATTAAGTTGATCCTACAAAAAATGGAA
ATAGTATCAGAAGCTGAGGATGAAGACAGTAATGATTTATTTCAACAAAATTTTAGGAAA
CAGCAGTTAGAAAACAGGAACAGTAAATGGGATACTGTTTTAAAAGTTGTAAAATCAAAA
GGAGCCTAA
>XM_038390381.2 PREDICTED: Dermochelys coriacea transient receptor potential cation channel subfamily A member 1 (TRPA1), mRNA
CTGAAAAGGATTGCAATGCAGGTCAATCTTCACACAAATTTAGAGAAGAAGCTGCCATAT
TGGTTCCTAAGTCGGGTGGACCAGGAATCAATCACTGTGTATCCTAATAGGCCAAGATAC
TGTGGATTTATGAGCGTGTTCAATTATTGCTTTGGTTTTGAAGAGACTGTCACAGACGCT
CAGAGTGCTGACACAACTTTAGAACTGGAAATTTTGAAGCAGAAATACAGGCTTAAGGAT
ATGTCAACGCTCTTGGAAAAACAGCATGAGCTCATTAAACTGATCATACAAAAAATGGAG
ATAGTATCAGAGGCTGAGGATGAAGACAGTAATGATTTATTTCAGCATAAGTTTAGGAAA
CAGCAGTTAGAACACATGAACAGTAAATGGGATACTGTGTTAAAAGCTGTAAAATCAAAA
TGTCCCTAG
>XM_006277018.3 PREDICTED: Alligator mississippiensis transient receptor potential cation channel subfamily A member 1 (TRPA1), mRNA
CTCAAAAGGATCGCAATGCAGGTCAATCTTCACACAAACTTAGAGAAGAAGCTGCCATAT
TGGTTCCTAAGTCGGGTAGACCAGGAATCAATCACTGTGTATCCAAATAGGCCAAGATAC
TGTGGGTTTATGAGTGTGTTCCAGTATTGCTTTGGCTGTGAAGACAATACCACAGATACA
CACAGCACTGATTCCACTTTAGAACTGGAAGTTCTAAAGCAGAAATACAGGCTTAAAGAT
ATATCAACACTCTTGGAAAGGCAGCATGACCTTATTAAGTTGATCCTACAAAAAATGGAA
ATAGTATCAGAAGCTGAGGATGAAGACAGTAATGATTTATTTCAACAAAATTTTAGGAAA
CAGCAGTTAGAAAACAGGAACAGTAAATGGGATACTGTTTTAAAAGTTGTAAAATCAAAA
GGAGCCTAA
>XM_037892449.2 PREDICTED: Chelonia mydas transient receptor potential cation channel subfamily A member 1 (TRPA1), mRNA
CTGAAAAGGATTGCAATGCAGGTCAATCTTCACACAAATTTAGAGAAGAAGCTGCCATAT
TGGTTCCTAAGTCGGGTGGACCAGGAATCAATCACTGTGTATCCTAATAGGCCAAGATAC
TGTGGATTTATGAGCGTGTTCAATTATTGCTTTGGTTTTGAAGACTCTGTCACAGATGCT
CAGAGTGCTGACACAACTTTAGAACTGGAAATTTTGAAGCAGAAATACAGGCTTAAGGAT
ATGTCAACGCTCTTGGAAAAACAGCATGAGCTCATTAAACTGATCATACAAAAAATGGAG
ATAGTATCAGAGGCTGAGGATGAAGACAGTAATGATTTATTTCAGCATAAGTTTAGGAAA
CAGCAGTTAGAACGCATGAACAGTAAATGGGATACTGTGTTAAAAGCTGTAAAATCAAAA
TGTCCCTAG
>XM_045007261.1 PREDICTED: Mauremys mutica transient receptor potential cation channel subfamily A member 1 (TRPA1), mRNA
CTGAAAAGGATTGCAATGCAGGTTAATCTTCACACAAATTTAGAGAAGAAGCTGCCATAT
TGGTTCCTAAGTCGGGTGGACCAGGAATCAATCACTGTGTATCCTAATAGGCCAAGATAC
TGTGGATTTATGAGCGTGTTCAACTATTGCTTTGGTTATGAAGACTCTGTCACAGATGCT
CAGAGTGCTGACACAACTTTAGAACTAGAAATTTTGAAGCAGAAATACAGGCTTAAGGAT
ATGTCAACGCTCTTGGAAAAACAGCATGAGCTCATTAAACTGATCATACAAAAAATGGAG
ATAGTATCAGAGGCTGATGATGAAGACAGTAATGATTTATTTCAGCATAGATTTAGGAAA
CAGCAGTTAGAACACATGAACAGTAAATGGGATACTGTGTTAAAAGCTGTAAAATCAAAA
TGTCCCTAG
>XM_048840931.1 PREDICTED: Caretta caretta transient receptor potential cation channel subfamily A member 1 (TRPA1), mRNA
CTGAAAAGGATTGCAATGCAGGTCAATCTTCACACAAATTTAGAGAAGAAGCTGCCATAT
TGGTTCCTAAGTCGGGTGGACCAGGAATCAATCACTGTGTATCCTAATAGGCCAAGATAC
TGTGGATTTATGAGCGTGTTCAATTATTGCTTTGGTTTTGAAGACTCTGTCACAGATGCT
CAGAGTGCTGACACAACTTTAGAACTGGAAATTTTGAAGCAGAAATACAGGCTTAAGGAT
ATGTCAACGCTCTTGGAAAAACAGCATGAGCTCATTAAATTGATCATACAAAAAATGGAG
ATAGTATCAGAGGCTGAGGATGAAGACAGTAATGATTTATTTCAGCATAAGTTTAGAAAA
CAGCAGTTAGAACGCATGAACAGTAAATGGGATACTGTGTTAAAAGCTGTAAAATCAAAA
TGTCCCTAG
>XM_034763105.1 PREDICTED: Trachemys scripta elegans transient receptor potential cation channel subfamily A member 1 (TRPA1), transcript variant X2, mRNA
CTGAAAAGGATTGCAATGCAGGTTAATCTTCATACAAATTTAGAGAAGAAGCTGCCATAT
TGGTTCCTAAGTCGGGTGGACCAGGAATCAATCACCGTGTATCCTAATAGGCCAAGATAC
TGTGGATTTATGAGCGTGTTCAACTATTGCTTTGGTTATGAAGACTCTGTCACAGATGCT
CAGAGTGCTGATACAACTTTAGAACTGGAAATTTTGAAACAGAAATACAGGCTTAAGGAT
ATGTCAACGCTCTTGGAAAAACAGCATGAGCTCATTAAACTGATCATACAAAAAATGGAG
ATAGTATCAGAGGCTGATGATGAAGACAGTAATGATTTATTTCAGCATAGGTTTAGGAAA
CAGCAGTTAGAACACATGAACAGTAAATGGGATACTGTGTTAAAAGCTGTAAAATCAAAA
TGCCCCTAG
>XM_014577775.2 PREDICTED: Pelodiscus sinensis transient receptor potential cation channel subfamily A member 1 (TRPA1), mRNA
CTGAAAAGGATTGCAATGCAGGTCAATCTTCACACGAATTTAGAAAAGAAGCTGCCGTAC
TGGTTCCTAAGTCGAGTGGACCAGGAATCAATCACCGTGTATCCTAATAGGCCAAGATAC
TGTGGATTCATGTTCTTTCTTCTTTAGAGTGTGTTTAACTATTGCTTTGGTTATGAAGAC
TCTGTCACAGATGCTCAGAGTGCTGACACAACTTTAGAACTGGAAATCTTGAAGCAGAAA
TACAGGCTTAAGGATATGTCAACACTCTTGGAAAAACAGCATGAGCTCATTAAACTGATC
ATACAGAAAATGGAGATAGTATCAGAAGCTGGGGATGAAGACAGTAATGATTTATTTCAG
CATAAGTTTAGGAAACAGCAGTTAGAACACATGAACAGTAAATGGGATACTGTGTTAAAA
GCTGTAAAATCAAAATGTCCTTAG
