# Supplementary material for: Molecular evolution of TRPC4 regulatory sequences supports a role in mammalian thermoregulatory adaptation
Source: PeerJ. 2025 Jul 8;13:e19697. doi: 10.7717/peerj.19697 (PMC12248226; doi:10.7717/peerj.19697)
Supplement: Supplemental Information 1 — Required and optional parameters that are read by the codeml package of PAML. This file is for information only, an explicit value must be selected for Model and the dummy file names must be replaced with explicit paths to function. The sequence and guide tree files are in standard formats (FASTA and Newick, respectively). [file peerj-13-19697-s001.zip › input.files/untrimmed.alignments.with.original.accessions/sauropsid.trpc1.fas]

>XM_059730996.1 PREDICTED: Alligator mississippiensis transient receptor potential cation channel subfamily C member 1 (TRPC1), transcript variant X6, mRNA
GAGTGGAAATTCGCTCGTGCCAAACTTTGGCTTAGTTACTTTGATGACAAATGCACACTG
CCTCCACCTTTCAATGTCATTCCTTCGCCCAAGACCATCTGCTATCTCTTTAACAGCCTC
AGTAAATGGATCTGCTCTCATACGTCAAGTGGCAAAGTAAAACGTCAGAATAGTCTGAAG
GAATGGAGAAATTTGAAGCAAAAGAGGGATGAGAATTACCAAAAGGTGATGTGTTGTTTA
GTCCATCGTTACTTGACCTCCATGAGGCAGAAGATGCAAAGCACAGATCAGGCAACTGTG
GAAAATTTGAATGAACTACGGCAAGATTTATCAAAATTTCGAAATGAAATGAGGGACCTA
CTTGGTTTTAGGACCTCGAAATATGCTATGTTTTATCCAAGAAACTAG
>XM_003218247.4 PREDICTED: Anolis carolinensis transient receptor potential cation channel subfamily C member 1 (trpc1), transcript variant X2, mRNA
GAATGGAAATTTGCTCGTGCCAAGCTATGGCTTAGCTATTTTGATGACAAATGCACACTA
CCTCCACCTTTTAATATCATTCCCTCTCCCAAGACTATTTGCTATCTATTTAATAGCCTC
AGTAAGTGGATCTGTTCCCATACATCATCTGGTAAAGTTAAGCGGCAAAATAGCTTAAAG
GAGTGGAAAAATCTGAAGCAAAAGAGGGATGAGAATTACCAAAAGGTGATGTGTTGCTTA
GTGCATCGCTACCTGACTTCTATGAGACAGAGAATGCAAAGTACTGATCAGGCGACTGTA
GAAAACCTCAATGAACTACGGCAAGACTTATCAAAATTTCGAAATGAAATGAGAGACTTA
CTTGGCTTCCGGACTTCAAAATATGCCATATTTTATCAAAGAAACTAA
>XM_048863111.1 PREDICTED: Caretta caretta transient receptor potential cation channel subfamily C member 1 (TRPC1), transcript variant X4, mRNA
GAATGGAAATTTGCTCGTGCCAAGCTTTGGCTTAGCTACTTTGATGATAAATGCACACTA
CCTCCACCTTTCAATGTCATTCCTTCTCCCAAGACTATCTGCTATCTCTTCAACAGCCTT
AGTAAATGGATCAGCTCTCATACTTCAACTGGCAAAGTCAAACGTCAGAATAGCCTAAAG
GAATGGAGAAATCTGAAGCAAAAGAGGGATGAGAATTACCAAAAGGTGATGTGTTGTTTA
GTCCATCGTTACTTAACCTCCATGAGACAAAAGATGCAAAGCATGGATCAAGCAACTGTG
GAAAATCTCAATGAACTGCGGCAAGATTTATCAAAATTCCGAAATGAAATGAGGGATCTG
CTTGGCTTTCGGACATCTAAATATGCTATGTTTTATCCAAGAAATTAA
>XM_019532974.1 PREDICTED: Crocodylus porosus transient receptor potential cation channel subfamily C member 1 (TRPC1), transcript variant X3, mRNA
GAATGGAAATTTGCTCGTGCCAAACTTTGGCTTAGTTACTTTGATGACAAATGCACACTG
CCTCCACCTTTCAATGTCATTCCTTCGCCCAAGACCATCTGCTATCTCTTTAACAGCCTC
AGTAAATGGATTTGCTCTCATACTTCAAGTGGCAAAGTAAAACGTCAGAATAGTTTGAAG
GAATGGAGAAATTTGAAGCAAAAGAGGGATGAGAATTACCAAAAGGTGATGTGTTGTTTA
GTCCATCGTTACCTGACCTCCATGAGGCAGAAGATGCAAAGCACGGATCGGGCGACTGTG
GAAAACTTGAATGAACTACGACAAGATTTATCAAAATTTCGAAATGAAATGAGGGACCTA
CTTGGTTTTAGGACCTCAAAATATGCTATGTTTTATCCAAGAAACTAG
>XM_054992086.1 PREDICTED: Eublepharis macularius transient receptor potential cation channel subfamily C member 1 (TRPC1), mRNA
GAATGGAAGTTTGCTCGTGCAAAGCTTTGGCTTAGCTACTTTGATGACAAATGTACATTA
CCTCCACCTTTCAATATTATTCCCTCTCCCAAGACCATCTGCTATCTATTTAACAGCCTC
AGTAAATGGATCTGTTCTCATACATCGTCTGGCAGAGTCAAGCGGCAGAATAGCTTAAAG
GAGTGGAAAAATCTGAAACAAAAGAGGGATGAGAATTACCAAAAAGTGATGTGTTGCTTG
GTTCATCGGTACTTGACATCCGTGAGACAAAGAATGCAAAGTACAGATCAGGCAACTGTA
GAAAACCTCAATGAACTCCGACAGGACTTATCCAAATTCCGAAATGAAATGAGAGACCTG
CTTGGCTTTCGGACTTCTAAATATGCCATATTTTATCAAAGAAATTAA
>XM_030575375.1 PREDICTED: Gopherus evgoodei transient receptor potential cation channel subfamily C member 1 (TRPC1), mRNA
GAATGGAAATTTGCTCGTGCCAAGCTTTGGCTTAGCTACTTTGATGATAAATGCACACTA
CCTCCACCTTTCAATGTCATTCCCTCTCCCAAGACTATCTGCTATCTCTTCAACAGTCTT
AGTAAATGGATTGGCTCTCATACTTCGACTGGCAAAGTCAAACGTCAGAATAGCCTAAAG
GAATGGAGAAATCTGAAACAAAAGAGGGATGAGAATTACCAAAAGGTGATGTGTTGTTTA
GTCCATCGTTACTTAACCTCCATGAGACAAAAGATGCAAAGCATGGATCAAGCAACTGTG
GAAAATCTCAATGAACTGCGGCAAGATTTATCAAAATTCCGAAATGAAATGAGGGATCTG
CTTGGCTTTCGGACATCTAAATATGCTATGTTTTATCCAAGAAACTAA
>XM_033150381.1 PREDICTED: Lacerta agilis transient receptor potential cation channel subfamily C member 1 (TRPC1), mRNA
GAATGGAAATTTGCTCGTGCCAAGCTCTGGCTTAGCTATTTCGATGATAAATGTACGCTA
CCACCACCCTTCAATATTGTTCCATCTCCAAAGACTATATGCTACCTATTTAACAGCCTC
AGTAAGTGGATCGGCTCTCATACATCAACTGGCAAAGTCAAGCGACAGAACAGTTTAAAG
GAGTGGAGAAATCTGAAGCAAAAGAGGGATGAGAATTACCAAAAGGTGATGTGTTGCTTA
GTTCATCGTTATTTGACTTCCATGAGACAGAGAATGCAAAGCACTGATCAAGCGACTGTA
GAAAATCTCAATGAGCTACGGCAAGACTTATCAAAATTCCGAAATGAAATGAGAGACCTG
CTTGGGTTCCGGACTTCAAAGTATGCTATATTTTATCAAGAAACTAGGAATCACGGTTTT
AAATAAT
>XM_006123984.2 PREDICTED: Pelodiscus sinensis transient receptor potential cation channel subfamily C member 1 (TRPC1), transcript variant X1, mRNA
GAATGGAAGTTTGCGCGTGCCAAGCTTTGGCTTAGCTACTTTGATGACAAATGCACGCTA
CCTCCACCTTTCAATGTCATTCCTTCTCCTAAGACTATCTGCTATCTCTTCAACAGCCTT
AGTAAATGGATCAGCTCTCATACTACTACTGGCAAAGTCAAACGTCAGAATAGCCTGAAG
GAATGGAGAAATCTGAAGCAAAAGAGGGACGAGAACTACCAAAAGGTGATGTGTTGTTTA
GTCCATCGTTACTTAACCTCCATGAGACAAAAGATGCAAAGCATGGATCAAGCAACCATG
GAAAATCTCAATGAATTACGGCAAGATTTATCAAAATTCCGAAATGAAATGAGGGATCTA
CTTGGCTTTCGGACATCTAAATATGCTATGTTTTATCCAAGAAACTAA
>XM_028731208.1 PREDICTED: Podarcis muralis transient receptor potential cation channel subfamily C member 1 (TRPC1), transcript variant X2, mRNA
GAATGGAAATTTGCTCGTGCCAAGCTCTGGCTTAGCTATTTCGATGATAAATGTACGCTA
CCACCACCCTTCAATATTTTTCCATCTCCAAAGACTATATGCTACCTATTTAACAGCCTC
AGTAAGTGGATCGGCTCTCATACATCATCTGGCAAAGTCAAGCGACAGAATAGTTTAAAG
GAATGGAGAAATCTGAAGCAAAAGAGAGATGAGAATTACCAAAAGGTAATGTGTTGTTTA
GTTCATCGTTATTTGACTTCCATGAGACAGAGAATGCAAAGCACTGATCAAGCAACTGTA
GAAAATCTCAATGAGCTGCGGCAAGACTTATCAAAATTCCGAAATGAAATGAGAGACCTG
CTTGGATTCCGGACTTCAAAGTATGCTATATTTTATCAAAGAAACTAG
>XM_020801996.1 PREDICTED: Pogona vitticeps transient receptor potential cation channel subfamily C member 1 (TRPC1), transcript variant X2, mRNA
GAATGGAAATTTGCTCGTGCTAAGCTATGGCTGAGCTATTTTGATGACAAATGTACTCTG
CCTCCACCTTTCAATATAATTCCTTCCCCCAAGACTATATGCTATCTATTTAACAGCCTC
AGTAAGTGGATCTGTTCTCACACCTCATCAGGTAAAGTCAAGCGACAAAATAGTTTAAAG
GAATGGAAAAATCTGAAACAAAAGAGGGATGAGAATTACCAAAAGGTGATGTGCTGCTTA
GTTCATCGGTATTTAACTTCAATGAGACAGAGAATGCAAAGTACTGACCAAGCGACTGTA
GAAAACCTGAATGAACTACGACAAGACTTATCAAAATTCCGAAATGAAATGAGAGACTTA
CTTGGGTTCCGGACTTCAAAATATGCTATATTTTATCAAAGAAACTAA
>XM_061636930.1 PREDICTED: Rhineura floridana transient receptor potential cation channel subfamily C member 1 (TRPC1), transcript variant X5, mRNA
GAATGGAAGTTTGCTCGTGCCAAGCTGTGGCTTAGCTATTTTGATGATAAATGCACTCTA
CCTCCACCATTCAATATCATCCCTTCCCCCAAGACTATCTGCTATCTATTTAACAGCCTC
AGTAAGTGGATCTGTTCTCATACATCATCAGGCAAAGTCAAGCGGCAGAATAGTTTAAAG
GAGTGGAGAAATTTGAAGCAAAAGAGAGATGAGAATTACCAAAAGGTGATGTGTTGCTTA
GTTCATCGCTACTTGACTTCCATGAGACAGAGAATGCAAAGTACTGATCAAGCGACTGTA
GAAAATCTCAATGAACTACGGCAAGACTTATCAAAATTCCGAAATGAAATGAGAGACCTA
CTTGGCTTCCGGACTTCCAAATACGCTATATTTTATCAAAGAAATTAA
>XM_042457688.1 PREDICTED: Sceloporus undulatus transient receptor potential cation channel subfamily C member 1 (TRPC1), transcript variant X2, mRNA
GAATGGAAATTTGCGCGTGCCAAGCTATGGCTTAGCTATTTTGATGACAAATGCACACTA
CCTCCACCTTTCAATATAATTCCTTCTCCCAAGACTATCTGCTATCTATTTAATAGCCTC
AGTAAGTGGATCTGTTCTCATACATCATCTGGTAAAGTTAAGCGGCAAAATAGCTTAAAG
GAGTGGAAAAATCTGAAGCAAAAGAGGGATGAGAATTACCAAAAGGTGATGTGTTGCTTG
GTGCATCGTTATTTGACTTCCATGAGACAGAGAATGCAAAGCACTGATCAGGCGACTGTA
GAAAATCTCAATGAACTACGACAAGACTTGTCAAAATTTCGAAATGAAATGAGAGACTTG
CTTGGCTTCCGGACTTCAAAATATGCCATATTTTATCAAAGAAATTAA
>XM_024211125.2 PREDICTED: Terrapene carolina triunguis transient receptor potential cation channel subfamily C member 1 (TRPC1), mRNA
GAATGGAAATTTGCACGTGCCAAGCTTTGGCTTAGCTACTTTGATGATAAATGCACACTA
CCTCCACCTTTCAATGTCATTCCCTCTCCCAAGACTATCTGCTATCTCTTCAACAGCCTT
AGTAAATGGATCGGCTCTCATACTTCAACTGGCAAAGTCAAACGTCAGAATAGCCTAAAG
GAATGGAGAAATCTGAAGCAAAAGAGGGATGAGAATTACCAAAAGGTGATGTGTTGTTTA
GTCCATCGTTACTTAACCTCCATGAGACAAAAGATGCAAAGCATGGATCAAGCAACTGTG
GAAAATCTCAATGAACTGCGGCAAGATCTATCAAAATTCCGAAATGAAATGAGGGATCTG
CTTGGCTTTCGGACATCTAAATATGCTATGTTTTATCCAAGAAACTAA
>XM_044432793.1 PREDICTED: Varanus komodoensis transient receptor potential cation channel subfamily C member 1 (TRPC1), transcript variant X4, mRNA
GAATGGAAATTTGCTCGTGCAAAACTCTGGCTTAGCTATTTTGATGACAAATGCACACTA
CCTCCACCTTTTAATATCATTCCCTCTCCCAAGACTATCTGCTATCTATTTAACAGTCTC
AGTAAGTGGATTTGTTCTCATACATCAACTGGTAAAGTCAAACGACAGAATAGCTTAAAG
GAGTGGAGAAATCTGAAGCAGAAGAGGGATGAGAATTACCAAAAGGTGATGTGTTGCTTA
GTTCATCGTTACTTGACTTCCATGAGACAGAGAATGCAAAGTACTGATCAAGCTACTGTA
GAAAACCTTAATGAACTACGGCAAGACTTATCAAAATTCCGAAATGAAATGAGAGACTTG
CTTGGATTCCGGACTTCAAAATATGCTATATTTTATCAAAGAAACTAG
>XM_035133721.2 PREDICTED: Zootoca vivipara transient receptor potential cation channel subfamily C member 1 (TRPC1), transcript variant X2, mRNA
GAATGGAAATTTGCTCGTGCCAAGCTCTGGCTTAGCTATTTTGATGATAAATGTACGCTA
CCACCACCCTTCAATATTGTTCCTTCTCCAAAGACTATATGCTACCTATTTAACAGCCTC
AGTAAGTGGATCGGCTCTCATACATCATCTGGCAAAGTCAAGCGACAGAATAGTTTAAAG
GAGTGGAGAAATCTGAAGCAAAAGAGAGATGAGAATTACCAAAAGGTGATGTGTTGCTTA
GTTCATCGTTATTTGACTTCCATGAGACAGAGAATGCAAAGCACTGATCAAGCAACTGTA
GAAAATCTCAATGAGCTACGGCAAGACTTATCAAAATTCCGAAATGAAATGAGAGACCTG
CTTGGGTTCCGGACTTCAAAGTATGCTATATTTTATCAAAGAAACTAG
