# Supplementary material for: Molecular evolution of TRPC4 regulatory sequences supports a role in mammalian thermoregulatory adaptation
Source: PeerJ. 2025 Jul 8;13:e19697. doi: 10.7717/peerj.19697 (PMC12248226; doi:10.7717/peerj.19697)
Supplement: Supplemental Information 1 — Required and optional parameters that are read by the codeml package of PAML. This file is for information only, an explicit value must be selected for Model and the dummy file names must be replaced with explicit paths to function. The sequence and guide tree files are in standard formats (FASTA and Newick, respectively). [file peerj-13-19697-s001.zip › input.files/untrimmed.alignments.with.original.accessions/sauropsid.trpc3.fas]

>XM_025204695.1 PREDICTED: Alligator sinensis transient receptor potential cation channel subfamily C member 3 (TRPC3), transcript variant X3, mRNA
GAGTGGAAATTTGCTCGCTCTAAACTCTGGTTATCTTACTTTGATGATGGAAAAACATTA
CCCCCTCCATTCAGTCTTGTACCAAGCCCAAAGTCTTTCGTCTATTTCATCATGAAAATC
ATTAACTTTTCTAAGTGCAGAAGGAGAAGTTTGCAGAAAGATATCGAAATGGGAATAGGT
AACTCCAAGTCTAGGTTAAACCTCTTCACTCAGTCTAACTCAAGGGTTTTCGAATCACAC
AGTTTTAACAGCATTCTCAATCAGCCAACACGCTATCAGCAAATCATGAAAAGACTTATA
AAACGTTATGTTTTGAAAGCACAAGTGGACAAAGAAAATGATGAAGTAAATGAAGGTGAA
CTAAAGGAAATCAAACAAGATATCTCCAGTCTTCGCTATGAACTTTTGGAGGACAAGTCC
CAAGCAACAGAAGAACTTGCAATCCTAATACATAAACTCAGTGAGAAACTAAACCCCAGT
ATGTTGAGATGTGAATGA
>XM_003221771.3 PREDICTED: Anolis carolinensis transient receptor potential cation channel subfamily C member 3 (trpc3), transcript variant X1, mRNA
GAATGGAAATTTGCTCGCTCTAAGCTCTGGTTGTCATACTTTGATGATGGGAAGACTCTG
CCACCTCCATTCAGTCTTGTACCAAGTCCTAAGTCCTTTATTTATTTCTTCATGAGGATC
TTTAGATTATTTATGTGCAGAAGGAAAAGGCTGCAAAAGGATATGGAAATGGGAATAGGA
AATTCAAAATCCAGGCTAAACCTCTTTTCCCAATCCAACTCGAGGGTTTTTGAATCACAC
AGCTTTAATAGCATTCTCAATCAGCCAACACGCTATCAGCAAATCATGAAGAGACTTATA
AAACGTTATGTTCTGAAAGCACAAGTGGACAAGGAAAATGATGAAGTCAATGAGGGTGAA
TTAAAGGAAATTAAACAAGATATTTCAAGTCTTCGCTATGAACTTCTGGAAGACAAGTCT
CAGGCAACAGAGGAGTTGGCAATTCTTATACATAAACTCAGCGAGAAACTCAATCCAAAT
ATTTCACGATGTGAATAA
>XM_048847453.1 PREDICTED: Caretta caretta transient receptor potential cation channel subfamily C member 3 (TRPC3), transcript variant X2, mRNA
GAGTGGAAGTTTGCTCGCTCTAAGCTCTGGTTATCTTACTTCGATGATGGAAAAACGTTA
CCTCCACCATTCAGTCTTGTACCAAGCCCCAAGTCTTTTTTCTATTTCATCATGAGGATG
ATCAGCTTTGCTAAGTGCAGGAGGAGAAGGCTGCAGAAAGATACTGAAATAGGGATGAGT
AACTCCAAATCTAGGTTAAACCTTGTCACTCAGTCTAACTCAAGGGTTTTCGAATCGCAC
AGTTTTAACAGCATTCTCAGTCAGCCAACACGCTATCAGCAAATCATGAAAAGGCTTATA
AAACGTTATGTTCTGAAAGCACAAGTGGACAAAGAAAACGATGAAGTGAATGAAGGTGAA
TTAAAGGAAATCAAACAAGATATCTCCAGTCTTCGCTATGAACTTTTGGAAGATAAGTCC
CAAGCAACAGAAGAGTTAGCAATTCTAATACATAAACTCAGTGAGAAACTCAACCCCCAT
ATGTCAAGATGTGAATGA
>XM_019534007.1 PREDICTED: Crocodylus porosus transient receptor potential cation channel subfamily C member 3 (TRPC3), transcript variant X1, mRNA
GAGTGGAAATTTGCTCGCTCTAAACTCTGGTTATCTTACTTTGATGATGGAAAAACATTA
CCCCCTCCATTCAGTCTTGTACCTAGCCCAAAGTCTTTCTTCTATTTCATCATGAGAATC
ATTAACTTTTCTAAATGCAGAAGAAGAAGGTTGCAGAAAGATATCGAAATGGGAATAGGT
AACTCCAAGTCTAGGTTAAACCTCTTCACTCAGTCTAACTCAAGGGTTTTCGAATCACAC
AGTTTTAACAGCATTCTCAATCAGCCAACACGCTATCAGCAAATCATGAAAAGACTTATA
AAACGTTATGTTTTGAAAGCACAAGTGGACAAAGAAAATGATGAAGTAAATGAAGGTGAA
CTAAAGGAAATCAAACAAGATATTTCCAGTCTTCGCTACGAACTTTTGGAGGACAAGTCC
CAAGCAACAGAAGAACTTGCAATCCTAATACATAAACTCAGTGAGAAACTAAACCCCAAT
ATGTTGAGATGTGAATGA
>XM_043514035.1 PREDICTED: Dermochelys coriacea transient receptor potential cation channel subfamily C member 3 (TRPC3), transcript variant X2, mRNA
GAGTGGAAGTTTGCTCGCTCTAAGCTCTGGTTATCTTACTTCGATGACGGAAAAACGCTA
CCTCCACCATTCAGTCTTGTACCAAGCCCCAAGTCTTTTTTCTATTTCATCATGAGAATG
ATCAGCTTTGCTAAGTGCAGAAGGAGAAGGCTGCAGAAAGATACTGAAATAGGGATGAGT
AACTCCAAATCTAGGTTAAACCTTGTCACTCAGTCTAACTCAAGGGTTTTCGAATCGCAC
AGTTTTAACAGTATTCTCAATCAGCCAACACGCTATCAGCAAATCATGAAAAGGCTTATA
AAACGTTATGTTCTGAAAGCACAAGTGGACAAAGAAAACGATGAAGTGAATGAAGGTGAA
TTAAAGGAAATCAAACAAGATATCTCCAGTCTTCGCTATGAGCTTTTGGAAGATAAGTCC
CAAGCAACAGAAGAGTTAGCAATTCTAATACATAAACTGAGTGAGAAACTCAACCCCCAT
ATGTCAAGATGTGAATGA
>XM_054990124.1 PREDICTED: Eublepharis macularius transient receptor potential cation channel subfamily C member 3 (TRPC3), transcript variant X2, mRNA
GAGTGGAAATTTGCTCGTTCTAAACTCTGGTTATCATATTTTGATGATGGAAAAACTCTG
CCACCTCCTTTTAGTATTGTCCCAAGTCCCAAGTCCTTTTTTTATTTCTTCTTGAGGATC
ATTAGATTATTTACATGCAGGAGGAGAAGTCTGCAAAAGGATATGGAAATGGGAATGGGC
AACTCAAAATCTAGGCTTAACCTCTTTTCTCAATCCAACTCGAGGGTTTTTGAATCACAC
AGCTTTAATAGCATTCTCCATCAGCCCACACGCTATCAGCAAATCATGAAGAGACTTATA
AAACGTTATGTTTTGAAAGCACAAGTGGATAAAGAAAATGATGAAGTCAATGAGGGTGAA
TTAAAGGAAATTAAACAAGATATTTCCAGTCTTCGTTATGAACTTCTAGAAGATAAGTCT
CAAGCAACAGAGGAGTTAGCAATTCTCATACATAAACTGAGCGAGAAACTTAACCCAAAT
ATACTGAGATGTGAATGA
>XM_033160161.1 PREDICTED: Lacerta agilis transient receptor potential cation channel subfamily C member 3 (TRPC3), mRNA
GAGTGGAAATTTGCTCGCTCTAAGCTCTGGTTATCATACTTTGATGATGGGAAAACCCTG
CCGCCTCCATTCAGTCTTGTCCCAAGCCCCAAGTCTTTTGTTTATTTCTTTATAAGGATC
ATTAAGTTATTCAAGTGCAGGCGGAAAAGACTGCAGAAGGATATGGAACTGGGAATAGGC
AACTCAAAATCCAGGCTCAATCTCTTTTCTCAATCCAACTCGAGGGTTTTTGAATCACAC
AGCTTTAATAGCATTCTCAATCAGCCAACACGCTATCAGCAAATCATGAAGAGACTTATA
AAACGTTATGTTCTGAAAGCACAAGTAGACAAGGAAAATGATGAAGTCAATGAGGGTGAA
CTTAAGGAAATTAAGCAAGATATTTCCAGTCTTCGCTATGAACTCCTTGAAGACAAGTCT
CAAGCAACAGAGGAATTGGCAGTCCTCATCCATAAACTCAGTGAGAAACTCAACCCAAAT
TTAACGAGATGTGAATGA
>XM_039542666.1 PREDICTED: Mauremys reevesii transient receptor potential cation channel subfamily C member 3 (TRPC3), transcript variant X3, mRNA
GAGTGGAAGTTTGCTCGCTCTAAGCTCTGGTTATCTTACTTTGATGATGGAAAAACATTA
CCTCCACCGTTCAGTCTTGTACCAAGCCCCAAGTCTTTTTTCTATTTCATCATGAGGATC
GTCAGCTTTTCTAAGTGCAGGAGGAGAAGGCTGCAGAAAGATACTGAAATAGGGATGGGT
AACTCCAAATCTAGGTTAAACCTCGTCACTCAGTCTAACTCAAGGGTTTTCGAATCACAC
AGTTTTAACAGCATTCTCAATCAGCCAACACGCTATCAGCAAATCATGAAAAGGCTTATA
AAACGTTATGTTCTGAAAGCACAAGTTGACAAAGAAAACGATGAAGTGAATGAAGGTGAA
TTAAAGGAAATCAAACAAGACATCTCCAGTCTTCGCTATGAACTTTTGGAAGATAAATCC
CAAGCAACAGAAGATTTAGCAATTCTAATACATAAACTCAGTGAGAAACTCAACCCCAAT
ATGTCAAGATGTGAATGA
>XM_006125592.2 PREDICTED: Pelodiscus sinensis transient receptor potential cation channel subfamily C member 3 (TRPC3), transcript variant X2, mRNA
GAGTGGAAGTTTGCTCGCTCTAAGCTCTGGTTATCTTACTTCGATGATGGAAAAACATTA
CCTCCGCCATTCAGTCTTGTACCAAGTCCCAAGTCTTTTTTCTATTTGATCATGAGGATC
ATCGGCTTTTCTAAGTGCAGGAGGAGAAGGCTGCAGAAAGATATTGAAATAGGAATGAGT
AATTCCAAGTCTAGGTTAAACCTCTTCACTCAATCTAACTCAAGGGTTTTCGAATCGCAC
AGTTTTAACAGCATTCTCAATCAGCCAACACGCTATCAGCAAATCATGAAAAGGCTTATA
AAACGTTATGTTCTGAAAGCACAAGTGGACAAAGAAAATGATGAAGTGAATGAAGGTGAA
TTAAAGGAAATCAAACAAGATATCTCCAGTCTTCGCTATGAACTTTTGGAAGATAAATCC
CAAGCAACAGAAGAGTTAGCAATTCTAATACATAAACTCAGTGAGAAACTCAATCCCAAT
ATGTTGAGATGTGAATAA
>XM_028743969.1 PREDICTED: Podarcis muralis transient receptor potential cation channel subfamily C member 3 (TRPC3), mRNA
GAGTGGAAATTTGCTCGCTCTAAGCTCTGGTTATCATACTTTGATGATGGGAAAACCCTG
CCGCCTCCATTCAGTCTTGTCCCAAGCCCCAAGTCTTTTGTTTATTTCTTTATAAGGATC
ATTAAGTTATTTAAGTGCAGGCGGAAAAGACTACAGAAGGATATGGAACTGGGAATAGGC
AACTCAAAATCCAGGCTCAATCTCTTTTCTCAATCCAACTCGAGGGTTTTTGAATCACAC
AGCTTTAATAGCATTCTCAATCAGCCAACACGCTATCAGCAAATCATGAAGAGACTTATA
AAACGTTATGTTCTGAAAGCACAAGTAGACAAGGAAAATGATGAAGTCAATGAGGGTGAA
CTTAAGGAAATTAAGCAAGATATCTCCAGTCTTCGCTATGAACTCCTTGAAGACAAGTCT
CAAGCAACAGAGGAGTTGGCAATTCTCATCCATAAACTCAGTGAGAAACTCAACCCAAAT
TTAACGAGATGTGAATGA
>XM_020781464.1 PREDICTED: Pogona vitticeps transient receptor potential cation channel subfamily C member 3 (TRPC3), transcript variant X1, mRNA
GAGTGGAAATTTGCTCGTTCTAAGCTCTGGTTATCGTATTTTGATGATGGAAAAACTCTG
CCACCTCCATTCAGTCTTGTACCAAGCCCCAAGTCTTTTGTGTATTTTTTCATGAGGATC
ATCAGATTATTCACATGCAGGAGAAAAAGACTACAGAGGGATATAGAAATGGGAATTGGG
AACTCAAAATCCAGGCTAAATCTCTTTTCTCAGTCCAACTCAAGGGTTTTTGAGTCACAC
AGCTTTAACAGCATTCTGAATCAGCCAACACGCTATCAGCAAATCATGAAGAGGCTTATA
AAACGTTATGTTCTGAAAGCACAAGTGGACAAGGAAAACGATGAAGTCAATGAGGGTGAA
TTAAAGGAAATTAAACAAGATATTTCGAGTCTTCGGTATGAACTCCTTGAAGACAAGTCT
CAAGCAACAGAGGAGTTGGCAATTCTCATACATAAACTCAGCGAGAAACTCAACCCCAAC
ATATCAAGATGCGAATGA
>XM_061585196.1 PREDICTED: Rhineura floridana transient receptor potential cation channel subfamily C member 3 (TRPC3), transcript variant X4, mRNA
GAGTGGAAATTTGCTCGCTCTAAGCTTTGGTTATCATACTTTGATGATGGAAAAACTTTG
CCACCTCCATTCAGTCTTGTACCAAGTCCGAAGTCTTTTGTTTATTTCTTCATGAGGATC
TTTAAATTATTTAAGTGCAGACGGAAAAGGCTGCAGAAGGATATGGAACTGGGAATAGGC
AACTCAAAATCCAGGCTAAACCTTTTTTCTCAATCCAGCTCAAGGGTTTTTGAATCACAC
AGCTTTAATAGCATTCTCAATCAGCCAACACGCTATCAGCAAATCATGAAGAGACTTATA
AAACGTTATGTTCTGAAAGCACAAGTGGACAAGGAGAATGATGAAGTCAATGAGGGTGAA
TTAAAGGAAATTAAACAAGATATTTCCAGTCTTCGCTATGAACTGCTTGAAGACAAGTCT
CAAGCAACAGAGGAGCTGGCAGTTCTTATACATAAACTCAGTGAGAAACTCAACCCAAAT
ATAACAAGATGTGAATGA
>XM_042470919.1 PREDICTED: Sceloporus undulatus transient receptor potential cation channel subfamily C member 3 (TRPC3), mRNA
GAATGGAAATTTGCTCGCTCTAAGCTCTGGTTGTCATACTTCGATGATGGAAAAACCCTG
CCACCTCCATTTAGTCTTGTACCAAGTCCCAAGTCTTTTATTTATTTCTTCATGAGAATC
ATTAAATTATTTACATGCAGGAGGAAAAGGCTCCAAAAAGATATGGAAATGGGAATAAAC
AATTCAAAATCCAGGCTAAACCTCTTTTCTCAATCCAACTCAAGAGTTTTTGAATCACAC
AGCTTTAATAGCATTCTCAATCAGCCAACACGCTATCAGCAAATTATGAAGAGACTTATA
AAACGCTATGTTCTGAAAGCACAAGTGGACAAAGAAAATGATGAAGTCAATGAGGGTGAA
TTAAAGGAAATTAAACAAGATATTTCCAGTCTCCGCTATGAACTCCTGGAAGACAAGTCT
CAGGCAACAGAGGAGCTGGCAATTCTTATACATAAACTCAGTGAAAAACTCAATCCAAAT
ATTTCACGATGTGAATGA
>XM_044428868.1 PREDICTED: Varanus komodoensis transient receptor potential cation channel subfamily C member 3 (TRPC3), transcript variant X3, mRNA
GAATGGAAATTTGCACGCTCTAAGCTCTGGTTATCATACTTTGATGATGGAAAAACTCTG
CCACCTCCATTCAGTCTTGTACCAAGTCCCAAGTCTTTTATTTATTTCTTCATGAGGATC
ATTTCATTATTCAAGTGCAGGAGAAAAAGGCTTCAGAAGGATATGGAAATGGGAATTGGC
AACTCAAAATCCAGGCTAAACCTCTTTTCTCAATCCAACTCAAGAGTTTTTGAATCTCAC
AGCTTTAATAGCATTCTCAATCAGCCAACACGCTATCAGCAAATAATGAAGCGACTTATA
AAACGTTATGTTCTGAAAGCACAAGTGGACAAGGAAAATGATGAAGTCAATGAGGGTGAA
TTAAAGGAAATTAAACAAGATATTTCTAGTCTTCGCTATGAACTTCTGGAAGACAAGTCC
CAAGCAACAGAGGAGCTGGCAATTCTCATACATAAACTCAGTGAGAAACTCAACCCAAAT
ATATCAAGATGTGAATGA
>XM_035113198.2 PREDICTED: Zootoca vivipara transient receptor potential cation channel subfamily C member 3 (TRPC3), mRNA
GAGTGGAAATTTGCTCGCTCCAAGCTCTGGTTATCATACTTCGATGATGGGAAAACCCTG
CCGCCTCCATTCAGCCTTGTCCCAAGTCCCAAGTCTTTTGTTTATTTCTTTATAAGGATC
ATTAAGTTATTTAAGTGCAGGCGGAAAAGACTGCAGAAGGATATGGAACTGGGAATAGAC
AACTCAAAATCCAGGCTCAATCTCTTTTCTCAATCCAACTCGAGGGTTTTTGAATCACAC
AGCTTTAATAGCATTCTCAATCAGCCGACACGCTATCAGCAAATCATGAAGAGACTTATA
AAACGTTATGTTCTGAAAGCACAAGTAGACAAGGAAAATGACGAAGTCAATGAGGGTGAA
CTGAAGGAAATTAAGCAAGATATTTCCAGTCTTCGCTATGAACTCCTCGAAGACAAGTCT
CAAGCAACAGAGGAGTTGGCAATTCTCATCCATAAACTCAGTGAGAAACTCAATCCAAAT
TTAACAAGATGTGAATGA
