# Supplementary material for: Molecular evolution of TRPC4 regulatory sequences supports a role in mammalian thermoregulatory adaptation
Source: PeerJ. 2025 Jul 8;13:e19697. doi: 10.7717/peerj.19697 (PMC12248226; doi:10.7717/peerj.19697)
Supplement: Supplemental Information 1 — Required and optional parameters that are read by the codeml package of PAML. This file is for information only, an explicit value must be selected for Model and the dummy file names must be replaced with explicit paths to function. The sequence and guide tree files are in standard formats (FASTA and Newick, respectively). [file peerj-13-19697-s001.zip › input.files/untrimmed.alignments.with.original.accessions/sauropsid.trpc4.fas]

>XM_006028373.3 PREDICTED: Alligator sinensis transient receptor potential cation channel subfamily C member 4 (TRPC4), mRNA
GAGTGGAAATTTGCTCGTACAAAGCTTTGGATGAGTTACTTTGAAGAAGGAGGAACTCTA
CCCACTCCTTTCAATGTCATACCAAGCCCAAAGTCTCTCTGGTATTTGACTAAATGGCTG
TGGAGACACTTGTGCAAGAAAAAGATCCGGAGGAAACCTGAAAGTTTTGGAACAATAGGG
AGGCGCGCAGCTGATAATTTGAGAAGACATCATCAATATCAGGAAGTTATGAGAAATTTG
GTTAAGAGATATGTTGCAGCAATGATAAGAGATGCCAAGACTGAAGAAGGCCTCACAGAG
GAGAATTTTAAGGAATTAAAGCAAGATATTTCCAGCTTTCGTTTTGAAGTCCTGGGTCTG
TTAAAAGGAAACAAGATATCTAATCTACAGACTTCAAAAGGCAGCAAAGAAGCTGCCTCC
GTGTCAGAGACTGAGGAAAAAAATGAGAGTGAAGGAAAACAGAAAGTGAAGAAGAAGAAC
TTCAGCCTTTTTGACATAACTACAATGATTCATCCACGTTCAGCCAGCATTGCCTCTCAG
GCACATAATGTGAGCAATGGATCTGCAATGATAGTGCCTGAGTCCACCAAGGAGAAACAA
AGGAGGGTGAACTTTGTAACAGATATCAAGAACTTTGGGTTATTTCATAGACGGTCAAAA
ACAAACTCTACAGAGCAGAGTACAAATAAAATATACACCGTTTCTGAAGAAGTTTCACGT
CAACAAGTAGAAGAACAATGTGAGAAAGCCACTGAACTGGAAGAAGAAAAACTGCCCTTG
AGTTGTGAATTAAGTGTCCAAAGTCTCAACGAAGAGTGCACGTTAACAGAAAGTAAGCAA
AATAATAGTGAGACTTTGAATTCACAGAGTGAAGAGAATGCTTGTTCTTCAGAAAATGAG
AAGACAGAGGTACAGGACTCAGGCACATCCCCACAAAAAGACTGTCTTGACAAAGAATGG
GATGTTAGGAGTGACTCAGATATGAAGCATGAGGCAGTTGAGCAGGGTGATTATATAACA
AGGTTGTGA
>XM_060763454.1 PREDICTED: Anolis sagrei ordinatus transient receptor potential cation channel subfamily C member 4 (TRPC4), transcript variant X3, mRNA
GAATGGAAATTTGCACGAACAAAACTCTGGATGAGTTACTTTGAAGAAGGGGGAACTTTG
CCCACTCCCTTCAACGTCATACCAAGTCCCAAGTCTCTCTGGTACCTCGTCAGATGGCTA
TGGAAGCAATTGTGCAGGAAAAAGATTAGAAGGAAACCTGAAAGTTTTGGAACTATCGGG
AGACGTGCAGCTGATAATTTGAGAAGACATCATCAGTACCAGGAGGTCATGAGAAATCTG
GTTAAGAGATATGTGGCAGCAATGATAAGAGATGCTAAAACTGAAGAGGGGCTGACTGAA
GAGAATTTTAAGGAGTTAAAGCAGGATATTTCTAGCTTCCGCTTTGAAGTACTGGGTCTG
CTAAAAGGAAACAAGCTGCCTAATTTGCAGTCCTCGAAAAACAGCAGAGAATCTTCTTCT
TTGCCGGAGTCTGATGAAGGCAGTGAAAATGGGGGGAATGAGAAGGCTAAAAAGAAGCCC
CTTAGCCTCTTTGACTTAACTACAATGATTCGCCCCAGAGTCGTGACCAGAACCTCTGGA
GCACACAGCCAGAGCAACGGGTCAGCAGTGGTGGCATTGGAGGCCACCAAGGAAAAGCAA
AAGAAAGTGAACTTTAAGGCTGATGCAAAGAAGTTTGGGTTCTTCCACAGACAGTCAAAA
ACCAGCTCCACTGAGCACAGCACAAACAAAATCTACTCCATTTCAGAAGAAGTTTCGCGG
CAACAAGCAGATGAACAAAGTGAGAAAGTCCCTGAAATGGGAGAGAAAACATTAGTTGTG
AACTATGAACTAAACATTCAGGATCTCAGCGGAAAGTGCTCTGCAGGCACTAAAACACAA
ACTAAAAATGACACTTTAGATTCTGTCTTGGATGACAAGGCAACTTCTTCTGAAACTAAG
GAGGCTATGATTCAGGACTCAGATCTGACCATACCAAAGGACTTGATGGAGAAGGAGCAG
GATATCAATAGTGATTCCACTGTGAAACAAGAGACAATTGTTCAGGATAATTATTTGACC
ACAAGGTTGTGA
>XM_048848371.1 PREDICTED: Caretta caretta transient receptor potential cation channel subfamily C member 4 (TRPC4), transcript variant X2, mRNA
GAATGGAAGTTTGCTCGAACAAAGCTTTGGATGAGTTACTTTGAAGAAGGAGGGACTCTG
CCCACTCCCTTCAATGTTTTACCAAGCCCCAAGTCTCTCTGGTATCTGATCAAATGGACA
TGGAGACATCTGTGCAAGAAGAAGATTAGAAGGAAACCTGAAAGTTTTGGAACCATAGGG
AGGCGTGCCGCTGATAATTTGAGGAGACATCATCAATACCAGGAAGTGATGAGAAATCTC
GTTAAGCGATACGTTGCCGCAATGATAAGAGATGCCAAAACTGAAGAAGGACTCACAGAA
GAGAATTTTAAGGAGTTAAAGCAAGATATTTCCAGCTTTCGTTTTGAAGTCCTGGGTTTG
TTGAAAGGAAACAAGCTTTCTAATTTGCAAACTTCAAAAATCAACAAAGAAGCCTCTTCT
TTGTTAGAGACTGATGAAAACCGTGAGAGTGGAGGAAATGAGAAAGTAAAGAAAAAGAAC
TTCAGCCTTTTTGACATAACTACACTGATTCATCCAAGATCAGCTGCTATAGCCTCTGAA
CCACATAACATAAGCAATGGAACTGCACTGATGGTGTCCAAGCCCATAAAGGAGAAACAA
AAGAGAGTGAACTTTGTAACAGACATAAAAAGCTTTGGATTATTTCATAGACGATCGAAA
ACAAGCTCTTTGGAACTGAGTGCAAATAAAATATACTCTGTATCTGAAGAAGTTTCACAA
CAACAGGTGGACAAACAATGCAAGAAAACTACTGAACTGGAAGGGGAAAAATTGGTCATG
AACTGTGAATTAAGCGTCCAAGGTCTCAATGAAAAGTGCATGCTAACAAACAATAAGCAA
ACCGACAGCGAGACTTTGGATTCACAGCACGAGGAGAATGATTGTGCTGTGGAAACCGAG
AAGACAGAGGTACAGGACTCAGACCCCCCCACACCAGAGGATTTGCTGGACAAGAAGTTG
GACATTACCAGTGACTCGGAGATGAACGAAGAGACAGTTGTTCAGGATGATTATGTAACA
ACGAGGTTGTGA
>XM_019530026.1 PREDICTED: Crocodylus porosus transient receptor potential cation channel subfamily C member 4 (TRPC4), mRNA
GAGTGGAAATTTGCTCGTACAAAGCTTTGGATGAGTTACTTTGAAGAAGGAGGAACTCTA
CCCACTCCTTTCAATGTCATACCAAGCCCAAAGTCTCTCTGGTATTTGATTAAATGGCTG
TGGAGACACTTGTGCAAGAAAAAGATCCGGAGGAAACCTGAAAGCTTTGGAACAATAGGG
AGGCGTGCAGCTGATAATTTGAGAAGACATCATCAATATCAGGAAGTTATGAGAAATTTG
GTTAAGAGATACGTTGCAGCAATGATAAGAGATGCCAAAACTGAAGAAGGCCTCACAGAG
GAAAATTTTAAGGAATTAAAACAAGATATTTCCAGCTTTCGTTTTGAAGTCCTGGGTCTG
TTAAAAGGAAACAAGATATCTAATCTACAAACTTCAAAAGGCAACAAAGAAGCTGCGTCC
TTGTCAGAGACTGAGGAGAAAAATGAGAGCGAAGGAAAACAGAAAGTGAAGAAGAAGAAC
TTCAGCCTCTTTGACATAACTACAATGATTCATCCGCGTTCAGCCAGCATTGCCTCTCAG
GCACATAACGTGAGCAATGGCTCTGCAATGATAGTGCCTGAGTCCACCAAGGAGAAACAA
AAGAGGGTGAACTTTGTAACAGATATCAAGAACTTTGGGTTATTTCATAGACGATCAAAA
ACAAACTCTACAGAGCAGAGTACGAATAAAATATACACCGTTTCTGAAGAAGTTTCACTT
CAACAAGTAGAAGAACAATGTGAGAAAGCCACTGAACTGGAAGAAGAAAAACTGTCCATG
AGTTGTGAATTAAGTGTCCAAAGTCTCAATGAAAAGTGCACGTTAACAGAAAATAAGCAA
AATAATAGTGAGACTTTGAATTCACAGAGTGAAGAGAATGCTTGTTCTTCAGACAATGAG
AAGACAGAGGTACAGGACTCGGGCACTTCCCCACAAAAAGACTGTCTTGACAAAGAATGG
GATGTTAGTAGTGACTCAGATATGAAGCGTGAGGCAGTTGAGCAGGGTGATTATATAACA
AGGTTGTGA
>XM_038387745.2 PREDICTED: Dermochelys coriacea transient receptor potential cation channel subfamily C member 4 (TRPC4), mRNA
GAATGGAAGTTTGCTCGAACAAAGCTTTGGATGAGTTACTTTGAAGAAGGAGGGACTCTG
CCTACTCCCTTCAATGTTTTACCAAGCCCCAAGTCTCTCTGGTATCTGATCAAATGGACA
TGGAGACATCTGTGCAACAAAAAGATTAGAAGGAAACCTGAAAGTTTTGGAACCATAGGG
AGGCGTGCAGCTGATAATTTGAGGAGACATCATCAATACCAGGAAGTGATGAGAAATCTC
GTTAAGCGATACGTTGCCGCAATGATAAGAGATGCCAAAACTGAAGAAGGACTCACAGAA
GAGAATTTTAAGGAGTTAAAGCAAGATATTTCCAGCTTTCGTTTTGAAGTCCTGGGTTTG
TTGAAAGGAAACAAACTTTCTAATTTGCAAACTTCAAAAATCAACAAAGAAGCCTCTTCT
TTGTTAGAGACTGATGAAAACTGTGAGAGTGGAGGAAATGAGAAAGTAAAGAAAAAGAAC
TTGAGCCTTTTTGAAATAACTACACTGATTCATCCAAGATCAGCTGCTATAGCCTCTGAA
CCACATAACATAAGCAATGGAACTGCACTGATGGTGTCCAAGCCCATAAAGGAGAAACAA
AAGAGAGTGAACTTTGTTACAGACATAAAAAGCTTTGGATTATTTCATAGACGATCGAAA
ACAAGCTCTCTGGAACTGAGTGCAAATAAAATATACTCTGTGTCTGAAGAAGTTTCACAA
CAACAGGTGGACAAACAATGCAAGAAAATTACTGAACTGGAAGGGGAAAAATTGGTCATG
AACTGTGAATTAAGCATCCAAGGTCTCAATGAAAAGTGCATGCTAACAAACAATAAGCAA
AACAACAGTGAGACTTTGGATTCACAGCACGAGGAGAATGATTGTGCTGTGGAAACCGAG
AAGACAGAGATAAAGGATTCAGACTCCCCCACACCAGAGGATTTGCTGGACAAGAAGTTG
GACATTACCAGTGACTCGGAGATGAACGAAGAGACAGTTGTTCAAGATGATTATGTAACA
ACGAGGTTGTGA
>XM_055002611.1 PREDICTED: Eublepharis macularius transient receptor potential cation channel subfamily C member 4 (TRPC4), transcript variant X1, mRNA
GAATGGAAATTTGCTCGGACAAAATTGTGGATGAGTTACTTTGAAGAAGGAGGGACGCTT
CCTACCCCTTTCAATGTGATCCCAAGTCCAAAATCTCTCTGGTACCTGATCCGATGGCTG
TGGAGACGACTGTGTGGGAAAAAGATCCGAAAGAAACCAGAGAGTTTTGGAACGATCGGG
GTAAGCACCACCCATTTCCTCCCCAGACGTGCAGCTGATAATTTGCGGAGACATCATCAA
TATCAGGAGGTTATGAAAAACCTTGTTAAGAGATATGTGGCGGCGATGATCAGAGATGCT
AAAACGGAAGAGGGGCTAACAGAAGAGAACTTTAAGGAGTTAAAGCAAGACATCTCCAGT
TTTCGCTTCGAGGTCCTCGGTTTACTAAAGGGAAACAAACTGCCCAATTTGCAGGGCTCA
AAACCTGGCAAAGATGACTCCTCTTTACCAGAGGCTGAGGAAGGAGAAAAGGCCGAAGGA
TGTGAGAAAGTTAAGCGGAGAAGCCTGAGCCTTTTTGATATCACCACCATGATTCGCCCA
AAGGCTACTGCAAGGGCTGCTGAAGCACACATCCTGAGCAACGGGTCGGTGCTGATGGCA
TCCGGGTCAACCAAGGAAAAGCAAAAGAAGGTGAACTTCATGGCTGATGTAAAGAAGTTC
GGGTTCTTCCACAAACAGTCAAAAAACATGGCTGCCGAGCAAAGTGCCAATCAAATCTAC
TCCATTTCTGAGGAAGTCTCCCGTCGACAAATGGAAGAGCAACAGGAGGAAGCCACGGAG
CTGATGGAGGAGGAACTGGTTGTAAACTGTGAATTAAACATCCACAGCCCCAGTGACAAG
TGCACAGTTATCAGTGATAAGCAAGCTAAAAATGAGACTTTGGATTTGAAGCTGGATGAG
GTCATTTCCTCTGCTGACGTGAAGAAGAGCATGAGACTGGACTCTGAACCGCTCACACCA
AAGGATTTGCTGGACAAGGAGCCGGATTTTGGTAGGGACTCTGCTGGGAAACAAGAGACA
ATTGTGCAGGACAATTACTTCACAACAAGGTTGTGA
>XM_030563819.1 PREDICTED: Gopherus evgoodei transient receptor potential cation channel subfamily C member 4 (TRPC4), mRNA
GAATGGAAGTTTGCTCGAACAAAGCTTTGGATGAGTTACTTTGAAGAAGGAGGGACTCTG
CCCACTCCCTTCAATGTTTTACCAAGCCCCAAGTCACTCTGGTATCTGATCAAATGGACA
TGGAGACATCTGTGCAAGAAAAAGATTAGAAGGAAACCCGAAAGTTTTGGAACTATAGGG
AGGCGTGCAGCTGATAATTTGAGGAGACACCATCAATACCAGGAAGTGATGAGAAATCTT
GTTAAGCGATACGTTGCCGCAATGATAAGAGATGCCAAAACTGAAGAAGGACTCACAGAA
GAGAATTTTAAGGAGTTAAAGCAAGATATTTCCAGCTTTCGTTTTGAAGTCCTGGGTTTG
TTGAAAGGAAACAGACTTTCTAATTTGCAAACTTCAAAAATCAACAAAGAAGCCTCTTCT
TTGTTAGAGACTGATGAAAACTGTGAGAGTGGAGGAAAGGAGAAAGTAAAGAAAAAGAAC
TTCAGCCTTTTTGACATAACTACACTAATTCATCCAAGATCAGCTGCTATAGCCTCTGAA
CCACATAACATAAGCAATGGAGCTGCACTGATGGTGTCTGAGCCCATAAAGGAGAAACAA
AAAAGGGTGAACTTTGTAACAGACATAAAAAGCTTTGGATTATTTCATAGACGATCAAAA
ACAAGCTCCCTGGAACTGAGTGCAAATAAAATATACTCTGTGTCTGAAGAAGTTTCACAA
CAACAGGTGGATGAACAATGCGAGAAAACTACTGAACTGGAAGGGGAAAAAATGGTCATG
AACTGTGAATTAAGTGTTCAAGATCTCAATGAAAAGTGCATGCTAACAAACAATAAGCAA
ACCAACAGTGAGACTTTGGATTCACAGCACGAGGAGAATGATTGTGCTGTGGAAGCCGAG
AAGACAGAGGTACAGGACTCAGACCCCCCCACACCAGATGATTTGCTGGACAAGAAGTTG
GACATTACCAGTGACTCAGAAATGAACGAAGAGACAGTTGTTCAGGATGATTATGTAACA
ACGAGGTTGTGA
>XM_033173064.1 PREDICTED: Lacerta agilis transient receptor potential cation channel subfamily C member 4 (TRPC4), transcript variant X7, mRNA
GAATGGAAATTTGCTCGCACAAAACTTTGGATGAGTTACTTCGAAGAAGGAGGGACTCTG
CCTACTCCGTTTAATGTCATACCAAGTCCAAAATCTCTCTGGTACCTGATCAGATGGCTG
TGGAGACAAGTGTTCAGGAAAAAAATCAGAAAGAAACCTGAAAGTTTTGGAACAATTGGG
AGGCGTGCAGCTGATAATTTGAGAAGGCATAATCAGTATCAGGAGGTGATGAGAAATCTG
GTTAAGAGATACGTGGCTGCAATGATAAGAGATGCTAAAACTGAAGAGGGGTTGACCGAA
GAGAATTTTAAGGAGTTAAAGCAAGATATTTCCAGTTTCCGCTTTGAAGTCCTGGGTTTG
TTAAAAGGAAACAAGCTGTCTAATTTACAGTCCTCGAAAGTCAGCAGAGAAGAGTCCTCT
TTGCCGGAATCTGATGAAGGAAATGAAAATGGAGGAGACGAGAAAAATAAGAAGAGAAAC
CTTAGCCTTTTTGACATAACTTCAATGATTCACCCCAAAGCAGTGGCAAGAGCCTCTGAG
GCACACAGCCACAGCAATGGGTCAGCCATGATGACAAGAGTTTCCTCCAAGGAAAAGCAG
AGGAAAGTGAATTTGGTGAGTGATGTAAAGAAGTTTGGGTTCTTTCACAGACAATCCAAA
AGTGCTGAGCAAAGGACGAGTATTTACTCGATTTCTGAAGAAGTTTCGCGCCAACAAGCA
GAAGAATGTGAGAAAGCTCCTGAAATGGGAGTGAAAGCGTTGGTTGTGAACTGTGAACTC
AACATTCGGGATCTCAGTGAAAGCTGTACAGCAGGCACTCATAATCAGGCCAGAAATGAG
GCACTGGACTCAAAGGTGGATGAGAAAATTGCTGCTTCTGAAATGAAGAAGGCTAATTTG
CCCACACCAAAGGATTCTCCGGACAATGAGCAGGACTTCAGTAGTAGTGACTCTGTTGTG
AAACAAGAAACAGTTGTTCAGGACAATTACCTGACGACAAGATTGTGA
>XM_039520821.1 PREDICTED: Mauremys reevesii transient receptor potential cation channel subfamily C member 4 (TRPC4), transcript variant X4, mRNA
GAATGGAAGTTTGCTCGAACAAAGCTTTGGATGAGTTACTTTGAAGAAGGAGGGACTCTG
CCCACTCCCTTCAATGTTTTACCAAGCCCCAAGTCTCTCTGGTATCTGATCAAATGGACA
TGGAGACATCTGTGCAAGAAAAAGATTAGAAGGAAACCCGAAAGTTTTGGAACCATAGGG
AGGCGTGCAGCTGATAATTTGAGGAGACATCATCAATACCAGGAAGTGATGAGAAATCTT
GTTAAGCGATACGTTGCCGCAATGATAAGAGATGCCAAAACTGAAGAAGGACTCACAGAA
GAGAATTTTAAGGAGTTAAAGCAAGATATTTCCAGCTTTCGTTTTGAAGTCCTGGGTTTG
TTGAAAGGAAACAGACTTTCTAATTTGCAAACTTCAAAAATCAACAAAGAAGCCTCTTCT
TTGTTAGAGGCTGATGAAAACTGTGAGAGTGGAGGAAAGGAGAAAGTAAAGAAAAAGAAC
TTCAGCCTTTTTGACATAACTACACTGATTCATCCAAGATCAGCTGCTATAGCCTCTGAA
CCACATAACATAAGCAATGGAGCTGCACTGATGGTGGCTGAGCCCATAAAGGAGAAACAA
AAGAGGGTGAACTTTGTAACAGACATAAAAAGCTTTGGATTATTTCATAGACGATCAAAA
ACAAGCTCCCTGGAACTGAGTGCAAATAAAATATTCTCTGTGTCTGAAGAAGTTTCACAA
CAACAGGTGGATGAACAATGCGAGAAAACTACTGAACTGGAAGGGGAAAAAATGGTCATG
AACTGTGCATTAAGTATCCAAGGTCTCAATGAAAAGTGCATGCTAACAAACAATAAGCAA
ACCAACAGTGAGACTTTGGATTCACAGCACGAGGAGAATGATTGTGCTGTGGAAACTGAG
AAGACAGAGGTACAGGACTCAGACCCCCTCACACCAGAGGATTTGCTGGACAAGAAGTTG
GACATTACCAGTGACTCGGAGATGAACGAAGAGACAGTTGTTCAGGATGATTATGTAACA
ACGAGGTTGTGA
>XM_025185591.1 PREDICTED: Pelodiscus sinensis transient receptor potential cation channel subfamily C member 4 (TRPC4), transcript variant X3, mRNA
GAATGGAAGTTTGCTCGAACAAAACTTTGGATGAGTTATTTTGAAGAAGGAGGGACTCTG
CCCACTCCCTTCAATGTTTTACCAAGCCCCAAGTCTCTCTGGTATCTGATCAGATGGACA
TGGAGACATCTGTGCAAGAAAAAGATTAGAAGAAAACCCGAAAGCTTTGGAACCATAGGG
AGACGTGCAGCTGATAATTTAAGAAGACATCATCAATACCAGGAAGTGATGAGAAATCTT
GTTAAGCGATACGTTGCTGCAATGATAAGAGATGCCAAAACTGAAGCAGGACTCACGGAG
GAGAATTTTAAGGAGTTAAAGCAAGACATTTCCAGCTTTCGTTTTGAAGTCCTGGGTTTA
CTGAAAGGAAACAAACTTTTTAATTTGCAATCTTCAAAAATCAGCAAGGAAGCCGCTTCT
TTGTCAGAGACTGATGAAAAATGTGAGAGTGCAGGAAAAGAGAAAGTAAAGAAAAAGAAC
TTCAGCCTTTTTGACATTACTACACTGATTCACCCAAGATCAGCTTCCATAGCCTCTGAA
GCACATAACATAAGCAATGGTGCTGCACTGGTGGTGTCCGAGCCCACAAAAGAGAAACAA
AAGAGGGTGAATTTTGTAACTGATATAAAAAGTTTTGGATTATTTCATAGACGATCGAAA
ACAAACTGTCTGGAACTGAGTACAAATAAAATATACTCTGTGTCTGAAGAAATTTCACAA
CAGGTAGAAGAACAATGTGAGAAAACTACTGAACTGGAAGGGGAAGAACTGATCATGAGC
TGTGAATTAGGCCTCCAAGGTCTCAGTGAAAAGTGCATGCTAACAAACAAGCAAACCAAC
AGTGAGACTCTGGATTCACAGCATGAGGAAAAAGATTGTGCTTTGGAAGCTGGGCAAACA
GAGGTGCAGGATTCAGACCCCTCCACGCCTGAAGATTTTCTGGACAAGGAGTTGGACATT
AACAGTGACTTGGAGGTGAACGAAAAGACAGTTGTTCAGGAGGATTCTGTAACAACAAGG
TTGTGA
>XM_028712229.1 PREDICTED: Podarcis muralis transient receptor potential cation channel subfamily C member 4 (TRPC4), transcript variant X6, mRNA
GAATGGAAATTTGCTCGAACAAAACTTTGGATGAGTTACTTCGAAGAAGGAGGGACTCTG
CCTACTCCGTTTAATGTCATACCAAGTCCCAAATCTCTCTGGTACCTGATCAGATGGCTG
TGGAGACAAGTGTTCAGGAAAAAAATCAGAAAGAAACCTGAAAGTTTTGGAACAATTGGG
AGGCGTGCAGCTGATAATTTGAGAAGGCATAATCAGTATCAGGAGGTCATGAGAAATCTG
GTTAAGAGATACGTGGCTGCAATGATAAGAGATGCTAAAACTGAAGAGGGCTTGACCGAA
GAGAATTTTAAGGAGTTAAAGCAAGATATTTCCAGTTTCCGCTTTGAAGTCCTGGGTTTG
TTAAAAGGAAACAAGCTGTCTAACTTACAGTCCTCGAAGGTCAGCAGAGAAGAGTCCTCT
TTGCCGGAATCTGATGAAGGAAATGAAAACGGAGGAGACGAGAAAATTAAGAAGAGAAAC
CTTAGCCTTTTTGACATAACTTCAATGATTCACCCCAAAGCAGTGGCAAGAGCCTCTGAA
GCCCACAGCCACAGCAATGGGTCAGCCATGATGACAAGAGTTTCCTCCAAGGAAAAGCAG
AGGAAAGTGAATTTTGTGAGTGACGTGAAGAAGTTTGGGTTCTTTCATAGACAATCCAAA
AGTGCTGAGCAAAGGACCAGTATTTACTCGATTTCTGAAGAAGTTTCCCGCCAACAAGCA
GATGAATGTGAGAAAACTCCTGAAATGGGAGTGAAAGCATTGGTTGTGAACTGTGAACTC
AACATTCGGGATCTCAGCGAAAGCTGTACCGCAGGCACTCATAATCAGGCCAGAAATGAG
GCGCTGGACTCAAAGGTGGATGAGAAAGTTGCTGCTTCTGAAATGAAGAAGGCTAATTTG
CCCACACCAAAGGATTCTCCGGACAATGAGCAGGACTTCAGTAGTAGTGACTCTGTTGTG
AAACAAGAAACAATTGTTCAGGACAATTACCTGACAACAAGATTGTGA
>XM_020813452.1 PREDICTED: Pogona vitticeps transient receptor potential cation channel subfamily C member 4 (TRPC4), transcript variant X1, mRNA
GAATGGAAATTTGCCCGAACAAAACTTTGGATGAGTTACTTTGAAGAAGGCGGGACTCTG
CCCACTCCTTTCAATGTTATACCCAGTCCAAAATCTCTCTGGTACCTGATTCGATGGCTG
TGGAGACAACTGTGCAGGAAAAAGATTAGACGGAAACCGGAAAGTTTTGGGACTATTGGG
AGGCGCGCAGCTGATAATTTGAGAAGGCATCATCAGTATCAGGAGGTCATGAAAAATCTG
GTTAAGAGATATGTGGCAGCAATGATAAGAGATGCCAAAACTGAGGAGGGGCTGACCGAA
GAGAATTTTAAGGAGCTGAAGCAAGACATTTCCAGTTTTCGCTTTGAAGTCTTAGGTCTG
TTAAAAGGAAACAAACTTCCCAATTCACAGGCTTCAAAAAACAGCAGAGAATCTTCTTCT
TTGCCGGAATCAGATGAAGGAAGTGACAGTGGGGGGAATGAGAAGGTTAAGAAGAAACCC
CTTAGCCTTTTTGACGTCACCTCCATGATTCACCCCAGGGCAGTTGCCAAAGCTTCTAGA
GCTCATAGTCAGAGCAATGGGTCGGCCATGATGCTGACAGAGTCCATCAAGGAGAAGCAG
AAGAAAGTAAACTTTGTGGCGGATGTAAAGAAGTTTGGGTTCTTTCACAGACAGTCCAAA
AACAGCTCTAACGAGCACAGTGCAAATAAAATCTATTCCATTTCTGAAGAAGTTTCCCGT
CAACAAGCAGAAGAACAATCTGAGAAAGACACTGAACTGGCAGAGAAAACGTCCGTTGCG
AACTGTGAATTAAACATTCAGGGTCTCGACAAAACATGCCCGGTGGCCACTAATCAGCAC
ACTAAAAGTGAGACAGTGGAGTCTAGGTTGAAAGAAGAAGCAGTCCCTTCTGAAATGCAG
AAGACCCAAGTGCAGGATTCTGATTCACCCCTGCCAAAAGATTTCCTGGTCACTGATCAA
GATATCAGTAGTACTGACTTCATTATGAAACAAGAGACAATCATTCAGGACAACTACATG
ACAACAAGGTTGTGA
>XM_061639303.1 PREDICTED: Rhineura floridana transient receptor potential cation channel subfamily C member 4 (TRPC4), transcript variant X5, mRNA
GAATGGAAATTTGCTCGAACAAAACTTTGGATGAGTTACTTTGAAGAAGGAGGGACTCTG
CCTACTCCGTTCAATGTCATACCAAGTCCAAAGTCTCTCTGGTACCTGATAAGATGGTTG
TGGAGACAATTGTGCAGGAAAAAAATCAGAAGGAAACCTGAAAGTTTTGGAACAATTGGG
AGACGTGCAGCTGATAATTTGAGAAGGCATCATCAGTATCAGGAGGTAATGAGAAATCTG
GTAAAGAGATACGTGGCTGCAATGATAAGAGATGCTAAAACTGAAGAGGGGCTGACTGAA
GAGAATTTTAAGGAGTTAAAGCAAGATATTTCCAGTTTTCGCTTTGAAGTCCTGGGTTTG
TTAAAAGGGAACAAACCATCTAATTTTCAGTCCTCAAAAATCAGCAGAGAAACATCCTCT
TTGCCAGAATCTGATGAAGGAAACAAAAATGGAGATGAGAAAGTTAAGAAGAAAACCCTT
AGCCTTTTTGACGTAACCACAATGATTCACCCAAGCGCAGTGGCAAGAGTCTCTGAAGCT
CACAGCCAGAGCAATGGGTCAGCAATGATAACAAGAGAGTGCACCAAGGAAAAGCAGAAG
AAAGTGAACTTTGTGACTGATGTAAAGAAGTTTGGGTTCTTTCACAGACAATCAAAAAAC
AGCTGTACTGAGCAAAGGACAAATAAAATATACTCAATCTCTGAAGAAGTTTCCCATCAA
CAAGCTGAAGAACAATGTGAGAAAGATACTGAATTGGGAGTGAAAGTGTTGGTTGTGAAC
TGTGAACTAAACATGCAGGGTTTCAGTGAAAGCTGTCCAGTGGGCGCTAATAATCAGGCT
AAAAATGAGTGTCTGGATTATAAACTGGATGAGAAAGCTGTTGTTTCTGAAATGAAGAAG
GCTGTGGTACAGGAGCCTGATTTGCCCACATCAAAGGTTTTGCTGGACAATGAGCAGGAC
TTCAGTAGCAGCACCTCTGTTGTGAAACAAGAGACAATTTTTCAGGACAATTACATGACA
ACAAGATTGTGA
>XM_042455804.1 PREDICTED: Sceloporus undulatus transient receptor potential cation channel subfamily C member 4 (TRPC4), transcript variant X3, mRNA
GAATGGAAATTTGCACGAACAAAACTCTGGATGAGTTACTTTGAAGAAGGGGGGACTTTG
CCTACTCCCTTCAATGTCATACCAAGCCCCAAGTCTCTCTGGTATTTGATCAGATGGCTC
TGGAGACAACTGTGCAGGAAAAAGATCAGAAGGAAACCTGAAAGTTTTGGAACCATTGGG
AGACGTGCTGCTGATAATTTGAGAAGGCACCATCAGTATCAGGAGGTCATGAGAAATCTG
GTTAAGAGATATGTGGCAGCAATGATAAGAGATGCTAAAACTGAAGAGGGTTTGACTGAA
GAGAATTTTAAGGAGTTAAAGCAAGACATTTCTAGTTTTCGCTTTGAAGTCCTAGGACTG
TTAAAAGGAAACAAACTACCTAATTTGCCGTCTTCAAAAAACAGCCGAGAATCTTCTTCC
TTGCCAGAATCTGATGAGGGAAGTGAAAATGGAGGAAATGAGAAGGTTATAAAGAAACCT
CTTAGCCTCTTTGACTTAACTACAATGATTCATCCAAGAGCAGTGGCAAGAGCCTCTGGA
GCCCACAGTCAAAGCAATGGGTCAGCCGTGAGGGCACCAGAAGCTACCAAAGAAAAGCAA
AGGAAAGTGAACTTTGTGACTGATGGAAAGAAGTTTGGGTTCTTCCACAGACAGTCCAAA
AACAGCTCTACTGAGCACAGTACAAAAAAAATCTACTCCATTTCTGAAGAAGTTTCCCGG
CAGCAAGCAGAGGAGCAGAGCGAGAAAGTCACTGAAATGGGGGAGAAAACATTGGTCGCG
AACTGTGAACTAAACATTCAGGATCTCAGTGAAAAGTACACAGCGGCCACTAAGAAGCAA
GTTAAAAACGACACTCTGGAATCTACCTTGGATGAGAAAGCTGCTCCTTCTGAAAGTAAG
AAGGCTACCCTTCAGGACTCTGATCTGCCTATACCAAAGGATTTGATGGACAATGAGCAG
GATTTCAATAGTGACTCTGTTGGGAAACACGAGACAGTTGTTCAGGACAATTACTTGACA
ACAAGGTTGTGA
>XM_029911965.1 PREDICTED: Terrapene carolina triunguis transient receptor potential cation channel subfamily C member 4 (TRPC4), mRNA
GAATGGAAGTTTGCTCGAACAAAGCTTTGGATGAGTTACTTTGAAGAAGGAGGGACTCTG
CCCACTCCCTTCAATGTTTTACCAAGCCCCAAGTCTCTCTGGTATCTGATCAAATGGACG
TGGAGACATCTGTGCAAGAAAAAGATTAGAAGGAAACCCGAAAGTTTTGGAACCATAGGG
AGGCGTGCAGCTGATAATTTGAGGAGACATCATCAATACCAGGAAGTGATGAGAAATCTT
GTTAAGCGATACGTTGCCGCAATGATAAGAGATGCCAAAACTGAAGAAGGACTCACAGAA
GAGAATTTTAAGGAATTAAAGCAAGATATTTCCAGCTTTCGTTTTGAAGTCCTGGGTTTG
TTGAAAGGAAACAGACTTTCTAATTTGCAAACTTCAAAAATCAACAAAGAAGCCTCTTCT
TTGTTAGAGACTGATGAAAACTGTGCGAGTGGAGGAAAGGAGAAAGTAAAGAAAAAGAAC
TTCAGCCTTTTTGACATAACTACACTAATTCATCCAAGATCAGCTGCTATAGCCTCTGAA
CCACATAACATAAGCAATGGAGCTGCACTGATGGTGTCCGAGCCCATAAAGGAGAAACAA
AAAAGGGTGAACTTTGTAACAGACATAAAAAGCTTTGGATTATTTCATAGACGATCAAAA
ACAAGCTCCCAGGAAGTGAGTGCAAATAAAATATACTCTGTGTCTGAAGAAGTTTCACAA
CAACAGGTGGACGAACAATGCGAGAAAACTACTGAACTGGAAGGGGGAAAATTGGTCATG
AACTGTGAATTAAGTGTCCAAGGTCTCAGTGAAAAGTGCATGCTAACAAACAATAAGCAA
ACCAACAGTGAGACTTTGGATTCACAGCATGAGGAGAATGATTGTGCTGTGGAAACTGAG
AAGACAGAGGTACAGGACGCAGACCCCCCCACACCAGAGGATTTGCTGGACAAGAAGTTG
GACGTTACCAGTGACTCGGAGATGAACGAAGAGACAGTTGTTCAGGATGATTATGTAACA
ACGAGGTTGTGA
>XM_044419329.1 PREDICTED: Varanus komodoensis transient receptor potential cation channel subfamily C member 4 (TRPC4), mRNA
GAGTGGAAATTTGCTCGAACCAAACTTTGGATGAGTTACTTTGAAGAAGGAGGAACTCTG
CCCACTCCCTTCAATGTCATCCCAAGTCCAAAGTCCCTGTGGTATCTGATCAGGTGGTTG
TGGAGACAATTATGCAAGAGAAAAATCAGAAAGAAACCTGAAAGTTTTGGAACCATAGGG
AGGCGTGCAGCTGATAATTTAAGAAGGCATCATCAGTATCAGGAGGTCATGAGAAACTTG
GTTAAGAGATATGTGGCAGCCATGATAAGAGATGCTAAAACTGAAGAGGGGCTGACAGAA
GAGAATTTTAAGGAGTTAAAGCAAGATATTTCCAGTTTTCGCTTTGAAGTCCTGGGTCTG
TTAAAAGGAAACAAATTGTCTAATTTGCAGTCTTCAAAAATCAGCAGAGAAGCCTCCTCT
TTGCCAGAATCAGATGAAGGAAGTGAAAATGGAGGTAATGAGAAGGTTAAGAAGAAAAAA
CTTAGCCTTTTTGACATAACTACAATGATTCACCCCAGAGCAGTGGCTATTGCCTCCGAT
ACGCACCATCAGAGCAATGGATCAATAATGATGGTGACAGAGTCTGCCACAGAAAAGCCA
AAAAAAGTCAACTTTGTTTCTGATGTAAAGACATTTGGGTTCTTTCATAGACAATCCAAA
AACAGCTCTACTGAGCAGAGTATAAATAAAATCTACTCCATTTCTGAAGAGGTTTCCCGT
CAACAAACAGAACAACAACATGAAAAAGTCACTGAACTGGGAGAGAAAGCATTGGCTGTG
AACTGTGAACTAAACATTCAGGGTCCTAATGAAAAATGCACAGTGGCCACATATAAACAA
GCTAAAAATGAGATTTTAGATTCTAAGTTGGACAGGAAATCTGCTTTTTCAGAAATGAAG
AAAGCCAAGGCACGGGACACTGATATGCCCAAATCAAAAGATCTGCTGGACAATAAACAT
GGTTTCAGTAGTAACTCTAGTGTGAAACAAGAGAAAATTGTTCAGGACACTTACATGACA
ACAAGGTTGTGA
>XM_060268706.1 PREDICTED: Zootoca vivipara transient receptor potential cation channel subfamily C member 4 (TRPC4), transcript variant X4, mRNA
GAATGGAAATTTGCTCGAACAAAACTTTGGATGAGTTACTTCGAAGAAGGAGGGACTCTA
CCTACTCCATTTAATGTCATACCAAGTCCAAAATCTCTCTGGTACCTGGTCAGATGGCTG
TGGAGGCAAGTGTTCAGGAAAAAAATCAGAAAGAAACCTGAAAGTTTTGGAACAATTGGG
AGGCGTGCAGCTGATAATTTGAGAAGGCATAATCAGTATCAGGAGGTCATGAGAAATCTG
GTTAAGAGATACGTGGCTGCAATGATAAGAGATGCTAAAACGGAAGAGGGGTTGACCGAA
GAGAATTTTAAGGAGTTAAAGCAAGATATTTCCAGTTTCCGCTTTGAAGTCCTGGGCTTG
TTAAAAGGAAACAAACTCTCTAGTTTACAGTCCTCGAAAGTCAGCAGAGAAGAGCCCTCT
TTGCCAGAATCTGATGAAGGAAATGAAAATGGAGGAGACGAGAAAATTAAGAAGAGAAAC
CTGAGCCTTTTTGACATAACTTCAATGATTCACCCCAAAGCGGTGGCAAAGTCCTCTGAA
GCACACAGCCACAGCAATGGGTCAGCCATGATGACAAGAGTTTCCTCCAAGGAAAAGCAG
AGGAGAGTGAATTGCGTGAGTGATGTCAAGAAGTTTGGGTTCTTTCACAGACAATCCAAA
AGTGCTGAGCAAAGGACGAGTATTTACTCGATTTCTGAAGAAGTTTCCCGCCAACAAGCT
TCAGAAGAATGTGAGAAAGCTCCCGAAATGGGAGTGAAAGCGTTGGTTGTGAACTGTGAA
CTCAACATTCGGGATCTCCATGAAGTAGGCACTCATAATCAGGCCAGAAATGAGGCACTG
GACTCAAAGGTGGATGAGAAAGTTGCTGCTTCTGAAATGAAGAAGGCTAATTTGCCCACA
CCAAAGGATTCTCCGGACAATGAGCAGGACTTCAGTAGTAGTGACTCTGTTGTGAAACAA
GAAACAATTGCTCAGGACAATTACCTGACAACAAGATTGTGA
