# Supplementary material for: Molecular evolution of TRPC4 regulatory sequences supports a role in mammalian thermoregulatory adaptation
Source: PeerJ. 2025 Jul 8;13:e19697. doi: 10.7717/peerj.19697 (PMC12248226; doi:10.7717/peerj.19697)
Supplement: Supplemental Information 1 — Required and optional parameters that are read by the codeml package of PAML. This file is for information only, an explicit value must be selected for Model and the dummy file names must be replaced with explicit paths to function. The sequence and guide tree files are in standard formats (FASTA and Newick, respectively). [file peerj-13-19697-s001.zip › input.files/untrimmed.alignments.with.original.accessions/sauropsid.trpc5.fas]

>XM_006029369.1 PREDICTED: Alligator sinensis transient receptor potential cation channel subfamily C member 5 (TRPC5), mRNA
GAGTGGAAGTTTGCAAGGACCAAGCTCTGGATGAGTTACTTCGATGAAGGGGCCACACTG
CCCCCTCCTTTTAACATTATCCCAAGTCCCAAGTCAATCTGGTACCTTTGCAAGTGGATT
CATTATCGACTGTGTCCGGGCAAGGACCCTGAGGATGAACAGAAGAGGCATGAAAACCTA
AAAACATTTACAGAACGGCACGCTGACAACCTGATCCAGAATCAACATTACCAGGAAGTG
ATCAGAAATCTAGTAAAAAGATACGTTGCAGCAATGATAAGAAATTCCAAAACCAATGAG
GGGTTAACTGAAGAAAATTTTAAGGAATTAAAGCAGGACATCTCTAGCTTTCGCTATGAA
GTTCTTGACCTCCTGGGAAACAGGAAACCCCAGAGGAGGAGTTACTCCACCAGCAGCACA
GAGGTCTCCCAAAAGGATGACGCAAATGAAGATGGTGCTGGAGAAAAAGCCAAAGCCAAG
AGTGTGTCTTTCAGCATAGCCAACAAAAAAAAAGACTTTAATGTGTCAGCGCTCATTAAA
ACTATGTCTGGGATTGACATTCCAGATGAGAAGCCAAAAAGCAATGGAATAAATAAGCGC
TCCTTCGTCCGAAATGGGAATAGAGTTCAAAGGCTTTCAAGCTCCAAGAAAGAGTCCTTC
AAGAGACTGGGCCTTCTGTTCTCCAAGATGAATGGACATCTCCCCGAGCCAAATTCAGAG
CCTATGTACACTATTTCAGACGGAGTTATTCAGCCACATTACATGTGGCAGGACATTAAA
TATTCTCAGATTGATAAAGAGAGAGAAGAGAACTGTTCCAAAAGTGAAATTAACCTCAAT
GAGGTGGACTATAGTGGGAACACGAGACATACAGGACAGAGCAAGGAATGCCCTATGGTC
TGTACCAGCTCCCTTCACTGTGCTTCCAGTATTTGTTCCTCTAACTCCAAACTTATAGAC
TCAACAGAGGACGTGTTTGACTCATGGGGAGATGCTTGTGACTTGTTTATAAACCAATGG
AAAGATGGGCAGGAAGATCATGTTACAACTCGGTTATAA
>XM_062964125.1 PREDICTED: Anolis carolinensis transient receptor potential cation channel subfamily C member 5 (trpc5), transcript variant X2, mRNA
GAATGGAAGTTTGCCCGCACCAAACTCTGGATGAGCTACTTTGACGAAGGGGGCACCTTG
CCGCCCCCTTTCAACATCATCCCCAGCCCCAAGTCCTTCTGGTATCTCTGCAAATGGATC
CACAAGCAGCTCTGTCCATCCCAAGATCCAGACGACGATGAGAAGAAACACGAGAATCTG
AAGACCTTCACGGAACGTCATGCAGACAACTTGATTCAGAATCAGCATTACCAGGAAGTG
ATCAGAAACCTGGTGAAGCGATACGTTGCTGCCATGATAAGAAATTCCAAAAGCAATGAG
GGATTGACAGAAGAAAACTTTAAGGAACTGAAGCAGGATATCTCCAGTTTCCGCTATGAA
GTCCTCGACCTTTTGGGGAACCGGAAACCGCCGCGGCGAAGTTATTCCACCAGCAGCACC
GAGGTCTCCCAGAAGGACGAGGCCAACGAGGAGTGTGTTGGGGAGACCTCCAAATCCAAG
AGCGTGTCTTTCGGCCTCACCAACAAGAAGAAAGACTTCAACGTCTCGGCTCTCATTAAG
ACGATGTCCGGGATTGACATGGTGAGCGAGAGACCCAAAAACAATGGGATTAATAAGCGC
TCCTTTGTCCGGAACGGGAACAGAGTCCAAAGGCTTTCCAGCTCCAAGAAGGAATCCTTC
AAGCGTTTGGGACTCCTGTTCTCCAAGATGAACGGTCACCTGGCGGAGCCAAACACGGAG
CCCATGTACACCATTTCGGACGGGGTCATCCAGCCACATTACATGTGGCAAGACCTTAAA
TACTCCCAGATGGCCAAAGAGCGGGACGAGAACTGTTCCAAAAGTGAAATTAACCTCAAT
GAGGTGGACTATAGTAGGAACACCAGGCACCCAGGGCAGAGCCCATGCCCCGGGCCTTGC
ACCAGTTCCCTCCACTGTGCTTCCAGCATCTGCTCCTCCAACTCCAAACTCATAGACTCC
TCCGAGGATGTTTTTGACTCATGGGGAGATGCCTGCGACATGTTTAGGAACCAATGGAAA
GACGGACAAGAGGAGCAGGTCACGACTCGCCTATAA
>XM_048864318.1 PREDICTED: Caretta caretta transient receptor potential cation channel subfamily C member 5 (TRPC5), transcript variant X4, mRNA
GAGTGGAAGTTTGCCCGGACAAAGCTGTGGATGAGTTACTTTGATGAAGGTGGCACTCTG
CCACCTCCATTTAATATTATCCCAAGTCCCAAGTCAATCTGGTACCTTTGCAAGTGGATC
CACAAGCAACTGTGCCCAGACATGGACTCTGAGGATGAACAGAAGAGGCATGAAAACCTA
AAAACATTCACAGAACGGCACGCTGACAACCTGATTCAGAATCAACATTACCAGGAAGTG
ATCAGAAATCTAGTGAAAAGATATGTTGCAGCAATGATACGAAATTCCAAAACCAACGAG
GGATTAACTGAAGAAAATTTTAAGGAATTAAAGCAGGACATATCTAGCTTTCGCTATGAA
GTCCTTGACCTCTTGGGAAACAGGAAACCCCAGAGGAGAAGTTATTCTACTAGCAGCACA
GAGGTCTCCCAAAAGGATGAAAACAACGAGGATGGTTCTGGAGAAAAAGCTAAAGCCAAG
AGTGTTTCTTTCAATATAGCCAACAAGAAAAAAGATTTCAATGTGTCCGCTCTGATTAAA
ACTATGTCGGGGATCGAAATTGTGGAAGAGAAGCCAAAAAGCAACGGAATAAATAAGCGC
TCTTTCGTCCGAAACGGGAATAGGGTTCAGAGGCTTTCGAGCTCCAAGAAAGAGTCTTTC
AAGAGGCTGGGTCTCCTATTCTCTAAGATGAATGGCCATGTGCCTGAACCAAATTCAGAG
CCTATGTACACTATTTCAGACGGAGTTATTCAGCCGCATTACATGTGGCAAGACATGAAA
TATTCTCAGATCAAAAAAGAGAGAGAAGAGAACTGTTCCAAAAGTGAAATTAACCTCAAT
GAGGTGGACTACAGTGGGAATATGAGACTTACAGGACAGAGCAAGGAATGCCCTATGGTT
TGTACCAGCTCTCTTCACTGTGCTTCCAATATTTCCTCCTCTAATTCCAAACTTATAGAC
TCCACCGAGGATGTGTTTGACTCATGGGGAGAGACCTGTGACTTGCTTATAAACCAGTGG
AAAGATGGGCAGGAAGATCATATTACAACTCGGCTATAA
>XM_037908824.2 PREDICTED: Chelonia mydas transient receptor potential cation channel subfamily C member 5 (TRPC5), mRNA
GAGTGGAAGTTTGCCCGGACAAAGCTGTGGATGAGTTACTTTGATGAAGGTGGCACTCTG
CCACCTCCATTTAATATTATCCCAAGTCCCAAGTCAATCTGGTACCTTTGCAAGTGGATC
CACAAGCAACTGTGCCCAGACATGGACTCTGAGGATGAACAGAAGAGGCATGAAAACCTA
AAAACATTCACAGAACGGCACGCTGACAACCTGATTCAGAATCAACATTACCAGGAAGTG
ATCAGAAATCTAGTGAAAAGATATGTTGCAGCAATGATAAGAAATTCCAAAACCAACGAG
GGATTAACTGAAGAAAATTTTAAGGAATTAAAGCAGGACATATCTAGCTTTCGCTATGAA
GTCCTTGACCTCTTGGGAAACAGGAAACCCCAGAGGAGAAGTTACTCTACTAGCAGCACA
GAGGTCTCCCAAAAGGATGAAAACAACGAGGATGGTTCTGGAGAAAAAGCTAAAGCCAAG
AGTGTTTCTTTCAATATAGCCAACAAGAAAAAAGATTTCAATGTGTCCGCTCTGATTAAA
ACTATGTCAGGGATCGAAATTGTGGAAGAGAAACCAAAAAGCAATGGAATAAATAAGCGC
TCTTTCGTCCGAAACGGGAATAGGGTTCAGAGGCTTTCGAGCTCTAAGAAAGAGTCTTTC
AAGAGGCTGGGTCTCCTGTTCTCTAAAATGAATGGCCATGTGCCTGAACCAAATTCAGAG
CCTATGTACACTATTTCAGATGGAGTTATTCAGCCGCATTACATGTGGCAAGACATGAAA
TATTCTCAGATCGATAAAGAGAGAGAAGAGAACTGTTCCAAAAGTGAAAATAACCTCAAT
GAGGTGGACTACAGTGGGAACATGAGACTTACAGGACAGAGCAAGGAATGCCCTATGGTT
TGTACCAGCTCTCTTCACTGTGCTTCCAATATTTGCTCCTCTAATTCCAAACTTATAGAC
TCCACCGAGGATGTGTTTGACTCATGGGGAGAGACCTGTGACTTGCTTATAAACCAGTGG
AAAGATGGGCAGGAAGATCATATTACAACTCGGCTATAA
>XM_019540388.1 PREDICTED: Crocodylus porosus transient receptor potential cation channel subfamily C member 5 (TRPC5), mRNA
GAGTGGAAGTTTGCAAGGACCAAGCTCTGGATGAGTTACTTCGATGAAGGGGCCACACTG
CCCCCTCCTTTCAACATTATCCCAAGTCCCAAGTCAATCTGGTACCTTTGCAAGTGGATT
CATTACCGACTGTGTCCTGGCAAGGACTCTGAGGATGAACAGAAGAGGCATGAAAACCTA
AAAACCTTTACAGAACGGCACGCTGACAACCTGATCCAGAATCAGCATTACCAGGAAGTG
ATCAGAAATCTAGTAAAAAGATATGTTGCAGCAATGATAAGAAATTCCAAAACCAATGAG
GGGTTAACTGAAGAAAATTTTAAGGAATTAAAGCAGGACATCTCTAGCTTTCGCTATGAA
GTTCTTGACCTCCTGGGAAACAGGAAACCCCAGAGGAGGAGTTACTCCACCAGCAGCACA
GAGGTCTCCCAAAAGGATGACGCAAATGAAGATGGTGCTGGAGAAAAAGCCAAAGCCAAG
AGTGTGTCTTTCAGCATAGCCAACAAAAAAAAAGACTTTAATGTGTCAGCGCTCATTAAA
ACTATGTCTGGGATTGACATTCCAGATGGGAAGCCAAAAAGCAATGGAATAAATAAGCGC
TCCTTCGTCCGAAATGGGAATAGAGTTCAAAGGCTTTCAAGCTCCAAGAAAGAGTCCTTC
AAGAGACTGGGCCTCCTGTTCTCCAAGATGAATGGACATCTCCCCGAGCCAAATTCAGAG
CCTATGTACACTATTTCAGACGGAGTTATTCAGCCACATTACATGTGGCAAGACATTAAA
TATTCTCAGATTGATAAAGAGAGAGAAGAGAACTGTTCCAAAAGTGAAATTAACCTCAAT
GAGGTGGACTATAGTGGGAACATGAGACACACAGGACAGAGCAAGGAATGCCCTGTGGTC
TGTACCAGCTCCCTTCACTGTGCTTCCAGTATTTGCTCCTCTAACTCCAAACTTATAGAC
TCAACAGAGGACGTGTTTGACTCATGGGGAGATGCTTGTGACTTGTTTATAAACCAATGG
AAAGATGGGCAGGAAGATCATGTTACAACTCGGTTATAA
>XM_038417690.2 PREDICTED: Dermochelys coriacea transient receptor potential cation channel subfamily C member 5 (TRPC5), mRNA
GAGTGGAAGTTTGCCCGGACAAAGCTGTGGATGAGTTACTTTGATGAAGGTGGCACTCTG
CCACCTCCATTTAATATTATCCCAAGTCCCAAGTCAATCTGGTACCTTTGCAAGTGGATC
CACAAGCAACTGTGCCCAGACATGGACTCTGAGGATGAACAGAAGAGGCATGAAAACCTA
AAAACATTCACAGAACGGCACGCTGACAACCTGATTCAGAATCAGCATTACCAGGAAGTG
ATCAGAAATCTAGTGAAAAGATATGTTGCAGCAATGATACGAAATTCCAAAACCAATGAG
GGATTAACTGAAGAAAATTTTAAGGAATTAAAGCAGGACATATCTAGCTTTCGCTATGAA
GTCCTTGACCTCTTGGGAAACAGGAAACCCCAGAGGAGAAGTTACTCTACTAGCAGCACA
GAGGTCTCCCAAAAGGATGAAAACGAGGAGGGTTCTGGAGAAAAAGCTAAAGCCAAGAGT
GTTTCTTTCAATATAGCCAACAAGAAAAAAGATTTCAATGTGTCCGCTTTGATTAAAACT
ATGTCGGGGATCGAAATTGTGGAAGAGAAACCAAAAAGCAACGGAATAAATAAGCGCTCT
TTCGTCCGAAACGGGAATAGGGTTCAGAGGCTTTCAAGCTCCAAGAAAGAGTCTTTCAAG
AGGCTGGGTCTCCTATTCTCTAAGATGAATGGCCATGTGCCTGAACCAAATTCAGAGCCC
ATGTACACTATTTCAGACGGAGTTATTCAGCCGCATTACATGTGGCAAGACCTGAAATAT
TCTCAGATCGATCAAGAGAGAGAAGAGAACTGTTCCAAAAGTGAAATTAACCTCAATGAG
GTGGACTACAGTGGGAACATGAGACTTACAGGACAGAGTAAGGAATGCCCTCTGGTTTGT
ACCAGCTCTCTTCACTGTGCTTCCAATATTTGCTCCTCTAATTCCAAACTTATAGACTCC
ACCGAGGATGTGTTTGACTCATGGGGAGAGACCTGTGACTTGCTTATAAACCAGTGGAAA
GATGGGCAGGAAGATCATATTACAACTCGGCTATAA
>XM_054996536.1 PREDICTED: Eublepharis macularius transient receptor potential cation channel subfamily C member 5 (TRPC5), mRNA
GAATGGAAGTTTGCACGCACAAAGCTCTGGATGAGTTACTTTGATGAAGGGGGCACTCTG
CCGCCCCCTTTTAACATCATCCCCAGCCCCAAATCGTTCTGGTATCTCTGCAAGTGGATC
CACAATCGGCTGTGCCCGTCAATGGACCGTGAGAATGAACAGAAGAGACATGAAAACCTG
AAGACCTTCACGGAACGTCATGCTGACAACTTAATTCAGAATCAACATTACCAGGAAGTG
ATTAGAAACTTGGTGAAGAGGTATGTTGCAGCAATGATAAGAAATTCTAAAACCAATGAG
GGATTAACTGAAGAAAATTTTAAGGAATTAAAGCAGGACATCTCAAGTTTCCGCTATGAA
GTTCTTGATCTCTTGGGCAACCGAAAACCCCAGAGGAGAAGTTACTCCACCAGCAGCACA
GAGGTCTCCCAGAAGGATGAAGGCAACGAGGAATGTGCCGGAGAAACGTCCAAAGCCAAG
AGTGTTTCTTTTGGTGTTTCCAACAAAAAAAAAGACTTCAATGTTTCCGCTCTGATTAAG
ACTATGGGTGGAATGGATATGATGACTGAGAAACCCAAAAGCAATGGGATAAACAAGCGC
TCATTTGTTCGCAATGGGAATAGGGTGCAAAGGCTCTCCAGTTCCAAGAAAGAGTCCTTC
AAGAGACTGGGTCTCCTATTCTCCAAGATGAACGGCCATCTAGCCGAGCCAAATTCAGAG
CCCATGTACACAATTTCAGATGGGGTCATCCAGCCACATTACATGTGGCAAGACATTAAA
TATTCTCAGATGGCTAAGGAACGAGACGAAAACTGTTCCAAAAGTGAAATTAACCTCAAT
GAGGTGGAATACAGCAGGAACATTAGGCATACGGGACAGAACCAGTGCCCTGTGGTTTGT
GCCAGCTCCCTTCACTGTGCTTCCAGTATCTGCTCCTCAAACTCCAAACTCATAGACTCC
TCAGAGGACGTCTTTGATTCATGGGGAGATGCTTGTGATATTTTTAGGAACCAATGGAAA
GATGGGCAGGAGGAACATGTTACCACTCGCCTATAA
>XM_030576272.1 PREDICTED: Gopherus evgoodei transient receptor potential cation channel subfamily C member 5 (TRPC5), transcript variant X2, mRNA
GAGTGGAAGTTTGCACGGACAAAGCTGTGGATGAGTTACTTTGATGAAGGTGGCACTCTG
CCCCCTCCATTTAATATTATCCCAAGTCCCAAGTCAATCTGGTACCTTTGCAAGTGGATC
CACAAGCAGCTGTGCCCAGACATGGACTCTGAGGATGAACAGAAGAGGCATGAAAACCTA
AAAACATTCACAGAACGGCATGCTGACAACCTGATTCAGAATCAACATTACCAGGAAGTG
ATCAGAAATCTAGTGAAAAGATATGTTGCAGCAATGATACGAAATTCCAAAACCAACGAA
GGATTAACTGAAGAAAACTTTAAGGAATTAAAGCAGGACATATCTAGCTTTCGCTATGAA
GTTCTTGACCTCTTGGGAAACAGGAAACCCCAGAGGAGAAGTTACTCTACTAGCAGCACA
GAGGTCTCCCAAAAGGATGAAACCAACGAGGATGGTGCTGGAGAAAAAGCTAAAGCCAAG
AGTGTTTCTTTCAATATAGACAACAAGAAACAAGATTTCAATGTGTCAGCTCTGATTAAA
ACTATGTCTGGGATCGAAATTGTGGAAGAGAAACCAAAAAGCAATGGAATAAATAAGCGC
TCTTTTGTCCGAAACGGGAATAGGGTTCAGAGGCTTTCGAGCTCCAAGAAAGAGTCTTTC
AAAAGACTGGGTCTCCTCTTCTCGAAGATGAATGGACACGTGCCTGAGCCAAATTCAGAG
CCTATGTACACTATTTCAGATGGAGTTATTCAGCCACATTACATGTGGCAAGACATTAAA
TATTCTCAGATCGATAAAGAGAGAGAAGAGAACTGTTCCAAAAGTGAAATTAACCTCAAT
GAGGTGGACTACAGTGGGAACATGAGACTTACAGGACAGAGCAAGGAATGCCCTATGGTT
TGTACCAGCTCTCTTCACTGTGCTTCCAATATTTGCTCCTCTAATTCCAAACTTATAGAC
TCCACCGAGGATGTGTTTGACTCCTGGGGAGAGACCCGTGACTTGCTTATAAACCAGTGG
AAAGATGGGCAGGAAGATCATATTACAACTCGGCTATAA
>XM_033137473.1 PREDICTED: Lacerta agilis transient receptor potential cation channel subfamily C member 5 (TRPC5), mRNA
GAATGGAAGTTTGCACGCACCAAGCTCTGGATGAGTTACTTTGATGAAGGTGGCACTCTG
CCACCTCCTTTTAACATCATCCCCAGCCCCAAGTCCTTCTGGTATCTTTGCAAGTGGATC
CACAACCAACTCTGCCCGTCTCGGGACCCAGAGAATGATCACAAAAAGCATGAAAACCTG
AAGACATTCACGGAACGTCATGCTGACAACTTGATTCAGAATCAGCACTATCAGGAAGTG
ATCAGGAACTTGGTGAAGAGATATATTGCAGCAATGATAAGAAATTCAAAAACCAATGAA
GGATTAACCGAAGAAAACTTTAAGGAACTAAAGCAGGATATCTCTAGTTTCCGGTATGAA
GTCCTTGACCTCTTAGGTAACCGAAAACCCCAGCGGAGAAGTTATTCCACCAGCAGCACA
GAAGTCTCCCAGAAGGATGACGCTAATGAGGACACTGTTGGAGAAACATCCAAAGCGAAA
AGCGTTCCTTTTGGCACAGCCAACAAGAAGAAAGATTTCAACGTGTCGGCTCTGATTAAG
ACTATGTCTGGGTTCGAAATGGTCAGTGAGAAGCCCAAAAGCAATGGGATCAACAAACGC
TCCTTCATCCGCAATGGAAACAGGGTCCAAAGGCTCTCTAGCTCCAAGAAAGAGTCCTTC
AAGCGACTGGGCCTCCTTTTTTCCAAGATGAATGGCCACCTCCCAGAGCCAAACTCAGAG
CCCATGTACACCATCTCCGATGGGGTCATCCACCATCTCATGTGGCAAGACATTAAGTAT
TCTCAGATGGCTAAAGAGCGAGATGAGAACTGCTCCAAGAGTGAAATTAACCTCAATGAG
GTGGACTACAGTAGGAACGTCAGACATACGGGACAGAGCCAGTGCCCTGTGGTTTGTTCC
AGTTCCCTTCACTGTGCTTCCAGCATCTGCACCTCCAATTCCAAACTCATAGACTCCTCT
GAGGATGTTTTTGACTCGTGGGGAGACGCCTGTGATTTGTTTAGGAACCAATGGAAAGAT
GGACAGGAGGAACAGGTTACCACTCGCCTATAA
>XM_039486939.1 PREDICTED: Mauremys reevesii transient receptor potential cation channel subfamily C member 5 (TRPC5), mRNA
GAGTGGAAGTTTGCACGGACAAAGCTGTGGATGAGTTACTTTGATGAAGGTGGAACTCTG
CCCCCTCCATTTAATATTATCCCAAGTCCCAAGTCAATCTGGTACCTTTGCAAGTGGATC
CACAAGCAACTGTGCCCAGACATGGACTCTGAGGATGAACAGAAGAGGCATGAAAACCTA
AAAACATTCACAGAACGGCATGCTGACAACCTGATTCAGAATCAACATTACCAGGAAGTG
ATCAGAAATCTAGTGAAAAGATATGTTGCAGCAATGATACGAAATTCCAAAACCAACGAG
GGATTAACTGAAGAAAATTTTAAGGAATTAAAGCAGGACATATCTAGCTTTCGCTATGAA
GTTCTTGACCTCTTGGGAAACAGGAAACCCCAGAGGAGAAGTTACTCTACTAGCAGCACA
GAGGTCTCCCAAAAGGATGAAACCAACGAGGATGGTGCTGGAGAAAAAGCTAAAGCCAAG
AGTGTTTCTTTCAATATAGACGACAAGAAAAAAGATTTCAATGTGTCAGCTCTGATTAAA
ACTATGTCTGGGATTGAAATTGTGGAAGAGAAACCAAAAAGCAACGGAATAAATAAGCGC
TCTTTTGTCCGAAACGGGAATAGGGTTCAGAGGCTTTCAAGCTCCAAGAAAGAGTCTTTC
AAAAGACTGGGTCTCCTCTTCTCGAAGATGAATGGACATGTGCCTGAGCCAAATTCAGAG
CCTATGTACACTATTTCAGATGGAGTTATTCAGCCACATTACATGTGGCAAGACATTAAA
TATTCTCAGATCGATAAAGAGAGAGAAGAGAACTGTTCCAAAAGTGAAATTAACCTCAAT
GAGGTGGACTACAGTGGGAACATGAGACTTACAGGACAGAGCAAGGAATGCCCTATGGTT
TGTACCAGCTCTCTTCACTGTGCTTCCAATATTTGCTCCTCTAATTCCAAACTTATAGAC
TCCACCGAGGATGTGTTTGACTCCTGGGGAGAGACCTGTGACTTGCTTATAAACCAGTGG
AAGGAGGGGCAGGAAGATCATATTACAACTCGGCTATAA
>XM_025178033.1 PREDICTED: Pelodiscus sinensis transient receptor potential cation channel subfamily C member 5 (TRPC5), mRNA
GAGTGGAAGTTTGCACGGACAAAGCTGTGGATGAGTTACTTTGACGAAGGTGGCACTCTG
CCACCTCCTTTTAATATCATCCCCAGTCCCAAGTCAATCTGGTACCTTTGCAAGTGGATC
CACAAACAACTGTGCCCAGACAAGGACTCTGAGGATGAACATAAGAGGCATGAAAACCTA
AAAACGTTCACGGAACGGCATGCTGACAACCTGATTCAGAATCAACATTACCAGGAAGTG
ATCAGAAATCTAGTGAAAAGGTATGTTGCAGCAATGATACGAAATTCCAAAACCAACGAG
GGATTAACTGAAGAAAATTTTAAGGAATTAAAGCAGGACATATCTAGCTTTCGCTATGAA
GTTCTTGACCTCCTGGGAAACAGGAAACCCCAGAGGAGAAGTTACTCTACTAGCAGCACA
GAGGTCTCCCAAAAGGAGGAAACCAATGAGGATGGTTCTGGAGAAAAAGCCAAAGCCAAG
AGTGTTTCTTTCAATGTAGCCAACAAGAAAAAAGATTTCAATGTGTCAGCTCTCATTAAA
ACTATGTCTGGGATCGAGATTGTGGAAGAGAAACCAAAAAGCAATGGAATAAATAAGCGC
TCCTTTGTCCGGAACGGGAATAGGGTTCAGAGGCTTTCAAACTCCAAGAAAGAATCTTTC
AAGAGACTGGGTCTCCTATTTTCTAAGATGAATGGGCATGTGCCTGAGCCAAATGCAGAG
CCTATGTACACTATTTCAGATGGAGTCATTCAGCCACATTACATGTGGCAAGACATTAAA
TATTCTCAGATAGATAAAGAGAGGGAAGAAAACTGTTCCAAAAGTGAAATTAACCTCAAT
GAGGTGGACTATAGTGGGAACATGCGACTTACAGGACAGAGCAAGGAATGCCCTATGGTT
TGTACCAGCTCCCTTCACTGTGCTTCCAATATTTGCTCCTCTAATTCCAAACTTATAGAC
TCCACGGAGGACGTATTTGACTCTTGGGGAGAGACCTGTGACTTGTTTATAAACCAGTGG
AAAGATGGTCAGGAAGATCATGTTACAACTCGACTATAA
>XM_028714744.1 PREDICTED: Podarcis muralis transient receptor potential cation channel subfamily C member 5 (TRPC5), transcript variant X2, mRNA
GAATGGAAGTTTGCACGCACCAAGCTCTGGATGAGTTACTTTGATGAAGGTGGCACTCTG
CCACCTCCTTTTAACATCATCCCCAGCCCCAAGTCCTTCTGGTATCTTTGCAAGTGGATC
CACAACCAACTCTGCCCGTCTCAGGACCCAGAGAATGATCAGAAAAAGCATGAAAACCTG
AAGACATTCACGGAACGTCATGCTGACAACTTGATTCAGAATCAGCACTATCAGGAAGTG
ATCAGGAACTTGGTGAAGAGATATATTGCAGCAATGATAAGAAATTCAAAAACCAATGAA
GGATTAACCGAAGAAAACTTTAAGGAATTAAAGCAGGATATCTCTAGTTTCCGGTATGAA
GTCCTTGACCTCTTAGGCAACCGAAAACCCCAGCGGAGAAGCTATTCCACCAGCAGCACA
GAAGTCTCCCAGAAGGATGACGCTAATGAGGACACTGCTGGAGAAACATCCAAAGCGAAG
AGCGTTCCTTTTGGCACAGCCAACAAGAAGAAAGATTTCAACGTGTCGGCTCTGATTAAG
ACTATGTCTGGGTTCGAAATGGTCAGCGAGAAGCCCAAAAGCAATGGGATCAACAAGCGC
TCCTTCATCCGCAATGGGAACAGGGTCCAAAGGCTCTCTAGCTCCAAGAAAGAGTCCTTC
AAGCGACTGGGCCTCCTTTTTTCCAAGATGAATGGCCACCTCCCAGAGCCAAACTCAGAG
CCCATGTACACCATCTCCGATGGGGTCATCCAGCCACATCTCATGTGGCAAGACATTAAG
TATTCTCAGATGGCTAAAGAGCGAGACGAGAACTGCTCCAAGAGTGAAATTAACCTCAAT
GAGGTGGACTACAGTAGGAACGTCAGACATACGGGACAGAGCCAGTGCCCTGCAGTTTGT
TCCAGTTCCCTTCACTGTGCTTCCAGCATCTGCACCTCTAATTCCAAACTCATAGACTCC
TCTGAGGATGTTTTTGACTCGTGGGGAGACGCCTGTGATTTGTTTAGGAACCAATGGAAA
GATGGACAGGAGGAACAGGTTACCACTCGCCTATAA
>XM_020784301.1 PREDICTED: Pogona vitticeps transient receptor potential cation channel subfamily C member 5 (TRPC5), mRNA
GAATGGAAGTTTGCACGCACAAAGCTATGGATGAGTTACTTCGACGAAGGGGGCACTTTG
CCCCCTCCGTTTAACATCATCCCCAGCCCCAAGTCATTCTGGTATCTCTGTAAGTGGATC
CACAAGGAGCTATGCCCCTCTCAGGACCCAGAGGACGACGAGAAGAAACACGAGAATCTG
AAGACATTCACGGAGCGTCACGCTGACAACTTGATCCAGAATCAGCATTATCAGGAAGTG
ATCAGAAACCTGGTGAAAAGATACGTGGCTGCAATGATACGAAATTCAAAAACTAACGAA
GGGCTGACGGAAGAAAACTTCAAGGAATTAAAGCAGGATATCTCCAGTTTCCGGTACGAA
GTCCTTGACCTCTTGGGGAACCGAAAACCTCAACGGAGAAGCTATTCCACCAGCAGCACG
GAGGTCTCCCAGAAGGACGAGGCCAACGACGAATGTGCCGGGGAAACGTCCAAAGGAAAA
AGCTTTCCGTTCCCCAACAAGAAGAAAGACTTCAACGTCTCCGCGCTGATCAAGACCATG
TCCGGCATGGAGATGGCGAACGAGAAACCGAAAAGCAACGGGATCAACAAGCGCTCCTTC
GTCCGCAACGGGAACAGAGTTCAAAGACTTTCCAGTTCTAAGAAAGAGTCCTTCAAACGC
CTGGGGCTCCTTTTCTCCAAGATGAACGGCCATCTTGCGGAACCCCACGCGGAGCCCATG
TACACCATTTCGGACGGGGTCATTCAGCCGCATTATATGTGGCAAGACATTAAGTACTCT
CAGAGGGCGAAAGAGCGAGGCGAGAACTGCTCCAGAAGCGAAATTAACCTCAATGAGGTG
GACTACGCTAGGGACGTCAGGCATACTGGGCAAACCCAGTGCCCGGGGGTCTGTCCCAGC
TCCCTTCACTGTGCTTCCAGCATGTGCTCTTCAAACTCCAAACTCATAGACTCCTCGGAG
GACGTTTTCGACTCGTGGGGAGACGCTTGCGATATGTTTAGGAACCAATGGAAAGACGGG
CAAGAGGAACAGGTGACCACCCGCCTATAA
>XM_061598336.1 PREDICTED: Rhineura floridana transient receptor potential cation channel subfamily C member 5 (TRPC5), mRNA
GAATGGAAGTTTGCACGCACCAAGCTCTGGATGAGCTACTTCGATGAAGGTGGCACTCTG
CCACCTCCTTTTAACATTATTCCTAGCCCCAAATCATTCTGGTATCTTTGCAAGTGGATC
CACAAGCAGCTATGCCCATCTCAGGACTCAGAGAATGATCAGAAGAAGCATGAGAACCTG
AAGACATTCACGGAACGCCATGCTGACAACTTGATCCAGAATCAACATTATCAGGAAGTG
ATCAGAAACCTGGTAAAGAGATACGTTGCAGCAATGATAAGAAACTCAAAAAGTAACGAG
GGATTAACTGAAGAAAATTTTAAGGAATTGAAGCAGGATATCTCCAGCTTCCGCTATGAA
GTCCTTGACCTCTTGGGTAACCGAAAACCCCAACGCAGAAGTTATTCCACCAGCAGCACA
GAAGTTTCCCAGAAGGACGATGCTAATGAGGACTGTGCTGGTGAAACATCCAAAGCAAAG
AGTGTTTCTTTCAGCACGGCCAACAAGAAGAAAGACTTCAATGTTTCAGCTCTGATTAAG
ACTATGTCTGGGATCGAAATGGTAAACGAGAAACCAAAAAGCAATGGGATAAACAAGCGC
TCCTTCATCCGCAATGGGAATAGGGTGCAAAGGCTTTCCAGCTCCAAGAAAGAGTCCTTC
AAACGGCTGGGCCTCCTGTTCTCCAAGATGAACGGTCATCTCTCGGAACCAAACTCAGAG
CCCATGTACACCATCTCAGATGGGGTAATCCAGCCACATCTCATGTGGCAAGACATTAAA
TACTCTCAGATGGCAAAAGAGCAAGACGAGAACTGCTCCAGAAGTGAAATTAACCTCAAT
GAGGTGGACTACAGTAGGAACATCAGACATACGGGACAGAGCCAGTGCCCTGTGGTTTGT
TCTAGTTCCCTTCACTGTGCTTCCAGCATCTGCTCCTCTAATTCCAAACTCATAGACTCC
TCAGAGGACGTTTTTGACTCATGGGGAGATGCTTGCGATATGTTTAGGAACCAATGGAAA
GATGGGCAGGAGGAACAGGTTACCACTCGCCTATAA
>XM_042479205.1 PREDICTED: Sceloporus undulatus transient receptor potential cation channel subfamily C member 5 (TRPC5), mRNA
GAATGGAAGTTTGCCCGCACAAAGCTCTGGATGAGTTACTTTGACGAAGGAGGCACTTTG
CCACCCCCTTTTAACATCATTCCCAGCCCTAAATCCTTCTGGTACCTCTGCAAGTGGATC
CACAACCAGCTGTGCCCGTCTCAAGACCCGGAGAATGACGAGAAGAAGCACGAGAATCTG
AAGTCCTTCACGGAACGCCATGCAGACAACTTGATTCAGAATCAACATTATCAGGAAGTG
ATCAGAAACCTAGTGAAACGATACGTTGCAGCAATGATCCGAAATTCTAAAACCAATGAA
GGATTAACAGAAGAAAACTTTAAGGAACTGAAGCAGGACATCTCCAGTTTCCGCTACGAA
GTCCTTGACCTTTTGGGTAACCGAAAACCACCACGGAGAAGCTATTCCACTAGCAGCACC
GAGGTCTCCCAGAAGGACGACGCCAACGAAGAGTGCGCCGGGGAAACATCCAAAGCGAAA
AGTGTTTCGTTTGGCCTAGCCAATAAGAAGAAAGACTTCAATGTCTCGGCTCTAATTAAG
ACGATGTCTGGGATTGAAATGGTGAACGAGAAACCCAAAAGCAATGGGATTAACAAGCGC
TCCTTTGTCCGGAATGGGAATAGAGTCCAAAGGCTTTCTAGCTCCAAGAAGGAATCCTTC
AAGCGCTTGGGACTCCTCTTCTCCAAGATGAACGGTCATCTGGCAGAACCAAATACGGAG
CCCATGTACACCATTTCGGATGGGGTCATCCAGCCGCATTACATGTGGCAAGACATTAAA
TATTCTCAGATGGCTAAAAAGCGGGATGAGAACTGTTCCAAAAGTGAAATTAACCTCAAT
GAGGTGGACTACAGTAGGAATATCAGGCATACGGGGCAGAGTCAATGCCCGGTGGCCTGT
TCCAGTTCCCTTCACTGTGCTTCCAGCATCTGTTCCTCCAATTCCAAACTCATAGACTCC
TCCGAGGACGTTTTTGACTCATGGGGAGATGCTTGCGATATGTTTAGGAACCAATGGAAA
GACGGGCAAGAGGAACAGGTTACCACTCGCCTATAA
>XM_044427410.1 PREDICTED: Varanus komodoensis transient receptor potential cation channel subfamily C member 5 (TRPC5), mRNA
GAATGGAAGTTTGCACGCACAAAGCTCTGGATGAGTTACTTTGATGAGGGTGGCACCTTG
CCGCCCCCTTTTAACATCATCCCCAGCCCCAAGTCCTTCTGGTACCTTTGCAAGTGGATC
CACAAGCAGCTGTGCCAGTCTCAGGATCCAGAGAGTGACCAGAAGCATGAGAACCTGAAG
ACGTTCACGGAACGCCATGCTGACAACTTGATTCAGAATCAGCATTACCAGGAAGTGATC
CGAAACCTGGTGAAGAGGTATGTTGCAGCAATGATAAGAAATTCTAAAACCAATGAAGGC
TTAACTGAAGAAAACTTCAAGGAATTAAAGCAGGATATCTCTAGTTTCCGCTATGAAGTC
CTTGATCTCTTGGGTAACCGAAGACCCCAGAGAAGAAGCTATTCCACCAGCAGCACAGAG
GTCTCCCAGAAGGATGATGCCAATGAGGATTGTGCTGGAGAAACATCCAAAGCAAAGAGT
GTTTCCTTTGGTGTAGCCAACAAGAAAAAGGACTTCAATGTCTCAGCTCTGATTAAGACA
ATGTCTGGGATGGAAATGGTGAATGAGAAACCAAAAAGTAATGGGATAAACAAACGTTCC
TTTGTCCGAAATGGGAACAGAGTTCAAAGGCTTTCCAGCTCCAAGAAAGAGTCCTTCAAA
CGGCTGGGCCTCCTGTTCTCCAAGATGAATGGACATCTCGCCGAACCAAGTTCGGAGCCC
ATGTATACAATTTCAGATGGGGTCATCCAGCCGCATTATATGTGGCAAGACATTAAATAT
TCTCAGATGGCTAAAGAGCGAGATGAGAACTGCTCCAAAAGTGAAATTAACCTCAATGAG
GTGGACTACAGTAGGAACATCAGGCATGCAGGACAGAATCAATGCCCGGGGGTTTGTTCC
AGCTCCCTTCACTGTGCTTCCAGCATCTGCTCCTCGAATTCCAAACTCATAGACTCCTCC
GAGGATGTTTTTGACTCATGGGGAGATGCTTGTGATATGTTTAGGAACCAATGGAAAGAC
GGGCAGGAGGAGCAGGTTACGACTCGCCTATAG
>XM_035112475.2 PREDICTED: Zootoca vivipara transient receptor potential cation channel subfamily C member 5 (TRPC5), mRNA
GAATGGAAGTTTGCACGCACCAAGCTCTGGATGAGTTATTTTGATGAAGGTGGCACTCTG
CCACCTCCTTTTAACATCATCCCCAGCCCCAAGTCCTTCTGGTATCTTTGCAAGTGGATC
CACAACCAACTCTGCCCGTTTCAGGACCCAGAGAACGATCAGAAAAAACATGAAAACCTG
AAGACATTCACGGAACGTCATGCTGACAACTTGATTCAGAATCAGCACTATCAGGAAGTG
ATCAGGAACTTGGTGAAGAGATATATTGCAGCAATGATAAGAAATTCAAAAACCAATGAA
GGACTAACCGAAGAAAACTTTAAGGAATTAAAGCAGGATATCTCTAGTTTCCGGTATGAA
GTCCTTGACCTCTTAGGTAACCGAAAACCCCAGCGGAGAAGTTATTCCACCAGCAGCACA
GAAGTCTCCCAGAAGGATGACCCTAATGAGGACACTGCTGGAGAAACATCCAAAGCAAAG
AGCGTTCCTTTTGGCACAGCCAACAAGAAGAAAGATTTCAACGTGTCAGCTCTGATTAAG
ACTATGTCTGGGTTCGAAATGGTCAACGAGAAGCCCAAAAGCAATGGGATCAACAAGCGC
TCCTTCATCCGCAACGGAAACAGGGTCCAAAGGCTCTCTAGCTCCAAGAAAGAGTCCTTC
AAGCGCCTGGGCCTCCTTTTTTCCAAGATGAATGGCCACCTCCCAGAGCCAAACTCAGAG
CCCATGTATACCATCTCCGATGGGGTTATCCAGCCACATCTCATGTGGCAAGACATTAAG
TATTCTCAGATGGCTAAAGAGCGAGATGAGAACTGCTCCAAGAGTGAAATTAACCTCAAT
GAGGTGGACTACAGTAGGAACGTCAGACATACAGGACAGACCCAGTGCCCTGTGGTTTGT
TCCAGTTCCCTTCACTGTGCTTCCAGCATCTGCACCTCCAATTCCAAACTCATAGACTCC
TCTGAGGACGTTTTTGACTCGTGGGGAGACGCCTGTGATTTGTTTAGGAACCAATGGAAA
GATGGACAGGAGGAACAGGTTACCACTCGCCTATAA
