# Supplementary material for: Molecular evolution of TRPC4 regulatory sequences supports a role in mammalian thermoregulatory adaptation
Source: PeerJ. 2025 Jul 8;13:e19697. doi: 10.7717/peerj.19697 (PMC12248226; doi:10.7717/peerj.19697)
Supplement: Supplemental Information 1 — Required and optional parameters that are read by the codeml package of PAML. This file is for information only, an explicit value must be selected for Model and the dummy file names must be replaced with explicit paths to function. The sequence and guide tree files are in standard formats (FASTA and Newick, respectively). [file peerj-13-19697-s001.zip › input.files/untrimmed.alignments.with.original.accessions/sauropsid.trpc6.fas]

>XM_006269336.4 PREDICTED: Alligator mississippiensis transient receptor potential cation channel subfamily C member 6 (TRPC6), transcript variant X1, mRNA
GAATGGAAGTTTGCTAGGGCTAAACTTTGGTTTTCTTACTTTGAAGAGGGGAGAACTCTT
CCAGTACCCTTCAACCTTGTGCCAAGTCCAAAATCTTTGCTTTATCTCTTACTCAAAATT
AAAAAATGGATCTCAAAACTGTTCCTGTGCCATCAGAAAGGTTTTCAGGAAGATGCAGAA
ATGAATACGCTTGGCCAGAGTAAGCAATCTAGTTTAAAAAGCTCAGATGATCTCCATTTA
AATAGCTTGAACAATCCTCCAAGACAATACCAGAAAATAATGAAGCGGCTCATTAAAAGA
TACGTCCTTAAAGCTCAGATAGATAAGGAGAGCGACGAAGTCAATGAAGGTGAGCTAAAA
GAAATCAAACAGGATATCTCAAGTCTTCGTTATGAACTCCTGGAAGAAAAATCTCAAAAC
ACAGAAGACCTGGCAGAGCTTATTAGAAAACTTGGGGAGAAACTGTCTATTGAGTCCAAA
GAGGAAGAAAGCAGAAGATAA
>XM_008108066.3 PREDICTED: Anolis carolinensis transient receptor potential cation channel subfamily C member 6 (trpc6), mRNA
GAGTGGAAGTTTGCAAGAGCAAAACTATGGTTCTCTTATTTTGAGGAGGGCAGAACACTC
CCAGTACCTTTCAATCTAGTGCCTAGCCCTAAATCTCTGCTTTACATTTCACTCAGAATA
AGGAAATTGGTGTATACATTATTATTGTGCCATAAAAAAGGTTTTCAGGGAGATGCTGAG
ATGAATCAGTTGAGTCAGCGTAAACAGTCCAGTATAAGAAGCATTGATGACTTCAATTTA
AACAGTTCAAGCAATCCACAAAGAAAGTACCAGAAAATTATGAAACGACTTATCAAGCGA
TACGTATTGAAAGCTCAAGTGGACAAAGAGAGTGATGAAGTCAATGAAGGTGAGCTGAAA
GAAATTAAGCAGGACATCTCAAGCCTCCGTTATGAACTCCTTGAAGAGAAATCACAAAAC
ACAGAAGACCTGGCAGAACTCATCAGAAAACTTGGGGAAAAACTGTGCATTGAGCCAAAG
CAGGAACAAAGTAACAGATAA
>XM_019530281.1 PREDICTED: Crocodylus porosus transient receptor potential cation channel subfamily C member 6 (TRPC6), mRNA
GAATGGAAATTTGCTAGGGCTAAGCTTTGGTTTTCTTACTTTGAGGAGGGGAGAACTCTT
CCAGTACCGTTCAACCTTGTGCCAAGTCCAAAATCTTTGCTTTATCTCTTACTCAAAATT
AAAAAATGGATATCAAAACTGTTCCTATGCCATCAGAAAGGCTTTCAGGAAGATGCAGAA
ATGAATACGCTTGGCCAGAGTAAGCAATCTAGTATAAGAAGCTCAGATGGTCTCCATTTA
AATAGCTTGAACAATCCTCCAAGACAATACCAGAAAATAATGAAGCGTCTTATTAAAAGA
TACGTCCTTAAAGCTCAGATAGATAAGGAGAGTGATGAAGTCAATGAAGGTGAACTAAAA
GAAATCAAACAGGATATCTCAAGTCTTCGTTATGAACTCCTGGAAGAAAAATCTCAAAAC
ACAGAAGACCTGGCAGAGCTCATTAGAAAACTTGGGGAGAAACTATCTATTGAGTCCAAA
GAGGAAGAAAGCAAAAGATAA
>XM_030560210.1 PREDICTED: Gopherus evgoodei transient receptor potential cation channel subfamily C member 6 (TRPC6), transcript variant X10, mRNA
GAATGGAAGTTTGCTAGGGCTAAACTCTGGTTTTCCTACTTTGAAGAGGGGAGAACTCTT
CCTGTACCATTCAACCTAGTGCCAACTCCAAAATCTTTGCTTTATCTCTTACTCAGAATA
AAAAAATGGATCTCTAAAGTATTCCCATGTCATAAGAAAGGTTTTCAGGAAGATGCAGAG
ATGAATAAGCTTGGACAAAGTAAGCAATCAAGTATAAGAAGTGCAGATGATCTCCATTTA
GATAGTTTAAGTAATCCTCCACGACAGTACCAGAAGATAATGAAGCGTCTCATTAAAAGA
TATGTACTGAAAGCTCAGACAGACAAGGAGAGTGATGAAGTCAATGAAGGTGAACTGAAG
GAAATTAAACAGGACATCTCAAGTCTTCGTTATGAACTTCTTGAGGAAAAATCTCAGAAC
ACAGAAGACCTGGCAGAACTCATTAGAAAACTTGGGGAGAAACTTTTGATTGAGCCCAGA
GCAGAAGAAAGCTAA
>XM_044442598.1 PREDICTED: Varanus komodoensis transient receptor potential cation channel subfamily C member 6 (TRPC6), mRNA
GAATGGAAGTTTGCAAGAGCAAGACTGTGGTTCTCCTATTTTGAGGAGGGCAGAACACTT
CCAGTACCTTTCAATCTAGTGCCTAGCCCCAAATCCCTACTTTACCTCTCACTCAGAATA
AAAAAGTGGATCTCTAAAGTGTTGCTTTGCCATAAGAAAGGTTTTCAGGAAGATGCAGAG
ATGAATCAGATAAGTCAAAGAAAACAATCAAGTATCAGAAGCAGAGATGACTTCAACTTA
AACAGCTTAAGCAATCCACAAAGGAAATATCAGAAAATTATGAAACGTCTTATTAAACGA
TATGTATTGAAAGCTCAAGTGGACAAGGAGAGTGATGAAGTCAATGAAGGTGAGCTGAAA
GAAATTAAACAGGACATCTCAAGTCTCCGCTATGAGCTCCTTGAAGAAAAATCACAGAAC
ACAGAAGACCTGGCAGAACTCATCAGGAAACTTGGAGAGAAGCTGTGTATTGAGCCAAAA
CAGGAACAAAGTAACAGATAA
>XM_006110832.3 PREDICTED: Pelodiscus sinensis transient receptor potential cation channel subfamily C member 6 (TRPC6), transcript variant X2, mRNA
GAATGGAAATTTGCTAGAGCTAAACTCTGGTTTTCCTACTTTGAGGAAGGGAGAACTCTT
CCGGTACCCTTCAACCTAGTGCCTACTCCAAAATCTTTGCTTTATCTCTTACTCAGAATT
AAAAAATGGATCTCCAAAGTGTTCCTATGCCATAAGAAAGGTTTTCAGGAAGATGCAGAG
ATGAATGAGATTGGACAAAGTAAGCAATCAAGTATAAGAAGCACAGATGATCTCCATTTA
AATAGCTTAAGTAATCCTCCACGACAATACCAGAAGATAATGAAGCGTCTCATTAAAAGA
TATGTATTGAAAGCTCAGATTGACAAAGAGAATGATGAAGTCAATGAAGGTGAACTGAAG
GAAATAAAACAGGACATCTCAAGTCTCCGTTACGAACTTCTTGAGGAAAAATCTCAGAAC
ACAGAAGACCTGGCAGAACTCATTAGAAAGCTTGCAGAGAAACTTTCAATGGAGCCCAGA
GAGGAAGAAAGCAGGAGTTAA
>XM_061628760.1 PREDICTED: Rhineura floridana transient receptor potential cation channel subfamily C member 6 (TRPC6), transcript variant X2, mRNA
GAATGGAAGTTTGCAAGAGCAAAATTGTGGTTCTCCTATTTTGAGGAGGGCAGAACACTT
CCAGTACCATTCAATCTAGTGCCTAGCCCCAAATCTTTGCTTTATCTTTCACTCAGAATA
AAGAAGTGGATTTGTAAATTATTACTTTGCCATAAAAAAGGTTTTCAGGAAGATGCTGAG
ATGAATCAGCTAGGACAAAGGAGGCAATCAAGTATAAGAAGCTCTGATGACCTCAACTTA
AACAGCTTAAGTAATCCTCAAAGGAAGTATCAGAAAATTATGAAACGTCTTATGAAACGA
TACGTGCTGAAAGCTCAAGTGGATAAAGAGAGTGATGAAGTCAATGAAGGTGAACTGAAA
GAAATTAAACAGGACATCTCAAGCCTCCGTTATGAGCTTCTTGAAGAAAAATCACAGAAC
ACAGAAGACCTGGCAGAACTCATCCGGAAACTTGGGGAGAAACTGTGTATTGAGCCAAAA
CAGGAACAAAGTAGCAGATAA
>XM_042456068.1 PREDICTED: Sceloporus undulatus transient receptor potential cation channel subfamily C member 6 (TRPC6), transcript variant X2, mRNA
GAATGGAAATTTGCAAGAGCAAAACTATGGTTCTCCTATTTTGAGGAGGGCAGAACACTC
CCAGTACCTTTCAATTTAGTGCCTAGCCCTAAATCTCTGCTTTACCTCTCACTCAGAATA
AAGAAATTAATATATAAATTATTAATGTGCCATAAAAAGGGTTTTCAGGAAGATGCTGAG
ATGAATCAGTTGAATCAACGTAAACAGTCAAGTATAAGAAGCATAGATGACCTCAATTTA
AACAGTTTAAGTAATCCACAAAGGAAGTACCAGAAAATTATGAAACGGCTTATTAAGCGA
TATGTATTGAAAGCTCAAGTAGACAAGGAGAGTGATGAAGTCAATGAAGGTGAGCTGAAA
GAAATTAAACAGGACATCTCAAGCCTCCGTTATGAACTCCTTGAAGAAAAATCACAGAAC
ACAGAAGACCTGGCAGAACTCATCAGAAAACTTGGGGAGAAACTGTGTATTGAGCCAAAG
CAGGAACAAAGTAACAGATGA
>XM_033146166.1 PREDICTED: Lacerta agilis transient receptor potential cation channel subfamily C member 6 (TRPC6), mRNA
GAATGGAAGTTTGCAAGAGCAAAACTGTGGTTCTCCTATTTTGAGGAGGGCAGAACACTC
CCAGTGCCATTCAACCTAGTGCCTAGCCCCAAATCTCTGATTTACTTCTCGCTCAGAATA
AAGAAGTGGATTTTTAAGTTGTTGTTTTGCAGTAGAAAAGGTTTCCAGGAAGACGCTGAG
ATGAATAAGCTAGGTCAAAGTAAGGAATCGAGTATAAGAAGCTCAGATGACCTCAACTTA
AACAGCTTAAGGAACCCTCAAAGGAAGTATCAGAAAATTATGAAACGTCTTATAAAGCGA
TACGTACTGAAAGCTCAAGTGGACAAAGAAAGTGACGAAGTCAATGAAGGTGAGCTGAAA
GAAATTAAACAGGACATCTCAAGCCTCCGTTACGAGCTCCTTGAAGAAAAATCACAGAAC
ACAGAAGACCTGGCAGAACTCATCCGGAAACTTGGGGAGAAACTGTGTATTGAGCCAAAA
CAGGAACAAAGGACTTCTCTCTGA
>XM_028726133.1 PREDICTED: Podarcis muralis transient receptor potential cation channel subfamily C member 6 (TRPC6), mRNA
GAATGGAAGTTTGCAAGAGCAAAACTGTGGTTCTCCTATTTTGAGGAGGGCAGAACGCTC
CCGGTGCCGTTCAACCTAGTGCCTAGCCCCAAATCTCTGATTTACTTCTCGCTCAGAATA
AAGAAGTGGGTTTTTAAGTTGTTGTTTTGCAATAGAAAAGGTTTCCAGGAAGACGCTGAG
ATGAATAAGCTAGGTCAAAGTAAGGAATCAAGTATAAGAAGCTCAGATGACCTCAACTTA
AACAGCTTAAGGAACCCTCAAAGGAAGTATCAGAAAATTATGAAACGTCTTATCAAGCGA
TACGTACTGAAAGCTCAGGTGGACAAAGAAAGTGATGAAGTCAATGAAGGTGAGCTGAAA
GAAATTAAACAGGACATCTCAAGCCTCCGTTACGAACTCCTTGAAGAAAAATCACAGAAC
ACAGAAGACCTGGCAGAACTCATCCGGAAACTTGGGGAGAAACTGTGTATTGAGCCAAAA
CAGGAACAAAGGACTTTTCTCTGA
>XM_020795998.1 PREDICTED: Pogona vitticeps transient receptor potential cation channel subfamily C member 6 (TRPC6), transcript variant X4, mRNA
GAATGGAAGTTTGCAAGAGCAAAATTATGGTTCTCCTATTTTGAGGAGGGTCGAACGCTC
CCAGTACCTTTTAATCTAGTGCCTAGCCCCAAATCTCTGCTGTACCTCTCACTCAGAATA
AAGAAACTGATTTATAAATTGTTAGTTTGCCATAAAAAGGGCTTCAAGGAAGATGCTGAA
ATGAATCAGTTAAGCCAACGTAAACTATCAAGTATAAAAAGCATAGATGACCTCAACTTA
AACAGTTTAAGTAATCCCCAAAGGAAGTACCAGAAAATTATGAAACGGCTTATTAAACGT
TATGTGTTGAAAGCTCAAGTAGACAAGGAGAGTGATGAAGTAAATGAAGGTGAGCTGAAA
GAAATTAAACAGGACATCTCAAGCCTCCGGTATGAGCTCCTTGAAGAAAAATCACAGAAC
ACAGAAGACCTGGCAGAACTAATCAGAAAACTTGGAGAAAGACTGTGTATTGAGCCAAAA
CAGGAACAAAGTAACAGATAA
>XM_035115113.2 PREDICTED: Zootoca vivipara transient receptor potential cation channel subfamily C member 6 (TRPC6), mRNA
GAATGGAAGTTTGCAAGAGCAAAACTGTGGTTCTCCTATTTTGAGGAGGGCAGAACACTT
CCGGTGCCGTTCAACCTAGTGCCTAGCCCCAAATCTCTGATTTCCTTCTCGCTTAGAATA
AAGAAGTGGATTTTTAAGTTGTTGTTTTGCAATAGAAAAGGTTTCCAGGAAGATGCTGAG
ATGAATAAGCTAGGTCAAAGTAAGGAATCAAGTATACGAAGCTCAGATGACCTCAACTTA
AACATCTTAAGGAATCCTCAAAGGAAGTATCAGAAAATTATGAAACGTCTTATAAAGCGA
TATGTACTGAAAGCTCAAGTGGACAAGGAAAGTGACGAAGTCAATGAAGGTGAGCTGAAA
GAAATTAAACAGGACATCTCAAGCCTCCGTTACGAGCTCCTTGAAGAAAAGTCACAGAAC
ACAGAAGACCTGGCAGAACTCATCCAGAAACTTGGGGAGAAACTGTGTATTGAGCCAAAA
CAGGAACAAAGGACTTCTCTCTGA
>XM_043504184.1 PREDICTED: Dermochelys coriacea transient receptor potential cation channel subfamily C member 6 (TRPC6), transcript variant X2, mRNA
GAATGGAAGTTTGCTAGGGCTAAACTCTGGTTTTCCTACTTTGAAGAGGGGAGAACTCTT
CCTGTACCCTTCAACCTAGTGCCAACTCCAAAATCTTTGCTTTATCTCATACTCAGAATA
AAAAAATGGATCTCTAAAGTGTACCTATGCCATAAGAATGGTTTTCAGGAAGATGCAGAG
ATGAATAAGCTTGGACAAAGTAAGCAGTCAAGTATAAGAAGCACAGATGATCTCCATTTA
AATAGCTTAAGTAATCCTCCACGACAATACCAGAAGATAATGAAGCGTCTCATTAAAAGA
TATGTACTCAAAGCTCAGATAGACAAGGAGAATGATGAAGTCAATGAAGGGGAACTGAAG
GAAATTAAACAGGACATCTCAAGTCTCCGTTATGAACTTCTTGAGGAAAAATCTCAGAAC
ACAGAAGACCTGGCAGAACTCATTAGAAAACTTGGGGAGAAACTTTTGATTGAGCCCAGA
GAGGAAGAAAGGAGGAGTTAA
>XM_043529383.1 PREDICTED: Chelonia mydas transient receptor potential cation channel subfamily C member 6 (TRPC6), transcript variant X2, mRNA
GAATGGAAGTTTGCTAGGGCTAAACTCTGGTTTTCCTACTTTGAAGAGGGGAGAACTCTT
CCTGTACCCTTCAACCTAGTGCCAACTCCAAAATCTTTGCTTTATCTCTTACTCAGAATA
AAAAAATGGATCTCTAAAGTATACCTATGTCATAAGAATGGTTTTCAGGAAGATGCAGAG
ATGAATAAGCTTGGGCAAAGTAAGCAATCAAGTATAAGAAGCACAGATGATCTCCATTTA
AATAGCTTAAGTAATCCTCCACGACAATACCAGAAGATAATGAAGCGTCTCATTAAAAGA
TATGTACTGAGAGCTCAGATAGACAAGGAGAATGATGAAGTCAATGAAGGGGAACTGAAG
GAAATTAAACAGGACATCTCAAGTCTCCGTTATGAACTTCTTGAGGAAAAATCTCAGAAC
ACAGAAGACCTGGCAGAACTCATTAGAAAACTTGGGGAGAAACTTTTGATTGAGCCCAGA
GAGGAAGAAAGAAGGAGTTAA
>XM_054973969.1 PREDICTED: Eublepharis macularius transient receptor potential cation channel subfamily C member 6 (TRPC6), mRNA
GAATGGAAGTTTGCAAGAGCAAAACTGTGGTTCTCCTATTTTGAGGAGGGCAGAACACTT
CCAGTACCTTTTAATCTAGTGCCTAGCCCTAAATCTCTGCTTTACCTCTCACTCAGAATA
AAGAAATGGATTTATAAATTGTTACTTTGCCATAAAAAAGGTTTCCACGAAGATGCAGAG
ATGAATCAGATAGGCCAAAGAAAGCATTCAAGTATAAAAAGCACAGAGGACCTCAATTTA
AACAGCTTAACTAAACCTCAAAGGAAGTATCAGAAGATCATGAAACGCCTCATTAAAAGA
TATGTACTGAAAGCTCAAGTGGACAAGGAGAGTGATGAAGTCAATGAAGGTGAGTTGAAA
GAAATTAAACAGGACATCTCAAGCCTGCGTTATGAACTCCTTGAAGAAAAATCACAGAAC
ACAGAAGACCTGGCAGAACTCATCAGAAAACTTGGGGAGAAATTGTGCATTGAGCCAAAA
CAGGAACAAATTAACAGATAA
>XM_039512031.1 PREDICTED: Mauremys reevesii transient receptor potential cation channel subfamily C member 6 (TRPC6), transcript variant X3, mRNA
GAATGGAAGTTTGCTAGGGCTAAACTCTGGTTTTCCTACTTTGAAGAGGGGAGAACTCTT
CCTGTACCCTTCAACCTAGTGCCAACTCCAAAATCTTTGCTTTATCTCTTACTCAGAATA
AAAAAATGGATCTCTAAAGTGTTCCCATGCCATAAGAAAGATTTTCAGGAAGATGCAGAG
ATGAATAAGCTTGGACAAAGTAAGCAATCAAGTCTAAGAAGTGCAGATGATCTCCATTTA
GATAGTTTAAGTAATCCTCCACGACAATACCAGAAGATAATGAAGCGTCTCATTAAAAGA
TATGTACTGAAAGCTCAGACAGACAAGGAGAGTGATGAAGTCAATGAAGGTGAACTGAAG
GAAATTAAACAGGACATCTCAAGTCTTCGTTATGAACTTCTTGAGGAAAAATCTCAGAAC
ACAGAAGACCTGGCAGAACTCATTAGAAAACTTGGGGAAAAACTTTTGATTGAGCCCAGA
GCGGAAGAAAGGAGGAGCTAA
>XM_048843607.1 PREDICTED: Caretta caretta transient receptor potential cation channel subfamily C member 6 (TRPC6), mRNA
GAATGGAAGTTTGCTAGGGCTAAACTCTGGTTTTCCTACTTTGAAGAGGGGAGAACTCTT
CCTGTACCCTTCAACCTAGTGCCAACTCCAAAATCTTTGCTTTATCTCTTACTCAGAATA
AAAAAATGGATCTCTAAAGGGTACCTATGTCATAAGAATGGTTTTCAGGAAGATGCAGAG
ATGAATAAGCTTGGGCAAAGTAAGCAATCAAGTATAAGAAGCACAGATGATCTCCATTTA
AATAGCTTAAGTAATCCTCCACGACAATACCAGAAGATAATGAAGCGTCTCATTAAAAGA
TACGTACTGAAAGCTCAGATAAACAAGGAGAATGATGAAGTCAATGAAGGGGAACTGAAG
GAAATTAAACAGGACATCTCAAGTCTCCGTTATGAACTTCTTGAGGAAAAATCTCAGAAC
ACAGAAGACCTGGCAGAACTCATTAGAAAACTTGGGGAGAAACTTTTGATTGAGCCCCGA
AAGGAAGAAAGGAGGAGTTAA
