# Supplementary material for: Molecular evolution of TRPC4 regulatory sequences supports a role in mammalian thermoregulatory adaptation
Source: PeerJ. 2025 Jul 8;13:e19697. doi: 10.7717/peerj.19697 (PMC12248226; doi:10.7717/peerj.19697)
Supplement: Supplemental Information 1 — Required and optional parameters that are read by the codeml package of PAML. This file is for information only, an explicit value must be selected for Model and the dummy file names must be replaced with explicit paths to function. The sequence and guide tree files are in standard formats (FASTA and Newick, respectively). [file peerj-13-19697-s001.zip › input.files/untrimmed.alignments.with.original.accessions/sauropsid.trpc7.fas]

>XM_025196023.1 PREDICTED: Alligator sinensis transient receptor potential cation channel subfamily C member 7 (TRPC7), mRNA
GAGTGGAAGTTTGCGCGTGCCAAACTATGGCTCTCATACTTTGACGAAGGAAGGACTCTA
CCTGCTCCTTTCAACCTAGTGCCAAGCCCCAAATCCTTTTATTATCTCATAATGAGAATC
AAAATGTGCCTCATAAAACTCTGCAAATCCAAGGCCAAAAACTGTGAAAATGATCTCGAG
ATGGGCATGCTCAATTCCAACCATCGGAAAATTCGTTTTCTGTCTAGCATGCGAAACACA
GAAAATTTTTCTGGGAAGAATGCTTATAACAAGCCCACGAGATATCAGGTGGCAACACTA
CCTCCCTCTGGATTCTACTACCTTGGCCATCTCCAGCATACAAAAATAATGAAGCGTCTT
ATTAAGCGGTATGTACTGAAGGCTCAGGTGGATCGAGAAAATGATGAAGTCAATGAAGGA
GAACTTAAAGAGATTAAGCAAGATATTTCCAGTCTCCGCTATGAACTTTTGGAAGAAAAA
TCACAAGCCACTGGAGAGCTGGCAAGACTAATACAACAGCTGAGTGAAAAGTTTGGGAAG
AACTTAAATAAGGACATTTGA
>XM_003223951.4 PREDICTED: Anolis carolinensis transient receptor potential cation channel subfamily C member 7 (trpc7), transcript variant X2, mRNA
GAGTGGAAGTTTGCACGTGCAAAGCTCTGGCTCTCATATTTCGATGAGGGGAGGACTCTA
CCTGCTCCTTTTAACCTAGTGCCAAGCCCTAAGTCGTTTTATTATCTCATAATGAGAATT
AAAATGTGCCTCATAAAGCTCTGCAAATCCAAGGCCAAAAACTGTGAAAATGATCTTGAG
ATGGGCATGCTGAATTCTAAGCTACGGAAAGTTCGTTTTGAGTCAAGTATTCAAAACTCA
GAC~~~TTTTCTGTGAAGAATGTCTACAACAAGCCCACAAGATATCAG~~~~~~~~~~~~
~~~~~~~~~~~~~~~~~~~~~~~~~~~~~~~~~~~~~~~~~~AAAATAATGAAGAGACTT
ATTAAGCGATACGTTCTGAAAGCTCAGGTGGATCGAGAGAATGATGAAGTGAATGAAGGT
GAACTCAAGGAGATTAAGCAAGACATTTCGAGTCTCCGCTATGAGCTTCTGGAAGAAAAA
TCACAAGCAACTGGAGAGTTGGCGAGCCTAATACAGCAGCTGAGTGATAAGTTTGGAAAG
AGTTTGAATAAAGACATTTGA
>XM_048861914.1 PREDICTED: Caretta caretta transient receptor potential cation channel subfamily C member 7 (TRPC7), transcript variant X2, mRNA
GAGTGGAAATTTGCTCGTGCCAAGCTCTGGTTATCATACTTTGATGAAGGAAGGACTCTG
CCTGCTCCTTTTAACCTAGTGCCAAGCCCTAAATCGTTTTATTATCTCATAATGAGAATA
AAAATGTGCCTCATAAAACTCTGCAAATCTAAGGCCAAAAACTGTGAAAATGATCTTGAG
ATGGGTATGCTGAATTCCAGGCTACGGAAAGTTCGTTTTCAGTCAAGCGCTCGAAATTCA
GAAAACTTTACTGTGAAGAAGGGTTATAACAAGCCCACGAGATATCAGGTGGCAACACGT
CTTCCATCTGGATTGAACTACCTTGGCCATCTCCAGCATACAAAAATAATGAAGCGTCTT
ATTAAGCGATATGTCCTGAAGGCTCAGGTTGATCGAGAGAATGATGAAGTCAATGAAGGA
GAACTTAAAGAGATTAAGCAAGATATTTCCAGTCTCCGCTATGAGCTTCTAGAAGAAAAG
TCAGAGGCTACTGGAGAGTTAGCAAGACTAATACAGCAGCTGAGTGACAAGTTTGGGAAG
AACTTAAATAAGGACATTTGA
>XM_019535131.1 PREDICTED: Crocodylus porosus transient receptor potential cation channel subfamily C member 7 (TRPC7), transcript variant X1, mRNA
GAGTGGAAGTTTGCGCGTGCCAAACTATGGCTCTCATACTTTGACGAAGGAAGGACTCTA
CCTGCTCCTTTCAACCTAGTGCCAAGCCCTAAATCCTTTTATTATCTCATAATGAGAATC
AAAATGTGCCTCATAAAACTCTGCAAATCCAAGGCCAAAAACTGTGAAAACGATCTCGAG
ATGGGCATGCTCAATTCCAACCACCGGAAAATTCGTTTTCTGTCTAGCACACGAAACACA
GAAAATTTTTCTGGGAAGAATGCTTATAACAAGCCCACGAGATATCAGGTGGCAACACTA
CCTCCCTCTGGATTCTACTACCTTGGCCATCTCCAGCATACAAAAATAATGAAGCGTCTT
ATTAAGCGGTATGTACTGAAGGCTCAGGTGGATCGAGAAAATGACGAAGTCAATGAAGGA
GAACTTAAAGAGATTAAGCAAGATATTTCCAGTCTCCGCTATGAACTTTTGGAAGAAAAA
TCACAAGCCACTGGAGAGCTGGCAAGACTAATACAACAGCTGAGTGAAAAGTTTGGGAAG
AACTTAAATAAGGACATTTGA
>XM_043490932.1 PREDICTED: Dermochelys coriacea transient receptor potential cation channel subfamily C member 7 (TRPC7), transcript variant X1, mRNA
GAGTGGAAATTTGCTCGTGCCAAGCTCTGGTTATCATACTTTGACGAAGGAAGGACTCTG
CCTGCTCCTTTTAACCTAGTACCAAGCCCTAAATCATTTTATTATCTCATAATGAGAATA
AAAATGTGCCTCATAAAACTCTGCAAATCTAAGGCCAAAAACTGTGAAAATGATCTTGAG
ATGGGAATGCTGAATTCCAGGCTACGGAAAGTTCGTTTTCACTCAAGTGCTCGAAATTCA
GAAAACTTTACTGTGAAGAAGGGTTATAACAAGCCCACGAGATATCAGGTGGTAACACGT
CTTCCATCTGGATTGAACTACCTTGGCCATCTCCAGCATACAAAAATAATGAAGCGTCTT
ATTAAGCGATATGTCCTGAAGGCTCAGGTTGATCGAGAGAATGATGAAGTCAATGAAGGA
GAACTTAAAGAGATAAAGCAAGATATTTCCAGTCTCCGCTATGAGCTTCTAGAAGAAAAG
TCAGAAGCTACTGGAGAGTTAGCAAGACTAATACAGCAGTTGAGTGACAAGTTTGGGAAG
AACTTAAATAAGGACATTTGA
>XM_054976355.1 PREDICTED: Eublepharis macularius transient receptor potential cation channel subfamily C member 7 (TRPC7), mRNA
GAGTGGAAGTTTGCACGTGCGAAGCTCTGGCTTTCCTATTTTGATGAGGGAAGGACTCTA
CCTGCTCCCTTCAATCTAGTGCCAAGTCCTAAGTCATTTTATTATCTCATAATGAGAATT
AAAATGTGCCTCATAAAACTCTGCAAATCCAAGGCCAGAAGCTGTGAAAATGATCTTGAG
ATGGGCATGCTGAATTCCAAACCGAGGAAAGTTCATTTTGAGTCAAGTACTCAGAATTCA
GAC~~~TTTACTTTGAAGAATGCCTACAAAAAGCCCACAAGATATCAGGTGGCAACCCTA
CTTCCCAATGGATTCTACCACCATGGTCATCTCCAACATATAAAAATAATGAAGAGGCTT
ATTAAGCGATATGTTCTGAAGGCCCAGGTGGATCGAGAGAATGATGAAGTCAATGAAGGA
GAACTGAAAGAGATTAAGCAAGATATCTCAAGCCTGCGTTATGAGCTTCTAGAAGAAAAG
TCACAAGCCACAGGCGAGTTGGCAAAACTAATACAGCAACTAAGTGACAAGTTTGGGAAG
AGCTTAAACAAGGACATTTGA
>XM_030572436.1 PREDICTED: Gopherus evgoodei transient receptor potential cation channel subfamily C member 7 (TRPC7), mRNA
GAGTGGAAATTTGCTCGTGCCAAACTCTGGTTATCATACTTTGATGAAGGAAGGACTCTG
CCTGCTCCTTTTAATCTAGTGCCAAGCCCTAAATCATTTTATTATCTCATAATGAGAATA
AAAATGTGCCTCATAAAACTCTGCAAATCTAAGGCCAAAAACTGTGAAAATGATCTCGAG
ATGGGTATGCTGAATTCCAAGCTACGGAAAGTTCGTTTTCAGTCAAGAGCTCGAAATTCA
GAAAATTTTACTGTGAAGAAGGCTTATAACAAGCCCACGAGATATCAGGTGGCAACACGT
CTTTCATCTGGATTGAACTACCTTGGCCATCTCCAGCATACAAAAATAATGAAGCGTCTT
ATTAAGCGATATGTCCTGAAGGCTCAGGTTGATCGAGAGAATGATGAAGTCAATGAAGGA
GAACTTAAAGAGATTAAACAAGATATTTCCAGTCTCCGCTACGAGCTTCTAGAAGAAAAG
TCAGAAGCTACTGGAGAGTTAGCAAGACTAATACAGCAGCTGAGTGACAAGTTTGGGAAG
AACTTAAATAAGGACATTTGA
>XM_033140149.1 PREDICTED: Lacerta agilis transient receptor potential cation channel subfamily C member 7 (TRPC7), transcript variant X1, mRNA
GAATGGAAGTTTGCACGTGCCAAGCTTTGGCTTTCATATTTTGACGAGGGAAGGACTCTA
CCTGCTCCTTTTAACCTAGTGCCAAGCCCTAAGTCGTTTTATTATCTCATAATGAGAATT
AAAATGTGCCTCATAAAACTCTGCAAATCCAAGGCCAAAAACTGTGAAAATGATCTCGAG
ATGGGCATGCTGAATTCCAAGCTAAGGAAAGTCCGTTTCGAGCCCAGTACTCAAAATTCA
GAC~~~TTTACTGTGAAGAATGCCTACAACAAGCCCACAAGATACCAGGTGGCAACACTT
CTTCCCAATGGATTCTACCATCATGGTCATCTCCAGCACATAAAAATAATGAAGAGACTT
ATTAAACGATACGTCCTAAAGGCTCAGGTGGATCGGGAGAATGATGAAGTTAATGAAGGA
GAACTTAAGGAGATTAAGCAAGACATTTCAAGTCTCCGCTATGAGCTTCTTGAAGAAAAG
TCACAAGCAACAGGAGAGTTGGCAAGCCTAATACAGCAGCTAAGCGACAAGTTTGGAAAG
AGTTTAAATAAGGACATTTGA
>XM_045026121.1 PREDICTED: Mauremys mutica transient receptor potential cation channel subfamily C member 7 (TRPC7), mRNA
GAGTGGAAATTTGCTCGTGCCAAGCTCTGGTTATCATACTTTGATGAAGGAAGGACTCTG
CCTGCTCCTTTTAATCTAGTGCCAAGCCCTAAATCATTTTATTATCTCATAATGAGAATA
AAAATGTGCCTCATAAAACTCTGCAAATCTAAGGCCAAAAACTGTGAAAATGATCTCGAG
ATGGGTATGCTGAATTCCAAGCTACGGAAAGTTCGTTTTCAGTCAAGCGCTCGAAATTCA
GAAAATTTTACTGTGAAGAACGCTTATAACAAGCCCACAAGATATCAGGTGGCAGCACGT
CTTCCATCTGGATTGAACTACCTTGGCCATCTCCAGCATACAAAAATAATGAAGCGTCTT
ATTAAGCGATATGTCCTGAAGGCTCAGGTTGATCGAGAGAATGATGAAGTCAATGAAGGA
GAACTTAAAGAGATTAAGCAAGATATTTCCAGTCTCCGCTACGAGCTTCTAGAAGAAAAG
TCAGAAGCTACTGGAGAGTTAGCAAGACTAATACAGCAGCTGAGTGACAAGTTTGGGAAG
AACTTAAATAAGGACATTTGA
>XM_014570021.2 PREDICTED: Pelodiscus sinensis transient receptor potential cation channel subfamily C member 7 (TRPC7), transcript variant X1, mRNA
GAGTGGAAGTTTGCTCGTGCCAAGCTGTGGTTATCATACTTTGATGAAGGAAGGACTCTG
CCTGCTCCTTTTAATCTAGTGCCAAGCCCTAAATCATTTTATTATCTCATAATGAGAATA
AAAATGTGCCTCATAAAACTCTGCAAATCTAAGGCCAAAAACTGTGAAAATGATCTTGAG
ATGGGTATGCTGAATTCCAAGTTCCGGAAAGTTCGTTTTCAATCTAGTGCTCGAAATTCA
GAAAACTTTACTGTGAAGAAGGCTTATAACAAGCCCACAAGATATCAGGTGGCAACACGT
CTTCCATCTGGATTCAACAACCTTGGCCATCTTCAGCATACAAAAATAATGAAGCGTCTT
ATTAAGCGATATGTACTGAAGGCTCAGGTCGATCGAGAGAATGATGAAGTCAATGAAGGA
GAACTTAAAGAGATTAAGCAAGATATTTCCAGTCTCCGCTACGAGCTTCTAGAAGAAAAG
TCAGAAGCTACTGGAGAGTTAGCCAGACTAATACAACAGCTGAGTGACAAGTTTGGAAAG
AACTTAAATAAGGACATTTGA
>XM_028718097.1 PREDICTED: Podarcis muralis transient receptor potential cation channel subfamily C member 7 (TRPC7), mRNA
GAATGGAAGTTTGCACGTGCCAAGCTTTGGCTTTCATATTTTGACGAGGGAAGGACTCTA
CCTGCTCCTTTTAACCTAGTGCCAAGCCCTAAGTCGTTTTATTATCTCATAATGAGAATT
AAAATGTGCCTCATAAAACTCTGCAAATCCAAGGCCAAAAACTGTGAAAATGATCTCGAG
ATGGGCATGCTGAATTCCAAGCTAAGGAAAGTCCGTTTCGAGTCCAGTACTCAAAATTCA
GAC~~~TTTACTGTGAAGAATGCCTACAACAAGCCCACAAGATACCAGGTGGCAACACTT
CTTCCCAATGGATTCTACCATCATGGTCATCTCCAGCACATAAAAATAATGAAGAGACTT
ATTAAACGATATGTCCTAAAGGCTCAGGTGGATCGAGAGAATGATGAAGTTAATGAAGGA
GAACTTAAGGAGATTAAGCAAGACATTTCAAGTCTCCGCTATGAGCTTCTCGAAGAAAAG
TCACAAGCAACAGGAGAGTTGGCAAGTCTAATACAGCAGCTAAGCAACAAGTTTGGAAAG
AGTTTAAATAAGGACATTTGA
>XM_020782650.1 PREDICTED: Pogona vitticeps transient receptor potential cation channel subfamily C member 7 (TRPC7), mRNA
GAGTGGAAATTTGCACGTGCAAAGCTCTGGCTTTCATATTTCGACGAAGGAAGAACTCTG
CCTGCTCCTTTCAATCTAGTGCCAAGCCCTAAGTCGTTTTATTATCTCATAATGAGAATT
AAAATGTGCCTCATAAAACTCTGCAAATCCAAGGCCAAAAACTGTGAAAATGATCTCGAG
ATGGGGATGTTGAATTCCAAGCTAAGGAAAGTTCATTTCGAGTCAAGTACACAAAATTCA
GAC~~~TTTACTGTGAAGAACGCTTACAACAAGCCCACAAGATACCAGGTGGCAACGCTA
CTTCCCAATGGATTCTACTACCATGGCCATCTCCAGCATATAAAAATAATGAAGAGACTT
ATTAAGCGATATGTTCTGAAGGCTCAAGTGGATCGAGAGAATGATGAAGTGAATGAAGGA
GAACTTAAGGAGATTAAGCAAGATATTTCAAGTCTCCGCTATGAACTTCTTGAAGAAAAA
TCCCAAGCAACAGGAGAGTTGGCAAGACTGATACAACAGCTCAGTGACAAGTTTGGAAAG
AGCTTAAATAAAGATATTTGA
>XM_061613403.1 PREDICTED: Rhineura floridana transient receptor potential cation channel subfamily C member 7 (TRPC7), mRNA
GAGTGGAAGTTTGCACGTGCCAAGCTCTGGCTTTCATACTTCGATGAAGGAAGGACTCTA
CCTGCTCCTTTTAATCTAGTGCCAAGCCCTAAGTCGTTTTATTATCTCATAATGAGAATT
AAAATGTGCCTCATAAAACTCTGCAAATCCAAGGCCAAAAACTGTGAAAATGATTTCGAG
ATGGGCATGCTGAATTCCAAACTACGGAAAGTACATTTCGAGTCCAGTACTCAAAATTCA
GAC~~~TTTACCATGAAGAATGCCTACAACAAGCCCACAAGATACCAG~~~~~~~~~~~~
~~~~~~~~~~~~~~~~~~~~~~~~~~~~~~~~~~~~~~~~~~AAAATAATGAAGAGACTT
ATTAAACGATACGTTCTGAAGGCTCAGGTGGATCGGGAAAACGATGAAGTCAATGAAGGA
GAGCTTAAGGAGATTAAGCAAGACATTTCAAGTCTCCGCTATGAGCTTCTTGAAGAAAAG
TCACAAGCAACAGGAGAGTTAGCAAGACTAATACAGCAGCTAAGTGACAAGTTTGGAAAG
AGTTTAAATAAGGATATTTGA
>XM_042452360.1 PREDICTED: Sceloporus undulatus transient receptor potential cation channel subfamily C member 7 (TRPC7), mRNA
GAGTGGAAGTTTGCACGGGCAAAGCTCTGGCTCTCATATTTCGATGAGGGAAGGACACTA
CCTGCTCCTTTCAATCTAGTGCCAAGCCCTAAGTCGTTTTATTATCTCATAATGAGAATT
AAAATGTGCCTCATAAAGCTCTGCAAATCCAAGGCCAAAAACTGTGAAAATGATCTCGAG
ATGGGCATGCTGAATTCCAAGTTGCGGAAAGTTCATTTTGAGTCAGGTACTCAAAATTCA
GAC~~~TTTACTGTGAAGAATGTCTACAACAAGCCCTCAAGATATCAG~~~~~~~~~~~~
~~~~~~~~~~~~~~~~~~~~~~~~~~~~~~~~~~~~~~~~~~AAAATAATGAAGAGACTT
ATTAAACGATATGTTCTGAAAGCTCAGGTGGATCGAGAGAATGATGAAGTGAATGAAGGT
GAACTTAAGGAGATTAAACAAGACATTTCAAGTCTCCGCTATGAGCTTCTTGAAGAAAAA
TCACAAGCAACAGGAGAACTGGCAAGACTAATACAGCAGCTGAGTGATAAGTTTGGAAAG
AGTTTGAATAAGGACATTTGA
>XM_044454606.1 PREDICTED: Varanus komodoensis transient receptor potential cation channel subfamily C member 7 (TRPC7), mRNA
GAGTGGAAGTTTGCACGTGCTAAGCTCTGGCTTTCATATTTTGATGAAGGAAGGACTCTA
CCTGCTCCTTTCAATCTAGTGCCAAGCCCTAAATCATTCTATTATCTCATAATGAGAATT
AAAATGTGCCTCATAAAACTCTGCAAATCCAAGGCCAAAAACTGTGAAAATGATCTCGAG
ATGGGCATGCTGAATTCCAAGCTACGGAAAGTTCGTTTCGAGTCAAGTACTCAAAACTCA
GAC~~~TTTACTGTGAAGAATGCCTACAACAAGCCCACAAGATATCAG~~~~~~~~~~~~
~~~~~~~~~~~~~~~~~~~~~~~~~~~~~~~~~~~~~~~~~~AAAATAATGAAGAGACTT
ATTAAGCGATATGTTCTGAAGGCTCAGGTGGATCGTGAAAATGATGAAGTCAATGAAGGA
GAGCTTAAAGAGATTAAGCAAGACATCTCAAGCCTGCGCTATGAACTTCTTGAAGAAAAG
TCACAAGCGACAGGAGAGCTGGCAAGCTTAATTCAGCAGCTGAGTGACAAGTTTGGAAAG
AGTTTAAATAAGGACATTTGA
>XM_060271662.1 PREDICTED: Zootoca vivipara transient receptor potential cation channel subfamily C member 7 (TRPC7), mRNA
GAATGGAAGTTTGCGCGTGCCAAGCTTTGGCTTTCCTATTTTGATGAGGGAAGGACTCTA
CCTGCTCCTTTTAACCTAGTGCCAAGCCCTAAGTCGTTTTATTATCTCATAATGAGAATT
AAAATGTGCCTCATAAAACTCTGCAAATCCAAGGCCAAAAACTGTGAAAATGATCTCGAG
ATGGGCATGCTGAATTCCAAGCTAAGGAAAGTCCGTTTCGAGTCCAGTACTCAAAATTCA
GAC~~~TTTACTGTGAAGAATGCCTACAACAAGCCCACAAGATACCAGGTGGCAACACTT
CTTCCCAATGGATTCTACCATCATGGTCATCTCCAGCACATAAAAATAATGAAGAGACTT
ATTAAACGATATGTCCTAAAGGCTCAGGTGGATCGAGAGAATGATGAAGTTAATGAAGGA
GAACTTAAGGAGATTAAGCAAGACATTTCAAGTCTCCGCTATGAACTTCTTGAAGAAAAG
TCACAAGCAACAGGAGAGTTGGCAAGCCTAATACAGCAGCTAAGTGACAAGTTTGGAAAG
AGCTTAAATAAGGACATTTGA
