# Supplementary material for: Molecular evolution of TRPC4 regulatory sequences supports a role in mammalian thermoregulatory adaptation
Source: PeerJ. 2025 Jul 8;13:e19697. doi: 10.7717/peerj.19697 (PMC12248226; doi:10.7717/peerj.19697)
Supplement: Supplemental Information 1 — Required and optional parameters that are read by the codeml package of PAML. This file is for information only, an explicit value must be selected for Model and the dummy file names must be replaced with explicit paths to function. The sequence and guide tree files are in standard formats (FASTA and Newick, respectively). [file peerj-13-19697-s001.zip › input.files/untrimmed.alignments.with.original.accessions/sauropsid.trpm2.fas]

>XM_016992125.2 PREDICTED: Anolis carolinensis transient receptor potential cation channel subfamily M member 2 (trpm2), transcript variant X9, mRNA
GATCAGATCTGGAAGTTTCAGCGCCATGATTTGATTGAGGAATACCATGGGAGACCCCCA
GCTCCACCACCCTTCATCCTCCTGAATCACCTGCAGCTCTTTGTCAAATGGGTCATTCTC
CGGAAGCCAGCCACCCGGCACAAGCAGCTTAAAGAGAAGCTTGAGAAGAATGAAGAAGCC
GCTCTTTTGTCCTGGGAAATGTACATGAAGGAAAACTATTTGCAAATTCAACAGTGTCTA
CGGAAGCAAAACAATGAGCAGAAGATCCAGGATATTGCAGAAAGAATGGATAAACTGACA
GAAATGCTGGATTGTGATCAGGTGAAAAGGACAGGGCTGGTGGAGCAGAAGTTGACATAT
CTGGAAGAGCAGTCCTTCCAGTTTGCAAAGGCACTTCGGTGGGTTGTTCAATCACTGTCC
AGCAGTGGATTTGGATCAGAGGAAGATACTCCTGTCATAGTCCCCAGTAAAGCCCCTGAG
ATGAAGGAATCT~~~CCTGAAGATGAAGTCCCAGAATCTTTCCATGCCCTGTACCATGTG
AGTGCACGGCACCTCTTGTATCCAACCTCCAATGCTATCCGCTTTCCTGTGCCAGATGAG
AAAGTGCCATGGGAGATAGAGTTTGAGATCTACAATCCACTCTTCTACAGTCCAGAAAGT
CAAGAGAATGCTGTACCTGAATTTCTGAGAGACTCACTGGATAACCTTTCAAAAATAAAC
TTCAACACTATGGATGGAGACATCAACAGACAGAGTTTTCATGGTACCTATCTGGTCGAA
GATGGCCTGCCATTGAATCCCATGGGAAGGACAGGAATGAGGGGCCAAGGGATTCTTCGG
TTCTTTGGGCCAAATCATGCACTTCATCCTGTTGTGACGCGCTGGAGGAGGAATGTGGAT
GGATCAATTTACAGAAAAAACTTAAAGAAAATGTTGGAAGTCTTGGTAGTGAAATTCCCC
TTTTCAGAGCACTGGGCTTTGCCAGGAGGATCTCTGGTGCCAGGTGAAGCACTCCCACAG
AAGTTGAAGCGGGTCCTAAGACGTGAATTCTGGCCACAATTTCAGAAATTGCTGAATCAG
GGCACTGAGATATACAAAGGATATATGGATGACCCCAGGAATACTGACAATGCCTGGATA
GAGACAGTGGCCATCAATGTGCACTTTGAAGACCACAACGATGTGGAGATGAAGCGTATG
AACTCGTTTCTCCAGGGCTGTGATCTTGAGGTGACTGCCCGGTGGCAGGTTGTGGACAAG
AGAGTCCCTTTGTATATGAACCACAAAGAGCTGTTGCAGAAGGCATCTGTCCTCCTGGGG
GCATCCTATTGA
>XM_020787499.1 PREDICTED: Pogona vitticeps transient receptor potential cation channel subfamily M member 2 (TRPM2), mRNA
GATCAGATCTGGAAGTTTCAGCGTCATGACCTGATAGAAGAGTACCATGGAAGGCCTCCA
GCTCCACCACCCTTCATCCTCCTGAACCACCTGCAGCTCTTTGTCAAGCGAATCATTCTC
CGGAAGCCAGCCACTCGGCACAAGCAGCTCAAAGAGAAGCTTGAGAAGAACGAAGAGGTA
GCCCTCTTGTCCTGGGAGATGTACATGAAGGAAAACTACTTGCACATCCAGCAGTGTCAG
CAGAAGCAGAACACTGAACAGAAGATCCAAGACATTGCAGAAAGAGTGGATACATTGGTG
GAAATGATGGACCTTGATCAGGTGAAAAGGACGGGGCTGGTGGAGCAAAAGTTGGTATAT
CTGGAAGAACAGATGTTCCAGTTTGCAAAGGGACTCCGGTGGGTTGTTCAGTCCCTGTCT
AACAGTGGGTTTGGATCAGAAGAAGATGCTCCCATCATAGTTCCCAGCAAAGCCCCTGAA
ATGAAGGAAGTA~~~CACACAGATGAGGTCCCAGAATCTTTTCATACTCTTTACCATGTG
AGTGCCAGGAATCTTTTGTATCCCAGCTCTCCTGCTGTCCGCTTTCCTGTACCAGATGAG
AAAGTGCCATGGGAGGTAGAGTTTGAGATCTACAACCCACCCTTCTATAGTGCAGAAAGG
CAGGAAAATGCTGTCCCTGACTACCTGAGAGATTCTTTGGATAATCTTTCAAGGATAAAC
TTCAACAGTATGGATGGAGATGTCAACAGACAGAGCTTCCATGGCACCTATCTGGTTGAA
GATGGCTTACCACTAAATCCCATGGGAAGGACAGGGCTGAGGGGCCAAGGGATCCTTCGG
TTCTTTGGGCCAAATCATGCACTTCACCCTGTTGTGACACGGTGGAGGAGGAATGTGGAT
GGATCTATTTGTAGGAAAAGCGTAAAGAAAATACTGGAAGCCTTGGTGGTGAAGTTTCCC
TTTTCAGATCATTGGGCTTTGCCTGGGGGATCTCTGGAACCAGGTGAAGCATTACCACAG
AAGCTGAAACGGATCCTGAGACGGGAATTCTGGCCACAGTTTCAGAAATTGCTGAATCAG
GGTACAGAGGTATACAAAGGATATGTGGATGATCCTAGGAACACAGACAATGCCTGGATA
GAGACAGTGGCCATCAATGTGCACTTTGAAGACCAGAATGATGTGGAGATGAAGCGTATG
AATTCGTTTCTCCAGGGATGTGATCTTGAGGTGATTGTCCGATGGCAAGTTGTGGATAAA
AGAATCCCTCTGTATGTGAACCACAAGGAGCTCCTGCAGAAAGCATCTGTCCTCCTGGGG
GCATACTACTGA
>XM_028730870.1 PREDICTED: Podarcis muralis transient receptor potential cation channel subfamily M member 2 (TRPM2), transcript variant X13, mRNA
GATCAAATCTGGAAGTTTCAGCGCCATGACCTGATTGAGGAGTACCATGGCAGGCCCCCT
GCTCCACCACCCTTCATTCTTCTCAACCACCTTCAGCTCTTCATCAAGCGGGTCATTCTC
CGGAAGCCAGCCACACGGCATAAGCAACTCAAAGAGAAGCTTGAGAAGAATGAAGAGGCA
GCTCTCTTGTCCTGGGAGATGTACATGAAGGAAAACTACCTGCAGCTTCAACAGTCTCAA
CAGAAGCAGAACACTGAACAGAAGATCAGTGACACTGCAGAAAGAATGGATATGCTGGTA
GAAATGCTGGACCTCGATCGGGTGAAAAGGACAGGCCTGGTGGAGCAGAAGTTGGCGTAT
CTGGAAGAGCAGATGTTCCAGTTTTCAAAGGCACTGCGGTGGGTGGTTCACTCACTATCA
AGCAGTGGGTTTGGATCAGAAGAAGATGTCCCCACCATAGTTCCTAGCAGAGCCCCTGAG
ATGAAGGAATGC~~~CATGAAGAAGATGTCCCAGAAACTTTTGGCACCATATATCATGTG
AGCGCCAGGAACCTCATGTATCCCAGCTCCACTGCTGTCTGCTTTCCTGTACCAGATGAG
AAGGTGCCTTGGGAGGTAGAGTTTGAGATCTACAACCCTCCCTTCTACAGTGCAGAAAGG
CAGGAGAATGCTTCACCTGACTTCCTGAAAGACAATTTAGAGAATCTTTCAAGGATAAAT
TTCAACAGTATGGATGGAGATATCAACAGACAGAGCTTCCATGGCACCTATCTTATTGAG
GACGGCCTGCCACTGAATCCCATGGGAAGGACAGGCCTGAAGGGCCAAGGTATTCTTCAG
TTCTTTGGACCAAATCATGCTCTTCACCCTGTTGTGACACGCTGGAGGAGGAATGTGGAT
GGATCCATTTATAGAAAAAGCTTAAAGAAAATGCTGGAAGTCTTAATAGTAAAATTCCCC
TTTTCGGATCATTGGGCTTTGCCTGGGGGATCTTTACAGCCAGGGGAAGCTTTGCCACAG
AAGTTGAAGCGGATCCTAAGACGGGAATTCTGGCCACAATTTCAGAAATTGCTGAATCAG
GGTACAGAGGTATACAAAGGATACGTGGATGATCCCAGGAACACAGACAATGCCTGGATA
GAAACGGTGGCCATTAGTGTGCACTTTGAAGAGCATAATGATGTGGAGATGAAGCGTATG
AATTCGTTTCTCCAGGGCTGTGATCTGGAGGCGACCGTCCGGTGGCAGGTTGTGGATAAG
AGAATCCCTCTTTATGTGAACCACAAAGAACTCCTGCAGAAAGCATGTGTCCTCCTGGGG
GCATACTACTGA
>XM_033150102.1 PREDICTED: Lacerta agilis transient receptor potential cation channel subfamily M member 2 (TRPM2), mRNA
GATCAAATCTGGAAGTTTCAGCGTCATGACCTGATAGAGGAGTACCATGGCAGGCCCCCT
GCTCCACCACCCTTCATTCTTCTCAACCACCTGCAGCTCTTCATCAAGCGGGTCATTCTT
CGGAAGCCAGCTACACGGCATAAGCAGCTCAAAGAGAAGCTTGAGAAGAATGAAGAGGCA
GCTCTCTTGTCCTGGGAGATGTACATGAAGGAAAACTACCTGCAGGTTCAACAGTCCCAA
CAGAAGCAGAACACTGAACAGAAGATCAGTAACACTGCAGAAAGAATGGATATGCTGGTA
GAAATGCTGGACCTCGATCGGGTGAAAAGGACAGGGCTGGTGGAGCAGAAGTTGGCGTAT
CTGGAAGAGCAGATGTTCCAGTTTTCAAAGGCACTGCGGTGGGTGGTTCACTCACTGTCT
AGCAGTGGGTTTGGATCAGAAGAAGATGTCCCCACCATAGTTCCCAGCAGAGCCCCTGAG
ATGAAGGAATGC~~~CATGAAGAGGATGTCCCAGAATCTTTTCACACCATATATCATGTG
AGCGCCAGGAACCTCATGTATCCCAGCTCCACTGCTGTCTGCTTTCCTGTACCAGATGAG
AAGGTGCCTTGGGAGGTAGAGTTTGAGATCTACAACCCTCCCTTCTACAGTGCAGAAAGG
CAGGAGAATGCTTCACCTGACTTCCTGAAAGACTCTTTAGAGAATCTTTCAAGGATAAAC
TTCAACAGTATGGATGGAGATATCAACAGACAGAGCTTCCATGGCACCTATCTTATCGAG
GACGGCCTGCCACTGAACCCCATGGGAAGGACGGGCCTGAAGGGCCAAGGTATTCTTCGG
TTCTTTGGACCAAATCATGCTCTTCACCCTGTTGTGACACGCTGGAGGAGGAATGTGGAC
GGATCCATTTATAGAAAAAGCTTAAAGAAAATGCTGGAAGTCTTAATAGTAAAATTCCCC
TTTTCGGATCACTGGGCTTTGCCTGGGGGATCTTTAGAGCCAGGGGAAGCTTTGCCACAG
AAGTTGAAGCGGGTCCTAAGACGGGAATTCTGGCCACAGTTTCAGAAATTGCTGAATCAG
GGTACAGAGGTATACAAAGGGTACGTGGATGACCCCAGGAACACAGACAATGCCTGGATA
GAAACGGTGGCCATTAGTGTGCACTTCGAAGAGCATAATGATGTGGAGATGAAGCGTATG
AATTCGTTTCTCCAGGGCTGTGATCTGGAGGCGACTGTCCGGTGGCAGGTTGTGGATAAG
AGAATCCCGCTTTATGTGAACCACAAAGAACTCCTGCAGAAAGCATGTATCCTCCTGGGG
GCATACTACTGA
>XM_035132382.2 PREDICTED: Zootoca vivipara transient receptor potential cation channel subfamily M member 2 (TRPM2), mRNA
GATCAAATCTGGAAGTTTCAGCGCCATGACCTGATTGAGGAGTACCATGGCAGGCCCCCT
GCTCCACCACCCTTCATTCTTCTCAACCACCTGCAGCTCTTCATTAAGCGGGTCATTCTC
CGGAAGCCAGCCACACGGCATAAGCAGCTCAAAGAGAAGCTTGAGAAGAATGAAGAGGCA
GCTCTCTTGTCCTGGGAGATGTACATGAAGGAAAACTACCTGCAGATTCAACAGTCCCAA
CAGAAGCAGAACACTGAACAGAAGATCAATGACACTGCAGAAAGAATGGATATGCTGGTA
GAAATGCTGGACCTCGATCGGGTGAAAAGGACAGGGCTGGTGGAGCAGAAGTTGGCGTAT
CTGGAAGAGCAGATGTTCCAGTTTTCAAAAGCACTGCGGTGGGTGGTTCACTCACTGTCT
AGCAGTGGATTTGGATCAGAAGAAGATGTCCCTACCATAGTTCCCAGCAGAGCTCCTGAG
ATGAAGGAATGC~~~CATGAAGAGGATGTCCCAGAATCTTTTCACACCATATATCATGTG
AGCGCCAGGAACCTCATGTATCCTAGCTCCACTGCTGTCTGCTTTCCTGTACCAGATGAG
AAGGTCCCTTGGGAGGTAGAGTTTGAGATCTACAACCCTCCCTTCTACAGTGCAGAAAGG
CAGGAGAATGCTTCACCTGACTTCCTGAAAGACTCTTTAGAGACTCTTTCAAGGATAAAC
TTCAACAGTATGGATGGAGATATCAACAGACAGAGCTTCCATGGCACCTATCTTATCGAG
GAGGGCCTGCCACTGAATCCCATGGGAAGGACAGGCCTGAAGGGCCAAGGTATTCTTCGG
TTCTTTGGACCAAATCACGCTCTTCACCCTGTTGTGACACGCTGGAGGAGGAATGTGGAT
GGATCCATTTATAGAAAAAGCTTAAAGAAAATGCTGGAAGTCTTAATAGTAAAATTCCCC
TTTTCGGATCACTGGGCTTTGCCTGGGGGATCTTTAGAGCCAGGGGAAGCTTTGCCACAG
AAGTTGAAGCGGGTCCTAAGACGGGAATTCTGGCCACAGTTTCAGAAATTGCTGAATCAG
GGTACAGAGGTATACAAAGGATATGTGGATGACCCCAGGAACACAGACAATGCCTGGATA
GAAACGGTGGCCATTAGTGTGCACTTTGAAGAGCATAATGATGTGGAGATGAAGCGTATG
AATTCGTTTCTCCAGGGCTGTGATCTGGAGGCGACCGTCCGGTGGCAGGTTGTGGATAAG
AGAATCCCACTTTATGTGAACCACAAAGAACTCCTGCAGAAAGCTTGTATCCTCCTGGGG
GCATACTACTGA
>XM_042459497.1 PREDICTED: Sceloporus undulatus transient receptor potential cation channel subfamily M member 2 (TRPM2), transcript variant X4, mRNA
GATCAGATCTGGAAGTTTCAGCGACATGACTTAATTGAAGAGTACCATGGGAGGCCCCCA
GCTCCACCACCCTTCATCCTCTTAAACCACCTGCAGCTTTTTGTCAAACGGGTCTTTCTC
CGGAAGCCGGCCACTCGGCACAAGCAGCTTAAAGAGAAGCTTGAGAAGAATGAAGAGGCA
GCTCTTTTATCCTGGGAAATGTATATGAAGGAAAACTATTTGCAAATCCAGCAGTGCCAA
TGGAAGCAGAATAGTGAACAGAAGATTCAGGACATTGCAGACAGAGTGGATAAACTGGCA
GAAATGCTGGACCATGATCAGGTGAAAAGGACAGGACTGGTGGAGCAGAAGTTAGGATAC
CTGGAAGAACAGTCATTCCAGTTTGCAAAGGCCCTCCGGTGGGTTGTTCAGTCGCTGTCT
AACAGTGGATTTGGAGCAGAAGAAGATGCTCCTATCATAGTCCCCAGCAAAGCCCCTGAG
ATTAAGGAGTCT~~~TCTGGAGATGACGTCCCAGAATCTTTTCATACCCTATACCATGTG
AGCGCAAGGAACCTCATGTATCCCAGCTCCAGTGCTGTCCGCTTTCCTGTGCCAGATGAG
AAAGTGCCATGGGAGATAGAGTTTGAGATATATAATCCACCCTTTTACAGTGCAGAGCAG
CAAGAGAACGCTACACCGGAATTTCTGAGAGACTCACTGGAGAATCTTTCAAGAATAAAC
TTCAACAGTATGGATGGAGATGTCAACAGACAGAGCTTTCATGGTACCTATCTGGTTGAA
GATGGCCTGCCACTGAATCCCATGGGAAGGACAGGTCTGAGGGGCCAAGGGATTCTTCGT
TTCTTTGGACCAAATCACGCACTTCACCCTGTTGTGACGCGCTGGAGGAGGAATATGGAT
GGATCCATTTATCGAAAAAGCTTAAAGAAAATGCTTGAAGTCTTGGTGGTGAAATTTCCC
TTTTCGGATCACTGGGCTTTGCCTGGAGGATCTCTGGAGCCGGGTGAAGCACTGCCACAG
AAGCTGAAGCGGGTTTTGAGACGTGAATTCTGGCCACAGTTTCAGAAATTGCTGAATCAG
GGCACTGAGATATACAAAGGATATGTTGATGACCCCAGGAATACTGACAATGCCTGGATA
GAGACAGTGGCCATCAATGTGCACTTTGAAGACCAGAATGATGTGGAGATGAAGCGTATG
AATTCATTTCTCCAAGGCTGTGATCTTGAGGTGACTGCCCGATGGCAGGTTGTGGACAAA
AGAGTCCCCTTGTATACGAACCACAAAGAGCTGCTGCAGAAGGCATCTGTTCTCTTGGGG
GCATACTACTGA
>XM_044449936.1 PREDICTED: Varanus komodoensis transient receptor potential cation channel subfamily M member 2 (TRPM2), mRNA
GATCAGATCTGGAAGTTTCAGCGTCATGACCTGATTGAGGAATACCATGGCAGGCCCCCT
GCCCCTCCACCCTTCATCCTCCTTAACCACCTCCAGCTCTTTGTCAAACGGGTCATTCTC
CGGAAGCCAGTCACACAGCACAAACAGCTCAAAGAGAAGCTTGAGAAGAATGAAGAGGCG
GCTCTCTTGTCCTGGGAGATGTACATGAAGGAAAACTATTTGCAAGTCCAGCAGTATGAA
CAGAAGCAGAACACTGAGCAGAAGATACAGGACATTGCAGACAGAGTGGATACGCTGGTA
GAAATGCTGGATCTTGATCAGGTGAAAAGGACAGGGCTGGTGGAGCAGAAGTTGGAACAT
CTGGAAGAGCAGACATTCCAGTTTGCCAAGGCACTGAGGTGGATTGTTCACTCGCTCTCC
AGCAGTGGGTTTGGACTAGAGGAAGAGCCTCCCATCATAGTTCCCAGCAGAGCCCCAGAA
ACGAAGGAATGTCATCCCTCAGAGGAGATCCCAGCATCTTTTTTCACACTATACCACGTG
AGCGCCAGGAATCTCTTGTACCCTAACTCCACTGCTGTCCGCTTTCCTGTGCCAGATGAG
AAGGTGCCGTGGGAGATAGAGTTTGAGATCTACAACCCACCCTTCTACAGTGCGGAAAGG
GAAGAGAATGGTACACCGGACTTCCTGAGAGACTGCTTGGAAAATCTTTCAATGATAAAC
TTCAACAGTATAGATGGAGATATCAACAGACAGAGCTTCCACGGCACCTATCTGGTCAAG
GATGACCTGCCACTGAATCCCATGGGAAGGACAGGATTGAAGGGTCAAGGGATCCTTCGC
TTCTTTGGACCAAATCATGCCCTTCACCCTGTTGTGACGCGATGGAGGAGGAATGTGGAT
GGATCCATTTATAGGAAAAGCTTAAAGAAAATGCTGGAAGTCTTAGTGGTCAAATTCCCA
TTTTCAGATCAATGGGCTCTGCCTGGGGGATCTCTGGAGCCAGGGGAGGCCTTGCCACAG
AAGCTGAAGAGGATTCTGAGACGGGAATTCTGGCCACAATTTCAGAAATTGCTGAATCAG
GGTACAGAGGTGTACAAAGGATATCTGGATGACCCCAGGAACACAGACAATGCCTGGGTA
GAGACAGTGGCCATTAGTGTGCACTTTGAAGACCAGAATGATGTGGAGATGAAGCGTATG
AATTCGTTTCTCCAGGGCTGTGATCTTGAGGTGACTGTCCGGTGGCAGGTTGTGGACAAG
AAAGTGCCCCTTTACATGAACCACAAAGAGCTCCTGCAGAAAGCATCTCTCCTCCTGGGA
GCATACTACTGA
>XM_054982772.1 PREDICTED: Eublepharis macularius transient receptor potential cation channel subfamily M member 2 (TRPM2), mRNA
GATCAGATCTGGAAGTTTCAACGTCATGACCTGATTGAGGAGTACCATGGCAGGCCCCCT
GCTCCACCGCCCTTCATCCTCTTTAACCACTTGCAGCTTTTTGTCAAGCGGGTACTTCTC
CGGAAGCCAGCCACGCGTCACAAGCAGCTCAAACAGAAACTCGAGAAGAATGAAGAGGCA
TCACTCTTGTCTTGGGAGATGTACCTGAAGGAAAACTACTTGCAGCACCAGCAGTGCCAA
CAGAAGCAGAACACTGAACAGAAGATCCAGGATATTGCCAAGAGGGTGGATATTCTAACA
GAAACATTAGACCTTGATCGGGTGAAAAGTGCAGGGCTGATGAAGCAGAGGCTGGCATAT
CTAGAGGAGCAGATGTTCCAGTCTGCCAAGGCCCTGCAATGGATTGTTCACTCACTCTCT
AGCAGTGGTTTTGGACTGGAGGAAGATGCTCCCATTATGGTCCCTAGCAGAGCCCCTGAG
ATGAAGGAGTAC~~~CATGAAGATGAAGGCCCAGAAACTTTTCAAGCTGTATACCACGTG
AGCTCCAGGAACCTCTTGTATCCAGGCTCCACAGCTGTCCGCTGTCCTGTGCCTGATGAG
AAGGTGCCATGGGAGGTGGCATTTGAGATCTACAGCCCACCCTTCTACAGTGAGGAATGG
AAAGAAACAGATCCTCCTGAGACTTCGAGAGACTCTTTGGAGAATCTTTCCAAGATAAAC
TTCAATAGTATGGATGGGGAGGTCAACAGACAGAGCTTCCATGGCACCTACATGATTCAA
GATGGCCTGCCTCTAAATCCCATGGGAAGGACTGGCTTGAGGGGCCAGGGGATCCTTCGG
TTCTTTGGACCAAATCATGCACTCCACCCTGTTGTAACACGCTGGAAGAGGAATATAGAT
GGATCCGTTACTAGGAAAAGCTTAAAGAAAATGCTGGAAGTCTTGGTTGTCAGATTTCCC
TTATCAGATCACTGGGCTTTGCCTGGGGGAGCTCTGGAGCCAGGAGAAGCATTGCCACAG
AAGCTGAAACGAATCCTGAGGCGGGAGTTCTGGCCACAGTTTCAGAAATTGCTGAATCAG
GGTACAGAGGTTTATAAAGGATATATGGACGATCCCAGGAATACAGACAATGCCTGGATA
GAGACTGTTGCTATCAGTGTGCACTTTGAAGACCGTAATGATGTGGAAATGAAGCGTTTG
AATTCGTTTCTCCAGGGCTGTGATCTTGAAGTGACTGTCCGGTGGCAAGTTGTGGACAAG
AGAATCCCCCTTTATACAAACCACAAGGAGATCCTGCAAAAAGCATCTGTCCTGTTGGGG
GCATACTATTGA
>XM_061634416.1 PREDICTED: Rhineura floridana transient receptor potential cation channel subfamily M member 2 (TRPM2), transcript variant X1, mRNA
GATCAGATCTGGAAGTTTCAGCGTCATGACCTGATTGAGGAGTATCATGGCAGGCCCCCT
GCTCCACCACCCTTCATTCTTCTAAACCACCTGCAGCTCTTTGTCAAGCGGATCATTTTC
CGGAAGCCAGCCACACGGCACAAGCAGCTCAAAGAGAAGCTAGAGAAAAATGAAGAGGCA
GCTCTCTTGTCCTGGGAGATGTTCCTGAAGGAAAACTACTTGCAAATCCAACAATGCCAA
CAGAAGCAGAACACTGAGCAGAAGATCCAGGACACTGCAGAGAGAGTGGATATGCTAGTA
GAAATGCTGGATCTTGATCGGGTGAAAAGGACAGGGCTGGTGGAGCAGAGGTTGGTGTAT
CTTGAAGAGCAGATGTTCCAGTTTTCAAAGGCACTACAGTGGATTGTTCATTCACTGTCT
AGCAGTGGGTTTGGATCAGAGGAAGATGTTCCCATCATAGTTCCCAGCAGAGCCCCTGAG
ATGAAAGATTGC~~~CATGCAGAGGAGATCTCAGAATCTGTTCACACCATCTATCATGTG
AGCGCCAGAAACCTCTTGTATCCCAGCTCTACTGCTGTCTGCTTTCCTGTGCCAGATGAG
AAGGTGCCTTGGAAGGTAGAGTTTGAGATCTACAATCCACCTTTCTACAGTGCAGAAAGG
CAAGACAATGCTTCACTTGACTTCCTAAGAGACTCTCTAGAGAATCTTTCAAGGATAAAC
TTTAACAGTATGGATGGAGATATCAACAGACAGAGCTTCCATGGCACCTATCGGATCGAG
GATGGCCTGCCGCTGAATCCCATGGGAAGGACAGGATTGAGGGGCCAAGGGATCCTTCGG
TTCTTTGGACCAAATCATGCTCTTCACCCTGTTGTGACACGCTGGAGGAGGAACGTAGAT
GGATCTATTTATAGAAAAAGCTTAAAGAAAATGGTGGAAGTCTTAGTAGTCAAATTTCCC
TTTTCAGATCACTGGGCTTTGCCTGGGGGATCTTTACAGCCAGGGGAAGCTTTGCCACAA
AAGATGAAGCGGGTCCTGAGACGGGAATTCTGGCCACAGTTTCAGAAATTGTTGAATCAG
GGTACAGAGATATACAAAGGGTACATAGATGACCCCAGGAACACAGACAATGCCTGGATA
GAAACTGTGGCCATCAATGTGCACTTTGAAGATCAGAATGATGTGGAGATGAAGCGTATG
AATTCGTTTCTCCAGGGCAGTGATTGTGAGGTGACCGTCCAGTGGCAAGTTGTTGACAAG
AGAATCCTGCTTTATGCGAACCACAAAGAACTCCTGCAGAAAGCATCAGTCCTCCTGGGA
GCATTCTACTGA
