# Supplementary material for: Molecular evolution of TRPC4 regulatory sequences supports a role in mammalian thermoregulatory adaptation
Source: PeerJ. 2025 Jul 8;13:e19697. doi: 10.7717/peerj.19697 (PMC12248226; doi:10.7717/peerj.19697)
Supplement: Supplemental Information 1 — Required and optional parameters that are read by the codeml package of PAML. This file is for information only, an explicit value must be selected for Model and the dummy file names must be replaced with explicit paths to function. The sequence and guide tree files are in standard formats (FASTA and Newick, respectively). [file peerj-13-19697-s001.zip › input.files/untrimmed.alignments.with.original.accessions/sauropsid.trpv1.fas]

>XM_028708530.1 PREDICTED: Podarcis muralis transient receptor potential cation channel subfamily V member 1 (TRPV1), mRNA
ATGGGAGAAACGGTCAACAAGATTTCTCAGGAGAGCAAAAGCATTTGGAAGCTCCAGAGA
GCCATCACCATCTTGAACATCGAGAACAGCTATTGGAACTGCATTGTCAACTCCTTCCGA
TCTGGGAAACAAGTTCTGGTGGGGACTACTCCGGACGGGAAAAATGATTACCGTTGGTGC
TTTAGAGTGGATGAGGTGAACTGGTCCACATGGAACACCAATCTGGGCATCATCAACGAA
GACCCTGGTGGATACAGTGAGGAGCTGAAACGGAACCTGAGCTTTTCTTTCAAATATGGG
AGAGTTTCAGGGAAAAACTGGAAGACCTTGGTCCCGATCCGGAGAGATGGAAAACGAGAA
GGGTCGCTCAAGCCCATTTCGGAAGACGGCGCGGATTCAGAAGAGCAAGGCCCCCGGAAG
AAATCTCTCCCCAACCCTGTCTTATGA
>XM_055001290.1 PREDICTED: Eublepharis macularius transient receptor potential cation channel subfamily V member 1 (TRPV1), mRNA
ATGGGAGAAACCGTCAACAAGATCTCCCAGGAAAGCAAAAGTATTTGGAAGCTCCAGCGA
GCCATCACCATCTTGAATATTGAAAATAGCTACTGGAACTGCATTGTCAATCCTTTCCGG
TCTGGGAAACGAGTTTTGGTAGGGATTACCCCCGATGGCAAAGATGATTACAGGTGGTGC
TTCAGGGTGGATGAGGTGAACTGGTCCACATGGAACACCAACCTGGGTATCAACGAAGAC
CCTGGCGGATACAGCGAAGAGCTGAAACGCAACCTCAGTTTTGCCTTTAAGTATGGGAGA
GTTTCAGGGAAAAACTGGAAGACTTTGGTTCCGATGTTGCGGGATGGCAAGCGAGAAGGC
TCACTCAAGCCCATTTCAGAAGATGACTTGGATTCAGAAGACCAACGGGCCCGGAAGAAG
TCGCTCCCAAACCCAGTCTTATGA
>XM_033172593.1 PREDICTED: Lacerta agilis transient receptor potential cation channel subfamily V member 1 (TRPV1), mRNA
ATGGGAGAAACGGTCAACAAGATTTCTCAGGAGAGCAAAAGCATTTGGAAGCTCCAGAGA
GCCATCACTATCTTGAACATTGAGAACAGCTATTGGAACTGCATTGTCAACTCCTTCCGA
TCTGGGAAACAAGTTCTGGTGGGGACTACTCCTGACGGGAAAAACGATTACCGTTGGTGC
TTTAGGGTGGATGAGGTGAACTGGTCCACGTGGAACACCAATCTGGGCATCATCAACGAA
GACCCTGGTGGATACAATGAGGAGCTGAAACGGAACCTGAGCTTTTCTTTCAAGTATGGG
AGAGCTTCAATGAGCTCAGCCACGTTTCTGGAAAATCGGCGTGCAAGTGTCAAATCGAAA
CAAAAGCCAATCCCCGTGTCAGTTTCAGGGAAAAACTGGAAGACCTTGGTCCCAATCCGG
AGAGATGGAAAACGAGAAGGGTCGCTCAAGCCCATTTCGGAAGACGGCGCGGATTCAGAA
GAGCAAGGCCCCAGGAAGAAATCTCTCCCCAAGTTTGTGCACTTTTTTGGTCTCTCGTCA
TCTTCTGCAAGGTTTTTAATTCTAGAAGCGACAGCCCATAAATGGGTGTGTTGTAGCAAG
GAGACTGGATGTGGGCAAAGTGTGCCTTGTTAA
>XM_020809039.1 PREDICTED: Pogona vitticeps transient receptor potential cation channel subfamily V member 1 (TRPV1), mRNA
ATGGGGGAAACCGTCAACAAGATCGCCCAGGAGAGCAAAAGCATTTGGAAGCTCCAGCGA
GCCATCACCATTTTGAACATCGAGAACAGCTACTGGAATTGTATCGTCAACCCATTCCGG
TCCGGGAGGGAGGTTTTGGTGGGGACAACCCCTGACGGCAAAGATGATTACCGTTGGTGC
TTCAGGGTCGACGAGGTGAACTGGTCCACATGGAACACCAACCTGGGCATCATCAACGAA
GACCCCGGCGGCTGCAACGAAGATTTGAAACGAAACCTGAGCTTTTCTCTCAAGCCCGGG
AGAGTTTCAGGGAAAAACTGGAGAACTCTTGTGCCGATCCTGCGAGATGGGAAACGAGAG
GGTTCGCTCAAGCCCATTTCGGAAGACGACACGGATTCAGATCAGCCAGAAATCCGGAAG
AAATCCCTCCCCAAGGTTTGCGGAGTGGACCGAAGGCGATGA
>XM_061605534.1 PREDICTED: Rhineura floridana transient receptor potential cation channel subfamily V member 1 (TRPV1), mRNA
ATGGGAGAAACCATCAACAAGATTTCGCAGGAGAGCAAAAGCATCTGGAAGCTCCAGCGG
GCCATTACCATCTTGAACATCGAAAACAGCTACTGGAACTGCATCATCAACTCCTTCCGA
TCCGGGAAACAAGTTCTCTTGGGGACTACCCCAGACGGGAAGAACGATTACCGCTGGTGC
TTTAGGGTGGATGAGGTAAACTGGTCCACATGGAACACAAATCTCGGGATCATCAATGAA
GACCCTGGTGGATACGATGAGGAGTTGAAACGGAACCTGAGTTGTTATTTCAAGTCTGGG
AGAGTTTCAGGGAAAAACTGGAAGACTTTGATGCCGATCTTGAGAGATGGAAAACGAGAG
GGGTCGCTCAAGCCCGTTTCGGAAGACGACGCGGATTCAGAAGAGCCAGCCGTCCGGAAG
AAATCTCTCCCCAACCCTGCCTTGTGA
>XM_035139054.2 PREDICTED: Zootoca vivipara transient receptor potential cation channel subfamily V member 1 (TRPV1), mRNA
ATGGGAGAAACAGTCAACAAGATTTCTCAGGAGAGCAAAAGTATTTGGAAGCTCCAGAGA
GCCATCACCATCTTGAACATCGAGAACAGCTATTGGAACTGCATTGTCAACTCCTTCCGA
TCTGGGAAGCAAGTTATGGTGGGGACTACTCCAGACGGGAAAAACGATTACCGTTGGTGC
TTTAGGGTGGATGAGGTCAACTGGTCCACATGGAACACCAATCTGGGCATCATCAACGAA
GACCCTGGTGGATACAGTGAGGAGCTGAAACGGAACCTGAGCTTTTCTTTCAAGTATGGG
AGAGTTTCAGGGAAAAACTGGAAGACCTTGGTCCCAATCCGGAGAGATGGGAAACGAGAA
GGGTCGCTCAAGCCCATTTCGGAAGACGGCGCGGATTCAGAAGAGCAAGGCCCCCGGAAG
AAATCTCTCCCCAACCCTGTCTTGTGA
>XM_019491933.2 PREDICTED: Alligator mississippiensis transient receptor potential cation channel subfamily V member 1 (TRPV1), mRNA
ATGGGGGAAACGGTGAACAAGATCGCACAAGAGAGCAAAAGCATTTGGAAACTCCAGAGA
GCCATCACCATCCTGGACATCGAGAACAGCTACCTGAACTGTGTGAGACGCTCGTTCCGA
TCTGGGAAGCGAGTCTTAGTGGGGACGACACCTGACGGCAAGGACGATTATAGATGGTGC
TTCAGAGTCGATGAGGTGAACTGGTCCACATGGAACACGAATTTGGGCATAATCAATGAG
GACCCTGGATACTATGGAGATTTGAAGCGAAACTCCAGTTTTTCCTTTAAAGCTGGCAGA
GTTTCAGGGAAAAACTGGAAAACTTTAGTTCCTCTACTGAGAGATGGCAGCAGACGGGAA
GAGGCACCAAAGCTGACAGAAGAAGTCAAGTTTAAATCTGTTTTGGAGCCTTGTTACGAG
TCTGACAACTTCAAGGCACCGACAGATTCAATTCCAAAGTCGGCGTAA
>XM_019545744.1 PREDICTED: Crocodylus porosus transient receptor potential cation channel subfamily V member 1 (TRPV1), mRNA
ATGGGGGAAACGGTGAACAAGATCGCACAAGAGAGCAAGAGCATTTGGAAACTCCAGAGA
GCCATCACCATCCTGGACATTGAGAACAGCTACCTGAACTGTGTGAGACGCTCATTCCGA
TCTGGGAAGAGAGTCTTAGTGGGGACGACACCTGACGGCAAGGATGATTATAGATGGTGC
TTCAGAGTTGATGAGGTGAACTGGTCCACATGGAACACAAATTTGGGCATAATCAATGAG
GACCCTGGATACTTTGGAGATTTGAAGAGAAACTCCAGTTTTTCCTTTAAAGCAGGCAGA
GTTTCAGGGAAAAACTGGAAGACTTTAGTTCCCCTACTGAGAGATGGCAGCAGACGGGAA
GAGGCGCCAAAGCTGACAGAAGAAGTCAAGTTTAAATCTGTTTTGGAGCCTTGTTACGAG
TCTGACAACTTCAAGGCACCGACAGATTCAATTCCAAAGTCGGCATAA
>XM_030536395.1 PREDICTED: Gopherus evgoodei transient receptor potential cation channel subfamily V member 1 (TRPV1), transcript variant X2, mRNA
ATGGGGGAAACTGTGAACAAGATCGCACAAGAGAGTAAGAGCATCTGGAAACTCCAGAGA
GCCATCACCATCTTGAATATCGAAAACAGCTATCTGAACTGCATGATAAGCTCATTCCGA
TCCGGGAAGCGAGTTTTAGTGGGAACCACACCTGATGACAAGGATGATTACAGATGGTGT
TTCAGAGTCGATGAAGTGAACTGGTCCACATGGAACACTAATCTGGGCATAATCAACGAG
GAGCCCGGATACAGCATGGGCTTGAAGCGAAACTCAAGTTTTTCTTTTAAGTCAAGCAGA
GTTTCAGGGAAAAACTGGAAGACCTTGGTTCCACTTTTGAGAGATGGGAGCAGGCGAGAG
GAGGCACAGAAACAACCAGAAGAAGCCAAGTTAAAACCCATTTTGGAACATGATTATGAG
CCTGACGACTCTGGGGCAAGGAAGTCTGTTTAG
>XM_034752863.1 PREDICTED: Trachemys scripta elegans transient receptor potential cation channel subfamily V member 1 (TRPV1), mRNA
ATGGGGGAAACTGTGAACAAGATCGCACAAGAGAGTAAGAGCATCTGGAAACTCCAGAGA
GCCATCACCATCTTGAATATTGAAAACAGCTACCTGAACTGCATGATAAGCTCATTCCGA
TCCGGGAAGCGAGTCTTAGTGGGAACCACACCTGATGACAAGGACGATTACAGATGGTGT
TTCAGAGTCGATGAGGTGAACTGGTCCACATGGAACACTAATCTGGGCATAATCAACGAG
GAGCCCGGATACAGCATGGGCTTGAAGCGAAACTCAAGTTTTTCTTTTAAGTCTAGCAGA
GTTTCAGGGAAAAACTGGAAGACCTTGGTTCCGCTTTTGAGAGATGGGAGCAGGCGAGAG
GAGGCACAGAAACAGCCAGAAGAAGCCAAGTTAAAACCCATTTTGGAACATGATTATGAG
CCTGACGACTCCGGGGCAAGGAAGTCTGTGTAG
>XM_032785583.1 PREDICTED: Chelonoidis abingdonii transient receptor potential cation channel subfamily V member 1 (TRPV1), transcript variant X2, mRNA
ATGGGGGAAACTGTGAACAAGATCGCACAAGAGAGTAAGAGCATCTGGAAACTCCAGAGA
GCCATCACCATCCTGAATATCGAAAACAGCTATCTGAACTGCATGATAAGCTCATTCCAA
TCCGGAAAGCGAGTCTTAGTGGGAACCACACCTGATAACAAGGACGATTACAGATGGTGT
TTCAGAGTCGATGAAGTGAACTGGTCCACATGGAACACTAATCTGGGCATAATCAACGAG
GAGCCTGGATACTGCATGGGCTTGAAGCGAAACTCAAGTTTTTCTTTTAAGTCAAGCAGA
GTTTCAGGGAAAAACTGGAAGACCTTGGTTCCACTTTTGAGAGATGGGAGCAGGCGAGAG
GAGGCACAGAAACAACCAGAAGAAGCCAAGTTAAAACCCATTTTGGAACATGATTATGAG
CCTGACAACTCTGGGGCAAGGAAGTCTGTTTAG
>XM_048823503.1 PREDICTED: Caretta caretta transient receptor potential cation channel subfamily V member 1 (TRPV1), transcript variant X2, mRNA
ATGGGGGAAACTGTGAACAAAATCGCACAAGAGAGTAAGAGCATCTGGAAACTCCAGAGA
GCCATCACCATCTTGAATATTGAAAACAGCTACCTGAACTGCATGATAAGCTCATTCCGA
TCCGGGAAGCGAGTCTTAGTGGGAACCACGCCTGATGACAAGGACGATTACAGATGGTGT
TTCAGAGTCGATGAGGTGAACTGGTCCACGTGGAACACTAATCTGGGCATAATCAACGAG
GAGCCCGGATACAGCGTGGGCTTGAAGCGAAACTCAAGTTTTTCTTTTAAGTCTAGCAGA
GTTTCAGGGAAAAACTGGAAGACCTTGGTTCCACTTTTGAGAGATGGGAGCAGGCGAGAG
GAGGCACAGAAACAGCCAGAAGAAGCCAAGTTAAAACCCATTTTGGAACATGATTATGAG
CCTGAAGACTCTGGGGCAAGGAAGTCTGTGTAG
>XM_039508476.1 PREDICTED: Mauremys reevesii transient receptor potential cation channel subfamily V member 1 (TRPV1), mRNA
ATGGGGGAAACTGTGAACAAGATCGCACAAGAGAGTAAGAGCATCTGGAAACTCCAGAGA
GCCATCACCATCTTGAATATCGAAAACAGCTACCTGAACTGCATGATAAGCTCATTCCGA
TCCGGGAAGCGAGTCTTAGTGGGAACCACACCTGATGACAAGGACGATTACAGATGGTGT
TTCAGAGTCGATGAGGTGAACTGGTCCACATGGAACACTAATCTGGGTATAATCAACGAG
GAGCCTGGATACAGCATGGGCTTGAAGCGAAACTCAAGTTTTTCTTTTAAGTCTAGCAGA
GTTTCAGGGAAAAACTGGAAGACCTTGGTTCCACTTTTGAGAGATGGGAGCAGGCGAGAA
GAGGCACAGAAACAGCCAGAAGAAGCCAAGTTAAAACCCATTTTGGAACATGATTATGAG
CCTGACGACTCTGGGGCAAGGAAGTCTGTTTAG
>XM_038375727.2 PREDICTED: Dermochelys coriacea transient receptor potential cation channel subfamily V member 1 (TRPV1), mRNA
ATGGGGGAAACTGTGAACAAAATCGCACAAGAGAGCAAGAGCATCTGGAAACTCCAGAGA
GCCATCACCATCTTGAATATTGAAAACAGCTACCTGAACTGCATGATAAGCTCATTCCGA
TCCGGGAAGCGAGTCTTAGTGGGAACCACACCTGATGACAAGGACGATTACAGATGGTGT
TTCAGAGTCAATGAGGTGAACTGGTCCACGTGGAACACTAATCTGGGCATAATCAATGAG
GAGCCCGGATACAGCATGGGCTTGAAGCGAAACTCAAGTTTTTCTTTTAAGTCTAGCAGA
GTTTCAGGGAAAAACTGGAAGACCTTGGTTCCACTTTTGAGAGATGGGAGCAGGCGAGAG
GAGGCACAGAAACAGCCAGAAGAAGTCAAGTTAAAACCCATTTTGGAACATGATTATGAG
CCTGAAGACTCTGGGGCAAGGAAGTCTGTGTAG
