# Supplementary material for: Molecular evolution of TRPC4 regulatory sequences supports a role in mammalian thermoregulatory adaptation
Source: PeerJ. 2025 Jul 8;13:e19697. doi: 10.7717/peerj.19697 (PMC12248226; doi:10.7717/peerj.19697)
Supplement: Supplemental Information 1 — Required and optional parameters that are read by the codeml package of PAML. This file is for information only, an explicit value must be selected for Model and the dummy file names must be replaced with explicit paths to function. The sequence and guide tree files are in standard formats (FASTA and Newick, respectively). [file peerj-13-19697-s001.zip › input.files/untrimmed.alignments.with.original.accessions/ucp1.atlantogenata.fas]

>XM_004619555.2 PREDICTED: Sorex araneus transient receptor potential cation channel subfamily C member 4 (TRPC4), transcript variant X4, mRNA
GAATGGAAATTTGCACGAACGAAGCTTTGGATGAGTTATTTTGAAGAAGGAGGGACTCTG
CCTACTCCCTTCAATGTCATCCCAAGCCCCAAGTCTCTCTGGTACCTGATTAAGTGGTTA
TGGACACACCTTTGCAAGAAAAAGATGAGAAGAAAGCCAGAAAGTTTTGGAACAATAGGG
AGGCGAGCTGCTGATAATTTGAGAAGACATCACCAGTATCAAGAAGTAATGAGGAACCTG
GTGAAACGATACGTTGCTGCAATGATTAGAGATGCTAAAACTGAAGAAGGCCTGACTGAA
GAGAACTTTAAGGAACTAAAGCAAGACATATCTAGCTTCCGCTTCGAAGTTCTGGGCTTA
CTAAGAGGAAGCAAACTGCCCACAGTGCAGTCCGCGAAG---------GAGTCTTCTAAT
TCAGCCGACTCCGATGAAAAGAGTGATAACGAAGGTAGTAGCAAGGCCAAGAAAAAGAAC
TTCAGCCTTTTTGATTTAACCACGCTGATCCACCCGCGATCTGCAGCGATCGCCTCGGAA
AGACTTAACATAAGCAATGGCTCCGCCCTGGTGGTGCAGGAGCCCACTCGAGAGAAGCAG
AGAAAAGTGAATTTTGTAACCGATATCAAAAACTTCGGGTTATTTCATAGACGATCGAAA
CAAACCGCTGCCGAGCAAAATGCAAACCAAATCTTCTCTGTTTCAGAAGAGGTTTCTCGT
---CAACGGGCTGAAGGA---CCACTGGAGAGAAATATCCAACTGGAATCT---GGAGGA
TTAGCTTCACGGGGTGACTTGAGCATCCCGGGGCTCAGTGAACAATGTGTCTTAGTAGAC
CACCGAGAAAGGAATACGGACACCCTGGGATTGCAGGTAGGCAAGAGAATGTGTGCGTTC
TCATCAGAGAAGGTGGTGGTGGAGGACACGGTTCCTATCATACCAAAGGAGAAGCATGCA
AAGGACGAGGACTCTAGTATAGACTAT---------------GACACAGTCACCCAAGAA
GATTATGTGACCACAAGATTGTGA
>XM_056125959.1 PREDICTED: Sorex fumeus transient receptor potential cation channel subfamily C member 4 (TRPC4), transcript variant X4, mRNA
GAATGGAAATTTGCACGAACGAAGCTTTGGATGAGTTACTTTGAAGAAGGAGGGACTCTG
CCTACTCCCTTCAATGTCATCCCAAGCCCCAAGTCTCTCTGGTACCTGATTAAGTGGCTA
TGGACACACCTTTGCAAGAAAAAGATGAGAAGAAAGCCAGAAAGTTTTGGAACAATAGGG
AGGCGAGCAGCTGATAATTTGAGAAGACATCACCAATATCAAGAAGTAATGAGGAACCTG
GTGAAACGATACGTTGCTGCAATGATCAGAGATGCTAAAACTGAAGAAGGCCTGACTGAA
GAGAACTTTAAGGAACTAAAGCAAGACATATCTAGCTTCCGCTTCGAAGTTCTGGGCTTA
CTAAGAGGAAGCAAACTGCCTACAGTGCAGTCCGCGAAG---------GAGTCTTCTAAT
TCAGCCGACTCCGATGAAAAGAGTGATAACGAAGGTAGTAGTACGGCCAAGAAAAAGAAC
TTCAGCCTTTTTGATTTAACCACGCTGATTCACCCGCGATCTGCAGCGATCGCCTCGGAA
AGACTTAACATAAGCAATGGCTCCGCCCTGGTGGTGCAGGAGCCCACTCGAGAGAAGCAG
AGAAAAATGAATTTTGTAACCGATATCAAAAACTTCGGGTTATTTCATAGACGATCGAAA
CAAACCGCTGCCGAGCAAAATGCAAACCAAATCTTCTCTGTTTCAGAAGAGGTTTCTCGT
---CAACGGGCTGAAGGA---CCACTGGAGAGAAATATCCCACTGGAATCT---GGAGGA
TTAGCTTCACGGGGTGACTTGAGCATCCCGGGGCTCAGTGAACAATGTGTCTTAGTAGAC
CACCGAGAAAGGAATACGGACACCCTGGGATTGCAGGTAGGCAAGAGAATGTGTGCGTTC
TCATCAGAGAAGGTGGTGGTGGAGGACACGGTTCCTATCATACCAAAGGAGAAGCATGCA
AAGGACGAGGACTCTAGTATAGACTAT---------------GACACAGTCACCCAAGAA
GATTATGTGACCACGAGATTGTGA
>XM_060194908.1 PREDICTED: Erinaceus europaeus transient receptor potential cation channel subfamily C member 4 (TRPC4), transcript variant X3, mRNA
GAATGGAAATTTGCTCGAACTAAGCTTTGGATGAGTTATTTTGAAGAAGGAGGTACTCTG
CCTACTCCCTTCAATGTCATCCCAAGCCCCAAGTCTCTCTGGTACCTGATCAAGTGGCTC
TGGACACACCTGTGCAAGAAAAAGATGAGGAGAAAACCAGAAAGTTTTGGAACAATAGGG
AGGCGAGCTGCCGATAATCTGAGAAGACATCATCAATATCAAGAAGTTATGAGGAACCTG
GTGAAGCGATATGTGGCTGCAATGATCAGAGATGCCAAAACAGAAGAAGGCCTGACAGAA
GAGAACTTTAAGGAATTAAAGCAGGACATATCTAGCTTCCGCTTTGAGGTTCTGGGCTTA
CTAAGAGGAAGCAAACTTGCTACAGTACAGTCCGCGAAA---------GAGTCCTCTAAT
TCGGCAGACTCAGATGAAAAGAGTGATAATGAAGGAAGTAGCAAGGACAGGAAAAAGAAC
TTCAGCCTTTTCGACTTAACCACACTGATTCATCCACGGTCTGCAGCCATTGCCTCTGAA
AGACACAACATCAGCAATGGCTCTGCCTTGGTGGTGCAGGAGCCACCGCGAGAGAAGCAG
AGAAAAGTGAATTTTGTATCTGACATAAAACACTTCGGGTTGTTTCACAGACGCTCGAAA
CAAAACACTGCCGAGCAGAACGCAAACCAAATCTTCTCTGTTTCAGAAGAGGTTGCTCGC
---CAAAGGGCTGAAGGA---CCACTGGAGAGAAATATTCAACTGGAATCACGAGGAGGA
TTGGCTGCACGGGGTGATCTGAGCATCCCCGGTCTCAGTGAACAGTGTGTATTAGTGGAC
CATCGAGAAAGGAACACGGACTCCTTGGGATTGCAGGTAGGCAAGAGAGTGTGTTCCTTC
ACGTCAGAGAAGGTAGTGGTGGAGGACACTGTTCCTATCATACCAAAGGAGAAGCATGCA
AAGGATGAGGACTCTAGCATAGACTATGATTTGGACCTCACAGACACAGTCACCCACGAA
GATTATGTGACCACGAGGCTGTGA
>XM_012723340.1 PREDICTED: Condylura cristata transient receptor potential cation channel, subfamily C, member 4 (TRPC4), transcript variant X2, mRNA
GAATGGAAATTTGCTCGAACAAAGCTCTGGATGAGTTATTTTGAAGAAGGAGGTACCCTG
CCCACTCCCTTCAATGTCATCCCCAGCCCCAAGTCTCTTTGGTATCTGATCAAATGGATA
TGGACACACCTATGCAAGAAAAAGATGAGAAGAAAACCAGAAAGTTTTGGAACAATAGGG
AGGCGAGCTGCTGATAATTTGAGAAGACATCATCAATATCAAGAAGTTATGAGGAACCTG
GTGAAGCGATACGTTGCTGCAATGATCAGAGATGCCAAAACTGAAGAAGGGTTGACAGAG
GAGAACTTTAAGGAACTAAAGCAAGACATCTCTAGTTTCCGCTTTGAAGTTCTGGGCTTA
CTGCGAGGAAGCAAACTGTCTACAATACAGTCAGCGCATGGCACGAAGGAATCTTCTAAT
TCTGCAGACTCAGACGAAAAGAGTGACAATGAAGGTAGTAGCAAGGACAAGAAAAAGAAC
TTTAGCCTTTTTGATTTAACCACTCTGATTCACCCGCGATCAGCAGCGATTGCCTCCGAA
AGACACAACATAAGCAATGGGTCTGCCTTGGTGGTGCAAGAACCCCTGAGGGAGAAGCAG
AGAAAAGTGAATTTTGTGACTGACATAAAAAACTTTGGGTTATTTCATAGACGATCGAAA
CAAAACGCCGCCGAGCAAAACGCAAACCAAATCTTCTCTGTTTCAGAAGAGGTTGCTCGT
---CAGCGGGCTGAAGGA---CCCCTGGAGAGAAATACTCAACTGGAATCT---CGAGGA
TTAGCTTCACGGGGTGACTTGAGCATCCCGGGTCTCAGTGAACAGTGTGTGTTAATAGAC
CATCGAGAAAGGAATACGGACACCCTGGCACTGCAGGTAAGCAAGAGAGTGTGTTCGTTC
ACATCAGAGAAGGTGGTGGTGGAGGACACTGTTCCTATAATACCAAAGGACAAACACGCA
AAGGAAGAGGACTCTAGTATAGACTATGATTTAAGCCTCACAGACACAGTCACCCACGAA
GATTATGTGACCACAAGACTGTGA
>XM_054701807.1 PREDICTED: Talpa occidentalis transient receptor potential cation channel subfamily C member 4 (TRPC4), transcript variant X7, mRNA
GAATGGAAATTTGCTCGAACAAAGCTCTGGATGAGTTATTTTGAAGAAGGAGGTACCCTG
CCCACTCCCTTCAATGTCATCCCAAGCCCCAAGTCTCTCTGGTATCTGATCAAATGGATA
TGGACACACCTGTGCAAGAAAAAGATGAGAAGAAAACCAGAAAGTTTTGGAACAATAGGG
AGGCGAGCTGCTGATAATTTGAGAAGACATCATCAATATCAAGAAGTTATGAGGAACCTG
GTGAAGCGATATGTTGCTGCAATGATCAGAGATGCCAAAACTGAAGAAGGGCTGACAGAA
GAGAACTTTAAGGAACTAAAGCAAGACATCTCCAGCTTCCGTTTTGAAGTTCTGGGCTTA
CTAAGAGGAAGTAAACTGTCTACAATACAGTCAGCGCATGGCACGAAGGAGTCTTCTCAT
TCAGCCGACTCGGATGAAAAGAGTGACAATGAAGGTAGTAGCAAGGACAAGAAAAAGAAC
TTTAGCCTTTTTGATTTAACTACTCTGATTCACCCGCGATCAGCAGCGATTGCCTCCGAA
AGACACAACATAAGCAATGGCTCTGCCTTGGTGGTGCAAGAACCCCCGAGGGAGAAGCAG
AGAAAAGTGAATTTTGTGACTGATATAAAAAACTTTGGGTTATTTCATAGACGATCAAAA
CAAAACGCCGCCGAGCAAAACGCAAACCAAATCTTCTCTGTTTCAGAAGAGGTTGCTCGT
---CAGCGGGCTGAAGGA---CCACTGGAGAGAAATATTCAACTGGAATCT---CGAGGA
TTAGCTTCAAGGGGTGACTTGAGCATCCCGGGGCTCAGTGAACAGTGTGTGTTAGTAGAC
CACCGAGAAAGGAATACGGACACCTTGGCATTGCAGGTAAGCAAGAGAGTGTGTTCGTTC
ACATCAGAGAAGGTGGTGGTGGAGGACACTGTTCCTATAATACCAAAGGAGAAACACACA
AAGGAAGAGGACTCTAGTATAGACTATGATTTAAGCCTCACAGACACAGTCACCCACGAA
GATTATGTGACCACGAGATTGTGA
>XM_058276921.1 PREDICTED: Dasypus novemcinctus transient receptor potential cation channel subfamily C member 4 (TRPC4), transcript variant X2, mRNA
GAATGGAAGTTCGCCCGCACCAAGCTCTGGATGAGCTACTTTGAGGAAGGCGGCACGCTG
CCCACCCCGTTCAACGTCATCCCCAGCCCCAAGTCCCTCTGGTACCTCGTCAAGTGGCTG
TGGACCCACCTGTGCAAGAAGAAGATGCGGAAGAAGCCAGAAAGCTTTGGAACAATCGGG
AGGCGAGCTGCTGATAATTTGAGACGACATCATCAATATCAAGAGGTCATGAGGAACCTG
GTGAAGCGCTACGTGGCCGCCATGATTAGAGACGCCAAGACGGAAGAAGGCCTTACGGAG
GAGAACTTCAAGGAACTAAAACAAGACATTTCAAGTTTCCGTTTTGAAGTTCTGGGATTA
CTAAGAGGAACCAAGCTTTCTACGATACAATCCGCTGGTGTGACCAAGGAGTCTTCTAAT
TCAGCAGACTCAGATGAAAAGAGTGACAATGAAGGCAGCTGTAAGGATAAGAAAAAGAAT
TTCAGCCTTTTTGACTTAACTACTCTGATTCATCCCCGATCAGCGGCAATCGCCGCAGAG
AGACATAACATAAGCAATGGCTCTGCTCTGGTCGCGCAGGAGCTGCCGCGGGTGAAGCAG
GGAAAGGTGAGCTTCGTGGCTGATATCAAAAACTTCGGGCTGTTTCACAGACGATCAAAA
CAAAACACTGCTCAGCCAAGTGCAAACCAGATCTTCTCTGTTTCTGAAAGAGTTGCTCGT
---CAGCAGGCCGAAGAA---CCACTGGCGAGAAGTATCCAGCTGGAGCCC---CGAGGA
TTAGCTTCGAGGGGAGACCCAGGCATCCCTGGGCTCAGCGAGCAGTGTCTTCTGGTCGAC
CGTCGAGAGCGGAACCCGGACACGCTGGCTCCCCAGCTGGGCGGGGGCGTGTGCGCCTTC
AAGTCGGAGAGGGTGGTGGTGGACGACACCATCCCCATCATCCCCAAGGAGAAGCGCGCG
AGGGACGAGGAG---------------GATTTACACCTCGCGGAAGCCGCCGCCCAGGAA
GACTACGTGACGACAAGACTGTGA
>XM_037800480.1 PREDICTED: Choloepus didactylus transient receptor potential cation channel subfamily C member 4 (TRPC4), transcript variant X4, mRNA
GAGTGGAAATTCGCCCGCACGAAGCTCTGGATGAGTTATTTTGAAGAAGGAGGCACCCTG
CCCACCCCCTTCAATGTCATCCCGAGCCCCAAGTCTCTGTGGTACCTCGTCAAGTGGATG
TGGACCCACCTGTGCAAGAAGAAGATGAGA---AAGCCGGAGAGCTTCGGGACGATCGGG
AGGCGAGCTGCTGATAATTTGAGAAGACATCATCAATACCAAGAGGTCATGAGGAACCTG
GTGAAGCGATACGTGGCTGCAATGATCAGAGACGCTAAAACTGAAGAAGGCCTCACAGAG
GAGAACTTTAAGGAGCTGAAACAAGACATTTCGAGTTTCCGTTTTGAAGTTCTGGGATTG
CTGAGAGGAACCAAACTTTCTACCATACAGTCCGCTAATGCGACAAAGGAGTCTTCTAAT
TCAGCAGACTCGGACGAAAAGAGCGACAACGAGGGGAGTTGCAAGGACAGGAAAAAGAAT
TTCAGCCTTTTTGATTTAACGACTCTGATTCATCCAAGATCAGCCGCGATCGCCGCCGAG
AGACAGAACATGAGCAACGGCTCGGCTCTGGTGGCACGGGAGCCCCCGAGGGAGAAGCAG
AGGAAGGTGAACTTCGTGACCGATCTCAAAAACTTCGGGCTGTTTCACAGACGGTCCAAA
CCAAACGCTGCCCAGCCGGGCGCACACCAGATCTTCTCCGTCTCCGAAGGAGTTGCCCGT
---CGGCAGGTGCAGACA---CCACGGGAGAGAAGCTTCCTCCTGGAATGC---CGGGGG
CTGGTGTCCAGGGGGGACCCGGGCATCCCAGGGCTCCGCGAGCAGTGCCGACTGGTCAAC
CGCCGAGAAAGGAGCCCCGACGCGCTGGGTGCCCAGGTGGGCAGGAGGGAGTGCCCTTTC
CCGTCGGAGAAGGTGGTGGTCGAGGACACCGTTCCCATCATCCCGAAGGAGAAATACGCC
AAGGAAGAGGATTCTGGCACCAACTATGAGTCAAACCTCACAGAGACCGTCTCCCGCGAG
GACTACGTGACCACAAGGTTGTGA
>XM_006879538.1 PREDICTED: Elephantulus edwardii transient receptor potential cation channel, subfamily C, member 4 (TRPC4), transcript variant X6, mRNA
GAATGGAAATTTGCTCGAACAAAGCTCTGGATGAGTTATTTTGAAGAAGGAGGTACACTG
CCGACTCCCTTCAATGTCATTCCGAGCCCCAAGTCTCTCTGGTACCTGATCAAATGGATA
TGGACACACTTGTGCAAGAAAAAGATGAGACGAAAACCAGAAAGCTTTGGAACAATAGGG
AGGCGAGCTGCAGATAATCTGAGACGACATCATCAGTACCAAGAGGTCATGCGAAACCTG
GTGAAGCGGTATGTTGCTGCCATGATTCGAGATGCCAAAACCGAGGAAGGCCTGACAGAA
GAGAACTTTAAGGAACTCAAGCAAGACATCTCCAGCTTTCGTTTCGAAGTCCTGGGCCTG
CTAAGAGGAAGCAAGCTTTCCACCATCCAGGCTGCTAATGGCGCAAAGGAGGCTTCCAAT
TCGGCCGACTCAGATGAGAGGAGCGACAATGAAGGCAGCAGTCGGGACAAGAAGAAGAAT
TTCAGCCTTTTTGACTTGACCACGCTGATCCACCCCAGGTCAGCAGCGATCGCCTCGGAG
AGACACAACATAAGCAATGGCTCGGCCCTGGTGGTGCAGGAGCCCCCGAGGGAGAAGCAG
AGGAGAGTGAATTTTGTCACTGATATCAAAAACTTTGGGCTGTTTCACAGACGATCAAAG
CAAAACACTGCCGAGCAAAGCACGGGCCACGTCTTCTCTGTTTCCGAAGAGGTCGCGCGT
CACCACCACGCCGAAGGAGGGCCCTTTGAGAGAAGCATTCAACTGGAATCC---CGCACG
TTAGGCTCCAGGGGTGACCTCAACATCCCGGGGCTCAGTGAACAGTGCGTGCTGGTGGAC
CACAGGGAACGCACCACGGACACGCTGGCCCAGCCAGGGGCCACGCGAGCGTGCTCCTTC
GAGTCAGACAAGGTGGTGGTGGAAGACACTGTCCCCATCATACCAAAGGAGAAACGTGGC
AAGGAGGAGGACTGCAGTCCAGACTATGACCTGTCCCTCACGGACACGGTCACCCAGGAC
GACTATGTGACAACGAGACTGTGA
>XM_023724925.1 PREDICTED: Trichechus manatus latirostris transient receptor potential cation channel subfamily C member 4 (TRPC4), transcript variant X10, mRNA
GAATGGAAGTTTGCTCGAACCAAGCTTTGGATGAGTTATTTTGAAGAAGGAGGTACTCTG
CCTACTCCCTTCAATGTCATCCCGAGCCCCAAGTCTCTCTGGTACCTGGTCAAATGGATA
TGGACACACCTGTGCAAGAAGAAGATGAGAAGAAAGCCAGAAAGCTTTGGAACAATAGGG
AGGCGAGCTGCTGATAATTTGAGAAGACATCATCAATATCAAGAAGTGATGAGGAACCTG
GTGAAGCGATACGTCGCGGCAATGATTCGAGATGCTAAAACCGAGGAAGGCCTGACGGAA
GAGAACTTTAAGGAGCTCAAACAAGACATTTCTAGTTTTCGTTTTGAAGTTCTGGGATTA
CTAAGAGGAAGCAAACTTTCCACTGTACAATCCGCCAACGGCGCTAAGGAGTCTTCCAAT
TCAGCAGATTCAGATGAAAAAAGTGACAATGAAGGTAGCAGTAAGGACAAGAGAAAGAAT
TTCAGCCTTTTTGACCTAACCACTCTGATTCATCCAAAGTCAGCAGCAATCGCCTCAGAA
AGACATAACATAAGCAATGGCTCCGCCCTGGGGGTGCAGGAGCCCCTAAGGGAGAAGCAG
AGGAAAGTCAGTTTTGTGACCGATATCAAAAACTTTGGATTATTTCATAGACGATCAAAA
CAAAAT---GCTGAGCACAATGCAAGCCAAATCTTCTCTGTTTCAGAAGAAGTTGCTCGT
---CAACAGGCTGAAGGAGGACCCCCTGAGAGAAATATTCAACTGGAATCC---CGAGCA
TTCGCTTCCAGGGGTGACCTGAACATCCCCGGGCTCAGTGAACAGTGTGTGTTAGTGGAC
CACAGAGAAAGGAATATGGACACATTGGCTGTGCAGGTAGGCAAGAGAGTGTGTCCCTTC
AAGTCAGAGAAGACGGTGGTAGAGGACACTCTTCCCATCATACCAAAGGAGAAGCACGCC
AAAGAGGAGGACTCTAGCGCAGACTGTGACTTATCCCTCACAGAAACAGTCACCCACGAA
GATTATGTGACAACCAGGTTGTGA
>XM_023551372.1 PREDICTED: Loxodonta africana transient receptor potential cation channel subfamily C member 4 (TRPC4), transcript variant X6, mRNA
GAATGGAAATTTGCTCGAACAAAGCTTTGGATGAGTTATTTTGAAGAAGGAGGTACTCTG
CCTACTCCCTTCAATGTCATCCCGAGCCCGAAGTCTCTCTGGTACCTGATCAAATGGATA
TGGACACACCTGTGCAAGAAAAAGATGAGAAGAAAGCCAGAAAGCTTTGGAACAATAGGG
AGGCGAGCTGCTGATAACCTGAGAAGACATCATCAATACCAGGAAGTGATGAGGAACCTG
GTGAAGCGATATGTTGCCGCAATGATTCGAGATGCTAAAACCGAGGAAGGCCTTACAGAA
GAGAACTTTAAGGAGCTCAAACAAGACATTTCTAGCTTTCGTTTTGAAGTTCTGGGATTA
CTAAGAGGAAGCAAACTTTCCACTGTGCAATCTGCTAATGGTGCAAAGGAGTCTCCCAAT
TCTGCAGACTCAGATGAAAAAAGTGACAATGAAGGCACCAGTAAGGACAAGAAAAAGAAT
TTCAGTCTCTTTGATCTAACAACTCTGATTCATCCGAGGTCAGCAGCAATCACCTCTGAA
AGACATAACATAAGCAATGGCTCTGCCCTGGGGATGCAGGAGGCCCCAAGGGAGAAGCAA
AGGAAAGCGAATTTTGTGACAGATATCAAAAACTTTGGGTTATTTCATAGACGATCAAAA
CAAAACGCTGCTGAGCTAAATGCAAGCCAAATCTTCTCTGTTTCAGAAGAAGTTGCTCGT
---CAACAGGCTGAAGGTGGACCCTCTGAGAGAAATATTCAACTGGAATCC---CGAGCA
TTAGTTTCCAGGAATGACTTGAACATTCCCGGTCTCAGTGAACAGTGTGTGTTAGTGGAC
CACAGAGAAAGGAATACGGACACATTGGCTGTGCAGGTAGGCAAAAGAGTGTGTTCCTTC
AAGTCAGAGAGGGTGGTGGTGGAGGACACTGTCCCCATCATACCAAAGGAGAAGCACACC
AAGGAGGAGGACTCTAGCACAGACTATGACTTGTCCCTCACAGAAACAGTCACCCATGGA
GATTACGTGACGACAAGGTTGTGA
>XM_007956981.2 PREDICTED: Orycteropus afer afer transient receptor potential cation channel subfamily C member 4 (TRPC4), mRNA
GAATGGAAATTTGCTCGAACAAAGCTTTGGATGAGTTATTTTGAAGAAGGAGGTACTCTG
CCTACTCCCTTCAATGTCATCCCAAGCCCCAAGTCTCTCTGGTACCTGATCAAATGGATA
TGGACACATCTGTGCAAGAAAAAGATGAGACGAAAGCCAGAAAGCTTTGGAACAATAGGG
AGGCGAGCTGCTGATAATTTAAGAAGACATCATCAATATCAAGAAGTTATGAGGAACCTG
GTGAAGCGATATGTTGCTGCAATGATTCGAGATGCTAAAACTGAAGAAGGCCTTACAGAG
GAGAACTTTAAGGAACTCAAACAAGACATTTCTAGTTTTCGTTTTGAAGTGTTGGGATTA
CTAAGAGGAAGCAAACTTTCCACTATACAATCCACTAACGGCACAAAGGAGTCCTCCAAC
TCAGCAGACTCAGATGAAAAGAGTGATAATGAAAGTAGTAATAAGGACAAGAAAAAGAAT
TTTAGCCTTTTTGACTTAACTACTCTGATTCATCCAAGGTCGGCAGCGATTGCCTCTGAA
AGACACAACATAAGCAATGGCTCTGCCCTCGTGGTGCAGGAGCCCCCAAGAGAGAAGCAG
AGAAAAGTGAATTTTGTGACTGATATAAAAAACTTTGGATTATTTCATAGACGATCAAAA
CAAAATGCTGCTGAGCAAAATGCAAGCCATATCTTCTCTGTTTCAGAAGAAGTTGCTCGT
---CAACAGGCTGAGGGAGGACCTCTTGAGAGAAATATTCAACTAGAATCC---CGAGCA
TTAGCTTCAAGGAGTGACCTGAACATTCCCGGTCTCAGTGAACAATGTGTACTAGTGGAC
CACAGAGAAAGGAATACGGACACATTAGCTTTGCAGGTAGGCAAGAGAGTGTGCTCCTTC
AAGTCAGAGAAAGTGGTGGTAGAAGACACTGTTCCTATCATACCAAAGGAAAAACATGCC
AAGGAGGAGGACTGTAGTACAGACTATGACTTATCCCTCACAGAAACAATCAACCACGAA
GATTATGTGACAACAAGATTGTGA
