# Supplementary material for: Molecular evolution of TRPC4 regulatory sequences supports a role in mammalian thermoregulatory adaptation
Source: PeerJ. 2025 Jul 8;13:e19697. doi: 10.7717/peerj.19697 (PMC12248226; doi:10.7717/peerj.19697)
Supplement: Supplemental Information 1 — Required and optional parameters that are read by the codeml package of PAML. This file is for information only, an explicit value must be selected for Model and the dummy file names must be replaced with explicit paths to function. The sequence and guide tree files are in standard formats (FASTA and Newick, respectively). [file peerj-13-19697-s001.zip › input.files/untrimmed.alignments.with.original.accessions/ucp1.boreoeutheria.fas]

>XM_004399897.1 PREDICTED: Odobenus rosmarus divergens transient receptor potential cation channel, subfamily C, member 4 (TRPC4), transcript variant X6, mRNA
GAATGGAAATTCGCTCGAACAAAGCTTTGGATGAGTTATTTCGAAGAAGGAGGTACTCTG
CCTACTCCCTTCAATGTCATCCCAAGCCCCAAGTCTCTCTGGTACCTGATTAAATGGATC
TGGACACACCTGTGCAAGAAAAAGATGAGGAGAAAGCCTGAAAGTTTTGGAACAATAGGG
AGGCGAGCTGCTGATAATTTGAGAAGACATCACCAATATCAAGAGGTTATGAGGAACTTG
GTGAAGCGATACGTTGCCGCAATGATCAGAGATGCCAAAACTGAAGAAGGTCTGACTGAA
GAGAACTTTAAGGAACTAAAGCAAGACATTTCCAGTTTCCGCTTTGAAGTCCTGGGGTTG
CTCCGGGGAAGCAAACTCTCCACCGTGCAGGCGGCTCAGGCCACGAAGGAGTCCTTCAAT
TCAGCCGACTCGGATGAAAAGAGCGATAACGAAGGCAGCAGCAAGGACAAGCGAAAGAAC
TTCAGCCTTTTCGACTTAACCACTCTCATTCACCCGCGATCCGCAGCCATTGCCTCCGAG
AGACACAACATAAGCAACGGCTCCGCCCTGGTGGTGCAGGAGCCGCTGAGGGAGAAGCAG
AGAAAAGTGAATTTTGTGACCGATATCAAAAACTTCGGGTTATTTCACAGACGAGCAAAA
---CAAAATGCTGCTGAGCAAAATGCAACCCAAATCTTCTCTGTTTCAGAAGAAGTTACT
CGTCAACAGGCCGAAAGACCACTGGAGAGAAATATTCAACTGGAATCTCGAGGATTAGCT
TCGCGGGGTGACTTGAACATCCCGGGTCTCAGTGAACAGTGTATATTAGTAGACCACCGA
GAAAGGAATACGGACACCCTGGGTTTACAGGTGGGCAAGAGAGTGTGTTCCTTCAAGTCG
GAGAAGGTGGTGGTGGAGGACACTGTTCCAATCATACCAAAGGAGAAG---CATGCAAAG
GACGAGGACTCTAGTATAGACTATGATGTAAACCTCACAGACACAGTCACCCACGAAGAT
TACATGACCACACGATTGTGA
>XM_027589178.2 PREDICTED: Zalophus californianus transient receptor potential cation channel subfamily C member 4 (TRPC4), transcript variant X9, mRNA
GAATGGAAATTCGCTCGAACAAAGCTTTGGATGAGTTATTTCGAAGAAGGAGGTACTCTG
CCTACTCCCTTCAATGTCATCCCGAGCCCCAAGTCTCTCTGGTACCTGATTAAATGGATC
TGGACACACCTGTGCAAGAAAAAGATGAGGAGAAAGCCTGAAAGTTTTGGAACAATAGGG
AGGCGAGCTGCTGATAATTTGAGAAGACATCACCAATATCAAGAGGTTATGAGGAACCTG
GTGAAGCGATACGTTGCCGCAATGATCAGAGATGCCAAAACTGAAGAAGGTCTGACTGAA
GAGAACTTTAAGGAACTAAAGCAAGACATTTCCAGTTTCCGCTTTGAAGTCCTGGGGTTG
CTCCGGGGAAGCAAACTCTCCACGGTGCAGGCGGCTCAGGCCACGAAGGAGTCCTTCAAT
TCAGCCGACTCGGATGAAAAGAGCGATAACGAAGGCAGCAGCAAGGACAAGCGAAAGAAC
TTCAGTCTTTTCGACTTAACCACTCTCATTCACCCGCGATCCGCCGCCCTTGCCTCCGAG
AGACACAACATAAGCAACGGCTCCGCCCTGGTGGTGCAGGAGCCGCTGAGGGAGAAGCAG
AGAAAAGTGAATTTTGTGACCGATATCAAAAACTTCGGGTTATTTCACAGACGAGCAAAA
---CAAAATGCTGCTGAGCAAAATGCCACCCAAGTCTTCTCTGTTTCAGAAGAAGTTACT
CGTCAACAGGCCGAAAGACCGCTGGAGAGAAATATTCAACTGGAATCTCGAGGATTCGCT
TCGCGCGGTGACTTGAACATCCCGGGTCTCAGTGAACAGTGTATATTAGTAGACCACCGA
GAAAGGAATACGGACACCCTGGGTTTACAGGTGGGCAAGAGAGTGTGTTCCTTCAAGTCG
GAGAAGGTGGTGGTGGAGGACACTGTTCCAATCATACCAAAGGAGAAG---CATGCAAAG
GACGAGGACTCTAGTATAGACTATGATGTAAACCTCACAGACACAGTCACCCACGAAGAT
TACATGACCACACGATTGTGA
>XM_032403126.1 PREDICTED: Phoca vitulina transient receptor potential cation channel subfamily C member 4 (TRPC4), transcript variant X7, mRNA
GAATGGAAATTCGCTCGAACAAAGCTTTGGATGAGTTATTTCGAAGAAGGAGGTACTCTG
CCTACTCCCTTCAATGTCATCCCGAGCCCCAAGTCTCTCTGGTACCTGATTAAATGGATC
TGGACACACCTGTGCAAGAAAAAGATGAGGAGAAAGCCTGAAAGTTTTGGAACAATAGGG
AGGCGAGCTGCTGATAATTTGAGAAGACATCACCAATACCAAGAGGTTATGAGGAACCTG
GTGAAGCGATACGTTGCCGCAATGATCAGAGATGCCAAAACTGAAGAAGGTCTGACTGAA
GAGAACTTTAAGGAACTAAAGCAAGACATTTCCAGTTTCCGCTTTGAAGTCCTGGGGTTG
CTCCGGGGAAGCAAACTCTCCACCGTGCAGGCGGCTCAGGCCACGAAGGAGTCCTTCAAT
TCAGCCGACTCGGATGAAAAGAGCGATAACGAAGGCAGCAGCAAGGACAAGCGAAAGAAC
TTCAGCCTTTTCGACTTAACCACTCTGATTCACCCGCGATCCGCCGCCATAGCCTCCGAG
AGACACAACATAAGCAACGGCTCCGCCCTGGTGGTGCACGAGCCGGCGAGGGAGAAGCAG
AGAAGAGTGAATTTTGTGACCGATATCAAAAACTTCGGGTTATTTCACAGACGATCAAAA
---CAAAATGCTGCTGAGCAAAATGCAACCCAAATCTTCTCTGTTTCAGAAGAAGTTACT
CGTCAACAGGCCGAAAGACCACTGGAGAGAAATATTCAACTGGAATCTCGAGGATTAGCT
TCGCGGGGTGACTTGAACATCCCGGGTCTCAGTGAACAGTGTATATTAGTAGACCACCGA
GAAAGGAATACGGACACCCTGGGTTTACAGGTGGGCAAGAGAGTGTGTTCCTTCAAGTCG
GAGAAGGTGGTGGTGGAGGACACTGTTCCAATCATACCAAAGGAGAAG---CATGCAAAG
GACGAGGACTCTAGTATAGACTATGATGTAAACCTCACAGACACAGTCACCCACGAAGAT
TACGTGACCACAAGATTGTGA
>XM_006734013.2 PREDICTED: Leptonychotes weddellii transient receptor potential cation channel subfamily C member 4 (TRPC4), transcript variant X3, mRNA
GAATGGAAATTCGCTCGAACAAAGCTTTGGATGAGTTATTTCGAAGAAGGAGGTACTCTG
CCTACTCCCTTCAATGTCATCCCAAGCCCCAAGTCTCTCTGGTACCTGATTAAATGGATC
TGGACACACCTGTGCAAGAAAAAGATGAGGAGAAAGCCTGAAAGTTTTGGAACAATAGGG
AGGCGAGCTGCTGATAATTTGAGAAGACATCACCAATATCAAGAGGTTATGAGGAACCTG
GTGAAGCGATACGTTGCCGCAATGATCAGAGATGCCAAAACTGAAGAAGGTCTGACTGAA
GAGAACTTTAAGGAACTAAAGCAAGACATTTCCAGTTTCCGCTTTGAAGTCCTGGGCTTG
CTCCGGGGAAGCAAACTCTCCACCGTGCAGGCGGCTCAGGCCATGAAAGAGTCCTTCAAT
TCCGCCGACTCGGATGAAAAGAGCGATAACGAAGGCAGCAGCAAGGACAAGCGAAAGAAC
TTCAGCCTTTTCGACTTAACCACTCTGATTCACCCGCGATCCGCCGCCATTGCCTCCGAG
AGACACAACGTAAGCAATGGCTCCGCCCTGGTGGTGCAGGAGCCGCCGAGGGAGAAGCAG
AGAAAAGTGAATTTTGTGACCGATATCAAAAACTTCGGGTTATTTCACAGACGATCAAAA
---CAAAATGCTGCTGAGCAAAATGCAACCCAAATCTTCTCTGTCTCAGAAGAAGTTACT
CGTCAACAGGCCGAAAGACCACTGGAGAGAAATATTCAACTGGAATCTCGAGGATTAGCT
TCGCGGGGTGACTTGAACATCCCGGGTCTCAGTGAACAGTGTATATTAGTAGACCACCGA
GAAAGGAATACGGACACCCTGGGTTTACAGGTGGGCAAGAGAGTGTGTTCCTTCAAGTCG
GAGAAGGTGGTGGTGGAGGACACTGTTCCAATCATACCAAAGGAGAAG---CATGCAAAG
GACGAGGACTCTAGCATAGACTATGATGTAAACCTCACAGACACAGTCACCCACGAAGAT
TACGTGACCACAAGATTGTGA
>XM_035003505.1 PREDICTED: Mirounga leonina transient receptor potential cation channel subfamily C member 4 (TRPC4), mRNA
GAATGGAAATTCGCTCGAACAAAGCTTTGGATGAGTTATTTCGAAGAAGGAGGTACTCTG
CCTACTCCCTTCAATGTTATCCCAAGCCCCAAGTCTCTCTGGTACCTGATTAAATGGATC
TGGACACACCTGTGCAAGAAAAAGATGAGGAGAAAGCCTGAAAGTTTTGGAACAATAGGG
AGACGAGCTGCTGATAATTTGAGAAGACATCACCAATATCAAGAGGTTATGAGGAACCTG
GTGAAGCGATACGTTGCCGCAATGATCAGAGATGCCAAAACTGAAGAAGGTCTGACTGAA
GAGAACTTTAAGGAACTAAAGCAAGACATTTCCAGTTTCCGCTTTGAAGTCCTGGGGTTG
CTCCGGGGAAGCAAACTCTCCACGGTGCAGGCGGCTCAGGCCACGAAGGAGTCCTTCAAT
TCCGCCGACTCGGATGAAAAGAGCGACAACGAAGGCAGCAGCAAGGACAAGCGGAAGAAC
TTCAGCCTTTTCGACTTGACCACTCTGATTCACCCGCGATCGGCCGCCATTGCCTCCGAG
AGACACAACGTAAGCAATGGCTCCGCCCTGGTGGTGCAGGAGCCGCCGAGGGAGAAGCAG
AGAAGAGTGAATTTTGTGACCGACATCAAAAACTTCGGGTTATTTCACAGACGGTCAAAA
---CAAAGTGCTGCTGGGCAGAATGCAACCCAGATCTTCTCTGTCTCAGAAGAAGTTACT
CGTCAACAGGCCGAAAGGCCACTGGGGAGAAACATTCAACTGGAATCTCGAGGATTAGCT
TCGCGGGGTGACTTGAACATCCCGGGTCTCAGTGAACAGTGTATGTTGGTAGACCACCGA
GAAAGGAATACGGACACCCTGGGCTTACAGGTGGGCAAGAGAGTGTGTTCCTTCAAGTCG
GAGAAGGTGGTGGTGGAGGACACCGTTCCAATCATACCAAAGGAGAAG---CATGCAAAG
GACGAGGACTCTAGCATAGACTATGATGTAAACCTCACAGACGCAGTCGCCCACGAAGAT
TACGTGACCACAAGATTGTGA
>XM_022520653.1 PREDICTED: Enhydra lutris kenyoni transient receptor potential cation channel subfamily C member 4 (LOC111158553), mRNA
GAATGGAAATTCGCTAGAACAAAGCTTTGGATGAGTTATTTTGAAGAAGGTGGTACTCTG
CCTACTCCCTTCAATGTCATCCCAAGCCCCAAGTCTCTCTGGTACCTGATCAAATGGATA
TGGACACACCTGTGCAAGAAAAAGATGAGGAGAAAGCCTGAAAGTTTTGGAACAATAGGG
AGGCGAGCTGCTGATAATTTGAGAAGACATCACCAATATCAAGAGGTTATGAGGAACCTG
GTAAAGCGATACGTTGCCGCAATGATCAGAGATGCCAAAACTGAAGAAGGGCTGACTGAA
GAGAACTTTAAGGAACTAAAGCAAGACATTTCCAGTTTCCGCTTTGAAGTCCTGGGGTTG
CTACGAGGAAGCAAACTCTCCACAGTGCAGGCGGCTCAGGCCACGAAGGAGTCCTCCAAT
TCGGCCGACTCGGATGAGAAGAGCGATAACGAGGGCAGCAGCAAGGACAAGCGAAAGAAC
TTCAGCCTGTTCGACTTAACCACGCTGATTCACCCGCGATCAGCCGCCATTGCCTCCGAA
AGACACAACATAAGCAACGGCTCGGCTCTGGTGATGCAGGAGCCCCCGAGGGAGAAGCAG
AGAAAAGTGAATTTTGTGACCGATATCAAAAACTTCGGGTTATTTCACAGACGATCCAAA
---CAAAACGCTGCTGAGCAAAATGCAAACCAGATCTTCTCTGTTTCAGAAGAAGTCACT
CGTCAACAGGCCGAAAGACCAATGGAGAGAAATATTCAACTGGAATCTCGAGGGTTGGCT
TCCCGGGGTGACTTGAACATCCCGGGTCTCAGCGAACAGTGTATATTAGTAGACCACCGA
GAACGGAACACGGACACCCTGGGCTTACAGGTGGGCAAGAGAGTGTGTTCCTTCAAGTCG
GAGAAGGTGGTGGTGGAGGACACCGTCCCAATCATACCAAAGGAGAAG---CATGAGAAG
GAAGAAGACTCTAGCATAGACTATGACGGAAACCTCACAGACACAGTCAGCCACGAGGAT
TACGTGACCACCAGGTTGTGA
>XM_045978498.1 PREDICTED: Meles meles transient receptor potential cation channel subfamily C member 4 (TRPC4), transcript variant X4, mRNA
GAATGGAAATTCGCTAGAACAAAGCTTTGGATGAGTTATTTTGAAGAAGGTGGTACTCTG
CCTACTCCCTTCAATGTCATCCCGAGCCCCAAGTCTCTCTGGTACCTGATCAAATGGATA
TGGACACACCTGTGCAAGAAAAAGATGAGGAGAAAGCCTGAAAGTTTTGGAACAATAGGG
AGGCGAGCTGCTGATAATTTGAGAAGACATCACCAATATCAAGAGGTTATGAGGAACCTG
GTAAAGCGATACGTTGCCGCAATGATCAGAGATGCCAAAACTGAAGAAGGGCTGACTGAA
GAGAACTTTAAGGAACTAAAGCAAGACATTTCCAGTTTCCGCTTTGAGGTCCTGGGGTTG
CTACGAGGAAGCAAACTCTCCACAGTACAGGCGGCTCAGGCCACGAAGGAGTCTTCCAAC
TCGGCGGACTCGGATGAGAAGAGCGATAACGAGGGCAGCAGCAAGGACAGGAGAAAGAAC
TTCAGCCTCTTCGACTTAACCACGCTGATTCACCCGCGATCAGCCGCCATTGCCTCGGAA
AGACACAACATAAGCAACGGCTCGGCCCTGGTGATGCAGGAGCCCCCGAGGGAGAAGCAG
AGAAAAGTGAATTTTGTGACCGATATCAAAAACTTCGGGTTATTTCACAGACGATCCAAA
---CAAAACGCTGCTGAGCAAAATGCAAACCAAATCTTCTCTGTTTCAGAAGAAGTCACT
CGTCAACAGGCCGAAAGACCAATGGAGAGAAATATTCAACTGGAATCTCGAGGGTTGGCT
TCCCGGGGTGACTTGAACATCCCCGGCCTCAGTGAACAGTGTATATTAGTAGACCACCGA
GAACGCAGTACGGACACCCTGGGCTTACAGGTGGGCAAGAGAGTGTGTTCCTTCAAGTCG
GAGAAGGTGGTGGTGGAAGACACCGTCCCAATCATACCCAAGGAGAAG---CATGAGAAG
GAAGAAGACTCCAGCATAGACTATGACGGAAACCTCACAGACACAGTCAGCCACGAGGAT
TACGTGACCACCAGATTGTGA
>XM_004779530.3 PREDICTED: Mustela putorius furo transient receptor potential cation channel subfamily C member 4 (TRPC4), mRNA
GAATGGAAATTCGCTAGAACAAAGCTTTGGATGAGTTATTTTGAAGAAGGTGGTACTCTG
CCTACTCCCTTCAATGTCATCCCGAGCCCCAAGTCTCTCTGGTACCTGATCAAATGGATA
TGGACACACCTGTGCAAGAAAAAGATGAGGAGAAAGCCTGAAAGTTTTGGAACAATAGGG
AGGCGAGCTGCTGATAATTTGAGAAGACATCACCAATATCAAGAGGTTATGAGGAACCTG
GTAAAGCGATACGTTGCTGCAATGATCAGAGATGCCAAAACTGAAGAAGGGCTGACTGAA
GAGAACTTTAAGGAACTAAAACAAGACATTTCCAGTTTCCGCTTTGAAGTCCTGGGGTTG
CTACGAGGTAGCAAACTGTCCACAGTACAGGCGGCTCAGGCCACGAAGGAGTCCTCCAAT
TCGGCCGACTCGGATGAGAAGAGCGATAACGAGGGCAGCGGCAGGGACAAGCGAAAGAAC
TTCAGCCTCTTCGACTTAACCACGCTGATCCACCCGCGATCCGCTGCCATTGCCTCCGAA
CGACACAACATAAGCAACGGCTCGGCCCTGGTGATGCAGGAGCCCCCCAGGGAGAAGCAG
AGAAAAGTGAATTTTGTGACCGATATCAAAAACTTCGGGTTATTTCACAGACGATCCAAA
---CAGAACGCTGCTGAGCAAAATGCAAACCAAATCTTCTCTGTTTCAGAAGAGGTCACT
CGTCAACAGGCCGAAAGACCAATGGAGAGGAGTATTCAACTGGAATCTCGAGGGTTGGCT
TCCCGGGGGGACTTGAACATCCCGGGTCTCAGTGAACAGTGTATATTAGTAGACCACCGA
GAACGGAATACGGACTCCCTGGGCTTACAGGTGGGCAAGAGAGTGTGTTCCTTCAAGTCG
GAGAAGGTGGTGGTGGAGGACACCGTCCCAATCATACCAAAGGAGAAG---CATGAGAAG
GAAGAAGACTCTAGCATAGACTATGACGGAAACCTCACCGACACAGCCAGCCATGAGGAT
TACGTGACCACCAGATTGTGA
>XM_044249631.1 PREDICTED: Neovison vison transient receptor potential cation channel subfamily C member 4 (TRPC4), transcript variant X2, mRNA
GAATGGAAATTCGCTAGAACAAAGCTCTGGATGAGTTATTTTGAAGAAGGTGGTACTCTG
CCTACTCCCTTCAATGTCATCCCGAGCCCCAAGTCTCTCTGGTACCTGATCAAATGGATA
TGGACACACCTGTGCAAGAAAAAGATGAGGAGAAAGCCTGAAAGTTTTGGAACAATAGGG
AGGCGAGCTGCTGATAATTTGAGAAGACATCACCAATATCAAGAGGTTATGAGGAACCTG
GTAAAGCGATACGTTGCTGCAATGATCAGAGATGCCAAAACTGAAGAAGGGCTGACTGAA
GAGAACTTTAAGGAACTAAAACAAGACATTTCCAGTTTCCGCTTTGAAGTCCTGGGGTTG
CTACGAGGTAGCAAACTCTCCACAGTACAGGCGGCTCAGGCCACGAAGGAGTCCTCCAAT
TCGGCCGACTCGGATGAGAAGAGCGATAACGAGGGCAGCAGCAAGGACAAGCGAAAGAAC
TTCAGCCTCTTCGACTTAACCACGCTGATCCACCCGCGATCCGCTGCCATTGCCTCCGAA
AGACACAACATAAGCAACGGCTCGGCCCTGGTGATGCAGGAGCCCCCGAGGGAGAAGCAG
AGAAAAGTGAATTTTGTGACCGATATCAAAAACTTCGGGTTATTTCACAGACGATCCAAA
---CAAAACGCTGCTGAGCAAAATGCACACCAAATCTTCTCTGTTTCAGAAGAAGTCACG
CGTCAACAGGCCGAAAGACCAATGGAGAGGAATATTCAACTGGAATCTCGAGGGTTGGCT
TCCCGGGGTGACTTGAACATCCCGGGTCTCAGTGAACAGTGTATATTAGTAGACCACCGA
GAACGGAATACGGACACCCTGGGCTTACAGGTGGGCAAGAGAGTGTGTTCCTTCAAGTCG
GAGAAGGTGGTGGTGGAGGACACCGTCCCAATCATACCAAAGGAGAAG---CATGAGAAG
GAAGAAGACTCTAGCATAGACTATGACGGAAACCTCACAGACACAGCCAGCCATGAGGAT
TACGTGACCACCAGATTGTGA
>XM_034665085.1 PREDICTED: Ailuropoda melanoleuca transient receptor potential cation channel subfamily C member 4 (TRPC4), transcript variant X2, mRNA
GAATGGAAATTCGCTCGAACAAAGCTTTGGATGAGTTATTTCGAAGAAGGAGGGACTCTG
CCTACTCCCTTCAATGTCATCCCAAGCCCCAAGTCTCTCTGGTACCTGATCAAATGGATA
TGGACGCACCTGTGCAAGAAAAAGATGAGAAGAAAGCCTGAAAGTTTTGGAACAATAGGG
AGGCGAGCTGCTGATAATTTGAGAAGACATCACCAATATCAAGAGGTCATGAGGAACCTA
GTAAAACGATACGTTGCCGCAATGATCAGAGACGCCAAAACTGAAGAAGGTTTGACCGAA
GAGAACTTTAAGGAACTAAAGCAAGACATTTCCAGTTTCCGCTTTGAAGTGCTGGGGTTG
CTACGAGGAAGCAAACTCTCGACAGAGCAGGCGGCTCAGGCCTCGAAGGAGTCCTCCAAT
TCAGCCGACTCGGATGAAAAGAGTGACAACGAAGGCAGTAGCAAGGACAGGCGAAAGAAC
TTCAGTCTCTTCGATTTAACCACGCTCATTCACCCCCGATCAGCCGCCATAGCCTCCGAG
AGACACAACATAAGCAACGGCTCGGCCCTGGTGGTGCAGGAGCCCCCGAGGGAGAAGCAG
AGAAAAGTGAATTTTGTGACCGATATCAAAAACTTCGGGTTATTTCACAGACGATCAAAA
---CAAAATGCTGCTGAGCACAATGCAAACCAAATCTTCTCTGTTTCAGAAGAAGTTACT
CGTCAACAGGCCGAGAGACCACTGGAGAGAAATATTCAACTGGAATCTCGAGGATTAGCG
TCGCGGGGTGACTTGAACATCCCCGGGCTCAGTGAACAGTGTATATTAGTGGACCACCGA
GAAAGGAACACGGACACCCTGGGTTTGCAGGTGGGCAAGAGAGTGTGTTCCTTCACGTCG
GAGAAGGTGGTGGTGGAGGACACTGTGCCAATCATACCAAAGGAGAAG---CACGCAAAG
GAAGAGGACCCTAGTATAGACTATGAGGCCAACCTCACAGACACAGTCACCCACGAGGAT
TACGTCACCACGAGATTGTGA
>XM_008692259.1 PREDICTED: Ursus maritimus transient receptor potential cation channel subfamily C member 4 (TRPC4), transcript variant X2, mRNA
GAATGGAAATTCGCTCGAACAAAGCTTTGGATGAGTTATTTCGAGGAAGGAGGGACTCTG
CCTACTCCCTTCAATGTCATCCCAAGCCCCAAGTCTCTCTGGTACCTGATCAAATGGATA
TGGACACACCTGTGCAAGAAAAAGATGAGAAGAAAGCCTGAAAGTTTTGGAACAATAGGG
AGGCGAGCTGCTGATAATTTGAGAAGACATCACCAATATCAAGAGGTCATGAGGAACCTA
GTGAAGCGATATGTCGCCGCAATGATCAGAGATGCCAAAACTGAGGAAGGTCTGACCGAA
GAGAACTTTAAGGAACTAAAGCAAGACATTTCCAGTTTCCGCTTTGAAGTGCTGGGGTTG
CTACGAGGAAGCAAACTCTCGACAGTGCAGGCGGCTCAGGCCACGAAGGAGTCCTCCAAT
TCCGCCGACTCGGATGAAAAGAGTGACAACGAAGGCAGTAGCAAGGACAAGCGAAAGAAC
TTCAGCCTCTTCGATTTAACCACGCTCATTCACCCCCGATCAGCCGCCATTGCCTCCGAG
AGACACAACATAAGCAACGGCTCGGCCCTGGTGGTGCAGGAGCCCCCGAGGGAGAAGCAG
AGAAAAGTGAATTTTGTGACCGATATCAAAAACTTCGGGTTATTTCACAGACGATCAAAA
---CAAAATGCTGCTGAGCAAAATGCAAACCAAATCTTCTCTGTTTCAGAAGAAGTTACT
CGTCAACAGGCCGAAAGACCACTGGAGAGAAATATTCAACTGGAATCTCGAGGATTAGCG
TCGCGGGGTGACTTGAACATCCCCGGGCTCAGTGAACAGTGTATATTAGTGGACCACCGA
GAAAGGAATACGGACACCCTGGGTTTGCAGGTGGGCAAGAGAGTGTGTTCCTTCACGTCG
GAGAAGGTGGTGGTGGAGGACACTGTGCCAATCATACCAAAGGAGAAG---CACGCAAAG
GAAGAGGACTCTAGTATAGACTATGATCCCAGCCTCACAGACACAGTCACCCACGAGGAT
TACGTCACCACAAGATTGTGA
>XM_025462422.3 PREDICTED: Canis lupus dingo transient receptor potential cation channel subfamily C member 4 (TRPC4), transcript variant X2, mRNA
GAATGGAAATTTGCTCGAACAAAGCTTTGGATGAGTTATTTCGAAGAAGGAGGTACTCTA
CCAACACCTTTCAATGTCATCCCGAGCCCCAAGTCTCTCTGGTACCTAATCAAATGGATC
TGGACACACTTGTGCAAGAAAAAGATGAGAAGAAAGCCTGAAAGTTTTGGAACAATAGGG
AGGCGGGCTGCTGATAATTTGAGGAGACATCACCAATATCAAGAGGTCATGAGGAACCTG
GTGAAGCGATACGTTGCTGCAATGATCAGAGATGCCAAAACTGAAGAAGGTTTGACAGAA
GAGAACTTTAAGGAACTAAAGCAAGACATTTCCAGTTTCCGCTTTGAAGTCCTGGGTTTA
CTACGAGGAAGCAAATTCTCGACGGTACAGTCAGCTCAGGCTTCGAAGGAGCCCTCCAAT
TCCGCCGACTCCGATGAAAAGAGTGATAATGAAGGTAGTAGCAAGGACAAGAGAAAGAAC
TTCAGCCTGTTTGATTTAACCACTCTGATTCACCCCCGATCAGCAGCAATTGCCTCCGAA
AGACACAACATCAGCAATGGCTCTGCCCTGGTGGTGCAAGAGCCCCCCAGGGAGAAGCAG
AGAAAAGTGAATTTTGTGACCGATATAAAAAATTTTGGGTTGTTTCATAGACGATCAAAA
---CAAAACGCTGCTGAGCAAAATGCAAACCAAATCTTTTCTGTTTCAGAAGAAGTTACT
CGTCAACAGGCCGAAAGACCACTGGAGAGAAATATTCAACTGGAATCCCGAGGATTGGCT
TCACGGGGTGACTTGAACATCCCTGGTCTCAGTGAACAATGTATATTAGTGGACCATCGA
GAAAGGAATACGGACTGCCTGGGTTTACAGGTGGGCAAGAGAGTGTGTTCCTTCAAGTCA
GAGAAGGTGGTGGTGGAGGACACTGTTCCCATAATACCAAAGGAGAAG---CATGCAAAG
GAAGAGGACTCTAGTATAGACTATGATGTGAACCTCACAGACACAGTCACCCATGAAGAT
TATGTGACCACAAGACTGTGA
>XM_007097684.3 PREDICTED: Panthera tigris transient receptor potential cation channel subfamily C member 4 (TRPC4), transcript variant X2, mRNA
GAATGGAAGTTTGCTCGAACAAAGCTTTGGATGAGTTATTTCGAAGAAGGAGGTACTCTG
CCCACTCCCTTCAATGTCATCCCGAGCCCCAAGTCTCTCTGGTACCTGATCAAATGGATA
TGGACACACCTGTGCAAGAAAAAGATGAGAAGAAAGCCTGAAAGTTTTGGAACAATAGGG
AGGCGAGCTGCTGATAATTTGAGAAGACATCACCAGTATCAAGAGGTTATGCGGAACCTG
GTGAAGAGGTATGTTGCCGCAATGATCAGAGATGCCAAAACTGAAGAAGGTCTGACTGAA
GAGAACTTTAAGGAACTAAAGCAAGACATTTCTAGTTTCCGCTTTGAAGTCCTGGGGTTA
CTAAGAGGAAGCAAGCTCTCTACCGTCCAGTCGGCTCAGGCCACAAAGGAGTCCTCCAAC
TCTGCGGACTCGGATGAAAAGAGTGACAACGAAGGCAGTAGCAAAGACAAGAAAAAGAAC
TTCAGCCTTTTCGATTTAACCACCCTGATTCACCCGCGATCGGCAGCGATTGCCTCCGAA
AGACACAACATCAGCAATGGTTCCGCCCTAGTGGTGCAAGAGCCCCCAAGAGAGAAGCAG
AGAAAAGTGAACTTTGTGACCGATATCAAAAACTTCGGGTTATTTCACAGACGGTCAAAA
---CAAAACTCTGCCGAGCAAAATGCAAACCAAATCTTCTCTGTTTCAGAAGAAGTTGCT
CGTCAGCAGGCCGAAAGACCACTGGAGAGAAATATTCAACTGGAATCCCGAGGGTTAGCT
TCGCGGGGTGACTTGAACATCCCTGGTCTCAGTGAACAGTGTATCTTAGTAGACCATCGA
GAAAGGAATACGGACACCCTGGGTTTACAGGTGGGCAAGAGAGTGTGTTCCTTCAAGTCG
GAGAAGGTGGTGGTGGAGGACACTGTTCCAATAATACCAAAGGAGAAG---CACGCAAAA
GAAGAGGACTCCAGTATAGACTATGATGTAAACCTCACGGACACAGCCACCCACGAAGAT
TATGTGACCACAAGATTGTGA
>XM_045474788.1 PREDICTED: Leopardus geoffroyi transient receptor potential cation channel subfamily C member 4 (TRPC4), transcript variant X5, mRNA
GAATGGAAGTTTGCTCGAACAAAGCTTTGGATGAGTTATTTCGAAGAAGGAGGTACTCTG
CCCACTCCCTTCAATGTCATCCCGAGCCCCAAGTCTCTCTGGTACCTGATCAAATGGATA
TGGACACACCTGTGCAAGAAAAAGATGAGAAGAAAGCCTGAAAGTTTTGGAACAATAGGG
AGGCGAGCTGCTGATAATTTGAGAAGACATCACCAGTATCAAGAGGTTATGCGGAACCTG
GTGAAGAGGTATGTTGCCGCAATGATCAGAGATGCCAAAACTGAAGAAGGTCTGACTGAA
GAGAACTTTAAGGAACTAAAGCAAGACATTTCTAGTTTCCGCTTTGAAGTCCTGGGGTTA
CTAAGAGGAAGCAAGCTCTCTACCGTCCAGTCGGCTCAGGCCACAAAGGAGTCCTCCAAC
TCTGCGGACTCGGATGAAAAGAGTGACAACGAAGGCAGTAGCAAAGACAAGAAAAAGAAC
TTCAGCCTTTTCGATTTAACCACCCTGATTCACCCGCGATCGGCAGCGATTGCCTCCGAA
AGACAC---ATCAGCAATGGCTCCGCCCTAGTGGTGCAAGAGCCCCCAAGAGAGAAGCAG
AGAAAAGTGAACTTTGTGACCGATATCAAAAACTTCGGGTTATTTCACAGACGGTCGAAA
---CAAAACGCTGCTGAGCAAAATGCAAACCAAATCTTCTCTGTTTCAGAAGAAGTTGCT
CGTCAGCAGGCCGAAAGACCACTGGAGAGAAACATTCAACTGGAATCCCGAGGGTTAGCT
TCGCGAGGTGACTTGAACATCCCTGGTCTCAGTGAACAGTGTATCTTAGTAGACCATCGA
GAAAGGAACACAGACACCCTGGGTTTACAGGTGGGCAAGAGAGTGTGTTCCTTCAAGTCG
GAGAAGGTGGTGGTGGAGGACACTGTTCCAATAATACCAAAGGAGAAG---CACGCAAAG
GAAGAGGACTCCAGTATAGACTACGATGGAAACCTCACGGACACAGCCACCCACGAAGAT
TATGTGACCACAAGATTGTGA
>XM_029938602.1 PREDICTED: Suricata suricatta transient receptor potential cation channel subfamily C member 4 (TRPC4), transcript variant X6, mRNA
GAATGGAAATTCGCTCGCACAAAGCTTTGGATGAGTTATTTCGAAGAAGGAGGTACTCTG
CCCACTCCCTTCAATGTCATCCCGAGCCCCAAGTCTCTCTGGTACCTGATCAAATGGATA
TGGACACACCTGTGCAAGAAAAAGATGAGAAGAAAGCCTGAAAGTTTTGGAACAATAGGG
AGGCGAGCTGCTGATAATTTGAGAAGACATCACCAATATCAAGAGGTCATGCGGAACCTG
GTGAAGCGGTATGTCGCAGCGATGATCAGAGATGCCAAAACTGAAGAAGGTCTGACTGAA
GAGAACTTTAAGGAACTAAAGCAAGACATTTCTAGTTTCCGCTTTGAAGTTCTGGGGTTA
CTAAGAGGAAGCAAACTGTCTACGGTGCAGTCAGCTCAGGCCACAAAGGAGTCCTCCAAC
TCAGCGGACTCAGATGAAAAGAGTGACAATGAAGGCAGTAGCAAGGACAAGAAAAAGAAC
TTCAGCCTCTTCGATCTAACCACTCTGATTCACCCACGATCAGCAGCGATTGCCTGCGAA
AGACACAACATCAGCAATGGCTCTGCCCTAGTAGTTCAAGAGCCCCCAAGAGAGAAGCAG
AGAAAAGTGAATTTTGTAACCGATATCAAAAACTTCGGGTTATTTCACAGGCGGTCAAAA
---CAAAATGCTGCTGAACAAAATGCAAACCCAATCTTCTCTGTTTCAGAAGAAGTTGCT
CGTCAACAGGCAGTAAGACCACTGGAGAGAAATATTCAACTGGAATCTCGAGGGTTAGCT
TCCCGGGGTGACTTGAACATCCCCGGTCTCAGTGAACAATGTATATTAGTAGACCATCGA
GAAAGGAATACGGACACGCTGGGTTTACAGGTGGGCAAAAGAGTGTGTTCCTTCAAGTCG
GAGAAGGTGGTGGTGGAGGACACTGTTCCAATAATACCAAAGGAGAAG---CACGCAAAG
GAGGAGGACTCCAGTATAGACTATGATGTGAACCTCACGGACACAGTCACCCACGAAGAT
TATGTGACCACAAGATTGTGA
>XM_039253649.1 PREDICTED: Hyaena hyaena transient receptor potential cation channel subfamily C member 4 (TRPC4), transcript variant X6, mRNA
GAATGGAAATTCGCACGCACAAAGCTTTGGATGAGTTATTTCGAAGAAGGAGGCACTCTG
CCCACTCCCTTCAATGTCATCCCGAGCCCCAAGTCCCTCTGGTACCTGATCAAATGGATA
TGGACGCACCTGTGCAAGAAAAAGATGAGAAGAAAGCCTGAAAGTTTTGGAACGATAGGG
AGGCGAGCGGCCGATAATTTGAGAAGACATCACCAATATCAAGATGTCATGCGGAACCTG
GTGAAGCGGTATGTTGCTGCAATGATCAGAGATGCCAAAACTGAAGAAGGTCTGACTGAA
GAGAACTTTAAGGAACTAAAGCAAGACATTTCTAGTTTCCGCTTTGAAGTCCTGGGGTTA
CTAAGAGGAAGCAAACTGTCTACGGTGCAGTCGGCTCAGGCCACAAAGGAATCCTCCAAC
TCAGCGGACTCAGATGAAAAGAGTGACAACGAAGGCAGTAGCAAGGACAAGAAAAAGAAC
TTCAGCCTCTTCGATCTAACCACTCTGATTCACCCGCGATCAGCAGCGATTGCCTGCGAA
AGACACAATATCAGTAATGGCTCTGCCTTAGTGGTGCAAGAGCCCCCAAGAGAGAAGCAG
AGAAAAGTGAATTTTGTGACCGATATCAAAAACTTTGGGCTGTTTCACAGACGGTCAAAA
---CAAAATGCTGCTGAGCAAAATGCAAACCCAATCTTCTCTGTTTCAGAAGAAGTTGCT
CGTCAACAGGCAGAAAGACCACTGGAGAGAAATATTCAACTGGAATCTCGAGGGTTAGCT
TCGCGGGGTGACTTGAACATCCCTGGTCTCAGTGAACAATGTATATTAGTAGATCATCGA
GAAAGGAATACGGACACCCTGGGTTTACAGGTGAGCAAGAGAGTGTGTTCCTTCAAGTCG
GAGAAAGTGGTGGTGGAGGACACCGTTCCAATAATACCAAAGGAGAAG---CATGCGAAG
GAAGAGGACTCCTGTATAGACTATGATGTGAACCTCACGGACACAGTCACCCACGAAGAT
TATGTGACCACAAGATTGTGA
>XM_036904936.2 PREDICTED: Manis pentadactyla transient receptor potential cation channel subfamily C member 4 (TRPC4), transcript variant X7, mRNA
GAATGGAAGTTTGCACGAACCAAGCTGTGGATGAGTTACTTTGAAGAAGGCGGTACTCTG
CCTACGCCCTTCAATGTCATCCCGAGCCCCAAGTCCCTCTGGTACCTGATCAAATGGATG
TGGACACACCTATGCAAGAAAAAGATGAGAAGAAAGCCAGAAAGTTTTGGAACAATAGGG
AGGCGAGCTGCTGATAATTTGAGAAGACATCACCAATATCAAGAAGTTATGAGGAACCTG
GTGAAGCGATACGTCGCCGCGATGATCAGAGATGCCAAAACCGAGGAGGGCCTGACCGAA
GAGAACTTTAAGGAACTGAAGCAAGACATCTCCAGCTTCCGCTTTGAGGTCCTGGGGTTA
CTTCGAGGAAGCGGCCTGCCCGCCGTGCAGGCGGGG---------AAGGAGGCCTCCCAC
CCGGCCGACCCGGGCGAGAGGAGCGACGGCGAAGGGGGCGCCAGGGACAAGCGGCGGAAC
CTGAGCCTCTTCGACCTGACCACGCTGATCCACCCGCGGTCGGCAGCCCTCGCCTCCGAG
AGGCACACGGTCAGCAACGGCGCGGCCCTGGTGGTGCAGGAGCCCCCCAGGGAGAAGCAC
CGGAGGCTGAACTTCGTGGCGGACATCAGGAACTTCGGGTTGTTTCACAGACGATCCAAA
---CAGCACGCGGCCGAGCGGAGCGCACACCCAGTCTTCTCCGTCTCCGGAGAGGTGGCC
CGGCGACAGGCGGACAGGCGGCCCGAGAGGGGCAGCCAGCTGGACTCTGCAGGGTTCGCC
CCCCGGGGGGACCTGAGCATCCCTGGCCTGGGTGAGCAGTGCATCCTCGTCGACCACCGA
GAACGGAGCACGGACACCCTGGGTCTGCAGGTAAGCAAGAGGGTGTGTGCGTTCAAGTCG
GACAAG---------GAGGACACGGTCCCCATCATACCCAAGGAGAAG---CGTGCGAAG
GAAGGGGACTCCAGCCTGGACTATCACGTG------GCGGACACGGTCACCCACGGAGAG
TACGTGACCACAAGACTATGA
>XM_037012067.1 PREDICTED: Manis javanica transient receptor potential cation channel subfamily C member 4 (TRPC4), mRNA
GAATGGAAGTTTGCACGAACCAAGCTGTGGATGAGTTACTTTGAAGAAGGAGGTACTCTG
CCTACACCCTTCAATGTCATCCCGAGCCCCAAGTCCCTCTGGTACCTGATCAAATGGATG
TGGACACACCTATGCAAGAAAAAGATGAGAAGAAAGCCAGAAAGTTTTGGAACAATCGGG
AGGCGAGCTGCTGATAATTTGAGAAGACATCACCAATATCAAGAAGTTATGAGGAACCTG
GTGAAGCGATACGTCGCCGCGATGATCAGAGATGCCAAAACCGAGGAAGGCCTGACCGAA
GAGAACTTTAAGGAACTGAAGCAAGACATCTCTAGCTTCCGCTTTGAGGTCCTGGGGTTA
CTTCGGGGAAGCAGCCTGCCCGCCGTGCAGGCGGGG---------CAGGAGGCCTCCCAC
CCGGCCGACCCGGGCGAGAGGAGCGACGGCGAAGGGGGCACCAGGGACAAGCGGCGGAAC
CTGAGCCTCTTCGACCTGACCACGCTGATCCACCCGCGGTCGGCAGCCCTCGCGTCCGAG
AGGCACACGGTCAGCAACGGCGCGGCCCTGGTGGTGCAGGAGCCCCCCAGGGAGAAGCAC
CGGAGGCTGAACTTCGTGGCGGACATCAGGAACTTCGGGTTGTTTCACAGACGATCCAAA
---CAGCACGCGGCCGAGCGGAGCGCACACCCAGTGTTCTCCGTCTCCGGAGAGGTGGCC
CGGCGACAGGCGGACAGGCGGCCCGAGAGGGGCAGCCAGCTGGACTCTGCAGGGTTCGCC
CCCCGGGGGGACCTGAGCATCCCCGGCCTGGGGGAGCAGTGCATCCTTGTCGACCACCGG
GAACGCAGCGCGGACACTCTGGGTCTGCAGGTAAGCAAGAGGGTGTGTGCGTTCAAGTCG
GACAAG---------GAGGACACGGTCCCCATCATACCCAAGGAGAAG---CGTGCGAAG
GAAGGGGACTCCAGCCTGGACTATCACGTG------GCGGACACGGTCACCCACGGAGAG
TACGTGACCACAAGACTATGA
>XM_014791307.1 PREDICTED: Ceratotherium simum simum transient receptor potential cation channel, subfamily C, member 4 (LOC101401606), mRNA
GAATGGAAATTTGCTCGAACAAAGCTTTGGATGAGTTATTTTGAAGAAGGAGGTACCCTG
CCTACTCCCTTCAATGTCATCCCAAGCCCCAAGTCTCTCTGGTACCTGATCAAATGGATA
TGGACCCATCTGTGCAAGAAAAAGATGAGAAGAAAGCCAGAAAGTTTTGGAACAATCGGG
AGGCGAGCTGCTGATAATTTGAGAAGACATCACCAATATCAAGAAGTTATGAGGAACCTG
GTGAAGCGATACGTGGCCGCAATGATTAGAGATGCCAAAACTGAAGAAGGTCTGACTGAA
GAGAACTTTAAGGAACTAAAGCAAGACATTTCTAGTTTCCGCTTTGAAGTCCTGGGGTTA
CTAAGAGGAAGCAAACTGTCTACAGTGCAGTCCGCTCAAGCCGCAAAGGACTCTTCCAAT
TCAGCAGACTCAGATGAAAAGAGTGATAACGAAGGGAGCAGCAAGGACAAGAAAAAGAAC
TTCAGCCTTTTCGATTTAACCACTCTGATTCATCCGAGGTCAGCAGCAATTGCCTCCGAA
AGACACAACATAAGCAATGGCTCCGCCCTGGTGGTGCAGGAGCCCCCAAGGGAGAAGCAG
AGAAAAGTGAATTTTGTGACTGATATCAAAAACTTTGGCTTATTTCATAGACGATCAAAA
---CAAAACGCTGCTGAGCAAAATGCAAACCAAATCTTCTCTGTTTCAGAAGAGGTTGCT
CGTCGACAGGCTGAAGGACCACTGGACAGACATATTCAACTGGAATCCCGAGGATTGGTT
TCACGGGGTGCCTTGAACATCCCCGGCCTCAGTGAACAATGTATATTAGTAGACCATCGA
GAAAGGAATACAGACACGCTGGCTTTACAGGTAGGCAAGAGAGTGTGTTCATTCAAGTCA
GAGAAGGTGGTGGTGGAGGACACGGTGCCAATAATACCAAAGGAGAAG---CATGGGAAG
GAAGAAGACTCTAGTATAGACTATGATGTAAACCTCACAGACACAGTCATGCACGAAGAC
TACGTGACCACAAGATTGTGA
>XM_008526732.1 PREDICTED: Equus przewalskii transient receptor potential cation channel, subfamily C, member 4 (TRPC4), mRNA
GAATGGAAATTTGCTCGAACAAAGCTTTGGATGAGTTACTTTGAAGAAGGAGGTACCCTG
CCTACTCCCTTCAATGTCATCCCGAGCCCCAAGTCTCTCTGGTACCTGATCAAGTGGATA
TGGACACATCTGTGCAAGAAAAAGATGAGAAGAAAACCAGAAAGTTTTGGAACAATTGGG
AGACGAGCTGCTGATAATTTAAGAAGACATCACCAATATCAAGAAGTTATGAGGAATCTG
GTGAAGCGGTACGTGGCTGCCATGATCAGAGATGCCAAGACTGAAGAAGGTCTGACGGAA
GAGAACTTTAAGGAACTAAAGCAAGACATTTCTAGTTTCCGCTTCGAAGTCCTGGGGTTA
CTAAGAGGAAGTAAACTATGTACGGTGCAATCCGCTCACGCCGCGACGGAGTCTTCCAAC
TCAGCTGACTCCGATGAAAAGAGCGATAACGAAGGAAGCAGCAGGGACAAGAAAAAGAAC
TTCAGCCTTTTCGATTTAACCACCCTGATTCATCCGAGATCGGCAGCAATTGCCTCTGAA
AGACACAACATAAGCAATGGCTCCGCCCTGGTGGTGCAGGAGCCCCCTAGGGAGAAGCAG
AGAAAAGTGAATTTCGTGACTGATATCAAAAACTTTGGGTTATTTCACAGACGATCAAAA
---CACAACGCTGCTGAGCAAAATGCAAACCAAATCTTCTCTGTTTCAGAAGAGATGGCT
CGTCGACAGGCTGAAGGACCACTGGAGAGAAATATTCAACTGGAATCCCGAGGCTTAGCT
TCACGGAGTGACTTGAACATCCCCGGCCTCAGTGAACAATGTATATTAGTAAACCATCGA
GAAAGGAACACAGACACCCTCGGTTTACAGGTAGGCAAGAGAGTGTGTCCGTTCAAGTCA
GAGAAAGTGGTCGTGGAAGACACTGTCCCAATAATACCAAAGGAGAAG---CGCGGGAAG
GAAGAGGACTGTAGCGTAGACTATGACGTAAACCTCACTGACACAGTCACCCACGAGGAC
TATGTGACAACAAGATTGTGA
>NM_001145868.1 Sus scrofa transient receptor potential cation channel subfamily C member 4 (TRPC4), mRNA
GAATGGAAATTTGCTCGAACAAAGCTTTGGATGAGTTATTTTGAAGAAGGCGGTACCTTG
CCTACTCCCTTCAATGTCATTCCGAGCCCCAAGTCTCTCTGGTACCTGATCAAATGGATA
TGGACACACTTGTGCAAGAAAAAGATGAGAAGAAAGCCGGAAAGCTTTGGAACAATTGGG
AGGCGAGCTGCTGATAATCTGAGAAGACACCACCAATATCAAGAAGTCATGAGGAACCTG
GTCAAGCGATATGTGGCCGCTATGATCAGAGACGCCAAAACTGAAGAAGGCCTGACTGAG
GAGAACTTTAAGGAACTGAAGCAGGACATTTCGAGCTTCCGCTTTGAAGTCCTGGGGTTG
CTGAGAGGTAGCAAGCTTTCTACTGTACAGTCTGCTCAGGGCACAAAGGAGTCCTCTAAC
TCAGTGGACTCGGATGAAAAGAGTGATAACGAAGGCGGCAGCAAGGACAGGAAAAAGAAC
TTCAGCCTTTTCGACTTGACCACCCTGATTCACCCGCGATCTGCAGCTATTGCTTCCGAG
AGACATAACATCAGCAACGGGTCCGCCCTGTTGATGCAGGAACCCCCGAGGGAGAAGCAG
AGGAAAGTGAATTTTGTGACCGATATCAAACACTTCAGCTTATTTCACAGACGATCAAAA
CAACAT---GCTGCTGAGCAAAATGCAAACCAAATCTTCTCTGTTTCAGAAGAGGTGGCT
CGTCAGCAAGCTGAAGGACCCCTGGAGAGAAACGTCCAATTGGAATCTCGAGGATTAGCT
TCAAGGGGTGACTTGAACATCCCGGGTCTCAGCGAACAATGTATATTAGTAGATCATCGG
GAAAGAAATACAGACTCCCTGAGTTTACAAGTGGGCAAGAGAGTGTGCGCCTTCAAGTCG
GAGAAGGTGGTGGTGGAGGACACTGTTCCAATCATACCAAAGGAGAAA---CATACAAAG
GAAGAGGACTCTAGTCTAGACTATGATGCAAACCTCTCAGACACGGTCACCCACGAAGAT
TACGTGACCACAAGATTGTGA
>XM_047756241.1 PREDICTED: Phacochoerus africanus transient receptor potential cation channel subfamily C member 4 (TRPC4), mRNA
GAATGGAAATTTGCTCGAACAAAGCTTTGGATGAGTTATTTTGAAGAAGGCGGTACCTTG
CCTACTCCCTTCAATGTCATCCCGAGCCCCAAGTCTCTCTGGTACCTGATCAAATGGATA
TGGACACACTTGTGCAAGAAAAAGATGAGAAGAAAGCCGGAAAGCTTTGGAACAATTGGG
AGGCGAGCTGCTGATAATCTGAGAAGACACCACCAATATCAAGAAGTCATGAGGAACCTG
GTCAAGCGATATGTGGCCGCTATGATCAGAGACGCCAAAACTGAAGAAGGCCTGACTGAG
GAGAACTTTAAGGAACTGAAGCAGGACATTTCAAGCTTCCGCTTTGAAGTCCTGGGGTTG
CTGAGAGGAAGCAAGCTTTCTACTGTACAGTCTGCTCAGGGCACAAAGGAGTCTTCTAAC
TCAGTGGACTCGGATGAAAAGAGTGATAACGAAGGCGGCAGCAAGGACAGGAAAAAGAAC
TTCAGCCTTTTCGACTTGACCACCCTGATTCATCCGCGATCTGCAGCTATTGCGTCCGAA
AGACATAACATCAGCAACGGCTCCGCCTTGTTGATGCAGGAACCCCCGAGGGAGAAGCAG
AGGAAAGTGAATTTTGTGACCGATATCAAACACTTCAGCTTATTTCACAGACGATCAAAA
CAACAT---GCTGCTGAGCAAAATGCAAACCAAATCTTCTCTGTTTCAGGAGAGGTGGCT
CGTCAGCAAGCTGAAGGACCCCTGGAGAGAAATGTCCAACTGGAATCTCGAGGATTAGCT
TCAAGGGGTGACTTGAACATCCCGGGTCTCAGCGAACAATGTATATTAGTAGATCATCGG
GAAAGAAATACAGACTCCCTGAGTTTACAAGTGGGCAAGAGAGTGTGCGCCTTCAAGTCG
GAGAAGGTGGTGGTGGAGGACACTGTTCCAATCATACCAAAGGAGAAA---CATACAAAG
GAAGAGGACTCTAGTCTAGACTATGATGCAAACCTCTCAGACACGGTCACCCATGAAGAT
TATGTGACCACAAGACTGTGA
>XM_022574682.2 PREDICTED: Delphinapterus leucas transient receptor potential cation channel subfamily C member 4 (TRPC4), mRNA
GAATGGAAATTTGCTCGGACAAAGCTTTGGATGAGTTATTTTGAAGAAGGAGGTACCCTG
CCTACTCCCTTCAATGTCATCCCAAGCCCCAAGTCTCTCTGGTACCTGATCAAATGGATA
TGGACACACCTGTGCAAGAAAAAGATGAGAAGAAAGCCAGAAAGTTTTGGAACAATAGGG
AGGCGAGCTGCTGATAATTTAAGAAGACATCACCAATATCAAGAAGTTATGAGGAACCTG
GTAAAGCGATACGTGGCTGCAATGATTAGAGACGCCAAAACTGAAGAAGGTCTGACTGAG
GAAAACTTTAAGGAACTGAAGCAAGACATTTCTAGCTTCCGCTTTGAAGTCCTGGGGTTA
CTAAGAGGAAGCAAGCTCTCTACGGTCCAATCTGCTCAGGGCACGAAGGATTCTTCTAAC
TCCGCAGACTCGGATGAAAAGAGTGATAACGAAGGTAGTAGCAAGGACAGGAAAAAGAAC
TTTAGCCTCTTCGACTTAACCACCCTGATTCACCCACGATCAGCAGCGATCACCTCCGAA
AGACACACCATCAGCAACGGCTCCGCCCTGGTGGTGCAGGAGCCACCGAGGGAGAAGCAG
AGAAAAGTGAATTTTGTGACCGATATCAAAAACTTCGGGCTATTTCACAGACGATCAAAA
------CACGCTGCCGAGCAAAATGCAAACCAAATCTTCTCCGTTTCGGAAGAGGTGGCT
CGTCAACAAGCTGAAGCACCACTAGAGACAAACATCCAACTGGAATCTCGAGGGTTAGCT
TCCCGGGGTGACTTGAACATCCCAGGTCTCAGCGAACAGTGTATATTAGTAGATCATAGA
GAAAGAAATACGGATTCCCTGGGTTTACAGGTTGGCAAGAGAGTGTGTTCATTCAAGTCG
GAGAAGGTGGTGGTGGAGGACACGGTTCCAATCATACCAAAGGAGAAA---CACGCAAAG
GAAGAGGACTGCAGTGTAGACTATGATGCAAACCTCACAGACATGGTCACCCACGAAGAT
TACGTGACCACAAGATTGTGA
>XM_057532914.1 PREDICTED: Balaenoptera acutorostrata transient receptor potential cation channel subfamily C member 4 (TRPC4), transcript variant X3, mRNA
GAATGGAAATTTGCTCGGACAAAGCTTTGGATGAGTTATTTTGAAGAAGGAGGTACCCTG
CCTACTCCATTCAATGTCATCCCAAGCCCCAAGTCTCTCTGGTACCTGATCAAATGGATA
TGGACACACCTGTGCAAGAAAAAGATGAGAAGAAAGCCAGAAAGTTTTGGAACAATAGGG
AGGCGAGCTGCTGATAATTTAAGAAGACATCACCAATATCAAGAAGTTATGAGGAACCTG
GTAAAGCGATACGTGGCTGCAATGATTAGAGACGCCAAAACTGAAGAAGGTCTGACTGAG
GAGAACTTTAAGGAACTAAAGCAAGACATTTCTAGCTTCCGCTTTGAAGTCCTGGGGTTA
CTAAGAGGAAGCAAACTCTCTACGGTCCAATCTGCTCAGGGCACGAAGGATTCTTCTAAC
TCCGCAGACTCGGATGAAAAGAGCGATAACGAAGGTAGTATCAAGGACAAGAAAAAGAAC
TTTAGCCTCTTTGACTTAACCACCCTGATTCACCCACGATCAGCAGCGATCGCCTCCGAA
AGACACACCATCAGCAACGGCTCCGCCCTGGTGGTGCAGGAGCCACCGAGGGAGAAGCAG
AGAAAAGTGAATTTTGTGACCGATATCAAAAACTTCGGGTTATTTCATAGACGATCAAAA
---CAACACGCTGCCGAGCAAAATGCAAACCAAATCTTCTCCGTTTCAGAAGAGGTGGCT
CGTCAACAAGCTGAAGCACCACTAGAGACAAACATCCAACTGGAATCTCGAGGGTTAGCT
TCCCGGGGTGACTTGAACATCCCAGGTCTCAGCGAACAGTGTATATTAGTAGATCATCGA
GAAAGAAATACGGATTCCCTGGGTTTACAGGTGGGCAAGAGAGTGTGTTCGTTCAAGTCA
GAGAAGGTGGTGGTGGAGGACACGGTTCCAATCATACCAAAGGAGAAA---CACTCAAAG
GAAGAGGACTGCAGTGTAGACTACGACGCAAACCTCACAGACATGGTCACCCACGAAGAC
TACGTGACCACAAGATTGTGA
>XM_007447183.1 PREDICTED: Lipotes vexillifer transient receptor potential cation channel, subfamily C, member 4 (TRPC4), transcript variant X6, mRNA
GAATGGAAATTTGCTCGGACAAAGCTTTGGATGAGTTATTTTGAAGAAGGAGGTACCCTG
CCTACTCCTTTCAATGTCATCCCAAGCCCCAAGTCTCTCTGGTACCTGATCAAATGGATA
TGGACACACCTGTGCAAGAAAAAGATGAGAAGAAAGCCAGAAAGTTTTGGAACAATAGGG
AGGCGGGCTGCTGATAATTTAAGAAGACATCACCAATATCAAGAGGTTATGAGGAACCTG
GTAAAGCGATACGTGGCTGCAATGATTAGAGACGCCAAAACTGAAGAAGGTCTGACTGAA
GAGAACTTTAAGGAACTGAAGCAAGACATTTCTAGCTTCCGCTTTGAAGTCCTGGGGTTA
CTAAGAGGAAGCAAACTCTCTACGGTCCAATCTGCTCAGGGCACGAAGGATTCTTCTAAC
TCCGCAGACTCGGATGAGAAGAGTGATAACGAAGGTAGTAGCAAGGACAAGAAAAAGAAC
TTTAGCCTCTTCGACTTAACCACCCTGATTCACCCACGATCAGCAGCGATCGCCTCCGAA
AGACACACCATCAGCAACGGCTCCGCCCTGGTGGTGCAGGAGCCACCGAGGGAGAAGCAG
AGAAAAGTGAGTTTTGTGACCGATATAAAAAACTTCGGGTTATTTCATAGACGATCAAAA
---CAACACGCTGCCGAGCAAAATGCAAACCAAATCTTCTCCGTTTCGGAAGAGGTGACT
CGTCAACAAGCTGAAGCACCACTAGAGACAAACATCCAACTGGAATCTCGAGGGTTAGCT
TCCCGGGGTGACTTGAACATCCCAGGTCTCAGCGAACAGTGTATATTAGTAGATCATCGA
GAAAGAAATACGGATTCCCTGGGTTTACAGGTTGGCAAGAGAGTGTGCTCATTCAAGTCG
GAGAAGGTGGTGGTGGAGGACACGGTTCCAATCATACCAAAGGAGAAA---CACGCAAAG
AAAGAGGACTGCGGCGTAGACTATGATGCAAACCTCACAGACATGGTCACCCCCGAAGAT
TACGTGACCACAAGATTGTGA
>XM_045514099.1 PREDICTED: Camelus bactrianus transient receptor potential cation channel subfamily C member 4 (TRPC4), transcript variant X3, mRNA
GAGTGGAAATTTGCTCGAACAAAGCTTTGGATGAGTTATTTTGAGGAAGGGGGCACCCTG
CCTACTCCCTTCAACGTCATCCCGAGCCCCAAGTCTCTCTGGTACCTGATCAAATGGATA
TGGACCCACCTGTGCAAGAAAAAGATGAGAAGAAAGCCAGAAAGTTTTGGAACCATAGGG
AGGCGAGCGGCTGATAATTTAAGAAGACATCACCAATATCAAGAAGTTATGAGGAACCTG
GTGAAGCGGTATGTCGCCGCTATGATTAGAGACGCCAAAACTGAAGAAGGCCTGACTGAG
GAGAACTTTAAGGAACTCAAACAAGACATTTCTAGTTTCCGCTTTGAGGTCCTGGGCTTA
CTAAGAGGAAGCAAACTCTCCACGGTACAGTCTGCTCAGGGCATGAAGGAGTCTTCTAAC
TCCGTCGACTCCGATGAGAAGAGTGACAACGAAGGCAGCAGCAAGGACAAGAAAAAGAAC
TTCAGCCTCTTCGACTTAACCACCCTGATTCACCCGCGATCGGCCGCCATCGCCTCCGAG
AGACAC---ATGAGCAATGGCTCGGCGCTCGTGGTGCAGGAGCCCCCGAGGGAGAAGCCG
AGGAAAGTCAATTTTGTGACCGATATTAAAAACTTCGGGCTGTTTCACAGACGATCAAAA
---CACCACGCTGCCGAGCAACATGCAAACCAAATCTTCTCCGTTTCGGAAGGGGTTGCT
CGCCAACAAGCCGAAGGACCCCCGGAGAGAAATATCCCCCTGGAATCTCGAGGATTAGCT
TCCCGGGGTGACCTGAACATCCCCGGGCTCAGCGAACAGTGTATATTAGTAGATCATCGA
GAGAGAAACACGGACTCCCTGGGTTTACAGGCAAGCAGGGCAGTGGGTTCGTTCGAGTCG
GATAAGGTGGTGGTGGAGGACACGGTTCCGATCATACCAAAGGAGAAG---CACGCGAAG
GACAAGGACTCGAGTCGAGACTACGAGGCC------ACAGACACGGTCACCCACGAGGAT
TATGTGACCACAAGACTGTGA
>XM_057707523.1 PREDICTED: Hippopotamus amphibius kiboko transient receptor potential cation channel subfamily C member 4 (TRPC4), mRNA
GAATGGAAATTTGCTCGAACAAAGCTTTGGATGAGTTATTTTGAAGAAGGGGGTACCCTG
CCTACTCCCTTCAACGTCATCCCAAGCCCCAAATCTCTCTGGTACCTGATCAAATGGATA
TGGACACATCTGTGCAAGAAAAAGATGAGAAGAAAGCCAGAAAGTTTTGGAACAATAGGG
AGGCGAGCTGCTGATAATTTGAGAAGACATCACCAATATCAAGAAGTTATGAGGAACCTG
GTAAAGCGATACGTGGCTGCAATGATTAGAGATGCCAAAACTGAAGAAGGTCTGACTGAG
GAGAACTTTAAGGAACTCAAGCAAGACATATCCAGCTTCCGTTTTGAAGTCCTGGGGTTA
CTAAGAGGAAGCAAACTCTCTACGGTCCAGTCTGCTCAAGGCACGAAGGATTCTTCTAAC
TCCGCAGACTCGGATGAAAAGAGTGATAATGAAGGTTGTAGCAAGGACAGGAAAAAGAAC
CTAAGCCTCTTCGACTTGACCACCTTGATTCACCCGCGATCCGCAGCGATCGCCTCCGAA
AGACACACCATCAGCAACGGCTCCGCCCTGGTGGTGCAGGAGCCTCCCAGGGAGAAGCAC
AGAAAAGTGAATTTTGTGACCGATATCAAAAACCTCGGGTTATTTCATAGACGATCAAAA
---CAACACGCTGCCGAGCAAAATGCAAAGCAGATCTTCTCCGTTTCAGAAGAGGTGGCT
CGCCAACAAGCTGAAGGACCACGGGAGAGGAACATCCAACTGGAATCTCGAGGGTTAGCT
TCCCGGGGTGACTTGAACATCCCAGGTCTCAGCGAACAGTGTATATTAGTAGATCATCGA
GAAAGAAATACGGACTCCCTGGGTTTACAGGTGGGCAAGAGAGTGTGTTCGTTCAAGTCA
GAGAAGGTGGTGGTGGAGGACACGGTTCCGATCATACCAAAGGAGAAA---CACGCAAAG
GAGGAGGACTCTAGTGTAGACTACGATGCAAACCTCACAGACACAGTCACCCACGAAGAT
TACGTGACCACAAGATTGTGA
>XM_010810662.4 PREDICTED: Bos taurus transient receptor potential cation channel subfamily C member 4 (TRPC4), transcript variant X6, mRNA
GAATGGAAATTTGCTAGAACAAAGCTTTGGATGAGTTATTTTGAAGAAGGAGGTACCCTT
CCTACCCCCTTCAATGTCATCCCGAGCCCCAAGTCTCTCTGGTACCTGATCAAATGGATA
TGGACACACCTGTGCAAGAAAAAGATGAGAAGAAAGCCAGAAAGTTTTGGAACGATAGGG
AGGCGAGCTGCTGATAATTTGAGAAGACATCACCAATATCAAGAAGTTATGCGGAACCTG
GTAAAGCGATACGTTGCCGCAATGATTAGAGATGCCAAAACTGAGGAAGGTCTGACAGAG
GAGAACTTTAAGGAACTCAAGCAAGACATTTCTAGCTTCCGCTTTGAAGTCCTGGGGTTA
TTAAGAGGAAGCAAACTCTCCACGGTCCAGTCTGCCCAGGGCACCAAGGAGTCTTCTAAC
TCCGCAGACTCGGATGAAAAGAGTGATAACGAAGGTAGCAGCAAGGACAAGAAAAAGAAC
TTCAGCCTCTTCGACCTGACCACCCTCATTCACCCGCGGTCGGCGGCAATTGCCGCTGAA
AGACACACCATCAGCAATGGCTCCGCCCTCGTGGTGCAGGAGCCCCCGAGGGAGAAGCAG
AGAAAAGTGAATTTTGTGACCGATATCAGACACTTTGGATTGTTTCACAGACGATCGAAA
CAACACGCCGCCGCCGAGCAAAACGCAAACCAGATCTTCTCCGTTTCAGAAGGGGTGGCC
CGCCAACAAGCTGAAGGACCCCTGGAGAGGAGCATCCAGCTGGAGTCCCGAACTCTAGCT
TCACGGGGTGACTTGAACATTCCGGGGCTCAGCGAACAGTGTATATTGGTAGATCATCGA
GAAAGAAATACAGACTCCCTTGGTGTACAGGTGAGCAAGAGAGTGTGTTCATTCAAGTCA
GAGAAGGTGGTGGTGGAGGACACGGTTCCCATCATACCAAAGGAGAAGAAACACGCGAAA
GAGGAGGACTCGAGTGCAGACTATGATGCAAACCTCACAGACACCATCACCCACGAAGAC
TATGTGACCACAAGGTTGTGA
>XM_006065973.4 PREDICTED: Bubalus bubalis transient receptor potential cation channel subfamily C member 4 (TRPC4), transcript variant X2, mRNA
GAATGGAAATTTGCTAGAACAAAGCTTTGGATGAGTTATTTTGAAGAAGGAGGTACCCTT
CCTACCCCCTTCAATGTCATCCCGAGCCCCAAGTCTCTCTGGTACCTGATCAAATGGATA
TGGACACACCTGTGCAAGAAAAAGATGAGAAGAAAGCCAGAAAGTTTTGGAACGATAGGG
AGGCGAGCTGCTGATAATTTGAGAAGACATCACCAATATCAAGAAGTTATGCGGAACCTG
GTAAAGCGATACGTTGCTGCAATGATTAGAGATGCCAAAACTGAGGAAGGTCTGACAGAG
GAGAACTTTAAGGAACTGAAGCAAGACATTTCTAGCTTCCGCTTTGAAGTCCTGGGTTTA
TTAAGAGGAAGCAAACTCTCCACGGTCCAGTCTGCCCAGGGCACGAAGGAGTCTTCTAAC
TCCGCAGACTCGGATGAAAAGAGTGATAACGAGGGTAGCAGCAAGGACAAGAAAAAGAAC
TTCAGCCTCTTCGACCTGACCACCCTCATTCACCCGCGGTCGGCGGCAATTGCCGCCGAA
AGACACACCATCAGCAACGGCTCCGCCCTCGTGGTGCAGGAGCCCCCGAGGGAGAAGCAG
AGAAAAGTGAATTTTGTGACTGATATCAGACACTTTGGGTTGTTTCACAGACGATCGAAA
CAACACGTCGCCGCGGAGCAAAACGCAAACCAGATCTTCTCCGTTTCAGAAGGGGTGGCT
CGCCAACAAGCTGAAGGACCCCTGGAGAGGAGCATCCAGCTGGAGTCCCGAGCTCTAGCT
TCACGGGGTGACTTGAACATCCCGGGGCTCAGCGAACAGTGTATATTGGTAGATCATCGA
GAAAGAAATACAGACTCCCTGGGTGTACAGGTGAGCAAGAGAGTGTGTTCATTCAAGTCA
GAGAAGGTGGTGGTGGAGGACACGGTTCCCATCATACCAAAGGAGAAGAAACACGCGAAA
GAGGAGGACTCGAGTGTAGACTATGATGCAAACCTCACAGACACCATCACCCACGAAGAC
TATGTGACCACAAGGTTGTGA
>XM_055426212.1 PREDICTED: Moschus berezovskii transient receptor potential cation channel subfamily C member 4 (TRPC4), transcript variant X3, mRNA
GAATGGAAATTTGCTAGAACAAAGCTTTGGATGAGTTATTTTGAAGAAGGAGGTACCCTT
CCTACCCCCTTCAATGTCATCCCGAGTCCCAAGTCTCTCTGGTACCTGATCAAATGGATA
TGGACACACCTGTGCAAGAAAAAGATGAGAAGAAAGCCAGAAAGTTTTGGAACGATAGGG
AGGCGAGCTGCTGATAATTTGAGAAGACATCACCAATATCAAGAAGTTATGCGGAACCTG
GTAAAGCGATACGTTGCCGCAATGATTAGAGATGCCAAAACTGAAGAAGGTCTGACAGAG
GAGAACTTTAAGGAACTCAAGCAAGACATTTCTAGCTTCCGCTTTGAAGTCCTGGGGTTA
TTAAGAGGAAGCAAACTCTCCACGGTCCAGTCTGCTCAGGGCACGAAGGAGTCTTCTAAT
TCCGCAGACTCGGATGAAAAGAGTGATAACGAGGGTAGCAGCAAGGACAAGAAAAAGAAC
TTCAGCCTCTTCGACCTGACCACCCTCATTCACCCGCGGTCGGCGGCAATTGCCGCTGAA
AGACACACCATCAGCAACGGCTCCGCCCTCGTGGTGCAGGAGCCCCCGAGAGAGAAGCAG
AGAAAAGTGAATTTTGTGACCGATATCAGACACTTTGGGTTGTTTCACAGACGATCGAAA
CAACACGCCACCGCCCAGCAAAACGCAAACCAGATCTTCTCTGTTTCAGAAGGGGTGGCC
CGCCAACAAGCTGAAGGACCCCTGGAGAGGAGCATCCAGCTGGAGTCCCGAGCTTTAGCG
TCACGGGGTGACTTGAACATCCCGGGGCTCAGCGAACAGTGCATATTGGTAGATCATCGA
GAAAGAAATACAGACTCCCTGGGTGTACAGGTGAGCAAGAGAGTGTGTTCATTCAAGTCA
GAGAAGGTGGTGGTGGAGGACACGGTTCCCATCATACCAAAGGAGAAGAAACACGCGAAA
GAGGAGGACTCGAGTGTAGACTATGATGCAGACCTCACAGACACCATCACCCACGAAGAC
TATGTGACCACAAGGTTGTGA
>XM_060394394.1 PREDICTED: Ovis aries transient receptor potential cation channel subfamily C member 4 (TRPC4), transcript variant X9, mRNA
GAATGGAAATTTGCTAGAACAAAGCTTTGGATGAGTTATTTTGAAGAAGGAGGTACCCTT
CCTACCCCCTTCAATGTCATCCCAAGCCCCAAGTCTCTCTGGTACCTGATCAAATGGATA
TGGACACACCTGTGCAAGAAAAAGATGAGAAGAAAGCCAGAAAGTTTTGGAACAATAGGG
AGGCGAGCTGCTGATAATTTGAGAAGACATCACCAGTATCAAGAAGTTATGAGGAACCTG
GTAAAGCGATACGTTGCCGCAATGATTAGAGATGCCAAAACTGAGGAAGGTTTGACAGAG
GAGAACTTTAAGGAACTCAAGCAAGACATTTCTAGCTTCCGCTTTGAAGTCCTGGGGTTA
TTAAGAGGAAGCAAACTCTCCACGGTCCAGTCTGCCCAGGGCACGAAGGAGTCTTCTAAC
TCTGCAGACTCGGATGAAAAGAGTGATAACGAGGGTAGCAGCAAGGACAAGAAAAAGAAC
TTCAGCCTCTTCGACCTGACCACCCTCATTCACCCGCGGTCGGCGGCAATTGCCGCGGAA
CGACACACCATCAGCAACGGCTCCGCCCTCGTGGTGCAGGAGCCCCCGAGGGAGAAGCAG
AGAAAAGTGAATTTTGTGACGGATATCAGACACTTTGGGTTGTTTCACAGACGATCGAAA
CAACACGCCGCCGCCGAGCGAAATGCAAACCAGATCTTCTCCGTTTCAGAAGGGGTGGCC
CGTCAACAAGCTGAAGGACCCCTGGAGAGGAGCATCCAGCTGGAGTCCCGAGCTCTAGCT
TCACGGGGTGACTTGAACATCCCGGGGCTCAGCGAACAGTGTATATTGGTAGATCATCGA
GAAAGAAATACAGACTCCCTGGGTGTACAGGTGAGCAAGAGAGTGTGTTCATTCAAGTCA
GAGAAGGTGGTGGTGGAGGACACGGTTCCCATCATACCAAAGGAGAAGAAACACGCGAAA
GAGGAGGACTCGAGTGTAGACTATGATGCAAACCTCACAGACACCGTCACCCACGAAGAC
TATGTGACCACAAGGTTGTGA
>XM_040267029.1 PREDICTED: Oryx dammah transient receptor potential cation channel subfamily C member 4 (TRPC4), mRNA
GAATGGAAATTTGCTAGAACAAAGCTTTGGATGAGTTATTTTGAAGAAGGAGGTACCCTT
CCTACCCCCTTCAATGTCATCCCGAGCCCCAAGTCTCTCTGGTACCTGATCAAATGGATA
TGGACACACCTGTGCAAGAAAAAGATGAGAAGAAAGCCAGAAAGTTTTGGAACGATAGGG
AGGCGAGCTGCTGATAATTTGAGAAGACATCACCAATATCAAGAAGTTATGCGGAACCTG
GTAAAGCGATACGTTGCCGCAATGATTAGAGATGCCAAAACTGAGGAAGGTCTGACAGAG
GAGAACTTTAAGGAACTCAAGCAGGACATTTCTAGCTTCCGCTTTGAAGTCCTGGGGTTA
TTAAGAGGAAGCAAACTCTCCACGGTCCAGTCTGCCCAGGGCACGAAGGAGTCTTCTAAC
TCCGCAGACTCGGATGAAAAGAGTGATAACGAGGGTAGCAGCAAGGACAAGAAAAAGAAC
TTCAGCCTCTTCGACCTGACCACCCTCATTCACCCGCGGTCGGCGGCAATTGCCGCCGAA
CGACACACCATCAGCAACGGCTCCGCCCTCGTGGTGCAGGAGCCCCCGAGGGAGAAGCAG
AGAAAAGTGAATTTTGTGACGGATATCAGACACTTTGGGTTGTTTCACAGACGATCGAAA
CAACACGCCGCCGCCGAGCAAAACGCAAACCAGATCTTCTCGGTTTCAGAAGGGGTGGCC
CGCCAACAAGCTGAAGGACCCCTGGAGAGGAGCATCCAGCTGGAGTCCCGAGCTCTAGCT
TCACGGGGTGACTTGAACATCCCGGGGCTCAGCGAACAGTGTATATTGGTAGATCATCGA
GAAAGAAATACAGACTCCCTGGGTGTACAGGTGAGCAAGAGAGTGTGTTCATTCAAGTCG
GAGAAGGTGGTGGTGGAGGACACGGTTCCCATCATACCAAAGGAGAAGAAACACGCGAAA
GAGGAGGACTCGAGTGTAGACTACGATGCAAACCTCACAGACACCGTCACCCACGAAGAC
TATGTGACCACAAGGTTGTGA
>XM_061133198.1 PREDICTED: Dama dama transient receptor potential cation channel subfamily C member 4 (TRPC4), transcript variant X4, mRNA
GAATGGAAATTTGCTAGAACAAAGCTTTGGATGAGTTATTTTGAAGAAGGAGGTACCCTT
CCTACCCCCTTCAATGTCATCCCGAGCCCCAAGTCTCTCTGGTACCTGATCAAATGGATT
TGGACACACCTGTGCAAGAAAAAGATGAGAAGAAAGCCAGAAAGTTTTGGAACGATAGGG
AGGCGAGCTGCTGATAATCTGAGAAGACATCACCAATATCAAGAAGTTATGCGGAACCTG
GTAAAGCGATACGTGGCCGCAATGATTAGAGATGCCAAAACTGAGGAAGGTCTGACAGAG
GAGAACTTTAAGGAACTCAAGCAAGACATTTCTAGCTTCCGCTTTGAAGTCCTGGGGTTA
TTAAGAGGAAGCAAACTCTCTACAGTCCAGTCTGCTCAGGGCACGAAGGAGTCTTCTAAC
TCCGCAGACTCGGATGAAAAGAGTGATAACGAGGGTAGCAGCAAGGACAGGAAAAAGAAC
TTCAGTCTCTTCGACTTGACCACCCTCATTCACCCGCGATCGGCAGCAATTGCCGCCGAA
AGACACCCCATCAGCAACGGCTCCGCCCTTGTGCTCCAGGAGCCCCCGAGGGAGAAGCAG
AGAAAAGTGAATTTTGTGACCGATATCAGACACTTTGGGTTGTTTCACAGACGATCGAAA
CAACACGCCGCCGCCGAGCAAAACGCAAACCAGATCTTCTCCGTTTCAGAAGGGGTGGCC
CGCCAACAAGCTGAAGGACCCCTGGAGAGGAGCATCCAGCTGGAGTCCCGAGCTTTAGCT
TCGCGGGGTGACTTGAACATCCCGGGGCTCAGCGAACAGTGTATATTGGTAGATCATCGA
GAAAGAAATACAGACTCCCTGGGTGTACAGGTGAGCAAGAGAGTGTGTTCATTCAAGTCA
GAGAAGGTGGTGGTGGAGGACACTGTTCCCATCATACCGAAGGAGAAGAAACACGCGAAA
GAGGAGGACTCGAGTGTAGACTATGATGCAAACTTCACAGACACTGTCACCCACGAAGAC
TATGTGACCACAAGGTTGTGA
>XM_020878215.1 PREDICTED: Odocoileus virginianus texanus transient receptor potential cation channel subfamily C member 4 (TRPC4), transcript variant X3, mRNA
GAATGGAAATTTGCTAGAACAAAACTTTGGATGAGTTATTTTGAAGAAGGAGGTACCCTT
CCTACCCCCTTCAATGTCATCCCGAGCCCCAAGTCTCTCTGGTACCTGATCAAATGGATA
TGGACACACCTGTGCAAGAAAAAGATGAGAAGAAAGCCAGAAAGTTTTGGAACGATAGGG
AGGCGAGCTGCTGATAATTTGAGAAGACATCACCAATATCAAGAAGTTATGCGGAACCTG
GTAAAGCGATACGTGGCCGCAATGATTAGAGATGCCAAAACTGAGGAAGGTCTGACAGAG
GAGAACTTTAAGGAGCTCAAGCAAGACATTTCTAGCTTCCGCTTTGAAGTCCTGGGGTTA
TTAAGAGGAAGCAAACTCTCTACGGTCCAGTCTGCTCAGGGCACGAAGGAGTCTTCTAAC
TCCGCAGACTCGGATGAAAAGAGTGATAACGAGGGTAGCAGCAAGGACAGGAAAAAGAAC
TTCAGTCTCTTCGACCTGACCACCCTCATTCACCCGCGATCAGCGGCAATTGCCGCCGAA
AGACACACCATCAGCAACGGCTCCGCGCTGGTGCTGCAGGAGCCCCCGAGGGAGAAGCAG
AGAAAAGTGAATTTTGTGACCGATATCAGACACTTTGGGTTGTTTCACAGACGATCGAAA
CAACACGCCGCCGCCGAGCAAAACGCAAACCAGATCTTCTCCGTGTCAGAAGGGGTGGCC
CGCCAACAAGCTGAAGGACCCCTGGAAAGGAGCATCCAGCTGGAGTCCCGAGCTTTAGCT
TCGCGGGGTGACTTGAACATCCCGGGGCTCAGCGAACAGTGTATATTGGTAGATCATCGA
GAAAGAAATACAGACTCCCTGGGTGTACAGGTGAGCAAGAGAGTGTGTTCATTCAAGTCA
GAGAAGGTGGTGGTGGAGGACACGGTTCCCATCATACCAAAGGAGAAGAAACACGCGAAA
GAGGAGGACTCGAGTGTAGACTATGATGCAAACCTCACAGACACCGTCACCCACGAAGAC
TATGTGACCACAAGGTTGTGA
>XM_043477368.1 PREDICTED: Cervus canadensis transient receptor potential cation channel subfamily C member 4 (TRPC4), transcript variant X4, mRNA
GAATGGAAATTTGCTAGAACAAAGCTTTGGATGAGTTATTTTGAAGAAGGAGGTACCCTT
CCTACCCCCTTCAATGTCATCCCGAGCCCCAAGTCTCTCTGGTACCTGATCAAATGGATT
TGGACACACCTGTGCAAGAAAAAGATGAGAAGAAAGCCAGAAAGTTTTGGAACGATAGGG
AGGCGAGCTGCTGATAATCTGAGAAGACATCACCAATATCAAGAAGTTATGCGGAACCTG
GTAAAGCGATACGTGGCCGCAATGATTAGAGATGCCAAAACTGAGGAAGGTCTGACAGAG
GAGAACTTTAAGGAACTCAAGCAAGACATTTCTAGCTTCCGCTTTGAAGTCCTGGGGTTA
TTAAGAGGAAGCAAACTCTCTACGGTCCAGTCTGCTCAGGGCACGAAGGAGTCTTCTAAC
TCCGCAGACTCGGATGAAAAGAGTGATAACGAGGGTAGCAGCAAGGACAGGAAAAAGAAC
TTCAGTCTCTTCGACCTGACCACCCTCATTCACCCGCGATCGGCGGCACTTGCCGCCGAA
AGACACACCATCAGCAACGGCTCCGCCCTCGCGCTGCAGGAGCCCCAGAGGGAGAAGCAG
AGAAAAGTGAATTTTGTGACCGATATCAGACACTTTGGGTTGTTTCACAGACGATCGAAA
CAACACGCCGCCGCCGAGCAAAACGCAAACCAGATCTTCTCCGTTTCAGAAGGGGTGGCC
CGCCAACAAGCTGAAGGACCCCTGGAGAGGAGCATCCAGCTGGAGTCCCGAGCTTTAGCT
TCGCGGGGTGACTTGAACATCCCGGGGCTCAGCGAACAGTGTATATTGGTAGATCATCGA
GAAAGAAATACAGACTCCCTGGGCGTACAGGTGAGCAAGAGAGTGTGTTCATTCAAGTCA
GAGAAGGTGGTGGTGGAGGACACGGTTCCCATCATACCGAAGGAGAAGAAACACGCGAAA
GAGGAGGACTCGAGTGTAGACTATGATGCAAACCTCACAGACACCGTCACCCACGAAGAC
TATGTGACCACAAGGTTGTGA
