# Supplementary material for: Molecular evolution of TRPC4 regulatory sequences supports a role in mammalian thermoregulatory adaptation
Source: PeerJ. 2025 Jul 8;13:e19697. doi: 10.7717/peerj.19697 (PMC12248226; doi:10.7717/peerj.19697)
Supplement: Supplemental Information 1 — Required and optional parameters that are read by the codeml package of PAML. This file is for information only, an explicit value must be selected for Model and the dummy file names must be replaced with explicit paths to function. The sequence and guide tree files are in standard formats (FASTA and Newick, respectively). [file peerj-13-19697-s001.zip › input.files/untrimmed.alignments.with.original.accessions/ucp1.combined.fas]

>XM_004399897.1 PREDICTED: Odobenus rosmarus divergens transient receptor potential cation channel, subfamily C, member 4 (TRPC4), transcript variant X6, mRNA
GAATGGAAATTCGCTCGAACAAAGCTTTGGATGAGTTATTTCGAAGAAGGAGGTACTCTG
CCTACTCCCTTCAATGTCATCCCAAGCCCCAAGTCTCTCTGGTACCTGATTAAATGGATC
TGGACACACCTGTGCAAGAAAAAGATGAGGAGAAAGCCTGAAAGTTTTGGAACAATAGGG
AGGCGAGCTGCTGATAATTTGAGAAGACATCACCAATATCAAGAGGTTATGAGGAACTTG
GTGAAGCGATACGTTGCCGCAATGATCAGAGATGCCAAAACTGAAGAAGGTCTGACTGAA
GAGAACTTTAAGGAACTAAAGCAAGACATTTCCAGTTTCCGCTTTGAAGTCCTGGGGTTG
CTCCGGGGAAGCAAACTCTCCACCGTGCAGGCGGCTCAGGCCACGAAGGAGTCCTTCAAT
TCAGCCGACTCGGATGAAAAGAGCGATAACGAAGGCAGCAGCAAGGACAAGCGAAAGAAC
TTCAGCCTTTTCGACTTAACCACTCTCATTCACCCGCGATCCGCAGCCATTGCCTCCGAG
AGACACAACATAAGCAACGGCTCCGCCCTGGTGGTGCAGGAGCCGCTGAGGGAGAAGCAG
AGAAAAGTGAATTTTGTGACCGATATCAAAAACTTCGGGTTATTTCACAGACGAGCAAAA
CAAAAT---GCTGCTGAGCAAAATGCAACCCAAATCTTCTCTGTTTCAGAAGAAGTTACT
CGT---CAACAGGCCGAAAGA---CCACTGGAGAGAAATATTCAACTGGAATCT---CGA
GGATTAGCTTCGCGGGGTGACTTGAACATCCCGGGTCTCAGTGAACAGTGTATATTAGTA
GACCACCGAGAAAGGAATACGGACACCCTGGGTTTACAGGTGGGCAAGAGAGTGTGTTCC
TTCAAGTCGGAGAAGGTGGTGGTGGAGGACACTGTTCCAATCATACCAAAGGAGAAG---
CATGCAAAGGACGAGGACTCTAGTATAGACTATGATGTAAACCTCACAGACACAGTCACC
CACGAAGATTACATGACCACACGATTGTGA
>XM_027589178.2 PREDICTED: Zalophus californianus transient receptor potential cation channel subfamily C member 4 (TRPC4), transcript variant X9, mRNA
GAATGGAAATTCGCTCGAACAAAGCTTTGGATGAGTTATTTCGAAGAAGGAGGTACTCTG
CCTACTCCCTTCAATGTCATCCCGAGCCCCAAGTCTCTCTGGTACCTGATTAAATGGATC
TGGACACACCTGTGCAAGAAAAAGATGAGGAGAAAGCCTGAAAGTTTTGGAACAATAGGG
AGGCGAGCTGCTGATAATTTGAGAAGACATCACCAATATCAAGAGGTTATGAGGAACCTG
GTGAAGCGATACGTTGCCGCAATGATCAGAGATGCCAAAACTGAAGAAGGTCTGACTGAA
GAGAACTTTAAGGAACTAAAGCAAGACATTTCCAGTTTCCGCTTTGAAGTCCTGGGGTTG
CTCCGGGGAAGCAAACTCTCCACGGTGCAGGCGGCTCAGGCCACGAAGGAGTCCTTCAAT
TCAGCCGACTCGGATGAAAAGAGCGATAACGAAGGCAGCAGCAAGGACAAGCGAAAGAAC
TTCAGTCTTTTCGACTTAACCACTCTCATTCACCCGCGATCCGCCGCCCTTGCCTCCGAG
AGACACAACATAAGCAACGGCTCCGCCCTGGTGGTGCAGGAGCCGCTGAGGGAGAAGCAG
AGAAAAGTGAATTTTGTGACCGATATCAAAAACTTCGGGTTATTTCACAGACGAGCAAAA
CAAAAT---GCTGCTGAGCAAAATGCCACCCAAGTCTTCTCTGTTTCAGAAGAAGTTACT
CGT---CAACAGGCCGAAAGA---CCGCTGGAGAGAAATATTCAACTGGAATCT---CGA
GGATTCGCTTCGCGCGGTGACTTGAACATCCCGGGTCTCAGTGAACAGTGTATATTAGTA
GACCACCGAGAAAGGAATACGGACACCCTGGGTTTACAGGTGGGCAAGAGAGTGTGTTCC
TTCAAGTCGGAGAAGGTGGTGGTGGAGGACACTGTTCCAATCATACCAAAGGAGAAG---
CATGCAAAGGACGAGGACTCTAGTATAGACTATGATGTAAACCTCACAGACACAGTCACC
CACGAAGATTACATGACCACACGATTGTGA
>XM_032403126.1 PREDICTED: Phoca vitulina transient receptor potential cation channel subfamily C member 4 (TRPC4), transcript variant X7, mRNA
GAATGGAAATTCGCTCGAACAAAGCTTTGGATGAGTTATTTCGAAGAAGGAGGTACTCTG
CCTACTCCCTTCAATGTCATCCCGAGCCCCAAGTCTCTCTGGTACCTGATTAAATGGATC
TGGACACACCTGTGCAAGAAAAAGATGAGGAGAAAGCCTGAAAGTTTTGGAACAATAGGG
AGGCGAGCTGCTGATAATTTGAGAAGACATCACCAATACCAAGAGGTTATGAGGAACCTG
GTGAAGCGATACGTTGCCGCAATGATCAGAGATGCCAAAACTGAAGAAGGTCTGACTGAA
GAGAACTTTAAGGAACTAAAGCAAGACATTTCCAGTTTCCGCTTTGAAGTCCTGGGGTTG
CTCCGGGGAAGCAAACTCTCCACCGTGCAGGCGGCTCAGGCCACGAAGGAGTCCTTCAAT
TCAGCCGACTCGGATGAAAAGAGCGATAACGAAGGCAGCAGCAAGGACAAGCGAAAGAAC
TTCAGCCTTTTCGACTTAACCACTCTGATTCACCCGCGATCCGCCGCCATAGCCTCCGAG
AGACACAACATAAGCAACGGCTCCGCCCTGGTGGTGCACGAGCCGGCGAGGGAGAAGCAG
AGAAGAGTGAATTTTGTGACCGATATCAAAAACTTCGGGTTATTTCACAGACGATCAAAA
CAAAAT---GCTGCTGAGCAAAATGCAACCCAAATCTTCTCTGTTTCAGAAGAAGTTACT
CGT---CAACAGGCCGAAAGA---CCACTGGAGAGAAATATTCAACTGGAATCT---CGA
GGATTAGCTTCGCGGGGTGACTTGAACATCCCGGGTCTCAGTGAACAGTGTATATTAGTA
GACCACCGAGAAAGGAATACGGACACCCTGGGTTTACAGGTGGGCAAGAGAGTGTGTTCC
TTCAAGTCGGAGAAGGTGGTGGTGGAGGACACTGTTCCAATCATACCAAAGGAGAAG---
CATGCAAAGGACGAGGACTCTAGTATAGACTATGATGTAAACCTCACAGACACAGTCACC
CACGAAGATTACGTGACCACAAGATTGTGA
>XM_006734013.2 PREDICTED: Leptonychotes weddellii transient receptor potential cation channel subfamily C member 4 (TRPC4), transcript variant X3, mRNA
GAATGGAAATTCGCTCGAACAAAGCTTTGGATGAGTTATTTCGAAGAAGGAGGTACTCTG
CCTACTCCCTTCAATGTCATCCCAAGCCCCAAGTCTCTCTGGTACCTGATTAAATGGATC
TGGACACACCTGTGCAAGAAAAAGATGAGGAGAAAGCCTGAAAGTTTTGGAACAATAGGG
AGGCGAGCTGCTGATAATTTGAGAAGACATCACCAATATCAAGAGGTTATGAGGAACCTG
GTGAAGCGATACGTTGCCGCAATGATCAGAGATGCCAAAACTGAAGAAGGTCTGACTGAA
GAGAACTTTAAGGAACTAAAGCAAGACATTTCCAGTTTCCGCTTTGAAGTCCTGGGCTTG
CTCCGGGGAAGCAAACTCTCCACCGTGCAGGCGGCTCAGGCCATGAAAGAGTCCTTCAAT
TCCGCCGACTCGGATGAAAAGAGCGATAACGAAGGCAGCAGCAAGGACAAGCGAAAGAAC
TTCAGCCTTTTCGACTTAACCACTCTGATTCACCCGCGATCCGCCGCCATTGCCTCCGAG
AGACACAACGTAAGCAATGGCTCCGCCCTGGTGGTGCAGGAGCCGCCGAGGGAGAAGCAG
AGAAAAGTGAATTTTGTGACCGATATCAAAAACTTCGGGTTATTTCACAGACGATCAAAA
CAAAAT---GCTGCTGAGCAAAATGCAACCCAAATCTTCTCTGTCTCAGAAGAAGTTACT
CGT---CAACAGGCCGAAAGA---CCACTGGAGAGAAATATTCAACTGGAATCT---CGA
GGATTAGCTTCGCGGGGTGACTTGAACATCCCGGGTCTCAGTGAACAGTGTATATTAGTA
GACCACCGAGAAAGGAATACGGACACCCTGGGTTTACAGGTGGGCAAGAGAGTGTGTTCC
TTCAAGTCGGAGAAGGTGGTGGTGGAGGACACTGTTCCAATCATACCAAAGGAGAAG---
CATGCAAAGGACGAGGACTCTAGCATAGACTATGATGTAAACCTCACAGACACAGTCACC
CACGAAGATTACGTGACCACAAGATTGTGA
>XM_035003505.1 PREDICTED: Mirounga leonina transient receptor potential cation channel subfamily C member 4 (TRPC4), mRNA
GAATGGAAATTCGCTCGAACAAAGCTTTGGATGAGTTATTTCGAAGAAGGAGGTACTCTG
CCTACTCCCTTCAATGTTATCCCAAGCCCCAAGTCTCTCTGGTACCTGATTAAATGGATC
TGGACACACCTGTGCAAGAAAAAGATGAGGAGAAAGCCTGAAAGTTTTGGAACAATAGGG
AGACGAGCTGCTGATAATTTGAGAAGACATCACCAATATCAAGAGGTTATGAGGAACCTG
GTGAAGCGATACGTTGCCGCAATGATCAGAGATGCCAAAACTGAAGAAGGTCTGACTGAA
GAGAACTTTAAGGAACTAAAGCAAGACATTTCCAGTTTCCGCTTTGAAGTCCTGGGGTTG
CTCCGGGGAAGCAAACTCTCCACGGTGCAGGCGGCTCAGGCCACGAAGGAGTCCTTCAAT
TCCGCCGACTCGGATGAAAAGAGCGACAACGAAGGCAGCAGCAAGGACAAGCGGAAGAAC
TTCAGCCTTTTCGACTTGACCACTCTGATTCACCCGCGATCGGCCGCCATTGCCTCCGAG
AGACACAACGTAAGCAATGGCTCCGCCCTGGTGGTGCAGGAGCCGCCGAGGGAGAAGCAG
AGAAGAGTGAATTTTGTGACCGACATCAAAAACTTCGGGTTATTTCACAGACGGTCAAAA
CAAAGT---GCTGCTGGGCAGAATGCAACCCAGATCTTCTCTGTCTCAGAAGAAGTTACT
CGT---CAACAGGCCGAAAGG---CCACTGGGGAGAAACATTCAACTGGAATCT---CGA
GGATTAGCTTCGCGGGGTGACTTGAACATCCCGGGTCTCAGTGAACAGTGTATGTTGGTA
GACCACCGAGAAAGGAATACGGACACCCTGGGCTTACAGGTGGGCAAGAGAGTGTGTTCC
TTCAAGTCGGAGAAGGTGGTGGTGGAGGACACCGTTCCAATCATACCAAAGGAGAAG---
CATGCAAAGGACGAGGACTCTAGCATAGACTATGATGTAAACCTCACAGACGCAGTCGCC
CACGAAGATTACGTGACCACAAGATTGTGA
>XM_022520653.1 PREDICTED: Enhydra lutris kenyoni transient receptor potential cation channel subfamily C member 4 (LOC111158553), mRNA
GAATGGAAATTCGCTAGAACAAAGCTTTGGATGAGTTATTTTGAAGAAGGTGGTACTCTG
CCTACTCCCTTCAATGTCATCCCAAGCCCCAAGTCTCTCTGGTACCTGATCAAATGGATA
TGGACACACCTGTGCAAGAAAAAGATGAGGAGAAAGCCTGAAAGTTTTGGAACAATAGGG
AGGCGAGCTGCTGATAATTTGAGAAGACATCACCAATATCAAGAGGTTATGAGGAACCTG
GTAAAGCGATACGTTGCCGCAATGATCAGAGATGCCAAAACTGAAGAAGGGCTGACTGAA
GAGAACTTTAAGGAACTAAAGCAAGACATTTCCAGTTTCCGCTTTGAAGTCCTGGGGTTG
CTACGAGGAAGCAAACTCTCCACAGTGCAGGCGGCTCAGGCCACGAAGGAGTCCTCCAAT
TCGGCCGACTCGGATGAGAAGAGCGATAACGAGGGCAGCAGCAAGGACAAGCGAAAGAAC
TTCAGCCTGTTCGACTTAACCACGCTGATTCACCCGCGATCAGCCGCCATTGCCTCCGAA
AGACACAACATAAGCAACGGCTCGGCTCTGGTGATGCAGGAGCCCCCGAGGGAGAAGCAG
AGAAAAGTGAATTTTGTGACCGATATCAAAAACTTCGGGTTATTTCACAGACGATCCAAA
CAAAAC---GCTGCTGAGCAAAATGCAAACCAGATCTTCTCTGTTTCAGAAGAAGTCACT
CGT---CAACAGGCCGAAAGA---CCAATGGAGAGAAATATTCAACTGGAATCT---CGA
GGGTTGGCTTCCCGGGGTGACTTGAACATCCCGGGTCTCAGCGAACAGTGTATATTAGTA
GACCACCGAGAACGGAACACGGACACCCTGGGCTTACAGGTGGGCAAGAGAGTGTGTTCC
TTCAAGTCGGAGAAGGTGGTGGTGGAGGACACCGTCCCAATCATACCAAAGGAGAAG---
CATGAGAAGGAAGAAGACTCTAGCATAGACTATGACGGAAACCTCACAGACACAGTCAGC
CACGAGGATTACGTGACCACCAGGTTGTGA
>XM_045978498.1 PREDICTED: Meles meles transient receptor potential cation channel subfamily C member 4 (TRPC4), transcript variant X4, mRNA
GAATGGAAATTCGCTAGAACAAAGCTTTGGATGAGTTATTTTGAAGAAGGTGGTACTCTG
CCTACTCCCTTCAATGTCATCCCGAGCCCCAAGTCTCTCTGGTACCTGATCAAATGGATA
TGGACACACCTGTGCAAGAAAAAGATGAGGAGAAAGCCTGAAAGTTTTGGAACAATAGGG
AGGCGAGCTGCTGATAATTTGAGAAGACATCACCAATATCAAGAGGTTATGAGGAACCTG
GTAAAGCGATACGTTGCCGCAATGATCAGAGATGCCAAAACTGAAGAAGGGCTGACTGAA
GAGAACTTTAAGGAACTAAAGCAAGACATTTCCAGTTTCCGCTTTGAGGTCCTGGGGTTG
CTACGAGGAAGCAAACTCTCCACAGTACAGGCGGCTCAGGCCACGAAGGAGTCTTCCAAC
TCGGCGGACTCGGATGAGAAGAGCGATAACGAGGGCAGCAGCAAGGACAGGAGAAAGAAC
TTCAGCCTCTTCGACTTAACCACGCTGATTCACCCGCGATCAGCCGCCATTGCCTCGGAA
AGACACAACATAAGCAACGGCTCGGCCCTGGTGATGCAGGAGCCCCCGAGGGAGAAGCAG
AGAAAAGTGAATTTTGTGACCGATATCAAAAACTTCGGGTTATTTCACAGACGATCCAAA
CAAAAC---GCTGCTGAGCAAAATGCAAACCAAATCTTCTCTGTTTCAGAAGAAGTCACT
CGT---CAACAGGCCGAAAGA---CCAATGGAGAGAAATATTCAACTGGAATCT---CGA
GGGTTGGCTTCCCGGGGTGACTTGAACATCCCCGGCCTCAGTGAACAGTGTATATTAGTA
GACCACCGAGAACGCAGTACGGACACCCTGGGCTTACAGGTGGGCAAGAGAGTGTGTTCC
TTCAAGTCGGAGAAGGTGGTGGTGGAAGACACCGTCCCAATCATACCCAAGGAGAAG---
CATGAGAAGGAAGAAGACTCCAGCATAGACTATGACGGAAACCTCACAGACACAGTCAGC
CACGAGGATTACGTGACCACCAGATTGTGA
>XM_004779530.3 PREDICTED: Mustela putorius furo transient receptor potential cation channel subfamily C member 4 (TRPC4), mRNA
GAATGGAAATTCGCTAGAACAAAGCTTTGGATGAGTTATTTTGAAGAAGGTGGTACTCTG
CCTACTCCCTTCAATGTCATCCCGAGCCCCAAGTCTCTCTGGTACCTGATCAAATGGATA
TGGACACACCTGTGCAAGAAAAAGATGAGGAGAAAGCCTGAAAGTTTTGGAACAATAGGG
AGGCGAGCTGCTGATAATTTGAGAAGACATCACCAATATCAAGAGGTTATGAGGAACCTG
GTAAAGCGATACGTTGCTGCAATGATCAGAGATGCCAAAACTGAAGAAGGGCTGACTGAA
GAGAACTTTAAGGAACTAAAACAAGACATTTCCAGTTTCCGCTTTGAAGTCCTGGGGTTG
CTACGAGGTAGCAAACTGTCCACAGTACAGGCGGCTCAGGCCACGAAGGAGTCCTCCAAT
TCGGCCGACTCGGATGAGAAGAGCGATAACGAGGGCAGCGGCAGGGACAAGCGAAAGAAC
TTCAGCCTCTTCGACTTAACCACGCTGATCCACCCGCGATCCGCTGCCATTGCCTCCGAA
CGACACAACATAAGCAACGGCTCGGCCCTGGTGATGCAGGAGCCCCCCAGGGAGAAGCAG
AGAAAAGTGAATTTTGTGACCGATATCAAAAACTTCGGGTTATTTCACAGACGATCCAAA
CAGAAC---GCTGCTGAGCAAAATGCAAACCAAATCTTCTCTGTTTCAGAAGAGGTCACT
CGT---CAACAGGCCGAAAGA---CCAATGGAGAGGAGTATTCAACTGGAATCT---CGA
GGGTTGGCTTCCCGGGGGGACTTGAACATCCCGGGTCTCAGTGAACAGTGTATATTAGTA
GACCACCGAGAACGGAATACGGACTCCCTGGGCTTACAGGTGGGCAAGAGAGTGTGTTCC
TTCAAGTCGGAGAAGGTGGTGGTGGAGGACACCGTCCCAATCATACCAAAGGAGAAG---
CATGAGAAGGAAGAAGACTCTAGCATAGACTATGACGGAAACCTCACCGACACAGCCAGC
CATGAGGATTACGTGACCACCAGATTGTGA
>XM_044249631.1 PREDICTED: Neovison vison transient receptor potential cation channel subfamily C member 4 (TRPC4), transcript variant X2, mRNA
GAATGGAAATTCGCTAGAACAAAGCTCTGGATGAGTTATTTTGAAGAAGGTGGTACTCTG
CCTACTCCCTTCAATGTCATCCCGAGCCCCAAGTCTCTCTGGTACCTGATCAAATGGATA
TGGACACACCTGTGCAAGAAAAAGATGAGGAGAAAGCCTGAAAGTTTTGGAACAATAGGG
AGGCGAGCTGCTGATAATTTGAGAAGACATCACCAATATCAAGAGGTTATGAGGAACCTG
GTAAAGCGATACGTTGCTGCAATGATCAGAGATGCCAAAACTGAAGAAGGGCTGACTGAA
GAGAACTTTAAGGAACTAAAACAAGACATTTCCAGTTTCCGCTTTGAAGTCCTGGGGTTG
CTACGAGGTAGCAAACTCTCCACAGTACAGGCGGCTCAGGCCACGAAGGAGTCCTCCAAT
TCGGCCGACTCGGATGAGAAGAGCGATAACGAGGGCAGCAGCAAGGACAAGCGAAAGAAC
TTCAGCCTCTTCGACTTAACCACGCTGATCCACCCGCGATCCGCTGCCATTGCCTCCGAA
AGACACAACATAAGCAACGGCTCGGCCCTGGTGATGCAGGAGCCCCCGAGGGAGAAGCAG
AGAAAAGTGAATTTTGTGACCGATATCAAAAACTTCGGGTTATTTCACAGACGATCCAAA
CAAAAC---GCTGCTGAGCAAAATGCACACCAAATCTTCTCTGTTTCAGAAGAAGTCACG
CGT---CAACAGGCCGAAAGA---CCAATGGAGAGGAATATTCAACTGGAATCT---CGA
GGGTTGGCTTCCCGGGGTGACTTGAACATCCCGGGTCTCAGTGAACAGTGTATATTAGTA
GACCACCGAGAACGGAATACGGACACCCTGGGCTTACAGGTGGGCAAGAGAGTGTGTTCC
TTCAAGTCGGAGAAGGTGGTGGTGGAGGACACCGTCCCAATCATACCAAAGGAGAAG---
CATGAGAAGGAAGAAGACTCTAGCATAGACTATGACGGAAACCTCACAGACACAGCCAGC
CATGAGGATTACGTGACCACCAGATTGTGA
>XM_034665085.1 PREDICTED: Ailuropoda melanoleuca transient receptor potential cation channel subfamily C member 4 (TRPC4), transcript variant X2, mRNA
GAATGGAAATTCGCTCGAACAAAGCTTTGGATGAGTTATTTCGAAGAAGGAGGGACTCTG
CCTACTCCCTTCAATGTCATCCCAAGCCCCAAGTCTCTCTGGTACCTGATCAAATGGATA
TGGACGCACCTGTGCAAGAAAAAGATGAGAAGAAAGCCTGAAAGTTTTGGAACAATAGGG
AGGCGAGCTGCTGATAATTTGAGAAGACATCACCAATATCAAGAGGTCATGAGGAACCTA
GTAAAACGATACGTTGCCGCAATGATCAGAGACGCCAAAACTGAAGAAGGTTTGACCGAA
GAGAACTTTAAGGAACTAAAGCAAGACATTTCCAGTTTCCGCTTTGAAGTGCTGGGGTTG
CTACGAGGAAGCAAACTCTCGACAGAGCAGGCGGCTCAGGCCTCGAAGGAGTCCTCCAAT
TCAGCCGACTCGGATGAAAAGAGTGACAACGAAGGCAGTAGCAAGGACAGGCGAAAGAAC
TTCAGTCTCTTCGATTTAACCACGCTCATTCACCCCCGATCAGCCGCCATAGCCTCCGAG
AGACACAACATAAGCAACGGCTCGGCCCTGGTGGTGCAGGAGCCCCCGAGGGAGAAGCAG
AGAAAAGTGAATTTTGTGACCGATATCAAAAACTTCGGGTTATTTCACAGACGATCAAAA
CAAAAT---GCTGCTGAGCACAATGCAAACCAAATCTTCTCTGTTTCAGAAGAAGTTACT
CGT---CAACAGGCCGAGAGA---CCACTGGAGAGAAATATTCAACTGGAATCT---CGA
GGATTAGCGTCGCGGGGTGACTTGAACATCCCCGGGCTCAGTGAACAGTGTATATTAGTG
GACCACCGAGAAAGGAACACGGACACCCTGGGTTTGCAGGTGGGCAAGAGAGTGTGTTCC
TTCACGTCGGAGAAGGTGGTGGTGGAGGACACTGTGCCAATCATACCAAAGGAGAAG---
CACGCAAAGGAAGAGGACCCTAGTATAGACTATGAGGCCAACCTCACAGACACAGTCACC
CACGAGGATTACGTCACCACGAGATTGTGA
>XM_008692259.1 PREDICTED: Ursus maritimus transient receptor potential cation channel subfamily C member 4 (TRPC4), transcript variant X2, mRNA
GAATGGAAATTCGCTCGAACAAAGCTTTGGATGAGTTATTTCGAGGAAGGAGGGACTCTG
CCTACTCCCTTCAATGTCATCCCAAGCCCCAAGTCTCTCTGGTACCTGATCAAATGGATA
TGGACACACCTGTGCAAGAAAAAGATGAGAAGAAAGCCTGAAAGTTTTGGAACAATAGGG
AGGCGAGCTGCTGATAATTTGAGAAGACATCACCAATATCAAGAGGTCATGAGGAACCTA
GTGAAGCGATATGTCGCCGCAATGATCAGAGATGCCAAAACTGAGGAAGGTCTGACCGAA
GAGAACTTTAAGGAACTAAAGCAAGACATTTCCAGTTTCCGCTTTGAAGTGCTGGGGTTG
CTACGAGGAAGCAAACTCTCGACAGTGCAGGCGGCTCAGGCCACGAAGGAGTCCTCCAAT
TCCGCCGACTCGGATGAAAAGAGTGACAACGAAGGCAGTAGCAAGGACAAGCGAAAGAAC
TTCAGCCTCTTCGATTTAACCACGCTCATTCACCCCCGATCAGCCGCCATTGCCTCCGAG
AGACACAACATAAGCAACGGCTCGGCCCTGGTGGTGCAGGAGCCCCCGAGGGAGAAGCAG
AGAAAAGTGAATTTTGTGACCGATATCAAAAACTTCGGGTTATTTCACAGACGATCAAAA
CAAAAT---GCTGCTGAGCAAAATGCAAACCAAATCTTCTCTGTTTCAGAAGAAGTTACT
CGT---CAACAGGCCGAAAGA---CCACTGGAGAGAAATATTCAACTGGAATCT---CGA
GGATTAGCGTCGCGGGGTGACTTGAACATCCCCGGGCTCAGTGAACAGTGTATATTAGTG
GACCACCGAGAAAGGAATACGGACACCCTGGGTTTGCAGGTGGGCAAGAGAGTGTGTTCC
TTCACGTCGGAGAAGGTGGTGGTGGAGGACACTGTGCCAATCATACCAAAGGAGAAG---
CACGCAAAGGAAGAGGACTCTAGTATAGACTATGATCCCAGCCTCACAGACACAGTCACC
CACGAGGATTACGTCACCACAAGATTGTGA
>XM_025462422.3 PREDICTED: Canis lupus dingo transient receptor potential cation channel subfamily C member 4 (TRPC4), transcript variant X2, mRNA
GAATGGAAATTTGCTCGAACAAAGCTTTGGATGAGTTATTTCGAAGAAGGAGGTACTCTA
CCAACACCTTTCAATGTCATCCCGAGCCCCAAGTCTCTCTGGTACCTAATCAAATGGATC
TGGACACACTTGTGCAAGAAAAAGATGAGAAGAAAGCCTGAAAGTTTTGGAACAATAGGG
AGGCGGGCTGCTGATAATTTGAGGAGACATCACCAATATCAAGAGGTCATGAGGAACCTG
GTGAAGCGATACGTTGCTGCAATGATCAGAGATGCCAAAACTGAAGAAGGTTTGACAGAA
GAGAACTTTAAGGAACTAAAGCAAGACATTTCCAGTTTCCGCTTTGAAGTCCTGGGTTTA
CTACGAGGAAGCAAATTCTCGACGGTACAGTCAGCTCAGGCTTCGAAGGAGCCCTCCAAT
TCCGCCGACTCCGATGAAAAGAGTGATAATGAAGGTAGTAGCAAGGACAAGAGAAAGAAC
TTCAGCCTGTTTGATTTAACCACTCTGATTCACCCCCGATCAGCAGCAATTGCCTCCGAA
AGACACAACATCAGCAATGGCTCTGCCCTGGTGGTGCAAGAGCCCCCCAGGGAGAAGCAG
AGAAAAGTGAATTTTGTGACCGATATAAAAAATTTTGGGTTGTTTCATAGACGATCAAAA
CAAAAC---GCTGCTGAGCAAAATGCAAACCAAATCTTTTCTGTTTCAGAAGAAGTTACT
CGT---CAACAGGCCGAAAGA---CCACTGGAGAGAAATATTCAACTGGAATCC---CGA
GGATTGGCTTCACGGGGTGACTTGAACATCCCTGGTCTCAGTGAACAATGTATATTAGTG
GACCATCGAGAAAGGAATACGGACTGCCTGGGTTTACAGGTGGGCAAGAGAGTGTGTTCC
TTCAAGTCAGAGAAGGTGGTGGTGGAGGACACTGTTCCCATAATACCAAAGGAGAAG---
CATGCAAAGGAAGAGGACTCTAGTATAGACTATGATGTGAACCTCACAGACACAGTCACC
CATGAAGATTATGTGACCACAAGACTGTGA
>XM_007097684.3 PREDICTED: Panthera tigris transient receptor potential cation channel subfamily C member 4 (TRPC4), transcript variant X2, mRNA
GAATGGAAGTTTGCTCGAACAAAGCTTTGGATGAGTTATTTCGAAGAAGGAGGTACTCTG
CCCACTCCCTTCAATGTCATCCCGAGCCCCAAGTCTCTCTGGTACCTGATCAAATGGATA
TGGACACACCTGTGCAAGAAAAAGATGAGAAGAAAGCCTGAAAGTTTTGGAACAATAGGG
AGGCGAGCTGCTGATAATTTGAGAAGACATCACCAGTATCAAGAGGTTATGCGGAACCTG
GTGAAGAGGTATGTTGCCGCAATGATCAGAGATGCCAAAACTGAAGAAGGTCTGACTGAA
GAGAACTTTAAGGAACTAAAGCAAGACATTTCTAGTTTCCGCTTTGAAGTCCTGGGGTTA
CTAAGAGGAAGCAAGCTCTCTACCGTCCAGTCGGCTCAGGCCACAAAGGAGTCCTCCAAC
TCTGCGGACTCGGATGAAAAGAGTGACAACGAAGGCAGTAGCAAAGACAAGAAAAAGAAC
TTCAGCCTTTTCGATTTAACCACCCTGATTCACCCGCGATCGGCAGCGATTGCCTCCGAA
AGACACAACATCAGCAATGGTTCCGCCCTAGTGGTGCAAGAGCCCCCAAGAGAGAAGCAG
AGAAAAGTGAACTTTGTGACCGATATCAAAAACTTCGGGTTATTTCACAGACGGTCAAAA
CAAAAC---TCTGCCGAGCAAAATGCAAACCAAATCTTCTCTGTTTCAGAAGAAGTTGCT
CGT---CAGCAGGCCGAAAGA---CCACTGGAGAGAAATATTCAACTGGAATCC---CGA
GGGTTAGCTTCGCGGGGTGACTTGAACATCCCTGGTCTCAGTGAACAGTGTATCTTAGTA
GACCATCGAGAAAGGAATACGGACACCCTGGGTTTACAGGTGGGCAAGAGAGTGTGTTCC
TTCAAGTCGGAGAAGGTGGTGGTGGAGGACACTGTTCCAATAATACCAAAGGAGAAG---
CACGCAAAAGAAGAGGACTCCAGTATAGACTATGATGTAAACCTCACGGACACAGCCACC
CACGAAGATTATGTGACCACAAGATTGTGA
>XM_045474788.1 PREDICTED: Leopardus geoffroyi transient receptor potential cation channel subfamily C member 4 (TRPC4), transcript variant X5, mRNA
GAATGGAAGTTTGCTCGAACAAAGCTTTGGATGAGTTATTTCGAAGAAGGAGGTACTCTG
CCCACTCCCTTCAATGTCATCCCGAGCCCCAAGTCTCTCTGGTACCTGATCAAATGGATA
TGGACACACCTGTGCAAGAAAAAGATGAGAAGAAAGCCTGAAAGTTTTGGAACAATAGGG
AGGCGAGCTGCTGATAATTTGAGAAGACATCACCAGTATCAAGAGGTTATGCGGAACCTG
GTGAAGAGGTATGTTGCCGCAATGATCAGAGATGCCAAAACTGAAGAAGGTCTGACTGAA
GAGAACTTTAAGGAACTAAAGCAAGACATTTCTAGTTTCCGCTTTGAAGTCCTGGGGTTA
CTAAGAGGAAGCAAGCTCTCTACCGTCCAGTCGGCTCAGGCCACAAAGGAGTCCTCCAAC
TCTGCGGACTCGGATGAAAAGAGTGACAACGAAGGCAGTAGCAAAGACAAGAAAAAGAAC
TTCAGCCTTTTCGATTTAACCACCCTGATTCACCCGCGATCGGCAGCGATTGCCTCCGAA
AGACAC---ATCAGCAATGGCTCCGCCCTAGTGGTGCAAGAGCCCCCAAGAGAGAAGCAG
AGAAAAGTGAACTTTGTGACCGATATCAAAAACTTCGGGTTATTTCACAGACGGTCGAAA
CAAAAC---GCTGCTGAGCAAAATGCAAACCAAATCTTCTCTGTTTCAGAAGAAGTTGCT
CGT---CAGCAGGCCGAAAGA---CCACTGGAGAGAAACATTCAACTGGAATCC---CGA
GGGTTAGCTTCGCGAGGTGACTTGAACATCCCTGGTCTCAGTGAACAGTGTATCTTAGTA
GACCATCGAGAAAGGAACACAGACACCCTGGGTTTACAGGTGGGCAAGAGAGTGTGTTCC
TTCAAGTCGGAGAAGGTGGTGGTGGAGGACACTGTTCCAATAATACCAAAGGAGAAG---
CACGCAAAGGAAGAGGACTCCAGTATAGACTACGATGGAAACCTCACGGACACAGCCACC
CACGAAGATTATGTGACCACAAGATTGTGA
>XM_029938602.1 PREDICTED: Suricata suricatta transient receptor potential cation channel subfamily C member 4 (TRPC4), transcript variant X6, mRNA
GAATGGAAATTCGCTCGCACAAAGCTTTGGATGAGTTATTTCGAAGAAGGAGGTACTCTG
CCCACTCCCTTCAATGTCATCCCGAGCCCCAAGTCTCTCTGGTACCTGATCAAATGGATA
TGGACACACCTGTGCAAGAAAAAGATGAGAAGAAAGCCTGAAAGTTTTGGAACAATAGGG
AGGCGAGCTGCTGATAATTTGAGAAGACATCACCAATATCAAGAGGTCATGCGGAACCTG
GTGAAGCGGTATGTCGCAGCGATGATCAGAGATGCCAAAACTGAAGAAGGTCTGACTGAA
GAGAACTTTAAGGAACTAAAGCAAGACATTTCTAGTTTCCGCTTTGAAGTTCTGGGGTTA
CTAAGAGGAAGCAAACTGTCTACGGTGCAGTCAGCTCAGGCCACAAAGGAGTCCTCCAAC
TCAGCGGACTCAGATGAAAAGAGTGACAATGAAGGCAGTAGCAAGGACAAGAAAAAGAAC
TTCAGCCTCTTCGATCTAACCACTCTGATTCACCCACGATCAGCAGCGATTGCCTGCGAA
AGACACAACATCAGCAATGGCTCTGCCCTAGTAGTTCAAGAGCCCCCAAGAGAGAAGCAG
AGAAAAGTGAATTTTGTAACCGATATCAAAAACTTCGGGTTATTTCACAGGCGGTCAAAA
CAAAAT---GCTGCTGAACAAAATGCAAACCCAATCTTCTCTGTTTCAGAAGAAGTTGCT
CGT---CAACAGGCAGTAAGA---CCACTGGAGAGAAATATTCAACTGGAATCT---CGA
GGGTTAGCTTCCCGGGGTGACTTGAACATCCCCGGTCTCAGTGAACAATGTATATTAGTA
GACCATCGAGAAAGGAATACGGACACGCTGGGTTTACAGGTGGGCAAAAGAGTGTGTTCC
TTCAAGTCGGAGAAGGTGGTGGTGGAGGACACTGTTCCAATAATACCAAAGGAGAAG---
CACGCAAAGGAGGAGGACTCCAGTATAGACTATGATGTGAACCTCACGGACACAGTCACC
CACGAAGATTATGTGACCACAAGATTGTGA
>XM_039253649.1 PREDICTED: Hyaena hyaena transient receptor potential cation channel subfamily C member 4 (TRPC4), transcript variant X6, mRNA
GAATGGAAATTCGCACGCACAAAGCTTTGGATGAGTTATTTCGAAGAAGGAGGCACTCTG
CCCACTCCCTTCAATGTCATCCCGAGCCCCAAGTCCCTCTGGTACCTGATCAAATGGATA
TGGACGCACCTGTGCAAGAAAAAGATGAGAAGAAAGCCTGAAAGTTTTGGAACGATAGGG
AGGCGAGCGGCCGATAATTTGAGAAGACATCACCAATATCAAGATGTCATGCGGAACCTG
GTGAAGCGGTATGTTGCTGCAATGATCAGAGATGCCAAAACTGAAGAAGGTCTGACTGAA
GAGAACTTTAAGGAACTAAAGCAAGACATTTCTAGTTTCCGCTTTGAAGTCCTGGGGTTA
CTAAGAGGAAGCAAACTGTCTACGGTGCAGTCGGCTCAGGCCACAAAGGAATCCTCCAAC
TCAGCGGACTCAGATGAAAAGAGTGACAACGAAGGCAGTAGCAAGGACAAGAAAAAGAAC
TTCAGCCTCTTCGATCTAACCACTCTGATTCACCCGCGATCAGCAGCGATTGCCTGCGAA
AGACACAATATCAGTAATGGCTCTGCCTTAGTGGTGCAAGAGCCCCCAAGAGAGAAGCAG
AGAAAAGTGAATTTTGTGACCGATATCAAAAACTTTGGGCTGTTTCACAGACGGTCAAAA
CAAAAT---GCTGCTGAGCAAAATGCAAACCCAATCTTCTCTGTTTCAGAAGAAGTTGCT
CGT---CAACAGGCAGAAAGA---CCACTGGAGAGAAATATTCAACTGGAATCT---CGA
GGGTTAGCTTCGCGGGGTGACTTGAACATCCCTGGTCTCAGTGAACAATGTATATTAGTA
GATCATCGAGAAAGGAATACGGACACCCTGGGTTTACAGGTGAGCAAGAGAGTGTGTTCC
TTCAAGTCGGAGAAAGTGGTGGTGGAGGACACCGTTCCAATAATACCAAAGGAGAAG---
CATGCGAAGGAAGAGGACTCCTGTATAGACTATGATGTGAACCTCACGGACACAGTCACC
CACGAAGATTATGTGACCACAAGATTGTGA
>XM_036904936.2 PREDICTED: Manis pentadactyla transient receptor potential cation channel subfamily C member 4 (TRPC4), transcript variant X7, mRNA
GAATGGAAGTTTGCACGAACCAAGCTGTGGATGAGTTACTTTGAAGAAGGCGGTACTCTG
CCTACGCCCTTCAATGTCATCCCGAGCCCCAAGTCCCTCTGGTACCTGATCAAATGGATG
TGGACACACCTATGCAAGAAAAAGATGAGAAGAAAGCCAGAAAGTTTTGGAACAATAGGG
AGGCGAGCTGCTGATAATTTGAGAAGACATCACCAATATCAAGAAGTTATGAGGAACCTG
GTGAAGCGATACGTCGCCGCGATGATCAGAGATGCCAAAACCGAGGAGGGCCTGACCGAA
GAGAACTTTAAGGAACTGAAGCAAGACATCTCCAGCTTCCGCTTTGAGGTCCTGGGGTTA
CTTCGAGGAAGCGGCCTGCCCGCCGTGCAGGCGGGGAAG---------GAGGCCTCCCAC
CCGGCCGACCCGGGCGAGAGGAGCGACGGCGAAGGGGGCGCCAGGGACAAGCGGCGGAAC
CTGAGCCTCTTCGACCTGACCACGCTGATCCACCCGCGGTCGGCAGCCCTCGCCTCCGAG
AGGCACACGGTCAGCAACGGCGCGGCCCTGGTGGTGCAGGAGCCCCCCAGGGAGAAGCAC
CGGAGGCTGAACTTCGTGGCGGACATCAGGAACTTCGGGTTGTTTCACAGACGATCCAAA
CAGCAC---GCGGCCGAGCGGAGCGCACACCCAGTCTTCTCCGTCTCCGGAGAGGTGGCC
CGG---CGACAGGCGGACAGG---CGGCCCGAGAGGGGCAGCCAGCTGGACTCT---GCA
GGGTTCGCCCCCCGGGGGGACCTGAGCATCCCTGGCCTGGGTGAGCAGTGCATCCTCGTC
GACCACCGAGAACGGAGCACGGACACCCTGGGTCTGCAGGTAAGCAAGAGGGTGTGTGCG
TTCAAGTCGGACAAG---------GAGGACACGGTCCCCATCATACCCAAGGAGAAG---
CGTGCGAAGGAAGGGGACTCCAGCCTGGACTAT------CACGTGGCGGACACGGTCACC
CACGGAGAGTACGTGACCACAAGACTATGA
>XM_037012067.1 PREDICTED: Manis javanica transient receptor potential cation channel subfamily C member 4 (TRPC4), mRNA
GAATGGAAGTTTGCACGAACCAAGCTGTGGATGAGTTACTTTGAAGAAGGAGGTACTCTG
CCTACACCCTTCAATGTCATCCCGAGCCCCAAGTCCCTCTGGTACCTGATCAAATGGATG
TGGACACACCTATGCAAGAAAAAGATGAGAAGAAAGCCAGAAAGTTTTGGAACAATCGGG
AGGCGAGCTGCTGATAATTTGAGAAGACATCACCAATATCAAGAAGTTATGAGGAACCTG
GTGAAGCGATACGTCGCCGCGATGATCAGAGATGCCAAAACCGAGGAAGGCCTGACCGAA
GAGAACTTTAAGGAACTGAAGCAAGACATCTCTAGCTTCCGCTTTGAGGTCCTGGGGTTA
CTTCGGGGAAGCAGCCTGCCCGCCGTGCAGGCGGGGCAG---------GAGGCCTCCCAC
CCGGCCGACCCGGGCGAGAGGAGCGACGGCGAAGGGGGCACCAGGGACAAGCGGCGGAAC
CTGAGCCTCTTCGACCTGACCACGCTGATCCACCCGCGGTCGGCAGCCCTCGCGTCCGAG
AGGCACACGGTCAGCAACGGCGCGGCCCTGGTGGTGCAGGAGCCCCCCAGGGAGAAGCAC
CGGAGGCTGAACTTCGTGGCGGACATCAGGAACTTCGGGTTGTTTCACAGACGATCCAAA
CAGCAC---GCGGCCGAGCGGAGCGCACACCCAGTGTTCTCCGTCTCCGGAGAGGTGGCC
CGG---CGACAGGCGGACAGG---CGGCCCGAGAGGGGCAGCCAGCTGGACTCT---GCA
GGGTTCGCCCCCCGGGGGGACCTGAGCATCCCCGGCCTGGGGGAGCAGTGCATCCTTGTC
GACCACCGGGAACGCAGCGCGGACACTCTGGGTCTGCAGGTAAGCAAGAGGGTGTGTGCG
TTCAAGTCGGACAAG---------GAGGACACGGTCCCCATCATACCCAAGGAGAAG---
CGTGCGAAGGAAGGGGACTCCAGCCTGGACTAT------CACGTGGCGGACACGGTCACC
CACGGAGAGTACGTGACCACAAGACTATGA
>XM_014791307.1 PREDICTED: Ceratotherium simum simum transient receptor potential cation channel, subfamily C, member 4 (LOC101401606), mRNA
GAATGGAAATTTGCTCGAACAAAGCTTTGGATGAGTTATTTTGAAGAAGGAGGTACCCTG
CCTACTCCCTTCAATGTCATCCCAAGCCCCAAGTCTCTCTGGTACCTGATCAAATGGATA
TGGACCCATCTGTGCAAGAAAAAGATGAGAAGAAAGCCAGAAAGTTTTGGAACAATCGGG
AGGCGAGCTGCTGATAATTTGAGAAGACATCACCAATATCAAGAAGTTATGAGGAACCTG
GTGAAGCGATACGTGGCCGCAATGATTAGAGATGCCAAAACTGAAGAAGGTCTGACTGAA
GAGAACTTTAAGGAACTAAAGCAAGACATTTCTAGTTTCCGCTTTGAAGTCCTGGGGTTA
CTAAGAGGAAGCAAACTGTCTACAGTGCAGTCCGCTCAAGCCGCAAAGGACTCTTCCAAT
TCAGCAGACTCAGATGAAAAGAGTGATAACGAAGGGAGCAGCAAGGACAAGAAAAAGAAC
TTCAGCCTTTTCGATTTAACCACTCTGATTCATCCGAGGTCAGCAGCAATTGCCTCCGAA
AGACACAACATAAGCAATGGCTCCGCCCTGGTGGTGCAGGAGCCCCCAAGGGAGAAGCAG
AGAAAAGTGAATTTTGTGACTGATATCAAAAACTTTGGCTTATTTCATAGACGATCAAAA
CAAAAC---GCTGCTGAGCAAAATGCAAACCAAATCTTCTCTGTTTCAGAAGAGGTTGCT
CGT---CGACAGGCTGAAGGA---CCACTGGACAGACATATTCAACTGGAATCC---CGA
GGATTGGTTTCACGGGGTGCCTTGAACATCCCCGGCCTCAGTGAACAATGTATATTAGTA
GACCATCGAGAAAGGAATACAGACACGCTGGCTTTACAGGTAGGCAAGAGAGTGTGTTCA
TTCAAGTCAGAGAAGGTGGTGGTGGAGGACACGGTGCCAATAATACCAAAGGAGAAG---
CATGGGAAGGAAGAAGACTCTAGTATAGACTATGATGTAAACCTCACAGACACAGTCATG
CACGAAGACTACGTGACCACAAGATTGTGA
>XM_008526732.1 PREDICTED: Equus przewalskii transient receptor potential cation channel, subfamily C, member 4 (TRPC4), mRNA
GAATGGAAATTTGCTCGAACAAAGCTTTGGATGAGTTACTTTGAAGAAGGAGGTACCCTG
CCTACTCCCTTCAATGTCATCCCGAGCCCCAAGTCTCTCTGGTACCTGATCAAGTGGATA
TGGACACATCTGTGCAAGAAAAAGATGAGAAGAAAACCAGAAAGTTTTGGAACAATTGGG
AGACGAGCTGCTGATAATTTAAGAAGACATCACCAATATCAAGAAGTTATGAGGAATCTG
GTGAAGCGGTACGTGGCTGCCATGATCAGAGATGCCAAGACTGAAGAAGGTCTGACGGAA
GAGAACTTTAAGGAACTAAAGCAAGACATTTCTAGTTTCCGCTTCGAAGTCCTGGGGTTA
CTAAGAGGAAGTAAACTATGTACGGTGCAATCCGCTCACGCCGCGACGGAGTCTTCCAAC
TCAGCTGACTCCGATGAAAAGAGCGATAACGAAGGAAGCAGCAGGGACAAGAAAAAGAAC
TTCAGCCTTTTCGATTTAACCACCCTGATTCATCCGAGATCGGCAGCAATTGCCTCTGAA
AGACACAACATAAGCAATGGCTCCGCCCTGGTGGTGCAGGAGCCCCCTAGGGAGAAGCAG
AGAAAAGTGAATTTCGTGACTGATATCAAAAACTTTGGGTTATTTCACAGACGATCAAAA
CACAAC---GCTGCTGAGCAAAATGCAAACCAAATCTTCTCTGTTTCAGAAGAGATGGCT
CGT---CGACAGGCTGAAGGA---CCACTGGAGAGAAATATTCAACTGGAATCC---CGA
GGCTTAGCTTCACGGAGTGACTTGAACATCCCCGGCCTCAGTGAACAATGTATATTAGTA
AACCATCGAGAAAGGAACACAGACACCCTCGGTTTACAGGTAGGCAAGAGAGTGTGTCCG
TTCAAGTCAGAGAAAGTGGTCGTGGAAGACACTGTCCCAATAATACCAAAGGAGAAG---
CGCGGGAAGGAAGAGGACTGTAGCGTAGACTATGACGTAAACCTCACTGACACAGTCACC
CACGAGGACTATGTGACAACAAGATTGTGA
>NM_001145868.1 Sus scrofa transient receptor potential cation channel subfamily C member 4 (TRPC4), mRNA
GAATGGAAATTTGCTCGAACAAAGCTTTGGATGAGTTATTTTGAAGAAGGCGGTACCTTG
CCTACTCCCTTCAATGTCATTCCGAGCCCCAAGTCTCTCTGGTACCTGATCAAATGGATA
TGGACACACTTGTGCAAGAAAAAGATGAGAAGAAAGCCGGAAAGCTTTGGAACAATTGGG
AGGCGAGCTGCTGATAATCTGAGAAGACACCACCAATATCAAGAAGTCATGAGGAACCTG
GTCAAGCGATATGTGGCCGCTATGATCAGAGACGCCAAAACTGAAGAAGGCCTGACTGAG
GAGAACTTTAAGGAACTGAAGCAGGACATTTCGAGCTTCCGCTTTGAAGTCCTGGGGTTG
CTGAGAGGTAGCAAGCTTTCTACTGTACAGTCTGCTCAGGGCACAAAGGAGTCCTCTAAC
TCAGTGGACTCGGATGAAAAGAGTGATAACGAAGGCGGCAGCAAGGACAGGAAAAAGAAC
TTCAGCCTTTTCGACTTGACCACCCTGATTCACCCGCGATCTGCAGCTATTGCTTCCGAG
AGACATAACATCAGCAACGGGTCCGCCCTGTTGATGCAGGAACCCCCGAGGGAGAAGCAG
AGGAAAGTGAATTTTGTGACCGATATCAAACACTTCAGCTTATTTCACAGACGATCAAAA
CAACAT---GCTGCTGAGCAAAATGCAAACCAAATCTTCTCTGTTTCAGAAGAGGTGGCT
CGT---CAGCAAGCTGAAGGA---CCCCTGGAGAGAAACGTCCAATTGGAATCT---CGA
GGATTAGCTTCAAGGGGTGACTTGAACATCCCGGGTCTCAGCGAACAATGTATATTAGTA
GATCATCGGGAAAGAAATACAGACTCCCTGAGTTTACAAGTGGGCAAGAGAGTGTGCGCC
TTCAAGTCGGAGAAGGTGGTGGTGGAGGACACTGTTCCAATCATACCAAAGGAGAAA---
CATACAAAGGAAGAGGACTCTAGTCTAGACTATGATGCAAACCTCTCAGACACGGTCACC
CACGAAGATTACGTGACCACAAGATTGTGA
>XM_047756241.1 PREDICTED: Phacochoerus africanus transient receptor potential cation channel subfamily C member 4 (TRPC4), mRNA
GAATGGAAATTTGCTCGAACAAAGCTTTGGATGAGTTATTTTGAAGAAGGCGGTACCTTG
CCTACTCCCTTCAATGTCATCCCGAGCCCCAAGTCTCTCTGGTACCTGATCAAATGGATA
TGGACACACTTGTGCAAGAAAAAGATGAGAAGAAAGCCGGAAAGCTTTGGAACAATTGGG
AGGCGAGCTGCTGATAATCTGAGAAGACACCACCAATATCAAGAAGTCATGAGGAACCTG
GTCAAGCGATATGTGGCCGCTATGATCAGAGACGCCAAAACTGAAGAAGGCCTGACTGAG
GAGAACTTTAAGGAACTGAAGCAGGACATTTCAAGCTTCCGCTTTGAAGTCCTGGGGTTG
CTGAGAGGAAGCAAGCTTTCTACTGTACAGTCTGCTCAGGGCACAAAGGAGTCTTCTAAC
TCAGTGGACTCGGATGAAAAGAGTGATAACGAAGGCGGCAGCAAGGACAGGAAAAAGAAC
TTCAGCCTTTTCGACTTGACCACCCTGATTCATCCGCGATCTGCAGCTATTGCGTCCGAA
AGACATAACATCAGCAACGGCTCCGCCTTGTTGATGCAGGAACCCCCGAGGGAGAAGCAG
AGGAAAGTGAATTTTGTGACCGATATCAAACACTTCAGCTTATTTCACAGACGATCAAAA
CAACAT---GCTGCTGAGCAAAATGCAAACCAAATCTTCTCTGTTTCAGGAGAGGTGGCT
CGT---CAGCAAGCTGAAGGA---CCCCTGGAGAGAAATGTCCAACTGGAATCT---CGA
GGATTAGCTTCAAGGGGTGACTTGAACATCCCGGGTCTCAGCGAACAATGTATATTAGTA
GATCATCGGGAAAGAAATACAGACTCCCTGAGTTTACAAGTGGGCAAGAGAGTGTGCGCC
TTCAAGTCGGAGAAGGTGGTGGTGGAGGACACTGTTCCAATCATACCAAAGGAGAAA---
CATACAAAGGAAGAGGACTCTAGTCTAGACTATGATGCAAACCTCTCAGACACGGTCACC
CATGAAGATTATGTGACCACAAGACTGTGA
>XM_022574682.2 PREDICTED: Delphinapterus leucas transient receptor potential cation channel subfamily C member 4 (TRPC4), mRNA
GAATGGAAATTTGCTCGGACAAAGCTTTGGATGAGTTATTTTGAAGAAGGAGGTACCCTG
CCTACTCCCTTCAATGTCATCCCAAGCCCCAAGTCTCTCTGGTACCTGATCAAATGGATA
TGGACACACCTGTGCAAGAAAAAGATGAGAAGAAAGCCAGAAAGTTTTGGAACAATAGGG
AGGCGAGCTGCTGATAATTTAAGAAGACATCACCAATATCAAGAAGTTATGAGGAACCTG
GTAAAGCGATACGTGGCTGCAATGATTAGAGACGCCAAAACTGAAGAAGGTCTGACTGAG
GAAAACTTTAAGGAACTGAAGCAAGACATTTCTAGCTTCCGCTTTGAAGTCCTGGGGTTA
CTAAGAGGAAGCAAGCTCTCTACGGTCCAATCTGCTCAGGGCACGAAGGATTCTTCTAAC
TCCGCAGACTCGGATGAAAAGAGTGATAACGAAGGTAGTAGCAAGGACAGGAAAAAGAAC
TTTAGCCTCTTCGACTTAACCACCCTGATTCACCCACGATCAGCAGCGATCACCTCCGAA
AGACACACCATCAGCAACGGCTCCGCCCTGGTGGTGCAGGAGCCACCGAGGGAGAAGCAG
AGAAAAGTGAATTTTGTGACCGATATCAAAAACTTCGGGCTATTTCACAGACGATCAAAA
------CACGCTGCCGAGCAAAATGCAAACCAAATCTTCTCCGTTTCGGAAGAGGTGGCT
CGT---CAACAAGCTGAAGCA---CCACTAGAGACAAACATCCAACTGGAATCT---CGA
GGGTTAGCTTCCCGGGGTGACTTGAACATCCCAGGTCTCAGCGAACAGTGTATATTAGTA
GATCATAGAGAAAGAAATACGGATTCCCTGGGTTTACAGGTTGGCAAGAGAGTGTGTTCA
TTCAAGTCGGAGAAGGTGGTGGTGGAGGACACGGTTCCAATCATACCAAAGGAGAAA---
CACGCAAAGGAAGAGGACTGCAGTGTAGACTATGATGCAAACCTCACAGACATGGTCACC
CACGAAGATTACGTGACCACAAGATTGTGA
>XM_057532914.1 PREDICTED: Balaenoptera acutorostrata transient receptor potential cation channel subfamily C member 4 (TRPC4), transcript variant X3, mRNA
GAATGGAAATTTGCTCGGACAAAGCTTTGGATGAGTTATTTTGAAGAAGGAGGTACCCTG
CCTACTCCATTCAATGTCATCCCAAGCCCCAAGTCTCTCTGGTACCTGATCAAATGGATA
TGGACACACCTGTGCAAGAAAAAGATGAGAAGAAAGCCAGAAAGTTTTGGAACAATAGGG
AGGCGAGCTGCTGATAATTTAAGAAGACATCACCAATATCAAGAAGTTATGAGGAACCTG
GTAAAGCGATACGTGGCTGCAATGATTAGAGACGCCAAAACTGAAGAAGGTCTGACTGAG
GAGAACTTTAAGGAACTAAAGCAAGACATTTCTAGCTTCCGCTTTGAAGTCCTGGGGTTA
CTAAGAGGAAGCAAACTCTCTACGGTCCAATCTGCTCAGGGCACGAAGGATTCTTCTAAC
TCCGCAGACTCGGATGAAAAGAGCGATAACGAAGGTAGTATCAAGGACAAGAAAAAGAAC
TTTAGCCTCTTTGACTTAACCACCCTGATTCACCCACGATCAGCAGCGATCGCCTCCGAA
AGACACACCATCAGCAACGGCTCCGCCCTGGTGGTGCAGGAGCCACCGAGGGAGAAGCAG
AGAAAAGTGAATTTTGTGACCGATATCAAAAACTTCGGGTTATTTCATAGACGATCAAAA
---CAACACGCTGCCGAGCAAAATGCAAACCAAATCTTCTCCGTTTCAGAAGAGGTGGCT
CGT---CAACAAGCTGAAGCA---CCACTAGAGACAAACATCCAACTGGAATCT---CGA
GGGTTAGCTTCCCGGGGTGACTTGAACATCCCAGGTCTCAGCGAACAGTGTATATTAGTA
GATCATCGAGAAAGAAATACGGATTCCCTGGGTTTACAGGTGGGCAAGAGAGTGTGTTCG
TTCAAGTCAGAGAAGGTGGTGGTGGAGGACACGGTTCCAATCATACCAAAGGAGAAA---
CACTCAAAGGAAGAGGACTGCAGTGTAGACTACGACGCAAACCTCACAGACATGGTCACC
CACGAAGACTACGTGACCACAAGATTGTGA
>XM_007447183.1 PREDICTED: Lipotes vexillifer transient receptor potential cation channel, subfamily C, member 4 (TRPC4), transcript variant X6, mRNA
GAATGGAAATTTGCTCGGACAAAGCTTTGGATGAGTTATTTTGAAGAAGGAGGTACCCTG
CCTACTCCTTTCAATGTCATCCCAAGCCCCAAGTCTCTCTGGTACCTGATCAAATGGATA
TGGACACACCTGTGCAAGAAAAAGATGAGAAGAAAGCCAGAAAGTTTTGGAACAATAGGG
AGGCGGGCTGCTGATAATTTAAGAAGACATCACCAATATCAAGAGGTTATGAGGAACCTG
GTAAAGCGATACGTGGCTGCAATGATTAGAGACGCCAAAACTGAAGAAGGTCTGACTGAA
GAGAACTTTAAGGAACTGAAGCAAGACATTTCTAGCTTCCGCTTTGAAGTCCTGGGGTTA
CTAAGAGGAAGCAAACTCTCTACGGTCCAATCTGCTCAGGGCACGAAGGATTCTTCTAAC
TCCGCAGACTCGGATGAGAAGAGTGATAACGAAGGTAGTAGCAAGGACAAGAAAAAGAAC
TTTAGCCTCTTCGACTTAACCACCCTGATTCACCCACGATCAGCAGCGATCGCCTCCGAA
AGACACACCATCAGCAACGGCTCCGCCCTGGTGGTGCAGGAGCCACCGAGGGAGAAGCAG
AGAAAAGTGAGTTTTGTGACCGATATAAAAAACTTCGGGTTATTTCATAGACGATCAAAA
---CAACACGCTGCCGAGCAAAATGCAAACCAAATCTTCTCCGTTTCGGAAGAGGTGACT
CGT---CAACAAGCTGAAGCA---CCACTAGAGACAAACATCCAACTGGAATCT---CGA
GGGTTAGCTTCCCGGGGTGACTTGAACATCCCAGGTCTCAGCGAACAGTGTATATTAGTA
GATCATCGAGAAAGAAATACGGATTCCCTGGGTTTACAGGTTGGCAAGAGAGTGTGCTCA
TTCAAGTCGGAGAAGGTGGTGGTGGAGGACACGGTTCCAATCATACCAAAGGAGAAA---
CACGCAAAGAAAGAGGACTGCGGCGTAGACTATGATGCAAACCTCACAGACATGGTCACC
CCCGAAGATTACGTGACCACAAGATTGTGA
>XM_045514099.1 PREDICTED: Camelus bactrianus transient receptor potential cation channel subfamily C member 4 (TRPC4), transcript variant X3, mRNA
GAGTGGAAATTTGCTCGAACAAAGCTTTGGATGAGTTATTTTGAGGAAGGGGGCACCCTG
CCTACTCCCTTCAACGTCATCCCGAGCCCCAAGTCTCTCTGGTACCTGATCAAATGGATA
TGGACCCACCTGTGCAAGAAAAAGATGAGAAGAAAGCCAGAAAGTTTTGGAACCATAGGG
AGGCGAGCGGCTGATAATTTAAGAAGACATCACCAATATCAAGAAGTTATGAGGAACCTG
GTGAAGCGGTATGTCGCCGCTATGATTAGAGACGCCAAAACTGAAGAAGGCCTGACTGAG
GAGAACTTTAAGGAACTCAAACAAGACATTTCTAGTTTCCGCTTTGAGGTCCTGGGCTTA
CTAAGAGGAAGCAAACTCTCCACGGTACAGTCTGCTCAGGGCATGAAGGAGTCTTCTAAC
TCCGTCGACTCCGATGAGAAGAGTGACAACGAAGGCAGCAGCAAGGACAAGAAAAAGAAC
TTCAGCCTCTTCGACTTAACCACCCTGATTCACCCGCGATCGGCCGCCATCGCCTCCGAG
AGACAC---ATGAGCAATGGCTCGGCGCTCGTGGTGCAGGAGCCCCCGAGGGAGAAGCCG
AGGAAAGTCAATTTTGTGACCGATATTAAAAACTTCGGGCTGTTTCACAGACGATCAAAA
---CACCACGCTGCCGAGCAACATGCAAACCAAATCTTCTCCGTTTCGGAAGGGGTTGCT
CGC---CAACAAGCCGAAGGA---CCCCCGGAGAGAAATATCCCCCTGGAATCT---CGA
GGATTAGCTTCCCGGGGTGACCTGAACATCCCCGGGCTCAGCGAACAGTGTATATTAGTA
GATCATCGAGAGAGAAACACGGACTCCCTGGGTTTACAGGCAAGCAGGGCAGTGGGTTCG
TTCGAGTCGGATAAGGTGGTGGTGGAGGACACGGTTCCGATCATACCAAAGGAGAAG---
CACGCGAAGGACAAGGACTCGAGTCGAGACTACGAGGCC------ACAGACACGGTCACC
CACGAGGATTATGTGACCACAAGACTGTGA
>XM_057707523.1 PREDICTED: Hippopotamus amphibius kiboko transient receptor potential cation channel subfamily C member 4 (TRPC4), mRNA
GAATGGAAATTTGCTCGAACAAAGCTTTGGATGAGTTATTTTGAAGAAGGGGGTACCCTG
CCTACTCCCTTCAACGTCATCCCAAGCCCCAAATCTCTCTGGTACCTGATCAAATGGATA
TGGACACATCTGTGCAAGAAAAAGATGAGAAGAAAGCCAGAAAGTTTTGGAACAATAGGG
AGGCGAGCTGCTGATAATTTGAGAAGACATCACCAATATCAAGAAGTTATGAGGAACCTG
GTAAAGCGATACGTGGCTGCAATGATTAGAGATGCCAAAACTGAAGAAGGTCTGACTGAG
GAGAACTTTAAGGAACTCAAGCAAGACATATCCAGCTTCCGTTTTGAAGTCCTGGGGTTA
CTAAGAGGAAGCAAACTCTCTACGGTCCAGTCTGCTCAAGGCACGAAGGATTCTTCTAAC
TCCGCAGACTCGGATGAAAAGAGTGATAATGAAGGTTGTAGCAAGGACAGGAAAAAGAAC
CTAAGCCTCTTCGACTTGACCACCTTGATTCACCCGCGATCCGCAGCGATCGCCTCCGAA
AGACACACCATCAGCAACGGCTCCGCCCTGGTGGTGCAGGAGCCTCCCAGGGAGAAGCAC
AGAAAAGTGAATTTTGTGACCGATATCAAAAACCTCGGGTTATTTCATAGACGATCAAAA
CAACAC---GCTGCCGAGCAAAATGCAAAGCAGATCTTCTCCGTTTCAGAAGAGGTGGCT
CGC---CAACAAGCTGAAGGA---CCACGGGAGAGGAACATCCAACTGGAATCT---CGA
GGGTTAGCTTCCCGGGGTGACTTGAACATCCCAGGTCTCAGCGAACAGTGTATATTAGTA
GATCATCGAGAAAGAAATACGGACTCCCTGGGTTTACAGGTGGGCAAGAGAGTGTGTTCG
TTCAAGTCAGAGAAGGTGGTGGTGGAGGACACGGTTCCGATCATACCAAAGGAGAAA---
CACGCAAAGGAGGAGGACTCTAGTGTAGACTACGATGCAAACCTCACAGACACAGTCACC
CACGAAGATTACGTGACCACAAGATTGTGA
>XM_010810662.4 PREDICTED: Bos taurus transient receptor potential cation channel subfamily C member 4 (TRPC4), transcript variant X6, mRNA
GAATGGAAATTTGCTAGAACAAAGCTTTGGATGAGTTATTTTGAAGAAGGAGGTACCCTT
CCTACCCCCTTCAATGTCATCCCGAGCCCCAAGTCTCTCTGGTACCTGATCAAATGGATA
TGGACACACCTGTGCAAGAAAAAGATGAGAAGAAAGCCAGAAAGTTTTGGAACGATAGGG
AGGCGAGCTGCTGATAATTTGAGAAGACATCACCAATATCAAGAAGTTATGCGGAACCTG
GTAAAGCGATACGTTGCCGCAATGATTAGAGATGCCAAAACTGAGGAAGGTCTGACAGAG
GAGAACTTTAAGGAACTCAAGCAAGACATTTCTAGCTTCCGCTTTGAAGTCCTGGGGTTA
TTAAGAGGAAGCAAACTCTCCACGGTCCAGTCTGCCCAGGGCACCAAGGAGTCTTCTAAC
TCCGCAGACTCGGATGAAAAGAGTGATAACGAAGGTAGCAGCAAGGACAAGAAAAAGAAC
TTCAGCCTCTTCGACCTGACCACCCTCATTCACCCGCGGTCGGCGGCAATTGCCGCTGAA
AGACACACCATCAGCAATGGCTCCGCCCTCGTGGTGCAGGAGCCCCCGAGGGAGAAGCAG
AGAAAAGTGAATTTTGTGACCGATATCAGACACTTTGGATTGTTTCACAGACGATCGAAA
CAACACGCCGCCGCCGAGCAAAACGCAAACCAGATCTTCTCCGTTTCAGAAGGGGTGGCC
CGC---CAACAAGCTGAAGGA---CCCCTGGAGAGGAGCATCCAGCTGGAGTCC---CGA
ACTCTAGCTTCACGGGGTGACTTGAACATTCCGGGGCTCAGCGAACAGTGTATATTGGTA
GATCATCGAGAAAGAAATACAGACTCCCTTGGTGTACAGGTGAGCAAGAGAGTGTGTTCA
TTCAAGTCAGAGAAGGTGGTGGTGGAGGACACGGTTCCCATCATACCAAAGGAGAAGAAA
CACGCGAAAGAGGAGGACTCGAGTGCAGACTATGATGCAAACCTCACAGACACCATCACC
CACGAAGACTATGTGACCACAAGGTTGTGA
>XM_006065973.4 PREDICTED: Bubalus bubalis transient receptor potential cation channel subfamily C member 4 (TRPC4), transcript variant X2, mRNA
GAATGGAAATTTGCTAGAACAAAGCTTTGGATGAGTTATTTTGAAGAAGGAGGTACCCTT
CCTACCCCCTTCAATGTCATCCCGAGCCCCAAGTCTCTCTGGTACCTGATCAAATGGATA
TGGACACACCTGTGCAAGAAAAAGATGAGAAGAAAGCCAGAAAGTTTTGGAACGATAGGG
AGGCGAGCTGCTGATAATTTGAGAAGACATCACCAATATCAAGAAGTTATGCGGAACCTG
GTAAAGCGATACGTTGCTGCAATGATTAGAGATGCCAAAACTGAGGAAGGTCTGACAGAG
GAGAACTTTAAGGAACTGAAGCAAGACATTTCTAGCTTCCGCTTTGAAGTCCTGGGTTTA
TTAAGAGGAAGCAAACTCTCCACGGTCCAGTCTGCCCAGGGCACGAAGGAGTCTTCTAAC
TCCGCAGACTCGGATGAAAAGAGTGATAACGAGGGTAGCAGCAAGGACAAGAAAAAGAAC
TTCAGCCTCTTCGACCTGACCACCCTCATTCACCCGCGGTCGGCGGCAATTGCCGCCGAA
AGACACACCATCAGCAACGGCTCCGCCCTCGTGGTGCAGGAGCCCCCGAGGGAGAAGCAG
AGAAAAGTGAATTTTGTGACTGATATCAGACACTTTGGGTTGTTTCACAGACGATCGAAA
CAACACGTCGCCGCGGAGCAAAACGCAAACCAGATCTTCTCCGTTTCAGAAGGGGTGGCT
CGC---CAACAAGCTGAAGGA---CCCCTGGAGAGGAGCATCCAGCTGGAGTCC---CGA
GCTCTAGCTTCACGGGGTGACTTGAACATCCCGGGGCTCAGCGAACAGTGTATATTGGTA
GATCATCGAGAAAGAAATACAGACTCCCTGGGTGTACAGGTGAGCAAGAGAGTGTGTTCA
TTCAAGTCAGAGAAGGTGGTGGTGGAGGACACGGTTCCCATCATACCAAAGGAGAAGAAA
CACGCGAAAGAGGAGGACTCGAGTGTAGACTATGATGCAAACCTCACAGACACCATCACC
CACGAAGACTATGTGACCACAAGGTTGTGA
>XM_055426212.1 PREDICTED: Moschus berezovskii transient receptor potential cation channel subfamily C member 4 (TRPC4), transcript variant X3, mRNA
GAATGGAAATTTGCTAGAACAAAGCTTTGGATGAGTTATTTTGAAGAAGGAGGTACCCTT
CCTACCCCCTTCAATGTCATCCCGAGTCCCAAGTCTCTCTGGTACCTGATCAAATGGATA
TGGACACACCTGTGCAAGAAAAAGATGAGAAGAAAGCCAGAAAGTTTTGGAACGATAGGG
AGGCGAGCTGCTGATAATTTGAGAAGACATCACCAATATCAAGAAGTTATGCGGAACCTG
GTAAAGCGATACGTTGCCGCAATGATTAGAGATGCCAAAACTGAAGAAGGTCTGACAGAG
GAGAACTTTAAGGAACTCAAGCAAGACATTTCTAGCTTCCGCTTTGAAGTCCTGGGGTTA
TTAAGAGGAAGCAAACTCTCCACGGTCCAGTCTGCTCAGGGCACGAAGGAGTCTTCTAAT
TCCGCAGACTCGGATGAAAAGAGTGATAACGAGGGTAGCAGCAAGGACAAGAAAAAGAAC
TTCAGCCTCTTCGACCTGACCACCCTCATTCACCCGCGGTCGGCGGCAATTGCCGCTGAA
AGACACACCATCAGCAACGGCTCCGCCCTCGTGGTGCAGGAGCCCCCGAGAGAGAAGCAG
AGAAAAGTGAATTTTGTGACCGATATCAGACACTTTGGGTTGTTTCACAGACGATCGAAA
CAACACGCCACCGCCCAGCAAAACGCAAACCAGATCTTCTCTGTTTCAGAAGGGGTGGCC
CGC---CAACAAGCTGAAGGA---CCCCTGGAGAGGAGCATCCAGCTGGAGTCC---CGA
GCTTTAGCGTCACGGGGTGACTTGAACATCCCGGGGCTCAGCGAACAGTGCATATTGGTA
GATCATCGAGAAAGAAATACAGACTCCCTGGGTGTACAGGTGAGCAAGAGAGTGTGTTCA
TTCAAGTCAGAGAAGGTGGTGGTGGAGGACACGGTTCCCATCATACCAAAGGAGAAGAAA
CACGCGAAAGAGGAGGACTCGAGTGTAGACTATGATGCAGACCTCACAGACACCATCACC
CACGAAGACTATGTGACCACAAGGTTGTGA
>XM_060394394.1 PREDICTED: Ovis aries transient receptor potential cation channel subfamily C member 4 (TRPC4), transcript variant X9, mRNA
GAATGGAAATTTGCTAGAACAAAGCTTTGGATGAGTTATTTTGAAGAAGGAGGTACCCTT
CCTACCCCCTTCAATGTCATCCCAAGCCCCAAGTCTCTCTGGTACCTGATCAAATGGATA
TGGACACACCTGTGCAAGAAAAAGATGAGAAGAAAGCCAGAAAGTTTTGGAACAATAGGG
AGGCGAGCTGCTGATAATTTGAGAAGACATCACCAGTATCAAGAAGTTATGAGGAACCTG
GTAAAGCGATACGTTGCCGCAATGATTAGAGATGCCAAAACTGAGGAAGGTTTGACAGAG
GAGAACTTTAAGGAACTCAAGCAAGACATTTCTAGCTTCCGCTTTGAAGTCCTGGGGTTA
TTAAGAGGAAGCAAACTCTCCACGGTCCAGTCTGCCCAGGGCACGAAGGAGTCTTCTAAC
TCTGCAGACTCGGATGAAAAGAGTGATAACGAGGGTAGCAGCAAGGACAAGAAAAAGAAC
TTCAGCCTCTTCGACCTGACCACCCTCATTCACCCGCGGTCGGCGGCAATTGCCGCGGAA
CGACACACCATCAGCAACGGCTCCGCCCTCGTGGTGCAGGAGCCCCCGAGGGAGAAGCAG
AGAAAAGTGAATTTTGTGACGGATATCAGACACTTTGGGTTGTTTCACAGACGATCGAAA
CAACACGCCGCCGCCGAGCGAAATGCAAACCAGATCTTCTCCGTTTCAGAAGGGGTGGCC
CGT---CAACAAGCTGAAGGA---CCCCTGGAGAGGAGCATCCAGCTGGAGTCC---CGA
GCTCTAGCTTCACGGGGTGACTTGAACATCCCGGGGCTCAGCGAACAGTGTATATTGGTA
GATCATCGAGAAAGAAATACAGACTCCCTGGGTGTACAGGTGAGCAAGAGAGTGTGTTCA
TTCAAGTCAGAGAAGGTGGTGGTGGAGGACACGGTTCCCATCATACCAAAGGAGAAGAAA
CACGCGAAAGAGGAGGACTCGAGTGTAGACTATGATGCAAACCTCACAGACACCGTCACC
CACGAAGACTATGTGACCACAAGGTTGTGA
>XM_040267029.1 PREDICTED: Oryx dammah transient receptor potential cation channel subfamily C member 4 (TRPC4), mRNA
GAATGGAAATTTGCTAGAACAAAGCTTTGGATGAGTTATTTTGAAGAAGGAGGTACCCTT
CCTACCCCCTTCAATGTCATCCCGAGCCCCAAGTCTCTCTGGTACCTGATCAAATGGATA
TGGACACACCTGTGCAAGAAAAAGATGAGAAGAAAGCCAGAAAGTTTTGGAACGATAGGG
AGGCGAGCTGCTGATAATTTGAGAAGACATCACCAATATCAAGAAGTTATGCGGAACCTG
GTAAAGCGATACGTTGCCGCAATGATTAGAGATGCCAAAACTGAGGAAGGTCTGACAGAG
GAGAACTTTAAGGAACTCAAGCAGGACATTTCTAGCTTCCGCTTTGAAGTCCTGGGGTTA
TTAAGAGGAAGCAAACTCTCCACGGTCCAGTCTGCCCAGGGCACGAAGGAGTCTTCTAAC
TCCGCAGACTCGGATGAAAAGAGTGATAACGAGGGTAGCAGCAAGGACAAGAAAAAGAAC
TTCAGCCTCTTCGACCTGACCACCCTCATTCACCCGCGGTCGGCGGCAATTGCCGCCGAA
CGACACACCATCAGCAACGGCTCCGCCCTCGTGGTGCAGGAGCCCCCGAGGGAGAAGCAG
AGAAAAGTGAATTTTGTGACGGATATCAGACACTTTGGGTTGTTTCACAGACGATCGAAA
CAACACGCCGCCGCCGAGCAAAACGCAAACCAGATCTTCTCGGTTTCAGAAGGGGTGGCC
CGC---CAACAAGCTGAAGGA---CCCCTGGAGAGGAGCATCCAGCTGGAGTCC---CGA
GCTCTAGCTTCACGGGGTGACTTGAACATCCCGGGGCTCAGCGAACAGTGTATATTGGTA
GATCATCGAGAAAGAAATACAGACTCCCTGGGTGTACAGGTGAGCAAGAGAGTGTGTTCA
TTCAAGTCGGAGAAGGTGGTGGTGGAGGACACGGTTCCCATCATACCAAAGGAGAAGAAA
CACGCGAAAGAGGAGGACTCGAGTGTAGACTACGATGCAAACCTCACAGACACCGTCACC
CACGAAGACTATGTGACCACAAGGTTGTGA
>XM_061133198.1 PREDICTED: Dama dama transient receptor potential cation channel subfamily C member 4 (TRPC4), transcript variant X4, mRNA
GAATGGAAATTTGCTAGAACAAAGCTTTGGATGAGTTATTTTGAAGAAGGAGGTACCCTT
CCTACCCCCTTCAATGTCATCCCGAGCCCCAAGTCTCTCTGGTACCTGATCAAATGGATT
TGGACACACCTGTGCAAGAAAAAGATGAGAAGAAAGCCAGAAAGTTTTGGAACGATAGGG
AGGCGAGCTGCTGATAATCTGAGAAGACATCACCAATATCAAGAAGTTATGCGGAACCTG
GTAAAGCGATACGTGGCCGCAATGATTAGAGATGCCAAAACTGAGGAAGGTCTGACAGAG
GAGAACTTTAAGGAACTCAAGCAAGACATTTCTAGCTTCCGCTTTGAAGTCCTGGGGTTA
TTAAGAGGAAGCAAACTCTCTACAGTCCAGTCTGCTCAGGGCACGAAGGAGTCTTCTAAC
TCCGCAGACTCGGATGAAAAGAGTGATAACGAGGGTAGCAGCAAGGACAGGAAAAAGAAC
TTCAGTCTCTTCGACTTGACCACCCTCATTCACCCGCGATCGGCAGCAATTGCCGCCGAA
AGACACCCCATCAGCAACGGCTCCGCCCTTGTGCTCCAGGAGCCCCCGAGGGAGAAGCAG
AGAAAAGTGAATTTTGTGACCGATATCAGACACTTTGGGTTGTTTCACAGACGATCGAAA
CAACACGCCGCCGCCGAGCAAAACGCAAACCAGATCTTCTCCGTTTCAGAAGGGGTGGCC
CGC---CAACAAGCTGAAGGA---CCCCTGGAGAGGAGCATCCAGCTGGAGTCC---CGA
GCTTTAGCTTCGCGGGGTGACTTGAACATCCCGGGGCTCAGCGAACAGTGTATATTGGTA
GATCATCGAGAAAGAAATACAGACTCCCTGGGTGTACAGGTGAGCAAGAGAGTGTGTTCA
TTCAAGTCAGAGAAGGTGGTGGTGGAGGACACTGTTCCCATCATACCGAAGGAGAAGAAA
CACGCGAAAGAGGAGGACTCGAGTGTAGACTATGATGCAAACTTCACAGACACTGTCACC
CACGAAGACTATGTGACCACAAGGTTGTGA
>XM_020878215.1 PREDICTED: Odocoileus virginianus texanus transient receptor potential cation channel subfamily C member 4 (TRPC4), transcript variant X3, mRNA
GAATGGAAATTTGCTAGAACAAAACTTTGGATGAGTTATTTTGAAGAAGGAGGTACCCTT
CCTACCCCCTTCAATGTCATCCCGAGCCCCAAGTCTCTCTGGTACCTGATCAAATGGATA
TGGACACACCTGTGCAAGAAAAAGATGAGAAGAAAGCCAGAAAGTTTTGGAACGATAGGG
AGGCGAGCTGCTGATAATTTGAGAAGACATCACCAATATCAAGAAGTTATGCGGAACCTG
GTAAAGCGATACGTGGCCGCAATGATTAGAGATGCCAAAACTGAGGAAGGTCTGACAGAG
GAGAACTTTAAGGAGCTCAAGCAAGACATTTCTAGCTTCCGCTTTGAAGTCCTGGGGTTA
TTAAGAGGAAGCAAACTCTCTACGGTCCAGTCTGCTCAGGGCACGAAGGAGTCTTCTAAC
TCCGCAGACTCGGATGAAAAGAGTGATAACGAGGGTAGCAGCAAGGACAGGAAAAAGAAC
TTCAGTCTCTTCGACCTGACCACCCTCATTCACCCGCGATCAGCGGCAATTGCCGCCGAA
AGACACACCATCAGCAACGGCTCCGCGCTGGTGCTGCAGGAGCCCCCGAGGGAGAAGCAG
AGAAAAGTGAATTTTGTGACCGATATCAGACACTTTGGGTTGTTTCACAGACGATCGAAA
CAACACGCCGCCGCCGAGCAAAACGCAAACCAGATCTTCTCCGTGTCAGAAGGGGTGGCC
CGC---CAACAAGCTGAAGGA---CCCCTGGAAAGGAGCATCCAGCTGGAGTCC---CGA
GCTTTAGCTTCGCGGGGTGACTTGAACATCCCGGGGCTCAGCGAACAGTGTATATTGGTA
GATCATCGAGAAAGAAATACAGACTCCCTGGGTGTACAGGTGAGCAAGAGAGTGTGTTCA
TTCAAGTCAGAGAAGGTGGTGGTGGAGGACACGGTTCCCATCATACCAAAGGAGAAGAAA
CACGCGAAAGAGGAGGACTCGAGTGTAGACTATGATGCAAACCTCACAGACACCGTCACC
CACGAAGACTATGTGACCACAAGGTTGTGA
>XM_043477368.1 PREDICTED: Cervus canadensis transient receptor potential cation channel subfamily C member 4 (TRPC4), transcript variant X4, mRNA
GAATGGAAATTTGCTAGAACAAAGCTTTGGATGAGTTATTTTGAAGAAGGAGGTACCCTT
CCTACCCCCTTCAATGTCATCCCGAGCCCCAAGTCTCTCTGGTACCTGATCAAATGGATT
TGGACACACCTGTGCAAGAAAAAGATGAGAAGAAAGCCAGAAAGTTTTGGAACGATAGGG
AGGCGAGCTGCTGATAATCTGAGAAGACATCACCAATATCAAGAAGTTATGCGGAACCTG
GTAAAGCGATACGTGGCCGCAATGATTAGAGATGCCAAAACTGAGGAAGGTCTGACAGAG
GAGAACTTTAAGGAACTCAAGCAAGACATTTCTAGCTTCCGCTTTGAAGTCCTGGGGTTA
TTAAGAGGAAGCAAACTCTCTACGGTCCAGTCTGCTCAGGGCACGAAGGAGTCTTCTAAC
TCCGCAGACTCGGATGAAAAGAGTGATAACGAGGGTAGCAGCAAGGACAGGAAAAAGAAC
TTCAGTCTCTTCGACCTGACCACCCTCATTCACCCGCGATCGGCGGCACTTGCCGCCGAA
AGACACACCATCAGCAACGGCTCCGCCCTCGCGCTGCAGGAGCCCCAGAGGGAGAAGCAG
AGAAAAGTGAATTTTGTGACCGATATCAGACACTTTGGGTTGTTTCACAGACGATCGAAA
CAACACGCCGCCGCCGAGCAAAACGCAAACCAGATCTTCTCCGTTTCAGAAGGGGTGGCC
CGC---CAACAAGCTGAAGGA---CCCCTGGAGAGGAGCATCCAGCTGGAGTCC---CGA
GCTTTAGCTTCGCGGGGTGACTTGAACATCCCGGGGCTCAGCGAACAGTGTATATTGGTA
GATCATCGAGAAAGAAATACAGACTCCCTGGGCGTACAGGTGAGCAAGAGAGTGTGTTCA
TTCAAGTCAGAGAAGGTGGTGGTGGAGGACACGGTTCCCATCATACCGAAGGAGAAGAAA
CACGCGAAAGAGGAGGACTCGAGTGTAGACTATGATGCAAACCTCACAGACACCGTCACC
CACGAAGACTATGTGACCACAAGGTTGTGA
>XM_004619555.2 PREDICTED: Sorex araneus transient receptor potential cation channel subfamily C member 4 (TRPC4), transcript variant X4, mRNA
GAATGGAAATTTGCACGAACGAAGCTTTGGATGAGTTATTTTGAAGAAGGAGGGACTCTG
CCTACTCCCTTCAATGTCATCCCAAGCCCCAAGTCTCTCTGGTACCTGATTAAGTGGTTA
TGGACACACCTTTGCAAGAAAAAGATGAGAAGAAAGCCAGAAAGTTTTGGAACAATAGGG
AGGCGAGCTGCTGATAATTTGAGAAGACATCACCAGTATCAAGAAGTAATGAGGAACCTG
GTGAAACGATACGTTGCTGCAATGATTAGAGATGCTAAAACTGAAGAAGGCCTGACTGAA
GAGAACTTTAAGGAACTAAAGCAAGACATATCTAGCTTCCGCTTCGAAGTTCTGGGCTTA
CTAAGAGGAAGCAAACTGCCCACAGTGCAGTCCGCGAAG---------GAGTCTTCTAAT
TCAGCCGACTCCGATGAAAAGAGTGATAACGAAGGTAGTAGCAAGGCCAAGAAAAAGAAC
TTCAGCCTTTTTGATTTAACCACGCTGATCCACCCGCGATCTGCAGCGATCGCCTCGGAA
AGACTTAACATAAGCAATGGCTCCGCCCTGGTGGTGCAGGAGCCCACTCGAGAGAAGCAG
AGAAAAGTGAATTTTGTAACCGATATCAAAAACTTCGGGTTATTTCATAGACGATCGAAA
CAAACC---GCTGCCGAGCAAAATGCAAACCAAATCTTCTCTGTTTCAGAAGAGGTTTCT
CGT---CAACGGGCTGAAGGA---CCACTGGAGAGAAATATCCAACTGGAATCT---GGA
GGATTAGCTTCACGGGGTGACTTGAGCATCCCGGGGCTCAGTGAACAATGTGTCTTAGTA
GACCACCGAGAAAGGAATACGGACACCCTGGGATTGCAGGTAGGCAAGAGAATGTGTGCG
TTCTCATCAGAGAAGGTGGTGGTGGAGGACACGGTTCCTATCATACCAAAGGAGAAG---
CATGCAAAGGACGAGGACTCTAGTATAGACTAT---------------GACACAGTCACC
CAAGAAGATTATGTGACCACAAGATTGTGA
>XM_056125959.1 PREDICTED: Sorex fumeus transient receptor potential cation channel subfamily C member 4 (TRPC4), transcript variant X4, mRNA
GAATGGAAATTTGCACGAACGAAGCTTTGGATGAGTTACTTTGAAGAAGGAGGGACTCTG
CCTACTCCCTTCAATGTCATCCCAAGCCCCAAGTCTCTCTGGTACCTGATTAAGTGGCTA
TGGACACACCTTTGCAAGAAAAAGATGAGAAGAAAGCCAGAAAGTTTTGGAACAATAGGG
AGGCGAGCAGCTGATAATTTGAGAAGACATCACCAATATCAAGAAGTAATGAGGAACCTG
GTGAAACGATACGTTGCTGCAATGATCAGAGATGCTAAAACTGAAGAAGGCCTGACTGAA
GAGAACTTTAAGGAACTAAAGCAAGACATATCTAGCTTCCGCTTCGAAGTTCTGGGCTTA
CTAAGAGGAAGCAAACTGCCTACAGTGCAGTCCGCGAAG---------GAGTCTTCTAAT
TCAGCCGACTCCGATGAAAAGAGTGATAACGAAGGTAGTAGTACGGCCAAGAAAAAGAAC
TTCAGCCTTTTTGATTTAACCACGCTGATTCACCCGCGATCTGCAGCGATCGCCTCGGAA
AGACTTAACATAAGCAATGGCTCCGCCCTGGTGGTGCAGGAGCCCACTCGAGAGAAGCAG
AGAAAAATGAATTTTGTAACCGATATCAAAAACTTCGGGTTATTTCATAGACGATCGAAA
CAAACC---GCTGCCGAGCAAAATGCAAACCAAATCTTCTCTGTTTCAGAAGAGGTTTCT
CGT---CAACGGGCTGAAGGA---CCACTGGAGAGAAATATCCCACTGGAATCT---GGA
GGATTAGCTTCACGGGGTGACTTGAGCATCCCGGGGCTCAGTGAACAATGTGTCTTAGTA
GACCACCGAGAAAGGAATACGGACACCCTGGGATTGCAGGTAGGCAAGAGAATGTGTGCG
TTCTCATCAGAGAAGGTGGTGGTGGAGGACACGGTTCCTATCATACCAAAGGAGAAG---
CATGCAAAGGACGAGGACTCTAGTATAGACTAT---------------GACACAGTCACC
CAAGAAGATTATGTGACCACGAGATTGTGA
>XM_060194908.1 PREDICTED: Erinaceus europaeus transient receptor potential cation channel subfamily C member 4 (TRPC4), transcript variant X3, mRNA
GAATGGAAATTTGCTCGAACTAAGCTTTGGATGAGTTATTTTGAAGAAGGAGGTACTCTG
CCTACTCCCTTCAATGTCATCCCAAGCCCCAAGTCTCTCTGGTACCTGATCAAGTGGCTC
TGGACACACCTGTGCAAGAAAAAGATGAGGAGAAAACCAGAAAGTTTTGGAACAATAGGG
AGGCGAGCTGCCGATAATCTGAGAAGACATCATCAATATCAAGAAGTTATGAGGAACCTG
GTGAAGCGATATGTGGCTGCAATGATCAGAGATGCCAAAACAGAAGAAGGCCTGACAGAA
GAGAACTTTAAGGAATTAAAGCAGGACATATCTAGCTTCCGCTTTGAGGTTCTGGGCTTA
CTAAGAGGAAGCAAACTTGCTACAGTACAGTCCGCGAAA---------GAGTCCTCTAAT
TCGGCAGACTCAGATGAAAAGAGTGATAATGAAGGAAGTAGCAAGGACAGGAAAAAGAAC
TTCAGCCTTTTCGACTTAACCACACTGATTCATCCACGGTCTGCAGCCATTGCCTCTGAA
AGACACAACATCAGCAATGGCTCTGCCTTGGTGGTGCAGGAGCCACCGCGAGAGAAGCAG
AGAAAAGTGAATTTTGTATCTGACATAAAACACTTCGGGTTGTTTCACAGACGCTCGAAA
CAAAAC---ACTGCCGAGCAGAACGCAAACCAAATCTTCTCTGTTTCAGAAGAGGTTGCT
CGC---CAAAGGGCTGAAGGA---CCACTGGAGAGAAATATTCAACTGGAATCACGAGGA
GGATTGGCTGCACGGGGTGATCTGAGCATCCCCGGTCTCAGTGAACAGTGTGTATTAGTG
GACCATCGAGAAAGGAACACGGACTCCTTGGGATTGCAGGTAGGCAAGAGAGTGTGTTCC
TTCACGTCAGAGAAGGTAGTGGTGGAGGACACTGTTCCTATCATACCAAAGGAGAAG---
CATGCAAAGGATGAGGACTCTAGCATAGACTATGATTTGGACCTCACAGACACAGTCACC
CACGAAGATTATGTGACCACGAGGCTGTGA
>XM_012723340.1 PREDICTED: Condylura cristata transient receptor potential cation channel, subfamily C, member 4 (TRPC4), transcript variant X2, mRNA
GAATGGAAATTTGCTCGAACAAAGCTCTGGATGAGTTATTTTGAAGAAGGAGGTACCCTG
CCCACTCCCTTCAATGTCATCCCCAGCCCCAAGTCTCTTTGGTATCTGATCAAATGGATA
TGGACACACCTATGCAAGAAAAAGATGAGAAGAAAACCAGAAAGTTTTGGAACAATAGGG
AGGCGAGCTGCTGATAATTTGAGAAGACATCATCAATATCAAGAAGTTATGAGGAACCTG
GTGAAGCGATACGTTGCTGCAATGATCAGAGATGCCAAAACTGAAGAAGGGTTGACAGAG
GAGAACTTTAAGGAACTAAAGCAAGACATCTCTAGTTTCCGCTTTGAAGTTCTGGGCTTA
CTGCGAGGAAGCAAACTGTCTACAATACAGTCAGCGCATGGCACGAAGGAATCTTCTAAT
TCTGCAGACTCAGACGAAAAGAGTGACAATGAAGGTAGTAGCAAGGACAAGAAAAAGAAC
TTTAGCCTTTTTGATTTAACCACTCTGATTCACCCGCGATCAGCAGCGATTGCCTCCGAA
AGACACAACATAAGCAATGGGTCTGCCTTGGTGGTGCAAGAACCCCTGAGGGAGAAGCAG
AGAAAAGTGAATTTTGTGACTGACATAAAAAACTTTGGGTTATTTCATAGACGATCGAAA
CAAAAC---GCCGCCGAGCAAAACGCAAACCAAATCTTCTCTGTTTCAGAAGAGGTTGCT
CGT---CAGCGGGCTGAAGGA---CCCCTGGAGAGAAATACTCAACTGGAATCT---CGA
GGATTAGCTTCACGGGGTGACTTGAGCATCCCGGGTCTCAGTGAACAGTGTGTGTTAATA
GACCATCGAGAAAGGAATACGGACACCCTGGCACTGCAGGTAAGCAAGAGAGTGTGTTCG
TTCACATCAGAGAAGGTGGTGGTGGAGGACACTGTTCCTATAATACCAAAGGACAAA---
CACGCAAAGGAAGAGGACTCTAGTATAGACTATGATTTAAGCCTCACAGACACAGTCACC
CACGAAGATTATGTGACCACAAGACTGTGA
>XM_054701807.1 PREDICTED: Talpa occidentalis transient receptor potential cation channel subfamily C member 4 (TRPC4), transcript variant X7, mRNA
GAATGGAAATTTGCTCGAACAAAGCTCTGGATGAGTTATTTTGAAGAAGGAGGTACCCTG
CCCACTCCCTTCAATGTCATCCCAAGCCCCAAGTCTCTCTGGTATCTGATCAAATGGATA
TGGACACACCTGTGCAAGAAAAAGATGAGAAGAAAACCAGAAAGTTTTGGAACAATAGGG
AGGCGAGCTGCTGATAATTTGAGAAGACATCATCAATATCAAGAAGTTATGAGGAACCTG
GTGAAGCGATATGTTGCTGCAATGATCAGAGATGCCAAAACTGAAGAAGGGCTGACAGAA
GAGAACTTTAAGGAACTAAAGCAAGACATCTCCAGCTTCCGTTTTGAAGTTCTGGGCTTA
CTAAGAGGAAGTAAACTGTCTACAATACAGTCAGCGCATGGCACGAAGGAGTCTTCTCAT
TCAGCCGACTCGGATGAAAAGAGTGACAATGAAGGTAGTAGCAAGGACAAGAAAAAGAAC
TTTAGCCTTTTTGATTTAACTACTCTGATTCACCCGCGATCAGCAGCGATTGCCTCCGAA
AGACACAACATAAGCAATGGCTCTGCCTTGGTGGTGCAAGAACCCCCGAGGGAGAAGCAG
AGAAAAGTGAATTTTGTGACTGATATAAAAAACTTTGGGTTATTTCATAGACGATCAAAA
CAAAAC---GCCGCCGAGCAAAACGCAAACCAAATCTTCTCTGTTTCAGAAGAGGTTGCT
CGT---CAGCGGGCTGAAGGA---CCACTGGAGAGAAATATTCAACTGGAATCT---CGA
GGATTAGCTTCAAGGGGTGACTTGAGCATCCCGGGGCTCAGTGAACAGTGTGTGTTAGTA
GACCACCGAGAAAGGAATACGGACACCTTGGCATTGCAGGTAAGCAAGAGAGTGTGTTCG
TTCACATCAGAGAAGGTGGTGGTGGAGGACACTGTTCCTATAATACCAAAGGAGAAA---
CACACAAAGGAAGAGGACTCTAGTATAGACTATGATTTAAGCCTCACAGACACAGTCACC
CACGAAGATTATGTGACCACGAGATTGTGA
>XM_058276921.1 PREDICTED: Dasypus novemcinctus transient receptor potential cation channel subfamily C member 4 (TRPC4), transcript variant X2, mRNA
GAATGGAAGTTCGCCCGCACCAAGCTCTGGATGAGCTACTTTGAGGAAGGCGGCACGCTG
CCCACCCCGTTCAACGTCATCCCCAGCCCCAAGTCCCTCTGGTACCTCGTCAAGTGGCTG
TGGACCCACCTGTGCAAGAAGAAGATGCGGAAGAAGCCAGAAAGCTTTGGAACAATCGGG
AGGCGAGCTGCTGATAATTTGAGACGACATCATCAATATCAAGAGGTCATGAGGAACCTG
GTGAAGCGCTACGTGGCCGCCATGATTAGAGACGCCAAGACGGAAGAAGGCCTTACGGAG
GAGAACTTCAAGGAACTAAAACAAGACATTTCAAGTTTCCGTTTTGAAGTTCTGGGATTA
CTAAGAGGAACCAAGCTTTCTACGATACAATCCGCTGGTGTGACCAAGGAGTCTTCTAAT
TCAGCAGACTCAGATGAAAAGAGTGACAATGAAGGCAGCTGTAAGGATAAGAAAAAGAAT
TTCAGCCTTTTTGACTTAACTACTCTGATTCATCCCCGATCAGCGGCAATCGCCGCAGAG
AGACATAACATAAGCAATGGCTCTGCTCTGGTCGCGCAGGAGCTGCCGCGGGTGAAGCAG
GGAAAGGTGAGCTTCGTGGCTGATATCAAAAACTTCGGGCTGTTTCACAGACGATCAAAA
CAAAAC---ACTGCTCAGCCAAGTGCAAACCAGATCTTCTCTGTTTCTGAAAGAGTTGCT
CGT---CAGCAGGCCGAAGAA---CCACTGGCGAGAAGTATCCAGCTGGAGCCC---CGA
GGATTAGCTTCGAGGGGAGACCCAGGCATCCCTGGGCTCAGCGAGCAGTGTCTTCTGGTC
GACCGTCGAGAGCGGAACCCGGACACGCTGGCTCCCCAGCTGGGCGGGGGCGTGTGCGCC
TTCAAGTCGGAGAGGGTGGTGGTGGACGACACCATCCCCATCATCCCCAAGGAGAAG---
CGCGCGAGGGACGAGGAG---------------GATTTACACCTCGCGGAAGCCGCCGCC
CAGGAAGACTACGTGACGACAAGACTGTGA
>XM_037800480.1 PREDICTED: Choloepus didactylus transient receptor potential cation channel subfamily C member 4 (TRPC4), transcript variant X4, mRNA
GAGTGGAAATTCGCCCGCACGAAGCTCTGGATGAGTTATTTTGAAGAAGGAGGCACCCTG
CCCACCCCCTTCAATGTCATCCCGAGCCCCAAGTCTCTGTGGTACCTCGTCAAGTGGATG
TGGACCCACCTGTGCAAGAAGAAGATGAGAAAG---CCGGAGAGCTTCGGGACGATCGGG
AGGCGAGCTGCTGATAATTTGAGAAGACATCATCAATACCAAGAGGTCATGAGGAACCTG
GTGAAGCGATACGTGGCTGCAATGATCAGAGACGCTAAAACTGAAGAAGGCCTCACAGAG
GAGAACTTTAAGGAGCTGAAACAAGACATTTCGAGTTTCCGTTTTGAAGTTCTGGGATTG
CTGAGAGGAACCAAACTTTCTACCATACAGTCCGCTAATGCGACAAAGGAGTCTTCTAAT
TCAGCAGACTCGGACGAAAAGAGCGACAACGAGGGGAGTTGCAAGGACAGGAAAAAGAAT
TTCAGCCTTTTTGATTTAACGACTCTGATTCATCCAAGATCAGCCGCGATCGCCGCCGAG
AGACAGAACATGAGCAACGGCTCGGCTCTGGTGGCACGGGAGCCCCCGAGGGAGAAGCAG
AGGAAGGTGAACTTCGTGACCGATCTCAAAAACTTCGGGCTGTTTCACAGACGGTCCAAA
CCAAAC---GCTGCCCAGCCGGGCGCACACCAGATCTTCTCCGTCTCCGAAGGAGTTGCC
CGT---CGGCAGGTGCAGACA---CCACGGGAGAGAAGCTTCCTCCTGGAATGC---CGG
GGGCTGGTGTCCAGGGGGGACCCGGGCATCCCAGGGCTCCGCGAGCAGTGCCGACTGGTC
AACCGCCGAGAAAGGAGCCCCGACGCGCTGGGTGCCCAGGTGGGCAGGAGGGAGTGCCCT
TTCCCGTCGGAGAAGGTGGTGGTCGAGGACACCGTTCCCATCATCCCGAAGGAGAAA---
TACGCCAAGGAAGAGGATTCTGGCACCAACTATGAGTCAAACCTCACAGAGACCGTCTCC
CGCGAGGACTACGTGACCACAAGGTTGTGA
>XM_006879538.1 PREDICTED: Elephantulus edwardii transient receptor potential cation channel, subfamily C, member 4 (TRPC4), transcript variant X6, mRNA
GAATGGAAATTTGCTCGAACAAAGCTCTGGATGAGTTATTTTGAAGAAGGAGGTACACTG
CCGACTCCCTTCAATGTCATTCCGAGCCCCAAGTCTCTCTGGTACCTGATCAAATGGATA
TGGACACACTTGTGCAAGAAAAAGATGAGACGAAAACCAGAAAGCTTTGGAACAATAGGG
AGGCGAGCTGCAGATAATCTGAGACGACATCATCAGTACCAAGAGGTCATGCGAAACCTG
GTGAAGCGGTATGTTGCTGCCATGATTCGAGATGCCAAAACCGAGGAAGGCCTGACAGAA
GAGAACTTTAAGGAACTCAAGCAAGACATCTCCAGCTTTCGTTTCGAAGTCCTGGGCCTG
CTAAGAGGAAGCAAGCTTTCCACCATCCAGGCTGCTAATGGCGCAAAGGAGGCTTCCAAT
TCGGCCGACTCAGATGAGAGGAGCGACAATGAAGGCAGCAGTCGGGACAAGAAGAAGAAT
TTCAGCCTTTTTGACTTGACCACGCTGATCCACCCCAGGTCAGCAGCGATCGCCTCGGAG
AGACACAACATAAGCAATGGCTCGGCCCTGGTGGTGCAGGAGCCCCCGAGGGAGAAGCAG
AGGAGAGTGAATTTTGTCACTGATATCAAAAACTTTGGGCTGTTTCACAGACGATCAAAG
CAAAAC---ACTGCCGAGCAAAGCACGGGCCACGTCTTCTCTGTTTCCGAAGAGGTCGCG
CGTCACCACCACGCCGAAGGAGGGCCCTTTGAGAGAAGCATTCAACTGGAATCC---CGC
ACGTTAGGCTCCAGGGGTGACCTCAACATCCCGGGGCTCAGTGAACAGTGCGTGCTGGTG
GACCACAGGGAACGCACCACGGACACGCTGGCCCAGCCAGGGGCCACGCGAGCGTGCTCC
TTCGAGTCAGACAAGGTGGTGGTGGAAGACACTGTCCCCATCATACCAAAGGAGAAA---
CGTGGCAAGGAGGAGGACTGCAGTCCAGACTATGACCTGTCCCTCACGGACACGGTCACC
CAGGACGACTATGTGACAACGAGACTGTGA
>XM_023724925.1 PREDICTED: Trichechus manatus latirostris transient receptor potential cation channel subfamily C member 4 (TRPC4), transcript variant X10, mRNA
GAATGGAAGTTTGCTCGAACCAAGCTTTGGATGAGTTATTTTGAAGAAGGAGGTACTCTG
CCTACTCCCTTCAATGTCATCCCGAGCCCCAAGTCTCTCTGGTACCTGGTCAAATGGATA
TGGACACACCTGTGCAAGAAGAAGATGAGAAGAAAGCCAGAAAGCTTTGGAACAATAGGG
AGGCGAGCTGCTGATAATTTGAGAAGACATCATCAATATCAAGAAGTGATGAGGAACCTG
GTGAAGCGATACGTCGCGGCAATGATTCGAGATGCTAAAACCGAGGAAGGCCTGACGGAA
GAGAACTTTAAGGAGCTCAAACAAGACATTTCTAGTTTTCGTTTTGAAGTTCTGGGATTA
CTAAGAGGAAGCAAACTTTCCACTGTACAATCCGCCAACGGCGCTAAGGAGTCTTCCAAT
TCAGCAGATTCAGATGAAAAAAGTGACAATGAAGGTAGCAGTAAGGACAAGAGAAAGAAT
TTCAGCCTTTTTGACCTAACCACTCTGATTCATCCAAAGTCAGCAGCAATCGCCTCAGAA
AGACATAACATAAGCAATGGCTCCGCCCTGGGGGTGCAGGAGCCCCTAAGGGAGAAGCAG
AGGAAAGTCAGTTTTGTGACCGATATCAAAAACTTTGGATTATTTCATAGACGATCAAAA
CAAAAT------GCTGAGCACAATGCAAGCCAAATCTTCTCTGTTTCAGAAGAAGTTGCT
CGT---CAACAGGCTGAAGGAGGACCCCCTGAGAGAAATATTCAACTGGAATCC---CGA
GCATTCGCTTCCAGGGGTGACCTGAACATCCCCGGGCTCAGTGAACAGTGTGTGTTAGTG
GACCACAGAGAAAGGAATATGGACACATTGGCTGTGCAGGTAGGCAAGAGAGTGTGTCCC
TTCAAGTCAGAGAAGACGGTGGTAGAGGACACTCTTCCCATCATACCAAAGGAGAAG---
CACGCCAAAGAGGAGGACTCTAGCGCAGACTGTGACTTATCCCTCACAGAAACAGTCACC
CACGAAGATTATGTGACAACCAGGTTGTGA
>XM_023551372.1 PREDICTED: Loxodonta africana transient receptor potential cation channel subfamily C member 4 (TRPC4), transcript variant X6, mRNA
GAATGGAAATTTGCTCGAACAAAGCTTTGGATGAGTTATTTTGAAGAAGGAGGTACTCTG
CCTACTCCCTTCAATGTCATCCCGAGCCCGAAGTCTCTCTGGTACCTGATCAAATGGATA
TGGACACACCTGTGCAAGAAAAAGATGAGAAGAAAGCCAGAAAGCTTTGGAACAATAGGG
AGGCGAGCTGCTGATAACCTGAGAAGACATCATCAATACCAGGAAGTGATGAGGAACCTG
GTGAAGCGATATGTTGCCGCAATGATTCGAGATGCTAAAACCGAGGAAGGCCTTACAGAA
GAGAACTTTAAGGAGCTCAAACAAGACATTTCTAGCTTTCGTTTTGAAGTTCTGGGATTA
CTAAGAGGAAGCAAACTTTCCACTGTGCAATCTGCTAATGGTGCAAAGGAGTCTCCCAAT
TCTGCAGACTCAGATGAAAAAAGTGACAATGAAGGCACCAGTAAGGACAAGAAAAAGAAT
TTCAGTCTCTTTGATCTAACAACTCTGATTCATCCGAGGTCAGCAGCAATCACCTCTGAA
AGACATAACATAAGCAATGGCTCTGCCCTGGGGATGCAGGAGGCCCCAAGGGAGAAGCAA
AGGAAAGCGAATTTTGTGACAGATATCAAAAACTTTGGGTTATTTCATAGACGATCAAAA
CAAAAC---GCTGCTGAGCTAAATGCAAGCCAAATCTTCTCTGTTTCAGAAGAAGTTGCT
CGT---CAACAGGCTGAAGGTGGACCCTCTGAGAGAAATATTCAACTGGAATCC---CGA
GCATTAGTTTCCAGGAATGACTTGAACATTCCCGGTCTCAGTGAACAGTGTGTGTTAGTG
GACCACAGAGAAAGGAATACGGACACATTGGCTGTGCAGGTAGGCAAAAGAGTGTGTTCC
TTCAAGTCAGAGAGGGTGGTGGTGGAGGACACTGTCCCCATCATACCAAAGGAGAAG---
CACACCAAGGAGGAGGACTCTAGCACAGACTATGACTTGTCCCTCACAGAAACAGTCACC
CATGGAGATTACGTGACGACAAGGTTGTGA
>XM_007956981.2 PREDICTED: Orycteropus afer afer transient receptor potential cation channel subfamily C member 4 (TRPC4), mRNA
GAATGGAAATTTGCTCGAACAAAGCTTTGGATGAGTTATTTTGAAGAAGGAGGTACTCTG
CCTACTCCCTTCAATGTCATCCCAAGCCCCAAGTCTCTCTGGTACCTGATCAAATGGATA
TGGACACATCTGTGCAAGAAAAAGATGAGACGAAAGCCAGAAAGCTTTGGAACAATAGGG
AGGCGAGCTGCTGATAATTTAAGAAGACATCATCAATATCAAGAAGTTATGAGGAACCTG
GTGAAGCGATATGTTGCTGCAATGATTCGAGATGCTAAAACTGAAGAAGGCCTTACAGAG
GAGAACTTTAAGGAACTCAAACAAGACATTTCTAGTTTTCGTTTTGAAGTGTTGGGATTA
CTAAGAGGAAGCAAACTTTCCACTATACAATCCACTAACGGCACAAAGGAGTCCTCCAAC
TCAGCAGACTCAGATGAAAAGAGTGATAATGAAAGTAGTAATAAGGACAAGAAAAAGAAT
TTTAGCCTTTTTGACTTAACTACTCTGATTCATCCAAGGTCGGCAGCGATTGCCTCTGAA
AGACACAACATAAGCAATGGCTCTGCCCTCGTGGTGCAGGAGCCCCCAAGAGAGAAGCAG
AGAAAAGTGAATTTTGTGACTGATATAAAAAACTTTGGATTATTTCATAGACGATCAAAA
CAAAAT---GCTGCTGAGCAAAATGCAAGCCATATCTTCTCTGTTTCAGAAGAAGTTGCT
CGT---CAACAGGCTGAGGGAGGACCTCTTGAGAGAAATATTCAACTAGAATCC---CGA
GCATTAGCTTCAAGGAGTGACCTGAACATTCCCGGTCTCAGTGAACAATGTGTACTAGTG
GACCACAGAGAAAGGAATACGGACACATTAGCTTTGCAGGTAGGCAAGAGAGTGTGCTCC
TTCAAGTCAGAGAAAGTGGTGGTAGAAGACACTGTTCCTATCATACCAAAGGAAAAA---
CATGCCAAGGAGGAGGACTGTAGTACAGACTATGACTTATCCCTCACAGAAACAATCAAC
CACGAAGATTATGTGACAACAAGATTGTGA
