# Supplementary material for: Molecular evolution of TRPC4 regulatory sequences supports a role in mammalian thermoregulatory adaptation
Source: PeerJ. 2025 Jul 8;13:e19697. doi: 10.7717/peerj.19697 (PMC12248226; doi:10.7717/peerj.19697)
Supplement: Supplemental Information 1 — Required and optional parameters that are read by the codeml package of PAML. This file is for information only, an explicit value must be selected for Model and the dummy file names must be replaced with explicit paths to function. The sequence and guide tree files are in standard formats (FASTA and Newick, respectively). [file peerj-13-19697-s001.zip › input.files/NCBI.transcript.accessions.txt]

Input file	Taxon	NCBI Accession	Description
amphibian.trpa1.fas	Bombina	XM_053715123.1	XM_053715123.1 PREDICTED: Bombina bombina transient receptor potential cation channel subfamily A member 1 (TRPA1), mRNA
amphibian.trpa1.fas	Bufo	XM_040433355.1	XM_040433355.1 PREDICTED: Bufo bufo transient receptor potential cation channel subfamily A member 1 (TRPA1), transcript variant X2, mRNA
amphibian.trpa1.fas	Geotrypetes	XM_033929784.1	XM_033929784.1 PREDICTED: Geotrypetes seraphini transient receptor potential cation channel subfamily A member 1 (TRPA1), mRNA
amphibian.trpa1.fas	Hyla	XM_056522146.1	XM_056522146.1 PREDICTED: Hyla sarda transient receptor potential cation channel subfamily A member 1 (TRPA1), transcript variant X5, mRNA
amphibian.trpa1.fas	Microcaecilia	XM_030190171.1	XM_030190171.1 PREDICTED: Microcaecilia unicolor transient receptor potential cation channel subfamily A member 1 (TRPA1), mRNA
amphibian.trpa1.fas	Nanorana	XM_018562331.1	XM_018562331.1 PREDICTED: Nanorana parkeri transient receptor potential cation channel subfamily A member 1 (TRPA1), mRNA
amphibian.trpa1.fas	Pelobates	XM_063451332.1	XM_063451332.1 PREDICTED: Pelobates fuscus transient receptor potential cation channel subfamily A member 1 (TRPA1), transcript variant X4, mRNA
amphibian.trpa1.fas	Rana	XM_040354408.1	XM_040354408.1 PREDICTED: Rana temporaria transient receptor potential cation channel subfamily A member 1 (TRPA1), transcript variant X3, mRNA
amphibian.trpa1.fas	Rhinatrema	XM_029591461.1	XM_029591461.1 PREDICTED: Rhinatrema bivittatum transient receptor potential cation channel subfamily A member 1 (TRPA1), mRNA
amphibian.trpa1.fas	Spea	XM_053466914.1	XM_053466914.1 PREDICTED: Spea bombifrons transient receptor potential cation channel subfamily A member 1 (TRPA1), mRNA
amphibian.trpa1.fas	Xenopus	NM_001127962.1	NM_001127962.1 Xenopus tropicalis transient receptor potential cation channel, subfamily A, member 1 (trpa1), mRNA
amphibian.trpc1.fas	Bombina	XM_053709004.1	XM_053709004.1 PREDICTED: Bombina bombina transient receptor potential cation channel subfamily C member 1 (TRPC1), mRNA
amphibian.trpc1.fas	Bufo	XM_040428059.1	XM_040428059.1 PREDICTED: Bufo bufo transient receptor potential cation channel subfamily C member 1 (TRPC1), transcript variant X2, mRNA
amphibian.trpc1.fas	Geotrypetes	XM_033959499.1	XM_033959499.1 PREDICTED: Geotrypetes seraphini transient receptor potential cation channel subfamily C member 1 (TRPC1), mRNA
amphibian.trpc1.fas	Hyla	XM_056564802.1	XM_056564802.1 PREDICTED: Hyla sarda transient receptor potential cation channel subfamily C member 1 (TRPC1), transcript variant X2, mRNA
amphibian.trpc1.fas	Microcaecilia	XM_030216470.1	XM_030216470.1 PREDICTED: Microcaecilia unicolor transient receptor potential cation channel subfamily C member 1 (TRPC1), transcript variant X1, mRNA
amphibian.trpc1.fas	Nanorana	XM_018555631.1	XM_018555631.1 PREDICTED: Nanorana parkeri transient receptor potential cation channel subfamily C member 1 (TRPC1), transcript variant X2, mRNA
amphibian.trpc1.fas	Pelobates	XM_063442502.1	XM_063442502.1 PREDICTED: Pelobates fuscus transient receptor potential cation channel subfamily C member 1 (TRPC1), mRNA
amphibian.trpc1.fas	Rana	XM_040349116.1	XM_040349116.1 PREDICTED: Rana temporaria transient receptor potential cation channel subfamily C member 1 (TRPC1), transcript variant X3, mRNA
amphibian.trpc1.fas	Rhinatrema	XM_029615477.1	XM_029615477.1 PREDICTED: Rhinatrema bivittatum transient receptor potential cation channel subfamily C member 1 (TRPC1), transcript variant X3, mRNA
amphibian.trpc1.fas	Spea	XM_053460680.1	XM_053460680.1 PREDICTED: Spea bombifrons transient receptor potential cation channel subfamily C member 1 (TRPC1), mRNA
amphibian.trpc1.fas	Xenopus	XM_002937099.5	XM_002937099.5 PREDICTED: Xenopus tropicalis transient receptor potential cation channel, subfamily C, member 1 (trpc1), mRNA
amphibian.trpc3.fas	Bombina	XM_053703612.1	XM_053703612.1 PREDICTED: Bombina bombina transient receptor potential cation channel subfamily C member 3 (TRPC3), mRNA
amphibian.trpc3.fas	Bufo	XM_040418405.1	XM_040418405.1 PREDICTED: Bufo bufo transient receptor potential cation channel subfamily C member 3 (TRPC3), transcript variant X2, mRNA
amphibian.trpc3.fas	Geotrypetes	XM_033938655.1	XM_033938655.1 PREDICTED: Geotrypetes seraphini transient receptor potential cation channel subfamily C member 3 (TRPC3), transcript variant X3, mRNA
amphibian.trpc3.fas	Hyla	XM_056564176.1	XM_056564176.1 PREDICTED: Hyla sarda transient receptor potential cation channel subfamily C member 3 (TRPC3), transcript variant X3, mRNA
amphibian.trpc3.fas	Microcaecilia	XM_030191771.1	XM_030191771.1 PREDICTED: Microcaecilia unicolor transient receptor potential cation channel subfamily C member 3 (TRPC3), mRNA
amphibian.trpc3.fas	Nanorana	XM_018564738.1	XM_018564738.1 PREDICTED: Nanorana parkeri transient receptor potential cation channel subfamily C member 3 (TRPC3), mRNA
amphibian.trpc3.fas	Pelobates	XM_063458397.1	XM_063458397.1 PREDICTED: Pelobates fuscus transient receptor potential cation channel subfamily C member 3 (TRPC3), transcript variant X2, mRNA
amphibian.trpc3.fas	Rana	XM_040330375.1	XM_040330375.1 PREDICTED: Rana temporaria transient receptor potential cation channel subfamily C member 3 (TRPC3), mRNA
amphibian.trpc3.fas	Spea	XM_053461414.1	XM_053461414.1 PREDICTED: Spea bombifrons transient receptor potential cation channel subfamily C member 3 (TRPC3), mRNA
amphibian.trpc3.fas	Xenopus	XM_002941893.5	XM_002941893.5 PREDICTED: Xenopus tropicalis transient receptor potential cation channel, subfamily C, member 3 (trpc3), mRNA
amphibian.trpc4.fas	Bombina	XM_053708416.1	XM_053708416.1 PREDICTED: Bombina bombina transient receptor potential cation channel subfamily C member 4 (TRPC4), mRNA
amphibian.trpc4.fas	Bufo	XM_040422436.1	XM_040422436.1 PREDICTED: Bufo bufo transient receptor potential cation channel subfamily C member 4 (TRPC4), mRNA
amphibian.trpc4.fas	Geotrypetes	XM_033950650.1	XM_033950650.1 PREDICTED: Geotrypetes seraphini transient receptor potential cation channel subfamily C member 4 (TRPC4), transcript variant X2, mRNA
amphibian.trpc4.fas	Hyla	XM_056561957.1	XM_056561957.1 PREDICTED: Hyla sarda transient receptor potential cation channel subfamily C member 4 (TRPC4), transcript variant X6, mRNA
amphibian.trpc4.fas	Microcaecilia	XM_030200405.1	XM_030200405.1 PREDICTED: Microcaecilia unicolor transient receptor potential cation channel subfamily C member 4 (TRPC4), mRNA
amphibian.trpc4.fas	Nanorana	XM_018560171.1	XM_018560171.1 PREDICTED: Nanorana parkeri transient receptor potential cation channel subfamily C member 4 (TRPC4), mRNA
amphibian.trpc4.fas	Pelobates	XM_063429032.1	XM_063429032.1 PREDICTED: Pelobates fuscus transient receptor potential cation channel subfamily C member 4 (TRPC4), mRNA
amphibian.trpc4.fas	Rana	XM_040340375.1	XM_040340375.1 PREDICTED: Rana temporaria transient receptor potential cation channel subfamily C member 4 (TRPC4), transcript variant X1, mRNA
amphibian.trpc4.fas	Rhinatrema	XM_029602745.1	XM_029602745.1 PREDICTED: Rhinatrema bivittatum transient receptor potential cation channel subfamily C member 4 (TRPC4), mRNA
amphibian.trpc4.fas	Spea	XM_053456339.1	XM_053456339.1 PREDICTED: Spea bombifrons transient receptor potential cation channel subfamily C member 4 (TRPC4), mRNA
amphibian.trpc4.fas	Xenopus	XM_002939583.5	XM_002939583.5 PREDICTED: Xenopus tropicalis transient receptor potential cation channel, subfamily C, member 4 (trpc4), mRNA
amphibian.trpc5.fas	Bombina	XM_053699326.1	XM_053699326.1 PREDICTED: Bombina bombina transient receptor potential cation channel subfamily C member 5 (TRPC5), mRNA
amphibian.trpc5.fas	Bufo	XM_040442706.1	XM_040442706.1 PREDICTED: Bufo bufo transient receptor potential cation channel subfamily C member 5 (TRPC5), mRNA
amphibian.trpc5.fas	Geotrypetes	XM_033946055.1	XM_033946055.1 PREDICTED: Geotrypetes seraphini transient receptor potential cation channel subfamily C member 5 (TRPC5), mRNA
amphibian.trpc5.fas	Hyla	XM_056541485.1	XM_056541485.1 PREDICTED: Hyla sarda transient receptor potential cation channel subfamily C member 5 (TRPC5), transcript variant X2, mRNA
amphibian.trpc5.fas	Microcaecilia	XM_030209460.1	XM_030209460.1 PREDICTED: Microcaecilia unicolor transient receptor potential cation channel subfamily C member 5 (TRPC5), transcript variant X2, mRNA
amphibian.trpc5.fas	Nanorana	XM_018565630.1	XM_018565630.1 PREDICTED: Nanorana parkeri transient receptor potential cation channel subfamily C member 5 (TRPC5), mRNA
amphibian.trpc5.fas	Pelobates	XM_063431927.1	XM_063431927.1 PREDICTED: Pelobates fuscus transient receptor potential cation channel subfamily C member 5 (TRPC5), mRNA
amphibian.trpc5.fas	Rana	XM_040323870.1	XM_040323870.1 PREDICTED: Rana temporaria transient receptor potential cation channel subfamily C member 5 (TRPC5), mRNA
amphibian.trpc5.fas	Rhinatrema	XM_029585808.1	XM_029585808.1 PREDICTED: Rhinatrema bivittatum transient receptor potential cation channel subfamily C member 5 (TRPC5), mRNA
amphibian.trpc5.fas	Spea	XM_053472779.1	XM_053472779.1 PREDICTED: Spea bombifrons transient receptor potential cation channel subfamily C member 5 (TRPC5), mRNA
amphibian.trpc5.fas	Xenopus	XM_018096991.2	XM_018096991.2 PREDICTED: Xenopus tropicalis transient receptor potential cation channel, subfamily C, member 5 (trpc5), mRNA
amphibian.trpc6.fas	Bombina	XM_053708587.1	XM_053708587.1 PREDICTED: Bombina bombina transient receptor potential cation channel subfamily C member 6 (TRPC6), mRNA
amphibian.trpc6.fas	Bufo	XM_040426299.1	XM_040426299.1 PREDICTED: Bufo bufo transient receptor potential cation channel subfamily C member 6 (TRPC6), mRNA
amphibian.trpc6.fas	Geotrypetes	XM_033950101.1	XM_033950101.1 PREDICTED: Geotrypetes seraphini transient receptor potential cation channel subfamily C member 6 (TRPC6), mRNA
amphibian.trpc6.fas	Hyla	XM_056561538.1	XM_056561538.1 PREDICTED: Hyla sarda transient receptor potential cation channel subfamily C member 6 (TRPC6), transcript variant X6, mRNA
amphibian.trpc6.fas	Microcaecilia	XM_030200228.1	XM_030200228.1 PREDICTED: Microcaecilia unicolor transient receptor potential cation channel subfamily C member 6 (TRPC6), mRNA
amphibian.trpc6.fas	Nanorana	XM_018563548.1	XM_018563548.1 PREDICTED: Nanorana parkeri transient receptor potential cation channel subfamily C member 6 (TRPC6), mRNA
amphibian.trpc6.fas	Pelobates	XM_063444937.1	XM_063444937.1 PREDICTED: Pelobates fuscus transient receptor potential cation channel subfamily C member 6 (TRPC6), mRNA
amphibian.trpc6.fas	Rana	XM_040340191.1	XM_040340191.1 PREDICTED: Rana temporaria transient receptor potential cation channel subfamily C member 6 (TRPC6), mRNA
amphibian.trpc6.fas	Rhinatrema	XM_029602398.1	XM_029602398.1 PREDICTED: Rhinatrema bivittatum transient receptor potential cation channel subfamily C member 6 (TRPC6), transcript variant X1, mRNA
amphibian.trpc6.fas	Spea	XM_053456513.1	XM_053456513.1 PREDICTED: Spea bombifrons transient receptor potential cation channel subfamily C member 6 (TRPC6), mRNA
amphibian.trpc6.fas	Xenopus	XM_031897323.1	XM_031897323.1 PREDICTED: Xenopus tropicalis transient receptor potential cation channel, subfamily C, member 6 (trpc6), transcript variant X2, mRNA
amphibian.trpm2.fas	Bufo	XM_040441475.1	XM_040441475.1 PREDICTED: Bufo bufo transient receptor potential cation channel subfamily M member 2 (TRPM2), mRNA
amphibian.trpm2.fas	Bombina	XM_053712880.1	XM_053712880.1 PREDICTED: Bombina bombina transient receptor potential cation channel subfamily M member 2 (TRPM2), mRNA
amphibian.trpm2.fas	Hyla	XM_056536784.1	XM_056536784.1 PREDICTED: Hyla sarda transient receptor potential cation channel subfamily M member 2 (TRPM2), transcript variant X4, mRNA
amphibian.trpm2.fas	Nanorana	XM_018569207.1	XM_018569207.1 PREDICTED: Nanorana parkeri transient receptor potential cation channel subfamily M member 2 (TRPM2), mRNA
amphibian.trpm2.fas	Pelobates	XM_063430124.1	XM_063430124.1 PREDICTED: Pelobates fuscus transient receptor potential cation channel subfamily M member 2 (TRPM2), mRNA
amphibian.trpm2.fas	Rana	XM_040357186.1	XM_040357186.1 PREDICTED: Rana temporaria transient receptor potential cation channel subfamily M member 2 (TRPM2), mRNA
amphibian.trpm2.fas	Rhinatrema	XM_029607926.1	XM_029607926.1 PREDICTED: Rhinatrema bivittatum transient receptor potential cation channel subfamily M member 2 (TRPM2), mRNA
amphibian.trpm2.fas	Spea	XM_053471331.1	XM_053471331.1 PREDICTED: Spea bombifrons transient receptor potential cation channel subfamily M member 2 (TRPM2), mRNA
amphibian.trpm2.fas	Xenopus	XM_031893563.1	XM_031893563.1 PREDICTED: Xenopus tropicalis transient receptor potential cation channel, subfamily M, member 2 (trpm2), transcript variant X1, mRNA
amphibian.trpv1.fas	Bombina	XM_053706095.1	XM_053706095.1 PREDICTED: Bombina bombina transient receptor potential cation channel subfamily V member 1 (TRPV1), mRNA
amphibian.trpv1.fas	Bufo	XM_040422107.1	XM_040422107.1 PREDICTED: Bufo bufo transient receptor potential cation channel subfamily V member 1 (TRPV1), mRNA
amphibian.trpv1.fas	Nanorana	XM_018557632.1	XM_018557632.1 PREDICTED: Nanorana parkeri transient receptor potential cation channel subfamily V member 1 (TRPV1), mRNA
amphibian.trpv1.fas	Pelobates	XM_063443523.1	XM_063443523.1 PREDICTED: Pelobates fuscus transient receptor potential cation channel subfamily V member 1 (TRPV1), mRNA
amphibian.trpv1.fas	Rana	XM_040338641.1	XM_040338641.1 PREDICTED: Rana temporaria transient receptor potential cation channel subfamily V member 1 (TRPV1), transcript variant X2, mRNA
amphibian.trpv1.fas	Rhinatrema	XM_029614048.1	XM_029614048.1 PREDICTED: Rhinatrema bivittatum transient receptor potential cation channel subfamily V member 1 (TRPV1), mRNA
amphibian.trpv1.fas	Spea	XM_053455840.1	XM_053455840.1 PREDICTED: Spea bombifrons transient receptor potential cation channel subfamily V member 1 (TRPV1), mRNA
amphibian.trpv1.fas	Xenopus	XM_031895782.1	XM_031895782.1 PREDICTED: Xenopus tropicalis transient receptor potential cation channel, subfamily V, member 1 (trpv1), transcript variant X2, mRNA
artiodactyl.adhoc.fas	Balaenoptera acutorostrata	XM_057532914.1	XM_057532914.1 PREDICTED: Balaenoptera acutorostrata transient receptor potential cation channel subfamily C member 4 (TRPC4), transcript variant X3, mRNA
artiodactyl.adhoc.fas	Hippopotamus amphibius	XM_057707523.1	XM_057707523.1 PREDICTED: Hippopotamus amphibius kiboko transient receptor potential cation channel subfamily C member 4 (TRPC4), mRNA
artiodactyl.adhoc.fas	Ovis aries	XM_060394394.1	XM_060394394.1 PREDICTED: Ovis aries transient receptor potential cation channel subfamily C member 4 (TRPC4), transcript variant X9, mRNA
artiodactyl.adhoc.fas	Camelus bactrianus	XM_045514099.1	XM_045514099.1 PREDICTED: Camelus bactrianus transient receptor potential cation channel subfamily C member 4 (TRPC4), transcript variant X3, mRNA
artiodactyl.adhoc.fas	Moschus berezovskii	XM_055426212.1	XM_055426212.1 PREDICTED: Moschus berezovskii transient receptor potential cation channel subfamily C member 4 (TRPC4), transcript variant X3, mRNA
artiodactyl.adhoc.fas	Bubalus bubalis	XM_006065973.4	XM_006065973.4 PREDICTED: Bubalus bubalis transient receptor potential cation channel subfamily C member 4 (TRPC4), transcript variant X2, mRNA
artiodactyl.adhoc.fas	Cervus canadensis	XM_043477368.1	XM_043477368.1 PREDICTED: Cervus canadensis transient receptor potential cation channel subfamily C member 4 (TRPC4), transcript variant X4, mRNA
artiodactyl.adhoc.fas	Physeter catodon	XM_007117007.2	XM_007117007.2 PREDICTED: Physeter macrocephalus transient receptor potential cation channel subfamily C member 4 (TRPC4), transcript variant X1, mRNA
artiodactyl.adhoc.fas	Dama dama	XM_061133198.1	XM_061133198.1 PREDICTED: Dama dama transient receptor potential cation channel subfamily C member 4 (TRPC4), transcript variant X4, mRNA
artiodactyl.adhoc.fas	Oryx dammah	XM_040267029.1	XM_040267029.1 PREDICTED: Oryx dammah transient receptor potential cation channel subfamily C member 4 (TRPC4), mRNA
artiodactyl.adhoc.fas	Mesoplodon densirostris	XM_060079796.1	XM_060079796.1 PREDICTED: Mesoplodon densirostris transient receptor potential cation channel subfamily C member 4 (TRPC4), mRNA
artiodactyl.adhoc.fas	Delphinapterus leucas	XM_022574682.2	XM_022574682.2 PREDICTED: Delphinapterus leucas transient receptor potential cation channel subfamily C member 4 (TRPC4), mRNA
artiodactyl.adhoc.fas	Lagenorhynchus obliquidens	XM_027116463.1	XM_027116463.1 PREDICTED: Sagmatias obliquidens transient receptor potential cation channel subfamily C member 4 (LOC113625679), transcript variant X1, mRNA
artiodactyl.adhoc.fas	Vicugna pacos	XM_031684606.1	XM_031684606.1 PREDICTED: Vicugna pacos transient receptor potential cation channel subfamily C member 4 (TRPC4), transcript variant X3, mRNA
artiodactyl.adhoc.fas	Bos taurus	XM_010810662.4	XM_010810662.4 PREDICTED: Bos taurus transient receptor potential cation channel subfamily C member 4 (TRPC4), transcript variant X6, mRNA
artiodactyl.adhoc.fas	Lipotes vexillifer	XM_007447183.1	XM_007447183.1 PREDICTED: Lipotes vexillifer transient receptor potential cation channel, subfamily C, member 4 (TRPC4), transcript variant X6, mRNA
artiodactyl.adhoc.fas	Odocoileus virginianus	XM_020878215.1	XM_020878215.1 PREDICTED: Odocoileus virginianus texanus transient receptor potential cation channel subfamily C member 4 (TRPC4), transcript variant X3, mRNA
artiodactyl.trpa1.fas	Bos	XM_015474483.3	XM_015474483.3 PREDICTED: Bos taurus transient receptor potential cation channel subfamily A member 1 (TRPA1), mRNA
artiodactyl.trpa1.fas	Balaenoptera	XM_007185124.2	XM_007185124.2 PREDICTED: Balaenoptera acutorostrata transient receptor potential cation channel subfamily A member 1 (TRPA1), mRNA
artiodactyl.trpa1.fas	Bison	XM_010846958.1	XM_010846958.1 PREDICTED: Bison bison bison transient receptor potential cation channel, subfamily A, member 1 (TRPA1), mRNA
artiodactyl.trpa1.fas	Bubalus	XM_055546255.1	XM_055546255.1 PREDICTED: Bubalus kerabau transient receptor potential cation channel subfamily A member 1 (TRPA1), mRNA
artiodactyl.trpa1.fas	Budorcas	XM_052651765.1	XM_052651765.1 PREDICTED: Budorcas taxicolor transient receptor potential cation channel subfamily A member 1 (TRPA1), mRNA
artiodactyl.trpa1.fas	Camelus	XM_010979348.2	XM_010979348.2 PREDICTED: Camelus dromedarius transient receptor potential cation channel subfamily A member 1 (TRPA1), mRNA
artiodactyl.trpa1.fas	Capra	XM_018058422.1	XM_018058422.1 PREDICTED: Capra hircus transient receptor potential cation channel subfamily A member 1 (TRPA1), mRNA
artiodactyl.trpa1.fas	Cervus	XM_043483603.1	XM_043483603.1 PREDICTED: Cervus canadensis transient receptor potential cation channel subfamily A member 1 (TRPA1), mRNA
artiodactyl.trpa1.fas	Dama	XM_061122836.1	XM_061122836.1 PREDICTED: Dama dama transient receptor potential cation channel subfamily A member 1 (TRPA1), transcript variant X2, mRNA
artiodactyl.trpa1.fas	Eubalaena	XM_061171718.1	XM_061171718.1 PREDICTED: Eubalaena glacialis transient receptor potential cation channel subfamily A member 1 (TRPA1), mRNA
artiodactyl.trpa1.fas	Hippopotamus	XM_057736316.1	XM_057736316.1 PREDICTED: Hippopotamus amphibius kiboko transient receptor potential cation channel subfamily A member 1 (TRPA1), transcript variant X1, mRNA
artiodactyl.trpa1.fas	Moschus	XM_055431955.1	XM_055431955.1 PREDICTED: Moschus berezovskii transient receptor potential cation channel subfamily A member 1 (TRPA1), mRNA
artiodactyl.trpa1.fas	Odocoileus	XM_020907330.1	XM_020907330.1 PREDICTED: Odocoileus virginianus texanus transient receptor potential cation channel subfamily A member 1 (TRPA1), mRNA
artiodactyl.trpa1.fas	Oryx	XM_040262022.1	XM_040262022.1 PREDICTED: Oryx dammah transient receptor potential cation channel subfamily A member 1 (TRPA1), mRNA
artiodactyl.trpa1.fas	Ovis	XM_027973040.2	XM_027973040.2 PREDICTED: Ovis aries transient receptor potential cation channel subfamily A member 1 (TRPA1), mRNA
artiodactyl.trpa1.fas	Phacochoerus	XM_047783763.1	XM_047783763.1 PREDICTED: Phacochoerus africanus transient receptor potential cation channel subfamily A member 1 (TRPA1), transcript variant X2, mRNA
artiodactyl.trpa1.fas	Sus	XM_021089238.1	XM_021089238.1 PREDICTED: Sus scrofa transient receptor potential cation channel subfamily A member 1 (TRPA1), transcript variant X3, mRNA
artiodactyl.trpa1.fas	Vicugna	XM_006202432.2	XM_006202432.2 PREDICTED: Vicugna pacos transient receptor potential cation channel subfamily A member 1 (TRPA1), mRNA
artiodactyl.trpc1.fas	Balaenoptera acutorostrata	XM_057545191.1	XM_057545191.1 PREDICTED: Balaenoptera acutorostrata transient receptor potential cation channel subfamily C member 1 (TRPC1), transcript variant X4, mRNA
artiodactyl.trpc1.fas	Phacochoerus africanus	XM_047783971.1	XM_047783971.1 PREDICTED: Phacochoerus africanus transient receptor potential cation channel subfamily C member 1 (TRPC1), transcript variant X2, mRNA
artiodactyl.trpc1.fas	Lagenorhynchus albirostris	XM_060149692.1	XM_060149692.1 PREDICTED: Lagenorhynchus albirostris transient receptor potential cation channel subfamily C member 1 (TRPC1), transcript variant X6, mRNA
artiodactyl.trpc1.fas	Hippopotamus amphibius	XM_057739822.1	XM_057739822.1 PREDICTED: Hippopotamus amphibius kiboko transient receptor potential cation channel subfamily C member 1 (TRPC1), transcript variant X4, mRNA
artiodactyl.trpc1.fas	Ovis aries	XM_060405626.1	XM_060405626.1 PREDICTED: Ovis aries transient receptor potential cation channel subfamily C member 1 (TRPC1), transcript variant X13, mRNA
artiodactyl.trpc1.fas	Neophocaena asiaeorientalis	XM_024769104.1	XM_024769104.1 PREDICTED: Neophocaena asiaeorientalis asiaeorientalis transient receptor potential cation channel subfamily C member 1 (TRPC1), transcript variant X3, mRNA
artiodactyl.trpc1.fas	Moschus berezovskii	XM_055412354.1	XM_055412354.1 PREDICTED: Moschus berezovskii transient receptor potential cation channel subfamily C member 1 (TRPC1), transcript variant X4, mRNA
artiodactyl.trpc1.fas	Bison bison	XM_010858152.1	XM_010858152.1 PREDICTED: Bison bison bison transient receptor potential cation channel, subfamily C, member 1 (TRPC1), transcript variant X9, mRNA
artiodactyl.trpc1.fas	Kogia breviceps	XM_059063802.1	XM_059063802.1 PREDICTED: Kogia breviceps transient receptor potential cation channel subfamily C member 1 (TRPC1), transcript variant X5, mRNA
artiodactyl.trpc1.fas	Cervus canadensis	XM_043474198.1	XM_043474198.1 PREDICTED: Cervus canadensis transient receptor potential cation channel subfamily C member 1 (TRPC1), transcript variant X7, mRNA
artiodactyl.trpc1.fas	Physeter catodon	XM_007126487.4	XM_007126487.4 PREDICTED: Physeter macrocephalus transient receptor potential cation channel subfamily C member 1 (TRPC1), transcript variant X3, mRNA
artiodactyl.trpc1.fas	Dama dama	XM_061167791.1	XM_061167791.1 PREDICTED: Dama dama transient receptor potential cation channel subfamily C member 1 (TRPC1), transcript variant X12, mRNA
artiodactyl.trpc1.fas	Oryx dammah	XM_040234157.1	XM_040234157.1 PREDICTED: Oryx dammah transient receptor potential cation channel subfamily C member 1 (TRPC1), transcript variant X4, mRNA
artiodactyl.trpc1.fas	Delphinus delphis	XM_060011374.1	XM_060011374.1 PREDICTED: Delphinus delphis transient receptor potential cation channel subfamily C member 1 (TRPC1), transcript variant X2, mRNA
artiodactyl.trpc1.fas	Mesoplodon densirostris	XM_060099569.1	XM_060099569.1 PREDICTED: Mesoplodon densirostris transient receptor potential cation channel subfamily C member 1 (TRPC1), transcript variant X1, mRNA
artiodactyl.trpc1.fas	Camelus dromedarius	XM_064491817.1	XM_064491817.1 PREDICTED: Camelus dromedarius transient receptor potential cation channel subfamily C member 1 (TRPC1), transcript variant X4, mRNA
artiodactyl.trpc1.fas	Eubalaena glacialis	XM_061193598.1	XM_061193598.1 PREDICTED: Eubalaena glacialis transient receptor potential cation channel subfamily C member 1 (TRPC1), transcript variant X4, mRNA
artiodactyl.trpc1.fas	Capra hircus	XM_018049566.1	XM_018049566.1 PREDICTED: Capra hircus transient receptor potential cation channel subfamily C member 1 (TRPC1), transcript variant X5, mRNA
artiodactyl.trpc1.fas	Bubalus kerabau	XM_055569445.1	XM_055569445.1 PREDICTED: Bubalus kerabau transient receptor potential cation channel subfamily C member 1 (TRPC1), transcript variant X9, mRNA
artiodactyl.trpc1.fas	Delphinapterus leucas	XM_022582680.2	XM_022582680.2 PREDICTED: Delphinapterus leucas transient receptor potential cation channel subfamily C member 1 (TRPC1), transcript variant X7, mRNA
artiodactyl.trpc1.fas	Globicephala melas	XM_030873302.2	XM_030873302.2 PREDICTED: Globicephala melas transient receptor potential cation channel subfamily C member 1 (TRPC1), transcript variant X3, mRNA
artiodactyl.trpc1.fas	Monodon monoceros	XM_029214832.1	XM_029214832.1 PREDICTED: Monodon monoceros transient receptor potential cation channel subfamily C member 1 (TRPC1), transcript variant X3, mRNA
artiodactyl.trpc1.fas	Orcinus orca	XM_004278216.4	XM_004278216.4 PREDICTED: Orcinus orca transient receptor potential cation channel subfamily C member 1 (TRPC1), transcript variant X2, mRNA
artiodactyl.trpc1.fas	Vicugna pacos	XM_006202774.3	XM_006202774.3 PREDICTED: Vicugna pacos transient receptor potential cation channel subfamily C member 1 (TRPC1), transcript variant X2, mRNA
artiodactyl.trpc1.fas	Sus scrofa	XM_021068264.1	XM_021068264.1 PREDICTED: Sus scrofa transient receptor potential cation channel subfamily C member 1 (TRPC1), transcript variant X8, mRNA
artiodactyl.trpc1.fas	Phocoena sinus	XM_032631300.1	XM_032631300.1 PREDICTED: Phocoena sinus transient receptor potential cation channel subfamily C member 1 (TRPC1), mRNA
artiodactyl.trpc1.fas	Bos taurus	XM_005201850.5	XM_005201850.5 PREDICTED: Bos taurus transient receptor potential cation channel subfamily C member 1 (TRPC1), transcript variant X6, mRNA
artiodactyl.trpc1.fas	Budorcas taxicolor	XM_052638456.1	XM_052638456.1 PREDICTED: Budorcas taxicolor transient receptor potential cation channel subfamily C member 1 (TRPC1), mRNA
artiodactyl.trpc1.fas	Tursiops truncatus	XM_019934306.2	XM_019934306.2 PREDICTED: Tursiops truncatus transient receptor potential cation channel subfamily C member 1 (TRPC1), transcript variant X2, mRNA
artiodactyl.trpc1.fas	Lipotes vexillifer	XM_007446947.1	XM_007446947.1 PREDICTED: Lipotes vexillifer transient receptor potential cation channel, subfamily C, member 1 (TRPC1), mRNA
artiodactyl.trpc1.fas	Odocoileus virginianus	XM_020887148.1	XM_020887148.1 PREDICTED: Odocoileus virginianus texanus transient receptor potential cation channel subfamily C member 1 (TRPC1), transcript variant X6, mRNA
artiodactyl.trpc3.fas	Balaenoptera acutorostrata	XM_057547510.1	XM_057547510.1 PREDICTED: Balaenoptera acutorostrata transient receptor potential cation channel subfamily C member 3 (TRPC3), transcript variant X4, mRNA
artiodactyl.trpc3.fas	Phacochoerus africanus	XM_047799157.1	XM_047799157.1 PREDICTED: Phacochoerus africanus transient receptor potential cation channel subfamily C member 3 (TRPC3), mRNA
artiodactyl.trpc3.fas	Lagenorhynchus albirostris	XM_060147426.1	XM_060147426.1 PREDICTED: Lagenorhynchus albirostris transient receptor potential cation channel subfamily C member 3 (TRPC3), mRNA
artiodactyl.trpc3.fas	Hippopotamus amphibius	XM_057705508.1	XM_057705508.1 PREDICTED: Hippopotamus amphibius kiboko transient receptor potential cation channel subfamily C member 3 (TRPC3), mRNA
artiodactyl.trpc3.fas	Ovis aries	XM_060401085.1	XM_060401085.1 PREDICTED: Ovis aries transient receptor potential cation channel subfamily C member 3 (TRPC3), transcript variant X21, mRNA
artiodactyl.trpc3.fas	Neophocaena asiaeorientalis	XM_024745109.1	XM_024745109.1 PREDICTED: Neophocaena asiaeorientalis asiaeorientalis transient receptor potential cation channel subfamily C member 3 (TRPC3), mRNA
artiodactyl.trpc3.fas	Moschus berezovskii	XM_055405337.1	XM_055405337.1 PREDICTED: Moschus berezovskii transient receptor potential cation channel subfamily C member 3 (TRPC3), transcript variant X2, mRNA
artiodactyl.trpc3.fas	Kogia breviceps	XM_059067567.1	XM_059067567.1 PREDICTED: Kogia breviceps transient receptor potential cation channel subfamily C member 3 (TRPC3), transcript variant X6, mRNA
artiodactyl.trpc3.fas	Cervus canadensis	XM_043487282.1	XM_043487282.1 PREDICTED: Cervus canadensis transient receptor potential cation channel subfamily C member 3 (TRPC3), transcript variant X4, mRNA
artiodactyl.trpc3.fas	Physeter catodon	XM_024119518.3	XM_024119518.3 PREDICTED: Physeter macrocephalus transient receptor potential cation channel subfamily C member 3 (TRPC3), transcript variant X2, mRNA
artiodactyl.trpc3.fas	Dama dama	XM_061142285.1	XM_061142285.1 PREDICTED: Dama dama transient receptor potential cation channel subfamily C member 3 (TRPC3), transcript variant X2, mRNA
artiodactyl.trpc3.fas	Oryx dammah	XM_040250562.1	XM_040250562.1 PREDICTED: Oryx dammah transient receptor potential cation channel subfamily C member 3 (TRPC3), transcript variant X1, mRNA
artiodactyl.trpc3.fas	Delphinus delphis	XM_060011856.1	XM_060011856.1 PREDICTED: Delphinus delphis transient receptor potential cation channel subfamily C member 3 (TRPC3), transcript variant X3, mRNA
artiodactyl.trpc3.fas	Mesoplodon densirostris	XM_060088902.1	XM_060088902.1 PREDICTED: Mesoplodon densirostris transient receptor potential cation channel subfamily C member 3 (TRPC3), mRNA
artiodactyl.trpc3.fas	Camelus dromedarius	XM_031466597.2	XM_031466597.2 PREDICTED: Camelus dromedarius transient receptor potential cation channel subfamily C member 3 (TRPC3), mRNA
artiodactyl.trpc3.fas	Eubalaena glacialis	XM_061191118.1	XM_061191118.1 PREDICTED: Eubalaena glacialis transient receptor potential cation channel subfamily C member 3 (TRPC3), transcript variant X5, mRNA
artiodactyl.trpc3.fas	Capra hircus	XM_018061500.1	XM_018061500.1 PREDICTED: Capra hircus transient receptor potential cation channel subfamily C member 3 (TRPC3), transcript variant X2, mRNA
artiodactyl.trpc3.fas	Bubalus kerabau	XM_055550262.1	XM_055550262.1 PREDICTED: Bubalus kerabau transient receptor potential cation channel subfamily C member 3 (TRPC3), mRNA
artiodactyl.trpc3.fas	Delphinapterus leucas	XM_022596334.2	XM_022596334.2 PREDICTED: Delphinapterus leucas transient receptor potential cation channel subfamily C member 3 (TRPC3), transcript variant X2, mRNA
artiodactyl.trpc3.fas	Globicephala melas	XM_030863933.2	XM_030863933.2 PREDICTED: Globicephala melas transient receptor potential cation channel subfamily C member 3 (TRPC3), transcript variant X1, mRNA
artiodactyl.trpc3.fas	Monodon monoceros	XM_029235860.1	XM_029235860.1 PREDICTED: Monodon monoceros transient receptor potential cation channel subfamily C member 3 (TRPC3), transcript variant X1, mRNA
artiodactyl.trpc3.fas	Orcinus orca	XM_004265099.3	XM_004265099.3 PREDICTED: Orcinus orca transient receptor potential cation channel subfamily C member 3 (TRPC3), transcript variant X1, mRNA
artiodactyl.trpc3.fas	Vicugna pacos	XM_006217622.2	XM_006217622.2 PREDICTED: Vicugna pacos transient receptor potential cation channel subfamily C member 3 (TRPC3), transcript variant X2, mRNA
artiodactyl.trpc3.fas	Sus scrofa	XM_021100468.1	XM_021100468.1 PREDICTED: Sus scrofa transient receptor potential cation channel subfamily C member 3 (TRPC3), transcript variant X6, mRNA
artiodactyl.trpc3.fas	Phocoena sinus	XM_032632672.1	XM_032632672.1 PREDICTED: Phocoena sinus transient receptor potential cation channel subfamily C member 3 (TRPC3), mRNA
artiodactyl.trpc3.fas	Bos taurus	NM_001104960.2	NM_001104960.2 Bos taurus transient receptor potential cation channel subfamily C member 3 (TRPC3), mRNA
artiodactyl.trpc3.fas	Budorcas taxicolor	XM_052638456.1	XM_052638456.1 PREDICTED: Budorcas taxicolor transient receptor potential cation channel subfamily C member 1 (TRPC1), mRNA
artiodactyl.trpc3.fas	Tursiops truncatus	XM_033856716.1	XM_033856716.1 PREDICTED: Tursiops truncatus transient receptor potential cation channel subfamily C member 3 (TRPC3), transcript variant X3, mRNA
artiodactyl.trpc3.fas	Lipotes vexillifer	XM_007464837.1	XM_007464837.1 PREDICTED: Lipotes vexillifer transient receptor potential cation channel, subfamily C, member 3 (TRPC3), transcript variant X3, mRNA
artiodactyl.trpc3.fas	Odocoileus virginianus	XM_020913180.1	XM_020913180.1 PREDICTED: Odocoileus virginianus texanus transient receptor potential cation channel subfamily C member 3 (TRPC3), transcript variant X2, mRNA
artiodactyl.trpc4.fas	Balaenoptera acutorostrata	XM_057532914.1	XM_057532914.1 PREDICTED: Balaenoptera acutorostrata transient receptor potential cation channel subfamily C member 4 (TRPC4), transcript variant X3, mRNA
artiodactyl.trpc4.fas	Phacochoerus africanus	XM_047756241.1	XM_047756241.1 PREDICTED: Phacochoerus africanus transient receptor potential cation channel subfamily C member 4 (TRPC4), mRNA
artiodactyl.trpc4.fas	Lagenorhynchus albirostris	XM_060128834.1	XM_060128834.1 PREDICTED: Lagenorhynchus albirostris transient receptor potential cation channel subfamily C member 4 (TRPC4), mRNA
artiodactyl.trpc4.fas	Hippopotamus amphibius	XM_057707523.1	XM_057707523.1 PREDICTED: Hippopotamus amphibius kiboko transient receptor potential cation channel subfamily C member 4 (TRPC4), mRNA
artiodactyl.trpc4.fas	Ovis aries	XM_060394394.1	XM_060394394.1 PREDICTED: Ovis aries transient receptor potential cation channel subfamily C member 4 (TRPC4), transcript variant X9, mRNA
artiodactyl.trpc4.fas	Neophocaena asiaeorientalis	XM_024755473.1	XM_024755473.1 PREDICTED: Neophocaena asiaeorientalis asiaeorientalis transient receptor potential cation channel subfamily C member 4 (TRPC4), transcript variant X6, mRNA
artiodactyl.trpc4.fas	Moschus berezovskii	XM_055426212.1	XM_055426212.1 PREDICTED: Moschus berezovskii transient receptor potential cation channel subfamily C member 4 (TRPC4), transcript variant X3, mRNA
artiodactyl.trpc4.fas	Bison bison	XM_010835641.1	XM_010835641.1 PREDICTED: Bison bison bison transient receptor potential cation channel, subfamily C, member 4 (TRPC4), mRNA
artiodactyl.trpc4.fas	Kogia breviceps	XM_059042130.1	XM_059042130.1 PREDICTED: Kogia breviceps transient receptor potential cation channel subfamily C member 4 (TRPC4), transcript variant X6, mRNA
artiodactyl.trpc4.fas	Cervus canadensis	XM_043477368.1	XM_043477368.1 PREDICTED: Cervus canadensis transient receptor potential cation channel subfamily C member 4 (TRPC4), transcript variant X4, mRNA
artiodactyl.trpc4.fas	Physeter catodon	XM_007117007.2	XM_007117007.2 PREDICTED: Physeter macrocephalus transient receptor potential cation channel subfamily C member 4 (TRPC4), transcript variant X1, mRNA
artiodactyl.trpc4.fas	Dama dama	XM_061133198.1	XM_061133198.1 PREDICTED: Dama dama transient receptor potential cation channel subfamily C member 4 (TRPC4), transcript variant X4, mRNA
artiodactyl.trpc4.fas	Oryx dammah	XM_040267029.1	XM_040267029.1 PREDICTED: Oryx dammah transient receptor potential cation channel subfamily C member 4 (TRPC4), mRNA
artiodactyl.trpc4.fas	Delphinus delphis	XM_059996055.1	XM_059996055.1 PREDICTED: Delphinus delphis transient receptor potential cation channel subfamily C member 4 (TRPC4), mRNA
artiodactyl.trpc4.fas	Mesoplodon densirostris	XM_060079796.1	XM_060079796.1 PREDICTED: Mesoplodon densirostris transient receptor potential cation channel subfamily C member 4 (TRPC4), mRNA
artiodactyl.trpc4.fas	Camelus dromedarius	XM_031465904.1	XM_031465904.1 PREDICTED: Camelus dromedarius transient receptor potential cation channel subfamily C member 4 (TRPC4), transcript variant X3, mRNA
artiodactyl.trpc4.fas	Eubalaena glacialis	XM_061170645.1	XM_061170645.1 PREDICTED: Eubalaena glacialis transient receptor potential cation channel subfamily C member 4 (TRPC4), transcript variant X6, mRNA
artiodactyl.trpc4.fas	Capra hircus	XM_018056677.1	XM_018056677.1 PREDICTED: Capra hircus transient receptor potential cation channel subfamily C member 4 (TRPC4), transcript variant X2, mRNA
artiodactyl.trpc4.fas	Bubalus kerabau	XM_055541829.1	XM_055541829.1 PREDICTED: Bubalus kerabau transient receptor potential cation channel subfamily C member 4 (TRPC4), transcript variant X6, mRNA
artiodactyl.trpc4.fas	Delphinapterus leucas	XM_022574682.2	XM_022574682.2 PREDICTED: Delphinapterus leucas transient receptor potential cation channel subfamily C member 4 (TRPC4), mRNA
artiodactyl.trpc4.fas	Globicephala melas	XM_060288122.1	XM_060288122.1 PREDICTED: Globicephala melas transient receptor potential cation channel subfamily C member 4 (TRPC4), transcript variant X2, mRNA
artiodactyl.trpc4.fas	Monodon monoceros	XM_029209978.1	XM_029209978.1 PREDICTED: Monodon monoceros transient receptor potential cation channel subfamily C member 4 (TRPC4), transcript variant X6, mRNA
artiodactyl.trpc4.fas	Orcinus orca	XM_049701357.1	XM_049701357.1 PREDICTED: Orcinus orca transient receptor potential cation channel subfamily C member 4 (TRPC4), transcript variant X2, mRNA
artiodactyl.trpc4.fas	Vicugna pacos	XM_031684606.1	XM_031684606.1 PREDICTED: Vicugna pacos transient receptor potential cation channel subfamily C member 4 (TRPC4), transcript variant X3, mRNA
artiodactyl.trpc4.fas	Sus scrofa	NM_001145868.1	NM_001145868.1 Sus scrofa transient receptor potential cation channel subfamily C member 4 (TRPC4), mRNA
artiodactyl.trpc4.fas	Phocoena sinus	XM_032611314.1	XM_032611314.1 PREDICTED: Phocoena sinus transient receptor potential cation channel subfamily C member 4 (TRPC4), transcript variant X6, mRNA
artiodactyl.trpc4.fas	Bos taurus	XM_010810662.4	XM_010810662.4 PREDICTED: Bos taurus transient receptor potential cation channel subfamily C member 4 (TRPC4), transcript variant X6, mRNA
artiodactyl.trpc4.fas	Budorcas taxicolor	XM_052650195.1	XM_052650195.1 PREDICTED: Budorcas taxicolor transient receptor potential cation channel subfamily C member 4 (TRPC4), mRNA
artiodactyl.trpc4.fas	Tursiops truncatus	XM_019936707.2	XM_019936707.2 PREDICTED: Tursiops truncatus transient receptor potential cation channel subfamily C member 4 (TRPC4), transcript variant X3, mRNA
artiodactyl.trpc4.fas	Lipotes vexillifer	XM_007447183.1	XM_007447183.1 PREDICTED: Lipotes vexillifer transient receptor potential cation channel, subfamily C, member 4 (TRPC4), transcript variant X6, mRNA
artiodactyl.trpc4.fas	Odocoileus virginianus	XM_020878215.1	XM_020878215.1 PREDICTED: Odocoileus virginianus texanus transient receptor potential cation channel subfamily C member 4 (TRPC4), transcript variant X3, mRNA
artiodactyl.trpc5.fas	Balaenoptera acutorostrata	XM_057538148.1	XM_057538148.1 PREDICTED: Balaenoptera acutorostrata transient receptor potential cation channel subfamily C member 5 (TRPC5), mRNA
artiodactyl.trpc5.fas	Phacochoerus africanus	XM_047764922.1	XM_047764922.1 PREDICTED: Phacochoerus africanus transient receptor potential cation channel subfamily C member 5 (TRPC5), mRNA
artiodactyl.trpc5.fas	Lagenorhynchus albirostris	XM_060138597.1	XM_060138597.1 PREDICTED: Lagenorhynchus albirostris transient receptor potential cation channel subfamily C member 5 (TRPC5), mRNA
artiodactyl.trpc5.fas	Hippopotamus amphibius	XM_057718472.1	XM_057718472.1 PREDICTED: Hippopotamus amphibius kiboko transient receptor potential cation channel subfamily C member 5 (TRPC5), mRNA
artiodactyl.trpc5.fas	Ovis aries	XM_027963151.2	XM_027963151.2 PREDICTED: Ovis aries transient receptor potential cation channel subfamily C member 5 (TRPC5), mRNA
artiodactyl.trpc5.fas	Neophocaena asiaeorientalis	XM_024749174.1	XM_024749174.1 PREDICTED: Neophocaena asiaeorientalis asiaeorientalis transient receptor potential cation channel subfamily C member 5 (TRPC5), mRNA
artiodactyl.trpc5.fas	Moschus berezovskii	XM_055393456.1	XM_055393456.1 PREDICTED: Moschus berezovskii transient receptor potential cation channel subfamily C member 5 (TRPC5), mRNA
artiodactyl.trpc5.fas	Kogia breviceps	XM_059050011.1	XM_059050011.1 PREDICTED: Kogia breviceps transient receptor potential cation channel subfamily C member 5 (TRPC5), mRNA
artiodactyl.trpc5.fas	Cervus canadensis	XM_043458785.1	XM_043458785.1 PREDICTED: Cervus canadensis transient receptor potential cation channel subfamily C member 5 (TRPC5), mRNA
artiodactyl.trpc5.fas	Physeter catodon	XM_007115180.1	XM_007115180.1 PREDICTED: Physeter macrocephalus transient receptor potential cation channel subfamily C member 5 (TRPC5), mRNA
artiodactyl.trpc5.fas	Dama dama	XM_061137072.1	XM_061137072.1 PREDICTED: Dama dama transient receptor potential cation channel subfamily C member 5 (TRPC5), mRNA
artiodactyl.trpc5.fas	Oryx dammah	XM_040265106.1	XM_040265106.1 PREDICTED: Oryx dammah transient receptor potential cation channel subfamily C member 5 (TRPC5), mRNA
artiodactyl.trpc5.fas	Delphinus delphis	XM_060002621.1	XM_060002621.1 PREDICTED: Delphinus delphis transient receptor potential cation channel subfamily C member 5 (TRPC5), mRNA
artiodactyl.trpc5.fas	Mesoplodon densirostris	XM_060086790.1	XM_060086790.1 PREDICTED: Mesoplodon densirostris transient receptor potential cation channel subfamily C member 5 (TRPC5), mRNA
artiodactyl.trpc5.fas	Camelus dromedarius	XM_031446350.2	XM_031446350.2 PREDICTED: Camelus dromedarius transient receptor potential cation channel subfamily C member 5 (TRPC5), mRNA
artiodactyl.trpc5.fas	Eubalaena glacialis	XM_061177891.1	XM_061177891.1 PREDICTED: Eubalaena glacialis transient receptor potential cation channel subfamily C member 5 (TRPC5), mRNA
artiodactyl.trpc5.fas	Bubalus kerabau	XM_055564307.1	XM_055564307.1 PREDICTED: Bubalus kerabau transient receptor potential cation channel subfamily C member 5 (TRPC5), mRNA
artiodactyl.trpc5.fas	Delphinapterus leucas	XM_022556737.1	XM_022556737.1 PREDICTED: Delphinapterus leucas transient receptor potential cation channel subfamily C member 5 (TRPC5), mRNA
artiodactyl.trpc5.fas	Globicephala melas	XM_030835730.2	XM_030835730.2 PREDICTED: Globicephala melas transient receptor potential cation channel subfamily C member 5 (TRPC5), transcript variant X2, mRNA
artiodactyl.trpc5.fas	Monodon monoceros	XM_029240598.1	XM_029240598.1 PREDICTED: Monodon monoceros transient receptor potential cation channel subfamily C member 5 (TRPC5), mRNA
artiodactyl.trpc5.fas	Orcinus orca	XM_004281548.3	XM_004281548.3 PREDICTED: Orcinus orca transient receptor potential cation channel subfamily C member 5 (TRPC5), mRNA
artiodactyl.trpc5.fas	Sus scrofa	NM_001097459.1	NM_001097459.1 Sus scrofa transient receptor potential cation channel subfamily C member 5 (TRPC5), mRNA
artiodactyl.trpc5.fas	Phocoena sinus	XM_032619874.1	XM_032619874.1 PREDICTED: Phocoena sinus transient receptor potential cation channel subfamily C member 5 (TRPC5), mRNA
artiodactyl.trpc5.fas	Bos taurus	XM_059883295.1	XM_059883295.1 PREDICTED: Bos taurus transient receptor potential cation channel subfamily C member 5 (TRPC5), transcript variant X1, mRNA
artiodactyl.trpc5.fas	Budorcas taxicolor	XM_052663331.1	XM_052663331.1 PREDICTED: Budorcas taxicolor transient receptor potential cation channel subfamily C member 5 (TRPC5), mRNA
artiodactyl.trpc5.fas	Tursiops truncatus	XM_019949469.2	XM_019949469.2 PREDICTED: Tursiops truncatus transient receptor potential cation channel subfamily C member 5 (TRPC5), mRNA
artiodactyl.trpc5.fas	Lipotes vexillifer	XM_007466308.1	XM_007466308.1 PREDICTED: Lipotes vexillifer transient receptor potential cation channel, subfamily C, member 5 (TRPC5), mRNA
artiodactyl.trpc5.fas	Odocoileus virginianus	XM_020881534.1	XM_020881534.1 PREDICTED: Odocoileus virginianus texanus transient receptor potential cation channel subfamily C member 5 (TRPC5), mRNA
artiodactyl.trpc6.fas	Balaenoptera acutorostrata	XM_007191211.2	XM_007191211.2 PREDICTED: Balaenoptera acutorostrata transient receptor potential cation channel subfamily C member 6 (TRPC6), transcript variant X1, mRNA
artiodactyl.trpc6.fas	Phacochoerus africanus	XM_047752592.1	XM_047752592.1 PREDICTED: Phacochoerus africanus transient receptor potential cation channel subfamily C member 6 (TRPC6), transcript variant X2, mRNA
artiodactyl.trpc6.fas	Lagenorhynchus albirostris	XM_060160268.1	XM_060160268.1 PREDICTED: Lagenorhynchus albirostris transient receptor potential cation channel subfamily C member 6 (TRPC6), transcript variant X1, mRNA
artiodactyl.trpc6.fas	Hippopotamus amphibius	XM_057695249.1	XM_057695249.1 PREDICTED: Hippopotamus amphibius kiboko transient receptor potential cation channel subfamily C member 6 (TRPC6), mRNA
artiodactyl.trpc6.fas	Ovis aries	XM_015100877.3	XM_015100877.3 PREDICTED: Ovis aries transient receptor potential cation channel subfamily C member 6 (TRPC6), mRNA
artiodactyl.trpc6.fas	Neophocaena asiaeorientalis	XM_024760361.1	XM_024760361.1 PREDICTED: Neophocaena asiaeorientalis asiaeorientalis transient receptor potential cation channel subfamily C member 6 (TRPC6), transcript variant X1, mRNA
artiodactyl.trpc6.fas	Moschus berezovskii	XM_055422891.1	XM_055422891.1 PREDICTED: Moschus berezovskii transient receptor potential cation channel subfamily C member 6 (TRPC6), transcript variant X1, mRNA
artiodactyl.trpc6.fas	Bison bison	XM_010848230.1	XM_010848230.1 PREDICTED: Bison bison bison transient receptor potential cation channel, subfamily C, member 6 (TRPC6), partial mRNA
artiodactyl.trpc6.fas	Kogia breviceps	XM_059070716.1	XM_059070716.1 PREDICTED: Kogia breviceps transient receptor potential cation channel subfamily C member 6 (TRPC6), transcript variant X1, mRNA
artiodactyl.trpc6.fas	Cervus canadensis	XM_043482170.1	XM_043482170.1 PREDICTED: Cervus canadensis transient receptor potential cation channel subfamily C member 6 (TRPC6), transcript variant X2, mRNA
artiodactyl.trpc6.fas	Physeter catodon	XM_024115319.3	XM_024115319.3 PREDICTED: Physeter macrocephalus transient receptor potential cation channel subfamily C member 6 (TRPC6), transcript variant X4, mRNA
artiodactyl.trpc6.fas	Dama dama	XM_061143543.1	XM_061143543.1 PREDICTED: Dama dama transient receptor potential cation channel subfamily C member 6 (TRPC6), mRNA
artiodactyl.trpc6.fas	Oryx dammah	XM_040257870.1	XM_040257870.1 PREDICTED: Oryx dammah transient receptor potential cation channel subfamily C member 6 (TRPC6), mRNA
artiodactyl.trpc6.fas	Delphinus delphis	XM_060017218.1	XM_060017218.1 PREDICTED: Delphinus delphis transient receptor potential cation channel subfamily C member 6 (TRPC6), mRNA
artiodactyl.trpc6.fas	Mesoplodon densirostris	XM_060102948.1	XM_060102948.1 PREDICTED: Mesoplodon densirostris transient receptor potential cation channel subfamily C member 6 (TRPC6), transcript variant X9, mRNA
artiodactyl.trpc6.fas	Camelus dromedarius	XM_031460621.1	XM_031460621.1 PREDICTED: Camelus dromedarius transient receptor potential cation channel subfamily C member 6 (TRPC6), mRNA
artiodactyl.trpc6.fas	Eubalaena glacialis	XM_061202654.1	XM_061202654.1 PREDICTED: Eubalaena glacialis transient receptor potential cation channel subfamily C member 6 (TRPC6), transcript variant X4, mRNA
artiodactyl.trpc6.fas	Capra hircus	XM_018059881.1	XM_018059881.1 PREDICTED: Capra hircus transient receptor potential cation channel subfamily C member 6 (TRPC6), mRNA
artiodactyl.trpc6.fas	Bubalus kerabau	XM_055547555.1	XM_055547555.1 PREDICTED: Bubalus kerabau transient receptor potential cation channel subfamily C member 6 (TRPC6), mRNA
artiodactyl.trpc6.fas	Delphinapterus leucas	XM_022562056.2	XM_022562056.2 PREDICTED: Delphinapterus leucas transient receptor potential cation channel subfamily C member 6 (TRPC6), transcript variant X3, mRNA
artiodactyl.trpc6.fas	Globicephala melas	XM_030883701.2	XM_030883701.2 PREDICTED: Globicephala melas transient receptor potential cation channel subfamily C member 6 (TRPC6), transcript variant X1, mRNA
artiodactyl.trpc6.fas	Monodon monoceros	XM_029208921.1	XM_029208921.1 PREDICTED: Monodon monoceros transient receptor potential cation channel subfamily C member 6 (TRPC6), transcript variant X3, mRNA
artiodactyl.trpc6.fas	Orcinus orca	XM_004283348.4	XM_004283348.4 PREDICTED: Orcinus orca transient receptor potential cation channel subfamily C member 6 (TRPC6), transcript variant X1, mRNA
artiodactyl.trpc6.fas	Vicugna pacos	XM_006206706.2	XM_006206706.2 PREDICTED: Vicugna pacos transient receptor potential cation channel subfamily C member 6 (TRPC6), mRNA
artiodactyl.trpc6.fas	Sus scrofa	XM_021062700.1	XM_021062700.1 PREDICTED: Sus scrofa transient receptor potential cation channel subfamily C member 6 (TRPC6), transcript variant X2, mRNA
artiodactyl.trpc6.fas	Phocoena sinus	XM_032640178.1	XM_032640178.1 PREDICTED: Phocoena sinus transient receptor potential cation channel subfamily C member 6 (TRPC6), transcript variant X6, mRNA
artiodactyl.trpc6.fas	Bos taurus	NM_001166572.1	NM_001166572.1 Bos taurus transient receptor potential cation channel subfamily C member 6 (TRPC6), mRNA
artiodactyl.trpc6.fas	Budorcas taxicolor	XM_052652832.1	XM_052652832.1 PREDICTED: Budorcas taxicolor transient receptor potential cation channel subfamily C member 6 (TRPC6), mRNA
artiodactyl.trpc6.fas	Tursiops truncatus	XM_033862113.1	XM_033862113.1 PREDICTED: Tursiops truncatus transient receptor potential cation channel subfamily C member 6 (TRPC6), transcript variant X3, mRNA
artiodactyl.trpc6.fas	Lipotes vexillifer	XM_007448548.1	XM_007448548.1 PREDICTED: Lipotes vexillifer transient receptor potential cation channel, subfamily C, member 6 (TRPC6), transcript variant X3, mRNA
artiodactyl.trpc6.fas	Odocoileus virginianus	XM_020868814.1	XM_020868814.1 PREDICTED: Odocoileus virginianus texanus transient receptor potential cation channel subfamily C member 6 (TRPC6), mRNA
artiodactyl.trpc7.fas	Balaenoptera acutorostrata	XM_057540739.1	XM_057540739.1 PREDICTED: Balaenoptera acutorostrata transient receptor potential cation channel subfamily C member 7 (TRPC7), transcript variant X5, mRNA
artiodactyl.trpc7.fas	Phacochoerus africanus	XM_047778694.1	XM_047778694.1 PREDICTED: Phacochoerus africanus transient receptor potential cation channel subfamily C member 7 (TRPC7), transcript variant X5, mRNA
artiodactyl.trpc7.fas	Lagenorhynchus albirostris	XM_060146269.1	XM_060146269.1 PREDICTED: Lagenorhynchus albirostris transient receptor potential cation channel subfamily C member 7 (TRPC7), transcript variant X5, mRNA
artiodactyl.trpc7.fas	Hippopotamus amphibius	XM_057748479.1	XM_057748479.1 PREDICTED: Hippopotamus amphibius kiboko transient receptor potential cation channel subfamily C member 7 (TRPC7), mRNA
artiodactyl.trpc7.fas	Ovis aries	XM_042250548.2	XM_042250548.2 PREDICTED: Ovis aries transient receptor potential cation channel subfamily C member 7 (TRPC7), transcript variant X1, mRNA
artiodactyl.trpc7.fas	Neophocaena asiaeorientalis	XM_024752304.1	XM_024752304.1 PREDICTED: Neophocaena asiaeorientalis asiaeorientalis transient receptor potential cation channel subfamily C member 7 (TRPC7), transcript variant X4, mRNA
artiodactyl.trpc7.fas	Moschus berezovskii	XM_055430349.1	XM_055430349.1 PREDICTED: Moschus berezovskii transient receptor potential cation channel subfamily C member 7 (TRPC7), mRNA
artiodactyl.trpc7.fas	Bison bison	XM_010844477.1	XM_010844477.1 PREDICTED: Bison bison bison transient receptor potential cation channel, subfamily C, member 7 (TRPC7), mRNA
artiodactyl.trpc7.fas	Kogia breviceps	XM_059060579.1	XM_059060579.1 PREDICTED: Kogia breviceps transient receptor potential cation channel subfamily C member 7 (TRPC7), mRNA
artiodactyl.trpc7.fas	Cervus canadensis	XM_043465435.1	XM_043465435.1 PREDICTED: Cervus canadensis transient receptor potential cation channel subfamily C member 7 (TRPC7), transcript variant X1, mRNA
artiodactyl.trpc7.fas	Physeter catodon	XM_024125313.1	XM_024125313.1 PREDICTED: Physeter macrocephalus transient receptor potential cation channel subfamily C member 7 (TRPC7), mRNA
artiodactyl.trpc7.fas	Dama dama	XM_061151351.1	XM_061151351.1 PREDICTED: Dama dama transient receptor potential cation channel subfamily C member 7 (TRPC7), mRNA
artiodactyl.trpc7.fas	Oryx dammah	XM_040241561.1	XM_040241561.1 PREDICTED: Oryx dammah transient receptor potential cation channel subfamily C member 7 (TRPC7), mRNA
artiodactyl.trpc7.fas	Delphinus delphis	XM_060006927.1	XM_060006927.1 PREDICTED: Delphinus delphis transient receptor potential cation channel subfamily C member 7 (TRPC7), transcript variant X4, mRNA
artiodactyl.trpc7.fas	Mesoplodon densirostris	XM_060093397.1	XM_060093397.1 PREDICTED: Mesoplodon densirostris transient receptor potential cation channel subfamily C member 7 (TRPC7), transcript variant X5, mRNA
artiodactyl.trpc7.fas	Camelus dromedarius	XM_010981813.2	XM_010981813.2 PREDICTED: Camelus dromedarius transient receptor potential cation channel subfamily C member 7 (TRPC7), transcript variant X1, mRNA
artiodactyl.trpc7.fas	Eubalaena glacialis	XM_061188219.1	XM_061188219.1 PREDICTED: Eubalaena glacialis transient receptor potential cation channel subfamily C member 7 (TRPC7), transcript variant X5, mRNA
artiodactyl.trpc7.fas	Capra hircus	XM_005682966.2	XM_005682966.2 PREDICTED: Capra hircus transient receptor potential cation channel subfamily C member 7 (TRPC7), transcript variant X3, mRNA
artiodactyl.trpc7.fas	Bubalus kerabau	XM_055549354.1	XM_055549354.1 PREDICTED: Bubalus kerabau transient receptor potential cation channel subfamily C member 7 (TRPC7), mRNA
artiodactyl.trpc7.fas	Delphinapterus leucas	XM_022588866.2	XM_022588866.2 PREDICTED: Delphinapterus leucas transient receptor potential cation channel subfamily C member 7 (TRPC7), transcript variant X3, mRNA
artiodactyl.trpc7.fas	Globicephala melas	XM_030869368.2	XM_030869368.2 PREDICTED: Globicephala melas transient receptor potential cation channel subfamily C member 7 (TRPC7), mRNA
artiodactyl.trpc7.fas	Monodon monoceros	XM_029219012.1	XM_029219012.1 PREDICTED: Monodon monoceros transient receptor potential cation channel subfamily C member 7 (TRPC7), transcript variant X3, mRNA
artiodactyl.trpc7.fas	Orcinus orca	XM_049707869.1	XM_049707869.1 PREDICTED: Orcinus orca transient receptor potential cation channel subfamily C member 7 (TRPC7), partial mRNA
artiodactyl.trpc7.fas	Vicugna pacos	XM_006212779.2	XM_006212779.2 PREDICTED: Vicugna pacos transient receptor potential cation channel subfamily C member 7 (TRPC7), transcript variant X4, mRNA
artiodactyl.trpc7.fas	Sus scrofa	NM_001145753.1	NM_001145753.1 Sus scrofa transient receptor potential cation channel subfamily C member 7 (TRPC7), mRNA
artiodactyl.trpc7.fas	Phocoena sinus	XM_032628614.1	XM_032628614.1 PREDICTED: Phocoena sinus transient receptor potential cation channel subfamily C member 7 (TRPC7), mRNA
artiodactyl.trpc7.fas	Bos taurus	NM_001192795.2	NM_001192795.2 Bos taurus transient receptor potential cation channel subfamily C member 7 (TRPC7), mRNA
artiodactyl.trpc7.fas	Budorcas taxicolor	XM_052643521.1	XM_052643521.1 PREDICTED: Budorcas taxicolor transient receptor potential cation channel subfamily C member 7 (TRPC7), mRNA
artiodactyl.trpc7.fas	Lipotes vexillifer	XM_007461394.1	XM_007461394.1 PREDICTED: Lipotes vexillifer transient receptor potential cation channel, subfamily C, member 7 (TRPC7), transcript variant X3, mRNA
artiodactyl.trpc7.fas	Odocoileus virginianus	XM_020875540.1	XM_020875540.1 PREDICTED: Odocoileus virginianus texanus transient receptor potential cation channel subfamily C member 7 (TRPC7), transcript variant X4, mRNA
artiodactyl.trpm2.fas	Balaenoptera acutorostrata	XM_057544830.1	XM_057544830.1 PREDICTED: Balaenoptera acutorostrata transient receptor potential cation channel subfamily M member 2 (TRPM2), transcript variant X4, mRNA
artiodactyl.trpm2.fas	Phacochoerus africanus	XM_047797915.1	XM_047797915.1 PREDICTED: Phacochoerus africanus transient receptor potential cation channel subfamily M member 2 (TRPM2), transcript variant X5, mRNA
artiodactyl.trpm2.fas	Lagenorhynchus albirostris	XM_060151074.1	XM_060151074.1 PREDICTED: Lagenorhynchus albirostris transient receptor potential cation channel subfamily M member 2 (TRPM2), transcript variant X7, mRNA
artiodactyl.trpm2.fas	Hippopotamus amphibius	XM_057697833.1	XM_057697833.1 PREDICTED: Hippopotamus amphibius kiboko transient receptor potential cation channel subfamily M member 2 (TRPM2), transcript variant X2, mRNA
artiodactyl.trpm2.fas	Neophocaena asiaeorientalis	XM_024758371.1	XM_024758371.1 PREDICTED: Neophocaena asiaeorientalis asiaeorientalis transient receptor potential cation channel subfamily M member 2 (TRPM2), transcript variant X6, mRNA
artiodactyl.trpm2.fas	Moschus berezovskii	XM_055414937.1	XM_055414937.1 PREDICTED: Moschus berezovskii transient receptor potential cation channel subfamily M member 2 (TRPM2), transcript variant X4, mRNA
artiodactyl.trpm2.fas	Bison bison	XM_010835000.1	XM_010835000.1 PREDICTED: Bison bison bison transient receptor potential cation channel, subfamily M, member 2 (TRPM2), mRNA
artiodactyl.trpm2.fas	Kogia breviceps	XM_059064828.1	XM_059064828.1 PREDICTED: Kogia breviceps transient receptor potential cation channel subfamily M member 2 (TRPM2), mRNA
artiodactyl.trpm2.fas	Cervus canadensis	XM_043474547.1	XM_043474547.1 PREDICTED: Cervus canadensis transient receptor potential cation channel subfamily M member 2 (TRPM2), transcript variant X3, mRNA
artiodactyl.trpm2.fas	Dama dama	XM_061167464.1	XM_061167464.1 PREDICTED: Dama dama transient receptor potential cation channel subfamily M member 2 (TRPM2), transcript variant X3, mRNA
artiodactyl.trpm2.fas	Oryx dammah	XM_040231658.1	XM_040231658.1 PREDICTED: Oryx dammah transient receptor potential cation channel subfamily M member 2 (TRPM2), transcript variant X4, mRNA
artiodactyl.trpm2.fas	Delphinus delphis	XM_060009759.1	XM_060009759.1 PREDICTED: Delphinus delphis transient receptor potential cation channel subfamily M member 2 (TRPM2), mRNA
artiodactyl.trpm2.fas	Mesoplodon densirostris	XM_060100388.1	XM_060100388.1 PREDICTED: Mesoplodon densirostris transient receptor potential cation channel subfamily M member 2 (TRPM2), transcript variant X5, mRNA
artiodactyl.trpm2.fas	Camelus dromedarius	XM_031460733.1	XM_031460733.1 PREDICTED: Camelus dromedarius transient receptor potential cation channel subfamily M member 2 (TRPM2), transcript variant X4, mRNA
artiodactyl.trpm2.fas	Eubalaena glacialis	XM_061192824.1	XM_061192824.1 PREDICTED: Eubalaena glacialis transient receptor potential cation channel subfamily M member 2 (TRPM2), transcript variant X3, mRNA
artiodactyl.trpm2.fas	Capra hircus	XM_018051946.1	XM_018051946.1 PREDICTED: Capra hircus transient receptor potential cation channel subfamily M member 2 (TRPM2), mRNA
artiodactyl.trpm2.fas	Bubalus kerabau	XM_055569796.1	XM_055569796.1 PREDICTED: Bubalus kerabau transient receptor potential cation channel subfamily M member 2 (TRPM2), transcript variant X2, mRNA
artiodactyl.trpm2.fas	Delphinapterus leucas	XM_030760855.1	XM_030760855.1 PREDICTED: Delphinapterus leucas transient receptor potential cation channel subfamily M member 2 (TRPM2), transcript variant X6, mRNA
artiodactyl.trpm2.fas	Globicephala melas	XM_030835578.2	XM_030835578.2 PREDICTED: Globicephala melas transient receptor potential cation channel subfamily M member 2 (TRPM2), transcript variant X5, mRNA
artiodactyl.trpm2.fas	Monodon monoceros	XM_029214813.1	XM_029214813.1 PREDICTED: Monodon monoceros transient receptor potential cation channel subfamily M member 2 (TRPM2), transcript variant X1, mRNA
artiodactyl.trpm2.fas	Orcinus orca	XM_049709983.1	XM_049709983.1 PREDICTED: Orcinus orca transient receptor potential cation channel subfamily M member 2 (TRPM2), transcript variant X6, mRNA
artiodactyl.trpm2.fas	Phocoena sinus	XM_032629738.1	XM_032629738.1 PREDICTED: Phocoena sinus transient receptor potential cation channel subfamily M member 2 (TRPM2), transcript variant X6, mRNA
artiodactyl.trpm2.fas	Bos taurus	XM_024996726.2	XM_024996726.2 PREDICTED: Bos taurus transient receptor potential cation channel subfamily M member 2 (TRPM2), transcript variant X1, mRNA
artiodactyl.trpm2.fas	Budorcas taxicolor	XM_052638328.1	XM_052638328.1 PREDICTED: Budorcas taxicolor transient receptor potential cation channel subfamily M member 2 (TRPM2), mRNA
artiodactyl.trpm2.fas	Tursiops truncatus	XM_033856219.1	XM_033856219.1 PREDICTED: Tursiops truncatus transient receptor potential cation channel subfamily M member 2 (TRPM2), transcript variant X5, mRNA
artiodactyl.trpm2.fas	Lipotes vexillifer	XM_007452492.1	XM_007452492.1 PREDICTED: Lipotes vexillifer transient receptor potential cation channel, subfamily M, member 2 (TRPM2), mRNA
artiodactyl.trpm2.fas	Odocoileus virginianus	XM_020883581.1	XM_020883581.1 PREDICTED: Odocoileus virginianus texanus transient receptor potential cation channel subfamily M member 2 (TRPM2), transcript variant X5, mRNA
artiodactyl.trpv1.fas	Bos	XM_059878467.1	XM_059878467.1 PREDICTED: Bos taurus transient receptor potential cation channel subfamily V member 1 (TRPV1), transcript variant X1, mRNA
artiodactyl.trpv1.fas	Balaenoptera	XM_007177450.2	XM_007177450.2 PREDICTED: Balaenoptera acutorostrata transient receptor potential cation channel subfamily V member 1 (TRPV1), transcript variant X5, mRNA
artiodactyl.trpv1.fas	Bison	XM_010847480.1	XM_010847480.1 PREDICTED: Bison bison bison transient receptor potential cation channel, subfamily V, member 1 (TRPV1), mRNA
artiodactyl.trpv1.fas	Bubalus	XM_006079707.3	XM_006079707.3 PREDICTED: Bubalus bubalis transient receptor potential cation channel subfamily V member 1 (TRPV1), mRNA
artiodactyl.trpv1.fas	Budorcas	XM_052658223.1	XM_052658223.1 PREDICTED: Budorcas taxicolor transient receptor potential cation channel subfamily V member 1 (TRPV1), mRNA
artiodactyl.trpv1.fas	Camelus	XM_032497966.1	XM_032497966.1 PREDICTED: Camelus ferus transient receptor potential cation channel subfamily V member 1 (TRPV1), transcript variant X2, mRNA
artiodactyl.trpv1.fas	Capra	XM_018064038.1	XM_018064038.1 PREDICTED: Capra hircus transient receptor potential cation channel subfamily V member 1 (TRPV1), transcript variant X2, mRNA
artiodactyl.trpv1.fas	Cervus	XM_043903417.1	XM_043903417.1 PREDICTED: Cervus elaphus transient receptor potential cation channel subfamily V member 1 (TRPV1), transcript variant X2, mRNA
artiodactyl.trpv1.fas	Dama	XM_061141018.1	XM_061141018.1 PREDICTED: Dama dama transient receptor potential cation channel subfamily V member 1 (TRPV1), mRNA
artiodactyl.trpv1.fas	Delphinapterus	XM_022595823.2	XM_022595823.2 PREDICTED: Delphinapterus leucas transient receptor potential cation channel subfamily V member 1 (TRPV1), mRNA
artiodactyl.trpv1.fas	Delphinus	XM_059996881.1	XM_059996881.1 PREDICTED: Delphinus delphis transient receptor potential cation channel subfamily V member 1 (TRPV1), mRNA
artiodactyl.trpv1.fas	Eubalaena	XM_061175510.1	XM_061175510.1 PREDICTED: Eubalaena glacialis transient receptor potential cation channel subfamily V member 1 (TRPV1), mRNA
artiodactyl.trpv1.fas	Globicephala	XM_060291283.1	XM_060291283.1 PREDICTED: Globicephala melas transient receptor potential cation channel subfamily V member 1 (TRPV1), transcript variant X2, mRNA
artiodactyl.trpv1.fas	Hippopotamus	XM_057715640.1	XM_057715640.1 PREDICTED: Hippopotamus amphibius kiboko transient receptor potential cation channel subfamily V member 1 (TRPV1), mRNA
artiodactyl.trpv1.fas	Kogia	XM_059046690.1	XM_059046690.1 PREDICTED: Kogia breviceps transient receptor potential cation channel subfamily V member 1 (TRPV1), transcript variant X10, mRNA
artiodactyl.trpv1.fas	Lagenorhynchus	XM_027130685.1	XM_027130685.1 PREDICTED: Sagmatias obliquidens transient receptor potential cation channel subfamily V member 1 (LOC113632921), transcript variant X7, mRNA
artiodactyl.trpv1.fas	Lipotes	XM_007454185.1	XM_007454185.1 PREDICTED: Lipotes vexillifer transient receptor potential cation channel, subfamily V, member 1 (TRPV1), transcript variant X2, mRNA
artiodactyl.trpv1.fas	Mesoplodon	XM_060081399.1	XM_060081399.1 PREDICTED: Mesoplodon densirostris transient receptor potential cation channel subfamily V member 1 (TRPV1), mRNA
artiodactyl.trpv1.fas	Monodon	XM_029211930.1	XM_029211930.1 PREDICTED: Monodon monoceros transient receptor potential cation channel subfamily V member 1 (TRPV1), mRNA
artiodactyl.trpv1.fas	Moschus	XM_055396269.1	XM_055396269.1 PREDICTED: Moschus berezovskii transient receptor potential cation channel subfamily V member 1 (TRPV1), mRNA
artiodactyl.trpv1.fas	Neophocaena	XM_024736548.1	XM_024736548.1 PREDICTED: Neophocaena asiaeorientalis asiaeorientalis transient receptor potential cation channel subfamily V member 1 (TRPV1), mRNA
artiodactyl.trpv1.fas	Orcinus	XM_049702097.1	XM_049702097.1 PREDICTED: Orcinus orca transient receptor potential cation channel subfamily V member 1 (TRPV1), mRNA
artiodactyl.trpv1.fas	Oryx	XM_040243737.1	XM_040243737.1 PREDICTED: Oryx dammah transient receptor potential cation channel subfamily V member 1 (TRPV1), mRNA
artiodactyl.trpv1.fas	Ovis	XM_027975474.3	XM_027975474.3 PREDICTED: Ovis aries transient receptor potential cation channel subfamily V member 1 (TRPV1), transcript variant X1, mRNA
artiodactyl.trpv1.fas	Phacochoerus	XM_047757592.1	XM_047757592.1 PREDICTED: Phacochoerus africanus transient receptor potential cation channel subfamily V member 1 (TRPV1), mRNA
artiodactyl.trpv1.fas	Phocoena	XM_032616759.1	XM_032616759.1 PREDICTED: Phocoena sinus transient receptor potential cation channel subfamily V member 1 (TRPV1), mRNA
artiodactyl.trpv1.fas	Physeter	XM_055090142.1	XM_055090142.1 PREDICTED: Physeter macrocephalus transient receptor potential cation channel subfamily V member 1 (TRPV1), transcript variant X12, mRNA
artiodactyl.trpv1.fas	Sus	XM_013981216.2	XM_013981216.2 PREDICTED: Sus scrofa transient receptor potential cation channel subfamily V member 1 (TRPV1), mRNA
artiodactyl.trpv1.fas	Tursiops	XM_019926885.2	XM_019926885.2 PREDICTED: Tursiops truncatus transient receptor potential cation channel subfamily V member 1 (TRPV1), transcript variant X6, mRNA
artiodactyl.trpv1.fas	Vicugna	XM_006213341.2	XM_006213341.2 PREDICTED: Vicugna pacos transient receptor potential cation channel subfamily V member 1 (TRPV1), mRNA
basal.eutheria.fas	Antechinus	XM_051987405.1	XM_051987405.1 PREDICTED: Antechinus flavipes transient receptor potential cation channel subfamily C member 4 (TRPC4), mRNA
basal.eutheria.fas	Bos	XM_010810662.4	XM_010810662.4 PREDICTED: Bos taurus transient receptor potential cation channel subfamily C member 4 (TRPC4), transcript variant X6, mRNA
basal.eutheria.fas	Canis	XM_025462422.3	XM_025462422.3 PREDICTED: Canis lupus dingo transient receptor potential cation channel subfamily C member 4 (TRPC4), transcript variant X2, mRNA
basal.eutheria.fas	Dromiciops	XM_043998715.1	XM_043998715.1 PREDICTED: Dromiciops gliroides transient receptor potential cation channel subfamily C member 4 (TRPC4), transcript variant X3, mRNA
basal.eutheria.fas	Gracilinanus	XM_044666076.1	XM_044666076.1 PREDICTED: Gracilinanus agilis transient receptor potential cation channel subfamily C member 4 (TRPC4), transcript variant X6, mRNA
basal.eutheria.fas	Homo	NM_001354799.2	NM_001354799.2 Homo sapiens transient receptor potential cation channel subfamily C member 4 (TRPC4), transcript variant 8, mRNA
basal.eutheria.fas	Monodelphis	XM_001368047.5	XM_001368047.5 PREDICTED: Monodelphis domestica transient receptor potential cation channel subfamily C member 4 (TRPC4), mRNA
basal.eutheria.fas	Mus	XM_006501296.4	XM_006501296.4 PREDICTED: Mus musculus transient receptor potential cation channel, subfamily C, member 4 (Trpc4), transcript variant X1, mRNA
basal.eutheria.fas	Ornithorhynchus	XM_029047972.2	XM_029047972.2 PREDICTED: Ornithorhynchus anatinus transient receptor potential cation channel subfamily C member 4 (TRPC4), transcript variant X6, mRNA
basal.eutheria.fas	Phascolarctos	XM_020970010.1	XM_020970010.1 PREDICTED: Phascolarctos cinereus transient receptor potential cation channel subfamily C member 4 (TRPC4), mRNA
basal.eutheria.fas	Rousettus	XM_016123470.2	XM_016123470.2 PREDICTED: Rousettus aegyptiacus transient receptor potential cation channel subfamily C member 4 (TRPC4), transcript variant X2, mRNA
basal.eutheria.fas	Sarcophilus	XM_031961977.1	XM_031961977.1 PREDICTED: Sarcophilus harrisii transient receptor potential cation channel subfamily C member 4 (TRPC4), mRNA
basal.eutheria.fas	Tachyglossus	XM_038761778.1	XM_038761778.1 PREDICTED: Tachyglossus aculeatus transient receptor potential cation channel subfamily C member 4 (TRPC4), transcript variant X3, mRNA
basal.eutheria.fas	Trichosurus	XM_036745196.1	XM_036745196.1 PREDICTED: Trichosurus vulpecula transient receptor potential cation channel subfamily C member 4 (TRPC4), transcript variant X6, mRNA
bat.branch.trpc1.fas	Balaenoptera	XM_057545191.1	XM_057545191.1 PREDICTED: Balaenoptera acutorostrata transient receptor potential cation channel subfamily C member 1 (TRPC1), transcript variant X4, mRNA
bat.branch.trpc1.fas	Bos	XM_005201850.5	XM_005201850.5 PREDICTED: Bos taurus transient receptor potential cation channel subfamily C member 1 (TRPC1), transcript variant X6, mRNA
bat.branch.trpc1.fas	Acinonyx	XM_053221360.1	XM_053221360.1 PREDICTED: Acinonyx jubatus transient receptor potential cation channel subfamily C member 1 (TRPC1), transcript variant X13, mRNA
bat.branch.trpc1.fas	Artibeus	XM_053667276.1	XM_053667276.1 PREDICTED: Artibeus jamaicensis transient receptor potential cation channel subfamily C member 1 (TRPC1), transcript variant X4, mRNA
bat.branch.trpc1.fas	Bison	XM_010858152.1	XM_010858152.1 PREDICTED: Bison bison bison transient receptor potential cation channel, subfamily C, member 1 (TRPC1), transcript variant X9, mRNA
bat.branch.trpc1.fas	Bubalus	XM_055569445.1	XM_055569445.1 PREDICTED: Bubalus kerabau transient receptor potential cation channel subfamily C member 1 (TRPC1), transcript variant X9, mRNA
bat.branch.trpc1.fas	Budorcas	XM_052638456.1	XM_052638456.1 PREDICTED: Budorcas taxicolor transient receptor potential cation channel subfamily C member 1 (TRPC1), mRNA
bat.branch.trpc1.fas	Callorhinus	XM_025881137.1	XM_025881137.1 PREDICTED: Callorhinus ursinus transient receptor potential cation channel subfamily C member 1 (TRPC1), transcript variant X4, mRNA
bat.branch.trpc1.fas	Camelus	XM_032487078.1	XM_032487078.1 PREDICTED: Camelus ferus transient receptor potential cation channel subfamily C member 1 (TRPC1), transcript variant X3, mRNA
bat.branch.trpc1.fas	Canis	XM_025449012.3	XM_025449012.3 PREDICTED: Canis lupus dingo transient receptor potential cation channel subfamily C member 1 (TRPC1), transcript variant X6, mRNA
bat.branch.trpc1.fas	Capra	XM_018049566.1	XM_018049566.1 PREDICTED: Capra hircus transient receptor potential cation channel subfamily C member 1 (TRPC1), transcript variant X5, mRNA
bat.branch.trpc1.fas	Cervus	XM_043474198.1	XM_043474198.1 PREDICTED: Cervus canadensis transient receptor potential cation channel subfamily C member 1 (TRPC1), transcript variant X7, mRNA
bat.branch.trpc1.fas	Dama	XM_061167791.1	XM_061167791.1 PREDICTED: Dama dama transient receptor potential cation channel subfamily C member 1 (TRPC1), transcript variant X12, mRNA
bat.branch.trpc1.fas	Desmodus	XM_045192051.2	XM_045192051.2 PREDICTED: Desmodus rotundus transient receptor potential cation channel subfamily C member 1 (TRPC1), transcript variant X2, mRNA
bat.branch.trpc1.fas	Enhydra	XM_022504457.1	XM_022504457.1 PREDICTED: Enhydra lutris kenyoni transient receptor potential cation channel subfamily C member 1 (LOC111148061), transcript variant X3, mRNA
bat.branch.trpc1.fas	Eptesicus	XM_054721625.1	XM_054721625.1 PREDICTED: Eptesicus fuscus transient receptor potential cation channel subfamily C member 1 (TRPC1), transcript variant X3, mRNA
bat.branch.trpc1.fas	Eubalaena	XM_061193598.1	XM_061193598.1 PREDICTED: Eubalaena glacialis transient receptor potential cation channel subfamily C member 1 (TRPC1), transcript variant X4, mRNA
bat.branch.trpc1.fas	Felis	XM_023260499.2	XM_023260499.2 PREDICTED: Felis catus transient receptor potential cation channel subfamily C member 1 (TRPC1), transcript variant X5, mRNA
bat.branch.trpc1.fas	Halichoerus	XM_036096336.1	XM_036096336.1 PREDICTED: Halichoerus grypus transient receptor potential cation channel subfamily C member 1 (TRPC1), transcript variant X5, mRNA
bat.branch.trpc1.fas	Hippopotamus	XM_057739822.1	XM_057739822.1 PREDICTED: Hippopotamus amphibius kiboko transient receptor potential cation channel subfamily C member 1 (TRPC1), transcript variant X4, mRNA
bat.branch.trpc1.fas	Hipposideros	XM_019656945.1	XM_019656945.1 PREDICTED: Hipposideros armiger transient receptor potential cation channel subfamily C member 1 (TRPC1), transcript variant X3, mRNA
bat.branch.trpc1.fas	Hyaena	XM_039219320.1	XM_039219320.1 PREDICTED: Hyaena hyaena transient receptor potential cation channel subfamily C member 1 (TRPC1), mRNA
bat.branch.trpc1.fas	Lasiurus	no accession, from Cornman RS, Cryan PM. Positively selected genes in the hoary bat (Lasiurus cinereus) lineage: prominence of thymus expression, immune and metabolic function, and regions of ancient synteny. PeerJ. 2022 Mar 17;10:e13130. DOI: 10.7717/peerj.13130
bat.branch.trpc1.fas	Leopardus	XM_045503410.1	XM_045503410.1 PREDICTED: Leopardus geoffroyi transient receptor potential cation channel subfamily C member 1 (TRPC1), transcript variant X8, mRNA
bat.branch.trpc1.fas	Leptonychotes	XM_031026472.1	XM_031026472.1 PREDICTED: Leptonychotes weddellii transient receptor potential cation channel subfamily C member 1 (TRPC1), transcript variant X4, mRNA
bat.branch.trpc1.fas	Lontra	XM_032852404.1	XM_032852404.1 PREDICTED: Lontra canadensis transient receptor potential cation channel subfamily C member 1 (TRPC1), transcript variant X4, mRNA
bat.branch.trpc1.fas	Lutra	XM_047726886.1	XM_047726886.1 PREDICTED: Lutra lutra transient receptor potential cation channel subfamily C member 1 (TRPC1), transcript variant X4, mRNA
bat.branch.trpc1.fas	Lynx	XM_030329956.1	XM_030329956.1 PREDICTED: Lynx canadensis transient receptor potential cation channel subfamily C member 1 (TRPC1), transcript variant X6, mRNA
bat.branch.trpc1.fas	Meles	XM_046003774.1	XM_046003774.1 PREDICTED: Meles meles transient receptor potential cation channel subfamily C member 1 (TRPC1), transcript variant X4, mRNA
bat.branch.trpc1.fas	Miniopterus	XM_016214094.1	XM_016214094.1 PREDICTED: Miniopterus natalensis transient receptor potential cation channel subfamily C member 1 (TRPC1), mRNA
bat.branch.trpc1.fas	Mirounga	XM_034996284.1	XM_034996284.1 PREDICTED: Mirounga leonina transient receptor potential cation channel subfamily C member 1 (TRPC1), transcript variant X3, mRNA
bat.branch.trpc1.fas	Molossus	XM_036242794.1	XM_036242794.1 PREDICTED: Molossus molossus transient receptor potential cation channel subfamily C member 1 (TRPC1), transcript variant X2, mRNA
bat.branch.trpc1.fas	Moschus	XM_055412354.1	XM_055412354.1 PREDICTED: Moschus berezovskii transient receptor potential cation channel subfamily C member 1 (TRPC1), transcript variant X4, mRNA
bat.branch.trpc1.fas	Mustela	XM_032346823.1	XM_032346823.1 PREDICTED: Mustela erminea transient receptor potential cation channel subfamily C member 1 (TRPC1), transcript variant X4, mRNA
bat.branch.trpc1.fas	Myotis	XM_036349191.1	XM_036349191.1 PREDICTED: Myotis myotis transient receptor potential cation channel subfamily C member 1 (TRPC1), transcript variant X2, mRNA
bat.branch.trpc1.fas	Neofelis	XM_058730113.1	XM_058730113.1 PREDICTED: Neofelis nebulosa transient receptor potential cation channel subfamily C member 1 (TRPC1), transcript variant X12, mRNA
bat.branch.trpc1.fas	Neogale	XM_044251537.1	XM_044251537.1 PREDICTED: Neovison vison transient receptor potential cation channel subfamily C member 1 (TRPC1), transcript variant X4, mRNA
bat.branch.trpc1.fas	Nyctereutes	XM_055321571.1	XM_055321571.1 PREDICTED: Nyctereutes procyonoides transient receptor potential cation channel subfamily C member 1 (TRPC1), transcript variant X5, mRNA
bat.branch.trpc1.fas	Odobenus	XM_004397304.2	XM_004397304.2 PREDICTED: Odobenus rosmarus divergens transient receptor potential cation channel, subfamily C, member 1 (TRPC1), transcript variant X2, mRNA
bat.branch.trpc1.fas	Odocoileus	XM_020887148.1	XM_020887148.1 PREDICTED: Odocoileus virginianus texanus transient receptor potential cation channel subfamily C member 1 (TRPC1), transcript variant X6, mRNA
bat.branch.trpc1.fas	Oryx	XM_040234157.1	XM_040234157.1 PREDICTED: Oryx dammah transient receptor potential cation channel subfamily C member 1 (TRPC1), transcript variant X4, mRNA
bat.branch.trpc1.fas	Ovis	XM_060405626.1	XM_060405626.1 PREDICTED: Ovis aries transient receptor potential cation channel subfamily C member 1 (TRPC1), transcript variant X13, mRNA
bat.branch.trpc1.fas	Panthera	XM_060638855.1	XM_060638855.1 PREDICTED: Panthera onca transient receptor potential cation channel subfamily C member 1 (TRPC1), transcript variant X12, mRNA
bat.branch.trpc1.fas	Phacochoerus	XM_047783971.1	XM_047783971.1 PREDICTED: Phacochoerus africanus transient receptor potential cation channel subfamily C member 1 (TRPC1), transcript variant X2, mRNA
bat.branch.trpc1.fas	Phoca	XM_032408538.1	XM_032408538.1 PREDICTED: Phoca vitulina transient receptor potential cation channel subfamily C member 1 (TRPC1), transcript variant X5, mRNA
bat.branch.trpc1.fas	Phyllostomus	XM_036017873.1	XM_036017873.1 PREDICTED: Phyllostomus discolor transient receptor potential cation channel subfamily C member 1 (TRPC1), transcript variant X2, mRNA
bat.branch.trpc1.fas	Pipistrellus	XM_036444193.2	XM_036444193.2 PREDICTED: Pipistrellus kuhlii transient receptor potential cation channel subfamily C member 1 (TRPC1), transcript variant X7, mRNA
bat.branch.trpc1.fas	Prionailurus	XM_047875303.1	XM_047875303.1 PREDICTED: Prionailurus viverrinus transient receptor potential cation channel subfamily C member 1 (TRPC1), transcript variant X7, mRNA
bat.branch.trpc1.fas	Pteronotus	XM_054585154.1	XM_054585154.1 PREDICTED: Pteronotus mesoamericanus transient receptor potential cation channel subfamily C member 1 (TRPC1), mRNA
bat.branch.trpc1.fas	Pteropus	XM_025050780.1	XM_025050780.1 PREDICTED: Pteropus alecto transient receptor potential cation channel subfamily C member 1 (TRPC1), transcript variant X5, mRNA
bat.branch.trpc1.fas	Puma	XM_040480389.1	XM_040480389.1 PREDICTED: Puma yagouaroundi transient receptor potential cation channel subfamily C member 1 (TRPC1), transcript variant X6, mRNA
bat.branch.trpc1.fas	Rhinolophus	XM_033125514.1	XM_033125514.1 PREDICTED: Rhinolophus ferrumequinum transient receptor potential cation channel subfamily C member 1 (TRPC1), transcript variant X6, mRNA
bat.branch.trpc1.fas	Rousettus	XM_036219723.1	XM_036219723.1 PREDICTED: Rousettus aegyptiacus transient receptor potential cation channel subfamily C member 1 (TRPC1), transcript variant X7, mRNA
bat.branch.trpc1.fas	Saccopteryx	XM_066241202.1	XM_066241202.1 PREDICTED: Saccopteryx bilineata transient receptor potential cation channel subfamily C member 1 (TRPC1), mRNA
bat.branch.trpc1.fas	Sturnira	XM_037040281.1	XM_037040281.1 PREDICTED: Sturnira hondurensis transient receptor potential cation channel subfamily C member 1 (TRPC1), transcript variant X2, mRNA
bat.branch.trpc1.fas	Suricata	XM_029940110.1	XM_029940110.1 PREDICTED: Suricata suricatta transient receptor potential cation channel subfamily C member 1 (TRPC1), transcript variant X4, mRNA
bat.branch.trpc1.fas	Sus	XM_021068264.1	XM_021068264.1 PREDICTED: Sus scrofa transient receptor potential cation channel subfamily C member 1 (TRPC1), transcript variant X8, mRNA
bat.branch.trpc1.fas	Ursus	XM_026497193.4	XM_026497193.4 PREDICTED: Ursus arctos transient receptor potential cation channel subfamily C member 1 (TRPC1), transcript variant X4, mRNA
bat.branch.trpc1.fas	Vicugna	XM_006202774.3	XM_006202774.3 PREDICTED: Vicugna pacos transient receptor potential cation channel subfamily C member 1 (TRPC1), transcript variant X2, mRNA
bat.branch.trpc1.fas	Vulpes	XM_026018521.1	XM_026018521.1 PREDICTED: Vulpes vulpes transient receptor potential cation channel subfamily C member 1 (TRPC1), transcript variant X6, mRNA
bat.branch.trpc1.fas	Zalophus	XM_027584207.2	XM_027584207.2 PREDICTED: Zalophus californianus transient receptor potential cation channel subfamily C member 1 (TRPC1), transcript variant X3, mRNA
bat.branch.trpc4.fas	Balaenoptera acutorostrata	XM_057532914.1	XM_057532914.1 PREDICTED: Balaenoptera acutorostrata transient receptor potential cation channel subfamily C member 4 (TRPC4), transcript variant X3, mRNA
bat.branch.trpc4.fas	Rousettus aegyptiacus	XM_016123470.2	XM_016123470.2 PREDICTED: Rousettus aegyptiacus transient receptor potential cation channel subfamily C member 4 (TRPC4), transcript variant X2, mRNA
bat.branch.trpc4.fas	Pteropus alecto	XM_025049523.1	XM_025049523.1 PREDICTED: Pteropus alecto transient receptor potential cation channel subfamily C member 4 (TRPC4), transcript variant X4, mRNA
bat.branch.trpc4.fas	Hippopotamus amphibius	XM_057707523.1	XM_057707523.1 PREDICTED: Hippopotamus amphibius kiboko transient receptor potential cation channel subfamily C member 4 (TRPC4), mRNA
bat.branch.trpc4.fas	Ovis aries	XM_060394394.1	XM_060394394.1 PREDICTED: Ovis aries transient receptor potential cation channel subfamily C member 4 (TRPC4), transcript variant X9, mRNA
bat.branch.trpc4.fas	Camelus bactrianus	XM_045514099.1	XM_045514099.1 PREDICTED: Camelus bactrianus transient receptor potential cation channel subfamily C member 4 (TRPC4), transcript variant X3, mRNA
bat.branch.trpc4.fas	Moschus berezovskii	XM_055426212.1	XM_055426212.1 PREDICTED: Moschus berezovskii transient receptor potential cation channel subfamily C member 4 (TRPC4), transcript variant X3, mRNA
bat.branch.trpc4.fas	Myotis brandtii	XM_005882679.2	XM_005882679.2 PREDICTED: Myotis brandtii transient receptor potential cation channel, subfamily C, member 4 (TRPC4), transcript variant X2, mRNA
bat.branch.trpc4.fas	Bubalus bubalis	XM_006065973.4	XM_006065973.4 PREDICTED: Bubalus bubalis transient receptor potential cation channel subfamily C member 4 (TRPC4), transcript variant X2, mRNA
bat.branch.trpc4.fas	Zalophus californianus	XM_027589178.2	XM_027589178.2 PREDICTED: Zalophus californianus transient receptor potential cation channel subfamily C member 4 (TRPC4), transcript variant X9, mRNA
bat.branch.trpc4.fas	Cervus canadensis	XM_043477368.1	XM_043477368.1 PREDICTED: Cervus canadensis transient receptor potential cation channel subfamily C member 4 (TRPC4), transcript variant X4, mRNA
bat.branch.trpc4.fas	Physeter catodon	XM_007117007.2	XM_007117007.2 PREDICTED: Physeter macrocephalus transient receptor potential cation channel subfamily C member 4 (TRPC4), transcript variant X1, mRNA
bat.branch.trpc4.fas	Dama dama	XM_061133198.1	XM_061133198.1 PREDICTED: Dama dama transient receptor potential cation channel subfamily C member 4 (TRPC4), transcript variant X4, mRNA
bat.branch.trpc4.fas	Oryx dammah	XM_040267029.1	XM_040267029.1 PREDICTED: Oryx dammah transient receptor potential cation channel subfamily C member 4 (TRPC4), mRNA
bat.branch.trpc4.fas	Mesoplodon densirostris	XM_060079796.1	XM_060079796.1 PREDICTED: Mesoplodon densirostris transient receptor potential cation channel subfamily C member 4 (TRPC4), mRNA
bat.branch.trpc4.fas	Rhinolophus ferrumequinum	XM_033103825.1	XM_033103825.1 PREDICTED: Rhinolophus ferrumequinum transient receptor potential cation channel subfamily C member 4 (TRPC4), mRNA
bat.branch.trpc4.fas	Eptesicus fuscus	XM_008159223.3	XM_008159223.3 PREDICTED: Eptesicus fuscus transient receptor potential cation channel subfamily C member 4 (TRPC4), transcript variant X2, mRNA
bat.branch.trpc4.fas	Leopardus geoffroyi	XM_045474788.1	XM_045474788.1 PREDICTED: Leopardus geoffroyi transient receptor potential cation channel subfamily C member 4 (TRPC4), transcript variant X5, mRNA
bat.branch.trpc4.fas	Phyllostomus hastatus	XM_045839128.1	XM_045839128.1 PREDICTED: Phyllostomus hastatus transient receptor potential cation channel subfamily C member 4 (TRPC4), transcript variant X4, mRNA
bat.branch.trpc4.fas	Hyaena hyaena	XM_039253649.1	XM_039253649.1 PREDICTED: Hyaena hyaena transient receptor potential cation channel subfamily C member 4 (TRPC4), transcript variant X6, mRNA
bat.branch.trpc4.fas	Artibeus jamaicensis	XM_037138713.2	XM_037138713.2 PREDICTED: Artibeus jamaicensis transient receptor potential cation channel subfamily C member 4 (TRPC4), transcript variant X2, mRNA
bat.branch.trpc4.fas	Pipistrellus kuhlii	XM_036454947.2	XM_036454947.2 PREDICTED: Pipistrellus kuhlii transient receptor potential cation channel subfamily C member 4 (TRPC4), mRNA
bat.branch.trpc4.fas	Mirounga leonina	XM_035003505.1	XM_035003505.1 PREDICTED: Mirounga leonina transient receptor potential cation channel subfamily C member 4 (TRPC4), mRNA
bat.branch.trpc4.fas	Delphinapterus leucas	XM_022574682.2	XM_022574682.2 PREDICTED: Delphinapterus leucas transient receptor potential cation channel subfamily C member 4 (TRPC4), mRNA
bat.branch.trpc4.fas	Canis lupus	XM_025462422.3	XM_025462422.3 PREDICTED: Canis lupus dingo transient receptor potential cation channel subfamily C member 4 (TRPC4), transcript variant X2, mRNA
bat.branch.trpc4.fas	Enhydra lutris	XM_022520653.1	XM_022520653.1 PREDICTED: Enhydra lutris kenyoni transient receptor potential cation channel subfamily C member 4 (LOC111158553), mRNA
bat.branch.trpc4.fas	Ursus maritimus	XM_008692259.1	XM_008692259.1 PREDICTED: Ursus maritimus transient receptor potential cation channel subfamily C member 4 (TRPC4), transcript variant X2, mRNA
bat.branch.trpc4.fas	Meles meles	XM_045978498.1	XM_045978498.1 PREDICTED: Meles meles transient receptor potential cation channel subfamily C member 4 (TRPC4), transcript variant X4, mRNA
bat.branch.trpc4.fas	Pteronotus mesoamericanus	XM_054586675.1	XM_054586675.1 PREDICTED: Pteronotus mesoamericanus transient receptor potential cation channel subfamily C member 4 (TRPC4), transcript variant X6, mRNA
bat.branch.trpc4.fas	Molossus molossus	XM_036250161.1	XM_036250161.1 PREDICTED: Molossus molossus transient receptor potential cation channel subfamily C member 4 (TRPC4), mRNA
bat.branch.trpc4.fas	Miniopterus natalensis	XM_016208908.1	XM_016208908.1 PREDICTED: Miniopterus natalensis transient receptor potential cation channel subfamily C member 4 (TRPC4), mRNA
bat.branch.trpc4.fas	Lagenorhynchus obliquidens	XM_027116463.1	XM_027116463.1 PREDICTED: Sagmatias obliquidens transient receptor potential cation channel subfamily C member 4 (LOC113625679), transcript variant X1, mRNA
bat.branch.trpc4.fas	Mustela putorius	XM_004779530.3	XM_004779530.3 PREDICTED: Mustela putorius furo transient receptor potential cation channel subfamily C member 4 (TRPC4), mRNA
bat.branch.trpc4.fas	Odobenus rosmarus	XM_004399897.1	XM_004399897.1 PREDICTED: Odobenus rosmarus divergens transient receptor potential cation channel, subfamily C, member 4 (TRPC4), transcript variant X6, mRNA
bat.branch.trpc4.fas	Desmodus rotundus	XM_024566758.3	XM_024566758.3 PREDICTED: Desmodus rotundus transient receptor potential cation channel subfamily C member 4 (TRPC4), mRNA
bat.branch.trpc4.fas	Suricata suricatta	XM_029938602.1	XM_029938602.1 PREDICTED: Suricata suricatta transient receptor potential cation channel subfamily C member 4 (TRPC4), transcript variant X6, mRNA
bat.branch.trpc4.fas	Bos taurus	XM_010810662.4	XM_010810662.4 PREDICTED: Bos taurus transient receptor potential cation channel subfamily C member 4 (TRPC4), transcript variant X6, mRNA
bat.branch.trpc4.fas	Panthera tigris	XM_007097684.3	XM_007097684.3 PREDICTED: Panthera tigris transient receptor potential cation channel subfamily C member 4 (TRPC4), transcript variant X2, mRNA
bat.branch.trpc4.fas	Lipotes vexillifer	XM_007447183.1	XM_007447183.1 PREDICTED: Lipotes vexillifer transient receptor potential cation channel, subfamily C, member 4 (TRPC4), transcript variant X6, mRNA
bat.branch.trpc4.fas	Odocoileus virginianus	XM_020878215.1	XM_020878215.1 PREDICTED: Odocoileus virginianus texanus transient receptor potential cation channel subfamily C member 4 (TRPC4), transcript variant X3, mRNA
bat.branch.trpc4.fas	Neogale vison	XM_044249631.1	XM_044249631.1 PREDICTED: Neovison vison transient receptor potential cation channel subfamily C member 4 (TRPC4), transcript variant X2, mRNA
bat.branch.trpc4.fas	Phoca vitulina	XM_032403126.1	XM_032403126.1 PREDICTED: Phoca vitulina transient receptor potential cation channel subfamily C member 4 (TRPC4), transcript variant X7, mRNA
bat.branch.trpc4.high.gc.removed.fas	Balaenoptera acutorostrata	XM_057532914.1	XM_057532914.1 PREDICTED: Balaenoptera acutorostrata transient receptor potential cation channel subfamily C member 4 (TRPC4), transcript variant X3, mRNA
bat.branch.trpc4.high.gc.removed.fas	Rousettus aegyptiacus	XM_016123470.2	XM_016123470.2 PREDICTED: Rousettus aegyptiacus transient receptor potential cation channel subfamily C member 4 (TRPC4), transcript variant X2, mRNA
bat.branch.trpc4.high.gc.removed.fas	Pteropus alecto	XM_025049523.1	XM_025049523.1 PREDICTED: Pteropus alecto transient receptor potential cation channel subfamily C member 4 (TRPC4), transcript variant X4, mRNA
bat.branch.trpc4.high.gc.removed.fas	Hippopotamus amphibius	XM_057707523.1	XM_057707523.1 PREDICTED: Hippopotamus amphibius kiboko transient receptor potential cation channel subfamily C member 4 (TRPC4), mRNA
bat.branch.trpc4.high.gc.removed.fas	Ovis aries	XM_060394394.1	XM_060394394.1 PREDICTED: Ovis aries transient receptor potential cation channel subfamily C member 4 (TRPC4), transcript variant X9, mRNA
bat.branch.trpc4.high.gc.removed.fas	Camelus bactrianus	XM_045514099.1	XM_045514099.1 PREDICTED: Camelus bactrianus transient receptor potential cation channel subfamily C member 4 (TRPC4), transcript variant X3, mRNA
bat.branch.trpc4.high.gc.removed.fas	Moschus berezovskii	XM_055426212.1	XM_055426212.1 PREDICTED: Moschus berezovskii transient receptor potential cation channel subfamily C member 4 (TRPC4), transcript variant X3, mRNA
bat.branch.trpc4.high.gc.removed.fas	Myotis brandtii	XM_005882679.2	XM_005882679.2 PREDICTED: Myotis brandtii transient receptor potential cation channel, subfamily C, member 4 (TRPC4), transcript variant X2, mRNA
bat.branch.trpc4.high.gc.removed.fas	Bubalus bubalis	XM_006065973.4	XM_006065973.4 PREDICTED: Bubalus bubalis transient receptor potential cation channel subfamily C member 4 (TRPC4), transcript variant X2, mRNA
bat.branch.trpc4.high.gc.removed.fas	Zalophus californianus	XM_027589178.2	XM_027589178.2 PREDICTED: Zalophus californianus transient receptor potential cation channel subfamily C member 4 (TRPC4), transcript variant X9, mRNA
bat.branch.trpc4.high.gc.removed.fas	Cervus canadensis	XM_043477368.1	XM_043477368.1 PREDICTED: Cervus canadensis transient receptor potential cation channel subfamily C member 4 (TRPC4), transcript variant X4, mRNA
bat.branch.trpc4.high.gc.removed.fas	Physeter catodon	XM_007117007.2	XM_007117007.2 PREDICTED: Physeter macrocephalus transient receptor potential cation channel subfamily C member 4 (TRPC4), transcript variant X1, mRNA
bat.branch.trpc4.high.gc.removed.fas	Dama dama	XM_061133198.1	XM_061133198.1 PREDICTED: Dama dama transient receptor potential cation channel subfamily C member 4 (TRPC4), transcript variant X4, mRNA
bat.branch.trpc4.high.gc.removed.fas	Oryx dammah	XM_040267029.1	XM_040267029.1 PREDICTED: Oryx dammah transient receptor potential cation channel subfamily C member 4 (TRPC4), mRNA
bat.branch.trpc4.high.gc.removed.fas	Mesoplodon densirostris	XM_060079796.1	XM_060079796.1 PREDICTED: Mesoplodon densirostris transient receptor potential cation channel subfamily C member 4 (TRPC4), mRNA
bat.branch.trpc4.high.gc.removed.fas	Rhinolophus ferrumequinum	XM_033103825.1	XM_033103825.1 PREDICTED: Rhinolophus ferrumequinum transient receptor potential cation channel subfamily C member 4 (TRPC4), mRNA
bat.branch.trpc4.high.gc.removed.fas	Eptesicus fuscus	XM_008159223.3	XM_008159223.3 PREDICTED: Eptesicus fuscus transient receptor potential cation channel subfamily C member 4 (TRPC4), transcript variant X2, mRNA
bat.branch.trpc4.high.gc.removed.fas	Leopardus geoffroyi	XM_045474788.1	XM_045474788.1 PREDICTED: Leopardus geoffroyi transient receptor potential cation channel subfamily C member 4 (TRPC4), transcript variant X5, mRNA
bat.branch.trpc4.high.gc.removed.fas	Hyaena hyaena	XM_039253649.1	XM_039253649.1 PREDICTED: Hyaena hyaena transient receptor potential cation channel subfamily C member 4 (TRPC4), transcript variant X6, mRNA
bat.branch.trpc4.high.gc.removed.fas	Pipistrellus kuhlii	XM_036454947.2	XM_036454947.2 PREDICTED: Pipistrellus kuhlii transient receptor potential cation channel subfamily C member 4 (TRPC4), mRNA
bat.branch.trpc4.high.gc.removed.fas	Mirounga leonina	XM_035003505.1	XM_035003505.1 PREDICTED: Mirounga leonina transient receptor potential cation channel subfamily C member 4 (TRPC4), mRNA
bat.branch.trpc4.high.gc.removed.fas	Delphinapterus leucas	XM_022574682.2	XM_022574682.2 PREDICTED: Delphinapterus leucas transient receptor potential cation channel subfamily C member 4 (TRPC4), mRNA
bat.branch.trpc4.high.gc.removed.fas	Canis lupus	XM_025462422.3	XM_025462422.3 PREDICTED: Canis lupus dingo transient receptor potential cation channel subfamily C member 4 (TRPC4), transcript variant X2, mRNA
bat.branch.trpc4.high.gc.removed.fas	Enhydra lutris	XM_022520653.1	XM_022520653.1 PREDICTED: Enhydra lutris kenyoni transient receptor potential cation channel subfamily C member 4 (LOC111158553), mRNA
bat.branch.trpc4.high.gc.removed.fas	Ursus maritimus	XM_008692259.1	XM_008692259.1 PREDICTED: Ursus maritimus transient receptor potential cation channel subfamily C member 4 (TRPC4), transcript variant X2, mRNA
bat.branch.trpc4.high.gc.removed.fas	Meles meles	XM_045978498.1	XM_045978498.1 PREDICTED: Meles meles transient receptor potential cation channel subfamily C member 4 (TRPC4), transcript variant X4, mRNA
bat.branch.trpc4.high.gc.removed.fas	Miniopterus natalensis	XM_016208908.1	XM_016208908.1 PREDICTED: Miniopterus natalensis transient receptor potential cation channel subfamily C member 4 (TRPC4), mRNA
bat.branch.trpc4.high.gc.removed.fas	Lagenorhynchus obliquidens	XM_027116463.1	XM_027116463.1 PREDICTED: Sagmatias obliquidens transient receptor potential cation channel subfamily C member 4 (LOC113625679), transcript variant X1, mRNA
bat.branch.trpc4.high.gc.removed.fas	Mustela putorius	XM_004779530.3	XM_004779530.3 PREDICTED: Mustela putorius furo transient receptor potential cation channel subfamily C member 4 (TRPC4), mRNA
bat.branch.trpc4.high.gc.removed.fas	Odobenus rosmarus	XM_004399897.1	XM_004399897.1 PREDICTED: Odobenus rosmarus divergens transient receptor potential cation channel, subfamily C, member 4 (TRPC4), transcript variant X6, mRNA
bat.branch.trpc4.high.gc.removed.fas	Suricata suricatta	XM_029938602.1	XM_029938602.1 PREDICTED: Suricata suricatta transient receptor potential cation channel subfamily C member 4 (TRPC4), transcript variant X6, mRNA
bat.branch.trpc4.high.gc.removed.fas	Bos taurus	XM_010810662.4	XM_010810662.4 PREDICTED: Bos taurus transient receptor potential cation channel subfamily C member 4 (TRPC4), transcript variant X6, mRNA
bat.branch.trpc4.high.gc.removed.fas	Panthera tigris	XM_007097684.3	XM_007097684.3 PREDICTED: Panthera tigris transient receptor potential cation channel subfamily C member 4 (TRPC4), transcript variant X2, mRNA
bat.branch.trpc4.high.gc.removed.fas	Lipotes vexillifer	XM_007447183.1	XM_007447183.1 PREDICTED: Lipotes vexillifer transient receptor potential cation channel, subfamily C, member 4 (TRPC4), transcript variant X6, mRNA
bat.branch.trpc4.high.gc.removed.fas	Odocoileus virginianus	XM_020878215.1	XM_020878215.1 PREDICTED: Odocoileus virginianus texanus transient receptor potential cation channel subfamily C member 4 (TRPC4), transcript variant X3, mRNA
bat.branch.trpc4.high.gc.removed.fas	Neogale vison	XM_044249631.1	XM_044249631.1 PREDICTED: Neovison vison transient receptor potential cation channel subfamily C member 4 (TRPC4), transcript variant X2, mRNA
bat.branch.trpc4.high.gc.removed.fas	Phoca vitulina	XM_032403126.1	XM_032403126.1 PREDICTED: Phoca vitulina transient receptor potential cation channel subfamily C member 4 (TRPC4), transcript variant X7, mRNA
bat.branch.trpc5.fas	Balaenoptera acutorostrata	XM_057538148.1	XM_057538148.1 PREDICTED: Balaenoptera acutorostrata transient receptor potential cation channel subfamily C member 5 (TRPC5), mRNA
bat.branch.trpc5.fas	Rousettus aegyptiacus	XM_016119916.2	XM_016119916.2 PREDICTED: Rousettus aegyptiacus transient receptor potential cation channel subfamily C member 5 (TRPC5), mRNA
bat.branch.trpc5.fas	Lagenorhynchus albirostris	XM_060138597.1	XM_060138597.1 PREDICTED: Lagenorhynchus albirostris transient receptor potential cation channel subfamily C member 5 (TRPC5), mRNA
bat.branch.trpc5.fas	Pteropus alecto	XM_006917274.1	XM_006917274.1 PREDICTED: Pteropus alecto transient receptor potential cation channel subfamily C member 5 (TRPC5), mRNA
bat.branch.trpc5.fas	Hippopotamus amphibius	XM_057718472.1	XM_057718472.1 PREDICTED: Hippopotamus amphibius kiboko transient receptor potential cation channel subfamily C member 5 (TRPC5), mRNA
bat.branch.trpc5.fas	Ovis aries	XM_027963151.2	XM_027963151.2 PREDICTED: Ovis aries transient receptor potential cation channel subfamily C member 5 (TRPC5), mRNA
bat.branch.trpc5.fas	Hipposideros armiger	XM_019632331.1	XM_019632331.1 PREDICTED: Hipposideros armiger transient receptor potential cation channel subfamily C member 5 (TRPC5), mRNA
bat.branch.trpc5.fas	Moschus berezovskii	XM_055393456.1	XM_055393456.1 PREDICTED: Moschus berezovskii transient receptor potential cation channel subfamily C member 5 (TRPC5), mRNA
bat.branch.trpc5.fas	Myotis brandtii	XM_005886346.1	XM_005886346.1 PREDICTED: Myotis brandtii transient receptor potential cation channel, subfamily C, member 5 (TRPC5), transcript variant X2, mRNA
bat.branch.trpc5.fas	Zalophus californianus	XM_027609568.2	XM_027609568.2 PREDICTED: Zalophus californianus transient receptor potential cation channel subfamily C member 5 (TRPC5), mRNA
bat.branch.trpc5.fas	Cervus canadensis	XM_043458785.1	XM_043458785.1 PREDICTED: Cervus canadensis transient receptor potential cation channel subfamily C member 5 (TRPC5), mRNA
bat.branch.trpc5.fas	Physeter catodon	XM_007115180.1	XM_007115180.1 PREDICTED: Physeter macrocephalus transient receptor potential cation channel subfamily C member 5 (TRPC5), mRNA
bat.branch.trpc5.fas	Dama dama	XM_061137072.1	XM_061137072.1 PREDICTED: Dama dama transient receptor potential cation channel subfamily C member 5 (TRPC5), mRNA
bat.branch.trpc5.fas	Oryx dammah	XM_040265106.1	XM_040265106.1 PREDICTED: Oryx dammah transient receptor potential cation channel subfamily C member 5 (TRPC5), mRNA
bat.branch.trpc5.fas	Mesoplodon densirostris	XM_060086790.1	XM_060086790.1 PREDICTED: Mesoplodon densirostris transient receptor potential cation channel subfamily C member 5 (TRPC5), mRNA
bat.branch.trpc5.fas	Rhinolophus ferrumequinum	XM_033111511.1	XM_033111511.1 PREDICTED: Rhinolophus ferrumequinum transient receptor potential cation channel subfamily C member 5 (TRPC5), mRNA
bat.branch.trpc5.fas	Camelus ferus	XM_006193322.2	XM_006193322.2 PREDICTED: Camelus ferus transient receptor potential cation channel subfamily C member 5 (TRPC5), mRNA
bat.branch.trpc5.fas	Eptesicus fuscus	XM_008158606.3	XM_008158606.3 PREDICTED: Eptesicus fuscus transient receptor potential cation channel subfamily C member 5 (TRPC5), mRNA
bat.branch.trpc5.fas	Leopardus geoffroyi	XM_045471374.1	XM_045471374.1 PREDICTED: Leopardus geoffroyi transient receptor potential cation channel subfamily C member 5 (TRPC5), mRNA
bat.branch.trpc5.fas	Phyllostomus hastatus	XM_045817615.1	XM_045817615.1 PREDICTED: Phyllostomus hastatus transient receptor potential cation channel subfamily C member 5 (TRPC5), mRNA
bat.branch.trpc5.fas	Hyaena hyaena	XM_039247425.1	XM_039247425.1 PREDICTED: Hyaena hyaena transient receptor potential cation channel subfamily C member 5 (TRPC5), mRNA
bat.branch.trpc5.fas	Artibeus jamaicensis	XM_053657523.1	XM_053657523.1 PREDICTED: Artibeus jamaicensis transient receptor potential cation channel subfamily C member 5 (TRPC5), mRNA
bat.branch.trpc5.fas	Bubalus kerabau	XM_055564307.1	XM_055564307.1 PREDICTED: Bubalus kerabau transient receptor potential cation channel subfamily C member 5 (TRPC5), mRNA
bat.branch.trpc5.fas	Pipistrellus kuhlii	XM_036454471.2	XM_036454471.2 PREDICTED: Pipistrellus kuhlii transient receptor potential cation channel subfamily C member 5 (TRPC5), mRNA
bat.branch.trpc5.fas	Mirounga leonina	XM_035007348.1	XM_035007348.1 PREDICTED: Mirounga leonina transient receptor potential cation channel subfamily C member 5 (TRPC5), mRNA
bat.branch.trpc5.fas	Delphinapterus leucas	XM_022556737.1	XM_022556737.1 PREDICTED: Delphinapterus leucas transient receptor potential cation channel subfamily C member 5 (TRPC5), mRNA
bat.branch.trpc5.fas	Canis lupus	XM_025431527.3	XM_025431527.3 PREDICTED: Canis lupus dingo transient receptor potential cation channel subfamily C member 5 (TRPC5), mRNA
bat.branch.trpc5.fas	Enhydra lutris	XM_022524385.1	XM_022524385.1 PREDICTED: Enhydra lutris kenyoni transient receptor potential cation channel subfamily C member 5 (LOC111160972), mRNA
bat.branch.trpc5.fas	Ursus maritimus	XM_008709288.2	XM_008709288.2 PREDICTED: Ursus maritimus transient receptor potential cation channel subfamily C member 5 (TRPC5), mRNA
bat.branch.trpc5.fas	Meles meles	XM_045994589.1	XM_045994589.1 PREDICTED: Meles meles transient receptor potential cation channel subfamily C member 5 (TRPC5), mRNA
bat.branch.trpc5.fas	Pteronotus mesoamericanus	XM_054580356.1	XM_054580356.1 PREDICTED: Pteronotus mesoamericanus transient receptor potential cation channel subfamily C member 5 (TRPC5), mRNA
bat.branch.trpc5.fas	Molossus molossus	XM_036271288.1	XM_036271288.1 PREDICTED: Molossus molossus transient receptor potential cation channel subfamily C member 5 (TRPC5), mRNA
bat.branch.trpc5.fas	Miniopterus natalensis	XM_016198072.1	XM_016198072.1 PREDICTED: Miniopterus natalensis transient receptor potential cation channel subfamily C member 5 (TRPC5), mRNA
bat.branch.trpc5.fas	Mustela putorius	XM_004769088.3	XM_004769088.3 PREDICTED: Mustela putorius furo transient receptor potential cation channel subfamily C member 5 (TRPC5), mRNA
bat.branch.trpc5.fas	Odobenus rosmarus	XM_004399744.1	XM_004399744.1 PREDICTED: Odobenus rosmarus divergens transient receptor potential cation channel, subfamily C, member 5 (TRPC5), mRNA
bat.branch.trpc5.fas	Desmodus rotundus	XM_024559113.1	XM_024559113.1 PREDICTED: Desmodus rotundus transient receptor potential cation channel subfamily C member 5 (TRPC5), mRNA
bat.branch.trpc5.fas	Suricata suricatta	XM_029930258.1	XM_029930258.1 PREDICTED: Suricata suricatta transient receptor potential cation channel subfamily C member 5 (TRPC5), mRNA
bat.branch.trpc5.fas	Bos taurus	XM_059883295.1	XM_059883295.1 PREDICTED: Bos taurus transient receptor potential cation channel subfamily C member 5 (TRPC5), transcript variant X1, mRNA
bat.branch.trpc5.fas	Panthera tigris	XM_007078434.3	XM_007078434.3 PREDICTED: Panthera tigris transient receptor potential cation channel subfamily C member 5 (TRPC5), mRNA
bat.branch.trpc5.fas	Lipotes vexillifer	XM_007466308.1	XM_007466308.1 PREDICTED: Lipotes vexillifer transient receptor potential cation channel, subfamily C, member 5 (TRPC5), mRNA
bat.branch.trpc5.fas	Odocoileus virginianus	XM_020881534.1	XM_020881534.1 PREDICTED: Odocoileus virginianus texanus transient receptor potential cation channel subfamily C member 5 (TRPC5), mRNA
bat.branch.trpc5.fas	Neovison vison	XM_044234456.1	XM_044234456.1 PREDICTED: Neovison vison transient receptor potential cation channel subfamily C member 5 (TRPC5), mRNA
bat.branch.trpc5.fas	Phoca vitulina	XM_032392736.1	XM_032392736.1 PREDICTED: Phoca vitulina transient receptor potential cation channel subfamily C member 5 (TRPC5), transcript variant X2, mRNA
bat.trpa1.fas	Artibeus	XM_037140384.2	XM_037140384.2 PREDICTED: Artibeus jamaicensis transient receptor potential cation channel subfamily A member 1 (TRPA1), mRNA
bat.trpa1.fas	Desmodus	XM_024572316.3	XM_024572316.3 PREDICTED: Desmodus rotundus transient receptor potential cation channel subfamily A member 1 (TRPA1), mRNA
bat.trpa1.fas	Eptesicus	XM_008150387.3	XM_008150387.3 PREDICTED: Eptesicus fuscus transient receptor potential cation channel subfamily A member 1 (TRPA1), mRNA
bat.trpa1.fas	Molossus	XM_036264479.1	XM_036264479.1 PREDICTED: Molossus molossus transient receptor potential cation channel subfamily A member 1 (TRPA1), mRNA
bat.trpa1.fas	Myotis	XM_006767358.2	XM_006767358.2 PREDICTED: Myotis davidii transient receptor potential cation channel subfamily A member 1 (TRPA1), mRNA
bat.trpa1.fas	Phyllostomus	XM_028533870.2	XM_028533870.2 PREDICTED: Phyllostomus discolor transient receptor potential cation channel subfamily A member 1 (TRPA1), mRNA
bat.trpa1.fas	Pipistrellus	XM_036437140.2	XM_036437140.2 PREDICTED: Pipistrellus kuhlii transient receptor potential cation channel subfamily A member 1 (TRPA1), mRNA
bat.trpa1.fas	Pteronotus	XM_054590049.1	XM_054590049.1 PREDICTED: Pteronotus mesoamericanus transient receptor potential cation channel subfamily A member 1 (TRPA1), mRNA
bat.trpa1.fas	Pteropus	XM_023534605.1	XM_023534605.1 PREDICTED: Pteropus vampyrus transient receptor potential cation channel subfamily A member 1 (TRPA1), mRNA
bat.trpa1.fas	Rhinolophus	XM_033126388.1	XM_033126388.1 PREDICTED: Rhinolophus ferrumequinum transient receptor potential cation channel subfamily A member 1 (TRPA1), transcript variant X1, mRNA
bat.trpa1.fas	Rousettus	XM_036232797.1	XM_036232797.1 PREDICTED: Rousettus aegyptiacus transient receptor potential cation channel subfamily A member 1 (TRPA1), transcript variant X2, mRNA
bat.trpa1.fas	Sturnira	XM_037058222.1	XM_037058222.1 PREDICTED: Sturnira hondurensis transient receptor potential cation channel subfamily A member 1 (TRPA1), mRNA
bat.trpc1.fas	Artibeus	XM_053667276.1	XM_053667276.1 PREDICTED: Artibeus jamaicensis transient receptor potential cation channel subfamily C member 1 (TRPC1), transcript variant X4, mRNA
bat.trpc1.fas	Desmodus	XM_045192051.2	XM_045192051.2 PREDICTED: Desmodus rotundus transient receptor potential cation channel subfamily C member 1 (TRPC1), transcript variant X2, mRNA
bat.trpc1.fas	Eptesicus	XM_054721625.1	XM_054721625.1 PREDICTED: Eptesicus fuscus transient receptor potential cation channel subfamily C member 1 (TRPC1), transcript variant X3, mRNA
bat.trpc1.fas	Hipposideros	XM_019656945.1	XM_019656945.1 PREDICTED: Hipposideros armiger transient receptor potential cation channel subfamily C member 1 (TRPC1), transcript variant X3, mRNA
bat.trpc1.fas	Miniopterus	XM_016214094.1	XM_016214094.1 PREDICTED: Miniopterus natalensis transient receptor potential cation channel subfamily C member 1 (TRPC1), mRNA
bat.trpc1.fas	Molossus	XM_036242794.1	XM_036242794.1 PREDICTED: Molossus molossus transient receptor potential cation channel subfamily C member 1 (TRPC1), transcript variant X2, mRNA
bat.trpc1.fas	Myotis	XM_006757507.2	XM_006757507.2 PREDICTED: Myotis davidii transient receptor potential cation channel subfamily C member 1 (TRPC1), partial mRNA
bat.trpc1.fas	Phyllostomus	XM_036017873.1	XM_036017873.1 PREDICTED: Phyllostomus discolor transient receptor potential cation channel subfamily C member 1 (TRPC1), transcript variant X2, mRNA
bat.trpc1.fas	Pteronotus	XM_054585154.1	XM_054585154.1 PREDICTED: Pteronotus mesoamericanus transient receptor potential cation channel subfamily C member 1 (TRPC1), mRNA
bat.trpc1.fas	Pteropus	XM_025050780.1	XM_025050780.1 PREDICTED: Pteropus alecto transient receptor potential cation channel subfamily C member 1 (TRPC1), transcript variant X5, mRNA
bat.trpc1.fas	Rousettus	XM_036219723.1	XM_036219723.1 PREDICTED: Rousettus aegyptiacus transient receptor potential cation channel subfamily C member 1 (TRPC1), transcript variant X7, mRNA
bat.trpc1.fas	Sturnira	XM_037040281.1	XM_037040281.1 PREDICTED: Sturnira hondurensis transient receptor potential cation channel subfamily C member 1 (TRPC1), transcript variant X2, mRNA
bat.trpc3.fas	Rousettus aegyptiacus	XM_016165607.2	XM_016165607.2 PREDICTED: Rousettus aegyptiacus transient receptor potential cation channel subfamily C member 3 (TRPC3), mRNA
bat.trpc3.fas	Pteropus alecto	XM_015593957.2	XM_015593957.2 PREDICTED: Pteropus alecto transient receptor potential cation channel subfamily C member 3 (TRPC3), transcript variant X3, mRNA
bat.trpc3.fas	Hipposideros armiger	XM_019668370.1	XM_019668370.1 PREDICTED: Hipposideros armiger transient receptor potential cation channel subfamily C member 3 (TRPC3), mRNA
bat.trpc3.fas	Myotis brandtii	XM_014537113.1	XM_014537113.1 PREDICTED: Myotis brandtii transient receptor potential cation channel, subfamily C, member 3 (TRPC3), partial mRNA
bat.trpc3.fas	Phyllostomus discolor	XM_028520394.2	XM_028520394.2 PREDICTED: Phyllostomus discolor transient receptor potential cation channel subfamily C member 3 (TRPC3), transcript variant X2, mRNA
bat.trpc3.fas	Rhinolophus ferrumequinum	XM_033135289.1	XM_033135289.1 PREDICTED: Rhinolophus ferrumequinum transient receptor potential cation channel subfamily C member 3 (TRPC3), transcript variant X3, mRNA
bat.trpc3.fas	Eptesicus fuscus	XM_054716766.1	XM_054716766.1 PREDICTED: Eptesicus fuscus transient receptor potential cation channel subfamily C member 3 (TRPC3), transcript variant X2, mRNA
bat.trpc3.fas	Sturnira hondurensis	XM_037058595.1	XM_037058595.1 PREDICTED: Sturnira hondurensis transient receptor potential cation channel subfamily C member 3 (TRPC3), transcript variant X2, mRNA
bat.trpc3.fas	Artibeus jamaicensis	XM_037129912.2	XM_037129912.2 PREDICTED: Artibeus jamaicensis transient receptor potential cation channel subfamily C member 3 (TRPC3), transcript variant X2, mRNA
bat.trpc3.fas	Pipistrellus kuhlii	XM_036450266.2	XM_036450266.2 PREDICTED: Pipistrellus kuhlii transient receptor potential cation channel subfamily C member 3 (TRPC3), transcript variant X8, mRNA
bat.trpc3.fas	Pteronotus mesoamericanus	XM_054563505.1	XM_054563505.1 PREDICTED: Pteronotus mesoamericanus transient receptor potential cation channel subfamily C member 3 (TRPC3), transcript variant X2, mRNA
bat.trpc3.fas	Molossus molossus	XM_036240551.1	XM_036240551.1 PREDICTED: Molossus molossus transient receptor potential cation channel subfamily C member 3 (TRPC3), transcript variant X3, mRNA
bat.trpc3.fas	Miniopterus natalensis	XM_016201493.1	XM_016201493.1 PREDICTED: Miniopterus natalensis transient receptor potential cation channel subfamily C member 3 (TRPC3), mRNA
bat.trpc3.fas	Desmodus rotundus	XM_053930598.1	XM_053930598.1 PREDICTED: Desmodus rotundus transient receptor potential cation channel subfamily C member 3 (TRPC3), transcript variant X2, mRNA
bat.trpc4.fas	Rousettus aegyptiacus	XM_016123470.2	XM_016123470.2 PREDICTED: Rousettus aegyptiacus transient receptor potential cation channel subfamily C member 4 (TRPC4), transcript variant X2, mRNA
bat.trpc4.fas	Pteropus alecto	XM_025049523.1	XM_025049523.1 PREDICTED: Pteropus alecto transient receptor potential cation channel subfamily C member 4 (TRPC4), transcript variant X4, mRNA
bat.trpc4.fas	Hipposideros armiger	XM_019658678.1	XM_019658678.1 PREDICTED: Hipposideros armiger transient receptor potential cation channel subfamily C member 4 (TRPC4), transcript variant X3, mRNA
bat.trpc4.fas	Myotis brandtii	XM_005882679.2	XM_005882679.2 PREDICTED: Myotis brandtii transient receptor potential cation channel, subfamily C, member 4 (TRPC4), transcript variant X2, mRNA
bat.trpc4.fas	Rhinolophus ferrumequinum	XM_033103825.1	XM_033103825.1 PREDICTED: Rhinolophus ferrumequinum transient receptor potential cation channel subfamily C member 4 (TRPC4), mRNA
bat.trpc4.fas	Eptesicus fuscus	XM_008159223.3	XM_008159223.3 PREDICTED: Eptesicus fuscus transient receptor potential cation channel subfamily C member 4 (TRPC4), transcript variant X2, mRNA
bat.trpc4.fas	Phyllostomus hastatus	XM_045839128.1	XM_045839128.1 PREDICTED: Phyllostomus hastatus transient receptor potential cation channel subfamily C member 4 (TRPC4), transcript variant X4, mRNA
bat.trpc4.fas	Artibeus jamaicensis	XM_037138713.2	XM_037138713.2 PREDICTED: Artibeus jamaicensis transient receptor potential cation channel subfamily C member 4 (TRPC4), transcript variant X2, mRNA
bat.trpc4.fas	Pipistrellus kuhlii	XM_036454947.2	XM_036454947.2 PREDICTED: Pipistrellus kuhlii transient receptor potential cation channel subfamily C member 4 (TRPC4), mRNA
bat.trpc4.fas	Pteronotus mesoamericanus	XM_054586675.1	XM_054586675.1 PREDICTED: Pteronotus mesoamericanus transient receptor potential cation channel subfamily C member 4 (TRPC4), transcript variant X6, mRNA
bat.trpc4.fas	Molossus molossus	XM_036250161.1	XM_036250161.1 PREDICTED: Molossus molossus transient receptor potential cation channel subfamily C member 4 (TRPC4), mRNA
bat.trpc4.fas	Miniopterus natalensis	XM_016208908.1	XM_016208908.1 PREDICTED: Miniopterus natalensis transient receptor potential cation channel subfamily C member 4 (TRPC4), mRNA
bat.trpc4.fas	Desmodus rotundus	XM_024566758.3	XM_024566758.3 PREDICTED: Desmodus rotundus transient receptor potential cation channel subfamily C member 4 (TRPC4), mRNA
bat.trpc5.fas	Rousettus aegyptiacus	XM_016119916.2	XM_016119916.2 PREDICTED: Rousettus aegyptiacus transient receptor potential cation channel subfamily C member 5 (TRPC5), mRNA
bat.trpc5.fas	Pteropus alecto	XM_006917274.1	XM_006917274.1 PREDICTED: Pteropus alecto transient receptor potential cation channel subfamily C member 5 (TRPC5), mRNA
bat.trpc5.fas	Hipposideros armiger	XM_019632331.1	XM_019632331.1 PREDICTED: Hipposideros armiger transient receptor potential cation channel subfamily C member 5 (TRPC5), mRNA
bat.trpc5.fas	Myotis brandtii	XM_005886346.1	XM_005886346.1 PREDICTED: Myotis brandtii transient receptor potential cation channel, subfamily C, member 5 (TRPC5), transcript variant X2, mRNA
bat.trpc5.fas	Rhinolophus ferrumequinum	XM_033111511.1	XM_033111511.1 PREDICTED: Rhinolophus ferrumequinum transient receptor potential cation channel subfamily C member 5 (TRPC5), mRNA
bat.trpc5.fas	Eptesicus fuscus	XM_008158606.3	XM_008158606.3 PREDICTED: Eptesicus fuscus transient receptor potential cation channel subfamily C member 5 (TRPC5), mRNA
bat.trpc5.fas	Phyllostomus hastatus	XM_045817615.1	XM_045817615.1 PREDICTED: Phyllostomus hastatus transient receptor potential cation channel subfamily C member 5 (TRPC5), mRNA
bat.trpc5.fas	Artibeus jamaicensis	XM_053657523.1	XM_053657523.1 PREDICTED: Artibeus jamaicensis transient receptor potential cation channel subfamily C member 5 (TRPC5), mRNA
bat.trpc5.fas	Pipistrellus kuhlii	XM_036454471.2	XM_036454471.2 PREDICTED: Pipistrellus kuhlii transient receptor potential cation channel subfamily C member 5 (TRPC5), mRNA
bat.trpc5.fas	Pteronotus mesoamericanus	XM_054580356.1	XM_054580356.1 PREDICTED: Pteronotus mesoamericanus transient receptor potential cation channel subfamily C member 5 (TRPC5), mRNA
bat.trpc5.fas	Molossus molossus	XM_036271288.1	XM_036271288.1 PREDICTED: Molossus molossus transient receptor potential cation channel subfamily C member 5 (TRPC5), mRNA
bat.trpc5.fas	Miniopterus natalensis	XM_016198072.1	XM_016198072.1 PREDICTED: Miniopterus natalensis transient receptor potential cation channel subfamily C member 5 (TRPC5), mRNA
bat.trpc5.fas	Desmodus rotundus	XM_024559113.1	XM_024559113.1 PREDICTED: Desmodus rotundus transient receptor potential cation channel subfamily C member 5 (TRPC5), mRNA
bat.trpc6.fas	Rousettus aegyptiacus	XM_016134007.2	XM_016134007.2 PREDICTED: Rousettus aegyptiacus transient receptor potential cation channel subfamily C member 6 (TRPC6), transcript variant X3, mRNA
bat.trpc6.fas	Pteropus alecto	XM_006907505.1	XM_006907505.1 PREDICTED: Pteropus alecto transient receptor potential cation channel subfamily C member 6 (TRPC6), transcript variant X3, mRNA
bat.trpc6.fas	Phyllostomus discolor	XM_036028665.1	XM_036028665.1 PREDICTED: Phyllostomus discolor transient receptor potential cation channel subfamily C member 6 (TRPC6), transcript variant X2, mRNA
bat.trpc6.fas	Rhinolophus ferrumequinum	XM_033118957.1	XM_033118957.1 PREDICTED: Rhinolophus ferrumequinum transient receptor potential cation channel subfamily C member 6 (TRPC6), transcript variant X1, mRNA
bat.trpc6.fas	Eptesicus fuscus	XM_008149196.3	XM_008149196.3 PREDICTED: Eptesicus fuscus transient receptor potential cation channel subfamily C member 6 (TRPC6), transcript variant X1, mRNA
bat.trpc6.fas	Sturnira hondurensis	XM_037029742.1	XM_037029742.1 PREDICTED: Sturnira hondurensis transient receptor potential cation channel subfamily C member 6 (TRPC6), mRNA
bat.trpc6.fas	Artibeus jamaicensis	XM_037156998.2	XM_037156998.2 PREDICTED: Artibeus jamaicensis transient receptor potential cation channel subfamily C member 6 (TRPC6), mRNA
bat.trpc6.fas	Pipistrellus kuhlii	XM_045577662.1	XM_045577662.1 PREDICTED: Pipistrellus kuhlii transient receptor potential cation channel subfamily C member 6 (TRPC6), transcript variant X3, mRNA
bat.trpc6.fas	Pteronotus mesoamericanus	XM_054592541.1	XM_054592541.1 PREDICTED: Pteronotus mesoamericanus transient receptor potential cation channel subfamily C member 6 (TRPC6), mRNA
bat.trpc6.fas	Molossus molossus	XM_036258402.1	XM_036258402.1 PREDICTED: Molossus molossus transient receptor potential cation channel subfamily C member 6 (TRPC6), mRNA
bat.trpc6.fas	Miniopterus natalensis	XM_016206686.1	XM_016206686.1 PREDICTED: Miniopterus natalensis transient receptor potential cation channel subfamily C member 6 (TRPC6), mRNA
bat.trpc6.fas	Desmodus rotundus	XM_053925728.1	XM_053925728.1 PREDICTED: Desmodus rotundus transient receptor potential cation channel subfamily C member 6 (TRPC6), transcript variant X3, mRNA
bat.trpc7.fas	Rousettus aegyptiacus	XM_016137716.2	XM_016137716.2 PREDICTED: Rousettus aegyptiacus transient receptor potential cation channel subfamily C member 7 (TRPC7), transcript variant X4, mRNA
bat.trpc7.fas	Pteropus alecto	XM_006923095.1	XM_006923095.1 PREDICTED: Pteropus alecto transient receptor potential cation channel subfamily C member 7 (TRPC7), transcript variant X3, mRNA
bat.trpc7.fas	Hipposideros armiger	XM_019642170.1	XM_019642170.1 PREDICTED: Hipposideros armiger transient receptor potential cation channel subfamily C member 7 (TRPC7), transcript variant X2, mRNA
bat.trpc7.fas	Myotis brandtii	XM_005865598.1	XM_005865598.1 PREDICTED: Myotis brandtii transient receptor potential cation channel, subfamily C, member 7 (TRPC7), mRNA
bat.trpc7.fas	Phyllostomus discolor	XM_036014001.1	XM_036014001.1 PREDICTED: Phyllostomus discolor transient receptor potential cation channel subfamily C member 7 (TRPC7), mRNA
bat.trpc7.fas	Rhinolophus ferrumequinum	XM_033096400.1	XM_033096400.1 PREDICTED: Rhinolophus ferrumequinum transient receptor potential cation channel subfamily C member 7 (TRPC7), transcript variant X2, mRNA
bat.trpc7.fas	Eptesicus fuscus	XM_054716742.1	XM_054716742.1 PREDICTED: Eptesicus fuscus transient receptor potential cation channel subfamily C member 7 (TRPC7), mRNA
bat.trpc7.fas	Sturnira hondurensis	XM_037059541.1	XM_037059541.1 PREDICTED: Sturnira hondurensis transient receptor potential cation channel subfamily C member 7 (TRPC7), mRNA
bat.trpc7.fas	Artibeus jamaicensis	XM_053672760.1	XM_053672760.1 PREDICTED: Artibeus jamaicensis transient receptor potential cation channel subfamily C member 7 (TRPC7), mRNA
bat.trpc7.fas	Pipistrellus kuhlii	XM_036424952.2	XM_036424952.2 PREDICTED: Pipistrellus kuhlii transient receptor potential cation channel subfamily C member 7 (TRPC7), mRNA
bat.trpc7.fas	Pteronotus mesoamericanus	XM_054567857.1	XM_054567857.1 PREDICTED: Pteronotus mesoamericanus transient receptor potential cation channel subfamily C member 7 (TRPC7), mRNA
bat.trpc7.fas	Molossus molossus	XM_036282146.1	XM_036282146.1 PREDICTED: Molossus molossus transient receptor potential cation channel subfamily C member 7 (TRPC7), mRNA
bat.trpc7.fas	Miniopterus natalensis	XM_016197580.1	XM_016197580.1 PREDICTED: Miniopterus natalensis transient receptor potential cation channel subfamily C member 7 (TRPC7), transcript variant X3, mRNA
bat.trpc7.fas	Desmodus rotundus	XM_024575216.3	XM_024575216.3 PREDICTED: Desmodus rotundus transient receptor potential cation channel subfamily C member 7 (TRPC7), transcript variant X5, mRNA
bat.trpm2.fas	Artibeus	XM_053657683.1	XM_053657683.1 PREDICTED: Artibeus jamaicensis transient receptor potential cation channel subfamily M member 2 (TRPM2), transcript variant X10, mRNA
bat.trpm2.fas	Desmodus	XM_053917659.1	XM_053917659.1 PREDICTED: Desmodus rotundus transient receptor potential cation channel subfamily M member 2 (TRPM2), transcript variant X7, mRNA
bat.trpm2.fas	Eptesicus	XM_008145659.3	XM_008145659.3 PREDICTED: Eptesicus fuscus transient receptor potential cation channel subfamily M member 2 (TRPM2), transcript variant X1, mRNA
bat.trpm2.fas	Hipposideros	XM_019625036.1	XM_019625036.1 PREDICTED: Hipposideros armiger transient receptor potential cation channel subfamily M member 2 (TRPM2), transcript variant X12, mRNA
bat.trpm2.fas	Miniopterus	XM_016213487.1	XM_016213487.1 PREDICTED: Miniopterus natalensis transient receptor potential cation channel subfamily M member 2 (TRPM2), mRNA
bat.trpm2.fas	Molossus	XM_036242772.1	XM_036242772.1 PREDICTED: Molossus molossus transient receptor potential cation channel subfamily M member 2 (TRPM2), transcript variant X6, mRNA
bat.trpm2.fas	Myotis	XM_015560832.1	XM_015560832.1 PREDICTED: Myotis davidii transient receptor potential cation channel subfamily M member 2 (TRPM2), mRNA
bat.trpm2.fas	Phyllostomus	XM_036017493.1	XM_036017493.1 PREDICTED: Phyllostomus discolor transient receptor potential cation channel subfamily M member 2 (TRPM2), transcript variant X4, mRNA
bat.trpm2.fas	Pipistrellus	XM_036445344.2	XM_036445344.2 PREDICTED: Pipistrellus kuhlii transient receptor potential cation channel subfamily M member 2 (TRPM2), transcript variant X5, mRNA
bat.trpm2.fas	Pteronotus	XM_054576415.1	XM_054576415.1 PREDICTED: Pteronotus mesoamericanus transient receptor potential cation channel subfamily M member 2 (TRPM2), transcript variant X1, mRNA
bat.trpm2.fas	Pteropus	XM_039857545.1	XM_039857545.1 PREDICTED: Pteropus giganteus transient receptor potential cation channel subfamily M member 2 (TRPM2), transcript variant X2, mRNA
bat.trpm2.fas	Rhinolophus	XM_033131005.1	XM_033131005.1 PREDICTED: Rhinolophus ferrumequinum transient receptor potential cation channel subfamily M member 2 (TRPM2), transcript variant X10, mRNA
bat.trpm2.fas	Rousettus	XM_036238119.1	XM_036238119.1 PREDICTED: Rousettus aegyptiacus transient receptor potential cation channel subfamily M member 2 (TRPM2), transcript variant X5, mRNA
bat.trpm2.fas	Sturnira	XM_037065256.1	XM_037065256.1 PREDICTED: Sturnira hondurensis transient receptor potential cation channel subfamily M member 2 (TRPM2), transcript variant X7, mRNA
bat.trpv1.fas	Artibeus	XM_037133011.2	XM_037133011.2 PREDICTED: Artibeus jamaicensis transient receptor potential cation channel subfamily V member 1 (TRPV1), mRNA
bat.trpv1.fas	Desmodus	XM_053912023.1	XM_053912023.1 PREDICTED: Desmodus rotundus transient receptor potential cation channel subfamily V member 1 (TRPV1), transcript variant X3, mRNA
bat.trpv1.fas	Eptesicus	XM_008156768.3	XM_008156768.3 PREDICTED: Eptesicus fuscus transient receptor potential cation channel subfamily V member 1 (TRPV1), mRNA
bat.trpv1.fas	Miniopterus	XM_016200909.1	XM_016200909.1 PREDICTED: Miniopterus natalensis transient receptor potential cation channel subfamily V member 1 (TRPV1), transcript variant X3, mRNA
bat.trpv1.fas	Molossus	XM_036269058.1	XM_036269058.1 PREDICTED: Molossus molossus transient receptor potential cation channel subfamily V member 1 (TRPV1), mRNA
bat.trpv1.fas	Myotis	XM_006761493.2	XM_006761493.2 PREDICTED: Myotis davidii transient receptor potential cation channel subfamily V member 1 (TRPV1), transcript variant X3, mRNA
bat.trpv1.fas	Phyllostomus	XM_028534409.2	XM_028534409.2 PREDICTED: Phyllostomus discolor transient receptor potential cation channel subfamily V member 1 (TRPV1), mRNA
bat.trpv1.fas	Pipistrellus	XM_036441614.2	XM_036441614.2 PREDICTED: Pipistrellus kuhlii transient receptor potential cation channel subfamily V member 1 (TRPV1), mRNA
bat.trpv1.fas	Pteronotus	XM_054575647.1	XM_054575647.1 PREDICTED: Pteronotus mesoamericanus transient receptor potential cation channel subfamily V member 1 (TRPV1), mRNA
bat.trpv1.fas	Pteropus	XM_011359816.1	XM_011359816.1 PREDICTED: Pteropus vampyrus transient receptor potential cation channel subfamily V member 1 (TRPV1), transcript variant X2, mRNA
bat.trpv1.fas	Rhinolophus	XM_033089965.1	XM_033089965.1 PREDICTED: Rhinolophus ferrumequinum transient receptor potential cation channel subfamily V member 1 (TRPV1), transcript variant X4, mRNA
bat.trpv1.fas	Rousettus	XM_016138843.2	XM_016138843.2 PREDICTED: Rousettus aegyptiacus transient receptor potential cation channel subfamily V member 1 (TRPV1), transcript variant X3, mRNA
bat.trpv1.fas	Sturnira	XM_037029603.1	XM_037029603.1 PREDICTED: Sturnira hondurensis transient receptor potential cation channel subfamily V member 1 (TRPV1), mRNA
bird.trpa1.fas	Accipiter	XM_049823774.1	XM_049823774.1 PREDICTED: Accipiter gentilis transient receptor potential cation channel subfamily A member 1 (TRPA1), mRNA
bird.trpa1.fas	Ammospiza	XM_059477721.1	XM_059477721.1 PREDICTED: Ammospiza nelsoni transient receptor potential cation channel subfamily A member 1 (TRPA1), mRNA
bird.trpa1.fas	Anas	XM_027452346.2	XM_027452346.2 PREDICTED: Anas platyrhynchos transient receptor potential cation channel subfamily A member 1 (TRPA1), mRNA
bird.trpa1.fas	Apteryx	XM_013942795.1	XM_013942795.1 PREDICTED: Apteryx australis mantelli transient receptor potential cation channel, subfamily A, member 1 (TRPA1), mRNA
bird.trpa1.fas	Apus	XM_051610882.1	XM_051610882.1 PREDICTED: Apus apus transient receptor potential cation channel subfamily A member 1 (TRPA1), mRNA
bird.trpa1.fas	Aquila	XM_030012845.1	XM_030012845.1 PREDICTED: Aquila chrysaetos chrysaetos transient receptor potential cation channel subfamily A member 1 (TRPA1), transcript variant X2, mRNA
bird.trpa1.fas	Aythya	XM_032181562.1	XM_032181562.1 PREDICTED: Aythya fuligula transient receptor potential cation channel subfamily A member 1 (TRPA1), mRNA
bird.trpa1.fas	Corvus	XM_008631375.2	XM_008631375.2 PREDICTED: Corvus brachyrhynchos transient receptor potential cation channel subfamily A member 1 (TRPA1), mRNA
bird.trpa1.fas	Cuculus	XM_054059068.1	XM_054059068.1 PREDICTED: Cuculus canorus transient receptor potential cation channel subfamily A member 1 (TRPA1), transcript variant X2, mRNA
bird.trpa1.fas	Falco	XM_056332044.1	XM_056332044.1 PREDICTED: Falco biarmicus transient receptor potential cation channel subfamily A member 1 (TRPA1), mRNA
bird.trpa1.fas	Gallus	NM_001318460.2	NM_001318460.2 Gallus gallus transient receptor potential cation channel subfamily A member 1 (TRPA1), mRNA
bird.trpa1.fas	Gavia	XM_059815587.1	XM_059815587.1 PREDICTED: Gavia stellata transient receptor potential cation channel subfamily A member 1 (TRPA1), mRNA
bird.trpa1.fas	Grus	XM_054816704.1	XM_054816704.1 PREDICTED: Grus americana transient receptor potential cation channel subfamily A member 1 (TRPA1), transcript variant X2, mRNA
bird.trpa1.fas	Hirundo	XM_040070188.2	XM_040070188.2 PREDICTED: Hirundo rustica transient receptor potential cation channel subfamily A member 1 (TRPA1), mRNA
bird.trpa1.fas	Lagopus	XM_048940141.1	XM_048940141.1 PREDICTED: Lagopus muta transient receptor potential cation channel subfamily A member 1 (TRPA1), transcript variant X2, mRNA
bird.trpa1.fas	Lonchura	XM_021530612.2	XM_021530612.2 PREDICTED: Lonchura striata transient receptor potential cation channel subfamily A member 1 (TRPA1), mRNA
bird.trpa1.fas	Manacus	XM_029959366.1	XM_029959366.1 PREDICTED: Manacus vitellinus transient receptor potential cation channel subfamily A member 1 (TRPA1), partial mRNA
bird.trpa1.fas	Melopsittacus	XM_005150799.4	XM_005150799.4 PREDICTED: Melopsittacus undulatus transient receptor potential cation channel subfamily A member 1 (TRPA1), mRNA
bird.trpa1.fas	Melospiza	XM_058034059.1	XM_058034059.1 PREDICTED: Melospiza georgiana transient receptor potential cation channel subfamily A member 1 (TRPA1), mRNA
bird.trpa1.fas	Motacilla	XM_038128067.1	XM_038128067.1 PREDICTED: Motacilla alba alba transient receptor potential cation channel subfamily A member 1 (TRPA1), transcript variant X2, mRNA
bird.trpa1.fas	Oenanthe	XM_056484015.1	XM_056484015.1 PREDICTED: Oenanthe melanoleuca transient receptor potential cation channel subfamily A member 1 (TRPA1), mRNA
bird.trpa1.fas	Parus	XM_015650395.2	XM_015650395.2 PREDICTED: Parus major transient receptor potential cation channel subfamily A member 1 (TRPA1), mRNA
bird.trpa1.fas	Passer	XM_039702914.1	XM_039702914.1 PREDICTED: Passer montanus transient receptor potential cation channel subfamily A member 1 (TRPA1), mRNA
bird.trpa1.fas	Pezoporus	XM_062633200.1	XM_062633200.1 PREDICTED: Pezoporus occidentalis transient receptor potential cation channel subfamily A member 1 (TRPA1), mRNA
bird.trpa1.fas	Poecile	XM_058832133.1	XM_058832133.1 PREDICTED: Poecile atricapillus transient receptor potential cation channel subfamily A member 1 (TRPA1), mRNA
bird.trpa1.fas	Pyrgilauda	XM_041464464.1	XM_041464464.1 PREDICTED: Pyrgilauda ruficollis transient receptor potential cation channel subfamily A member 1 (TRPA1), mRNA
bird.trpa1.fas	Taeniopygia	XM_002197822.6	XM_002197822.6 PREDICTED: Taeniopygia guttata transient receptor potential cation channel subfamily A member 1 (TRPA1), mRNA
bird.trpa1.fas	Tyto	XM_033007923.2	XM_033007923.2 PREDICTED: Tyto alba transient receptor potential cation channel subfamily A member 1 (TRPA1), mRNA
bird.trpa1.fas	Vidua	XM_053990924.1	XM_053990924.1 PREDICTED: Vidua macroura transient receptor potential cation channel subfamily A member 1 (TRPA1), mRNA
bird.trpc1.fas	Accipiter	XM_049803165.1	XM_049803165.1 PREDICTED: Accipiter gentilis transient receptor potential cation channel subfamily C member 1 (TRPC1), mRNA
bird.trpc1.fas	Agelaius	XM_054639417.1	XM_054639417.1 PREDICTED: Agelaius phoeniceus transient receptor potential cation channel subfamily C member 1 (TRPC1), mRNA
bird.trpc1.fas	Ammospiza	XM_059479334.1	XM_059479334.1 PREDICTED: Ammospiza nelsoni transient receptor potential cation channel subfamily C member 1 (TRPC1), mRNA
bird.trpc1.fas	Anas	XM_038183418.1	XM_038183418.1 PREDICTED: Anas platyrhynchos transient receptor potential cation channel subfamily C member 1 (TRPC1), transcript variant X3, mRNA
bird.trpc1.fas	Anser	XM_048062914.1	XM_048062914.1 PREDICTED: Anser cygnoides transient receptor potential cation channel subfamily C member 1 (TRPC1), transcript variant X3, mRNA
bird.trpc1.fas	Apus	XM_051626502.1	XM_051626502.1 PREDICTED: Apus apus transient receptor potential cation channel subfamily C member 1 (TRPC1), mRNA
bird.trpc1.fas	Aythya	XM_032193023.1	XM_032193023.1 PREDICTED: Aythya fuligula transient receptor potential cation channel subfamily C member 1 (TRPC1), transcript variant X2, mRNA
bird.trpc1.fas	Calidris	XM_014951749.1	XM_014951749.1 PREDICTED: Calidris pugnax transient receptor potential cation channel, subfamily C, member 1 (TRPC1), transcript variant X2, mRNA
bird.trpc1.fas	Catharus	XM_033068201.2	XM_033068201.2 PREDICTED: Catharus ustulatus transient receptor potential cation channel subfamily C member 1 (TRPC1), mRNA
bird.trpc1.fas	Centrocercus	XM_042821038.1	XM_042821038.1 PREDICTED: Centrocercus urophasianus transient receptor potential cation channel subfamily C member 1 (TRPC1), transcript variant X2, mRNA
bird.trpc1.fas	Corvus	XM_032119049.1	XM_032119049.1 PREDICTED: Corvus moneduloides transient receptor potential cation channel subfamily C member 1 (TRPC1), transcript variant X4, mRNA
bird.trpc1.fas	Coturnix	XM_015871465.2	XM_015871465.2 PREDICTED: Coturnix japonica transient receptor potential cation channel subfamily C member 1 (TRPC1), mRNA
bird.trpc1.fas	Cuculus	XM_054074650.1	XM_054074650.1 PREDICTED: Cuculus canorus transient receptor potential cation channel subfamily C member 1 (TRPC1), transcript variant X2, mRNA
bird.trpc1.fas	Dromaius	XM_026101679.1	XM_026101679.1 PREDICTED: Dromaius novaehollandiae transient receptor potential cation channel subfamily C member 1 (TRPC1), transcript variant X2, mRNA
bird.trpc1.fas	Dryobates	XM_009900939.2	XM_009900939.2 PREDICTED: Dryobates pubescens transient receptor potential cation channel subfamily C member 1 (TRPC1), mRNA
bird.trpc1.fas	Falco	XM_027787203.2	XM_027787203.2 PREDICTED: Falco peregrinus transient receptor potential cation channel subfamily C member 1 (TRPC1), transcript variant X2, mRNA
bird.trpc1.fas	Gallus	XM_046898373.1	XM_046898373.1 PREDICTED: Gallus gallus transient receptor potential cation channel subfamily C member 1 (TRPC1), transcript variant X3, mRNA
bird.trpc1.fas	Gavia	XM_059822372.1	XM_059822372.1 PREDICTED: Gavia stellata transient receptor potential cation channel subfamily C member 1 (TRPC1), transcript variant X8, mRNA
bird.trpc1.fas	Grus	XM_054835691.1	XM_054835691.1 PREDICTED: Grus americana transient receptor potential cation channel subfamily C member 1 (TRPC1), transcript variant X4, mRNA
bird.trpc1.fas	Gymnogyps	XM_050902560.1	XM_050902560.1 PREDICTED: Gymnogyps californianus transient receptor potential cation channel subfamily C member 1 (TRPC1), transcript variant X2, mRNA
bird.trpc1.fas	Haemorhous	XM_059855385.1	XM_059855385.1 PREDICTED: Haemorhous mexicanus transient receptor potential cation channel subfamily C member 1 (TRPC1), mRNA
bird.trpc1.fas	Hirundo	XM_040074389.2	XM_040074389.2 PREDICTED: Hirundo rustica transient receptor potential cation channel subfamily C member 1 (TRPC1), mRNA
bird.trpc1.fas	Indicator	XM_054386358.1	XM_054386358.1 PREDICTED: Indicator indicator transient receptor potential cation channel subfamily C member 1 (TRPC1), transcript variant X7, mRNA
bird.trpc1.fas	Lagopus	XM_042878429.1	XM_042878429.1 PREDICTED: Lagopus leucura transient receptor potential cation channel subfamily C member 1 (TRPC1), transcript variant X3, mRNA
bird.trpc1.fas	Lonchura	XM_031505645.1	XM_031505645.1 PREDICTED: Lonchura striata transient receptor potential cation channel subfamily C member 1 (TRPC1), transcript variant X2, mRNA
bird.trpc1.fas	Manacus	XM_051782042.1	XM_051782042.1 PREDICTED: Manacus candei transient receptor potential cation channel subfamily C member 1 (TRPC1), transcript variant X2, mRNA
bird.trpc1.fas	Melopsittacus	XM_031047253.2	XM_031047253.2 PREDICTED: Melopsittacus undulatus transient receptor potential cation channel subfamily C member 1 (TRPC1), transcript variant X2, mRNA
bird.trpc1.fas	Motacilla	XM_038145753.1	XM_038145753.1 PREDICTED: Motacilla alba alba transient receptor potential cation channel subfamily C member 1 (TRPC1), mRNA
bird.trpc1.fas	Oenanthe	XM_056499093.1	XM_056499093.1 PREDICTED: Oenanthe melanoleuca transient receptor potential cation channel subfamily C member 1 (TRPC1), mRNA
bird.trpc1.fas	Parus	XM_015637144.2	XM_015637144.2 PREDICTED: Parus major transient receptor potential cation channel subfamily C member 1 (TRPC1), mRNA
bird.trpc1.fas	Passer	XM_039722231.1	XM_039722231.1 PREDICTED: Passer montanus transient receptor potential cation channel subfamily C member 1 (TRPC1), transcript variant X3, mRNA
bird.trpc1.fas	Pezoporus	XM_061452899.1	XM_061452899.1 PREDICTED: Pezoporus flaviventris transient receptor potential cation channel subfamily C member 1 (TRPC1), transcript variant X2, mRNA
bird.trpc1.fas	Phasianus	XM_031596286.1	XM_031596286.1 PREDICTED: Phasianus colchicus transient receptor potential cation channel subfamily C member 1 (TRPC1), mRNA
bird.trpc1.fas	Poecile	XM_058844320.1	XM_058844320.1 PREDICTED: Poecile atricapillus transient receptor potential cation channel subfamily C member 1 (TRPC1), mRNA
bird.trpc1.fas	Pyrgilauda	XM_041475765.1	XM_041475765.1 PREDICTED: Pyrgilauda ruficollis transient receptor potential cation channel subfamily C member 1 (TRPC1), transcript variant X3, mRNA
bird.trpc1.fas	Rissa	XM_054206744.1	XM_054206744.1 PREDICTED: Rissa tridactyla transient receptor potential cation channel subfamily C member 1 (TRPC1), transcript variant X2, mRNA
bird.trpc1.fas	Sturnus	XM_014877938.1	XM_014877938.1 PREDICTED: Sturnus vulgaris transient receptor potential cation channel, subfamily C, member 1 (TRPC1), transcript variant X1, mRNA
bird.trpc1.fas	Tyto	XM_042797738.1	XM_042797738.1 PREDICTED: Tyto alba transient receptor potential cation channel subfamily C member 1 (TRPC1), mRNA
bird.trpc1.fas	Zonotrichia	XM_014268763.2	XM_014268763.2 PREDICTED: Zonotrichia albicollis transient receptor potential cation channel subfamily C member 1 (TRPC1), mRNA
bird.trpc3.fas	Accipiter	XM_049815161.1	XM_049815161.1 PREDICTED: Accipiter gentilis transient receptor potential cation channel subfamily C member 3 (TRPC3), transcript variant X3, mRNA
bird.trpc3.fas	Agelaius	XM_054632578.1	XM_054632578.1 PREDICTED: Agelaius phoeniceus transient receptor potential cation channel subfamily C member 3 (TRPC3), transcript variant X1, mRNA
bird.trpc3.fas	Ammospiza	XM_059470286.1	XM_059470286.1 PREDICTED: Ammospiza nelsoni transient receptor potential cation channel subfamily C member 3 (TRPC3), transcript variant X2, mRNA
bird.trpc3.fas	Anas	XM_021269501.3	XM_021269501.3 PREDICTED: Anas platyrhynchos transient receptor potential cation channel subfamily C member 3 (TRPC3), transcript variant X3, mRNA
bird.trpc3.fas	Anser	XM_013191358.2	XM_013191358.2 PREDICTED: Anser cygnoides transient receptor potential cation channel subfamily C member 3 (TRPC3), transcript variant X3, mRNA
bird.trpc3.fas	Apteryx	XM_013951750.1	XM_013951750.1 PREDICTED: Apteryx australis mantelli transient receptor potential cation channel, subfamily C, member 3 (TRPC3), mRNA
bird.trpc3.fas	Apus	XM_051619231.1	XM_051619231.1 PREDICTED: Apus apus transient receptor potential cation channel subfamily C member 3 (TRPC3), transcript variant X2, mRNA
bird.trpc3.fas	Athene	XM_026847592.1	XM_026847592.1 PREDICTED: Athene cunicularia transient receptor potential cation channel subfamily C member 3 (TRPC3), mRNA
bird.trpc3.fas	Aythya	XM_032187201.1	XM_032187201.1 PREDICTED: Aythya fuligula transient receptor potential cation channel subfamily C member 3 (TRPC3), mRNA
bird.trpc3.fas	Calidris	XM_014950103.1	XM_014950103.1 PREDICTED: Calidris pugnax transient receptor potential cation channel, subfamily C, member 3 (TRPC3), transcript variant X1, mRNA
bird.trpc3.fas	Catharus	XM_033061083.2	XM_033061083.2 PREDICTED: Catharus ustulatus transient receptor potential cation channel subfamily C member 3 (TRPC3), mRNA
bird.trpc3.fas	Centrocercus	XM_042812057.1	XM_042812057.1 PREDICTED: Centrocercus urophasianus transient receptor potential cation channel subfamily C member 3 (TRPC3), transcript variant X2, mRNA
bird.trpc3.fas	Charadrius	XM_009887871.1	XM_009887871.1 PREDICTED: Charadrius vociferus transient receptor potential cation channel, subfamily C, member 3 (TRPC3), mRNA
bird.trpc3.fas	Corvus	XM_008635734.2	XM_008635734.2 PREDICTED: Corvus brachyrhynchos transient receptor potential cation channel subfamily C member 3 (TRPC3), mRNA
bird.trpc3.fas	Coturnix	XM_015861910.2	XM_015861910.2 PREDICTED: Coturnix japonica transient receptor potential cation channel subfamily C member 3 (TRPC3), mRNA
bird.trpc3.fas	Cuculus	XM_054066167.1	XM_054066167.1 PREDICTED: Cuculus canorus transient receptor potential cation channel subfamily C member 3 (TRPC3), transcript variant X2, mRNA
bird.trpc3.fas	Cyanistes	XM_023926539.1	XM_023926539.1 PREDICTED: Cyanistes caeruleus transient receptor potential cation channel subfamily C member 3 (TRPC3), mRNA
bird.trpc3.fas	Dromaius	XM_026096120.1	XM_026096120.1 PREDICTED: Dromaius novaehollandiae transient receptor potential cation channel subfamily C member 3 (TRPC3), mRNA
bird.trpc3.fas	Dryobates	XM_054172670.1	XM_054172670.1 PREDICTED: Dryobates pubescens transient receptor potential cation channel subfamily C member 3 (TRPC3), transcript variant X3, mRNA
bird.trpc3.fas	Falco	XM_055797466.1	XM_055797466.1 PREDICTED: Falco peregrinus transient receptor potential cation channel subfamily C member 3 (TRPC3), mRNA
bird.trpc3.fas	Ficedula	XM_005044647.1	XM_005044647.1 PREDICTED: Ficedula albicollis transient receptor potential cation channel subfamily C member 3 (TRPC3), transcript variant X1, mRNA
bird.trpc3.fas	Gallus	XM_046915415.1	XM_046915415.1 PREDICTED: Gallus gallus transient receptor potential cation channel subfamily C member 3 (TRPC3), transcript variant X1, mRNA
bird.trpc3.fas	Gavia	XM_059826889.1	XM_059826889.1 PREDICTED: Gavia stellata transient receptor potential cation channel subfamily C member 3 (TRPC3), mRNA
bird.trpc3.fas	Grus	XM_054825159.1	XM_054825159.1 PREDICTED: Grus americana transient receptor potential cation channel subfamily C member 3 (TRPC3), transcript variant X1, mRNA
bird.trpc3.fas	Gymnogyps	XM_050895493.1	XM_050895493.1 PREDICTED: Gymnogyps californianus transient receptor potential cation channel subfamily C member 3 (TRPC3), transcript variant X4, mRNA
bird.trpc3.fas	Haemorhous	XM_059843722.1	XM_059843722.1 PREDICTED: Haemorhous mexicanus transient receptor potential cation channel subfamily C member 3 (TRPC3), transcript variant X2, mRNA
bird.trpc3.fas	Hirundo	XM_040065636.2	XM_040065636.2 PREDICTED: Hirundo rustica transient receptor potential cation channel subfamily C member 3 (TRPC3), transcript variant X4, mRNA
bird.trpc3.fas	Indicator	XM_054392156.1	XM_054392156.1 PREDICTED: Indicator indicator transient receptor potential cation channel subfamily C member 3 (TRPC3), mRNA
bird.trpc3.fas	Lagopus	XM_042872154.1	XM_042872154.1 PREDICTED: Lagopus leucura transient receptor potential cation channel subfamily C member 3 (TRPC3), transcript variant X3, mRNA
bird.trpc3.fas	Lonchura	XM_021554939.1	XM_021554939.1 PREDICTED: Lonchura striata transient receptor potential cation channel subfamily C member 3 (TRPC3), mRNA
bird.trpc3.fas	Manacus	XM_018083905.2	XM_018083905.2 PREDICTED: Manacus vitellinus transient receptor potential cation channel subfamily C member 3 (TRPC3), mRNA
bird.trpc3.fas	Melopsittacus	XM_005143002.3	XM_005143002.3 PREDICTED: Melopsittacus undulatus transient receptor potential cation channel subfamily C member 3 (TRPC3), mRNA
bird.trpc3.fas	Motacilla	XM_038135535.1	XM_038135535.1 PREDICTED: Motacilla alba alba transient receptor potential cation channel subfamily C member 3 (TRPC3), transcript variant X1, mRNA
bird.trpc3.fas	Nipponia	XM_009472348.1	XM_009472348.1 PREDICTED: Nipponia nippon transient receptor potential cation channel, subfamily C, member 3 (TRPC3), mRNA
bird.trpc3.fas	Nothoprocta	XM_026042719.1	XM_026042719.1 PREDICTED: Nothoprocta perdicaria transient receptor potential cation channel subfamily C member 3 (TRPC3), mRNA
bird.trpc3.fas	Oenanthe	XM_056489994.1	XM_056489994.1 PREDICTED: Oenanthe melanoleuca transient receptor potential cation channel subfamily C member 3 (TRPC3), mRNA
bird.trpc3.fas	Opisthocomus	XM_009936624.1	XM_009936624.1 PREDICTED: Opisthocomus hoazin transient receptor potential cation channel, subfamily C, member 3 (TRPC3), mRNA
bird.trpc3.fas	Passer	XM_039722939.1	XM_039722939.1 PREDICTED: Passer montanus transient receptor potential cation channel subfamily C member 3 (TRPC3), transcript variant X1, mRNA
bird.trpc3.fas	Pezoporus	XM_061463383.1	XM_061463383.1 PREDICTED: Pezoporus flaviventris transient receptor potential cation channel subfamily C member 3 (TRPC3), transcript variant X2, mRNA
bird.trpc3.fas	Phasianus	XM_031596878.1	XM_031596878.1 PREDICTED: Phasianus colchicus transient receptor potential cation channel subfamily C member 3 (TRPC3), mRNA
bird.trpc3.fas	Poecile	XM_058838593.1	XM_058838593.1 PREDICTED: Poecile atricapillus transient receptor potential cation channel subfamily C member 3 (TRPC3), transcript variant X1, mRNA
bird.trpc3.fas	Rissa	XM_054202846.1	XM_054202846.1 PREDICTED: Rissa tridactyla transient receptor potential cation channel subfamily C member 3 (TRPC3), transcript variant X2, mRNA
bird.trpc3.fas	Serinus	XM_030239429.2	XM_030239429.2 PREDICTED: Serinus canaria transient receptor potential cation channel subfamily C member 3 (TRPC3), transcript variant X2, mRNA
bird.trpc3.fas	Struthio	XM_009674831.1	XM_009674831.1 PREDICTED: Struthio camelus australis transient receptor potential cation channel, subfamily C, member 3 (TRPC3), transcript variant X2, mRNA
bird.trpc3.fas	Sturnus	XM_014886616.1	XM_014886616.1 PREDICTED: Sturnus vulgaris transient receptor potential cation channel, subfamily C, member 3 (TRPC3), transcript variant X2, mRNA
bird.trpc3.fas	Taeniopygia	XM_030272006.3	XM_030272006.3 PREDICTED: Taeniopygia guttata transient receptor potential cation channel subfamily C member 3 (TRPC3), mRNA
bird.trpc3.fas	Tyto	XM_032997865.2	XM_032997865.2 PREDICTED: Tyto alba transient receptor potential cation channel subfamily C member 3 (TRPC3), transcript variant X2, mRNA
bird.trpc4.fas	Accipiter	XM_049823324.1	XM_049823324.1 PREDICTED: Accipiter gentilis transient receptor potential cation channel subfamily C member 4 (TRPC4), mRNA
bird.trpc4.fas	Agelaius	XM_054628032.1	XM_054628032.1 PREDICTED: Agelaius phoeniceus transient receptor potential cation channel subfamily C member 4 (TRPC4), mRNA
bird.trpc4.fas	Ammospiza	XM_058824892.1	XM_058824892.1 PREDICTED: Ammospiza caudacuta transient receptor potential cation channel subfamily C member 4 (TRPC4), mRNA
bird.trpc4.fas	Anas	XM_027470735.2	XM_027470735.2 PREDICTED: Anas platyrhynchos transient receptor potential cation channel subfamily C member 4 (TRPC4), transcript variant X4, mRNA
bird.trpc4.fas	Anser	XM_048051372.1	XM_048051372.1 PREDICTED: Anser cygnoides transient receptor potential cation channel subfamily C member 4 (TRPC4), transcript variant X7, mRNA
bird.trpc4.fas	Apteryx	XM_013948339.1	XM_013948339.1 PREDICTED: Apteryx australis mantelli transient receptor potential cation channel, subfamily C, member 4 (TRPC4), mRNA
bird.trpc4.fas	Apus	XM_051638820.1	XM_051638820.1 PREDICTED: Apus apus transient receptor potential cation channel subfamily C member 4 (TRPC4), mRNA
bird.trpc4.fas	Aquila	XM_030043126.1	XM_030043126.1 PREDICTED: Aquila chrysaetos chrysaetos transient receptor potential cation channel subfamily C member 4 (TRPC4), transcript variant X2, mRNA
bird.trpc4.fas	Athene	XM_026854698.1	XM_026854698.1 PREDICTED: Athene cunicularia transient receptor potential cation channel subfamily C member 4 (TRPC4), transcript variant X5, mRNA
bird.trpc4.fas	Calidris	XM_014966260.1	XM_014966260.1 PREDICTED: Calidris pugnax transient receptor potential cation channel, subfamily C, member 4 (TRPC4), transcript variant X3, mRNA
bird.trpc4.fas	Catharus	XM_033052260.1	XM_033052260.1 PREDICTED: Catharus ustulatus transient receptor potential cation channel subfamily C member 4 (TRPC4), transcript variant X2, mRNA
bird.trpc4.fas	Centrocercus	XM_042838871.1	XM_042838871.1 PREDICTED: Centrocercus urophasianus transient receptor potential cation channel subfamily C member 4 (TRPC4), transcript variant X2, mRNA
bird.trpc4.fas	Charadrius	XM_009888415.1	XM_009888415.1 PREDICTED: Charadrius vociferus transient receptor potential cation channel, subfamily C, member 4 (TRPC4), mRNA
bird.trpc4.fas	Corvus	XM_017731290.1	XM_017731290.1 PREDICTED: Corvus brachyrhynchos transient receptor potential cation channel subfamily C member 4 (TRPC4), transcript variant X2, mRNA
bird.trpc4.fas	Coturnix	XM_032442118.1	XM_032442118.1 PREDICTED: Coturnix japonica transient receptor potential cation channel subfamily C member 4 (TRPC4), transcript variant X2, mRNA
bird.trpc4.fas	Cuculus	XM_054088220.1	XM_054088220.1 PREDICTED: Cuculus canorus transient receptor potential cation channel subfamily C member 4 (TRPC4), transcript variant X5, mRNA
bird.trpc4.fas	Cyanistes	XM_023948592.1	XM_023948592.1 PREDICTED: Cyanistes caeruleus transient receptor potential cation channel subfamily C member 4 (TRPC4), transcript variant X3, mRNA
bird.trpc4.fas	Dromaius	XM_026108354.1	XM_026108354.1 PREDICTED: Dromaius novaehollandiae transient receptor potential cation channel subfamily C member 4 (TRPC4), mRNA
bird.trpc4.fas	Dryobates	XM_009902821.2	XM_009902821.2 PREDICTED: Dryobates pubescens transient receptor potential cation channel subfamily C member 4 (TRPC4), mRNA
bird.trpc4.fas	Falco	XM_055803135.1	XM_055803135.1 PREDICTED: Falco peregrinus transient receptor potential cation channel subfamily C member 4 (TRPC4), mRNA
bird.trpc4.fas	Ficedula	XM_005037969.1	XM_005037969.1 PREDICTED: Ficedula albicollis transient receptor potential cation channel subfamily C member 4 (TRPC4), mRNA
bird.trpc4.fas	Gallus	XM_040660312.2	XM_040660312.2 PREDICTED: Gallus gallus transient receptor potential cation channel subfamily C member 4 (TRPC4), mRNA
bird.trpc4.fas	Gavia	XM_059833350.1	XM_059833350.1 PREDICTED: Gavia stellata transient receptor potential cation channel subfamily C member 4 (TRPC4), mRNA
bird.trpc4.fas	Grus	XM_054812974.1	XM_054812974.1 PREDICTED: Grus americana transient receptor potential cation channel subfamily C member 4 (TRPC4), transcript variant X2, mRNA
bird.trpc4.fas	Gymnogyps	XM_050915459.1	XM_050915459.1 PREDICTED: Gymnogyps californianus transient receptor potential cation channel subfamily C member 4 (TRPC4), mRNA
bird.trpc4.fas	Haemorhous	XM_059838920.1	XM_059838920.1 PREDICTED: Haemorhous mexicanus transient receptor potential cation channel subfamily C member 4 (TRPC4), transcript variant X3, mRNA
bird.trpc4.fas	Hirundo	XM_040055184.2	XM_040055184.2 PREDICTED: Hirundo rustica transient receptor potential cation channel subfamily C member 4 (TRPC4), transcript variant X2, mRNA
bird.trpc4.fas	Indicator	XM_054390991.1	XM_054390991.1 PREDICTED: Indicator indicator transient receptor potential cation channel subfamily C member 4 (TRPC4), mRNA
bird.trpc4.fas	Lonchura	XM_031504617.1	XM_031504617.1 PREDICTED: Lonchura striata transient receptor potential cation channel subfamily C member 4 (TRPC4), transcript variant X4, mRNA
bird.trpc4.fas	Melopsittacus	XM_031047713.2	XM_031047713.2 PREDICTED: Melopsittacus undulatus transient receptor potential cation channel subfamily C member 4 (TRPC4), transcript variant X3, mRNA
bird.trpc4.fas	Motacilla	XM_038142333.1	XM_038142333.1 PREDICTED: Motacilla alba alba transient receptor potential cation channel subfamily C member 4 (TRPC4), transcript variant X3, mRNA
bird.trpc4.fas	Nipponia	XM_009463054.1	XM_009463054.1 PREDICTED: Nipponia nippon transient receptor potential cation channel, subfamily C, member 4 (TRPC4), mRNA
bird.trpc4.fas	Nothoprocta	XM_026033939.1	XM_026033939.1 PREDICTED: Nothoprocta perdicaria transient receptor potential cation channel subfamily C member 4 (TRPC4), mRNA
bird.trpc4.fas	Oenanthe	XM_056488019.1	XM_056488019.1 PREDICTED: Oenanthe melanoleuca transient receptor potential cation channel subfamily C member 4 (TRPC4), mRNA
bird.trpc4.fas	Opisthocomus	XM_009942764.1	XM_009942764.1 PREDICTED: Opisthocomus hoazin transient receptor potential cation channel, subfamily C, member 4 (TRPC4), transcript variant X2, mRNA
bird.trpc4.fas	Oxyura	XM_035324002.1	XM_035324002.1 PREDICTED: Oxyura jamaicensis transient receptor potential cation channel subfamily C member 4 (TRPC4), transcript variant X2, mRNA
bird.trpc4.fas	Parus	XM_033515057.1	XM_033515057.1 PREDICTED: Parus major transient receptor potential cation channel subfamily C member 4 (TRPC4), transcript variant X3, mRNA
bird.trpc4.fas	Passer	XM_039696649.1	XM_039696649.1 PREDICTED: Passer montanus transient receptor potential cation channel subfamily C member 4 (TRPC4), transcript variant X3, mRNA
bird.trpc4.fas	Pezoporus	XM_061457471.1	XM_061457471.1 PREDICTED: Pezoporus flaviventris transient receptor potential cation channel subfamily C member 4 (TRPC4), transcript variant X2, mRNA
bird.trpc4.fas	Phasianus	XM_031615761.1	XM_031615761.1 PREDICTED: Phasianus colchicus transient receptor potential cation channel subfamily C member 4 (TRPC4), mRNA
bird.trpc4.fas	Poecile	XM_058829374.1	XM_058829374.1 PREDICTED: Poecile atricapillus transient receptor potential cation channel subfamily C member 4 (TRPC4), transcript variant X3, mRNA
bird.trpc4.fas	Pseudopodoces	XM_005516324.2	XM_005516324.2 PREDICTED: Pseudopodoces humilis transient receptor potential cation channel, subfamily C, member 4 (TRPC4), mRNA
bird.trpc4.fas	Pyrgilauda	XM_041467081.1	XM_041467081.1 PREDICTED: Pyrgilauda ruficollis transient receptor potential cation channel subfamily C member 4 (TRPC4), mRNA
bird.trpc4.fas	Rissa	XM_054188032.1	XM_054188032.1 PREDICTED: Rissa tridactyla transient receptor potential cation channel subfamily C member 4 (TRPC4), transcript variant X2, mRNA
bird.trpc4.fas	Serinus	XM_009102902.4	XM_009102902.4 PREDICTED: Serinus canaria transient receptor potential cation channel subfamily C member 4 (TRPC4), mRNA
bird.trpc4.fas	Struthio	XM_009686443.1	XM_009686443.1 PREDICTED: Struthio camelus australis transient receptor potential cation channel, subfamily C, member 4 (TRPC4), mRNA
bird.trpc4.fas	Sturnus	XM_014868889.1	XM_014868889.1 PREDICTED: Sturnus vulgaris transient receptor potential cation channel, subfamily C, member 4 (TRPC4), mRNA
bird.trpc4.fas	Taeniopygia	XM_030273733.3	XM_030273733.3 PREDICTED: Taeniopygia guttata transient receptor potential cation channel subfamily C member 4 (TRPC4), transcript variant X2, mRNA
bird.trpc4.fas	Tyto	XM_032982901.2	XM_032982901.2 PREDICTED: Tyto alba transient receptor potential cation channel subfamily C member 4 (TRPC4), transcript variant X2, mRNA
bird.trpc4.fas	Vidua	XM_053970227.1	XM_053970227.1 PREDICTED: Vidua macroura transient receptor potential cation channel subfamily C member 4 (TRPC4), transcript variant X2, mRNA
bird.trpc4.fas	Zonotrichia	XM_026790634.1	XM_026790634.1 PREDICTED: Zonotrichia albicollis transient receptor potential cation channel subfamily C member 4 (TRPC4), transcript variant X3, mRNA
bird.trpc5.fas	Accipiter	XM_049827563.1	XM_049827563.1 PREDICTED: Accipiter gentilis transient receptor potential cation channel subfamily C member 5 (TRPC5), mRNA
bird.trpc5.fas	Agelaius	XM_054641319.1	XM_054641319.1 PREDICTED: Agelaius phoeniceus transient receptor potential cation channel subfamily C member 5 (TRPC5), mRNA
bird.trpc5.fas	Ammospiza	XM_059482972.1	XM_059482972.1 PREDICTED: Ammospiza nelsoni transient receptor potential cation channel subfamily C member 5 (TRPC5), mRNA
bird.trpc5.fas	Anas	XM_027465062.2	XM_027465062.2 PREDICTED: Anas platyrhynchos transient receptor potential cation channel subfamily C member 5 (TRPC5), mRNA
bird.trpc5.fas	Anser	XM_048070617.1	XM_048070617.1 PREDICTED: Anser cygnoides transient receptor potential cation channel subfamily C member 5 (TRPC5), transcript variant X3, mRNA
bird.trpc5.fas	Apteryx	XM_013955103.1	XM_013955103.1 PREDICTED: Apteryx australis mantelli transient receptor potential cation channel, subfamily C, member 5 (TRPC5), mRNA
bird.trpc5.fas	Apus	XM_051629923.1	XM_051629923.1 PREDICTED: Apus apus transient receptor potential cation channel subfamily C member 5 (TRPC5), mRNA
bird.trpc5.fas	Athene	XM_026848695.1	XM_026848695.1 PREDICTED: Athene cunicularia transient receptor potential cation channel subfamily C member 5 (TRPC5), mRNA
bird.trpc5.fas	Calidris	XM_014955335.1	XM_014955335.1 PREDICTED: Calidris pugnax transient receptor potential cation channel, subfamily C, member 5 (TRPC5), mRNA
bird.trpc5.fas	Catharus	XM_033072306.1	XM_033072306.1 PREDICTED: Catharus ustulatus transient receptor potential cation channel subfamily C member 5 (TRPC5), transcript variant X1, mRNA
bird.trpc5.fas	Centrocercus	XM_042825202.1	XM_042825202.1 PREDICTED: Centrocercus urophasianus transient receptor potential cation channel subfamily C member 5 (TRPC5), mRNA
bird.trpc5.fas	Charadrius	XM_009890721.1	XM_009890721.1 PREDICTED: Charadrius vociferus transient receptor potential cation channel, subfamily C, member 5 (TRPC5), mRNA
bird.trpc5.fas	Corvus	XM_017737497.1	XM_017737497.1 PREDICTED: Corvus brachyrhynchos transient receptor potential cation channel subfamily C member 5 (TRPC5), mRNA
bird.trpc5.fas	Coturnix	XM_015860650.2	XM_015860650.2 PREDICTED: Coturnix japonica transient receptor potential cation channel subfamily C member 5 (TRPC5), transcript variant X2, mRNA
bird.trpc5.fas	Cuculus	XM_054075912.1	XM_054075912.1 PREDICTED: Cuculus canorus transient receptor potential cation channel subfamily C member 5 (TRPC5), transcript variant X2, mRNA
bird.trpc5.fas	Cyanistes	XM_023926723.1	XM_023926723.1 PREDICTED: Cyanistes caeruleus transient receptor potential cation channel subfamily C member 5 (TRPC5), mRNA
bird.trpc5.fas	Dromaius	XM_026098902.1	XM_026098902.1 PREDICTED: Dromaius novaehollandiae transient receptor potential cation channel subfamily C member 5 (TRPC5), mRNA
bird.trpc5.fas	Dryobates	XM_009900392.2	XM_009900392.2 PREDICTED: Dryobates pubescens transient receptor potential cation channel subfamily C member 5 (TRPC5), mRNA
bird.trpc5.fas	Falco	XM_056360019.1	XM_056360019.1 PREDICTED: Falco biarmicus transient receptor potential cation channel subfamily C member 5 (TRPC5), mRNA
bird.trpc5.fas	Ficedula	XM_005045987.1	XM_005045987.1 PREDICTED: Ficedula albicollis transient receptor potential cation channel subfamily C member 5 (TRPC5), mRNA
bird.trpc5.fas	Gallus	XM_046940503.1	XM_046940503.1 PREDICTED: Gallus gallus transient receptor potential cation channel subfamily C member 5 (TRPC5), transcript variant X2, mRNA
bird.trpc5.fas	Gavia	XM_009821743.2	XM_009821743.2 PREDICTED: Gavia stellata transient receptor potential cation channel subfamily C member 5 (TRPC5), mRNA
bird.trpc5.fas	Gymnogyps	XM_050901694.1	XM_050901694.1 PREDICTED: Gymnogyps californianus transient receptor potential cation channel subfamily C member 5 (TRPC5), mRNA
bird.trpc5.fas	Haemorhous	XM_059859459.1	XM_059859459.1 PREDICTED: Haemorhous mexicanus transient receptor potential cation channel subfamily C member 5 (TRPC5), mRNA
bird.trpc5.fas	Haliaeetus	XM_010569035.1	XM_010569035.1 PREDICTED: Haliaeetus leucocephalus transient receptor potential cation channel, subfamily C, member 5 (TRPC5), mRNA
bird.trpc5.fas	Hirundo	XM_040083993.2	XM_040083993.2 PREDICTED: Hirundo rustica transient receptor potential cation channel subfamily C member 5 (TRPC5), mRNA
bird.trpc5.fas	Indicator	XM_054388436.1	XM_054388436.1 PREDICTED: Indicator indicator transient receptor potential cation channel subfamily C member 5 (TRPC5), mRNA
bird.trpc5.fas	Lonchura	XM_021525254.1	XM_021525254.1 PREDICTED: Lonchura striata transient receptor potential cation channel subfamily C member 5 (TRPC5), mRNA
bird.trpc5.fas	Manacus	XM_008931817.4	XM_008931817.4 PREDICTED: Manacus vitellinus transient receptor potential cation channel subfamily C member 5 (TRPC5), mRNA
bird.trpc5.fas	Melopsittacus	XM_005144845.3	XM_005144845.3 PREDICTED: Melopsittacus undulatus transient receptor potential cation channel subfamily C member 5 (TRPC5), mRNA
bird.trpc5.fas	Motacilla	XM_038122967.1	XM_038122967.1 PREDICTED: Motacilla alba alba transient receptor potential cation channel subfamily C member 5 (TRPC5), transcript variant X2, mRNA
bird.trpc5.fas	Nipponia	XM_009477027.1	XM_009477027.1 PREDICTED: Nipponia nippon transient receptor potential cation channel, subfamily C, member 5 (TRPC5), mRNA
bird.trpc5.fas	Nothoprocta	XM_026044541.1	XM_026044541.1 PREDICTED: Nothoprocta perdicaria transient receptor potential cation channel subfamily C member 5 (TRPC5), mRNA
bird.trpc5.fas	Opisthocomus	XM_009945227.1	XM_009945227.1 PREDICTED: Opisthocomus hoazin transient receptor potential cation channel, subfamily C, member 5 (TRPC5), mRNA
bird.trpc5.fas	Oxyura	XM_035325867.1	XM_035325867.1 PREDICTED: Oxyura jamaicensis transient receptor potential cation channel subfamily C member 5 (TRPC5), mRNA
bird.trpc5.fas	Parus	XM_015626845.2	XM_015626845.2 PREDICTED: Parus major transient receptor potential cation channel subfamily C member 5 (TRPC5), mRNA
bird.trpc5.fas	Passer	XM_039731296.1	XM_039731296.1 PREDICTED: Passer montanus transient receptor potential cation channel subfamily C member 5 (TRPC5), transcript variant X2, mRNA
bird.trpc5.fas	Pezoporus	XM_061445735.1	XM_061445735.1 PREDICTED: Pezoporus flaviventris transient receptor potential cation channel subfamily C member 5 (TRPC5), mRNA
bird.trpc5.fas	Phasianus	XM_031594458.1	XM_031594458.1 PREDICTED: Phasianus colchicus transient receptor potential cation channel subfamily C member 5 (TRPC5), mRNA
bird.trpc5.fas	Poecile	XM_058847892.1	XM_058847892.1 PREDICTED: Poecile atricapillus transient receptor potential cation channel subfamily C member 5 (TRPC5), mRNA
bird.trpc5.fas	Rissa	XM_054215008.1	XM_054215008.1 PREDICTED: Rissa tridactyla transient receptor potential cation channel subfamily C member 5 (TRPC5), mRNA
bird.trpc5.fas	Serinus	XM_009090304.4	XM_009090304.4 PREDICTED: Serinus canaria transient receptor potential cation channel subfamily C member 5 (TRPC5), mRNA
bird.trpc5.fas	Struthio	XM_009685453.1	XM_009685453.1 PREDICTED: Struthio camelus australis transient receptor potential cation channel, subfamily C, member 5 (TRPC5), mRNA
bird.trpc5.fas	Sturnus	XM_014877232.1	XM_014877232.1 PREDICTED: Sturnus vulgaris transient receptor potential cation channel, subfamily C, member 5 (TRPC5), mRNA
bird.trpc5.fas	Taeniopygia	XM_030272902.3	XM_030272902.3 PREDICTED: Taeniopygia guttata transient receptor potential cation channel subfamily C member 5 (TRPC5), transcript variant X2, mRNA
bird.trpc5.fas	Tyto	XM_032983434.2	XM_032983434.2 PREDICTED: Tyto alba transient receptor potential cation channel subfamily C member 5 (TRPC5), transcript variant X2, mRNA
bird.trpc5.fas	Vidua	XM_053955735.1	XM_053955735.1 PREDICTED: Vidua chalybeata transient receptor potential cation channel subfamily C member 5 (TRPC5), mRNA
bird.trpc6.fas	Accipiter	XM_049823139.1	XM_049823139.1 PREDICTED: Accipiter gentilis transient receptor potential cation channel subfamily C member 6 (TRPC6), transcript variant X2, mRNA
bird.trpc6.fas	Agelaius	XM_054655147.1	XM_054655147.1 PREDICTED: Agelaius phoeniceus transient receptor potential cation channel subfamily C member 6 (TRPC6), mRNA
bird.trpc6.fas	Ammospiza	XM_059493766.1	XM_059493766.1 PREDICTED: Ammospiza nelsoni transient receptor potential cation channel subfamily C member 6 (TRPC6), mRNA
bird.trpc6.fas	Anas	XM_027467882.2	XM_027467882.2 PREDICTED: Anas platyrhynchos transient receptor potential cation channel subfamily C member 6 (TRPC6), transcript variant X2, mRNA
bird.trpc6.fas	Anser	XM_048078216.1	XM_048078216.1 PREDICTED: Anser cygnoides transient receptor potential cation channel subfamily C member 6 (TRPC6), transcript variant X4, mRNA
bird.trpc6.fas	Apteryx	XM_013956004.1	XM_013956004.1 PREDICTED: Apteryx australis mantelli transient receptor potential cation channel, subfamily C, member 6 (TRPC6), mRNA
bird.trpc6.fas	Apus	XM_051609122.1	XM_051609122.1 PREDICTED: Apus apus transient receptor potential cation channel subfamily C member 6 (TRPC6), mRNA
bird.trpc6.fas	Aquila	XM_030043152.2	XM_030043152.2 PREDICTED: Aquila chrysaetos chrysaetos transient receptor potential cation channel subfamily C member 6 (TRPC6), mRNA
bird.trpc6.fas	Athene	XM_026858305.1	XM_026858305.1 PREDICTED: Athene cunicularia transient receptor potential cation channel subfamily C member 6 (TRPC6), transcript variant X2, mRNA
bird.trpc6.fas	Aythya	XM_032198015.1	XM_032198015.1 PREDICTED: Aythya fuligula transient receptor potential cation channel subfamily C member 6 (TRPC6), transcript variant X2, mRNA
bird.trpc6.fas	Calidris	XM_014965706.1	XM_014965706.1 PREDICTED: Calidris pugnax transient receptor potential cation channel, subfamily C, member 6 (TRPC6), transcript variant X2, mRNA
bird.trpc6.fas	Catharus	XM_033053224.1	XM_033053224.1 PREDICTED: Catharus ustulatus transient receptor potential cation channel subfamily C member 6 (TRPC6), transcript variant X1, mRNA
bird.trpc6.fas	Centrocercus	XM_042839311.1	XM_042839311.1 PREDICTED: Centrocercus urophasianus transient receptor potential cation channel subfamily C member 6 (TRPC6), mRNA
bird.trpc6.fas	Charadrius	XM_009889409.1	XM_009889409.1 PREDICTED: Charadrius vociferus transient receptor potential cation channel, subfamily C, member 6 (TRPC6), mRNA
bird.trpc6.fas	Corvus	XM_008628838.2	XM_008628838.2 PREDICTED: Corvus brachyrhynchos transient receptor potential cation channel subfamily C member 6 (TRPC6), mRNA
bird.trpc6.fas	Coturnix	XM_015852255.2	XM_015852255.2 PREDICTED: Coturnix japonica transient receptor potential cation channel subfamily C member 6 (TRPC6), transcript variant X1, mRNA
bird.trpc6.fas	Cuculus	XM_054056501.1	XM_054056501.1 PREDICTED: Cuculus canorus transient receptor potential cation channel subfamily C member 6 (TRPC6), transcript variant X3, mRNA
bird.trpc6.fas	Cyanistes	XM_023920602.1	XM_023920602.1 PREDICTED: Cyanistes caeruleus transient receptor potential cation channel subfamily C member 6 (TRPC6), mRNA
bird.trpc6.fas	Dromaius	XM_026109124.1	XM_026109124.1 PREDICTED: Dromaius novaehollandiae transient receptor potential cation channel subfamily C member 6 (TRPC6), mRNA
bird.trpc6.fas	Dryobates	XM_054164584.1	XM_054164584.1 PREDICTED: Dryobates pubescens transient receptor potential cation channel subfamily C member 6 (TRPC6), mRNA
bird.trpc6.fas	Falco	XM_056329613.1	XM_056329613.1 PREDICTED: Falco biarmicus transient receptor potential cation channel subfamily C member 6 (TRPC6), transcript variant X2, mRNA
bird.trpc6.fas	Ficedula	XM_005038201.1	XM_005038201.1 PREDICTED: Ficedula albicollis transient receptor potential cation channel subfamily C member 6 (TRPC6), mRNA
bird.trpc6.fas	Gallus	XM_040650423.2	XM_040650423.2 PREDICTED: Gallus gallus transient receptor potential cation channel subfamily C member 6 (TRPC6), transcript variant X3, mRNA
bird.trpc6.fas	Gavia	XM_059817646.1	XM_059817646.1 PREDICTED: Gavia stellata transient receptor potential cation channel subfamily C member 6 (TRPC6), mRNA
bird.trpc6.fas	Grus	XM_054801529.1	XM_054801529.1 PREDICTED: Grus americana transient receptor potential cation channel subfamily C member 6 (TRPC6), transcript variant X3, mRNA
bird.trpc6.fas	Gymnogyps	XM_050894763.1	XM_050894763.1 PREDICTED: Gymnogyps californianus transient receptor potential cation channel subfamily C member 6 (TRPC6), mRNA
bird.trpc6.fas	Haemorhous	XM_059838604.1	XM_059838604.1 PREDICTED: Haemorhous mexicanus transient receptor potential cation channel subfamily C member 6 (TRPC6), mRNA
bird.trpc6.fas	Haliaeetus	XM_010578199.1	XM_010578199.1 PREDICTED: Haliaeetus leucocephalus transient receptor potential cation channel, subfamily C, member 6 (TRPC6), mRNA
bird.trpc6.fas	Hirundo	XM_040055288.2	XM_040055288.2 PREDICTED: Hirundo rustica transient receptor potential cation channel subfamily C member 6 (TRPC6), mRNA
bird.trpc6.fas	Indicator	XM_054381205.1	XM_054381205.1 PREDICTED: Indicator indicator transient receptor potential cation channel subfamily C member 6 (TRPC6), mRNA
bird.trpc6.fas	Lonchura	XM_021529330.2	XM_021529330.2 PREDICTED: Lonchura striata transient receptor potential cation channel subfamily C member 6 (TRPC6), mRNA
bird.trpc6.fas	Melopsittacus	XM_031049590.2	XM_031049590.2 PREDICTED: Melopsittacus undulatus transient receptor potential cation channel subfamily C member 6 (TRPC6), mRNA
bird.trpc6.fas	Motacilla	XM_038148428.1	XM_038148428.1 PREDICTED: Motacilla alba alba transient receptor potential cation channel subfamily C member 6 (TRPC6), transcript variant X3, mRNA
bird.trpc6.fas	Nipponia	XM_009476907.1	XM_009476907.1 PREDICTED: Nipponia nippon transient receptor potential cation channel, subfamily C, member 6 (TRPC6), mRNA
bird.trpc6.fas	Nothoprocta	XM_026034962.1	XM_026034962.1 PREDICTED: Nothoprocta perdicaria transient receptor potential cation channel subfamily C member 6 (TRPC6), transcript variant X2, mRNA
bird.trpc6.fas	Opisthocomus	XM_009938489.1	XM_009938489.1 PREDICTED: Opisthocomus hoazin transient receptor potential cation channel, subfamily C, member 6 (TRPC6), mRNA
bird.trpc6.fas	Parus	XM_015647785.1	XM_015647785.1 PREDICTED: Parus major transient receptor potential cation channel subfamily C member 6 (TRPC6), mRNA
bird.trpc6.fas	Passer	XM_039718720.1	XM_039718720.1 PREDICTED: Passer montanus transient receptor potential cation channel subfamily C member 6 (TRPC6), mRNA
bird.trpc6.fas	Pezoporus	XM_061457832.1	XM_061457832.1 PREDICTED: Pezoporus flaviventris transient receptor potential cation channel subfamily C member 6 (TRPC6), mRNA
bird.trpc6.fas	Phasianus	XM_031616150.1	XM_031616150.1 PREDICTED: Phasianus colchicus transient receptor potential cation channel subfamily C member 6 (TRPC6), mRNA
bird.trpc6.fas	Pyrgilauda	XM_041487426.1	XM_041487426.1 PREDICTED: Pyrgilauda ruficollis transient receptor potential cation channel subfamily C member 6 (TRPC6), mRNA
bird.trpc6.fas	Rissa	XM_054187774.1	XM_054187774.1 PREDICTED: Rissa tridactyla transient receptor potential cation channel subfamily C member 6 (TRPC6), mRNA
bird.trpc6.fas	Struthio	XM_009674344.1	XM_009674344.1 PREDICTED: Struthio camelus australis transient receptor potential cation channel, subfamily C, member 6 (TRPC6), transcript variant X2, mRNA
bird.trpc6.fas	Sturnus	XM_014886600.1	XM_014886600.1 PREDICTED: Sturnus vulgaris transient receptor potential cation channel, subfamily C, member 6 (TRPC6), mRNA
bird.trpc6.fas	Taeniopygia	XM_002198089.6	XM_002198089.6 PREDICTED: Taeniopygia guttata transient receptor potential cation channel subfamily C member 6 (TRPC6), mRNA
bird.trpc6.fas	Tyto	XM_032991171.2	XM_032991171.2 PREDICTED: Tyto alba transient receptor potential cation channel subfamily C member 6 (TRPC6), mRNA
bird.trpc6.fas	Vidua	XM_053936411.1	XM_053936411.1 PREDICTED: Vidua chalybeata transient receptor potential cation channel subfamily C member 6 (TRPC6), mRNA
bird.trpc7.fas	Accipiter	XM_049829943.1	XM_049829943.1 PREDICTED: Accipiter gentilis transient receptor potential cation channel subfamily C member 7 (TRPC7), mRNA
bird.trpc7.fas	Agelaius	XM_054642833.1	XM_054642833.1 PREDICTED: Agelaius phoeniceus transient receptor potential cation channel subfamily C member 7 (TRPC7), mRNA
bird.trpc7.fas	Ammospiza	XM_059483619.1	XM_059483619.1 PREDICTED: Ammospiza nelsoni transient receptor potential cation channel subfamily C member 7 (TRPC7), mRNA
bird.trpc7.fas	Anas	XM_027468619.2	XM_027468619.2 PREDICTED: Anas platyrhynchos transient receptor potential cation channel subfamily C member 7 (TRPC7), transcript variant X2, mRNA
bird.trpc7.fas	Anser	XM_048057403.1	XM_048057403.1 PREDICTED: Anser cygnoides transient receptor potential cation channel subfamily C member 7 (TRPC7), transcript variant X1, mRNA
bird.trpc7.fas	Apteryx	XM_026063348.1	XM_026063348.1 PREDICTED: Apteryx rowi transient receptor potential cation channel subfamily C member 7 (TRPC7), mRNA
bird.trpc7.fas	Apus	XM_051631478.1	XM_051631478.1 PREDICTED: Apus apus transient receptor potential cation channel subfamily C member 7 (TRPC7), transcript variant X1, mRNA
bird.trpc7.fas	Athene	XM_026858287.1	XM_026858287.1 PREDICTED: Athene cunicularia transient receptor potential cation channel subfamily C member 7 (TRPC7), transcript variant X4, mRNA
bird.trpc7.fas	Calidris	XM_014947800.1	XM_014947800.1 PREDICTED: Calidris pugnax transient receptor potential cation channel, subfamily C, member 7 (TRPC7), mRNA
bird.trpc7.fas	Catharus	XM_042779750.1	XM_042779750.1 PREDICTED: Catharus ustulatus transient receptor potential cation channel subfamily C member 7 (TRPC7), mRNA
bird.trpc7.fas	Centrocercus	XM_042826653.1	XM_042826653.1 PREDICTED: Centrocercus urophasianus transient receptor potential cation channel subfamily C member 7 (TRPC7), mRNA
bird.trpc7.fas	Charadrius	XM_009891082.1	XM_009891082.1 PREDICTED: Charadrius vociferus transient receptor potential cation channel, subfamily C, member 7 (TRPC7), mRNA
bird.trpc7.fas	Corvus	XM_008632636.2	XM_008632636.2 PREDICTED: Corvus brachyrhynchos transient receptor potential cation channel subfamily C member 7 (TRPC7), mRNA
bird.trpc7.fas	Coturnix	XM_032447433.1	XM_032447433.1 PREDICTED: Coturnix japonica transient receptor potential cation channel subfamily C member 7 (TRPC7), transcript variant X3, mRNA
bird.trpc7.fas	Cuculus	XM_054079646.1	XM_054079646.1 PREDICTED: Cuculus canorus transient receptor potential cation channel subfamily C member 7 (TRPC7), transcript variant X2, mRNA
bird.trpc7.fas	Cyanistes	XM_023936042.1	XM_023936042.1 PREDICTED: Cyanistes caeruleus transient receptor potential cation channel subfamily C member 7 (TRPC7), mRNA
bird.trpc7.fas	Dromaius	XM_026101928.1	XM_026101928.1 PREDICTED: Dromaius novaehollandiae transient receptor potential cation channel subfamily C member 7 (TRPC7), mRNA
bird.trpc7.fas	Dryobates	XM_054168417.1	XM_054168417.1 PREDICTED: Dryobates pubescens transient receptor potential cation channel subfamily C member 7 (TRPC7), mRNA
bird.trpc7.fas	Falco	XM_056350436.1	XM_056350436.1 PREDICTED: Falco biarmicus transient receptor potential cation channel subfamily C member 7 (TRPC7), transcript variant X5, mRNA
bird.trpc7.fas	Ficedula	XM_016301579.1	XM_016301579.1 PREDICTED: Ficedula albicollis transient receptor potential cation channel subfamily C member 7 (TRPC7), mRNA
bird.trpc7.fas	Gallus	XM_040682972.2	XM_040682972.2 PREDICTED: Gallus gallus transient receptor potential cation channel subfamily C member 7 (TRPC7), transcript variant X1, mRNA
bird.trpc7.fas	Gavia	XM_059825305.1	XM_059825305.1 PREDICTED: Gavia stellata transient receptor potential cation channel subfamily C member 7 (TRPC7), mRNA
bird.trpc7.fas	Grus	XM_054841660.1	XM_054841660.1 PREDICTED: Grus americana transient receptor potential cation channel subfamily C member 7 (TRPC7), mRNA
bird.trpc7.fas	Gymnogyps	XM_050905336.1	XM_050905336.1 PREDICTED: Gymnogyps californianus transient receptor potential cation channel subfamily C member 7 (TRPC7), mRNA
bird.trpc7.fas	Haemorhous	XM_059860027.1	XM_059860027.1 PREDICTED: Haemorhous mexicanus transient receptor potential cation channel subfamily C member 7 (TRPC7), transcript variant X1, mRNA
bird.trpc7.fas	Haliaeetus	XM_010578880.1	XM_010578880.1 PREDICTED: Haliaeetus leucocephalus transient receptor potential cation channel, subfamily C, member 7 (TRPC7), mRNA
bird.trpc7.fas	Hirundo	XM_040078278.2	XM_040078278.2 PREDICTED: Hirundo rustica transient receptor potential cation channel subfamily C member 7 (TRPC7), mRNA
bird.trpc7.fas	Indicator	XM_054389026.1	XM_054389026.1 PREDICTED: Indicator indicator transient receptor potential cation channel subfamily C member 7 (TRPC7), mRNA
bird.trpc7.fas	Lonchura	XM_021549466.1	XM_021549466.1 PREDICTED: Lonchura striata transient receptor potential cation channel subfamily C member 7 (TRPC7), mRNA
bird.trpc7.fas	Manacus	XM_051794053.1	XM_051794053.1 PREDICTED: Manacus candei transient receptor potential cation channel subfamily C member 7 (TRPC7), mRNA
bird.trpc7.fas	Melopsittacus	XM_005147245.4	XM_005147245.4 PREDICTED: Melopsittacus undulatus transient receptor potential cation channel subfamily C member 7 (TRPC7), mRNA
bird.trpc7.fas	Melospiza	XM_058034745.1	XM_058034745.1 PREDICTED: Melospiza georgiana transient receptor potential cation channel subfamily C member 7 (TRPC7), mRNA
bird.trpc7.fas	Motacilla	XM_038150584.1	XM_038150584.1 PREDICTED: Motacilla alba alba transient receptor potential cation channel subfamily C member 7 (TRPC7), transcript variant X3, mRNA
bird.trpc7.fas	Nipponia	XM_009464870.1	XM_009464870.1 PREDICTED: Nipponia nippon transient receptor potential cation channel, subfamily C, member 7 (TRPC7), mRNA
bird.trpc7.fas	Nothoprocta	XM_026047564.1	XM_026047564.1 PREDICTED: Nothoprocta perdicaria transient receptor potential cation channel subfamily C member 7 (TRPC7), mRNA
bird.trpc7.fas	Oenanthe	XM_056502697.1	XM_056502697.1 PREDICTED: Oenanthe melanoleuca transient receptor potential cation channel subfamily C member 7 (TRPC7), mRNA
bird.trpc7.fas	Opisthocomus	XM_009931700.1	XM_009931700.1 PREDICTED: Opisthocomus hoazin transient receptor potential cation channel, subfamily C, member 7 (TRPC7), mRNA
bird.trpc7.fas	Passer	XM_039701487.1	XM_039701487.1 PREDICTED: Passer montanus transient receptor potential cation channel subfamily C member 7 (TRPC7), mRNA
bird.trpc7.fas	Pezoporus	XM_061457024.1	XM_061457024.1 PREDICTED: Pezoporus flaviventris transient receptor potential cation channel subfamily C member 7 (TRPC7), transcript variant X3, mRNA
bird.trpc7.fas	Phasianus	XM_031597946.1	XM_031597946.1 PREDICTED: Phasianus colchicus transient receptor potential cation channel subfamily C member 7 (TRPC7), mRNA
bird.trpc7.fas	Poecile	XM_058848775.1	XM_058848775.1 PREDICTED: Poecile atricapillus transient receptor potential cation channel subfamily C member 7 (TRPC7), mRNA
bird.trpc7.fas	Rissa	XM_054217604.1	XM_054217604.1 PREDICTED: Rissa tridactyla transient receptor potential cation channel subfamily C member 7 (TRPC7), mRNA
bird.trpc7.fas	Struthio	XM_009670177.1	XM_009670177.1 PREDICTED: Struthio camelus australis transient receptor potential cation channel, subfamily C, member 7 (TRPC7), mRNA
bird.trpc7.fas	Sturnus	XM_014883373.1	XM_014883373.1 PREDICTED: Sturnus vulgaris transient receptor potential cation channel, subfamily C, member 7 (TRPC7), mRNA
bird.trpc7.fas	Tyto	XM_033006318.2	XM_033006318.2 PREDICTED: Tyto alba transient receptor potential cation channel subfamily C member 7 (TRPC7), transcript variant X2, mRNA
bird.trpc7.fas	Vidua	XM_053956614.1	XM_053956614.1 PREDICTED: Vidua chalybeata transient receptor potential cation channel subfamily C member 7 (TRPC7), transcript variant X1, mRNA
bird.trpm2.fas	Accipiter	XM_049803289.1	XM_049803289.1 PREDICTED: Accipiter gentilis transient receptor potential cation channel subfamily M member 2 (TRPM2), mRNA
bird.trpm2.fas	Ammospiza	XM_059479076.1	XM_059479076.1 PREDICTED: Ammospiza nelsoni transient receptor potential cation channel subfamily M member 2 (TRPM2), mRNA
bird.trpm2.fas	Anas	XM_021268765.3	XM_021268765.3 PREDICTED: Anas platyrhynchos transient receptor potential cation channel subfamily M member 2 (TRPM2), transcript variant X3, mRNA
bird.trpm2.fas	Apteryx	XM_013944022.1	XM_013944022.1 PREDICTED: Apteryx australis mantelli transient receptor potential cation channel, subfamily M, member 2 (TRPM2), mRNA
bird.trpm2.fas	Apus	XM_051625901.1	XM_051625901.1 PREDICTED: Apus apus transient receptor potential cation channel subfamily M member 2 (TRPM2), transcript variant X1, mRNA
bird.trpm2.fas	Aquila	XM_030029119.1	XM_030029119.1 PREDICTED: Aquila chrysaetos chrysaetos transient receptor potential cation channel subfamily M member 2 (TRPM2), transcript variant X2, mRNA
bird.trpm2.fas	Aythya	XM_032192977.1	XM_032192977.1 PREDICTED: Aythya fuligula transient receptor potential cation channel subfamily M member 2 (TRPM2), transcript variant X2, mRNA
bird.trpm2.fas	Corvus	XM_017728750.1	XM_017728750.1 PREDICTED: Corvus brachyrhynchos transient receptor potential cation channel subfamily M member 2 (TRPM2), transcript variant X4, mRNA
bird.trpm2.fas	Cuculus	XM_054073947.1	XM_054073947.1 PREDICTED: Cuculus canorus transient receptor potential cation channel subfamily M member 2 (TRPM2), transcript variant X4, mRNA
bird.trpm2.fas	Falco	XM_027785863.2	XM_027785863.2 PREDICTED: Falco peregrinus transient receptor potential cation channel subfamily M member 2 (TRPM2), transcript variant X1, mRNA
bird.trpm2.fas	Gallus	XM_046924211.1	XM_046924211.1 PREDICTED: Gallus gallus transient receptor potential cation channel subfamily M member 2 (TRPM2), transcript variant X2, mRNA
bird.trpm2.fas	Gavia	XM_059822350.1	XM_059822350.1 PREDICTED: Gavia stellata transient receptor potential cation channel subfamily M member 2 (TRPM2), transcript variant X1, mRNA
bird.trpm2.fas	Grus	XM_054835864.1	XM_054835864.1 PREDICTED: Grus americana transient receptor potential cation channel subfamily M member 2 (TRPM2), transcript variant X3, mRNA
bird.trpm2.fas	Hirundo	XM_040074633.2	XM_040074633.2 PREDICTED: Hirundo rustica transient receptor potential cation channel subfamily M member 2 (TRPM2), transcript variant X2, mRNA
bird.trpm2.fas	Lagopus	XM_042878477.1	XM_042878477.1 PREDICTED: Lagopus leucura transient receptor potential cation channel subfamily M member 2 (TRPM2), mRNA
bird.trpm2.fas	Lonchura	XM_021545432.2	XM_021545432.2 PREDICTED: Lonchura striata transient receptor potential cation channel subfamily M member 2 (TRPM2), transcript variant X2, mRNA
bird.trpm2.fas	Manacus	XM_018083170.3	XM_018083170.3 PREDICTED: Manacus vitellinus transient receptor potential cation channel subfamily M member 2 (TRPM2), mRNA
bird.trpm2.fas	Melopsittacus	XM_013129547.3	XM_013129547.3 PREDICTED: Melopsittacus undulatus transient receptor potential cation channel subfamily M member 2 (LOC101867934), mRNA
bird.trpm2.fas	Melospiza	XM_058031055.1	XM_058031055.1 PREDICTED: Melospiza georgiana transient receptor potential cation channel subfamily M member 2 (TRPM2), mRNA
bird.trpm2.fas	Motacilla	XM_038146446.1	XM_038146446.1 PREDICTED: Motacilla alba alba transient receptor potential cation channel subfamily M member 2 (TRPM2), transcript variant X2, mRNA
bird.trpm2.fas	Oenanthe	XM_056498317.1	XM_056498317.1 PREDICTED: Oenanthe melanoleuca transient receptor potential cation channel subfamily M member 2 (TRPM2), transcript variant X2, mRNA
bird.trpm2.fas	Parus	XM_015638336.2	XM_015638336.2 PREDICTED: Parus major transient receptor potential cation channel subfamily M member 2 (TRPM2), transcript variant X3, mRNA
bird.trpm2.fas	Passer	XM_039728073.1	XM_039728073.1 PREDICTED: Passer montanus transient receptor potential cation channel subfamily M member 2 (TRPM2), transcript variant X3, mRNA
bird.trpm2.fas	Pezoporus	XM_057408392.1	XM_057408392.1 PREDICTED: Pezoporus wallicus transient receptor potential cation channel subfamily M member 2 (TRPM2), transcript variant X3, mRNA
bird.trpm2.fas	Poecile	XM_058844468.1	XM_058844468.1 PREDICTED: Poecile atricapillus transient receptor potential cation channel subfamily M member 2 (TRPM2), mRNA
bird.trpm2.fas	Pyrgilauda	XM_041486946.1	XM_041486946.1 PREDICTED: Pyrgilauda ruficollis transient receptor potential cation channel subfamily M member 2 (TRPM2), transcript variant X2, mRNA
bird.trpm2.fas	Rissa	XM_054206334.1	XM_054206334.1 PREDICTED: Rissa tridactyla transient receptor potential cation channel subfamily M member 2 (TRPM2), transcript variant X4, mRNA
bird.trpm2.fas	Taeniopygia	XM_030280030.3	XM_030280030.3 PREDICTED: Taeniopygia guttata transient receptor potential cation channel subfamily M member 2 (TRPM2), transcript variant X2, mRNA
bird.trpm2.fas	Tyto	XM_042799683.1	XM_042799683.1 PREDICTED: Tyto alba transient receptor potential cation channel subfamily M member 2 (TRPM2), transcript variant X3, mRNA
bird.trpm2.fas	Vidua	XM_053952021.1	XM_053952021.1 PREDICTED: Vidua chalybeata transient receptor potential cation channel subfamily M member 2 (TRPM2), transcript variant X2, mRNA
bird.trpv1.fas	Accipiter	XM_049803022.1	XM_049803022.1 PREDICTED: Accipiter gentilis transient receptor potential cation channel subfamily V member 1 (TRPV1), transcript variant X2, mRNA
bird.trpv1.fas	Ammospiza	XM_059486715.1	XM_059486715.1 PREDICTED: Ammospiza nelsoni transient receptor potential cation channel subfamily V member 1 (TRPV1), mRNA
bird.trpv1.fas	Anas	XM_021274874.3	XM_021274874.3 PREDICTED: Anas platyrhynchos transient receptor potential cation channel subfamily V member 1 (TRPV1), transcript variant X1, mRNA
bird.trpv1.fas	Apteryx	XM_026055136.1	XM_026055136.1 PREDICTED: Apteryx rowi transient receptor potential cation channel subfamily V member 1 (TRPV1), mRNA
bird.trpv1.fas	Apus	XM_051636120.1	XM_051636120.1 PREDICTED: Apus apus transient receptor potential cation channel subfamily V member 1 (TRPV1), mRNA
bird.trpv1.fas	Corvus	XM_008631110.2	XM_008631110.2 PREDICTED: Corvus brachyrhynchos transient receptor potential cation channel subfamily V member 1 (TRPV1), transcript variant X1, mRNA
bird.trpv1.fas	Cuculus	XM_054084748.1	XM_054084748.1 PREDICTED: Cuculus canorus transient receptor potential cation channel subfamily V member 1 (TRPV1), transcript variant X2, mRNA
bird.trpv1.fas	Falco	XM_056331189.1	XM_056331189.1 PREDICTED: Falco biarmicus transient receptor potential cation channel subfamily V member 1 (TRPV1), transcript variant X3, mRNA
bird.trpv1.fas	Gallus	XM_040650011.2	XM_040650011.2 PREDICTED: Gallus gallus transient receptor potential cation channel subfamily V member 1 (TRPV1), transcript variant X2, mRNA
bird.trpv1.fas	Gavia	XM_009818658.2	XM_009818658.2 PREDICTED: Gavia stellata transient receptor potential cation channel subfamily V member 1 (TRPV1), mRNA
bird.trpv1.fas	Hirundo	XM_040082725.2	XM_040082725.2 PREDICTED: Hirundo rustica transient receptor potential cation channel subfamily V member 1 (TRPV1), transcript variant X2, mRNA
bird.trpv1.fas	Lagopus	XM_042879689.1	XM_042879689.1 PREDICTED: Lagopus leucura transient receptor potential cation channel subfamily V member 1 (TRPV1), mRNA
bird.trpv1.fas	Lonchura	XM_031506421.1	XM_031506421.1 PREDICTED: Lonchura striata transient receptor potential cation channel subfamily V member 1 (TRPV1), mRNA
bird.trpv1.fas	Manacus	XM_018076734.2	XM_018076734.2 PREDICTED: Manacus vitellinus transient receptor potential cation channel subfamily V member 1 (TRPV1), transcript variant X2, mRNA
bird.trpv1.fas	Melopsittacus	XM_034069027.1	XM_034069027.1 PREDICTED: Melopsittacus undulatus transient receptor potential cation channel subfamily V member 1 (TRPV1), transcript variant X2, mRNA
bird.trpv1.fas	Melospiza	XM_058037379.1	XM_058037379.1 PREDICTED: Melospiza georgiana transient receptor potential cation channel subfamily V member 1 (TRPV1), transcript variant X1, mRNA
bird.trpv1.fas	Motacilla	XM_038157897.1	XM_038157897.1 PREDICTED: Motacilla alba alba transient receptor potential cation channel subfamily V member 1 (TRPV1), transcript variant X2, mRNA
bird.trpv1.fas	Oenanthe	XM_056507012.1	XM_056507012.1 PREDICTED: Oenanthe melanoleuca transient receptor potential cation channel subfamily V member 1 (TRPV1), transcript variant X3, mRNA
bird.trpv1.fas	Parus	XM_015646240.2	XM_015646240.2 PREDICTED: Parus major transient receptor potential cation channel subfamily V member 1 (TRPV1), mRNA
bird.trpv1.fas	Passer	XM_039720403.1	XM_039720403.1 PREDICTED: Passer montanus transient receptor potential cation channel subfamily V member 1 (TRPV1), transcript variant X4, mRNA
bird.trpv1.fas	Pezoporus	XM_061470318.1	XM_061470318.1 PREDICTED: Pezoporus flaviventris transient receptor potential cation channel subfamily V member 1 (TRPV1), transcript variant X3, mRNA
bird.trpv1.fas	Pyrgilauda	XM_041482427.1	XM_041482427.1 PREDICTED: Pyrgilauda ruficollis transient receptor potential cation channel subfamily V member 1 (TRPV1), mRNA
bird.trpv1.fas	Rissa	XM_054207861.1	XM_054207861.1 PREDICTED: Rissa tridactyla transient receptor potential cation channel subfamily V member 1 (TRPV1), transcript variant X1, mRNA
bird.trpv1.fas	Taeniopygia	XM_002195904.6	XM_002195904.6 PREDICTED: Taeniopygia guttata transient receptor potential cation channel subfamily V member 1 (TRPV1), transcript variant X3, mRNA
bird.trpv1.fas	Tyto	XM_033004677.2	XM_033004677.2 PREDICTED: Tyto alba transient receptor potential cation channel subfamily V member 1 (TRPV1), transcript variant X3, mRNA
bird.trpv1.fas	Vidua	XM_053960995.1	XM_053960995.1 PREDICTED: Vidua chalybeata transient receptor potential cation channel subfamily V member 1 (TRPV1), transcript variant X3, mRNA
carnivore.trpa1.fas	Canis	XM_038441123.1	XM_038441123.1 PREDICTED: Canis lupus familiaris transient receptor potential cation channel subfamily A member 1 (TRPA1), mRNA
carnivore.trpa1.fas	Enhydra	XM_022517853.1	XM_022517853.1 PREDICTED: Enhydra lutris kenyoni transient receptor potential cation channel subfamily A member 1 (LOC111156789), mRNA
carnivore.trpa1.fas	Hyaena	XM_039238403.1	XM_039238403.1 PREDICTED: Hyaena hyaena transient receptor potential cation channel subfamily A member 1 (TRPA1), mRNA
carnivore.trpa1.fas	Leopardus	XM_045454928.1	XM_045454928.1 PREDICTED: Leopardus geoffroyi transient receptor potential cation channel subfamily A member 1 (TRPA1), mRNA
carnivore.trpa1.fas	Mirounga	XM_035012258.1	XM_035012258.1 PREDICTED: Mirounga leonina transient receptor potential cation channel subfamily A member 1 (TRPA1), mRNA
carnivore.trpa1.fas	Mustela	XM_059166234.1	XM_059166234.1 PREDICTED: Mustela lutreola transient receptor potential cation channel subfamily A member 1 (TRPA1), mRNA
carnivore.trpa1.fas	Odobenus	XM_004408712.1	XM_004408712.1 PREDICTED: Odobenus rosmarus divergens transient receptor potential cation channel, subfamily A, member 1 (TRPA1), mRNA
carnivore.trpa1.fas	Panthera	XM_042973547.1	XM_042973547.1 PREDICTED: Panthera tigris transient receptor potential cation channel subfamily A member 1 (TRPA1), mRNA
carnivore.trpa1.fas	Phoca	XM_032422025.1	XM_032422025.1 PREDICTED: Phoca vitulina transient receptor potential cation channel subfamily A member 1 (TRPA1), mRNA
carnivore.trpa1.fas	Suricata	XM_029923601.1	XM_029923601.1 PREDICTED: Suricata suricatta transient receptor potential cation channel subfamily A member 1 (TRPA1), mRNA
carnivore.trpa1.fas	Ursus	XM_026495899.4	XM_026495899.4 PREDICTED: Ursus arctos transient receptor potential cation channel subfamily A member 1 (TRPA1), mRNA
carnivore.trpa1.fas	Zalophus	XM_027623985.2	XM_027623985.2 PREDICTED: Zalophus californianus transient receptor potential cation channel subfamily A member 1 (TRPA1), mRNA
carnivore.trpc1.fas	Canis	XM_025449012.3	XM_025449012.3 PREDICTED: Canis lupus dingo transient receptor potential cation channel subfamily C member 1 (TRPC1), transcript variant X6, mRNA
carnivore.trpc1.fas	Enhydra	XM_022504457.1	XM_022504457.1 PREDICTED: Enhydra lutris kenyoni transient receptor potential cation channel subfamily C member 1 (LOC111148061), transcript variant X3, mRNA
carnivore.trpc1.fas	Hyaena	XM_039219320.1	XM_039219320.1 PREDICTED: Hyaena hyaena transient receptor potential cation channel subfamily C member 1 (TRPC1), mRNA
carnivore.trpc1.fas	Leopardus	XM_045503410.1	XM_045503410.1 PREDICTED: Leopardus geoffroyi transient receptor potential cation channel subfamily C member 1 (TRPC1), transcript variant X8, mRNA
carnivore.trpc1.fas	Meles	XM_046003774.1	XM_046003774.1 PREDICTED: Meles meles transient receptor potential cation channel subfamily C member 1 (TRPC1), transcript variant X4, mRNA
carnivore.trpc1.fas	Mirounga	XM_034996284.1	XM_034996284.1 PREDICTED: Mirounga leonina transient receptor potential cation channel subfamily C member 1 (TRPC1), transcript variant X3, mRNA
carnivore.trpc1.fas	Mustela	XM_032346823.1	XM_032346823.1 PREDICTED: Mustela erminea transient receptor potential cation channel subfamily C member 1 (TRPC1), transcript variant X4, mRNA
carnivore.trpc1.fas	Odobenus	XM_004397304.2	XM_004397304.2 PREDICTED: Odobenus rosmarus divergens transient receptor potential cation channel, subfamily C, member 1 (TRPC1), transcript variant X2, mRNA
carnivore.trpc1.fas	Panthera	XM_060638855.1	XM_060638855.1 PREDICTED: Panthera onca transient receptor potential cation channel subfamily C member 1 (TRPC1), transcript variant X12, mRNA
carnivore.trpc1.fas	Suricata	XM_029940110.1	XM_029940110.1 PREDICTED: Suricata suricatta transient receptor potential cation channel subfamily C member 1 (TRPC1), transcript variant X4, mRNA
carnivore.trpc1.fas	Ursus	XM_026497193.4	XM_026497193.4 PREDICTED: Ursus arctos transient receptor potential cation channel subfamily C member 1 (TRPC1), transcript variant X4, mRNA
carnivore.trpc1.fas	Zalophus	XM_027584207.2	XM_027584207.2 PREDICTED: Zalophus californianus transient receptor potential cation channel subfamily C member 1 (TRPC1), transcript variant X3, mRNA
carnivore.trpc3.fas	Zalophus californianus	XM_027597704.1	XM_027597704.1 PREDICTED: Zalophus californianus transient receptor potential cation channel subfamily C member 3 (TRPC3), transcript variant X3, mRNA
carnivore.trpc3.fas	Leopardus geoffroyi	XM_045468538.1	XM_045468538.1 PREDICTED: Leopardus geoffroyi transient receptor potential cation channel subfamily C member 3 (TRPC3), transcript variant X2, mRNA
carnivore.trpc3.fas	Hyaena hyaena	XM_039241613.1	XM_039241613.1 PREDICTED: Hyaena hyaena transient receptor potential cation channel subfamily C member 3 (TRPC3), mRNA
carnivore.trpc3.fas	Mirounga leonina	XM_035023222.1	XM_035023222.1 PREDICTED: Mirounga leonina transient receptor potential cation channel subfamily C member 3 (TRPC3), transcript variant X2, mRNA
carnivore.trpc3.fas	Canis lupus	XM_025420513.3	XM_025420513.3 PREDICTED: Canis lupus dingo transient receptor potential cation channel subfamily C member 3 (TRPC3), transcript variant X7, mRNA
carnivore.trpc3.fas	Enhydra lutris	XM_022518516.1	XM_022518516.1 PREDICTED: Enhydra lutris kenyoni transient receptor potential cation channel subfamily C member 3 (LOC111157236), mRNA
carnivore.trpc3.fas	Ursus maritimus	XM_008689485.2	XM_008689485.2 PREDICTED: Ursus maritimus transient receptor potential cation channel subfamily C member 3 (TRPC3), transcript variant X2, mRNA
carnivore.trpc3.fas	Ailuropoda melanoleuca	XM_034661662.1	XM_034661662.1 PREDICTED: Ailuropoda melanoleuca transient receptor potential cation channel subfamily C member 3 (TRPC3), transcript variant X1, mRNA
carnivore.trpc3.fas	Meles meles	XM_045997185.1	XM_045997185.1 PREDICTED: Meles meles transient receptor potential cation channel subfamily C member 3 (TRPC3), transcript variant X3, mRNA
carnivore.trpc3.fas	Mustela putorius	XM_004747977.3	XM_004747977.3 PREDICTED: Mustela putorius furo transient receptor potential cation channel subfamily C member 3 (TRPC3), transcript variant X3, mRNA
carnivore.trpc3.fas	Odobenus rosmarus	XM_012562796.1	XM_012562796.1 PREDICTED: Odobenus rosmarus divergens transient receptor potential cation channel, subfamily C, member 3 (TRPC3), transcript variant X4, mRNA
carnivore.trpc3.fas	Suricata suricatta	XM_029951163.1	XM_029951163.1 PREDICTED: Suricata suricatta transient receptor potential cation channel subfamily C member 3 (TRPC3), mRNA
carnivore.trpc3.fas	Panthera tigris	XM_042982687.1	XM_042982687.1 PREDICTED: Panthera tigris transient receptor potential cation channel subfamily C member 3 (TRPC3), transcript variant X2, mRNA
carnivore.trpc3.fas	Neovison vison	XM_044225867.1	XM_044225867.1 PREDICTED: Neovison vison transient receptor potential cation channel subfamily C member 3 (TRPC3), transcript variant X3, mRNA
carnivore.trpc3.fas	Phoca vitulina	XM_032412765.1	XM_032412765.1 PREDICTED: Phoca vitulina transient receptor potential cation channel subfamily C member 3 (TRPC3), mRNA
carnivore.trpc4.fas	Zalophus californianus	XM_027589178.2	XM_027589178.2 PREDICTED: Zalophus californianus transient receptor potential cation channel subfamily C member 4 (TRPC4), transcript variant X9, mRNA
carnivore.trpc4.fas	Leopardus geoffroyi	XM_045474788.1	XM_045474788.1 PREDICTED: Leopardus geoffroyi transient receptor potential cation channel subfamily C member 4 (TRPC4), transcript variant X5, mRNA
carnivore.trpc4.fas	Hyaena hyaena	XM_039253649.1	XM_039253649.1 PREDICTED: Hyaena hyaena transient receptor potential cation channel subfamily C member 4 (TRPC4), transcript variant X6, mRNA
carnivore.trpc4.fas	Mirounga leonina	XM_035003505.1	XM_035003505.1 PREDICTED: Mirounga leonina transient receptor potential cation channel subfamily C member 4 (TRPC4), mRNA
carnivore.trpc4.fas	Canis lupus	XM_025462422.3	XM_025462422.3 PREDICTED: Canis lupus dingo transient receptor potential cation channel subfamily C member 4 (TRPC4), transcript variant X2, mRNA
carnivore.trpc4.fas	Enhydra lutris	XM_022520653.1	XM_022520653.1 PREDICTED: Enhydra lutris kenyoni transient receptor potential cation channel subfamily C member 4 (LOC111158553), mRNA
carnivore.trpc4.fas	Ursus maritimus	XM_008692259.1	XM_008692259.1 PREDICTED: Ursus maritimus transient receptor potential cation channel subfamily C member 4 (TRPC4), transcript variant X2, mRNA
carnivore.trpc4.fas	Ailuropoda melanoleuca	XM_034665085.1	XM_034665085.1 PREDICTED: Ailuropoda melanoleuca transient receptor potential cation channel subfamily C member 4 (TRPC4), transcript variant X2, mRNA
carnivore.trpc4.fas	Meles meles	XM_045978498.1	XM_045978498.1 PREDICTED: Meles meles transient receptor potential cation channel subfamily C member 4 (TRPC4), transcript variant X4, mRNA
carnivore.trpc4.fas	Mustela putorius	XM_004779530.3	XM_004779530.3 PREDICTED: Mustela putorius furo transient receptor potential cation channel subfamily C member 4 (TRPC4), mRNA
carnivore.trpc4.fas	Odobenus rosmarus	XM_004399897.1	XM_004399897.1 PREDICTED: Odobenus rosmarus divergens transient receptor potential cation channel, subfamily C, member 4 (TRPC4), transcript variant X6, mRNA
carnivore.trpc4.fas	Suricata suricatta	XM_029938602.1	XM_029938602.1 PREDICTED: Suricata suricatta transient receptor potential cation channel subfamily C member 4 (TRPC4), transcript variant X6, mRNA
carnivore.trpc4.fas	Panthera tigris	XM_007097684.3	XM_007097684.3 PREDICTED: Panthera tigris transient receptor potential cation channel subfamily C member 4 (TRPC4), transcript variant X2, mRNA
carnivore.trpc4.fas	Neogale vison	XM_044249631.1	XM_044249631.1 PREDICTED: Neovison vison transient receptor potential cation channel subfamily C member 4 (TRPC4), transcript variant X2, mRNA
carnivore.trpc4.fas	Phoca vitulina	XM_032403126.1	XM_032403126.1 PREDICTED: Phoca vitulina transient receptor potential cation channel subfamily C member 4 (TRPC4), transcript variant X7, mRNA
carnivore.trpc4.fas	Leptonychotes weddellii	XM_006734013.2	XM_006734013.2 PREDICTED: Leptonychotes weddellii transient receptor potential cation channel subfamily C member 4 (TRPC4), transcript variant X3, mRNA
carnivore.trpc5.fas	Zalophus californianus	XM_027609568.2	XM_027609568.2 PREDICTED: Zalophus californianus transient receptor potential cation channel subfamily C member 5 (TRPC5), mRNA
carnivore.trpc5.fas	Leopardus geoffroyi	XM_045471374.1	XM_045471374.1 PREDICTED: Leopardus geoffroyi transient receptor potential cation channel subfamily C member 5 (TRPC5), mRNA
carnivore.trpc5.fas	Hyaena hyaena	XM_039247425.1	XM_039247425.1 PREDICTED: Hyaena hyaena transient receptor potential cation channel subfamily C member 5 (TRPC5), mRNA
carnivore.trpc5.fas	Mirounga leonina	XM_035007348.1	XM_035007348.1 PREDICTED: Mirounga leonina transient receptor potential cation channel subfamily C member 5 (TRPC5), mRNA
carnivore.trpc5.fas	Canis lupus	XM_025431527.3	XM_025431527.3 PREDICTED: Canis lupus dingo transient receptor potential cation channel subfamily C member 5 (TRPC5), mRNA
carnivore.trpc5.fas	Enhydra lutris	XM_022524385.1	XM_022524385.1 PREDICTED: Enhydra lutris kenyoni transient receptor potential cation channel subfamily C member 5 (LOC111160972), mRNA
carnivore.trpc5.fas	Ursus maritimus	XM_008709288.2	XM_008709288.2 PREDICTED: Ursus maritimus transient receptor potential cation channel subfamily C member 5 (TRPC5), mRNA
carnivore.trpc5.fas	Meles meles	XM_045994589.1	XM_045994589.1 PREDICTED: Meles meles transient receptor potential cation channel subfamily C member 5 (TRPC5), mRNA
carnivore.trpc5.fas	Mustela putorius	XM_004769088.3	XM_004769088.3 PREDICTED: Mustela putorius furo transient receptor potential cation channel subfamily C member 5 (TRPC5), mRNA
carnivore.trpc5.fas	Odobenus rosmarus	XM_004399744.1	XM_004399744.1 PREDICTED: Odobenus rosmarus divergens transient receptor potential cation channel, subfamily C, member 5 (TRPC5), mRNA
carnivore.trpc5.fas	Suricata suricatta	XM_029930258.1	XM_029930258.1 PREDICTED: Suricata suricatta transient receptor potential cation channel subfamily C member 5 (TRPC5), mRNA
carnivore.trpc5.fas	Panthera tigris	XM_007078434.3	XM_007078434.3 PREDICTED: Panthera tigris transient receptor potential cation channel subfamily C member 5 (TRPC5), mRNA
carnivore.trpc5.fas	Neovison vison	XM_044234456.1	XM_044234456.1 PREDICTED: Neovison vison transient receptor potential cation channel subfamily C member 5 (TRPC5), mRNA
carnivore.trpc5.fas	Phoca vitulina	XM_032392736.1	XM_032392736.1 PREDICTED: Phoca vitulina transient receptor potential cation channel subfamily C member 5 (TRPC5), transcript variant X2, mRNA
carnivore.trpc6.fas	Zalophus californianus	XM_027579667.2	XM_027579667.2 PREDICTED: Zalophus californianus transient receptor potential cation channel subfamily C member 6 (TRPC6), mRNA
carnivore.trpc6.fas	Leopardus geoffroyi	XM_045482600.1	XM_045482600.1 PREDICTED: Leopardus geoffroyi transient receptor potential cation channel subfamily C member 6 (TRPC6), transcript variant X4, mRNA
carnivore.trpc6.fas	Hyaena hyaena	XM_039216535.1	XM_039216535.1 PREDICTED: Hyaena hyaena transient receptor potential cation channel subfamily C member 6 (TRPC6), partial mRNA
carnivore.trpc6.fas	Mirounga leonina	XM_035008769.1	XM_035008769.1 PREDICTED: Mirounga leonina transient receptor potential cation channel subfamily C member 6 (TRPC6), transcript variant X3, mRNA
carnivore.trpc6.fas	Canis lupus	XM_035716257.2	XM_035716257.2 PREDICTED: Canis lupus dingo transient receptor potential cation channel subfamily C member 6 (TRPC6), mRNA
carnivore.trpc6.fas	Enhydra lutris	XM_022513178.1	XM_022513178.1 PREDICTED: Enhydra lutris kenyoni transient receptor potential cation channel subfamily C member 6 (LOC111153888), transcript variant X2, mRNA
carnivore.trpc6.fas	Ursus maritimus	XM_040630660.1	XM_040630660.1 PREDICTED: Ursus maritimus transient receptor potential cation channel subfamily C member 6 (TRPC6), mRNA
carnivore.trpc6.fas	Meles meles	XM_046014310.1	XM_046014310.1 PREDICTED: Meles meles transient receptor potential cation channel subfamily C member 6 (TRPC6), transcript variant X2, mRNA
carnivore.trpc6.fas	Mustela putorius	XM_045077477.1	XM_045077477.1 PREDICTED: Mustela putorius furo transient receptor potential cation channel subfamily C member 6 (TRPC6), transcript variant X2, mRNA
carnivore.trpc6.fas	Odobenus rosmarus	XM_004415195.2	XM_004415195.2 PREDICTED: Odobenus rosmarus divergens transient receptor potential cation channel, subfamily C, member 6 (TRPC6), transcript variant X5, mRNA
carnivore.trpc6.fas	Suricata suricatta	XM_029915211.1	XM_029915211.1 PREDICTED: Suricata suricatta transient receptor potential cation channel subfamily C member 6 (TRPC6), mRNA
carnivore.trpc6.fas	Panthera tigris	XM_042958352.1	XM_042958352.1 PREDICTED: Panthera tigris transient receptor potential cation channel subfamily C member 6 (TRPC6), transcript variant X3, mRNA
carnivore.trpc6.fas	Neovison vison	XM_044260167.1	XM_044260167.1 PREDICTED: Neovison vison transient receptor potential cation channel subfamily C member 6 (TRPC6), mRNA
carnivore.trpc6.fas	Phoca vitulina	XM_032427916.1	XM_032427916.1 PREDICTED: Phoca vitulina transient receptor potential cation channel subfamily C member 6 (TRPC6), transcript variant X2, mRNA
carnivore.trpc6.fas	Leptonychotes weddellii	XM_006749618.2	XM_006749618.2 PREDICTED: Leptonychotes weddellii transient receptor potential cation channel subfamily C member 6 (TRPC6), mRNA
carnivore.trpc7.fas	Ailuropoda	XM_034655736.1	XM_034655736.1 PREDICTED: Ailuropoda melanoleuca transient receptor potential cation channel subfamily C member 7 (TRPC7), mRNA
carnivore.trpc7.fas	Canis	XM_038660566.1	XM_038660566.1 PREDICTED: Canis lupus familiaris transient receptor potential cation channel subfamily C member 7 (TRPC7), transcript variant X1, mRNA
carnivore.trpc7.fas	Enhydra	XM_022493385.1	XM_022493385.1 PREDICTED: Enhydra lutris kenyoni transient receptor potential cation channel subfamily C member 7 (LOC111141056), mRNA
carnivore.trpc7.fas	Hyaena	XM_039242302.1	XM_039242302.1 PREDICTED: Hyaena hyaena transient receptor potential cation channel subfamily C member 7 (TRPC7), mRNA
carnivore.trpc7.fas	Leopardus	XM_045489791.1	XM_045489791.1 PREDICTED: Leopardus geoffroyi transient receptor potential cation channel subfamily C member 7 (TRPC7), mRNA
carnivore.trpc7.fas	Leptonychotes	XM_031036780.1	XM_031036780.1 PREDICTED: Leptonychotes weddellii transient receptor potential cation channel subfamily C member 7 (TRPC7), mRNA
carnivore.trpc7.fas	Meles	XM_046000290.1	XM_046000290.1 PREDICTED: Meles meles transient receptor potential cation channel subfamily C member 7 (TRPC7), mRNA
carnivore.trpc7.fas	Mirounga	XM_035015043.1	XM_035015043.1 PREDICTED: Mirounga leonina transient receptor potential cation channel subfamily C member 7 (TRPC7), mRNA
carnivore.trpc7.fas	Mustela	XM_059416603.1	XM_059416603.1 PREDICTED: Mustela nigripes transient receptor potential cation channel subfamily C member 7 (TRPC7), transcript variant X2, mRNA
carnivore.trpc7.fas	Neogale	XM_044227302.1	XM_044227302.1 PREDICTED: Neovison vison transient receptor potential cation channel subfamily C member 7 (TRPC7), mRNA
carnivore.trpc7.fas	Odobenus	XM_012564142.1	XM_012564142.1 PREDICTED: Odobenus rosmarus divergens transient receptor potential cation channel, subfamily C, member 7 (TRPC7), transcript variant X4, mRNA
carnivore.trpc7.fas	Panthera	XM_042956330.1	XM_042956330.1 PREDICTED: Panthera tigris transient receptor potential cation channel subfamily C member 7 (TRPC7), mRNA
carnivore.trpc7.fas	Phoca	XM_032425311.1	XM_032425311.1 PREDICTED: Phoca vitulina transient receptor potential cation channel subfamily C member 7 (TRPC7), mRNA
carnivore.trpc7.fas	Suricata	XM_029941960.1	XM_029941960.1 PREDICTED: Suricata suricatta transient receptor potential cation channel subfamily C member 7 (TRPC7), mRNA
carnivore.trpc7.fas	Ursus	XM_008691582.2	XM_008691582.2 PREDICTED: Ursus maritimus transient receptor potential cation channel subfamily C member 7 (TRPC7), mRNA
carnivore.trpc7.fas	Zalophus	XM_027606215.2	XM_027606215.2 PREDICTED: Zalophus californianus transient receptor potential cation channel subfamily C member 7 (TRPC7), mRNA
carnivore.trpm2.fas	Canis	XM_038461732.1	XM_038461732.1 PREDICTED: Canis lupus familiaris transient receptor potential cation channel subfamily M member 2 (TRPM2), transcript variant X12, mRNA
carnivore.trpm2.fas	Enhydra	XM_022516036.1	XM_022516036.1 PREDICTED: Enhydra lutris kenyoni transient receptor potential cation channel subfamily M member 2 (LOC111155711), transcript variant X2, mRNA
carnivore.trpm2.fas	Hyaena	XM_039245489.1	XM_039245489.1 PREDICTED: Hyaena hyaena transient receptor potential cation channel subfamily M member 2 (TRPM2), transcript variant X7, mRNA
carnivore.trpm2.fas	Leopardus	XM_045501189.1	XM_045501189.1 PREDICTED: Leopardus geoffroyi transient receptor potential cation channel subfamily M member 2 (TRPM2), transcript variant X20, mRNA
carnivore.trpm2.fas	Mirounga	XM_045902362.2	XM_045902362.2 PREDICTED: Mirounga angustirostris transient receptor potential cation channel subfamily M member 2 (TRPM2), mRNA
carnivore.trpm2.fas	Mustela	XM_032356773.1	XM_032356773.1 PREDICTED: Mustela erminea transient receptor potential cation channel subfamily M member 2 (TRPM2), transcript variant X10, mRNA
carnivore.trpm2.fas	Odobenus	XM_012565956.1	XM_012565956.1 PREDICTED: Odobenus rosmarus divergens transient receptor potential cation channel, subfamily M, member 2 (TRPM2), mRNA
carnivore.trpm2.fas	Panthera	XM_053902981.1	XM_053902981.1 PREDICTED: Panthera pardus transient receptor potential cation channel subfamily M member 2 (TRPM2), transcript variant X8, mRNA
carnivore.trpm2.fas	Phoca	XM_032392570.1	XM_032392570.1 PREDICTED: Phoca vitulina transient receptor potential cation channel subfamily M member 2 (TRPM2), transcript variant X12, mRNA
carnivore.trpm2.fas	Suricata	XM_029938829.1	XM_029938829.1 PREDICTED: Suricata suricatta transient receptor potential cation channel subfamily M member 2 (TRPM2), transcript variant X12, mRNA
carnivore.trpm2.fas	Ursus	XM_057306754.1	XM_057306754.1 PREDICTED: Ursus arctos transient receptor potential cation channel subfamily M member 2 (TRPM2), transcript variant X1, mRNA
carnivore.trpm2.fas	Zalophus	XM_027585329.2	XM_027585329.2 PREDICTED: Zalophus californianus transient receptor potential cation channel subfamily M member 2 (TRPM2), transcript variant X17, mRNA
carnivore.trpv1.fas	Canis	XM_049114891.1	XM_049114891.1 PREDICTED: Canis lupus dingo transient receptor potential cation channel subfamily V member 1 (TRPV1), transcript variant X3, mRNA
carnivore.trpv1.fas	Enhydra	XM_022521029.1	XM_022521029.1 PREDICTED: Enhydra lutris kenyoni transient receptor potential cation channel subfamily V member 1 (LOC111158767), mRNA
carnivore.trpv1.fas	Hyaena	XM_039223008.1	XM_039223008.1 PREDICTED: Hyaena hyaena transient receptor potential cation channel subfamily V member 1 (TRPV1), mRNA
carnivore.trpv1.fas	Leopardus	XM_045487696.1	XM_045487696.1 PREDICTED: Leopardus geoffroyi transient receptor potential cation channel subfamily V member 1 (TRPV1), transcript variant X3, mRNA
carnivore.trpv1.fas	Mirounga	XM_045889665.2	XM_045889665.2 PREDICTED: Mirounga angustirostris transient receptor potential cation channel subfamily V member 1 (TRPV1), mRNA
carnivore.trpv1.fas	Mustela	XM_059379589.1	XM_059379589.1 PREDICTED: Mustela nigripes transient receptor potential cation channel subfamily V member 1 (TRPV1), transcript variant X6, mRNA
carnivore.trpv1.fas	Odobenus	XM_004412121.2	XM_004412121.2 PREDICTED: Odobenus rosmarus divergens transient receptor potential cation channel, subfamily V, member 1 (TRPV1), transcript variant X1, mRNA
carnivore.trpv1.fas	Panthera	XM_015534846.2	XM_015534846.2 PREDICTED: Panthera tigris transient receptor potential cation channel subfamily V member 1 (TRPV1), mRNA
carnivore.trpv1.fas	Phoca	XM_032399102.1	XM_032399102.1 PREDICTED: Phoca vitulina transient receptor potential cation channel subfamily V member 1 (TRPV1), mRNA
carnivore.trpv1.fas	Suricata	XM_029927418.1	XM_029927418.1 PREDICTED: Suricata suricatta transient receptor potential cation channel subfamily V member 1 (TRPV1), mRNA
carnivore.trpv1.fas	Ursus	XM_008695251.2	XM_008695251.2 PREDICTED: Ursus maritimus transient receptor potential cation channel subfamily V member 1 (TRPV1), mRNA
carnivore.trpv1.fas	Zalophus	XM_027567722.2	XM_027567722.2 PREDICTED: Zalophus californianus transient receptor potential cation channel subfamily V member 1 (TRPV1), mRNA
eutherian.trpa1.fas	Bos	XM_015474483.3	XM_015474483.3 PREDICTED: Bos taurus transient receptor potential cation channel subfamily A member 1 (TRPA1), mRNA
eutherian.trpa1.fas	Acomys	XM_051165912.1	XM_051165912.1 PREDICTED: Acomys russatus transient receptor potential cation channel subfamily A member 1 (Trpa1), transcript variant X2, mRNA
eutherian.trpa1.fas	Aotus	XM_021670076.1	XM_021670076.1 PREDICTED: Aotus nancymaae transient receptor potential cation channel subfamily A member 1 (TRPA1), mRNA
eutherian.trpa1.fas	Apodemus	XM_052175931.1	XM_052175931.1 PREDICTED: Apodemus sylvaticus transient receptor potential cation channel subfamily A member 1 (Trpa1), mRNA
eutherian.trpa1.fas	Artibeus	XM_037140384.2	XM_037140384.2 PREDICTED: Artibeus jamaicensis transient receptor potential cation channel subfamily A member 1 (TRPA1), mRNA
eutherian.trpa1.fas	Arvicanthis	XM_034490303.1	XM_034490303.1 PREDICTED: Arvicanthis niloticus transient receptor potential cation channel subfamily A member 1 (Trpa1), transcript variant X2, mRNA
eutherian.trpa1.fas	Arvicola	XM_038347110.1	XM_038347110.1 PREDICTED: Arvicola amphibius transient receptor potential cation channel subfamily A member 1 (Trpa1), mRNA
eutherian.trpa1.fas	Balaenoptera	XM_007185124.2	XM_007185124.2 PREDICTED: Balaenoptera acutorostrata transient receptor potential cation channel subfamily A member 1 (TRPA1), mRNA
eutherian.trpa1.fas	Bison	XM_010846958.1	XM_010846958.1 PREDICTED: Bison bison bison transient receptor potential cation channel, subfamily A, member 1 (TRPA1), mRNA
eutherian.trpa1.fas	Bubalus	XM_055546255.1	XM_055546255.1 PREDICTED: Bubalus kerabau transient receptor potential cation channel subfamily A member 1 (TRPA1), mRNA
eutherian.trpa1.fas	Budorcas	XM_052651765.1	XM_052651765.1 PREDICTED: Budorcas taxicolor transient receptor potential cation channel subfamily A member 1 (TRPA1), mRNA
eutherian.trpa1.fas	Callithrix	XM_002759008.6	XM_002759008.6 PREDICTED: Callithrix jacchus transient receptor potential cation channel subfamily A member 1 (TRPA1), mRNA
eutherian.trpa1.fas	Camelus	XM_032470051.1	XM_032470051.1 PREDICTED: Camelus ferus transient receptor potential cation channel subfamily A member 1 (TRPA1), mRNA
eutherian.trpa1.fas	Canis	XM_038441123.1	XM_038441123.1 PREDICTED: Canis lupus familiaris transient receptor potential cation channel subfamily A member 1 (TRPA1), mRNA
eutherian.trpa1.fas	Capra	XM_018058422.1	XM_018058422.1 PREDICTED: Capra hircus transient receptor potential cation channel subfamily A member 1 (TRPA1), mRNA
eutherian.trpa1.fas	Castor	XM_020155086.1	XM_020155086.1 PREDICTED: Castor canadensis transient receptor potential cation channel subfamily A member 1 (Trpa1), mRNA
eutherian.trpa1.fas	Cavia	XM_063256851.1	XM_063256851.1 PREDICTED: Cavia porcellus transient receptor potential cation channel subfamily A member 1 (Trpa1), transcript variant X1, mRNA
eutherian.trpa1.fas	Cebus	XM_017544485.2	XM_017544485.2 PREDICTED: Cebus imitator transient receptor potential cation channel subfamily A member 1 (TRPA1), mRNA
eutherian.trpa1.fas	Cervus	XM_043483603.1	XM_043483603.1 PREDICTED: Cervus canadensis transient receptor potential cation channel subfamily A member 1 (TRPA1), mRNA
eutherian.trpa1.fas	Chinchilla	XM_005392098.1	XM_005392098.1 PREDICTED: Chinchilla lanigera transient receptor potential cation channel, subfamily A, member 1 (Trpa1), mRNA
eutherian.trpa1.fas	Chionomys	XM_057790758.1	XM_057790758.1 PREDICTED: Chionomys nivalis transient receptor potential cation channel subfamily A member 1 (Trpa1), mRNA
eutherian.trpa1.fas	Chlorocebus	XM_008000859.2	XM_008000859.2 PREDICTED: Chlorocebus sabaeus transient receptor potential cation channel subfamily A member 1 (TRPA1), transcript variant X1, mRNA
eutherian.trpa1.fas	Cricetulus	XM_035439007.1	XM_035439007.1 PREDICTED: Cricetulus griseus transient receptor potential cation channel subfamily A member 1 (Trpa1), transcript variant X2, mRNA
eutherian.trpa1.fas	Dama	XM_061122836.1	XM_061122836.1 PREDICTED: Dama dama transient receptor potential cation channel subfamily A member 1 (TRPA1), transcript variant X2, mRNA
eutherian.trpa1.fas	Desmodus	XM_024572316.3	XM_024572316.3 PREDICTED: Desmodus rotundus transient receptor potential cation channel subfamily A member 1 (TRPA1), mRNA
eutherian.trpa1.fas	Dipodomys	XM_013028417.1	XM_013028417.1 PREDICTED: Dipodomys ordii transient receptor potential cation channel, subfamily A, member 1 (Trpa1), mRNA
eutherian.trpa1.fas	Enhydra	XM_022517853.1	XM_022517853.1 PREDICTED: Enhydra lutris kenyoni transient receptor potential cation channel subfamily A member 1 (LOC111156789), mRNA
eutherian.trpa1.fas	Eptesicus	XM_008150387.3	XM_008150387.3 PREDICTED: Eptesicus fuscus transient receptor potential cation channel subfamily A member 1 (TRPA1), mRNA
eutherian.trpa1.fas	Eubalaena	XM_061171718.1	XM_061171718.1 PREDICTED: Eubalaena glacialis transient receptor potential cation channel subfamily A member 1 (TRPA1), mRNA
eutherian.trpa1.fas	Fukomys	XM_033760568.1	XM_033760568.1 PREDICTED: Fukomys damarensis transient receptor potential cation channel subfamily A member 1 (Trpa1), transcript variant X3, mRNA
eutherian.trpa1.fas	Heterocephalus	XM_004842180.2	XM_004842180.2 PREDICTED: Heterocephalus glaber transient receptor potential cation channel subfamily A member 1 (Trpa1), mRNA
eutherian.trpa1.fas	Hippopotamus	XM_057736316.1	XM_057736316.1 PREDICTED: Hippopotamus amphibius kiboko transient receptor potential cation channel subfamily A member 1 (TRPA1), transcript variant X1, mRNA
eutherian.trpa1.fas	Homo	NM_007332.3	NM_007332.3 Homo sapiens transient receptor potential cation channel subfamily A member 1 (TRPA1), mRNA
eutherian.trpa1.fas	Hyaena	XM_039238403.1	XM_039238403.1 PREDICTED: Hyaena hyaena transient receptor potential cation channel subfamily A member 1 (TRPA1), mRNA
eutherian.trpa1.fas	Ictidomys	XM_040293955.1	XM_040293955.1 PREDICTED: Ictidomys tridecemlineatus transient receptor potential cation channel subfamily A member 1 (Trpa1), mRNA
eutherian.trpa1.fas	Jaculus	XM_045144261.1	XM_045144261.1 PREDICTED: Jaculus jaculus transient receptor potential cation channel subfamily A member 1 (Trpa1), transcript variant X3, mRNA
eutherian.trpa1.fas	Lemur	XM_045560642.1	XM_045560642.1 PREDICTED: Lemur catta transient receptor potential cation channel subfamily A member 1 (TRPA1), mRNA
eutherian.trpa1.fas	Leopardus	XM_045454928.1	XM_045454928.1 PREDICTED: Leopardus geoffroyi transient receptor potential cation channel subfamily A member 1 (TRPA1), mRNA
eutherian.trpa1.fas	Marmota	XM_027946631.1	XM_027946631.1 PREDICTED: Marmota flaviventris transient receptor potential cation channel subfamily A member 1 (Trpa1), mRNA
eutherian.trpa1.fas	Mastomys	XM_031368800.1	XM_031368800.1 PREDICTED: Mastomys coucha transient receptor potential cation channel subfamily A member 1 (Trpa1), transcript variant X2, mRNA
eutherian.trpa1.fas	Meles	XM_046026867.1	XM_046026867.1 PREDICTED: Meles meles transient receptor potential cation channel subfamily A member 1 (TRPA1), transcript variant X2, mRNA
eutherian.trpa1.fas	Meriones	XM_060384609.1	XM_060384609.1 PREDICTED: Meriones unguiculatus transient receptor potential cation channel subfamily A member 1 (Trpa1), transcript variant X2, mRNA
eutherian.trpa1.fas	Mesocricetus	XM_021225257.2	XM_021225257.2 PREDICTED: Mesocricetus auratus transient receptor potential cation channel subfamily A member 1 (Trpa1), mRNA
eutherian.trpa1.fas	Microtus	XM_005362351.2	XM_005362351.2 PREDICTED: Microtus ochrogaster transient receptor potential cation channel subfamily A member 1 (Trpa1), mRNA
eutherian.trpa1.fas	Mirounga	XM_035012258.1	XM_035012258.1 PREDICTED: Mirounga leonina transient receptor potential cation channel subfamily A member 1 (TRPA1), mRNA
eutherian.trpa1.fas	Molossus	XM_036264479.1	XM_036264479.1 PREDICTED: Molossus molossus transient receptor potential cation channel subfamily A member 1 (TRPA1), mRNA
eutherian.trpa1.fas	Moschus	XM_055431955.1	XM_055431955.1 PREDICTED: Moschus berezovskii transient receptor potential cation channel subfamily A member 1 (TRPA1), mRNA
eutherian.trpa1.fas	Mus	NM_001348288.1	NM_001348288.1 Mus musculus transient receptor potential cation channel, subfamily A, member 1 (Trpa1), transcript variant 2, mRNA
eutherian.trpa1.fas	Mustela	XM_059166234.1	XM_059166234.1 PREDICTED: Mustela lutreola transient receptor potential cation channel subfamily A member 1 (TRPA1), mRNA
eutherian.trpa1.fas	Myodes	XM_048420358.1	XM_048420358.1 PREDICTED: Myodes glareolus transient receptor potential cation channel subfamily A member 1 (Trpa1), transcript variant X2, mRNA
eutherian.trpa1.fas	Myotis	XM_006767358.2	XM_006767358.2 PREDICTED: Myotis davidii transient receptor potential cation channel subfamily A member 1 (TRPA1), mRNA
eutherian.trpa1.fas	Nannospalax	XM_029553975.1	XM_029553975.1 PREDICTED: Nannospalax galili transient receptor potential cation channel subfamily A member 1 (Trpa1), mRNA
eutherian.trpa1.fas	Nomascus	XM_003274774.4	XM_003274774.4 PREDICTED: Nomascus leucogenys transient receptor potential cation channel subfamily A member 1 (TRPA1), mRNA
eutherian.trpa1.fas	Nycticebus	XM_053559025.1	XM_053559025.1 PREDICTED: Nycticebus coucang transient receptor potential cation channel subfamily A member 1 (TRPA1), mRNA
eutherian.trpa1.fas	Odobenus	XM_004408712.1	XM_004408712.1 PREDICTED: Odobenus rosmarus divergens transient receptor potential cation channel, subfamily A, member 1 (TRPA1), mRNA
eutherian.trpa1.fas	Odocoileus	XM_020907330.1	XM_020907330.1 PREDICTED: Odocoileus virginianus texanus transient receptor potential cation channel subfamily A member 1 (TRPA1), mRNA
eutherian.trpa1.fas	Onychomys	XM_036180015.1	XM_036180015.1 PREDICTED: Onychomys torridus transient receptor potential cation channel subfamily A member 1 (Trpa1), mRNA
eutherian.trpa1.fas	Oryx	XM_040262022.1	XM_040262022.1 PREDICTED: Oryx dammah transient receptor potential cation channel subfamily A member 1 (TRPA1), mRNA
eutherian.trpa1.fas	Ovis	XM_027973040.2	XM_027973040.2 PREDICTED: Ovis aries transient receptor potential cation channel subfamily A member 1 (TRPA1), mRNA
eutherian.trpa1.fas	Panthera	XM_042973547.1	XM_042973547.1 PREDICTED: Panthera tigris transient receptor potential cation channel subfamily A member 1 (TRPA1), mRNA
eutherian.trpa1.fas	Perognathus	XM_048358661.1	XM_048358661.1 PREDICTED: Perognathus longimembris pacificus transient receptor potential cation channel subfamily A member 1 (Trpa1), mRNA
eutherian.trpa1.fas	Peromyscus	XM_042272647.1	XM_042272647.1 PREDICTED: Peromyscus maniculatus bairdii transient receptor potential cation channel subfamily A member 1 (Trpa1), transcript variant X2, mRNA
eutherian.trpa1.fas	Phacochoerus	XM_047783763.1	XM_047783763.1 PREDICTED: Phacochoerus africanus transient receptor potential cation channel subfamily A member 1 (TRPA1), transcript variant X2, mRNA
eutherian.trpa1.fas	Phoca	XM_032422025.1	XM_032422025.1 PREDICTED: Phoca vitulina transient receptor potential cation channel subfamily A member 1 (TRPA1), mRNA
eutherian.trpa1.fas	Phodopus	XM_051199749.1	XM_051199749.1 PREDICTED: Phodopus roborovskii transient receptor potential cation channel subfamily A member 1 (Trpa1), mRNA
eutherian.trpa1.fas	Phyllostomus	XM_028533870.2	XM_028533870.2 PREDICTED: Phyllostomus discolor transient receptor potential cation channel subfamily A member 1 (TRPA1), mRNA
eutherian.trpa1.fas	Pipistrellus	XM_036437140.2	XM_036437140.2 PREDICTED: Pipistrellus kuhlii transient receptor potential cation channel subfamily A member 1 (TRPA1), mRNA
eutherian.trpa1.fas	Pongo	XM_002819175.5	XM_002819175.5 PREDICTED: Pongo abelii transient receptor potential cation channel subfamily A member 1 (TRPA1), mRNA
eutherian.trpa1.fas	Psammomys	XM_055603424.1	XM_055603424.1 PREDICTED: Psammomys obesus transient receptor potential cation channel subfamily A member 1 (Trpa1), mRNA
eutherian.trpa1.fas	Pteronotus	XM_054590049.1	XM_054590049.1 PREDICTED: Pteronotus mesoamericanus transient receptor potential cation channel subfamily A member 1 (TRPA1), mRNA
eutherian.trpa1.fas	Pteropus	XM_023534605.1	XM_023534605.1 PREDICTED: Pteropus vampyrus transient receptor potential cation channel subfamily A member 1 (TRPA1), mRNA
eutherian.trpa1.fas	Rattus	NM_207608.2	NM_207608.2 Rattus norvegicus transient receptor potential cation channel, subfamily A, member 1 (Trpa1), mRNA
eutherian.trpa1.fas	Rhinolophus	XM_033126388.1	XM_033126388.1 PREDICTED: Rhinolophus ferrumequinum transient receptor potential cation channel subfamily A member 1 (TRPA1), transcript variant X1, mRNA
eutherian.trpa1.fas	Rhinopithecus	XM_010358799.2	XM_010358799.2 PREDICTED: Rhinopithecus roxellana transient receptor potential cation channel subfamily A member 1 (TRPA1), mRNA
eutherian.trpa1.fas	Rousettus	XM_036232797.1	XM_036232797.1 PREDICTED: Rousettus aegyptiacus transient receptor potential cation channel subfamily A member 1 (TRPA1), transcript variant X2, mRNA
eutherian.trpa1.fas	Saccopteryx	XM_066372438.1	XM_066372438.1 PREDICTED: Saccopteryx leptura transient receptor potential cation channel subfamily A member 1 (TRPA1), mRNA
eutherian.trpa1.fas	Saimiri	XM_003942617.3	XM_003942617.3 PREDICTED: Saimiri boliviensis boliviensis transient receptor potential cation channel subfamily A member 1 (TRPA1), mRNA
eutherian.trpa1.fas	Sciurus	XM_047567045.1	XM_047567045.1 PREDICTED: Sciurus carolinensis transient receptor potential cation channel subfamily A member 1 (Trpa1), mRNA
eutherian.trpa1.fas	Sturnira	XM_037058222.1	XM_037058222.1 PREDICTED: Sturnira hondurensis transient receptor potential cation channel subfamily A member 1 (TRPA1), mRNA
eutherian.trpa1.fas	Suricata	XM_029923601.1	XM_029923601.1 PREDICTED: Suricata suricatta transient receptor potential cation channel subfamily A member 1 (TRPA1), mRNA
eutherian.trpa1.fas	Sus	XM_021089238.1	XM_021089238.1 PREDICTED: Sus scrofa transient receptor potential cation channel subfamily A member 1 (TRPA1), transcript variant X3, mRNA
eutherian.trpa1.fas	Symphalangus	XM_055298663.2	XM_055298663.2 PREDICTED: Symphalangus syndactylus transient receptor potential cation channel subfamily A member 1 (TRPA1), mRNA
eutherian.trpa1.fas	Urocitellus	XM_026397265.1	XM_026397265.1 PREDICTED: Urocitellus parryii transient receptor potential cation channel subfamily A member 1 (Trpa1), mRNA
eutherian.trpa1.fas	Ursus	XM_026495899.4	XM_026495899.4 PREDICTED: Ursus arctos transient receptor potential cation channel subfamily A member 1 (TRPA1), mRNA
eutherian.trpa1.fas	Vicugna	XM_006202432.2	XM_006202432.2 PREDICTED: Vicugna pacos transient receptor potential cation channel subfamily A member 1 (TRPA1), mRNA
eutherian.trpa1.fas	Zalophus	XM_027623985.2	XM_027623985.2 PREDICTED: Zalophus californianus transient receptor potential cation channel subfamily A member 1 (TRPA1), mRNA
eutherian.trpc1.fas	Balaenoptera	XM_057545191.1	XM_057545191.1 PREDICTED: Balaenoptera acutorostrata transient receptor potential cation channel subfamily C member 1 (TRPC1), transcript variant X4, mRNA
eutherian.trpc1.fas	Bos	XM_005201850.5	XM_005201850.5 PREDICTED: Bos taurus transient receptor potential cation channel subfamily C member 1 (TRPC1), transcript variant X6, mRNA
eutherian.trpc1.fas	Acomys	XM_051140173.1	XM_051140173.1 PREDICTED: Acomys russatus transient receptor potential cation channel subfamily C member 1 (Trpc1), transcript variant X4, mRNA
eutherian.trpc1.fas	Aotus	XM_012437136.2	XM_012437136.2 PREDICTED: Aotus nancymaae transient receptor potential cation channel subfamily C member 1 (TRPC1), transcript variant X3, mRNA
eutherian.trpc1.fas	Apodemus	XM_052187634.1	XM_052187634.1 PREDICTED: Apodemus sylvaticus transient receptor potential cation channel subfamily C member 1 (Trpc1), transcript variant X5, mRNA
eutherian.trpc1.fas	Artibeus	XM_053667276.1	XM_053667276.1 PREDICTED: Artibeus jamaicensis transient receptor potential cation channel subfamily C member 1 (TRPC1), transcript variant X4, mRNA
eutherian.trpc1.fas	Arvicanthis	XM_034484420.1	XM_034484420.1 PREDICTED: Arvicanthis niloticus transient receptor potential cation channel subfamily C member 1 (Trpc1), transcript variant X3, mRNA
eutherian.trpc1.fas	Bubalus	XM_055569445.1	XM_055569445.1 PREDICTED: Bubalus kerabau transient receptor potential cation channel subfamily C member 1 (TRPC1), transcript variant X9, mRNA
eutherian.trpc1.fas	Callithrix	XM_054247141.1	XM_054247141.1 PREDICTED: Callithrix jacchus transient receptor potential cation channel subfamily C member 1 (TRPC1), transcript variant X9, mRNA
eutherian.trpc1.fas	Camelus	XM_032487078.1	XM_032487078.1 PREDICTED: Camelus ferus transient receptor potential cation channel subfamily C member 1 (TRPC1), transcript variant X3, mRNA
eutherian.trpc1.fas	Canis	XM_025449012.3	XM_025449012.3 PREDICTED: Canis lupus dingo transient receptor potential cation channel subfamily C member 1 (TRPC1), transcript variant X6, mRNA
eutherian.trpc1.fas	Cavia	XM_023560160.2	XM_023560160.2 PREDICTED: Cavia porcellus transient receptor potential cation channel subfamily C member 1 (Trpc1), transcript variant X4, mRNA
eutherian.trpc1.fas	Cebus	XM_017523768.1	XM_017523768.1 PREDICTED: Cebus imitator transient receptor potential cation channel subfamily C member 1 (TRPC1), transcript variant X3, mRNA
eutherian.trpc1.fas	Cervus	XM_043474198.1	XM_043474198.1 PREDICTED: Cervus canadensis transient receptor potential cation channel subfamily C member 1 (TRPC1), transcript variant X7, mRNA
eutherian.trpc1.fas	Chinchilla	XM_005407739.2	XM_005407739.2 PREDICTED: Chinchilla lanigera transient receptor potential cation channel, subfamily C, member 1 (Trpc1), mRNA
eutherian.trpc1.fas	Chionomys	XM_057766739.1	XM_057766739.1 PREDICTED: Chionomys nivalis transient receptor potential cation channel subfamily C member 1 (Trpc1), transcript variant X3, mRNA
eutherian.trpc1.fas	Cricetulus	XM_035443871.1	XM_035443871.1 PREDICTED: Cricetulus griseus transient receptor potential cation channel subfamily C member 1 (Trpc1), transcript variant X5, mRNA
eutherian.trpc1.fas	Dama	XM_061167791.1	XM_061167791.1 PREDICTED: Dama dama transient receptor potential cation channel subfamily C member 1 (TRPC1), transcript variant X12, mRNA
eutherian.trpc1.fas	Delphinapterus	XM_022582680.2	XM_022582680.2 PREDICTED: Delphinapterus leucas transient receptor potential cation channel subfamily C member 1 (TRPC1), transcript variant X7, mRNA
eutherian.trpc1.fas	Desmodus	XM_045192051.2	XM_045192051.2 PREDICTED: Desmodus rotundus transient receptor potential cation channel subfamily C member 1 (TRPC1), transcript variant X2, mRNA
eutherian.trpc1.fas	Dipodomys	XM_013029894.1	XM_013029894.1 PREDICTED: Dipodomys ordii transient receptor potential cation channel, subfamily C, member 1 (Trpc1), mRNA
eutherian.trpc1.fas	Enhydra	XM_022504457.1	XM_022504457.1 PREDICTED: Enhydra lutris kenyoni transient receptor potential cation channel subfamily C member 1 (LOC111148061), transcript variant X3, mRNA
eutherian.trpc1.fas	Eptesicus	XM_054721625.1	XM_054721625.1 PREDICTED: Eptesicus fuscus transient receptor potential cation channel subfamily C member 1 (TRPC1), transcript variant X3, mRNA
eutherian.trpc1.fas	Fukomys	XM_010608178.2	XM_010608178.2 PREDICTED: Fukomys damarensis transient receptor potential cation channel subfamily C member 1 (Trpc1), transcript variant X8, mRNA
eutherian.trpc1.fas	Grammomys	XM_028758939.1	XM_028758939.1 PREDICTED: Grammomys surdaster transient receptor potential cation channel subfamily C member 1 (Trpc1), transcript variant X2, mRNA
eutherian.trpc1.fas	Heterocephalus	XM_021252689.1	XM_021252689.1 PREDICTED: Heterocephalus glaber transient receptor potential cation channel subfamily C member 1 (Trpc1), transcript variant X2, mRNA
eutherian.trpc1.fas	Hippopotamus	XM_057739822.1	XM_057739822.1 PREDICTED: Hippopotamus amphibius kiboko transient receptor potential cation channel subfamily C member 1 (TRPC1), transcript variant X4, mRNA
eutherian.trpc1.fas	Hipposideros	XM_019656945.1	XM_019656945.1 PREDICTED: Hipposideros armiger transient receptor potential cation channel subfamily C member 1 (TRPC1), transcript variant X3, mRNA
eutherian.trpc1.fas	Homo	NM_001251845.2	NM_001251845.2 Homo sapiens transient receptor potential cation channel subfamily C member 1 (TRPC1), transcript variant 1, mRNA
eutherian.trpc1.fas	Hyaena	XM_039219320.1	XM_039219320.1 PREDICTED: Hyaena hyaena transient receptor potential cation channel subfamily C member 1 (TRPC1), mRNA
eutherian.trpc1.fas	Ictidomys	XM_021728301.2	XM_021728301.2 PREDICTED: Ictidomys tridecemlineatus transient receptor potential cation channel subfamily C member 1 (Trpc1), transcript variant X2, mRNA
eutherian.trpc1.fas	Jaculus	XM_045136789.1	XM_045136789.1 PREDICTED: Jaculus jaculus transient receptor potential cation channel subfamily C member 1 (Trpc1), transcript variant X3, mRNA
eutherian.trpc1.fas	Lagenorhynchus	XM_060149688.1	XM_060149688.1 PREDICTED: Lagenorhynchus albirostris transient receptor potential cation channel subfamily C member 1 (TRPC1), transcript variant X2, mRNA
eutherian.trpc1.fas	Lemur	XM_045539393.1	XM_045539393.1 PREDICTED: Lemur catta transient receptor potential cation channel subfamily C member 1 (TRPC1), transcript variant X2, mRNA
eutherian.trpc1.fas	Leopardus	XM_045503410.1	XM_045503410.1 PREDICTED: Leopardus geoffroyi transient receptor potential cation channel subfamily C member 1 (TRPC1), transcript variant X8, mRNA
eutherian.trpc1.fas	Lipotes	XM_007446947.1	XM_007446947.1 PREDICTED: Lipotes vexillifer transient receptor potential cation channel, subfamily C, member 1 (TRPC1), mRNA
eutherian.trpc1.fas	Marmota	XM_048794567.1	XM_048794567.1 PREDICTED: Marmota marmota marmota transient receptor potential cation channel subfamily C member 1 (Trpc1), transcript variant X2, mRNA
eutherian.trpc1.fas	Mastomys	XM_031344025.1	XM_031344025.1 PREDICTED: Mastomys coucha transient receptor potential cation channel subfamily C member 1 (Trpc1), transcript variant X3, mRNA
eutherian.trpc1.fas	Meles	XM_046003774.1	XM_046003774.1 PREDICTED: Meles meles transient receptor potential cation channel subfamily C member 1 (TRPC1), transcript variant X4, mRNA
eutherian.trpc1.fas	Meriones	XM_021653090.2	XM_021653090.2 PREDICTED: Meriones unguiculatus transient receptor potential cation channel subfamily C member 1 (Trpc1), transcript variant X6, mRNA
eutherian.trpc1.fas	Mesocricetus	XM_040739609.1	XM_040739609.1 PREDICTED: Mesocricetus auratus transient receptor potential cation channel subfamily C member 1 (Trpc1), transcript variant X4, mRNA
eutherian.trpc1.fas	Mesoplodon	XM_060099569.1	XM_060099569.1 PREDICTED: Mesoplodon densirostris transient receptor potential cation channel subfamily C member 1 (TRPC1), transcript variant X1, mRNA
eutherian.trpc1.fas	Microcebus	XM_012762383.1	XM_012762383.1 PREDICTED: Microcebus murinus transient receptor potential cation channel subfamily C member 1 (TRPC1), transcript variant X2, mRNA
eutherian.trpc1.fas	Microtus	XM_050157310.1	XM_050157310.1 PREDICTED: Alexandromys fortis transient receptor potential cation channel subfamily C member 1 (Trpc1), transcript variant X5, mRNA
eutherian.trpc1.fas	Miniopterus	XM_016214094.1	XM_016214094.1 PREDICTED: Miniopterus natalensis transient receptor potential cation channel subfamily C member 1 (TRPC1), mRNA
eutherian.trpc1.fas	Mirounga	XM_034996284.1	XM_034996284.1 PREDICTED: Mirounga leonina transient receptor potential cation channel subfamily C member 1 (TRPC1), transcript variant X3, mRNA
eutherian.trpc1.fas	Molossus	XM_036242794.1	XM_036242794.1 PREDICTED: Molossus molossus transient receptor potential cation channel subfamily C member 1 (TRPC1), transcript variant X2, mRNA
eutherian.trpc1.fas	Moschus	XM_055412354.1	XM_055412354.1 PREDICTED: Moschus berezovskii transient receptor potential cation channel subfamily C member 1 (TRPC1), transcript variant X4, mRNA
eutherian.trpc1.fas	Mus	NM_011643.4	NM_011643.4 Mus musculus transient receptor potential cation channel, subfamily C, member 1 (Trpc1), transcript variant 1, mRNA
eutherian.trpc1.fas	Mustela	XM_032346823.1	XM_032346823.1 PREDICTED: Mustela erminea transient receptor potential cation channel subfamily C member 1 (TRPC1), transcript variant X4, mRNA
eutherian.trpc1.fas	Myodes	XM_048452523.1	XM_048452523.1 PREDICTED: Myodes glareolus transient receptor potential cation channel subfamily C member 1 (Trpc1), transcript variant X4, mRNA
eutherian.trpc1.fas	Myotis	XM_006757507.2	XM_006757507.2 PREDICTED: Myotis davidii transient receptor potential cation channel subfamily C member 1 (TRPC1), partial mRNA
eutherian.trpc1.fas	Nannospalax	XM_008856342.3	XM_008856342.3 PREDICTED: Nannospalax galili transient receptor potential cation channel subfamily C member 1 (Trpc1), transcript variant X7, mRNA
eutherian.trpc1.fas	Neogale	XM_044251537.1	XM_044251537.1 PREDICTED: Neovison vison transient receptor potential cation channel subfamily C member 1 (TRPC1), transcript variant X4, mRNA
eutherian.trpc1.fas	Nomascus	XM_030816708.1	XM_030816708.1 PREDICTED: Nomascus leucogenys transient receptor potential cation channel subfamily C member 1 (TRPC1), transcript variant X3, mRNA
eutherian.trpc1.fas	Octodon	XM_004629216.3	XM_004629216.3 PREDICTED: Octodon degus transient receptor potential cation channel subfamily C member 1 (Trpc1), transcript variant X3, mRNA
eutherian.trpc1.fas	Odobenus	XM_004397304.2	XM_004397304.2 PREDICTED: Odobenus rosmarus divergens transient receptor potential cation channel, subfamily C, member 1 (TRPC1), transcript variant X2, mRNA
eutherian.trpc1.fas	Odocoileus	XM_020887148.1	XM_020887148.1 PREDICTED: Odocoileus virginianus texanus transient receptor potential cation channel subfamily C member 1 (TRPC1), transcript variant X6, mRNA
eutherian.trpc1.fas	Onychomys	XM_036192731.1	XM_036192731.1 PREDICTED: Onychomys torridus transient receptor potential cation channel subfamily C member 1 (Trpc1), transcript variant X4, mRNA
eutherian.trpc1.fas	Oryx	XM_040234157.1	XM_040234157.1 PREDICTED: Oryx dammah transient receptor potential cation channel subfamily C member 1 (TRPC1), transcript variant X4, mRNA
eutherian.trpc1.fas	Otolemur	XM_003789458.3	XM_003789458.3 PREDICTED: Otolemur garnettii transient receptor potential cation channel subfamily C member 1 (TRPC1), transcript variant X2, mRNA
eutherian.trpc1.fas	Ovis	XM_060405626.1	XM_060405626.1 PREDICTED: Ovis aries transient receptor potential cation channel subfamily C member 1 (TRPC1), transcript variant X13, mRNA
eutherian.trpc1.fas	Panthera	XM_060638855.1	XM_060638855.1 PREDICTED: Panthera onca transient receptor potential cation channel subfamily C member 1 (TRPC1), transcript variant X12, mRNA
eutherian.trpc1.fas	Perognathus	XM_048334957.1	XM_048334957.1 PREDICTED: Perognathus longimembris pacificus transient receptor potential cation channel subfamily C member 1 (Trpc1), transcript variant X4, mRNA
eutherian.trpc1.fas	Peromyscus	XM_052717150.1	XM_052717150.1 PREDICTED: Peromyscus californicus insignis transient receptor potential cation channel subfamily C member 1 (Trpc1), transcript variant X6, mRNA
eutherian.trpc1.fas	Phoca	XM_032408538.1	XM_032408538.1 PREDICTED: Phoca vitulina transient receptor potential cation channel subfamily C member 1 (TRPC1), transcript variant X5, mRNA
eutherian.trpc1.fas	Phyllostomus	XM_036017873.1	XM_036017873.1 PREDICTED: Phyllostomus discolor transient receptor potential cation channel subfamily C member 1 (TRPC1), transcript variant X2, mRNA
eutherian.trpc1.fas	Physeter	XM_007126487.4	XM_007126487.4 PREDICTED: Physeter macrocephalus transient receptor potential cation channel subfamily C member 1 (TRPC1), transcript variant X3, mRNA
eutherian.trpc1.fas	Pongo	XM_063662276.1	XM_063662276.1 PREDICTED: Pongo pygmaeus transient receptor potential cation channel subfamily C member 1 (TRPC1), transcript variant X6, mRNA
eutherian.trpc1.fas	Propithecus	XM_012647434.1	XM_012647434.1 PREDICTED: Propithecus coquereli transient receptor potential cation channel, subfamily C, member 1 (TRPC1), transcript variant X2, mRNA
eutherian.trpc1.fas	Psammomys	XM_055629826.1	XM_055629826.1 PREDICTED: Psammomys obesus transient receptor potential cation channel subfamily C member 1 (Trpc1), transcript variant X7, mRNA
eutherian.trpc1.fas	Pteronotus	XM_054585154.1	XM_054585154.1 PREDICTED: Pteronotus mesoamericanus transient receptor potential cation channel subfamily C member 1 (TRPC1), mRNA
eutherian.trpc1.fas	Pteropus	XM_025050780.1	XM_025050780.1 PREDICTED: Pteropus alecto transient receptor potential cation channel subfamily C member 1 (TRPC1), transcript variant X5, mRNA
eutherian.trpc1.fas	Rattus	XM_063266255.1	XM_063266255.1 PREDICTED: Rattus norvegicus transient receptor potential cation channel, subfamily C, member 1 (Trpc1), transcript variant X6, mRNA
eutherian.trpc1.fas	Rhinopithecus	XM_030937656.1	XM_030937656.1 PREDICTED: Rhinopithecus roxellana short transient receptor potential channel 1-like (LOC115899634), mRNA
eutherian.trpc1.fas	Rousettus	XM_036219723.1	XM_036219723.1 PREDICTED: Rousettus aegyptiacus transient receptor potential cation channel subfamily C member 1 (TRPC1), transcript variant X7, mRNA
eutherian.trpc1.fas	Saimiri	XM_003942567.3	XM_003942567.3 PREDICTED: Saimiri boliviensis boliviensis transient receptor potential cation channel subfamily C member 1 (TRPC1), transcript variant X1, mRNA
eutherian.trpc1.fas	Sciurus	XM_047564767.1	XM_047564767.1 PREDICTED: Sciurus carolinensis transient receptor potential cation channel subfamily C member 1 (Trpc1), transcript variant X6, mRNA
eutherian.trpc1.fas	Suricata	XM_029940110.1	XM_029940110.1 PREDICTED: Suricata suricatta transient receptor potential cation channel subfamily C member 1 (TRPC1), transcript variant X4, mRNA
eutherian.trpc1.fas	Symphalangus	XM_055295170.2	XM_055295170.2 PREDICTED: Symphalangus syndactylus transient receptor potential cation channel subfamily C member 1 (TRPC1), transcript variant X13, mRNA
eutherian.trpc1.fas	Ursus	XM_026497193.4	XM_026497193.4 PREDICTED: Ursus arctos transient receptor potential cation channel subfamily C member 1 (TRPC1), transcript variant X4, mRNA
eutherian.trpc1.fas	Zalophus	XM_027584207.2	XM_027584207.2 PREDICTED: Zalophus californianus transient receptor potential cation channel subfamily C member 1 (TRPC1), transcript variant X3, mRNA
eutherian.trpc3.fas	Pongo abelii	XM_002815112.5	XM_002815112.5 PREDICTED: Pongo abelii transient receptor potential cation channel subfamily C member 3 (TRPC3), transcript variant X3, mRNA
eutherian.trpc3.fas	Balaenoptera acutorostrata	XM_057547510.1	XM_057547510.1 PREDICTED: Balaenoptera acutorostrata transient receptor potential cation channel subfamily C member 3 (TRPC3), transcript variant X4, mRNA
eutherian.trpc3.fas	Rousettus aegyptiacus	XM_016165607.2	XM_016165607.2 PREDICTED: Rousettus aegyptiacus transient receptor potential cation channel subfamily C member 3 (TRPC3), mRNA
eutherian.trpc3.fas	Lagenorhynchus albirostris	XM_060147426.1	XM_060147426.1 PREDICTED: Lagenorhynchus albirostris transient receptor potential cation channel subfamily C member 3 (TRPC3), mRNA
eutherian.trpc3.fas	Pteropus alecto	XM_015593957.2	XM_015593957.2 PREDICTED: Pteropus alecto transient receptor potential cation channel subfamily C member 3 (TRPC3), transcript variant X3, mRNA
eutherian.trpc3.fas	Hippopotamus amphibius	XM_057705508.1	XM_057705508.1 PREDICTED: Hippopotamus amphibius kiboko transient receptor potential cation channel subfamily C member 3 (TRPC3), mRNA
eutherian.trpc3.fas	Ovis aries	XM_060401085.1	XM_060401085.1 PREDICTED: Ovis aries transient receptor potential cation channel subfamily C member 3 (TRPC3), transcript variant X21, mRNA
eutherian.trpc3.fas	Hipposideros armiger	XM_019668370.1	XM_019668370.1 PREDICTED: Hipposideros armiger transient receptor potential cation channel subfamily C member 3 (TRPC3), mRNA
eutherian.trpc3.fas	Mesocricetus auratus	XM_040754486.1	XM_040754486.1 PREDICTED: Mesocricetus auratus transient receptor potential cation channel subfamily C member 3 (Trpc3), transcript variant X1, mRNA
eutherian.trpc3.fas	Moschus berezovskii	XM_055405337.1	XM_055405337.1 PREDICTED: Moschus berezovskii transient receptor potential cation channel subfamily C member 3 (TRPC3), transcript variant X2, mRNA
eutherian.trpc3.fas	Saimiri boliviensis	XM_003936231.3	XM_003936231.3 PREDICTED: Saimiri boliviensis boliviensis transient receptor potential cation channel subfamily C member 3 (TRPC3), transcript variant X2, mRNA
eutherian.trpc3.fas	Myotis brandtii	XM_014537113.1	XM_014537113.1 PREDICTED: Myotis brandtii transient receptor potential cation channel, subfamily C, member 3 (TRPC3), partial mRNA
eutherian.trpc3.fas	Zalophus californianus	XM_027597704.1	XM_027597704.1 PREDICTED: Zalophus californianus transient receptor potential cation channel subfamily C member 3 (TRPC3), transcript variant X3, mRNA
eutherian.trpc3.fas	Peromyscus californicus	XM_052730595.1	XM_052730595.1 PREDICTED: Peromyscus californicus insignis transient receptor potential cation channel subfamily C member 3 (Trpc3), transcript variant X4, mRNA
eutherian.trpc3.fas	Cervus canadensis	XM_043487282.1	XM_043487282.1 PREDICTED: Cervus canadensis transient receptor potential cation channel subfamily C member 3 (TRPC3), transcript variant X4, mRNA
eutherian.trpc3.fas	Sciurus carolinensis	XM_047566765.1	XM_047566765.1 PREDICTED: Sciurus carolinensis transient receptor potential cation channel subfamily C member 3 (Trpc3), transcript variant X6, mRNA
eutherian.trpc3.fas	Physeter catodon	XM_024119518.3	XM_024119518.3 PREDICTED: Physeter macrocephalus transient receptor potential cation channel subfamily C member 3 (TRPC3), transcript variant X2, mRNA
eutherian.trpc3.fas	Lemur catta	XM_045552330.1	XM_045552330.1 PREDICTED: Lemur catta transient receptor potential cation channel subfamily C member 3 (TRPC3), mRNA
eutherian.trpc3.fas	Propithecus coquereli	XM_012650408.1	XM_012650408.1 PREDICTED: Propithecus coquereli transient receptor potential cation channel, subfamily C, member 3 (TRPC3), transcript variant X2, mRNA
eutherian.trpc3.fas	Mastomys coucha	XM_031376637.1	XM_031376637.1 PREDICTED: Mastomys coucha transient receptor potential cation channel subfamily C member 3 (Trpc3), transcript variant X3, mRNA
eutherian.trpc3.fas	Dama dama	XM_061142285.1	XM_061142285.1 PREDICTED: Dama dama transient receptor potential cation channel subfamily C member 3 (TRPC3), transcript variant X2, mRNA
eutherian.trpc3.fas	Fukomys damarensis	XM_010611072.2	XM_010611072.2 PREDICTED: Fukomys damarensis transient receptor potential cation channel subfamily C member 3 (Trpc3), transcript variant X2, mRNA
eutherian.trpc3.fas	Oryx dammah	XM_040250562.1	XM_040250562.1 PREDICTED: Oryx dammah transient receptor potential cation channel subfamily C member 3 (TRPC3), transcript variant X1, mRNA
eutherian.trpc3.fas	Octodon degus	XM_004646157.2	XM_004646157.2 PREDICTED: Octodon degus transient receptor potential cation channel subfamily C member 3 (Trpc3), transcript variant X1, mRNA
eutherian.trpc3.fas	Mesoplodon densirostris	XM_060088902.1	XM_060088902.1 PREDICTED: Mesoplodon densirostris transient receptor potential cation channel subfamily C member 3 (TRPC3), mRNA
eutherian.trpc3.fas	Rhinolophus ferrumequinum	XM_033135289.1	XM_033135289.1 PREDICTED: Rhinolophus ferrumequinum transient receptor potential cation channel subfamily C member 3 (TRPC3), transcript variant X3, mRNA
eutherian.trpc3.fas	Marmota flaviventris	XM_027955850.1	XM_027955850.1 PREDICTED: Marmota flaviventris transient receptor potential cation channel subfamily C member 3 (Trpc3), transcript variant X2, mRNA
eutherian.trpc3.fas	Microtus fortis	XM_050138471.1	XM_050138471.1 PREDICTED: Alexandromys fortis transient receptor potential cation channel subfamily C member 3 (Trpc3), transcript variant X2, mRNA
eutherian.trpc3.fas	Eptesicus fuscus	XM_054716766.1	XM_054716766.1 PREDICTED: Eptesicus fuscus transient receptor potential cation channel subfamily C member 3 (TRPC3), transcript variant X2, mRNA
eutherian.trpc3.fas	Nannospalax galili	XM_029554151.1	XM_029554151.1 PREDICTED: Nannospalax galili transient receptor potential cation channel subfamily C member 3 (Trpc3), transcript variant X4, mRNA
eutherian.trpc3.fas	Otolemur garnettii	XM_023516575.1	XM_023516575.1 PREDICTED: Otolemur garnettii transient receptor potential cation channel subfamily C member 3 (TRPC3), transcript variant X2, mRNA
eutherian.trpc3.fas	Leopardus geoffroyi	XM_045468538.1	XM_045468538.1 PREDICTED: Leopardus geoffroyi transient receptor potential cation channel subfamily C member 3 (TRPC3), transcript variant X2, mRNA
eutherian.trpc3.fas	Heterocephalus glaber	XM_004854932.2	XM_004854932.2 PREDICTED: Heterocephalus glaber transient receptor potential cation channel subfamily C member 3 (Trpc3), transcript variant X2, mRNA
eutherian.trpc3.fas	Myodes glareolus	XM_048424764.1	XM_048424764.1 PREDICTED: Myodes glareolus transient receptor potential cation channel subfamily C member 3 (Trpc3), mRNA
eutherian.trpc3.fas	Cricetulus griseus	XM_027391977.1	XM_027391977.1 PREDICTED: Cricetulus griseus transient receptor potential cation channel subfamily C member 3 (Trpc3), transcript variant X6, mRNA
eutherian.trpc3.fas	Hyaena hyaena	XM_039241613.1	XM_039241613.1 PREDICTED: Hyaena hyaena transient receptor potential cation channel subfamily C member 3 (TRPC3), mRNA
eutherian.trpc3.fas	Cebus imitator	XM_017497591.2	XM_017497591.2 PREDICTED: Cebus imitator transient receptor potential cation channel subfamily C member 3 (TRPC3), transcript variant X3, mRNA
eutherian.trpc3.fas	Callithrix jacchus	XM_035293027.2	XM_035293027.2 PREDICTED: Callithrix jacchus transient receptor potential cation channel subfamily C member 3 (TRPC3), transcript variant X9, mRNA
eutherian.trpc3.fas	Jaculus jaculus	XM_045131159.1	XM_045131159.1 PREDICTED: Jaculus jaculus transient receptor potential cation channel subfamily C member 3 (Trpc3), transcript variant X3, mRNA
eutherian.trpc3.fas	Artibeus jamaicensis	XM_037129912.2	XM_037129912.2 PREDICTED: Artibeus jamaicensis transient receptor potential cation channel subfamily C member 3 (TRPC3), transcript variant X2, mRNA
eutherian.trpc3.fas	Bubalus kerabau	XM_055550262.1	XM_055550262.1 PREDICTED: Bubalus kerabau transient receptor potential cation channel subfamily C member 3 (TRPC3), mRNA
eutherian.trpc3.fas	Pipistrellus kuhlii	XM_036450266.2	XM_036450266.2 PREDICTED: Pipistrellus kuhlii transient receptor potential cation channel subfamily C member 3 (TRPC3), transcript variant X8, mRNA
eutherian.trpc3.fas	Chinchilla lanigera	XM_005386779.2	XM_005386779.2 PREDICTED: Chinchilla lanigera transient receptor potential cation channel, subfamily C, member 3 (Trpc3), transcript variant X1, mRNA
eutherian.trpc3.fas	Mirounga leonina	XM_035023222.1	XM_035023222.1 PREDICTED: Mirounga leonina transient receptor potential cation channel subfamily C member 3 (TRPC3), transcript variant X2, mRNA
eutherian.trpc3.fas	Delphinapterus leucas	XM_022596334.2	XM_022596334.2 PREDICTED: Delphinapterus leucas transient receptor potential cation channel subfamily C member 3 (TRPC3), transcript variant X2, mRNA
eutherian.trpc3.fas	Nomascus leucogenys	XM_003271343.3	XM_003271343.3 PREDICTED: Nomascus leucogenys transient receptor potential cation channel subfamily C member 3 (TRPC3), transcript variant X1, mRNA
eutherian.trpc3.fas	Perognathus longimembris	XM_048333491.1	XM_048333491.1 PREDICTED: Perognathus longimembris pacificus transient receptor potential cation channel subfamily C member 3 (Trpc3), transcript variant X5, mRNA
eutherian.trpc3.fas	Canis lupus	XM_025420513.3	XM_025420513.3 PREDICTED: Canis lupus dingo transient receptor potential cation channel subfamily C member 3 (TRPC3), transcript variant X7, mRNA
eutherian.trpc3.fas	Enhydra lutris	XM_022518516.1	XM_022518516.1 PREDICTED: Enhydra lutris kenyoni transient receptor potential cation channel subfamily C member 3 (LOC111157236), mRNA
eutherian.trpc3.fas	Ursus maritimus	XM_008689485.2	XM_008689485.2 PREDICTED: Ursus maritimus transient receptor potential cation channel subfamily C member 3 (TRPC3), transcript variant X2, mRNA
eutherian.trpc3.fas	Meles meles	XM_045997185.1	XM_045997185.1 PREDICTED: Meles meles transient receptor potential cation channel subfamily C member 3 (TRPC3), transcript variant X3, mRNA
eutherian.trpc3.fas	Pteronotus mesoamericanus	XM_054563505.1	XM_054563505.1 PREDICTED: Pteronotus mesoamericanus transient receptor potential cation channel subfamily C member 3 (TRPC3), transcript variant X2, mRNA
eutherian.trpc3.fas	Molossus molossus	XM_036240551.1	XM_036240551.1 PREDICTED: Molossus molossus transient receptor potential cation channel subfamily C member 3 (TRPC3), transcript variant X3, mRNA
eutherian.trpc3.fas	Microcebus murinus	XM_012784202.2	XM_012784202.2 PREDICTED: Microcebus murinus transient receptor potential cation channel subfamily C member 3 (TRPC3), transcript variant X6, mRNA
eutherian.trpc3.fas	Mus musculus	NM_019510.3	NM_019510.3 Mus musculus transient receptor potential cation channel, subfamily C, member 3 (Trpc3), transcript variant 1, mRNA
eutherian.trpc3.fas	Aotus nancymaae	XM_012473069.1	XM_012473069.1 PREDICTED: Aotus nancymaae transient receptor potential cation channel subfamily C member 3 (TRPC3), transcript variant X3, mRNA
eutherian.trpc3.fas	Miniopterus natalensis	XM_016201493.1	XM_016201493.1 PREDICTED: Miniopterus natalensis transient receptor potential cation channel subfamily C member 3 (TRPC3), mRNA
eutherian.trpc3.fas	Arvicanthis niloticus	XM_034501269.1	XM_034501269.1 PREDICTED: Arvicanthis niloticus transient receptor potential cation channel subfamily C member 3 (Trpc3), mRNA
eutherian.trpc3.fas	Chionomys nivalis	XM_057756927.1	XM_057756927.1 PREDICTED: Chionomys nivalis transient receptor potential cation channel subfamily C member 3 (Trpc3), transcript variant X1, mRNA
eutherian.trpc3.fas	Rattus norvegicus	XM_039103015.2	XM_039103015.2 PREDICTED: Rattus norvegicus transient receptor potential cation channel, subfamily C, member 3 (Trpc3), transcript variant X3, mRNA
eutherian.trpc3.fas	Psammomys obesus	XM_055626185.1	XM_055626185.1 PREDICTED: Psammomys obesus transient receptor potential cation channel subfamily C member 3 (Trpc3), mRNA
eutherian.trpc3.fas	Dipodomys ordii	XM_013022124.1	XM_013022124.1 PREDICTED: Dipodomys ordii transient receptor potential cation channel, subfamily C, member 3 (Trpc3), transcript variant X6, mRNA
eutherian.trpc3.fas	Mustela putorius	XM_004747977.3	XM_004747977.3 PREDICTED: Mustela putorius furo transient receptor potential cation channel subfamily C member 3 (TRPC3), transcript variant X3, mRNA
eutherian.trpc3.fas	Odobenus rosmarus	XM_012562796.1	XM_012562796.1 PREDICTED: Odobenus rosmarus divergens transient receptor potential cation channel, subfamily C, member 3 (TRPC3), transcript variant X4, mRNA
eutherian.trpc3.fas	Desmodus rotundus	XM_053930598.1	XM_053930598.1 PREDICTED: Desmodus rotundus transient receptor potential cation channel subfamily C member 3 (TRPC3), transcript variant X2, mRNA
eutherian.trpc3.fas	Rhinopithecus roxellana	XM_010362558.2	XM_010362558.2 PREDICTED: Rhinopithecus roxellana transient receptor potential cation channel subfamily C member 3 (TRPC3), transcript variant X1, mRNA
eutherian.trpc3.fas	Acomys russatus	XM_051157072.1	XM_051157072.1 PREDICTED: Acomys russatus transient receptor potential cation channel subfamily C member 3 (Trpc3), transcript variant X2, mRNA
eutherian.trpc3.fas	Homo sapiens	NM_001130698.2	NM_001130698.2 Homo sapiens transient receptor potential cation channel subfamily C member 3 (TRPC3), transcript variant 1, mRNA
eutherian.trpc3.fas	Grammomys surdaster	XM_028764093.1	XM_028764093.1 PREDICTED: Grammomys surdaster transient receptor potential cation channel subfamily C member 3 (Trpc3), transcript variant X5, mRNA
eutherian.trpc3.fas	Suricata suricatta	XM_029951163.1	XM_029951163.1 PREDICTED: Suricata suricatta transient receptor potential cation channel subfamily C member 3 (TRPC3), mRNA
eutherian.trpc3.fas	Apodemus sylvaticus	XM_052180620.1	XM_052180620.1 PREDICTED: Apodemus sylvaticus transient receptor potential cation channel subfamily C member 3 (Trpc3), transcript variant X1, mRNA
eutherian.trpc3.fas	Symphalangus syndactylus	XM_055274676.2	XM_055274676.2 PREDICTED: Symphalangus syndactylus transient receptor potential cation channel subfamily C member 3 (TRPC3), transcript variant X1, mRNA
eutherian.trpc3.fas	Bos taurus	NM_001104960.2	NM_001104960.2 Bos taurus transient receptor potential cation channel subfamily C member 3 (TRPC3), mRNA
eutherian.trpc3.fas	Panthera tigris	XM_042982687.1	XM_042982687.1 PREDICTED: Panthera tigris transient receptor potential cation channel subfamily C member 3 (TRPC3), transcript variant X2, mRNA
eutherian.trpc3.fas	Onychomys torridus	XM_036190429.1	XM_036190429.1 PREDICTED: Onychomys torridus transient receptor potential cation channel subfamily C member 3 (Trpc3), transcript variant X4, mRNA
eutherian.trpc3.fas	Ictidomys tridecemlineatus	XM_040293348.1	XM_040293348.1 PREDICTED: Ictidomys tridecemlineatus transient receptor potential cation channel subfamily C member 3 (Trpc3), transcript variant X2, mRNA
eutherian.trpc3.fas	Meriones unguiculatus	XM_060378231.1	XM_060378231.1 PREDICTED: Meriones unguiculatus transient receptor potential cation channel subfamily C member 3 (Trpc3), transcript variant X3, mRNA
eutherian.trpc3.fas	Lipotes vexillifer	XM_007464837.1	XM_007464837.1 PREDICTED: Lipotes vexillifer transient receptor potential cation channel, subfamily C, member 3 (TRPC3), transcript variant X3, mRNA
eutherian.trpc3.fas	Odocoileus virginianus	XM_020913180.1	XM_020913180.1 PREDICTED: Odocoileus virginianus texanus transient receptor potential cation channel subfamily C member 3 (TRPC3), transcript variant X2, mRNA
eutherian.trpc3.fas	Neovison vison	XM_044225867.1	XM_044225867.1 PREDICTED: Neovison vison transient receptor potential cation channel subfamily C member 3 (TRPC3), transcript variant X3, mRNA
eutherian.trpc3.fas	Phoca vitulina	XM_032412765.1	XM_032412765.1 PREDICTED: Phoca vitulina transient receptor potential cation channel subfamily C member 3 (TRPC3), mRNA
eutherian.trpc4.fas	Pongo abelii	XM_063714892.1	XM_063714892.1 PREDICTED: Pongo abelii transient receptor potential cation channel subfamily C member 4 (TRPC4), transcript variant X6, mRNA
eutherian.trpc4.fas	Balaenoptera acutorostrata	XM_057532914.1	XM_057532914.1 PREDICTED: Balaenoptera acutorostrata transient receptor potential cation channel subfamily C member 4 (TRPC4), transcript variant X3, mRNA
eutherian.trpc4.fas	Rousettus aegyptiacus	XM_016123470.2	XM_016123470.2 PREDICTED: Rousettus aegyptiacus transient receptor potential cation channel subfamily C member 4 (TRPC4), transcript variant X2, mRNA
eutherian.trpc4.fas	Pteropus alecto	XM_025049523.1	XM_025049523.1 PREDICTED: Pteropus alecto transient receptor potential cation channel subfamily C member 4 (TRPC4), transcript variant X4, mRNA
eutherian.trpc4.fas	Hippopotamus amphibius	XM_057707523.1	XM_057707523.1 PREDICTED: Hippopotamus amphibius kiboko transient receptor potential cation channel subfamily C member 4 (TRPC4), mRNA
eutherian.trpc4.fas	Ovis aries	XM_060394394.1	XM_060394394.1 PREDICTED: Ovis aries transient receptor potential cation channel subfamily C member 4 (TRPC4), transcript variant X9, mRNA
eutherian.trpc4.fas	Hipposideros armiger	XM_019658678.1	XM_019658678.1 PREDICTED: Hipposideros armiger transient receptor potential cation channel subfamily C member 4 (TRPC4), transcript variant X3, mRNA
eutherian.trpc4.fas	Mesocricetus auratus	XM_040754430.1	XM_040754430.1 PREDICTED: Mesocricetus auratus transient receptor potential cation channel subfamily C member 4 (Trpc4), transcript variant X4, mRNA
eutherian.trpc4.fas	Camelus bactrianus	XM_045514099.1	XM_045514099.1 PREDICTED: Camelus bactrianus transient receptor potential cation channel subfamily C member 4 (TRPC4), transcript variant X3, mRNA
eutherian.trpc4.fas	Moschus berezovskii	XM_055426212.1	XM_055426212.1 PREDICTED: Moschus berezovskii transient receptor potential cation channel subfamily C member 4 (TRPC4), transcript variant X3, mRNA
eutherian.trpc4.fas	Saimiri boliviensis	XM_003934403.2	XM_003934403.2 PREDICTED: Saimiri boliviensis boliviensis transient receptor potential cation channel subfamily C member 4 (TRPC4), transcript variant X1, mRNA
eutherian.trpc4.fas	Myotis brandtii	XM_005882679.2	XM_005882679.2 PREDICTED: Myotis brandtii transient receptor potential cation channel, subfamily C, member 4 (TRPC4), transcript variant X2, mRNA
eutherian.trpc4.fas	Bubalus bubalis	XM_006065973.4	XM_006065973.4 PREDICTED: Bubalus bubalis transient receptor potential cation channel subfamily C member 4 (TRPC4), transcript variant X2, mRNA
eutherian.trpc4.fas	Zalophus californianus	XM_027589178.2	XM_027589178.2 PREDICTED: Zalophus californianus transient receptor potential cation channel subfamily C member 4 (TRPC4), transcript variant X9, mRNA
eutherian.trpc4.fas	Peromyscus californicus	XM_052731057.1	XM_052731057.1 PREDICTED: Peromyscus californicus insignis transient receptor potential cation channel subfamily C member 4 (Trpc4), transcript variant X4, mRNA
eutherian.trpc4.fas	Cervus canadensis	XM_043477368.1	XM_043477368.1 PREDICTED: Cervus canadensis transient receptor potential cation channel subfamily C member 4 (TRPC4), transcript variant X4, mRNA
eutherian.trpc4.fas	Sciurus carolinensis	XM_047553094.1	XM_047553094.1 PREDICTED: Sciurus carolinensis transient receptor potential cation channel subfamily C member 4 (Trpc4), transcript variant X6, mRNA
eutherian.trpc4.fas	Physeter catodon	XM_007117007.2	XM_007117007.2 PREDICTED: Physeter macrocephalus transient receptor potential cation channel subfamily C member 4 (TRPC4), transcript variant X1, mRNA
eutherian.trpc4.fas	Lemur catta	XM_045567651.1	XM_045567651.1 PREDICTED: Lemur catta transient receptor potential cation channel subfamily C member 4 (TRPC4), transcript variant X7, mRNA
eutherian.trpc4.fas	Propithecus coquereli	XM_012643827.1	XM_012643827.1 PREDICTED: Propithecus coquereli transient receptor potential cation channel, subfamily C, member 4 (TRPC4), transcript variant X6, mRNA
eutherian.trpc4.fas	Mastomys coucha	XM_031373821.1	XM_031373821.1 PREDICTED: Mastomys coucha transient receptor potential cation channel subfamily C member 4 (Trpc4), transcript variant X4, mRNA
eutherian.trpc4.fas	Dama dama	XM_061133198.1	XM_061133198.1 PREDICTED: Dama dama transient receptor potential cation channel subfamily C member 4 (TRPC4), transcript variant X4, mRNA
eutherian.trpc4.fas	Fukomys damarensis	XM_010635196.2	XM_010635196.2 PREDICTED: Fukomys damarensis transient receptor potential cation channel subfamily C member 4 (Trpc4), transcript variant X5, mRNA
eutherian.trpc4.fas	Oryx dammah	XM_040267029.1	XM_040267029.1 PREDICTED: Oryx dammah transient receptor potential cation channel subfamily C member 4 (TRPC4), mRNA
eutherian.trpc4.fas	Octodon degus	XM_004631102.3	XM_004631102.3 PREDICTED: Octodon degus transient receptor potential cation channel subfamily C member 4 (Trpc4), mRNA
eutherian.trpc4.fas	Mesoplodon densirostris	XM_060079796.1	XM_060079796.1 PREDICTED: Mesoplodon densirostris transient receptor potential cation channel subfamily C member 4 (TRPC4), mRNA
eutherian.trpc4.fas	Rhinolophus ferrumequinum	XM_033103825.1	XM_033103825.1 PREDICTED: Rhinolophus ferrumequinum transient receptor potential cation channel subfamily C member 4 (TRPC4), mRNA
eutherian.trpc4.fas	Microtus fortis	XM_050138485.1	XM_050138485.1 PREDICTED: Alexandromys fortis transient receptor potential cation channel subfamily C member 4 (Trpc4), transcript variant X4, mRNA
eutherian.trpc4.fas	Eptesicus fuscus	XM_008159223.3	XM_008159223.3 PREDICTED: Eptesicus fuscus transient receptor potential cation channel subfamily C member 4 (TRPC4), transcript variant X2, mRNA
eutherian.trpc4.fas	Nannospalax galili	XM_029554222.1	XM_029554222.1 PREDICTED: Nannospalax galili transient receptor potential cation channel subfamily C member 4 (Trpc4), transcript variant X4, mRNA
eutherian.trpc4.fas	Otolemur garnettii	XM_023519068.1	XM_023519068.1 PREDICTED: Otolemur garnettii transient receptor potential cation channel subfamily C member 4 (TRPC4), transcript variant X3, mRNA
eutherian.trpc4.fas	Leopardus geoffroyi	XM_045474788.1	XM_045474788.1 PREDICTED: Leopardus geoffroyi transient receptor potential cation channel subfamily C member 4 (TRPC4), transcript variant X5, mRNA
eutherian.trpc4.fas	Heterocephalus glaber	XM_021251590.1	XM_021251590.1 PREDICTED: Heterocephalus glaber transient receptor potential cation channel subfamily C member 4 (Trpc4), transcript variant X4, mRNA
eutherian.trpc4.fas	Myodes glareolus	XM_048424748.1	XM_048424748.1 PREDICTED: Myodes glareolus transient receptor potential cation channel subfamily C member 4 (Trpc4), transcript variant X3, mRNA
eutherian.trpc4.fas	Cricetulus griseus	XM_035437015.1	XM_035437015.1 PREDICTED: Cricetulus griseus transient receptor potential cation channel subfamily C member 4 (Trpc4), transcript variant X6, mRNA
eutherian.trpc4.fas	Phyllostomus hastatus	XM_045839128.1	XM_045839128.1 PREDICTED: Phyllostomus hastatus transient receptor potential cation channel subfamily C member 4 (TRPC4), transcript variant X4, mRNA
eutherian.trpc4.fas	Hyaena hyaena	XM_039253649.1	XM_039253649.1 PREDICTED: Hyaena hyaena transient receptor potential cation channel subfamily C member 4 (TRPC4), transcript variant X6, mRNA
eutherian.trpc4.fas	Cebus imitator	XM_037741842.1	XM_037741842.1 PREDICTED: Cebus imitator transient receptor potential cation channel subfamily C member 4 (TRPC4), transcript variant X2, mRNA
eutherian.trpc4.fas	Callithrix jacchus	XM_035302520.2	XM_035302520.2 PREDICTED: Callithrix jacchus transient receptor potential cation channel subfamily C member 4 (TRPC4), transcript variant X3, mRNA
eutherian.trpc4.fas	Jaculus jaculus	XM_045155287.1	XM_045155287.1 PREDICTED: Jaculus jaculus transient receptor potential cation channel subfamily C member 4 (Trpc4), transcript variant X5, mRNA
eutherian.trpc4.fas	Artibeus jamaicensis	XM_037138713.2	XM_037138713.2 PREDICTED: Artibeus jamaicensis transient receptor potential cation channel subfamily C member 4 (TRPC4), transcript variant X2, mRNA
eutherian.trpc4.fas	Pipistrellus kuhlii	XM_036454947.2	XM_036454947.2 PREDICTED: Pipistrellus kuhlii transient receptor potential cation channel subfamily C member 4 (TRPC4), mRNA
eutherian.trpc4.fas	Chinchilla lanigera	XM_013515720.1	XM_013515720.1 PREDICTED: Chinchilla lanigera transient receptor potential cation channel, subfamily C, member 4 (Trpc4), transcript variant X1, mRNA
eutherian.trpc4.fas	Mirounga leonina	XM_035003505.1	XM_035003505.1 PREDICTED: Mirounga leonina transient receptor potential cation channel subfamily C member 4 (TRPC4), mRNA
eutherian.trpc4.fas	Delphinapterus leucas	XM_022574682.2	XM_022574682.2 PREDICTED: Delphinapterus leucas transient receptor potential cation channel subfamily C member 4 (TRPC4), mRNA
eutherian.trpc4.fas	Nomascus leucogenys	XM_030818502.1	XM_030818502.1 PREDICTED: Nomascus leucogenys transient receptor potential cation channel subfamily C member 4 (TRPC4), transcript variant X10, mRNA
eutherian.trpc4.fas	Perognathus longimembris	XM_048341466.1	XM_048341466.1 PREDICTED: Perognathus longimembris pacificus transient receptor potential cation channel subfamily C member 4 (Trpc4), mRNA
eutherian.trpc4.fas	Canis lupus	XM_025462422.3	XM_025462422.3 PREDICTED: Canis lupus dingo transient receptor potential cation channel subfamily C member 4 (TRPC4), transcript variant X2, mRNA
eutherian.trpc4.fas	Enhydra lutris	XM_022520653.1	XM_022520653.1 PREDICTED: Enhydra lutris kenyoni transient receptor potential cation channel subfamily C member 4 (LOC111158553), mRNA
eutherian.trpc4.fas	Peromyscus maniculatus	XM_042279034.1	XM_042279034.1 PREDICTED: Peromyscus maniculatus bairdii transient receptor potential cation channel subfamily C member 4 (Trpc4), transcript variant X4, mRNA
eutherian.trpc4.fas	Ursus maritimus	XM_008692259.1	XM_008692259.1 PREDICTED: Ursus maritimus transient receptor potential cation channel subfamily C member 4 (TRPC4), transcript variant X2, mRNA
eutherian.trpc4.fas	Marmota marmota	XM_015484013.2	XM_015484013.2 PREDICTED: Marmota marmota marmota transient receptor potential cation channel subfamily C member 4 (Trpc4), transcript variant X3, mRNA
eutherian.trpc4.fas	Ailuropoda melanoleuca	XM_034665085.1	XM_034665085.1 PREDICTED: Ailuropoda melanoleuca transient receptor potential cation channel subfamily C member 4 (TRPC4), transcript variant X2, mRNA
eutherian.trpc4.fas	Meles meles	XM_045978498.1	XM_045978498.1 PREDICTED: Meles meles transient receptor potential cation channel subfamily C member 4 (TRPC4), transcript variant X4, mRNA
eutherian.trpc4.fas	Pteronotus mesoamericanus	XM_054586675.1	XM_054586675.1 PREDICTED: Pteronotus mesoamericanus transient receptor potential cation channel subfamily C member 4 (TRPC4), transcript variant X6, mRNA
eutherian.trpc4.fas	Molossus molossus	XM_036250161.1	XM_036250161.1 PREDICTED: Molossus molossus transient receptor potential cation channel subfamily C member 4 (TRPC4), mRNA
eutherian.trpc4.fas	Microcebus murinus	XM_012748112.1	XM_012748112.1 PREDICTED: Microcebus murinus transient receptor potential cation channel subfamily C member 4 (TRPC4), transcript variant X2, mRNA
eutherian.trpc4.fas	Mus musculus	XM_006501296.4	XM_006501296.4 PREDICTED: Mus musculus transient receptor potential cation channel, subfamily C, member 4 (Trpc4), transcript variant X1, mRNA
eutherian.trpc4.fas	Aotus nancymaae	XM_012469833.2	XM_012469833.2 PREDICTED: Aotus nancymaae transient receptor potential cation channel subfamily C member 4 (TRPC4), transcript variant X1, mRNA
eutherian.trpc4.fas	Miniopterus natalensis	XM_016208908.1	XM_016208908.1 PREDICTED: Miniopterus natalensis transient receptor potential cation channel subfamily C member 4 (TRPC4), mRNA
eutherian.trpc4.fas	Arvicanthis niloticus	XM_034500041.1	XM_034500041.1 PREDICTED: Arvicanthis niloticus transient receptor potential cation channel subfamily C member 4 (Trpc4), mRNA
eutherian.trpc4.fas	Chionomys nivalis	XM_057757101.1	XM_057757101.1 PREDICTED: Chionomys nivalis transient receptor potential cation channel subfamily C member 4 (Trpc4), transcript variant X4, mRNA
eutherian.trpc4.fas	Rattus norvegicus	XM_039103272.2	XM_039103272.2 PREDICTED: Rattus norvegicus transient receptor potential cation channel, subfamily C, member 4 (Trpc4), transcript variant X4, mRNA
eutherian.trpc4.fas	Psammomys obesus	XM_055596816.1	XM_055596816.1 PREDICTED: Psammomys obesus transient receptor potential cation channel subfamily C member 4 (Trpc4), transcript variant X2, mRNA
eutherian.trpc4.fas	Lagenorhynchus obliquidens	XM_027116463.1	XM_027116463.1 PREDICTED: Sagmatias obliquidens transient receptor potential cation channel subfamily C member 4 (LOC113625679), transcript variant X1, mRNA
eutherian.trpc4.fas	Dipodomys ordii	XM_013031469.1	XM_013031469.1 PREDICTED: Dipodomys ordii transient receptor potential cation channel, subfamily C, member 4 (Trpc4), transcript variant X7, mRNA
eutherian.trpc4.fas	Mus pahari	XM_029537839.1	XM_029537839.1 PREDICTED: Mus pahari transient receptor potential cation channel subfamily C member 4 (Trpc4), transcript variant X5, mRNA
eutherian.trpc4.fas	Cavia porcellus	XM_063232143.1	XM_063232143.1 PREDICTED: Cavia porcellus transient receptor potential cation channel subfamily C member 4 (Trpc4), transcript variant X3, mRNA
eutherian.trpc4.fas	Mustela putorius	XM_004779530.3	XM_004779530.3 PREDICTED: Mustela putorius furo transient receptor potential cation channel subfamily C member 4 (TRPC4), mRNA
eutherian.trpc4.fas	Odobenus rosmarus	XM_004399897.1	XM_004399897.1 PREDICTED: Odobenus rosmarus divergens transient receptor potential cation channel, subfamily C, member 4 (TRPC4), transcript variant X6, mRNA
eutherian.trpc4.fas	Desmodus rotundus	XM_024566758.3	XM_024566758.3 PREDICTED: Desmodus rotundus transient receptor potential cation channel subfamily C member 4 (TRPC4), mRNA
eutherian.trpc4.fas	Rhinopithecus roxellana	XM_030922180.1	XM_030922180.1 PREDICTED: Rhinopithecus roxellana transient receptor potential cation channel subfamily C member 4 (TRPC4), transcript variant X7, mRNA
eutherian.trpc4.fas	Acomys russatus	XM_051157138.1	XM_051157138.1 PREDICTED: Acomys russatus transient receptor potential cation channel subfamily C member 4 (Trpc4), transcript variant X4, mRNA
eutherian.trpc4.fas	Homo sapiens	NM_001354799.2	NM_001354799.2 Homo sapiens transient receptor potential cation channel subfamily C member 4 (TRPC4), transcript variant 8, mRNA
eutherian.trpc4.fas	Grammomys surdaster	XM_028763580.1	XM_028763580.1 PREDICTED: Grammomys surdaster transient receptor potential cation channel subfamily C member 4 (Trpc4), transcript variant X7, mRNA
eutherian.trpc4.fas	Suricata suricatta	XM_029938602.1	XM_029938602.1 PREDICTED: Suricata suricatta transient receptor potential cation channel subfamily C member 4 (TRPC4), transcript variant X6, mRNA
eutherian.trpc4.fas	Apodemus sylvaticus	XM_052180968.1	XM_052180968.1 PREDICTED: Apodemus sylvaticus transient receptor potential cation channel subfamily C member 4 (Trpc4), mRNA
eutherian.trpc4.fas	Symphalangus syndactylus	XM_063618886.1	XM_063618886.1 PREDICTED: Symphalangus syndactylus transient receptor potential cation channel subfamily C member 4 (TRPC4), mRNA
eutherian.trpc4.fas	Bos taurus	XM_010810662.4	XM_010810662.4 PREDICTED: Bos taurus transient receptor potential cation channel subfamily C member 4 (TRPC4), transcript variant X6, mRNA
eutherian.trpc4.fas	Panthera tigris	XM_007097684.3	XM_007097684.3 PREDICTED: Panthera tigris transient receptor potential cation channel subfamily C member 4 (TRPC4), transcript variant X2, mRNA
eutherian.trpc4.fas	Onychomys torridus	XM_036191204.1	XM_036191204.1 PREDICTED: Onychomys torridus transient receptor potential cation channel subfamily C member 4 (Trpc4), transcript variant X7, mRNA
eutherian.trpc4.fas	Ictidomys tridecemlineatus	XM_040281578.1	XM_040281578.1 PREDICTED: Ictidomys tridecemlineatus transient receptor potential cation channel subfamily C member 4 (Trpc4), transcript variant X10, mRNA
eutherian.trpc4.fas	Meriones unguiculatus	XM_060378306.1	XM_060378306.1 PREDICTED: Meriones unguiculatus transient receptor potential cation channel subfamily C member 4 (Trpc4), transcript variant X7, mRNA
eutherian.trpc4.fas	Lipotes vexillifer	XM_007447183.1	XM_007447183.1 PREDICTED: Lipotes vexillifer transient receptor potential cation channel, subfamily C, member 4 (TRPC4), transcript variant X6, mRNA
eutherian.trpc4.fas	Odocoileus virginianus	XM_020878215.1	XM_020878215.1 PREDICTED: Odocoileus virginianus texanus transient receptor potential cation channel subfamily C member 4 (TRPC4), transcript variant X3, mRNA
eutherian.trpc4.fas	Neogale vison	XM_044249631.1	XM_044249631.1 PREDICTED: Neovison vison transient receptor potential cation channel subfamily C member 4 (TRPC4), transcript variant X2, mRNA
eutherian.trpc4.fas	Phoca vitulina	XM_032403126.1	XM_032403126.1 PREDICTED: Phoca vitulina transient receptor potential cation channel subfamily C member 4 (TRPC4), transcript variant X7, mRNA
eutherian.trpc4.fas	Leptonychotes weddellii	XM_006734013.2	XM_006734013.2 PREDICTED: Leptonychotes weddellii transient receptor potential cation channel subfamily C member 4 (TRPC4), transcript variant X3, mRNA
eutherian.trpc5.fas	Bos	XM_059883295.1	XM_059883295.1 PREDICTED: Bos taurus transient receptor potential cation channel subfamily C member 5 (TRPC5), transcript variant X1, mRNA
eutherian.trpc5.fas	Acomys	XM_051142246.1	XM_051142246.1 PREDICTED: Acomys russatus transient receptor potential cation channel subfamily C member 5 (Trpc5), mRNA
eutherian.trpc5.fas	Aotus	XM_012451766.2	XM_012451766.2 PREDICTED: Aotus nancymaae transient receptor potential cation channel subfamily C member 5 (TRPC5), transcript variant X1, mRNA
eutherian.trpc5.fas	Apodemus	XM_052170833.1	XM_052170833.1 PREDICTED: Apodemus sylvaticus transient receptor potential cation channel subfamily C member 5 (Trpc5), mRNA
eutherian.trpc5.fas	Artibeus	XM_053657523.1	XM_053657523.1 PREDICTED: Artibeus jamaicensis transient receptor potential cation channel subfamily C member 5 (TRPC5), mRNA
eutherian.trpc5.fas	Arvicanthis	XM_034485638.1	XM_034485638.1 PREDICTED: Arvicanthis niloticus transient receptor potential cation channel subfamily C member 5 (Trpc5), mRNA
eutherian.trpc5.fas	Balaenoptera	XM_057538148.1	XM_057538148.1 PREDICTED: Balaenoptera acutorostrata transient receptor potential cation channel subfamily C member 5 (TRPC5), mRNA
eutherian.trpc5.fas	Bubalus	XM_055564307.1	XM_055564307.1 PREDICTED: Bubalus kerabau transient receptor potential cation channel subfamily C member 5 (TRPC5), mRNA
eutherian.trpc5.fas	Callithrix	XM_035288372.2	XM_035288372.2 PREDICTED: Callithrix jacchus transient receptor potential cation channel subfamily C member 5 (TRPC5), mRNA
eutherian.trpc5.fas	Camelus	XM_006193322.2	XM_006193322.2 PREDICTED: Camelus ferus transient receptor potential cation channel subfamily C member 5 (TRPC5), mRNA
eutherian.trpc5.fas	Canis	XM_025431527.3	XM_025431527.3 PREDICTED: Canis lupus dingo transient receptor potential cation channel subfamily C member 5 (TRPC5), mRNA
eutherian.trpc5.fas	Cavia	XM_023564159.2	XM_023564159.2 PREDICTED: Cavia porcellus transient receptor potential cation channel subfamily C member 5 (Trpc5), transcript variant X2, mRNA
eutherian.trpc5.fas	Cebus	XM_017502147.2	XM_017502147.2 PREDICTED: Cebus imitator transient receptor potential cation channel subfamily C member 5 (TRPC5), mRNA
eutherian.trpc5.fas	Cervus	XM_043896226.1	XM_043896226.1 PREDICTED: Cervus elaphus transient receptor potential cation channel subfamily C member 5 (TRPC5), mRNA
eutherian.trpc5.fas	Chinchilla	XM_013504508.1	XM_013504508.1 PREDICTED: Chinchilla lanigera transient receptor potential cation channel, subfamily C, member 5 (Trpc5), transcript variant X2, mRNA
eutherian.trpc5.fas	Chionomys	XM_057759929.1	XM_057759929.1 PREDICTED: Chionomys nivalis transient receptor potential cation channel subfamily C member 5 (Trpc5), transcript variant X2, mRNA
eutherian.trpc5.fas	Cricetulus	XM_027433596.2	XM_027433596.2 PREDICTED: Cricetulus griseus transient receptor potential cation channel subfamily C member 5 (Trpc5), mRNA
eutherian.trpc5.fas	Dama	XM_061137072.1	XM_061137072.1 PREDICTED: Dama dama transient receptor potential cation channel subfamily C member 5 (TRPC5), mRNA
eutherian.trpc5.fas	Delphinapterus	XM_022556737.1	XM_022556737.1 PREDICTED: Delphinapterus leucas transient receptor potential cation channel subfamily C member 5 (TRPC5), mRNA
eutherian.trpc5.fas	Desmodus	XM_024559113.1	XM_024559113.1 PREDICTED: Desmodus rotundus transient receptor potential cation channel subfamily C member 5 (TRPC5), mRNA
eutherian.trpc5.fas	Dipodomys	XM_013025856.1	XM_013025856.1 PREDICTED: Dipodomys ordii transient receptor potential cation channel, subfamily C, member 5 (Trpc5), mRNA
eutherian.trpc5.fas	Enhydra	XM_022524385.1	XM_022524385.1 PREDICTED: Enhydra lutris kenyoni transient receptor potential cation channel subfamily C member 5 (LOC111160972), mRNA
eutherian.trpc5.fas	Eptesicus	XM_008158606.3	XM_008158606.3 PREDICTED: Eptesicus fuscus transient receptor potential cation channel subfamily C member 5 (TRPC5), mRNA
eutherian.trpc5.fas	Fukomys	XM_033760332.1	XM_033760332.1 PREDICTED: Fukomys damarensis transient receptor potential cation channel subfamily C member 5 (Trpc5), transcript variant X4, mRNA
eutherian.trpc5.fas	Grammomys	XM_028773873.1	XM_028773873.1 PREDICTED: Grammomys surdaster transient receptor potential cation channel subfamily C member 5 (Trpc5), mRNA
eutherian.trpc5.fas	Heterocephalus	XM_004861421.2	XM_004861421.2 PREDICTED: Heterocephalus glaber transient receptor potential cation channel subfamily C member 5 (Trpc5), transcript variant X3, mRNA
eutherian.trpc5.fas	Hippopotamus	XM_057718472.1	XM_057718472.1 PREDICTED: Hippopotamus amphibius kiboko transient receptor potential cation channel subfamily C member 5 (TRPC5), mRNA
eutherian.trpc5.fas	Hipposideros	XM_019632331.1	XM_019632331.1 PREDICTED: Hipposideros armiger transient receptor potential cation channel subfamily C member 5 (TRPC5), mRNA
eutherian.trpc5.fas	Homo	XM_054327673.1	XM_054327673.1 PREDICTED: Homo sapiens transient receptor potential cation channel subfamily C member 5 (TRPC5), transcript variant X1, mRNA
eutherian.trpc5.fas	Hyaena	XM_039247425.1	XM_039247425.1 PREDICTED: Hyaena hyaena transient receptor potential cation channel subfamily C member 5 (TRPC5), mRNA
eutherian.trpc5.fas	Ictidomys	XM_040284507.1	XM_040284507.1 PREDICTED: Ictidomys tridecemlineatus transient receptor potential cation channel subfamily C member 5 (Trpc5), transcript variant X4, mRNA
eutherian.trpc5.fas	Jaculus	XM_045140959.1	XM_045140959.1 PREDICTED: Jaculus jaculus transient receptor potential cation channel subfamily C member 5 (Trpc5), transcript variant X1, mRNA
eutherian.trpc5.fas	Lagenorhynchus	XM_060138597.1	XM_060138597.1 PREDICTED: Lagenorhynchus albirostris transient receptor potential cation channel subfamily C member 5 (TRPC5), mRNA
eutherian.trpc5.fas	Lemur	XM_045537517.1	XM_045537517.1 PREDICTED: Lemur catta transient receptor potential cation channel subfamily C member 5 (TRPC5), mRNA
eutherian.trpc5.fas	Leopardus	XM_045471374.1	XM_045471374.1 PREDICTED: Leopardus geoffroyi transient receptor potential cation channel subfamily C member 5 (TRPC5), mRNA
eutherian.trpc5.fas	Lipotes	XM_007466308.1	XM_007466308.1 PREDICTED: Lipotes vexillifer transient receptor potential cation channel, subfamily C, member 5 (TRPC5), mRNA
eutherian.trpc5.fas	Marmota	XM_027932233.1	XM_027932233.1 PREDICTED: Marmota flaviventris transient receptor potential cation channel subfamily C member 5 (Trpc5), mRNA
eutherian.trpc5.fas	Mastomys	XM_031368947.1	XM_031368947.1 PREDICTED: Mastomys coucha transient receptor potential cation channel subfamily C member 5 (Trpc5), transcript variant X2, mRNA
eutherian.trpc5.fas	Meles	XM_045994589.1	XM_045994589.1 PREDICTED: Meles meles transient receptor potential cation channel subfamily C member 5 (TRPC5), mRNA
eutherian.trpc5.fas	Meriones	XM_060374439.1	XM_060374439.1 PREDICTED: Meriones unguiculatus transient receptor potential cation channel subfamily C member 5 (Trpc5), transcript variant X3, mRNA
eutherian.trpc5.fas	Mesocricetus	XM_040744519.1	XM_040744519.1 PREDICTED: Mesocricetus auratus transient receptor potential cation channel subfamily C member 5 (Trpc5), transcript variant X2, mRNA
eutherian.trpc5.fas	Mesoplodon	XM_060086790.1	XM_060086790.1 PREDICTED: Mesoplodon densirostris transient receptor potential cation channel subfamily C member 5 (TRPC5), mRNA
eutherian.trpc5.fas	Microcebus	XM_020284961.1	XM_020284961.1 PREDICTED: Microcebus murinus transient receptor potential cation channel subfamily C member 5 (TRPC5), transcript variant X3, mRNA
eutherian.trpc5.fas	Microtus	XM_050127216.1	XM_050127216.1 PREDICTED: Alexandromys fortis transient receptor potential cation channel subfamily C member 5 (Trpc5), mRNA
eutherian.trpc5.fas	Miniopterus	XM_016198072.1	XM_016198072.1 PREDICTED: Miniopterus natalensis transient receptor potential cation channel subfamily C member 5 (TRPC5), mRNA
eutherian.trpc5.fas	Mirounga	XM_035007348.1	XM_035007348.1 PREDICTED: Mirounga leonina transient receptor potential cation channel subfamily C member 5 (TRPC5), mRNA
eutherian.trpc5.fas	Molossus	XM_036271288.1	XM_036271288.1 PREDICTED: Molossus molossus transient receptor potential cation channel subfamily C member 5 (TRPC5), mRNA
eutherian.trpc5.fas	Moschus	XM_055393456.1	XM_055393456.1 PREDICTED: Moschus berezovskii transient receptor potential cation channel subfamily C member 5 (TRPC5), mRNA
eutherian.trpc5.fas	Mus	NM_009428.3	NM_009428.3 Mus musculus transient receptor potential cation channel, subfamily C, member 5 (Trpc5), mRNA
eutherian.trpc5.fas	Mustela	XM_004769088.3	XM_004769088.3 PREDICTED: Mustela putorius furo transient receptor potential cation channel subfamily C member 5 (TRPC5), mRNA
eutherian.trpc5.fas	Myodes	XM_048441898.1	XM_048441898.1 PREDICTED: Myodes glareolus transient receptor potential cation channel subfamily C member 5 (Trpc5), mRNA
eutherian.trpc5.fas	Myotis	XM_005886346.1	XM_005886346.1 PREDICTED: Myotis brandtii transient receptor potential cation channel, subfamily C, member 5 (TRPC5), transcript variant X2, mRNA
eutherian.trpc5.fas	Nannospalax	XM_008841576.2	XM_008841576.2 PREDICTED: Nannospalax galili transient receptor potential cation channel subfamily C member 5 (Trpc5), mRNA
eutherian.trpc5.fas	Neovison	XM_044234456.1	XM_044234456.1 PREDICTED: Neovison vison transient receptor potential cation channel subfamily C member 5 (TRPC5), mRNA
eutherian.trpc5.fas	Nomascus	XM_003262212.2	XM_003262212.2 PREDICTED: Nomascus leucogenys transient receptor potential cation channel subfamily C member 5 (TRPC5), mRNA
eutherian.trpc5.fas	Octodon	XM_004640020.1	XM_004640020.1 PREDICTED: Octodon degus transient receptor potential cation channel subfamily C member 5 (Trpc5), mRNA
eutherian.trpc5.fas	Odobenus	XM_004399744.1	XM_004399744.1 PREDICTED: Odobenus rosmarus divergens transient receptor potential cation channel, subfamily C, member 5 (TRPC5), mRNA
eutherian.trpc5.fas	Odocoileus	XM_020881534.1	XM_020881534.1 PREDICTED: Odocoileus virginianus texanus transient receptor potential cation channel subfamily C member 5 (TRPC5), mRNA
eutherian.trpc5.fas	Onychomys	XM_036174433.1	XM_036174433.1 PREDICTED: Onychomys torridus transient receptor potential cation channel subfamily C member 5 (Trpc5), transcript variant X2, mRNA
eutherian.trpc5.fas	Oryx	XM_040265106.1	XM_040265106.1 PREDICTED: Oryx dammah transient receptor potential cation channel subfamily C member 5 (TRPC5), mRNA
eutherian.trpc5.fas	Otolemur	XM_012812309.1	XM_012812309.1 PREDICTED: Otolemur garnettii transient receptor potential cation channel subfamily C member 5 (TRPC5), mRNA
eutherian.trpc5.fas	Ovis	XM_027963151.2	XM_027963151.2 PREDICTED: Ovis aries transient receptor potential cation channel subfamily C member 5 (TRPC5), mRNA
eutherian.trpc5.fas	Panthera	XM_060639020.1	XM_060639020.1 PREDICTED: Panthera onca transient receptor potential cation channel subfamily C member 5 (TRPC5), mRNA
eutherian.trpc5.fas	Perognathus	XM_048336121.1	XM_048336121.1 PREDICTED: Perognathus longimembris pacificus transient receptor potential cation channel subfamily C member 5 (Trpc5), mRNA
eutherian.trpc5.fas	Peromyscus	XM_052737613.1	XM_052737613.1 PREDICTED: Peromyscus californicus insignis transient receptor potential cation channel subfamily C member 5 (Trpc5), transcript variant X3, mRNA
eutherian.trpc5.fas	Phoca	XM_032392736.1	XM_032392736.1 PREDICTED: Phoca vitulina transient receptor potential cation channel subfamily C member 5 (TRPC5), transcript variant X2, mRNA
eutherian.trpc5.fas	Phyllostomus	XM_045817615.1	XM_045817615.1 PREDICTED: Phyllostomus hastatus transient receptor potential cation channel subfamily C member 5 (TRPC5), mRNA
eutherian.trpc5.fas	Physeter	XM_007115180.1	XM_007115180.1 PREDICTED: Physeter macrocephalus transient receptor potential cation channel subfamily C member 5 (TRPC5), mRNA
eutherian.trpc5.fas	Pipistrellus	XM_036454471.2	XM_036454471.2 PREDICTED: Pipistrellus kuhlii transient receptor potential cation channel subfamily C member 5 (TRPC5), mRNA
eutherian.trpc5.fas	Pongo	XM_002832004.3	XM_002832004.3 PREDICTED: Pongo abelii transient receptor potential cation channel subfamily C member 5 (TRPC5), mRNA
eutherian.trpc5.fas	Propithecus	XM_012644764.1	XM_012644764.1 PREDICTED: Propithecus coquereli transient receptor potential cation channel, subfamily C, member 5 (TRPC5), transcript variant X1, mRNA
eutherian.trpc5.fas	Psammomys	XM_055604931.1	XM_055604931.1 PREDICTED: Psammomys obesus transient receptor potential cation channel subfamily C member 5 (Trpc5), mRNA
eutherian.trpc5.fas	Pteronotus	XM_054580356.1	XM_054580356.1 PREDICTED: Pteronotus mesoamericanus transient receptor potential cation channel subfamily C member 5 (TRPC5), mRNA
eutherian.trpc5.fas	Pteropus	XM_006917274.1	XM_006917274.1 PREDICTED: Pteropus alecto transient receptor potential cation channel subfamily C member 5 (TRPC5), mRNA
eutherian.trpc5.fas	Rattus	XM_063279766.1	XM_063279766.1 PREDICTED: Rattus norvegicus transient receptor potential cation channel, subfamily C, member 5 (Trpc5), transcript variant X2, mRNA
eutherian.trpc5.fas	Rhinolophus	XM_033111511.1	XM_033111511.1 PREDICTED: Rhinolophus ferrumequinum transient receptor potential cation channel subfamily C member 5 (TRPC5), mRNA
eutherian.trpc5.fas	Rhinopithecus	XM_030934047.1	XM_030934047.1 PREDICTED: Rhinopithecus roxellana transient receptor potential cation channel subfamily C member 5 (TRPC5), mRNA
eutherian.trpc5.fas	Rousettus	XM_016119916.2	XM_016119916.2 PREDICTED: Rousettus aegyptiacus transient receptor potential cation channel subfamily C member 5 (TRPC5), mRNA
eutherian.trpc5.fas	Saimiri	XM_003935840.1	XM_003935840.1 PREDICTED: Saimiri boliviensis boliviensis transient receptor potential cation channel subfamily C member 5 (TRPC5), mRNA
eutherian.trpc5.fas	Sciurus	XM_047536079.1	XM_047536079.1 PREDICTED: Sciurus carolinensis transient receptor potential cation channel subfamily C member 5 (Trpc5), mRNA
eutherian.trpc5.fas	Suricata	XM_029930258.1	XM_029930258.1 PREDICTED: Suricata suricatta transient receptor potential cation channel subfamily C member 5 (TRPC5), mRNA
eutherian.trpc5.fas	Symphalangus	XM_055268235.2	XM_055268235.2 PREDICTED: Symphalangus syndactylus transient receptor potential cation channel subfamily C member 5 (TRPC5), mRNA
eutherian.trpc5.fas	Ursus	XM_008709288.2	XM_008709288.2 PREDICTED: Ursus maritimus transient receptor potential cation channel subfamily C member 5 (TRPC5), mRNA
eutherian.trpc5.fas	Zalophus	XM_027609568.2	XM_027609568.2 PREDICTED: Zalophus californianus transient receptor potential cation channel subfamily C member 5 (TRPC5), mRNA
eutherian.trpc6.fas	Acomys	XM_051155900.1	XM_051155900.1 PREDICTED: Acomys russatus transient receptor potential cation channel subfamily C member 6 (Trpc6), mRNA
eutherian.trpc6.fas	Aotus	XM_021671678.1	XM_021671678.1 PREDICTED: Aotus nancymaae transient receptor potential cation channel subfamily C member 6 (TRPC6), transcript variant X2, mRNA
eutherian.trpc6.fas	Apodemus	XM_052189142.1	XM_052189142.1 PREDICTED: Apodemus sylvaticus transient receptor potential cation channel subfamily C member 6 (Trpc6), transcript variant X2, mRNA
eutherian.trpc6.fas	Artibeus	XM_037156998.2	XM_037156998.2 PREDICTED: Artibeus jamaicensis transient receptor potential cation channel subfamily C member 6 (TRPC6), mRNA
eutherian.trpc6.fas	Arvicanthis	XM_034491609.1	XM_034491609.1 PREDICTED: Arvicanthis niloticus transient receptor potential cation channel subfamily C member 6 (Trpc6), mRNA
eutherian.trpc6.fas	Balaenoptera	XM_007191211.2	XM_007191211.2 PREDICTED: Balaenoptera acutorostrata transient receptor potential cation channel subfamily C member 6 (TRPC6), transcript variant X1, mRNA
eutherian.trpc6.fas	Bos	NM_001166572.1	NM_001166572.1 Bos taurus transient receptor potential cation channel subfamily C member 6 (TRPC6), mRNA
eutherian.trpc6.fas	Bubalus	XM_025266989.3	XM_025266989.3 PREDICTED: Bubalus bubalis transient receptor potential cation channel subfamily C member 6 (TRPC6), transcript variant X2, mRNA
eutherian.trpc6.fas	Callithrix	XM_002754643.6	XM_002754643.6 PREDICTED: Callithrix jacchus transient receptor potential cation channel subfamily C member 6 (TRPC6), mRNA
eutherian.trpc6.fas	Camelus	XM_032488262.1	XM_032488262.1 PREDICTED: Camelus ferus transient receptor potential cation channel subfamily C member 6 (TRPC6), transcript variant X1, mRNA
eutherian.trpc6.fas	Canis	XM_035716257.2	XM_035716257.2 PREDICTED: Canis lupus dingo transient receptor potential cation channel subfamily C member 6 (TRPC6), mRNA
eutherian.trpc6.fas	Cavia	NM_001173032.2	NM_001173032.2 Cavia porcellus transient receptor potential cation channel subfamily C member 6 (Trpc6), mRNA
eutherian.trpc6.fas	Cebus	XM_017545922.2	XM_017545922.2 PREDICTED: Cebus imitator transient receptor potential cation channel subfamily C member 6 (TRPC6), mRNA
eutherian.trpc6.fas	Cervus	XM_043896496.1	XM_043896496.1 PREDICTED: Cervus elaphus transient receptor potential cation channel subfamily C member 6 (TRPC6), transcript variant X2, mRNA
eutherian.trpc6.fas	Chinchilla	XM_013511254.1	XM_013511254.1 PREDICTED: Chinchilla lanigera transient receptor potential cation channel, subfamily C, member 6 (Trpc6), mRNA
eutherian.trpc6.fas	Chionomys	XM_057768607.1	XM_057768607.1 PREDICTED: Chionomys nivalis transient receptor potential cation channel subfamily C member 6 (Trpc6), mRNA
eutherian.trpc6.fas	Cricetulus	XM_035444380.1	XM_035444380.1 PREDICTED: Cricetulus griseus transient receptor potential cation channel subfamily C member 6 (Trpc6), transcript variant X2, mRNA
eutherian.trpc6.fas	Dama	XM_061143543.1	XM_061143543.1 PREDICTED: Dama dama transient receptor potential cation channel subfamily C member 6 (TRPC6), mRNA
eutherian.trpc6.fas	Delphinapterus	XM_022562056.2	XM_022562056.2 PREDICTED: Delphinapterus leucas transient receptor potential cation channel subfamily C member 6 (TRPC6), transcript variant X3, mRNA
eutherian.trpc6.fas	Desmodus	XM_053925728.1	XM_053925728.1 PREDICTED: Desmodus rotundus transient receptor potential cation channel subfamily C member 6 (TRPC6), transcript variant X3, mRNA
eutherian.trpc6.fas	Dipodomys	XM_042682739.1	XM_042682739.1 PREDICTED: Dipodomys spectabilis transient receptor potential cation channel subfamily C member 6 (Trpc6), mRNA
eutherian.trpc6.fas	Enhydra	XM_022513178.1	XM_022513178.1 PREDICTED: Enhydra lutris kenyoni transient receptor potential cation channel subfamily C member 6 (LOC111153888), transcript variant X2, mRNA
eutherian.trpc6.fas	Eptesicus	XM_008149196.3	XM_008149196.3 PREDICTED: Eptesicus fuscus transient receptor potential cation channel subfamily C member 6 (TRPC6), transcript variant X1, mRNA
eutherian.trpc6.fas	Fukomys	XM_033764298.1	XM_033764298.1 PREDICTED: Fukomys damarensis transient receptor potential cation channel subfamily C member 6 (Trpc6), transcript variant X2, mRNA
eutherian.trpc6.fas	Grammomys	XM_028763363.1	XM_028763363.1 PREDICTED: Grammomys surdaster transient receptor potential cation channel subfamily C member 6 (Trpc6), transcript variant X3, mRNA
eutherian.trpc6.fas	Heterocephalus	XM_004870805.2	XM_004870805.2 PREDICTED: Heterocephalus glaber transient receptor potential cation channel subfamily C member 6 (Trpc6), mRNA
eutherian.trpc6.fas	Hippopotamus	XM_057695249.1	XM_057695249.1 PREDICTED: Hippopotamus amphibius kiboko transient receptor potential cation channel subfamily C member 6 (TRPC6), mRNA
eutherian.trpc6.fas	Homo	NM_004621.6	NM_004621.6 Homo sapiens transient receptor potential cation channel subfamily C member 6 (TRPC6), mRNA
eutherian.trpc6.fas	Hyaena	XM_039216535.1	XM_039216535.1 PREDICTED: Hyaena hyaena transient receptor potential cation channel subfamily C member 6 (TRPC6), partial mRNA
eutherian.trpc6.fas	Jaculus	XM_045146294.1	XM_045146294.1 PREDICTED: Jaculus jaculus transient receptor potential cation channel subfamily C member 6 (Trpc6), transcript variant X2, mRNA
eutherian.trpc6.fas	Lagenorhynchus	XM_060160270.1	XM_060160270.1 PREDICTED: Lagenorhynchus albirostris transient receptor potential cation channel subfamily C member 6 (TRPC6), transcript variant X3, mRNA
eutherian.trpc6.fas	Lemur	XM_045556927.1	XM_045556927.1 PREDICTED: Lemur catta transient receptor potential cation channel subfamily C member 6 (TRPC6), mRNA
eutherian.trpc6.fas	Leopardus	XM_045482600.1	XM_045482600.1 PREDICTED: Leopardus geoffroyi transient receptor potential cation channel subfamily C member 6 (TRPC6), transcript variant X4, mRNA
eutherian.trpc6.fas	Lipotes	XM_007448548.1	XM_007448548.1 PREDICTED: Lipotes vexillifer transient receptor potential cation channel, subfamily C, member 6 (TRPC6), transcript variant X3, mRNA
eutherian.trpc6.fas	Marmota	XM_027930703.1	XM_027930703.1 PREDICTED: Marmota flaviventris transient receptor potential cation channel subfamily C member 6 (Trpc6), mRNA
eutherian.trpc6.fas	Mastomys	XM_031344720.1	XM_031344720.1 PREDICTED: Mastomys coucha transient receptor potential cation channel subfamily C member 6 (Trpc6), transcript variant X2, mRNA
eutherian.trpc6.fas	Meles	XM_046014310.1	XM_046014310.1 PREDICTED: Meles meles transient receptor potential cation channel subfamily C member 6 (TRPC6), transcript variant X2, mRNA
eutherian.trpc6.fas	Meriones	XM_060369249.1	XM_060369249.1 PREDICTED: Meriones unguiculatus transient receptor potential cation channel subfamily C member 6 (Trpc6), transcript variant X2, mRNA
eutherian.trpc6.fas	Mesocricetus	XM_040734751.1	XM_040734751.1 PREDICTED: Mesocricetus auratus transient receptor potential cation channel subfamily C member 6 (Trpc6), transcript variant X2, mRNA
eutherian.trpc6.fas	Mesoplodon	XM_060102948.1	XM_060102948.1 PREDICTED: Mesoplodon densirostris transient receptor potential cation channel subfamily C member 6 (TRPC6), transcript variant X9, mRNA
eutherian.trpc6.fas	Microcebus	XM_012770550.2	XM_012770550.2 PREDICTED: Microcebus murinus transient receptor potential cation channel subfamily C member 6 (TRPC6), transcript variant X3, mRNA
eutherian.trpc6.fas	Microtus	XM_041657208.1	XM_041657208.1 PREDICTED: Microtus oregoni transient receptor potential cation channel subfamily C member 6 (Trpc6), transcript variant X4, mRNA
eutherian.trpc6.fas	Miniopterus	XM_016206686.1	XM_016206686.1 PREDICTED: Miniopterus natalensis transient receptor potential cation channel subfamily C member 6 (TRPC6), mRNA
eutherian.trpc6.fas	Mirounga	XM_035008769.1	XM_035008769.1 PREDICTED: Mirounga leonina transient receptor potential cation channel subfamily C member 6 (TRPC6), transcript variant X3, mRNA
eutherian.trpc6.fas	Molossus	XM_036258402.1	XM_036258402.1 PREDICTED: Molossus molossus transient receptor potential cation channel subfamily C member 6 (TRPC6), mRNA
eutherian.trpc6.fas	Moschus	XM_055422891.1	XM_055422891.1 PREDICTED: Moschus berezovskii transient receptor potential cation channel subfamily C member 6 (TRPC6), transcript variant X1, mRNA
eutherian.trpc6.fas	Mus	XM_029543160.1	XM_029543160.1 PREDICTED: Mus pahari transient receptor potential cation channel subfamily C member 6 (Trpc6), transcript variant X2, mRNA
eutherian.trpc6.fas	Mustela	XM_045077477.1	XM_045077477.1 PREDICTED: Mustela putorius furo transient receptor potential cation channel subfamily C member 6 (TRPC6), transcript variant X2, mRNA
eutherian.trpc6.fas	Myodes	XM_048433360.1	XM_048433360.1 PREDICTED: Myodes glareolus transient receptor potential cation channel subfamily C member 6 (Trpc6), transcript variant X3, mRNA
eutherian.trpc6.fas	Myotis	XM_036324604.1	XM_036324604.1 PREDICTED: Myotis myotis transient receptor potential cation channel subfamily C member 6 (TRPC6), transcript variant X1, mRNA
eutherian.trpc6.fas	Nannospalax	XM_008848672.2	XM_008848672.2 PREDICTED: Nannospalax galili transient receptor potential cation channel subfamily C member 6 (Trpc6), transcript variant X1, mRNA
eutherian.trpc6.fas	Neogale	XM_044260167.1	XM_044260167.1 PREDICTED: Neovison vison transient receptor potential cation channel subfamily C member 6 (TRPC6), mRNA
eutherian.trpc6.fas	Nomascus	XM_030829638.1	XM_030829638.1 PREDICTED: Nomascus leucogenys transient receptor potential cation channel subfamily C member 6 (TRPC6), transcript variant X3, mRNA
eutherian.trpc6.fas	Octodon	XM_004626156.2	XM_004626156.2 PREDICTED: Octodon degus transient receptor potential cation channel subfamily C member 6 (Trpc6), mRNA
eutherian.trpc6.fas	Odobenus	XM_004415195.2	XM_004415195.2 PREDICTED: Odobenus rosmarus divergens transient receptor potential cation channel, subfamily C, member 6 (TRPC6), transcript variant X5, mRNA
eutherian.trpc6.fas	Odocoileus	XM_020868814.1	XM_020868814.1 PREDICTED: Odocoileus virginianus texanus transient receptor potential cation channel subfamily C member 6 (TRPC6), mRNA
eutherian.trpc6.fas	Onychomys	XM_036194363.1	XM_036194363.1 PREDICTED: Onychomys torridus transient receptor potential cation channel subfamily C member 6 (Trpc6), transcript variant X5, mRNA
eutherian.trpc6.fas	Oryx	XM_040257870.1	XM_040257870.1 PREDICTED: Oryx dammah transient receptor potential cation channel subfamily C member 6 (TRPC6), mRNA
eutherian.trpc6.fas	Otolemur	XM_003780788.2	XM_003780788.2 PREDICTED: Otolemur garnettii transient receptor potential cation channel subfamily C member 6 (TRPC6), transcript variant X3, mRNA
eutherian.trpc6.fas	Ovis	XM_015100877.3	XM_015100877.3 PREDICTED: Ovis aries transient receptor potential cation channel subfamily C member 6 (TRPC6), mRNA
eutherian.trpc6.fas	Panthera	XM_042958352.1	XM_042958352.1 PREDICTED: Panthera tigris transient receptor potential cation channel subfamily C member 6 (TRPC6), transcript variant X3, mRNA
eutherian.trpc6.fas	Perognathus	XM_048344052.1	XM_048344052.1 PREDICTED: Perognathus longimembris pacificus transient receptor potential cation channel subfamily C member 6 (Trpc6), mRNA
eutherian.trpc6.fas	Peromyscus	XM_059267216.1	XM_059267216.1 PREDICTED: Peromyscus eremicus transient receptor potential cation channel subfamily C member 6 (Trpc6), mRNA
eutherian.trpc6.fas	Phoca	XM_032427916.1	XM_032427916.1 PREDICTED: Phoca vitulina transient receptor potential cation channel subfamily C member 6 (TRPC6), transcript variant X2, mRNA
eutherian.trpc6.fas	Phyllostomus	XM_036028665.1	XM_036028665.1 PREDICTED: Phyllostomus discolor transient receptor potential cation channel subfamily C member 6 (TRPC6), transcript variant X2, mRNA
eutherian.trpc6.fas	Physeter	XM_024115319.3	XM_024115319.3 PREDICTED: Physeter macrocephalus transient receptor potential cation channel subfamily C member 6 (TRPC6), transcript variant X4, mRNA
eutherian.trpc6.fas	Pipistrellus	XM_045577662.1	XM_045577662.1 PREDICTED: Pipistrellus kuhlii transient receptor potential cation channel subfamily C member 6 (TRPC6), transcript variant X3, mRNA
eutherian.trpc6.fas	Pongo	XM_024255857.3	XM_024255857.3 PREDICTED: Pongo abelii transient receptor potential cation channel subfamily C member 6 (TRPC6), mRNA
eutherian.trpc6.fas	Propithecus	XM_012659166.1	XM_012659166.1 PREDICTED: Propithecus coquereli transient receptor potential cation channel, subfamily C, member 6 (TRPC6), transcript variant X3, mRNA
eutherian.trpc6.fas	Psammomys	XM_055615458.1	XM_055615458.1 PREDICTED: Psammomys obesus transient receptor potential cation channel subfamily C member 6 (Trpc6), mRNA
eutherian.trpc6.fas	Pteronotus	XM_054592541.1	XM_054592541.1 PREDICTED: Pteronotus mesoamericanus transient receptor potential cation channel subfamily C member 6 (TRPC6), mRNA
eutherian.trpc6.fas	Pteropus	XM_011369417.2	XM_011369417.2 PREDICTED: Pteropus vampyrus transient receptor potential cation channel subfamily C member 6 (TRPC6), transcript variant X1, mRNA
eutherian.trpc6.fas	Rattus	NM_053559.1	NM_053559.1 Rattus norvegicus transient receptor potential cation channel, subfamily C, member 6 (Trpc6), mRNA
eutherian.trpc6.fas	Rhinolophus	XM_033118957.1	XM_033118957.1 PREDICTED: Rhinolophus ferrumequinum transient receptor potential cation channel subfamily C member 6 (TRPC6), transcript variant X1, mRNA
eutherian.trpc6.fas	Rhinopithecus	XM_010358883.2	XM_010358883.2 PREDICTED: Rhinopithecus roxellana transient receptor potential cation channel subfamily C member 6 (TRPC6), mRNA
eutherian.trpc6.fas	Rousettus	XM_016134007.2	XM_016134007.2 PREDICTED: Rousettus aegyptiacus transient receptor potential cation channel subfamily C member 6 (TRPC6), transcript variant X3, mRNA
eutherian.trpc6.fas	Saimiri	XM_039471132.1	XM_039471132.1 PREDICTED: Saimiri boliviensis boliviensis transient receptor potential cation channel subfamily C member 6 (TRPC6), mRNA
eutherian.trpc6.fas	Sciurus	XM_047517225.1	XM_047517225.1 PREDICTED: Sciurus carolinensis transient receptor potential cation channel subfamily C member 6 (Trpc6), transcript variant X2, mRNA
eutherian.trpc6.fas	Suricata	XM_029915211.1	XM_029915211.1 PREDICTED: Suricata suricatta transient receptor potential cation channel subfamily C member 6 (TRPC6), mRNA
eutherian.trpc6.fas	Symphalangus	XM_063636451.1	XM_063636451.1 PREDICTED: Symphalangus syndactylus transient receptor potential cation channel subfamily C member 6 (TRPC6), transcript variant X8, mRNA
eutherian.trpc6.fas	Ursus	XM_045797629.1	XM_045797629.1 PREDICTED: Ursus americanus transient receptor potential cation channel subfamily C member 6 (TRPC6), transcript variant X1, mRNA
eutherian.trpc6.fas	Zalophus	XM_027579667.2	XM_027579667.2 PREDICTED: Zalophus californianus transient receptor potential cation channel subfamily C member 6 (TRPC6), mRNA
eutherian.trpc7.fas	Bos	NM_001192795.2	NM_001192795.2 Bos taurus transient receptor potential cation channel subfamily C member 7 (TRPC7), mRNA
eutherian.trpc7.fas	Acomys	XM_051172049.1	XM_051172049.1 PREDICTED: Acomys russatus transient receptor potential cation channel subfamily C member 7 (Trpc7), transcript variant X2, mRNA
eutherian.trpc7.fas	Aotus	XM_021664943.1	XM_021664943.1 PREDICTED: Aotus nancymaae transient receptor potential cation channel subfamily C member 7 (TRPC7), transcript variant X3, mRNA
eutherian.trpc7.fas	Artibeus	XM_053672760.1	XM_053672760.1 PREDICTED: Artibeus jamaicensis transient receptor potential cation channel subfamily C member 7 (TRPC7), mRNA
eutherian.trpc7.fas	Arvicanthis	XM_034511109.1	XM_034511109.1 PREDICTED: Arvicanthis niloticus transient receptor potential cation channel subfamily C member 7 (Trpc7), mRNA
eutherian.trpc7.fas	Balaenoptera	XM_057540739.1	XM_057540739.1 PREDICTED: Balaenoptera acutorostrata transient receptor potential cation channel subfamily C member 7 (TRPC7), transcript variant X5, mRNA
eutherian.trpc7.fas	Bubalus	XM_055549354.1	XM_055549354.1 PREDICTED: Bubalus kerabau transient receptor potential cation channel subfamily C member 7 (TRPC7), mRNA
eutherian.trpc7.fas	Callithrix	XM_002744184.5	XM_002744184.5 PREDICTED: Callithrix jacchus transient receptor potential cation channel subfamily C member 7 (TRPC7), transcript variant X4, mRNA
eutherian.trpc7.fas	Camelus	XM_006180300.2	XM_006180300.2 PREDICTED: Camelus ferus transient receptor potential cation channel subfamily C member 7 (TRPC7), mRNA
eutherian.trpc7.fas	Canis	XM_038660566.1	XM_038660566.1 PREDICTED: Canis lupus familiaris transient receptor potential cation channel subfamily C member 7 (TRPC7), transcript variant X1, mRNA
eutherian.trpc7.fas	Cavia	XM_003473173.5	XM_003473173.5 PREDICTED: Cavia porcellus transient receptor potential cation channel subfamily C member 7 (Trpc7), mRNA
eutherian.trpc7.fas	Cebus	XM_037728659.1	XM_037728659.1 PREDICTED: Cebus imitator transient receptor potential cation channel subfamily C member 7 (TRPC7), transcript variant X2, mRNA
eutherian.trpc7.fas	Cervus	XM_042839311.1	XM_042839311.1 PREDICTED: Centrocercus urophasianus transient receptor potential cation channel subfamily C member 6 (TRPC6), mRNA
eutherian.trpc7.fas	Chionomys	XM_057787631.1	XM_057787631.1 PREDICTED: Chionomys nivalis transient receptor potential cation channel subfamily C member 7 (Trpc7), transcript variant X2, mRNA
eutherian.trpc7.fas	Dama	XM_061151351.1	XM_061151351.1 PREDICTED: Dama dama transient receptor potential cation channel subfamily C member 7 (TRPC7), mRNA
eutherian.trpc7.fas	Delphinapterus	XM_022588866.2	XM_022588866.2 PREDICTED: Delphinapterus leucas transient receptor potential cation channel subfamily C member 7 (TRPC7), transcript variant X3, mRNA
eutherian.trpc7.fas	Desmodus	XM_024575216.3	XM_024575216.3 PREDICTED: Desmodus rotundus transient receptor potential cation channel subfamily C member 7 (TRPC7), transcript variant X5, mRNA
eutherian.trpc7.fas	Dipodomys	XM_013016042.1	XM_013016042.1 PREDICTED: Dipodomys ordii transient receptor potential cation channel, subfamily C, member 7 (Trpc7), transcript variant X5, mRNA
eutherian.trpc7.fas	Enhydra	XM_022493385.1	XM_022493385.1 PREDICTED: Enhydra lutris kenyoni transient receptor potential cation channel subfamily C member 7 (LOC111141056), mRNA
eutherian.trpc7.fas	Eptesicus	XM_054716742.1	XM_054716742.1 PREDICTED: Eptesicus fuscus transient receptor potential cation channel subfamily C member 7 (TRPC7), mRNA
eutherian.trpc7.fas	Fukomys	XM_033761670.1	XM_033761670.1 PREDICTED: Fukomys damarensis transient receptor potential cation channel subfamily C member 7 (Trpc7), transcript variant X2, mRNA
eutherian.trpc7.fas	Grammomys	XM_028772105.1	XM_028772105.1 PREDICTED: Grammomys surdaster transient receptor potential cation channel subfamily C member 7 (Trpc7), mRNA
eutherian.trpc7.fas	Heterocephalus	XM_013077533.2	XM_013077533.2 PREDICTED: Heterocephalus glaber transient receptor potential cation channel subfamily C member 7 (Trpc7), mRNA
eutherian.trpc7.fas	Hippopotamus	XM_057748479.1	XM_057748479.1 PREDICTED: Hippopotamus amphibius kiboko transient receptor potential cation channel subfamily C member 7 (TRPC7), mRNA
eutherian.trpc7.fas	Hipposideros	XM_019642170.1	XM_019642170.1 PREDICTED: Hipposideros armiger transient receptor potential cation channel subfamily C member 7 (TRPC7), transcript variant X2, mRNA
eutherian.trpc7.fas	Homo	NM_001376901.1	NM_001376901.1 Homo sapiens transient receptor potential cation channel subfamily C member 7 (TRPC7), transcript variant 4, mRNA
eutherian.trpc7.fas	Hyaena	XM_039242302.1	XM_039242302.1 PREDICTED: Hyaena hyaena transient receptor potential cation channel subfamily C member 7 (TRPC7), mRNA
eutherian.trpc7.fas	Ictidomys	XM_021731608.2	XM_021731608.2 PREDICTED: Ictidomys tridecemlineatus transient receptor potential cation channel subfamily C member 7 (Trpc7), transcript variant X5, mRNA
eutherian.trpc7.fas	Jaculus	XM_004665085.2	XM_004665085.2 PREDICTED: Jaculus jaculus transient receptor potential cation channel subfamily C member 7 (Trpc7), mRNA
eutherian.trpc7.fas	Lagenorhynchus	XM_060146269.1	XM_060146269.1 PREDICTED: Lagenorhynchus albirostris transient receptor potential cation channel subfamily C member 7 (TRPC7), transcript variant X5, mRNA
eutherian.trpc7.fas	Lemur	XM_045552660.1	XM_045552660.1 PREDICTED: Lemur catta transient receptor potential cation channel subfamily C member 7 (TRPC7), transcript variant X4, mRNA
eutherian.trpc7.fas	Leopardus	XM_045489791.1	XM_045489791.1 PREDICTED: Leopardus geoffroyi transient receptor potential cation channel subfamily C member 7 (TRPC7), mRNA
eutherian.trpc7.fas	Lipotes	XM_007461394.1	XM_007461394.1 PREDICTED: Lipotes vexillifer transient receptor potential cation channel, subfamily C, member 7 (TRPC7), transcript variant X3, mRNA
eutherian.trpc7.fas	Marmota	XM_027941094.2	XM_027941094.2 PREDICTED: Marmota flaviventris transient receptor potential cation channel subfamily C member 7 (Trpc7), transcript variant X5, mRNA
eutherian.trpc7.fas	Mastomys	XM_031358882.1	XM_031358882.1 PREDICTED: Mastomys coucha transient receptor potential cation channel subfamily C member 7 (Trpc7), transcript variant X4, mRNA
eutherian.trpc7.fas	Meles	XM_046000290.1	XM_046000290.1 PREDICTED: Meles meles transient receptor potential cation channel subfamily C member 7 (TRPC7), mRNA
eutherian.trpc7.fas	Meriones	XM_060380588.1	XM_060380588.1 PREDICTED: Meriones unguiculatus transient receptor potential cation channel subfamily C member 7 (Trpc7), transcript variant X3, mRNA
eutherian.trpc7.fas	Mesocricetus	XM_021232011.2	XM_021232011.2 PREDICTED: Mesocricetus auratus transient receptor potential cation channel subfamily C member 7 (Trpc7), transcript variant X1, mRNA
eutherian.trpc7.fas	Mesoplodon	XM_060093397.1	XM_060093397.1 PREDICTED: Mesoplodon densirostris transient receptor potential cation channel subfamily C member 7 (TRPC7), transcript variant X5, mRNA
eutherian.trpc7.fas	Microcebus	XM_012761202.1	XM_012761202.1 PREDICTED: Microcebus murinus transient receptor potential cation channel subfamily C member 7 (TRPC7), mRNA
eutherian.trpc7.fas	Microtus	XM_026783124.1	XM_026783124.1 PREDICTED: Microtus ochrogaster transient receptor potential cation channel subfamily C member 7 (Trpc7), transcript variant X3, mRNA
eutherian.trpc7.fas	Miniopterus	XM_016197580.1	XM_016197580.1 PREDICTED: Miniopterus natalensis transient receptor potential cation channel subfamily C member 7 (TRPC7), transcript variant X3, mRNA
eutherian.trpc7.fas	Mirounga	XM_035015043.1	XM_035015043.1 PREDICTED: Mirounga leonina transient receptor potential cation channel subfamily C member 7 (TRPC7), mRNA
eutherian.trpc7.fas	Molossus	XM_036282146.1	XM_036282146.1 PREDICTED: Molossus molossus transient receptor potential cation channel subfamily C member 7 (TRPC7), mRNA
eutherian.trpc7.fas	Moschus	XM_055430349.1	XM_055430349.1 PREDICTED: Moschus berezovskii transient receptor potential cation channel subfamily C member 7 (TRPC7), mRNA
eutherian.trpc7.fas	Mus	NM_001302373.1	NM_001302373.1 Mus musculus transient receptor potential cation channel, subfamily C, member 7 (Trpc7), transcript variant 3, mRNA
eutherian.trpc7.fas	Mustela	XM_059416603.1	XM_059416603.1 PREDICTED: Mustela nigripes transient receptor potential cation channel subfamily C member 7 (TRPC7), transcript variant X2, mRNA
eutherian.trpc7.fas	Myodes	XM_048447705.1	XM_048447705.1 PREDICTED: Myodes glareolus transient receptor potential cation channel subfamily C member 7 (Trpc7), mRNA
eutherian.trpc7.fas	Myotis	XM_005865598.1	XM_005865598.1 PREDICTED: Myotis brandtii transient receptor potential cation channel, subfamily C, member 7 (TRPC7), mRNA
eutherian.trpc7.fas	Nannospalax	XM_008831825.1	XM_008831825.1 PREDICTED: Nannospalax galili transient receptor potential cation channel subfamily C member 7 (Trpc7), transcript variant X3, mRNA
eutherian.trpc7.fas	Neogale	XM_044227302.1	XM_044227302.1 PREDICTED: Neovison vison transient receptor potential cation channel subfamily C member 7 (TRPC7), mRNA
eutherian.trpc7.fas	Nomascus	XM_003266418.3	XM_003266418.3 PREDICTED: Nomascus leucogenys transient receptor potential cation channel subfamily C member 7 (TRPC7), transcript variant X3, mRNA
eutherian.trpc7.fas	Octodon	XM_004632241.2	XM_004632241.2 PREDICTED: Octodon degus transient receptor potential cation channel subfamily C member 7 (Trpc7), transcript variant X4, mRNA
eutherian.trpc7.fas	Odobenus	XM_012564142.1	XM_012564142.1 PREDICTED: Odobenus rosmarus divergens transient receptor potential cation channel, subfamily C, member 7 (TRPC7), transcript variant X4, mRNA
eutherian.trpc7.fas	Odocoileus	XM_020875540.1	XM_020875540.1 PREDICTED: Odocoileus virginianus texanus transient receptor potential cation channel subfamily C member 7 (TRPC7), transcript variant X4, mRNA
eutherian.trpc7.fas	Onychomys	XM_036187821.1	XM_036187821.1 PREDICTED: Onychomys torridus transient receptor potential cation channel subfamily C member 7 (Trpc7), transcript variant X2, mRNA
eutherian.trpc7.fas	Oryx	XM_040241561.1	XM_040241561.1 PREDICTED: Oryx dammah transient receptor potential cation channel subfamily C member 7 (TRPC7), mRNA
eutherian.trpc7.fas	Otolemur	XM_003782169.1	XM_003782169.1 PREDICTED: Otolemur garnettii transient receptor potential cation channel subfamily C member 7 (TRPC7), transcript variant X2, mRNA
eutherian.trpc7.fas	Ovis	XM_042250548.2	XM_042250548.2 PREDICTED: Ovis aries transient receptor potential cation channel subfamily C member 7 (TRPC7), transcript variant X1, mRNA
eutherian.trpc7.fas	Panthera	XM_042956330.1	XM_042956330.1 PREDICTED: Panthera tigris transient receptor potential cation channel subfamily C member 7 (TRPC7), mRNA
eutherian.trpc7.fas	Perognathus	XM_048334241.1	XM_048334241.1 PREDICTED: Perognathus longimembris pacificus transient receptor potential cation channel subfamily C member 7 (Trpc7), mRNA
eutherian.trpc7.fas	Peromyscus	XM_042278569.1	XM_042278569.1 PREDICTED: Peromyscus maniculatus bairdii transient receptor potential cation channel subfamily C member 7 (Trpc7), transcript variant X3, mRNA
eutherian.trpc7.fas	Phoca	XM_032425311.1	XM_032425311.1 PREDICTED: Phoca vitulina transient receptor potential cation channel subfamily C member 7 (TRPC7), mRNA
eutherian.trpc7.fas	Phyllostomus	XM_036014001.1	XM_036014001.1 PREDICTED: Phyllostomus discolor transient receptor potential cation channel subfamily C member 7 (TRPC7), mRNA
eutherian.trpc7.fas	Physeter	XM_024125313.1	XM_024125313.1 PREDICTED: Physeter macrocephalus transient receptor potential cation channel subfamily C member 7 (TRPC7), mRNA
eutherian.trpc7.fas	Pipistrellus	XM_036424952.2	XM_036424952.2 PREDICTED: Pipistrellus kuhlii transient receptor potential cation channel subfamily C member 7 (TRPC7), mRNA
eutherian.trpc7.fas	Pongo	XM_054556386.2	XM_054556386.2 PREDICTED: Pongo abelii transient receptor potential cation channel subfamily C member 7 (TRPC7), mRNA
eutherian.trpc7.fas	Propithecus	XM_012646340.1	XM_012646340.1 PREDICTED: Propithecus coquereli transient receptor potential cation channel, subfamily C, member 7 (TRPC7), transcript variant X3, mRNA
eutherian.trpc7.fas	Psammomys	XM_055629457.1	XM_055629457.1 PREDICTED: Psammomys obesus transient receptor potential cation channel subfamily C member 7 (Trpc7), transcript variant X3, mRNA
eutherian.trpc7.fas	Pteronotus	XM_054567857.1	XM_054567857.1 PREDICTED: Pteronotus mesoamericanus transient receptor potential cation channel subfamily C member 7 (TRPC7), mRNA
eutherian.trpc7.fas	Pteropus	XM_006923095.1	XM_006923095.1 PREDICTED: Pteropus alecto transient receptor potential cation channel subfamily C member 7 (TRPC7), transcript variant X3, mRNA
eutherian.trpc7.fas	Rattus	XM_017600463.3	XM_017600463.3 PREDICTED: Rattus norvegicus transient receptor potential cation channel, subfamily C, member 7 (Trpc7), transcript variant X1, mRNA
eutherian.trpc7.fas	Rhinolophus	XM_033096400.1	XM_033096400.1 PREDICTED: Rhinolophus ferrumequinum transient receptor potential cation channel subfamily C member 7 (TRPC7), transcript variant X2, mRNA
eutherian.trpc7.fas	Rhinopithecus	XM_017854192.1	XM_017854192.1 PREDICTED: Rhinopithecus bieti transient receptor potential cation channel subfamily C member 7 (TRPC7), transcript variant X4, mRNA
eutherian.trpc7.fas	Rousettus	XM_016137716.2	XM_016137716.2 PREDICTED: Rousettus aegyptiacus transient receptor potential cation channel subfamily C member 7 (TRPC7), transcript variant X4, mRNA
eutherian.trpc7.fas	Saimiri	XM_003933962.3	XM_003933962.3 PREDICTED: Saimiri boliviensis boliviensis transient receptor potential cation channel subfamily C member 7 (TRPC7), transcript variant X4, mRNA
eutherian.trpc7.fas	Sciurus	XM_047554779.1	XM_047554779.1 PREDICTED: Sciurus carolinensis transient receptor potential cation channel subfamily C member 7 (Trpc7), mRNA
eutherian.trpc7.fas	Suricata	XM_029941960.1	XM_029941960.1 PREDICTED: Suricata suricatta transient receptor potential cation channel subfamily C member 7 (TRPC7), mRNA
eutherian.trpc7.fas	Symphalangus	XM_063643234.1	XM_063643234.1 PREDICTED: Symphalangus syndactylus transient receptor potential cation channel subfamily C member 7 (TRPC7), transcript variant X4, mRNA
eutherian.trpc7.fas	Ursus	XM_008691582.2	XM_008691582.2 PREDICTED: Ursus maritimus transient receptor potential cation channel subfamily C member 7 (TRPC7), mRNA
eutherian.trpc7.fas	Zalophus	XM_027606215.2	XM_027606215.2 PREDICTED: Zalophus californianus transient receptor potential cation channel subfamily C member 7 (TRPC7), mRNA
eutherian.trpm2.fas	Bos	XM_024996726.2	XM_024996726.2 PREDICTED: Bos taurus transient receptor potential cation channel subfamily M member 2 (TRPM2), transcript variant X1, mRNA
eutherian.trpm2.fas	Aotus	XM_064380214.1	XM_064380214.1 PREDICTED: Aotus nancymaae transient receptor potential cation channel subfamily M member 2 (TRPM2), transcript variant X1, mRNA
eutherian.trpm2.fas	Artibeus	XM_053657683.1	XM_053657683.1 PREDICTED: Artibeus jamaicensis transient receptor potential cation channel subfamily M member 2 (TRPM2), transcript variant X10, mRNA
eutherian.trpm2.fas	Arvicanthis	XM_034524389.1	XM_034524389.1 PREDICTED: Arvicanthis niloticus transient receptor potential cation channel subfamily M member 2 (Trpm2), transcript variant X2, mRNA
eutherian.trpm2.fas	Balaenoptera	XM_036851804.1	XM_036851804.1 PREDICTED: Balaenoptera musculus transient receptor potential cation channel subfamily M member 2 (TRPM2), transcript variant X4, mRNA
eutherian.trpm2.fas	Bison	XM_010835000.1	XM_010835000.1 PREDICTED: Bison bison bison transient receptor potential cation channel, subfamily M, member 2 (TRPM2), mRNA
eutherian.trpm2.fas	Bubalus	XM_055569796.1	XM_055569796.1 PREDICTED: Bubalus kerabau transient receptor potential cation channel subfamily M member 2 (TRPM2), transcript variant X2, mRNA
eutherian.trpm2.fas	Budorcas	XM_052638328.1	XM_052638328.1 PREDICTED: Budorcas taxicolor transient receptor potential cation channel subfamily M member 2 (TRPM2), mRNA
eutherian.trpm2.fas	Callithrix	XM_035283099.2	XM_035283099.2 PREDICTED: Callithrix jacchus transient receptor potential cation channel subfamily M member 2 (TRPM2), transcript variant X11, mRNA
eutherian.trpm2.fas	Camelus	XM_031460733.1	XM_031460733.1 PREDICTED: Camelus dromedarius transient receptor potential cation channel subfamily M member 2 (TRPM2), transcript variant X4, mRNA
eutherian.trpm2.fas	Canis	XM_038461732.1	XM_038461732.1 PREDICTED: Canis lupus familiaris transient receptor potential cation channel subfamily M member 2 (TRPM2), transcript variant X12, mRNA
eutherian.trpm2.fas	Capra	XM_018051946.1	XM_018051946.1 PREDICTED: Capra hircus transient receptor potential cation channel subfamily M member 2 (TRPM2), mRNA
eutherian.trpm2.fas	Carlito	XM_021711538.1	XM_021711538.1 PREDICTED: Carlito syrichta transient receptor potential cation channel subfamily M member 2 (TRPM2), transcript variant X1, mRNA
eutherian.trpm2.fas	Cavia	XM_013146059.3	XM_013146059.3 PREDICTED: Cavia porcellus transient receptor potential cation channel subfamily M member 2 (Trpm2), transcript variant X2, mRNA
eutherian.trpm2.fas	Cebus	XM_017538643.1	XM_017538643.1 PREDICTED: Cebus imitator transient receptor potential cation channel subfamily M member 2 (TRPM2), transcript variant X11, mRNA
eutherian.trpm2.fas	Cervus	XM_043875034.1	XM_043875034.1 PREDICTED: Cervus elaphus transient receptor potential cation channel subfamily M member 2 (TRPM2), transcript variant X3, mRNA
eutherian.trpm2.fas	Chinchilla	XM_013505330.1	XM_013505330.1 PREDICTED: Chinchilla lanigera transient receptor potential cation channel, subfamily M, member 2 (Trpm2), transcript variant X5, mRNA
eutherian.trpm2.fas	Chionomys	XM_057794562.1	XM_057794562.1 PREDICTED: Chionomys nivalis transient receptor potential cation channel subfamily M member 2 (Trpm2), transcript variant X8, mRNA
eutherian.trpm2.fas	Chlorocebus	XM_037984895.1	XM_037984895.1 PREDICTED: Chlorocebus sabaeus transient receptor potential cation channel subfamily M member 2 (TRPM2), transcript variant X5, mRNA
eutherian.trpm2.fas	Cricetulus	XM_027435358.2	XM_027435358.2 PREDICTED: Cricetulus griseus transient receptor potential cation channel subfamily M member 2 (Trpm2), transcript variant X2, mRNA
eutherian.trpm2.fas	Dama	XM_061167464.1	XM_061167464.1 PREDICTED: Dama dama transient receptor potential cation channel subfamily M member 2 (TRPM2), transcript variant X3, mRNA
eutherian.trpm2.fas	Delphinapterus	XM_030760855.1	XM_030760855.1 PREDICTED: Delphinapterus leucas transient receptor potential cation channel subfamily M member 2 (TRPM2), transcript variant X6, mRNA
eutherian.trpm2.fas	Delphinus	XM_060009759.1	XM_060009759.1 PREDICTED: Delphinus delphis transient receptor potential cation channel subfamily M member 2 (TRPM2), mRNA
eutherian.trpm2.fas	Desmodus	XM_053917659.1	XM_053917659.1 PREDICTED: Desmodus rotundus transient receptor potential cation channel subfamily M member 2 (TRPM2), transcript variant X7, mRNA
eutherian.trpm2.fas	Dipodomys	XM_042671694.1	XM_042671694.1 PREDICTED: Dipodomys spectabilis transient receptor potential cation channel subfamily M member 2 (Trpm2), transcript variant X2, mRNA
eutherian.trpm2.fas	Enhydra	XM_022516036.1	XM_022516036.1 PREDICTED: Enhydra lutris kenyoni transient receptor potential cation channel subfamily M member 2 (LOC111155711), transcript variant X2, mRNA
eutherian.trpm2.fas	Eptesicus	XM_008145659.3	XM_008145659.3 PREDICTED: Eptesicus fuscus transient receptor potential cation channel subfamily M member 2 (TRPM2), transcript variant X1, mRNA
eutherian.trpm2.fas	Eubalaena	XM_061192824.1	XM_061192824.1 PREDICTED: Eubalaena glacialis transient receptor potential cation channel subfamily M member 2 (TRPM2), transcript variant X3, mRNA
eutherian.trpm2.fas	Fukomys	XM_010636466.3	XM_010636466.3 PREDICTED: Fukomys damarensis transient receptor potential cation channel subfamily M member 2 (Trpm2), mRNA
eutherian.trpm2.fas	Globicephala	XM_030835578.2	XM_030835578.2 PREDICTED: Globicephala melas transient receptor potential cation channel subfamily M member 2 (TRPM2), transcript variant X5, mRNA
eutherian.trpm2.fas	Grammomys	XM_028767849.1	XM_028767849.1 PREDICTED: Grammomys surdaster transient receptor potential cation channel subfamily M member 2 (Trpm2), transcript variant X4, mRNA
eutherian.trpm2.fas	Heterocephalus	XM_013071367.2	XM_013071367.2 PREDICTED: Heterocephalus glaber transient receptor potential cation channel subfamily M member 2 (Trpm2), transcript variant X4, mRNA
eutherian.trpm2.fas	Hippopotamus	XM_057697833.1	XM_057697833.1 PREDICTED: Hippopotamus amphibius kiboko transient receptor potential cation channel subfamily M member 2 (TRPM2), transcript variant X2, mRNA
eutherian.trpm2.fas	Homo	NM_003307.4	NM_003307.4 Homo sapiens transient receptor potential cation channel subfamily M member 2 (TRPM2), transcript variant 1, mRNA
eutherian.trpm2.fas	Hyaena	XM_039245489.1	XM_039245489.1 PREDICTED: Hyaena hyaena transient receptor potential cation channel subfamily M member 2 (TRPM2), transcript variant X7, mRNA
eutherian.trpm2.fas	Ictidomys	XM_040287118.1	XM_040287118.1 PREDICTED: Ictidomys tridecemlineatus transient receptor potential cation channel subfamily M member 2 (Trpm2), transcript variant X6, mRNA
eutherian.trpm2.fas	Jaculus	XM_045149998.1	XM_045149998.1 PREDICTED: Jaculus jaculus transient receptor potential cation channel subfamily M member 2 (Trpm2), mRNA
eutherian.trpm2.fas	Kogia	XM_059064828.1	XM_059064828.1 PREDICTED: Kogia breviceps transient receptor potential cation channel subfamily M member 2 (TRPM2), mRNA
eutherian.trpm2.fas	Lagenorhynchus	XM_060151074.1	XM_060151074.1 PREDICTED: Lagenorhynchus albirostris transient receptor potential cation channel subfamily M member 2 (TRPM2), transcript variant X7, mRNA
eutherian.trpm2.fas	Lemur	XM_045540803.1	XM_045540803.1 PREDICTED: Lemur catta transient receptor potential cation channel subfamily M member 2 (TRPM2), transcript variant X9, mRNA
eutherian.trpm2.fas	Leopardus	XM_045501189.1	XM_045501189.1 PREDICTED: Leopardus geoffroyi transient receptor potential cation channel subfamily M member 2 (TRPM2), transcript variant X20, mRNA
eutherian.trpm2.fas	Lipotes	XM_007452492.1	XM_007452492.1 PREDICTED: Lipotes vexillifer transient receptor potential cation channel, subfamily M, member 2 (TRPM2), mRNA
eutherian.trpm2.fas	Marmota	XM_048803776.1	XM_048803776.1 PREDICTED: Marmota marmota marmota transient receptor potential cation channel subfamily M member 2 (Trpm2), transcript variant X2, mRNA
eutherian.trpm2.fas	Mastomys	XM_031347896.1	XM_031347896.1 PREDICTED: Mastomys coucha transient receptor potential cation channel subfamily M member 2 (Trpm2), transcript variant X6, mRNA
eutherian.trpm2.fas	Meriones	XM_021649680.2	XM_021649680.2 PREDICTED: Meriones unguiculatus transient receptor potential cation channel subfamily M member 2 (Trpm2), transcript variant X12, mRNA
eutherian.trpm2.fas	Mesocricetus	XM_040732160.1	XM_040732160.1 PREDICTED: Mesocricetus auratus transient receptor potential cation channel subfamily M member 2 (Trpm2), mRNA
eutherian.trpm2.fas	Mesoplodon	XM_060100388.1	XM_060100388.1 PREDICTED: Mesoplodon densirostris transient receptor potential cation channel subfamily M member 2 (TRPM2), transcript variant X5, mRNA
eutherian.trpm2.fas	Microtus	XM_050144077.1	XM_050144077.1 PREDICTED: Alexandromys fortis transient receptor potential cation channel subfamily M member 2 (Trpm2), transcript variant X5, mRNA
eutherian.trpm2.fas	Mirounga	XM_045902362.2	XM_045902362.2 PREDICTED: Mirounga angustirostris transient receptor potential cation channel subfamily M member 2 (TRPM2), mRNA
eutherian.trpm2.fas	Molossus	XM_036242772.1	XM_036242772.1 PREDICTED: Molossus molossus transient receptor potential cation channel subfamily M member 2 (TRPM2), transcript variant X6, mRNA
eutherian.trpm2.fas	Monodon	XM_029214813.1	XM_029214813.1 PREDICTED: Monodon monoceros transient receptor potential cation channel subfamily M member 2 (TRPM2), transcript variant X1, mRNA
eutherian.trpm2.fas	Moschus	XM_055414937.1	XM_055414937.1 PREDICTED: Moschus berezovskii transient receptor potential cation channel subfamily M member 2 (TRPM2), transcript variant X4, mRNA
eutherian.trpm2.fas	Mus	XM_021205171.2	XM_021205171.2 PREDICTED: Mus pahari transient receptor potential cation channel subfamily M member 2 (Trpm2), transcript variant X3, mRNA
eutherian.trpm2.fas	Mustela	XM_032356773.1	XM_032356773.1 PREDICTED: Mustela erminea transient receptor potential cation channel subfamily M member 2 (TRPM2), transcript variant X10, mRNA
eutherian.trpm2.fas	Myodes	XM_048451345.1	XM_048451345.1 PREDICTED: Myodes glareolus transient receptor potential cation channel subfamily M member 2 (Trpm2), transcript variant X6, mRNA
eutherian.trpm2.fas	Myotis	XM_015560832.1	XM_015560832.1 PREDICTED: Myotis davidii transient receptor potential cation channel subfamily M member 2 (TRPM2), mRNA
eutherian.trpm2.fas	Neophocaena	XM_024758371.1	XM_024758371.1 PREDICTED: Neophocaena asiaeorientalis asiaeorientalis transient receptor potential cation channel subfamily M member 2 (TRPM2), transcript variant X6, mRNA
eutherian.trpm2.fas	Nomascus	XM_030806269.1	XM_030806269.1 PREDICTED: Nomascus leucogenys transient receptor potential cation channel subfamily M member 2 (TRPM2), transcript variant X3, mRNA
eutherian.trpm2.fas	Nycticebus	XM_053564361.1	XM_053564361.1 PREDICTED: Nycticebus coucang transient receptor potential cation channel subfamily M member 2 (TRPM2), transcript variant X9, mRNA
eutherian.trpm2.fas	Octodon	XM_023716107.1	XM_023716107.1 PREDICTED: Octodon degus transient receptor potential cation channel subfamily M member 2 (Trpm2), transcript variant X3, mRNA
eutherian.trpm2.fas	Odobenus	XM_012565956.1	XM_012565956.1 PREDICTED: Odobenus rosmarus divergens transient receptor potential cation channel, subfamily M, member 2 (TRPM2), mRNA
eutherian.trpm2.fas	Onychomys	XM_036167347.1	XM_036167347.1 PREDICTED: Onychomys torridus transient receptor potential cation channel subfamily M member 2 (Trpm2), transcript variant X3, mRNA
eutherian.trpm2.fas	Orcinus	XM_049709983.1	XM_049709983.1 PREDICTED: Orcinus orca transient receptor potential cation channel subfamily M member 2 (TRPM2), transcript variant X6, mRNA
eutherian.trpm2.fas	Oryx	XM_040231658.1	XM_040231658.1 PREDICTED: Oryx dammah transient receptor potential cation channel subfamily M member 2 (TRPM2), transcript variant X4, mRNA
eutherian.trpm2.fas	Otolemur	XM_003798086.1	XM_003798086.1 PREDICTED: Otolemur garnettii transient receptor potential cation channel subfamily M member 2 (TRPM2), transcript variant X1, mRNA
eutherian.trpm2.fas	Panthera	XM_053902981.1	XM_053902981.1 PREDICTED: Panthera pardus transient receptor potential cation channel subfamily M member 2 (TRPM2), transcript variant X8, mRNA
eutherian.trpm2.fas	Peromyscus	XM_059282028.1	XM_059282028.1 PREDICTED: Peromyscus eremicus transient receptor potential cation channel subfamily M member 2 (Trpm2), transcript variant X2, mRNA
eutherian.trpm2.fas	Phacochoerus	XM_047797915.1	XM_047797915.1 PREDICTED: Phacochoerus africanus transient receptor potential cation channel subfamily M member 2 (TRPM2), transcript variant X5, mRNA
eutherian.trpm2.fas	Phoca	XM_032392570.1	XM_032392570.1 PREDICTED: Phoca vitulina transient receptor potential cation channel subfamily M member 2 (TRPM2), transcript variant X12, mRNA
eutherian.trpm2.fas	Phocoena	XM_032629738.1	XM_032629738.1 PREDICTED: Phocoena sinus transient receptor potential cation channel subfamily M member 2 (TRPM2), transcript variant X6, mRNA
eutherian.trpm2.fas	Phyllostomus	XM_036017493.1	XM_036017493.1 PREDICTED: Phyllostomus discolor transient receptor potential cation channel subfamily M member 2 (TRPM2), transcript variant X4, mRNA
eutherian.trpm2.fas	Pipistrellus	XM_036445344.2	XM_036445344.2 PREDICTED: Pipistrellus kuhlii transient receptor potential cation channel subfamily M member 2 (TRPM2), transcript variant X5, mRNA
eutherian.trpm2.fas	Pongo	XM_024239278.3	XM_024239278.3 PREDICTED: Pongo abelii transient receptor potential cation channel subfamily M member 2 (TRPM2), mRNA
eutherian.trpm2.fas	Propithecus	XM_012661543.1	XM_012661543.1 PREDICTED: Propithecus coquereli transient receptor potential cation channel, subfamily M, member 2 (TRPM2), mRNA
eutherian.trpm2.fas	Pteronotus	XM_054576415.1	XM_054576415.1 PREDICTED: Pteronotus mesoamericanus transient receptor potential cation channel subfamily M member 2 (TRPM2), transcript variant X1, mRNA
eutherian.trpm2.fas	Pteropus	XM_039857545.1	XM_039857545.1 PREDICTED: Pteropus giganteus transient receptor potential cation channel subfamily M member 2 (TRPM2), transcript variant X2, mRNA
eutherian.trpm2.fas	Rattus	XM_063279050.1	XM_063279050.1 PREDICTED: Rattus norvegicus transient receptor potential cation channel, subfamily M, member 2 (Trpm2), transcript variant X5, mRNA
eutherian.trpm2.fas	Rhinolophus	XM_033131005.1	XM_033131005.1 PREDICTED: Rhinolophus ferrumequinum transient receptor potential cation channel subfamily M member 2 (TRPM2), transcript variant X10, mRNA
eutherian.trpm2.fas	Rhinopithecus	XM_030914676.1	XM_030914676.1 PREDICTED: Rhinopithecus roxellana transient receptor potential cation channel subfamily M member 2 (TRPM2), transcript variant X6, mRNA
eutherian.trpm2.fas	Rousettus	XM_036238119.1	XM_036238119.1 PREDICTED: Rousettus aegyptiacus transient receptor potential cation channel subfamily M member 2 (TRPM2), transcript variant X5, mRNA
eutherian.trpm2.fas	Saccopteryx	XM_066370042.1	XM_066370042.1 PREDICTED: Saccopteryx leptura transient receptor potential cation channel subfamily M member 2 (TRPM2), transcript variant X9, mRNA
eutherian.trpm2.fas	Saimiri	XM_039480574.1	XM_039480574.1 PREDICTED: Saimiri boliviensis boliviensis transient receptor potential cation channel subfamily M member 2 (TRPM2), transcript variant X7, mRNA
eutherian.trpm2.fas	Sciurus	XM_047563205.1	XM_047563205.1 PREDICTED: Sciurus carolinensis transient receptor potential cation channel subfamily M member 2 (Trpm2), mRNA
eutherian.trpm2.fas	Sturnira	XM_037065256.1	XM_037065256.1 PREDICTED: Sturnira hondurensis transient receptor potential cation channel subfamily M member 2 (TRPM2), transcript variant X7, mRNA
eutherian.trpm2.fas	Suricata	XM_029938829.1	XM_029938829.1 PREDICTED: Suricata suricatta transient receptor potential cation channel subfamily M member 2 (TRPM2), transcript variant X12, mRNA
eutherian.trpm2.fas	Symphalangus	XM_063640506.1	XM_063640506.1 PREDICTED: Symphalangus syndactylus transient receptor potential cation channel subfamily M member 2 (TRPM2), mRNA
eutherian.trpm2.fas	Tursiops	XM_033856219.1	XM_033856219.1 PREDICTED: Tursiops truncatus transient receptor potential cation channel subfamily M member 2 (TRPM2), transcript variant X5, mRNA
eutherian.trpm2.fas	Ursus	XM_057306754.1	XM_057306754.1 PREDICTED: Ursus arctos transient receptor potential cation channel subfamily M member 2 (TRPM2), transcript variant X1, mRNA
eutherian.trpm2.fas	Zalophus	XM_027585329.2	XM_027585329.2 PREDICTED: Zalophus californianus transient receptor potential cation channel subfamily M member 2 (TRPM2), transcript variant X17, mRNA
eutherian.trpv1.fas	Bos	XM_059878467.1	XM_059878467.1 PREDICTED: Bos taurus transient receptor potential cation channel subfamily V member 1 (TRPV1), transcript variant X1, mRNA
eutherian.trpv1.fas	Aotus	XM_012448410.1	XM_012448410.1 PREDICTED: Aotus nancymaae transient receptor potential cation channel subfamily V member 1 (TRPV1), mRNA
eutherian.trpv1.fas	Apodemus	XM_052196412.1	XM_052196412.1 PREDICTED: Apodemus sylvaticus transient receptor potential cation channel subfamily V member 1 (Trpv1), mRNA
eutherian.trpv1.fas	Artibeus	XM_037133011.2	XM_037133011.2 PREDICTED: Artibeus jamaicensis transient receptor potential cation channel subfamily V member 1 (TRPV1), mRNA
eutherian.trpv1.fas	Arvicanthis	XM_034507145.1	XM_034507145.1 PREDICTED: Arvicanthis niloticus transient receptor potential cation channel subfamily V member 1 (Trpv1), transcript variant X3, mRNA
eutherian.trpv1.fas	Balaenoptera	XM_007177450.2	XM_007177450.2 PREDICTED: Balaenoptera acutorostrata transient receptor potential cation channel subfamily V member 1 (TRPV1), transcript variant X5, mRNA
eutherian.trpv1.fas	Bison	XM_010847480.1	XM_010847480.1 PREDICTED: Bison bison bison transient receptor potential cation channel, subfamily V, member 1 (TRPV1), mRNA
eutherian.trpv1.fas	Bubalus	XM_006079707.3	XM_006079707.3 PREDICTED: Bubalus bubalis transient receptor potential cation channel subfamily V member 1 (TRPV1), mRNA
eutherian.trpv1.fas	Budorcas	XM_052658223.1	XM_052658223.1 PREDICTED: Budorcas taxicolor transient receptor potential cation channel subfamily V member 1 (TRPV1), mRNA
eutherian.trpv1.fas	Callithrix	XM_054255632.1	XM_054255632.1 PREDICTED: Callithrix jacchus transient receptor potential cation channel subfamily V member 1 (TRPV1), transcript variant X8, mRNA
eutherian.trpv1.fas	Camelus	XM_032497966.1	XM_032497966.1 PREDICTED: Camelus ferus transient receptor potential cation channel subfamily V member 1 (TRPV1), transcript variant X2, mRNA
eutherian.trpv1.fas	Canis	XM_049114891.1	XM_049114891.1 PREDICTED: Canis lupus dingo transient receptor potential cation channel subfamily V member 1 (TRPV1), transcript variant X3, mRNA
eutherian.trpv1.fas	Capra	XM_018064038.1	XM_018064038.1 PREDICTED: Capra hircus transient receptor potential cation channel subfamily V member 1 (TRPV1), transcript variant X2, mRNA
eutherian.trpv1.fas	Carlito	XM_008060754.2	XM_008060754.2 PREDICTED: Carlito syrichta transient receptor potential cation channel subfamily V member 1 (TRPV1), transcript variant X2, mRNA
eutherian.trpv1.fas	Cavia	NM_001172652.1	NM_001172652.1 Cavia porcellus transient receptor potential cation channel subfamily V member 1 (Trpv1), mRNA
eutherian.trpv1.fas	Cebus	XM_037732702.1	XM_037732702.1 PREDICTED: Cebus imitator transient receptor potential cation channel subfamily V member 1 (TRPV1), transcript variant X2, mRNA
eutherian.trpv1.fas	Cervus	XM_043903417.1	XM_043903417.1 PREDICTED: Cervus elaphus transient receptor potential cation channel subfamily V member 1 (TRPV1), transcript variant X2, mRNA
eutherian.trpv1.fas	Chinchilla	XM_005399725.2	XM_005399725.2 PREDICTED: Chinchilla lanigera transient receptor potential cation channel, subfamily V, member 1 (Trpv1), mRNA
eutherian.trpv1.fas	Chionomys	XM_057775937.1	XM_057775937.1 PREDICTED: Chionomys nivalis transient receptor potential cation channel subfamily V member 1 (Trpv1), mRNA
eutherian.trpv1.fas	Chlorocebus	XM_037987462.1	XM_037987462.1 PREDICTED: Chlorocebus sabaeus transient receptor potential cation channel subfamily V member 1 (TRPV1), mRNA
eutherian.trpv1.fas	Cricetulus	XM_027426798.2	XM_027426798.2 PREDICTED: Cricetulus griseus transient receptor potential cation channel subfamily V member 1 (Trpv1), transcript variant X2, mRNA
eutherian.trpv1.fas	Dama	XM_061141018.1	XM_061141018.1 PREDICTED: Dama dama transient receptor potential cation channel subfamily V member 1 (TRPV1), mRNA
eutherian.trpv1.fas	Delphinapterus	XM_022595823.2	XM_022595823.2 PREDICTED: Delphinapterus leucas transient receptor potential cation channel subfamily V member 1 (TRPV1), mRNA
eutherian.trpv1.fas	Delphinus	XM_059996881.1	XM_059996881.1 PREDICTED: Delphinus delphis transient receptor potential cation channel subfamily V member 1 (TRPV1), mRNA
eutherian.trpv1.fas	Desmodus	XM_053912023.1	XM_053912023.1 PREDICTED: Desmodus rotundus transient receptor potential cation channel subfamily V member 1 (TRPV1), transcript variant X3, mRNA
eutherian.trpv1.fas	Dipodomys	XM_042699429.1	XM_042699429.1 PREDICTED: Dipodomys spectabilis transient receptor potential cation channel subfamily V member 1 (Trpv1), mRNA
eutherian.trpv1.fas	Enhydra	XM_022521029.1	XM_022521029.1 PREDICTED: Enhydra lutris kenyoni transient receptor potential cation channel subfamily V member 1 (LOC111158767), mRNA
eutherian.trpv1.fas	Eptesicus	XM_008156768.3	XM_008156768.3 PREDICTED: Eptesicus fuscus transient receptor potential cation channel subfamily V member 1 (TRPV1), mRNA
eutherian.trpv1.fas	Eubalaena	XM_061175510.1	XM_061175510.1 PREDICTED: Eubalaena glacialis transient receptor potential cation channel subfamily V member 1 (TRPV1), mRNA
eutherian.trpv1.fas	Fukomys	XM_033762848.1	XM_033762848.1 PREDICTED: Fukomys damarensis transient receptor potential cation channel subfamily V member 1 (Trpv1), transcript variant X3, mRNA
eutherian.trpv1.fas	Globicephala	XM_060291283.1	XM_060291283.1 PREDICTED: Globicephala melas transient receptor potential cation channel subfamily V member 1 (TRPV1), transcript variant X2, mRNA
eutherian.trpv1.fas	Grammomys	XM_028787277.1	XM_028787277.1 PREDICTED: Grammomys surdaster transient receptor potential cation channel subfamily V member 1 (Trpv1), transcript variant X5, mRNA
eutherian.trpv1.fas	Heterocephalus	NM_001279859.1	NM_001279859.1 Heterocephalus glaber transient receptor potential cation channel subfamily V member 1 (Trpv1), mRNA
eutherian.trpv1.fas	Hippopotamus	XM_057715640.1	XM_057715640.1 PREDICTED: Hippopotamus amphibius kiboko transient receptor potential cation channel subfamily V member 1 (TRPV1), mRNA
eutherian.trpv1.fas	Homo	NM_080705.4	NM_080705.4 Homo sapiens transient receptor potential cation channel subfamily V member 1 (TRPV1), transcript variant 4, mRNA
eutherian.trpv1.fas	Hyaena	XM_039223008.1	XM_039223008.1 PREDICTED: Hyaena hyaena transient receptor potential cation channel subfamily V member 1 (TRPV1), mRNA
eutherian.trpv1.fas	Ictidomys	XM_040269542.1	XM_040269542.1 PREDICTED: Ictidomys tridecemlineatus transient receptor potential cation channel subfamily V member 1 (Trpv1), transcript variant X3, mRNA
eutherian.trpv1.fas	Jaculus	XM_004672386.2	XM_004672386.2 PREDICTED: Jaculus jaculus transient receptor potential cation channel subfamily V member 1 (Trpv1), mRNA
eutherian.trpv1.fas	Kogia	XM_059046690.1	XM_059046690.1 PREDICTED: Kogia breviceps transient receptor potential cation channel subfamily V member 1 (TRPV1), transcript variant X10, mRNA
eutherian.trpv1.fas	Lagenorhynchus	XM_060134868.1	XM_060134868.1 PREDICTED: Lagenorhynchus albirostris transient receptor potential cation channel subfamily V member 1 (TRPV1), mRNA
eutherian.trpv1.fas	Lemur	XM_045526984.1	XM_045526984.1 PREDICTED: Lemur catta transient receptor potential cation channel subfamily V member 1 (TRPV1), mRNA
eutherian.trpv1.fas	Leopardus	XM_045487696.1	XM_045487696.1 PREDICTED: Leopardus geoffroyi transient receptor potential cation channel subfamily V member 1 (TRPV1), transcript variant X3, mRNA
eutherian.trpv1.fas	Lipotes	XM_007454185.1	XM_007454185.1 PREDICTED: Lipotes vexillifer transient receptor potential cation channel, subfamily V, member 1 (TRPV1), transcript variant X2, mRNA
eutherian.trpv1.fas	Marmota	XM_027922657.1	XM_027922657.1 PREDICTED: Marmota flaviventris transient receptor potential cation channel subfamily V member 1 (Trpv1), transcript variant X3, mRNA
eutherian.trpv1.fas	Mastomys	XM_031351162.1	XM_031351162.1 PREDICTED: Mastomys coucha transient receptor potential cation channel subfamily V member 1 (Trpv1), transcript variant X2, mRNA
eutherian.trpv1.fas	Meles	XM_045986333.1	XM_045986333.1 PREDICTED: Meles meles transient receptor potential cation channel subfamily V member 1 (TRPV1), transcript variant X6, mRNA
eutherian.trpv1.fas	Meriones	XM_021654614.2	XM_021654614.2 PREDICTED: Meriones unguiculatus transient receptor potential cation channel subfamily V member 1 (Trpv1), mRNA
eutherian.trpv1.fas	Mesocricetus	XM_013111620.3	XM_013111620.3 PREDICTED: Mesocricetus auratus transient receptor potential cation channel subfamily V member 1 (Trpv1), transcript variant X2, mRNA
eutherian.trpv1.fas	Mesoplodon	XM_060081399.1	XM_060081399.1 PREDICTED: Mesoplodon densirostris transient receptor potential cation channel subfamily V member 1 (TRPV1), mRNA
eutherian.trpv1.fas	Microcebus	XM_012779310.2	XM_012779310.2 PREDICTED: Microcebus murinus transient receptor potential cation channel subfamily V member 1 (TRPV1), mRNA
eutherian.trpv1.fas	Microtus	XM_041665463.1	XM_041665463.1 PREDICTED: Microtus oregoni transient receptor potential cation channel subfamily V member 1 (Trpv1), mRNA
eutherian.trpv1.fas	Mirounga	XM_045889665.2	XM_045889665.2 PREDICTED: Mirounga angustirostris transient receptor potential cation channel subfamily V member 1 (TRPV1), mRNA
eutherian.trpv1.fas	Molossus	XM_036269058.1	XM_036269058.1 PREDICTED: Molossus molossus transient receptor potential cation channel subfamily V member 1 (TRPV1), mRNA
eutherian.trpv1.fas	Monodon	XM_029211930.1	XM_029211930.1 PREDICTED: Monodon monoceros transient receptor potential cation channel subfamily V member 1 (TRPV1), mRNA
eutherian.trpv1.fas	Moschus	XM_055396269.1	XM_055396269.1 PREDICTED: Moschus berezovskii transient receptor potential cation channel subfamily V member 1 (TRPV1), mRNA
eutherian.trpv1.fas	Mus	NM_001001445.2	NM_001001445.2 Mus musculus transient receptor potential cation channel, subfamily V, member 1 (Trpv1), mRNA
eutherian.trpv1.fas	Mustela	XM_059379589.1	XM_059379589.1 PREDICTED: Mustela nigripes transient receptor potential cation channel subfamily V member 1 (TRPV1), transcript variant X6, mRNA
eutherian.trpv1.fas	Myodes	XM_048448045.1	XM_048448045.1 PREDICTED: Myodes glareolus transient receptor potential cation channel subfamily V member 1 (Trpv1), mRNA
eutherian.trpv1.fas	Myotis	XM_006761493.2	XM_006761493.2 PREDICTED: Myotis davidii transient receptor potential cation channel subfamily V member 1 (TRPV1), transcript variant X3, mRNA
eutherian.trpv1.fas	Neophocaena	XM_024736548.1	XM_024736548.1 PREDICTED: Neophocaena asiaeorientalis asiaeorientalis transient receptor potential cation channel subfamily V member 1 (TRPV1), mRNA
eutherian.trpv1.fas	Nomascus	XM_030800719.1	XM_030800719.1 PREDICTED: Nomascus leucogenys transient receptor potential cation channel subfamily V member 1 (TRPV1), transcript variant X4, mRNA
eutherian.trpv1.fas	Nycticebus	XM_053569092.1	XM_053569092.1 PREDICTED: Nycticebus coucang transient receptor potential cation channel subfamily V member 1 (TRPV1), mRNA
eutherian.trpv1.fas	Octodon	XM_023723310.1	XM_023723310.1 PREDICTED: Octodon degus transient receptor potential cation channel subfamily V member 1 (Trpv1), mRNA
eutherian.trpv1.fas	Odobenus	XM_004412121.2	XM_004412121.2 PREDICTED: Odobenus rosmarus divergens transient receptor potential cation channel, subfamily V, member 1 (TRPV1), transcript variant X1, mRNA
eutherian.trpv1.fas	Onychomys	XM_036197469.1	XM_036197469.1 PREDICTED: Onychomys torridus transient receptor potential cation channel subfamily V member 1 (Trpv1), mRNA
eutherian.trpv1.fas	Orcinus	XM_049702097.1	XM_049702097.1 PREDICTED: Orcinus orca transient receptor potential cation channel subfamily V member 1 (TRPV1), mRNA
eutherian.trpv1.fas	Oryx	XM_040243737.1	XM_040243737.1 PREDICTED: Oryx dammah transient receptor potential cation channel subfamily V member 1 (TRPV1), mRNA
eutherian.trpv1.fas	Otolemur	XM_003799055.3	XM_003799055.3 PREDICTED: Otolemur garnettii transient receptor potential cation channel subfamily V member 1 (TRPV1), transcript variant X1, mRNA
eutherian.trpv1.fas	Ovis	XM_027975474.3	XM_027975474.3 PREDICTED: Ovis aries transient receptor potential cation channel subfamily V member 1 (TRPV1), transcript variant X1, mRNA
eutherian.trpv1.fas	Panthera	XM_015534846.2	XM_015534846.2 PREDICTED: Panthera tigris transient receptor potential cation channel subfamily V member 1 (TRPV1), mRNA
eutherian.trpv1.fas	Perognathus	XM_048366987.1	XM_048366987.1 PREDICTED: Perognathus longimembris pacificus transient receptor potential cation channel subfamily V member 1 (Trpv1), mRNA
eutherian.trpv1.fas	Peromyscus	XM_015985859.2	XM_015985859.2 PREDICTED: Peromyscus maniculatus bairdii transient receptor potential cation channel subfamily V member 1 (Trpv1), mRNA
eutherian.trpv1.fas	Phacochoerus	XM_047757592.1	XM_047757592.1 PREDICTED: Phacochoerus africanus transient receptor potential cation channel subfamily V member 1 (TRPV1), mRNA
eutherian.trpv1.fas	Phoca	XM_032399102.1	XM_032399102.1 PREDICTED: Phoca vitulina transient receptor potential cation channel subfamily V member 1 (TRPV1), mRNA
eutherian.trpv1.fas	Phocoena	XM_032616759.1	XM_032616759.1 PREDICTED: Phocoena sinus transient receptor potential cation channel subfamily V member 1 (TRPV1), mRNA
eutherian.trpv1.fas	Phyllostomus	XM_028534409.2	XM_028534409.2 PREDICTED: Phyllostomus discolor transient receptor potential cation channel subfamily V member 1 (TRPV1), mRNA
eutherian.trpv1.fas	Physeter	XM_055090142.1	XM_055090142.1 PREDICTED: Physeter macrocephalus transient receptor potential cation channel subfamily V member 1 (TRPV1), transcript variant X12, mRNA
eutherian.trpv1.fas	Pipistrellus	XM_036441614.2	XM_036441614.2 PREDICTED: Pipistrellus kuhlii transient receptor potential cation channel subfamily V member 1 (TRPV1), mRNA
eutherian.trpv1.fas	Pongo	XM_054535365.2	XM_054535365.2 PREDICTED: Pongo abelii transient receptor potential cation channel subfamily V member 1 (TRPV1), transcript variant X3, mRNA
eutherian.trpv1.fas	Propithecus	XM_012652591.1	XM_012652591.1 PREDICTED: Propithecus coquereli transient receptor potential cation channel, subfamily V, member 1 (TRPV1), transcript variant X2, mRNA
eutherian.trpv1.fas	Pteronotus	XM_054575647.1	XM_054575647.1 PREDICTED: Pteronotus mesoamericanus transient receptor potential cation channel subfamily V member 1 (TRPV1), mRNA
eutherian.trpv1.fas	Pteropus	XM_011359816.1	XM_011359816.1 PREDICTED: Pteropus vampyrus transient receptor potential cation channel subfamily V member 1 (TRPV1), transcript variant X2, mRNA
eutherian.trpv1.fas	Rattus	NM_031982.1	NM_031982.1 Rattus norvegicus transient receptor potential cation channel, subfamily V, member 1 (Trpv1), mRNA
eutherian.trpv1.fas	Rhinolophus	XM_033089965.1	XM_033089965.1 PREDICTED: Rhinolophus ferrumequinum transient receptor potential cation channel subfamily V member 1 (TRPV1), transcript variant X4, mRNA
eutherian.trpv1.fas	Rhinopithecus	XM_010382203.2	XM_010382203.2 PREDICTED: Rhinopithecus roxellana transient receptor potential cation channel subfamily V member 1 (TRPV1), transcript variant X2, mRNA
eutherian.trpv1.fas	Rousettus	XM_016138843.2	XM_016138843.2 PREDICTED: Rousettus aegyptiacus transient receptor potential cation channel subfamily V member 1 (TRPV1), transcript variant X3, mRNA
eutherian.trpv1.fas	Saccopteryx	XM_066255345.1	XM_066255345.1 PREDICTED: Saccopteryx bilineata transient receptor potential cation channel subfamily V member 1 (TRPV1), mRNA
eutherian.trpv1.fas	Saimiri	XM_010343657.1	XM_010343657.1 PREDICTED: Saimiri boliviensis boliviensis transient receptor potential cation channel subfamily V member 1 (TRPV1), transcript variant X3, mRNA
eutherian.trpv1.fas	Sciurus	XM_053743369.1	XM_053743369.1 PREDICTED: Sciurus carolinensis transient receptor potential cation channel subfamily V member 1 (Trpv1), mRNA
eutherian.trpv1.fas	Sturnira	XM_037029603.1	XM_037029603.1 PREDICTED: Sturnira hondurensis transient receptor potential cation channel subfamily V member 1 (TRPV1), mRNA
eutherian.trpv1.fas	Suricata	XM_029927418.1	XM_029927418.1 PREDICTED: Suricata suricatta transient receptor potential cation channel subfamily V member 1 (TRPV1), mRNA
eutherian.trpv1.fas	Sus	XM_013981216.2	XM_013981216.2 PREDICTED: Sus scrofa transient receptor potential cation channel subfamily V member 1 (TRPV1), mRNA
eutherian.trpv1.fas	Symphalangus	XM_063629857.1	XM_063629857.1 PREDICTED: Symphalangus syndactylus transient receptor potential cation channel subfamily V member 1 (TRPV1), mRNA
eutherian.trpv1.fas	Tursiops	XM_019926885.2	XM_019926885.2 PREDICTED: Tursiops truncatus transient receptor potential cation channel subfamily V member 1 (TRPV1), transcript variant X6, mRNA
eutherian.trpv1.fas	Ursus	XM_008695251.2	XM_008695251.2 PREDICTED: Ursus maritimus transient receptor potential cation channel subfamily V member 1 (TRPV1), mRNA
eutherian.trpv1.fas	Vicugna	XM_006213341.2	XM_006213341.2 PREDICTED: Vicugna pacos transient receptor potential cation channel subfamily V member 1 (TRPV1), mRNA
eutherian.trpv1.fas	Zalophus	XM_027567722.2	XM_027567722.2 PREDICTED: Zalophus californianus transient receptor potential cation channel subfamily V member 1 (TRPV1), mRNA
marsupial.trpa1.fas	Antechinus	XM_051970052.1	XM_051970052.1 PREDICTED: Antechinus flavipes transient receptor potential cation channel subfamily A member 1 (TRPA1), mRNA
marsupial.trpa1.fas	Dromiciops	XM_043994090.1	XM_043994090.1 PREDICTED: Dromiciops gliroides transient receptor potential cation channel subfamily A member 1 (TRPA1), mRNA
marsupial.trpa1.fas	Gracilinanus	XM_044657954.1	XM_044657954.1 PREDICTED: Gracilinanus agilis transient receptor potential cation channel subfamily A member 1 (TRPA1), mRNA
marsupial.trpa1.fas	Monodelphis	XM_007486979.2	XM_007486979.2 PREDICTED: Monodelphis domestica transient receptor potential cation channel subfamily A member 1 (TRPA1), mRNA
marsupial.trpa1.fas	Phascolarctos	XM_020971045.1	XM_020971045.1 PREDICTED: Phascolarctos cinereus transient receptor potential cation channel subfamily A member 1 (TRPA1), mRNA
marsupial.trpa1.fas	Sarcophilus	XM_031946268.1	XM_031946268.1 PREDICTED: Sarcophilus harrisii transient receptor potential cation channel subfamily A member 1 (TRPA1), mRNA
marsupial.trpa1.fas	Trichosurus	XM_036744153.1	XM_036744153.1 PREDICTED: Trichosurus vulpecula transient receptor potential cation channel subfamily A member 1 (TRPA1), mRNA
marsupial.trpc1.fas	Antechinus	XM_051983340.1	XM_051983340.1 PREDICTED: Antechinus flavipes transient receptor potential cation channel subfamily C member 1 (TRPC1), transcript variant X4, mRNA
marsupial.trpc1.fas	Dromiciops	XM_043997057.1	XM_043997057.1 PREDICTED: Dromiciops gliroides transient receptor potential cation channel subfamily C member 1 (TRPC1), transcript variant X2, mRNA
marsupial.trpc1.fas	Gracilinanus	XM_044670839.1	XM_044670839.1 PREDICTED: Gracilinanus agilis transient receptor potential cation channel subfamily C member 1 (TRPC1), mRNA
marsupial.trpc1.fas	Monodelphis	XM_056807857.1	XM_056807857.1 PREDICTED: Monodelphis domestica transient receptor potential cation channel subfamily C member 1 (TRPC1), transcript variant X5, mRNA
marsupial.trpc1.fas	Phascolarctos	XM_020970982.1	XM_020970982.1 PREDICTED: Phascolarctos cinereus transient receptor potential cation channel subfamily C member 1 (TRPC1), transcript variant X3, mRNA
marsupial.trpc1.fas	Sarcophilus	XM_031957815.1	XM_031957815.1 PREDICTED: Sarcophilus harrisii transient receptor potential cation channel subfamily C member 1 (TRPC1), transcript variant X2, mRNA
marsupial.trpc1.fas	Trichosurus	XM_036754089.1	XM_036754089.1 PREDICTED: Trichosurus vulpecula transient receptor potential cation channel subfamily C member 1 (TRPC1), transcript variant X3, mRNA
marsupial.trpc1.fas	Vombatus	XM_027876007.1	XM_027876007.1 PREDICTED: Vombatus ursinus transient receptor potential cation channel subfamily C member 1 (TRPC1), mRNA
marsupial.trpc3.fas	Antechinus	XM_051964157.1	XM_051964157.1 PREDICTED: Antechinus flavipes transient receptor potential cation channel subfamily C member 3 (TRPC3), mRNA
marsupial.trpc3.fas	Dromiciops	XM_043972727.1	XM_043972727.1 PREDICTED: Dromiciops gliroides transient receptor potential cation channel subfamily C member 3 (TRPC3), transcript variant X7, mRNA
marsupial.trpc3.fas	Gracilinanus	XM_044680435.1	XM_044680435.1 PREDICTED: Gracilinanus agilis transient receptor potential cation channel subfamily C member 3 (TRPC3), transcript variant X1, mRNA
marsupial.trpc3.fas	Monodelphis	XM_056803502.1	XM_056803502.1 PREDICTED: Monodelphis domestica transient receptor potential cation channel subfamily C member 3 (TRPC3), transcript variant X3, mRNA
marsupial.trpc3.fas	Phascolarctos	XM_021008353.1	XM_021008353.1 PREDICTED: Phascolarctos cinereus transient receptor potential cation channel subfamily C member 3 (TRPC3), transcript variant X1, mRNA
marsupial.trpc3.fas	Sarcophilus	XM_031941315.1	XM_031941315.1 PREDICTED: Sarcophilus harrisii transient receptor potential cation channel subfamily C member 3 (TRPC3), transcript variant X4, mRNA
marsupial.trpc3.fas	Trichosurus	XM_036763997.1	XM_036763997.1 PREDICTED: Trichosurus vulpecula transient receptor potential cation channel subfamily C member 3 (TRPC3), mRNA
marsupial.trpc3.fas	Vombatus	XM_027853770.1	XM_027853770.1 PREDICTED: Vombatus ursinus transient receptor potential cation channel subfamily C member 3 (TRPC3), mRNA
marsupial.trpc4.fas	Antechinus	XM_051987405.1	XM_051987405.1 PREDICTED: Antechinus flavipes transient receptor potential cation channel subfamily C member 4 (TRPC4), mRNA
marsupial.trpc4.fas	Dromiciops	XM_043998714.1	XM_043998714.1 PREDICTED: Dromiciops gliroides transient receptor potential cation channel subfamily C member 4 (TRPC4), transcript variant X2, mRNA
marsupial.trpc4.fas	Gracilinanus	XM_044666071.1	XM_044666071.1 PREDICTED: Gracilinanus agilis transient receptor potential cation channel subfamily C member 4 (TRPC4), transcript variant X2, mRNA
marsupial.trpc4.fas	Monodelphis	XM_001368047.5	XM_001368047.5 PREDICTED: Monodelphis domestica transient receptor potential cation channel subfamily C member 4 (TRPC4), mRNA
marsupial.trpc4.fas	Phascolarctos	XM_020970010.1	XM_020970010.1 PREDICTED: Phascolarctos cinereus transient receptor potential cation channel subfamily C member 4 (TRPC4), mRNA
marsupial.trpc4.fas	Sarcophilus	XM_031961977.1	XM_031961977.1 PREDICTED: Sarcophilus harrisii transient receptor potential cation channel subfamily C member 4 (TRPC4), mRNA
marsupial.trpc4.fas	Trichosurus	XM_036745192.1	XM_036745192.1 PREDICTED: Trichosurus vulpecula transient receptor potential cation channel subfamily C member 4 (TRPC4), transcript variant X2, mRNA
marsupial.trpc5.fas	Antechinus	XM_051968152.1	XM_051968152.1 PREDICTED: Antechinus flavipes transient receptor potential cation channel subfamily C member 5 (TRPC5), mRNA
marsupial.trpc5.fas	Dromiciops	XM_043974288.1	XM_043974288.1 PREDICTED: Dromiciops gliroides transient receptor potential cation channel subfamily C member 5 (TRPC5), transcript variant X1, mRNA
marsupial.trpc5.fas	Gracilinanus	XM_044682613.1	XM_044682613.1 PREDICTED: Gracilinanus agilis transient receptor potential cation channel subfamily C member 5 (TRPC5), mRNA
marsupial.trpc5.fas	Monodelphis	XM_056809806.1	XM_056809806.1 PREDICTED: Monodelphis domestica transient receptor potential cation channel subfamily C member 5 (TRPC5), mRNA
marsupial.trpc5.fas	Phascolarctos	XM_020979833.1	XM_020979833.1 PREDICTED: Phascolarctos cinereus transient receptor potential cation channel subfamily C member 5 (TRPC5), mRNA
marsupial.trpc5.fas	Sarcophilus	XM_003774925.2	XM_003774925.2 PREDICTED: Sarcophilus harrisii transient receptor potential cation channel subfamily C member 5 (TRPC5), mRNA
marsupial.trpc5.fas	Vombatus	XM_027835528.1	XM_027835528.1 PREDICTED: Vombatus ursinus transient receptor potential cation channel subfamily C member 5 (TRPC5), mRNA
marsupial.trpc6.fas	Antechinus	XM_051986853.1	XM_051986853.1 PREDICTED: Antechinus flavipes transient receptor potential cation channel subfamily C member 6 (TRPC6), mRNA
marsupial.trpc6.fas	Dromiciops	XM_043995656.1	XM_043995656.1 PREDICTED: Dromiciops gliroides transient receptor potential cation channel subfamily C member 6 (TRPC6), transcript variant X2, mRNA
marsupial.trpc6.fas	Gracilinanus	XM_044666247.1	XM_044666247.1 PREDICTED: Gracilinanus agilis transient receptor potential cation channel subfamily C member 6 (TRPC6), mRNA
marsupial.trpc6.fas	Monodelphis	XM_016433881.2	XM_016433881.2 PREDICTED: Monodelphis domestica transient receptor potential cation channel subfamily C member 6 (TRPC6), mRNA
marsupial.trpc6.fas	Phascolarctos	XM_020996178.1	XM_020996178.1 PREDICTED: Phascolarctos cinereus transient receptor potential cation channel subfamily C member 6 (TRPC6), transcript variant X2, mRNA
marsupial.trpc6.fas	Sarcophilus	XM_031961051.1	XM_031961051.1 PREDICTED: Sarcophilus harrisii transient receptor potential cation channel subfamily C member 6 (TRPC6), transcript variant X2, mRNA
marsupial.trpc6.fas	Trichosurus	XM_036745152.1	XM_036745152.1 PREDICTED: Trichosurus vulpecula transient receptor potential cation channel subfamily C member 6 (TRPC6), mRNA
marsupial.trpc6.fas	Vombatus	XM_027849550.1	XM_027849550.1 PREDICTED: Vombatus ursinus transient receptor potential cation channel subfamily C member 6 (TRPC6), mRNA
marsupial.trpc7.fas	Antechinus	XM_051973682.1	XM_051973682.1 PREDICTED: Antechinus flavipes transient receptor potential cation channel subfamily C member 7 (TRPC7), mRNA
marsupial.trpc7.fas	Dromiciops	XM_043980053.1	XM_043980053.1 PREDICTED: Dromiciops gliroides transient receptor potential cation channel subfamily C member 7 (TRPC7), mRNA
marsupial.trpc7.fas	Gracilinanus	XM_044659937.1	XM_044659937.1 PREDICTED: Gracilinanus agilis transient receptor potential cation channel subfamily C member 7 (TRPC7), mRNA
marsupial.trpc7.fas	Monodelphis	XM_016428186.2	XM_016428186.2 PREDICTED: Monodelphis domestica transient receptor potential cation channel subfamily C member 7 (TRPC7), mRNA
marsupial.trpc7.fas	Phascolarctos	XM_020991106.1	XM_020991106.1 PREDICTED: Phascolarctos cinereus transient receptor potential cation channel subfamily C member 7 (TRPC7), transcript variant X1, mRNA
marsupial.trpc7.fas	Sarcophilus	XM_031953012.1	XM_031953012.1 PREDICTED: Sarcophilus harrisii transient receptor potential cation channel subfamily C member 7 (TRPC7), transcript variant X1, mRNA
marsupial.trpc7.fas	Trichosurus	XM_036749698.1	XM_036749698.1 PREDICTED: Trichosurus vulpecula transient receptor potential cation channel subfamily C member 7 (TRPC7), mRNA
marsupial.trpc7.fas	Vombatus	XM_027849142.1	XM_027849142.1 PREDICTED: Vombatus ursinus transient receptor potential cation channel subfamily C member 7 (TRPC7), mRNA
marsupial.trpm2.fas	Antechinus	XM_051998189.1	XM_051998189.1 PREDICTED: Antechinus flavipes transient receptor potential cation channel subfamily M member 2 (TRPM2), transcript variant X1, mRNA
marsupial.trpm2.fas	Dromiciops	XM_044005452.1	XM_044005452.1 PREDICTED: Dromiciops gliroides transient receptor potential cation channel subfamily M member 2 (TRPM2), transcript variant X3, mRNA
marsupial.trpm2.fas	Monodelphis	XM_056814475.1	XM_056814475.1 PREDICTED: Monodelphis domestica transient receptor potential cation channel subfamily M member 2 (TRPM2), transcript variant X7, mRNA
marsupial.trpm2.fas	Phascolarctos	XM_020980022.1	XM_020980022.1 PREDICTED: Phascolarctos cinereus transient receptor potential cation channel subfamily M member 2 (TRPM2), transcript variant X4, mRNA
marsupial.trpm2.fas	Sarcophilus	XM_031968343.1	XM_031968343.1 PREDICTED: Sarcophilus harrisii transient receptor potential cation channel subfamily M member 2 (TRPM2), transcript variant X3, mRNA
marsupial.trpm2.fas	Trichosurus	XM_036769327.1	XM_036769327.1 PREDICTED: Trichosurus vulpecula transient receptor potential cation channel subfamily M member 2 (TRPM2), mRNA
marsupial.trpm2.fas	Vombatus	XM_027846432.1	XM_027846432.1 PREDICTED: Vombatus ursinus transient receptor potential cation channel subfamily M member 2 (TRPM2), transcript variant X2, mRNA
marsupial.trpv1.fas	Antechinus	XM_051991528.1	XM_051991528.1 PREDICTED: Antechinus flavipes transient receptor potential cation channel subfamily V member 1 (TRPV1), mRNA
marsupial.trpv1.fas	Dromiciops	XM_043995412.1	XM_043995412.1 PREDICTED: Dromiciops gliroides transient receptor potential cation channel subfamily V member 1 (TRPV1), mRNA
marsupial.trpv1.fas	Gracilinanus	XM_044669485.1	XM_044669485.1 PREDICTED: Gracilinanus agilis transient receptor potential cation channel subfamily V member 1 (TRPV1), mRNA
marsupial.trpv1.fas	Monodelphis	XM_056806919.1	XM_056806919.1 PREDICTED: Monodelphis domestica transient receptor potential cation channel subfamily V member 1 (TRPV1), transcript variant X2, mRNA
marsupial.trpv1.fas	Phascolarctos	XM_020964710.1	XM_020964710.1 PREDICTED: Phascolarctos cinereus transient receptor potential cation channel subfamily V member 1 (TRPV1), mRNA
marsupial.trpv1.fas	Sarcophilus	XM_031957370.1	XM_031957370.1 PREDICTED: Sarcophilus harrisii transient receptor potential cation channel subfamily V member 1 (TRPV1), transcript variant X3, mRNA
marsupial.trpv1.fas	Trichosurus	XM_036755849.1	XM_036755849.1 PREDICTED: Trichosurus vulpecula transient receptor potential cation channel subfamily V member 1 (TRPV1), mRNA
marsupial.trpv1.fas	Vombatus	XM_027848867.1	XM_027848867.1 PREDICTED: Vombatus ursinus transient receptor potential cation channel subfamily V member 1 (TRPV1), mRNA
primate.trpa1.fas	Aotus	XM_021670076.1	XM_021670076.1 PREDICTED: Aotus nancymaae transient receptor potential cation channel subfamily A member 1 (TRPA1), mRNA
primate.trpa1.fas	Callithrix	XM_002759008.6	XM_002759008.6 PREDICTED: Callithrix jacchus transient receptor potential cation channel subfamily A member 1 (TRPA1), mRNA
primate.trpa1.fas	Cebus	XM_017544485.2	XM_017544485.2 PREDICTED: Cebus imitator transient receptor potential cation channel subfamily A member 1 (TRPA1), mRNA
primate.trpa1.fas	Chlorocebus	XM_008000859.2	XM_008000859.2 PREDICTED: Chlorocebus sabaeus transient receptor potential cation channel subfamily A member 1 (TRPA1), transcript variant X1, mRNA
primate.trpa1.fas	Homo	NM_007332.3	NM_007332.3 Homo sapiens transient receptor potential cation channel subfamily A member 1 (TRPA1), mRNA
primate.trpa1.fas	Lemur	XM_045560642.1	XM_045560642.1 PREDICTED: Lemur catta transient receptor potential cation channel subfamily A member 1 (TRPA1), mRNA
[truncated: 642 more rows]
