# Supplementary material for: Molecular evolution of TRPC4 regulatory sequences supports a role in mammalian thermoregulatory adaptation
Source: PeerJ. 2025 Jul 8;13:e19697. doi: 10.7717/peerj.19697 (PMC12248226; doi:10.7717/peerj.19697)
Supplement: Supplemental Information 1 — Required and optional parameters that are read by the codeml package of PAML. This file is for information only, an explicit value must be selected for Model and the dummy file names must be replaced with explicit paths to function. The sequence and guide tree files are in standard formats (FASTA and Newick, respectively). [file peerj-13-19697-s001.zip › input.files/ucp1.inactivation.branch.tests/ucp1.boreoeutheria.fas]

>Odobenus_rosmarus
gaatggaaattcgctcgaacaaagctttggatgagttatttcgaagaaggaggtactctgcctactcccttcaatgtcatcccaagccccaagtctctctggtacctgattaaatggatctggacacacctgtgcaagaaaaagatgaggagaaagcctgaaagttttggaacaatagggaggcgagctgctgataatttgagaagacatcaccaatatcaagaggttatgaggaacttggtgaagcgatacgttgccgcaatgatcagagatgccaaaactgaagaaggtctgactgaagagaactttaaggaactaaagcaagacatttccagtttccgctttgaagtcctggggttgctccggggaagcaaactctccaccgtgcaggcggctcaggccacgaaggagtccttcaattcagccgactcggatgaaaagagcgataacgaaggcagcagcaaggacaagcgaaagaacttcagccttttcgacttaaccactctcattcacccgcgatccgcagccattgcctcc------gagagacacaacataagcaacggctcc------gccctggtggtgcaggagccgctg---agggagaagcagagaaaagtgaattttgtgaccgatatcaaaaacttcgggttatttcacagacgagcaaaacaaaatgcaacccaaatcttctctgtttcagaagaagttactcgt---caacaggccgaaaga------ccactggagagaaatattcaactggaatct---cgaggattagcttcgcggggtgacttgaacatcccgggtctcagtgaacagtgtatattagtagaccaccgagaaaggaatacggacaccctgggtttacaggtgggcaagagagtgtgttcc---ttcaagtcggagaaggtggtggtggaggacactgttccaatcataccaaaggagaag---catgcaaaggacgaggactctagtatagactatgatgtaaacctcacagacacagtcacccacgaagattacatgaccacacgattg

>Zalophus_californianus
gaatggaaattcgctcgaacaaagctttggatgagttatttcgaagaaggaggtactctgcctactcccttcaatgtcatcccgagccccaagtctctctggtacctgattaaatggatctggacacacctgtgcaagaaaaagatgaggagaaagcctgaaagttttggaacaatagggaggcgagctgctgataatttgagaagacatcaccaatatcaagaggttatgaggaacctggtgaagcgatacgttgccgcaatgatcagagatgccaaaactgaagaaggtctgactgaagagaactttaaggaactaaagcaagacatttccagtttccgctttgaagtcctggggttgctccggggaagcaaactctccacggtgcaggcggctcaggccacgaaggagtccttcaattcagccgactcggatgaaaagagcgataacgaaggcagcagcaaggacaagcgaaagaacttcagtcttttcgacttaaccactctcattcacccgcgatccgccgcccttgcctcc------gagagacacaacataagcaacggctcc------gccctggtggtgcaggagccgctg---agggagaagcagagaaaagtgaattttgtgaccgatatcaaaaacttcgggttatttcacagacgagcaaaacaaaatgccacccaagtcttctctgtttcagaagaagttactcgt---caacaggccgaaaga------ccgctggagagaaatattcaactggaatct---cgaggattcgcttcgcgcggtgacttgaacatcccgggtctcagtgaacagtgtatattagtagaccaccgagaaaggaatacggacaccctgggtttacaggtgggcaagagagtgtgttcc---ttcaagtcggagaaggtggtggtggaggacactgttccaatcataccaaaggagaag---catgcaaaggacgaggactctagtatagactatgatgtaaacctcacagacacagtcacccacgaagattacatgaccacacgattg

>Phoca_vitulina
gaatggaaattcgctcgaacaaagctttggatgagttatttcgaagaaggaggtactctgcctactcccttcaatgtcatcccgagccccaagtctctctggtacctgattaaatggatctggacacacctgtgcaagaaaaagatgaggagaaagcctgaaagttttggaacaatagggaggcgagctgctgataatttgagaagacatcaccaataccaagaggttatgaggaacctggtgaagcgatacgttgccgcaatgatcagagatgccaaaactgaagaaggtctgactgaagagaactttaaggaactaaagcaagacatttccagtttccgctttgaagtcctggggttgctccggggaagcaaactctccaccgtgcaggcggctcaggccacgaaggagtccttcaattcagccgactcggatgaaaagagcgataacgaaggcagcagcaaggacaagcgaaagaacttcagccttttcgacttaaccactctgattcacccgcgatccgccgccatagcctcc------gagagacacaacataagcaacggctcc------gccctggtggtgcacgagccggcg---agggagaagcagagaagagtgaattttgtgaccgatatcaaaaacttcgggttatttcacagacgatcaaaacaaaatgcaacccaaatcttctctgtttcagaagaagttactcgt---caacaggccgaaaga------ccactggagagaaatattcaactggaatct---cgaggattagcttcgcggggtgacttgaacatcccgggtctcagtgaacagtgtatattagtagaccaccgagaaaggaatacggacaccctgggtttacaggtgggcaagagagtgtgttcc---ttcaagtcggagaaggtggtggtggaggacactgttccaatcataccaaaggagaag---catgcaaaggacgaggactctagtatagactatgatgtaaacctcacagacacagtcacccacgaagattacgtgaccacaagattg

>Leptonychotes_weddellii
gaatggaaattcgctcgaacaaagctttggatgagttatttcgaagaaggaggtactctgcctactcccttcaatgtcatcccaagccccaagtctctctggtacctgattaaatggatctggacacacctgtgcaagaaaaagatgaggagaaagcctgaaagttttggaacaatagggaggcgagctgctgataatttgagaagacatcaccaatatcaagaggttatgaggaacctggtgaagcgatacgttgccgcaatgatcagagatgccaaaactgaagaaggtctgactgaagagaactttaaggaactaaagcaagacatttccagtttccgctttgaagtcctgggcttgctccggggaagcaaactctccaccgtgcaggcggctcaggccatgaaagagtccttcaattccgccgactcggatgaaaagagcgataacgaaggcagcagcaaggacaagcgaaagaacttcagccttttcgacttaaccactctgattcacccgcgatccgccgccattgcctcc------gagagacacaacgtaagcaatggctcc------gccctggtggtgcaggagccgccg---agggagaagcagagaaaagtgaattttgtgaccgatatcaaaaacttcgggttatttcacagacgatcaaaacaaaatgcaacccaaatcttctctgtctcagaagaagttactcgt---caacaggccgaaaga------ccactggagagaaatattcaactggaatct---cgaggattagcttcgcggggtgacttgaacatcccgggtctcagtgaacagtgtatattagtagaccaccgagaaaggaatacggacaccctgggtttacaggtgggcaagagagtgtgttcc---ttcaagtcggagaaggtggtggtggaggacactgttccaatcataccaaaggagaag---catgcaaaggacgaggactctagcatagactatgatgtaaacctcacagacacagtcacccacgaagattacgtgaccacaagattg

>Mirounga_leonina
gaatggaaattcgctcgaacaaagctttggatgagttatttcgaagaaggaggtactctgcctacccccttcaatgtcatcccaagccccaagtctctctggtacctgattaaatggatctggacacacctgtgcaagaaaaagatgaggagaaagcctgaaagttttggaacaatagggaggcgagctgctgataatttgagaagacatcaccaatatcaagaggttatgaggaacctggtgaagcgatacgttgccgcaatgatcagagatgccaaaactgaagaaggtctgactgaagagaactttaaggaactaaagcaagacatttccagtttccgctttgaagtcctggggttgctccggggaagcaaactctccacggtgcaggcggctcaggccacgaaggagtccttcaattgcgccgactcggatgaaaagagcgacaacgaaggcagcagcaaggacaagcggaagaacttcagccttttcgacttgaccactctgattcacccgcgatcggccgccattgcctcc------gagagacacaacgtaagcaatggctcc------gccctggtggtgcaggagccgccg---agggagaagcagagaagagtgaattttgtgaccgacatcaaaaacttcgggttatttcacagacggtcaaaacaaagtgcaacccagatcttctctgtctcagaagaagttactcgt---caacaggccgaaagg------ccactggggagaaacattcaactggaatct---cgaggattagcttcgcggggtgacttgaacatcccgggtctcagtgaacagtgtatgttggtagaccaccgagaaaggaatacggacaccctgggcttacaggtgggcaagagagtgtgttcc---ttcaagtcggaggaggtggtggtggaggacaccgttccaatcataccaaaggagaag---catgcaaaggacgaggactctagcatagactatgatgtaaacctcacagacgcagtcgcccacgaagattacgtgaccacaagattg

>Enhydra_lutris
gaatggaaattcgctagaacaaagctttggatgagttattttgaagaaggtggtactctgcctactcccttcaatgtcatcccaagccccaagtctctctggtacctgatcaaatggatatggacacacctgtgcaagaaaaagatgaggagaaagcctgaaagttttggaacaatagggaggcgagctgctgataatttgagaagacatcaccaatatcaagaggttatgaggaacctggtaaagcgatacgttgccgcaatgatcagagatgccaaaactgaagaagggctgactgaagagaactttaaggaactaaagcaagacatttccagtttccgctttgaagtcctggggttgctacgaggaagcaaactctccacagtgcaggcggctcaggccacgaaggagtcctccaattcggccgactcggatgagaagagcgataacgagggcagcagcaaggacaagcgaaagaacttcagcctgttcgacttaaccacgctgattcacccgcgatcagccgccattgcctcc------gaaagacacaacataagcaacggctcg------gctctggtgatgcaggagcccccg---agggagaagcagagaaaagtgaattttgtgaccgatatcaaaaacttcgggttatttcacagacgatccaaacaaaacgcaaaccagatcttctctgtttcagaagaagtcactcgt---caacaggccgaaaga------ccaatggagagaaatattcaactggaatct---cgagggttggcttcccggggtgacttgaacatcccgggtctcagcgaacagtgtatattagtagaccaccgagaacggaacacggacaccctgggcttacaggtgggcaagagagtgtgttcc---ttcaagtcggagaaggtggtggtggaggacaccgtcccaatcataccaaaggagaag---catgagaaggaagaagactctagcatagactatgacggaaacctcacagacacagtcagccacgaggattacgtgaccaccaggttg

>Meles_meles
gaatggaaattcgctagaacaaagctttggatgagttattttgaagaaggtggtactctgcctactcccttcaatgtcatcccgagccccaagtctctctggtacctgatcaaatggatatggacacacctgtgcaagaaaaagatgaggagaaagcctgaaagttttggaacaatagggaggcgagctgctgataatttgagaagacatcaccaatatcaagaggttatgaggaacctggtaaagcgatacgttgccgcaatgatcagagatgccaaaactgaagaagggctgactgaagagaactttaaggaactaaagcaagacatttccagtttccgctttgaggtcctggggttgctacgaggaagcaaactctccacagtacaggcggctcaggccacgaaggagtcttccaactcggcggactcggatgagaagagcgataacgagggcagcagcaaggacaggagaaagaacttcagcctcttcgacttaaccacgctgattcacccgcgatcagccgccattgcctcg------gaaagacacaacataagcaacggctcg------gccctggtgatgcaggagcccccg---agggagaagcagagaaaagtgaattttgtgaccgatatcaaaaacttcgggttatttcacagacgatccaaacaaaacgcaaaccaaatcttctctgtttcagaagaagtcactcgt---caacaggccgaaaga------ccaatggagagaaatattcaactggaatct---cgagggttggcttcccggggtgacttgaacatccccggcctcagtgaacagtgtatattagtagaccaccgagaacgcagtacggacaccctgggcttacaggtgggcaagagagtgtgttcc---ttcaagtcggagaaggtggtggtggaagacaccgtcccaatcatacccaaggagaag---catgagaaggaagaagactccagcatagactatgacggaaacctcacagacacagtcagccacgaggattacgtgaccaccagattg

>Mustela_putorius
gaatggaaattcgctagaacaaagctttggatgagttattttgaagaaggtggtactctgcctactcccttcaatgtcatcccgagccccaagtctctctggtacctgatcaaatggatatggacacacctgtgcaagaaaaagatgaggagaaagcctgaaagttttggaacaatagggaggcgagctgctgataatttgagaagacatcaccaatatcaagaggttatgaggaacctggtaaagcgatacgttgctgcaatgatcagagatgccaaaactgaagaagggctgactgaagagaactttaaggaactaaaacaagacatttccagtttccgctttgaagtcctggggttgctacgaggtagcaaactgtccacagtacaggcggctcaggccacgaaggagtcctccaattcggccgactcggatgagaagagcgataacgagggcagcggcagggacaagcgaaagaacttcagcctcttcgacttaaccacgctgatccacccgcgatccgctgccattgcctcc------gaacgacacaacataagcaacggctcg------gccctggtgatgcaggagcccccc---agggagaagcagagaaaagtgaattttgtgaccgatatcaaaaacttcgggttatttcacagacgatccaaacagaacgcaaaccaaatcttctctgtttcagaagaggtcactcgt---caacaggccgaaaga------ccaatggagaggagtattcaactggaatct---cgagggttggcttcccggggggacttgaacatcccgggtctcagtgaacagtgtatattagtagaccaccgagaacggaatacggactccctgggcttacaggtgggcaagagagtgtgttcc---ttcaagtcggagaaggtggtggtggaggacaccgtcccaatcataccaaaggagaag---catgagaaggaagaagactctagcatagactatgacggaaacctcaccgacacagccagccatgaggattacgtgaccaccagattg

>Neogale_vison
gaatggaaattcgctagaacaaagctctggatgagttattttgaagaaggtggtactctgcctactcccttcaatgtcatcccgagccccaagtctctctggtacctgatcaaatggatatggacacacctgtgcaagaaaaagatgaggagaaagcctgaaagttttggaacaatagggaggcgagctgctgataatttgagaagacatcaccaatatcaagaggttatgaggaacctggtaaagcgatacgttgctgcaatgatcagagatgccaaaactgaagaagggctgactgaagagaactttaaggaactaaaacaagacatttccagtttccgctttgaagtcctggggttgctacgaggtagcaaactctccacagtacaggcggctcaggccacgaaggagtcctccaattcggccgactcggatgagaagagcgataacgagggcagcagcaaggacaagcgaaagaacttcagcctcttcgacttaaccacgctgatccacccgcgatccgctgccattgcctcc------gaaagacacaacataagcaacggctcg------gccctggtgatgcaggagcccccg---agggagaagcagagaaaagtgaattttgtgaccgatatcaaaaacttcgggttatttcacagacgatccaaacaaaacgcacaccaaatcttctctgtttcagaagaagtcacgcgt---caacaggccgaaaga------ccaatggagaggaatattcaactggaatct---cgagggttggcttcccggggtgacttgaacatcccgggtctcagtgaacagtgtatattagtagaccaccgagaacggaatacggacaccctgggcttacaggtgggcaagagagtgtgttcc---ttcaagtcggagaaggtggtggtggaggacaccgtcccaatcataccaaaggagaag---catgagaaggaagaagactctagcatagactatgacggaaacctcacagacacagccagccatgaggattacgtgaccaccagattg

>Ailuropoda_melanoleuca
gaatggaaattcgctcgaacaaagctttggatgagttatttcgaagaaggagggactctgcctactcccttcaatgtcatcccaagccccaagtctctctggtacctgatcaaatggatatggacgcacctgtgcaagaaaaagatgagaagaaagcctgaaagttttggaacaatagggaggcgagctgctgataatttgagaagacatcaccaatatcaagaggtcatgaggaacctagtaaaacgatacgttgccgcaatgatcagagacgccaaaactgaagaaggtttgaccgaagagaactttaaggaactaaagcaagacatttccagtttccgctttgaagtgctggggttgctacgaggaagcaaactctcgacagagcaggcggctcaggcctcgaaggagtcctccaattcagccgactcggatgaaaagagtgacaacgaaggcagtagcaaggacaggcgaaagaacttcagtctcttcgatttaaccacgctcattcacccccgatcagccgccatagcctcc------gagagacacaacataagcaacggctcg------gccctggtggtgcaggagcccccg---agggagaagcagagaaaagtgaattttgtgaccgatatcaaaaacttcgggttatttcacagacgatcaaaacaaaatgcaaaccaaatcttctctgtttcagaagaagttactcgt---caacaggccgagaga------ccactggagagaaatattcaactggaatct---cgaggattagcgtcgcggggtgacttgaacatccccgggctcagtgaacagtgtatattagtggaccaccgagaaaggaacacggacaccctgggtttgcaggtgggcaagagagtgtgttcc---ttcacgtcggagaaggtggtggtggaggacactgtgccaatcataccaaaggagaag---cacgcaaaggaagaggaccctagtatagactatgaggccaacctcacagacacagtcacccacgaggattacgtcaccacgagattg

>Ursus_maritimus
gaatggaaattcgctcgaacaaagctttggatgagttatttcgaggaaggagggactctgcctactcccttcaatgtcatcccaagccccaagtctctctggtacctgatcaaatggatatggacacacctgtgcaagaaaaagatgagaagaaagcctgaaagttttggaacaatagggaggcgagctgctgataatttgagaagacatcaccaatatcaagaggtcatgaggaacctagtgaagcgatatgtcgccgcaatgatcagagatgccaaaactgaggaaggtctgaccgaagagaactttaaggaactaaagcaagacatttccagtttccgctttgaagtgctggggttgctacgaggaagcaaactctcgacagtgcaggcggctcaggccacgaaggagtcctccaattccgccgactcggatgaaaagagtgacaacgaaggcagtagcaaggacaagcgaaagaacttcagcctcttcgatttaaccacgctcattcacccccgatcagccgccattgcctcc------gagagacacaacataagcaacggctcg------gccctggtggtgcaggagcccccg---agggagaagcagagaaaagtgaattttgtgaccgatatcaaaaacttcgggttatttcacagacgatcaaaacaaaatgcaaaccaaatcttctctgtttcagaagaagttactcgt---caacaggccgaaaga------ccactggagagaaatattcaactggaatct---cgaggattagcgtcgcggggtgacttgaacatccccgggctcagtgaacagtgtatattagtggaccaccgagaaaggaatacggacaccctgggtttgcaggtgggcaagagagtgtgttcc---ttcacgtcggagaaggtggtggtggaggacactgtgccaatcataccaaaggagaag---cacgcaaaggaagaggactctagtatagactatgatcccagcctcacagacacagtcacccacgaggattacgtcaccacaagattg

>Canis_lupus
gaatggaaatttgctcgaacaaagctttggatgagttatttcgaagaaggaggtactctaccaacacctttcaatgtcatcccgagccccaagtctctctggtacctaatcaaatggatctggacacacttgtgcaagaaaaagatgagaagaaagcctgaaagttttggaacaatagggaggcgggctgctgataatttgaggagacatcaccaatatcaagaggtcatgaggaacctggtgaagcgatacgttgctgcaatgatcagagatgccaaaactgaagaaggtttgacagaagagaactttaaggaactaaagcaagacatttccagtttccgctttgaagtcctgggtttactacgaggaagcaaattctcgacggtacagtcagctcaggcttcgaaggagccctccaattccgccgactccgatgaaaagagtgataatgaaggtagtagcaaggacaagagaaagaacttcagcctgtttgatttaaccactctgattcacccccgatcagcagcaattgcctcc------gaaagacacaacatcagcaatggctct------gccctggtggtgcaagagcccccc---agggagaagcagagaaaagtgaattttgtgaccgatataaaaaattttgggttgtttcatagacgatcaaaacaaaacgcaaaccaaatcttttctgtttcagaagaagttactcgt---caacaggccgaaaga------ccactggagagaaatattcaactggaatcc---cgaggattggcttcacggggtgacttgaacatccctggtctcagtgaacaatgtatattagtggaccatcgagaaaggaatacggactgcctgggtttacaggtgggcaagagagtgtgttcc---ttcaagtcagagaaggtggtggtggaggacactgttcccataataccaaaggagaag---catgcaaaggaagaggactctagtatagactatgatgtgaacctcacagacacagtcacccatgaagattatgtgaccacaagactg

>Panthera_tigris
gaatggaagtttgctcgaacaaagctttggatgagttatttcgaagaaggaggtactctgcccactcccttcaatgtcatcccgagccccaagtctctctggtacctgatcaaatggatatggacacacctgtgcaagaaaaagatgagaagaaagcctgaaagttttggaacaatagggaggcgagctgctgataatttgagaagacatcaccagtatcaagaggttatgcggaacctggtgaagaggtatgttgccgcaatgatcagagatgccaaaactgaagaaggtctgactgaagagaactttaaggaactaaagcaagacatttctagtttccgctttgaagtcctggggttactaagaggaagcaagctctctaccgtccagtcggctcaggccacaaaggagtcctccaactctgcggactcggatgaaaagagtgacaacgaaggcagtagcaaagacaagaaaaagaacttcagccttttcgatttaaccaccctgattcacccgcgatcggcagcgattgcctcc------gaaagacacaacatcagcaatggttcc------gccctagtggtgcaagagccccca---agagagaagcagagaaaagtgaactttgtgaccgatatcaaaaacttcgggttatttcacagacggtcaaaacaaaacgcaaaccaaatcttctctgtttcagaagaagttgctcgt---cagcaggccgaaaga------ccactggagagaaatattcaactggaatcc---cgagggttagcttcgcggggtgacttgaacatccctggtctcagtgaacagtgtatcttagtagaccatcgagaaaggaatacggacaccctgggtttacaggtgggcaagagagtgtgttcc---ttcaagtcggagaaggtggtggtggaggacactgttccaataataccaaaggagaag---cacgcaaaagaagaggactccagtatagactatgatgtaaacctcacggacacagccacccacgaagattatgtgaccacaagattg

>Leopardus_geoffroyi
gaatggaagtttgctcgaacaaagctttggatgagttatttcgaagaaggaggtactctgcccactcccttcaatgtcatcccgagccccaagtctctctggtacctgatcaaatggatatggacacacctgtgcaagaaaaagatgagaagaaagcctgaaagttttggaacaatagggaggcgagctgctgataatttgagaagacatcaccagtatcaagaggttatgcggaacctggtgaagaggtatgttgccgcaatgatcagagatgccaaaactgaagaaggtctgactgaagagaactttaaggaactaaagcaagacatttctagtttccgctttgaagtcctggggttactaagaggaagcaagctctctaccgtccagtcggctcaggccacaaaggagtcctccaactctgcggactcggatgaaaagagtgacaacgaaggcagtagcaaagacaagaaaaagaacttcagccttttcgatttaaccaccctgattcacccgcgatcggcagcgattgcctcc------gaaagacac---atcagcaatggctcc------gccctagtggtgcaagagccccca---agagagaagcagagaaaagtgaactttgtgaccgatatcaaaaacttcgggttatttcacagacggtcgaaacaaaacgcaaaccaaatcttctctgtttcagaagaagttgctcgt---cagcaggccgaaaga------ccactggagagaaacattcaactggaatcc---cgagggttagcttcgcgaggtgacttgaacatccctggtctcagtgaacagtgtatcttagtagaccatcgagaaaggaacacagacaccctgggtttacaggtgggcaagagagtgtgttcc---ttcaagtcggagaaggtggtggtggaggacactgttccaataataccaaaggagaag---cacgcaaaggaagaggactccagtatagactacgatggaaacctcacggacacagccacccacgaagattatgtgaccacaagattg

>Suricata_suricatta
gaatggaaattcgctcgcacaaagctttggatgagttatttcgaagaaggaggtactctgcccactcccttcaatgtcatcccgagccccaagtctctctggtacctgatcaaatggatatggacacacctgtgcaagaaaaagatgagaagaaagcctgaaagttttggaacaatagggaggcgagctgctgataatttgagaagacatcaccaatatcaagaggtcatgcggaacctggtgaagcggtatgtcgcagcgatgatcagagatgccaaaactgaagaaggtctgactgaagagaactttaaggaactaaagcaagacatttctagtttccgctttgaagttctggggttactaagaggaagcaaactgtctacggtgcagtcagctcaggccacaaaggagtcctccaactcagcggactcagatgaaaagagtgacaatgaaggcagtagcaaggacaagaaaaagaacttcagcctcttcgatctaaccactctgattcacccacgatcagcagcgattgcctgc------gaaagacacaacatcagcaatggctct------gccctagtagttcaagagccccca---agagagaagcagagaaaagtgaattttgtaaccgatatcaaaaacttcgggttatttcacaggcggtcaaaacaaaatgcaaacccaatcttctctgtttcagaagaagttgctcgt---caacaggcagtaaga------ccactggagagaaatattcaactggaatct---cgagggttagcttcccggggtgacttgaacatccccggtctcagtgaacaatgtatattagtagaccatcgagaaaggaatacggacacgctgggtttacaggtgggcaaaagagtgtgttcc---ttcaagtcggagaaggtggtggtggaggacactgttccaataataccaaaggagaag---cacgcaaaggaggaggactccagtatagactatgatgtgaacctcacggacacagtcacccacgaagattatgtgaccacaagattg

>Hyaena_hyaena
gaatggaaattcgcacgcacaaagctttggatgagttatttcgaagaaggaggcactctgcccactcccttcaatgtcatcccgagccccaagtccctctggtacctgatcaaatggatatggacgcacctgtgcaagaaaaagatgagaagaaagcctgaaagttttggaacgatagggaggcgagcggccgataatttgagaagacatcaccaatatcaagatgtcatgcggaacctggtgaagcggtatgttgctgcaatgatcagagatgccaaaactgaagaaggtctgactgaagagaactttaaggaactaaagcaagacatttctagtttccgctttgaagtcctggggttactaagaggaagcaaactgtctacggtgcagtcggctcaggccacaaaggaatcctccaactcagcggactcagatgaaaagagtgacaacgaaggcagtagcaaggacaagaaaaagaacttcagcctcttcgatctaaccactctgattcacccgcgatcagcagcgattgcctgc------gaaagacacaatatcagtaatggctct------gccttagtggtgcaagagccccca---agagagaagcagagaaaagtgaattttgtgaccgatatcaaaaactttgggctgtttcacagacggtcaaaacaaaatgcaaacccaatcttctctgtttcagaagaagttgctcgt---caacaggcagaaaga------ccactggagagaaatattcaactggaatct---cgagggttagcttcgcggggtgacttgaacatccctggtctcagtgaacaatgtatattagtagatcatcgagaaaggaatacggacaccctgggtttacaggtgagcaagagagtgtgttcc---ttcaagtcggagaaagtggtggtggaggacaccgttccaataataccaaaggagaag---catgcgaaggaagaggactcctgtatagactatgatgtgaacctcacggacacagtcacccacgaagattatgtgaccacaagattg

>Manis_pentadactyla
gaatggaagtttgcacgaaccaagctgtggatgagttactttgaagaaggcggtactctgcctacgcccttcaatgtcatcccgagccccaagtccctctggtacctgatcaaatggatgtggacacacctatgcaagaaaaagatgagaagaaagccagaaagttttggaacaatagggaggcgagctgctgataatttgagaagacatcaccaatatcaagaagttatgaggaacctggtgaagcgatacgtcgccgcgatgatcagagatgccaaaaccgaggagggcctgaccgaagagaactttaaggaactgaagcaagacatctccagcttccgctttgaggtcctggggttacttcgaggaagcggcctgcccgccgtgcag---------gcggggaaggaggcctcccacccggccgacccgggcgagaggagcgacggcgaagggggcgccagggacaagcggcggaacctgagcctcttcgacctgaccacgctgatccacccgcggtcggcagccctcgcctcc------gagaggcacacggtcagcaacggcgcg------gccctggtggtgcaggagcccccc---agggagaagcaccggaggctgaacttcgtggcggacatcaggaacttcgggttgtttcacagacgatccaaacagcacgcacacccagtcttctccgtctccggagaggtggcccgg---cgacaggcggacagg------cggcccgagaggggcagccagctggactct---gcagggttcgccccccggggggacctgagcatccctggcctgggtgagcagtgcatcctcgtcgaccaccgagaacggagcacggacaccctgggtctgcaggtaagcaagagggtgtgtgcg---ttcaagtcggacaag---------gaggacacggtccccatcatacccaaggagaag---cgtgcgaaggaaggggactccagcctggactatcacgtggcg------gacacggtcacccacggagagtacgtgaccacaagacta

>Manis_javanica
gaatggaagtttgcacgaaccaagctgtggatgagttactttgaagaaggaggtactctgcctacacccttcaatgtcatcccgagccccaagtccctctggtacctgatcaaatggatgtggacacacctatgcaagaaaaagatgagaagaaagccagaaagttttggaacaatcgggaggcgagctgctgataatttgagaagacatcaccaatatcaagaagttatgaggaacctggtgaagcgatacgtcgccgcgatgatcagagatgccaaaaccgaggaaggcctgaccgaagagaactttaaggaactgaagcaagacatctctagcttccgctttgaggtcctggggttacttcggggaagcagcctgcccgccgtgcag---------gcggggcaggaggcctcccacccggccgacccgggcgagaggagcgacggcgaagggggcaccagggacaagcggcggaacctgagcctcttcgacctgaccacgctgatccacccgcggtcggcagccctcgcgtcc------gagaggcacacggtcagcaacggcgcg------gccctggtggtgcaggagcccccc---agggagaagcaccggaggctgaacttcgtggcggacatcaggaacttcgggttgtttcacagacgatccaaacagcacgcacacccagtgttctccgtctccggagaggtggcccgg---cgacaggcggacagg------cggcccgagaggggcagccagctggactct---gcagggttcgccccccggggggacctgagcatccccggcctgggggagcagtgcatccttgtcgaccaccgggaacgcagcgcggacactctgggtctgcaggtaagcaagagggtgtgtgcg---ttcaagtcggacaag---------gaggacacggtccccatcatacccaaggagaag---cgtgcgaaggaaggggactccagcctggactatcacgtggcg------gacacggtcacccacggagagtacgtgaccacaagacta

>Ceratotherium_simum
gaatggaaatttgctcgaacaaagctttggatgagttattttgaagaaggaggtaccctgcctactcccttcaatgtcatcccaagccccaagtctctctggtacctgatcaaatggatatggacccatctgtgcaagaaaaagatgagaagaaagccagaaagttttggaacaatcgggaggcgagctgctgataatttgagaagacatcaccaatatcaagaagttatgaggaacctggtgaagcgatacgtggccgcaatgattagagatgccaaaactgaagaaggtctgactgaagagaactttaaggaactaaagcaagacatttctagtttccgctttgaagtcctggggttactaagaggaagcaaactgtctacagtgcagtccgctcaagccgcaaaggactcttccaattcagcagactcagatgaaaagagtgataacgaagggagcagcaaggacaagaaaaagaacttcagccttttcgatttaaccactctgattcatccgaggtcagcagcaattgcctcc------gaaagacacaacataagcaatggctcc------gccctggtggtgcaggagccccca---agggagaagcagagaaaagtgaattttgtgactgatatcaaaaactttggcttatttcatagacgatcaaaacaaaacgcaaaccaaatcttctctgtttcagaagaggttgctcgt---cgacaggctgaagga------ccactggacagacatattcaactggaatcc---cgaggattggtttcacggggtgccttgaacatccccggcctcagtgaacaatgtatattagtagaccatcgagaaaggaatacagacacgctggctttacaggtaggcaagagagtgtgttca---ttcaagtcagagaaggtggtggtggaggacacggtgccaataataccaaaggagaag---catgggaaggaagaagactctagtatagactatgatgtaaacctcacagacacagtcatgcacgaagactacgtgaccacaagattg

>Equus_przewalskii
gaatggaaatttgctcgaacaaagctttggatgagttactttgaagaaggaggtaccctgcctactcccttcaatgtcatcccgagccccaagtctctctggtacctgatcaagtggatatggacacatctgtgcaagaaaaagatgagaagaaaaccagaaagttttggaacaattgggagacgagctgctgataatttaagaagacatcaccaatatcaagaagttatgaggaatctggtgaagcggtacgtggctgccatgatcagagatgccaagactgaagaaggtctgacggaagagaactttaaggaactaaagcaagacatttctagtttccgcttcgaagtcctggggttactaagaggaagtaaactatgtacggtgcaatccgctcacgccgcgacggagtcttccaactcagctgactccgatgaaaagagcgataacgaaggaagcagcagggacaagaaaaagaacttcagccttttcgatttaaccaccctgattcatccgagatcggcagcaattgcctct------gaaagacacaacataagcaatggctcc------gccctggtggtgcaggagccccct---agggagaagcagagaaaagtgaatttcgtgactgatatcaaaaactttgggttatttcacagacgatcaaaacacaacgcaaaccaaatcttctctgtttcagaagagatggctcgt---cgacaggctgaagga------ccactggagagaaatattcaactggaatcc---cgaggcttagcttcacggagtgacttgaacatccccggcctcagtgaacaatgtatattagtaaaccatcgagaaaggaacacagacaccctcggtttacaggtaggcaagagagtgtgtccg---ttcaagtcagagaaagtggtcgtggaagacactgtcccaataataccaaaggagaag---cgcgggaaggaagaggactgtagcgtagactatgacgtaaacctcactgacacagtcacccacgaggactatgtgacaacaagattg

>Sus_scrofa
gaatggaaatttgctcgaacaaagctttggatgagttattttgaagaaggcggtaccttgcctactcccttcaatgtcattccgagccccaagtctctctggtacctgatcaaatggatatggacacacttgtgcaagaaaaagatgagaagaaagccggaaagctttggaacaattgggaggcgagctgctgataatctgagaagacaccaccaatatcaagaagtcatgaggaacctggtcaagcgatatgtggccgctatgatcagagacgccaaaactgaagaaggcctgactgaggagaactttaaggaactgaagcaggacatttcgagcttccgctttgaagtcctggggttgctgagaggtagcaagctttctactgtacagtctgctcagggcacaaaggagtcctctaactcagtggactcggatgaaaagagtgataacgaaggcggcagcaaggacaggaaaaagaacttcagccttttcgacttgaccaccctgattcacccgcgatctgcagctattgcttcc------gagagacataacatcagcaacgggtcc------gccctgttgatgcaggaacccccg---agggagaagcagaggaaagtgaattttgtgaccgatatcaaacacttcagcttatttcacagacgatcaaaacaacatgcaaaccaaatcttctctgtttcagaagaggtggctcgt---cagcaagctgaagga------cccctggagagaaacgtccaattggaatct---cgaggattagcttcaaggggtgacttgaacatcccgggtctcagcgaacaatgtatattagtagatcatcgggaaagaaatacagactccctgagtttacaagtgggcaagagagtgtgcgcc---ttcaagtcggagaaggtggtggtggaggacactgttccaatcataccaaaggagaaa---catacaaaggaagaggactctagtctagactatgatgcaaacctctcagacacggtcacccacgaagattacgtgaccacaagattg

>Phacochoerus_africanus
gaatggaaatttgctcgaacaaagctttggatgagttattttgaagaaggcggtaccttgcctactcccttcaatgtcatcccgagccccaagtctctctggtacctgatcaaatggatatggacacacttgtgcaagaaaaagatgagaagaaagccggaaagctttggaacaattgggaggcgagctgctgataatctgagaagacaccaccaatatcaagaagtcatgaggaacctggtcaagcgatatgtggccgctatgatcagagacgccaaaactgaagaaggcctgactgaggagaactttaaggaactgaagcaggacatttcaagcttccgctttgaagtcctggggttgctgagaggaagcaagctttctactgtacagtctgctcagggcacaaaggagtcttctaactcagtggactcggatgaaaagagtgataacgaaggcggcagcaaggacaggaaaaagaacttcagccttttcgacttgaccaccctgattcatccgcgatctgcagctattgcgtcc------gaaagacataacatcagcaacggctcc------gccttgttgatgcaggaacccccg---agggagaagcagaggaaagtgaattttgtgaccgatatcaaacacttcagcttatttcacagacgatcaaaacaacatgcaaaccaaatcttctctgtttcaggagaggtggctcgt---cagcaagctgaagga------cccctggagagaaatgtccaactggaatct---cgaggattagcttcaaggggtgacttgaacatcccgggtctcagcgaacaatgtatattagtagatcatcgggaaagaaatacagactccctgagtttacaagtgggcaagagagtgtgcgcc---ttcaagtcggagaaggtggtggtggaggacactgttccaatcataccaaaggagaaa---catacaaaggaagaggactctagtctagactatgatgcaaacctctcagacacggtcacccatgaagattatgtgaccacaagactg

>Delphinapterus_leucas
gaatggaaatttgctcggacaaagctttggatgagttattttgaagaaggaggtaccctgcctactcccttcaatgtcatcccaagccccaagtctctctggtacctgatcaaatggatatggacacacctgtgcaagaaaaagatgagaagaaagccagaaagttttggaacaatagggaggcgagctgctgataatttaagaagacatcaccaatatcaagaagttatgaggaacctggtaaagcgatacgtggctgcaatgattagagacgccaaaactgaagaaggtctgactgaggaaaactttaaggaactgaagcaagacatttctagcttccgctttgaagtcctggggttactaagaggaagcaagctctctacggtccaatctgctcagggcacgaaggattcttctaactccgcagactcggatgaaaagagtgataacgaaggtagtagcaaggacaggaaaaagaactttagcctcttcgacttaaccaccctgattcacccacgatcagcagcgatcacctcc------gaaagacacaccatcagcaacggctcc------gccctggtggtgcaggagccaccg---agggagaagcagagaaaagtgaattttgtgaccgatatcaaaaacttcgggctatttcacagacgatcaaaa---cacgcaaaccaaatcttctccgtttcggaagaggtggctcgt---caacaagctgaagca------ccactagagacaaacatccaactggaatct---cgagggttagcttcccggggtgacttgaacatcccaggtctcagcgaacagtgtatattagtagatcatagagaaagaaatacggattccctgggtttacaggttggcaagagagtgtgttca---ttcaagtcggagaaggtggtggtggaggacacggttccaatcataccaaaggagaaa---cacgcaaaggaagaggactgcagtgtagactatgatgcaaacctcacagacatggtcacccacgaagattacgtgaccacaagattg

>Balaenoptera_acutorostrata
gaatggaaatttgctcggacaaagctttggatgagttattttgaagaaggaggtaccctgcctactccattcaatgtcatcccaagccccaagtctctctggtacctgatcaaatggatatggacacacctgtgcaagaaaaagatgagaagaaagccagaaagttttggaacaatagggaggcgagctgctgataatttaagaagacatcaccaatatcaagaagttatgaggaacctggtaaagcgatacgtggctgcaatgattagagacgccaaaactgaagaaggtctgactgaggagaactttaaggaactaaagcaagacatttctagcttccgctttgaagtcctggggttactaagaggaagcaaactctctacggtccaatctgctcagggcacgaaggattcttctaactccgcagactcggatgaaaagagcgataacgaaggtagtatcaaggacaagaaaaagaactttagcctctttgacttaaccaccctgattcacccacgatcagcagcgatcgcctcc------gaaagacacaccatcagcaacggctcc------gccctggtggtgcaggagccaccg---agggagaagcagagaaaagtgaattttgtgaccgatatcaaaaacttcgggttatttcatagacgatcaaaacaacacgcaaaccaaatcttctccgtttcagaagaggtggctcgt---caacaagctgaagca------ccactagagacaaacatccaactggaatct---cgagggttagcttcccggggtgacttgaacatcccaggtctcagcgaacagtgtatattagtagatcatcgagaaagaaatacggattccctgggtttacaggtgggcaagagagtgtgttcg---ttcaagtcagagaaggtggtggtggaggacacggttccaatcataccaaaggagaaa---cactcaaaggaagaggactgcagtgtagactacgacgcaaacctcacagacatggtcacccacgaagactacgtgaccacaagattg

>Lipotes_vexillifer
gaatggaaatttgctcggacaaagctttggatgagttattttgaagaaggaggtaccctgcctactcctttcaatgtcatcccaagccccaagtctctctggtacctgatcaaatggatatggacacacctgtgcaagaaaaagatgagaagaaagccagaaagttttggaacaatagggaggcgggctgctgataatttaagaagacatcaccaatatcaagaggttatgaggaacctggtaaagcgatacgtggctgcaatgattagagacgccaaaactgaagaaggtctgactgaagagaactttaaggaactgaagcaagacatttctagcttccgctttgaagtcctggggttactaagaggaagcaaactctctacggtccaatctgctcagggcacgaaggattcttctaactccgcagactcggatgagaagagtgataacgaaggtagtagcaaggacaagaaaaagaactttagcctcttcgacttaaccaccctgattcacccacgatcagcagcgatcgcctcc------gaaagacacaccatcagcaacggctcc------gccctggtggtgcaggagccaccg---agggagaagcagagaaaagtgagttttgtgaccgatataaaaaacttcgggttatttcatagacgatcaaaacaacacgcaaaccaaatcttctccgtttcggaagaggtgactcgt---caacaagctgaagca------ccactagagacaaacatccaactggaatct---cgagggttagcttcccggggtgacttgaacatcccaggtctcagcgaacagtgtatattagtagatcatcgagaaagaaatacggattccctgggtttacaggttggcaagagagtgtgctca---ttcaagtcggagaaggtggtggtggaggacacggttccaatcataccaaaggagaaa---cacgcaaagaaagaggactgcggcgtagactatgatgcaaacctcacagacatggtcacccccgaagattacgtgaccacaagattg

>Camelus_bactrianus
gagtggaaatttgctcgaacaaagctttggatgagttattttgaggaagggggcaccctgcctactcccttcaacgtcatcccgagccccaagtctctctggtacctgatcaaatggatatggacccacctgtgcaagaaaaagatgagaagaaagccagaaagttttggaaccatagggaggcgagcggctgataatttaagaagacatcaccaatatcaagaagttatgaggaacctggtgaagcggtatgtcgccgctatgattagagacgccaaaactgaagaaggcctgactgaggagaactttaaggaactcaaacaagacatttctagtttccgctttgaggtcctgggcttactaagaggaagcaaactctccacggtacagtctgctcagggcatgaaggagtcttctaactccgtcgactccgatgagaagagtgacaacgaaggcagcagcaaggacaagaaaaagaacttcagcctcttcgacttaaccaccctgattcacccgcgatcggccgccatcgcctcc------gagagacac---atgagcaatggctcg------gcgctcgtggtgcaggagcccccg---agggagaagccgaggaaagtcaattttgtgaccgatattaaaaacttcgggctgtttcacagacgatcaaaacaccacgcaaaccaaatcttctccgtttcggaaggggttgctcgc---caacaagccgaagga------cccccggagagaaatatccccctggaatct---cgaggattagcttcccggggtgacctgaacatccccgggctcagcgaacagtgtatattagtagatcatcgagagagaaacacggactccctgggtttacaggcaagcagggcagtgggttcg---ttcgagtcggataaggtggtggtggaggacacggttccgatcataccaaaggagaag---cacgcgaaggacaaggactcgagtcgagactacgaggccaca------gacacggtcacccacgaggattatgtgaccacaagactg

>Hippopotamus_amphibius
gaatggaaatttgctcgaacaaagctttggatgagttattttgaagaagggggtaccctgcctactcccttcaacgtcatcccaagccccaaatctctctggtacctgatcaaatggatatggacacatctgtgcaagaaaaagatgagaagaaagccagaaagttttggaacaatagggaggcgagctgctgataatttgagaagacatcaccaatatcaagaagttatgaggaacctggtaaagcgatacgtggctgcaatgattagagatgccaaaactgaagaaggtctgactgaggagaactttaaggaactcaagcaagacatatccagcttccgttttgaagtcctggggttactaagaggaagcaaactctctacggtccagtctgctcaaggcacgaaggattcttctaactccgcagactcggatgaaaagagtgataatgaaggttgtagcaaggacaggaaaaagaacctaagcctcttcgacttgaccaccttgattcacccgcgatccgcagcgatcgcctcc------gaaagacacaccatcagcaacggctcc------gccctggtggtgcaggagcctccc---agggagaagcacagaaaagtgaattttgtgaccgatatcaaaaacctcgggttatttcatagacgatcaaaacaacacgcaaagcagatcttctccgtttcagaagaggtggctcgc---caacaagctgaagga------ccacgggagaggaacatccaactggaatct---cgagggttagcttcccggggtgacttgaacatcccaggtctcagcgaacagtgtatattagtagatcatcgagaaagaaatacggactccctgggtttacaggtgggcaagagagtgtgttcg---ttcaagtcagagaaggtggtggtggaggacacggttccgatcataccaaaggagaaa---cacgcaaaggaggaggactctagtgtagactacgatgcaaacctcacagacacagtcacccacgaagattacgtgaccacaagattg

>Bos_taurus
gaatggaaatttgctagaacaaagctttggatgagttattttgaagaaggaggtacccttcctacccccttcaatgtcatcccgagccccaagtctctctggtacctgatcaaatggatatggacacacctgtgcaagaaaaagatgagaagaaagccagaaagttttggaacgatagggaggcgagctgctgataatttgagaagacatcaccaatatcaagaagttatgcggaacctggtaaagcgatacgttgccgcaatgattagagatgccaaaactgaggaaggtctgacagaggagaactttaaggaactcaagcaagacatttctagcttccgctttgaagtcctggggttattaagaggaagcaaactctccacggtccagtctgcccagggcaccaaggagtcttctaactccgcagactcggatgaaaagagtgataacgaaggtagcagcaaggacaagaaaaagaacttcagcctcttcgacctgaccaccctcattcacccgcggtcggcggcaattgccgct------gaaagacacaccatcagcaatggctcc------gccctcgtggtgcaggagcccccg---agggagaagcagagaaaagtgaattttgtgaccgatatcagacactttggattgtttcacagacgatcgaaacaacacgcaaaccagatcttctccgtttcagaaggggtggcccgc---caacaagctgaagga------cccctggagaggagcatccagctggagtcc---cgaactctagcttcacggggtgacttgaacattccggggctcagcgaacagtgtatattggtagatcatcgagaaagaaatacagactcccttggtgtacaggtgagcaagagagtgtgttca---ttcaagtcagagaaggtggtggtggaggacacggttcccatcataccaaaggagaagaaacacgcgaaagaggaggactcgagtgcagactatgatgcaaacctcacagacaccatcacccacgaagactatgtgaccacaaggttg

>Bubalus_bubalis
gaatggaaatttgctagaacaaagctttggatgagttattttgaagaaggaggtacccttcctacccccttcaatgtcatcccgagccccaagtctctctggtacctgatcaaatggatatggacacacctgtgcaagaaaaagatgagaagaaagccagaaagttttggaacgatagggaggcgagctgctgataatttgagaagacatcaccaatatcaagaagttatgcggaacctggtaaagcgatacgttgctgcaatgattagagatgccaaaactgaggaaggtctgacagaggagaactttaaggaactgaagcaagacatttctagcttccgctttgaagtcctgggtttattaagaggaagcaaactctccacggtccagtctgcccagggcacgaaggagtcttctaactccgcagactcggatgaaaagagtgataacgagggtagcagcaaggacaagaaaaagaacttcagcctcttcgacctgaccaccctcattcacccgcggtcggcggcaattgccgcc------gaaagacacaccatcagcaacggctcc------gccctcgtggtgcaggagcccccg---agggagaagcagagaaaagtgaattttgtgactgatatcagacactttgggttgtttcacagacgatcgaaacaacacgcaaaccagatcttctccgtttcagaaggggtggctcgc---caacaagctgaagga------cccctggagaggagcatccagctggagtcc---cgagctctagcttcacggggtgacttgaacatcccggggctcagcgaacagtgtatattggtagatcatcgagaaagaaatacagactccctgggtgtacaggtgagcaagagagtgtgttca---ttcaagtcagagaaggtggtggtggaggacacggttcccatcataccaaaggagaagaaacacgcgaaagaggaggactcgagtgtagactatgatgcaaacctcacagacaccatcacccacgaagactatgtgaccacaaggttg

>Moschus_berezovskii
gaatggaaatttgctagaacaaagctttggatgagttattttgaagaaggaggtacccttcctacccccttcaatgtcatcccgagtcccaagtctctctggtacctgatcaaatggatatggacacacctgtgcaagaaaaagatgagaagaaagccagaaagttttggaacgatagggaggcgagctgctgataatttgagaagacatcaccaatatcaagaagttatgcggaacctggtaaagcgatacgttgccgcaatgattagagatgccaaaactgaagaaggtctgacagaggagaactttaaggaactcaagcaagacatttctagcttccgctttgaagtcctggggttattaagaggaagcaaactctccacggtccagtctgctcagggcacgaaggagtcttctaattccgcagactcggatgaaaagagtgataacgagggtagcagcaaggacaagaaaaagaacttcagcctcttcgacctgaccaccctcattcacccgcggtcggcggcaattgccgct------gaaagacacaccatcagcaacggctcc------gccctcgtggtgcaggagcccccg---agagagaagcagagaaaagtgaattttgtgaccgatatcagacactttgggttgtttcacagacgatcgaaacaacacgcaaaccagatcttctctgtttcagaaggggtggcccgc---caacaagctgaagga------cccctggagaggagcatccagctggagtcc---cgagctttagcgtcacggggtgacttgaacatcccggggctcagcgaacagtgcatattggtagatcatcgagaaagaaatacagactccctgggtgtacaggtgagcaagagagtgtgttca---ttcaagtcagagaaggtggtggtggaggacacggttcccatcataccaaaggagaagaaacacgcgaaagaggaggactcgagtgtagactatgatgcagacctcacagacaccatcacccacgaagactatgtgaccacaaggttg

>Ovis_aries
gaatggaaatttgctagaacaaagctttggatgagttattttgaagaaggaggtacccttcctacccccttcaatgtcatcccaagccccaagtctctctggtacctgatcaaatggatatggacacacctgtgcaagaaaaagatgagaagaaagccagaaagttttggaacaatagggaggcgagctgctgataatttgagaagacatcaccagtatcaagaagttatgaggaacctggtaaagcgatacgttgccgcaatgattagagatgccaaaactgaggaaggtttgacagaggagaactttaaggaactcaagcaagacatttctagcttccgctttgaagtcctggggttattaagaggaagcaaactctccacggtccagtctgcccagggcacgaaggagtcttctaactctgcagactcggatgaaaagagtgataacgagggtagcagcaaggacaagaaaaagaacttcagcctcttcgacctgaccaccctcattcacccgcggtcggcggcaattgccgcg------gaacgacacaccatcagcaacggctcc------gccctcgtggtgcaggagcccccg---agggagaagcagagaaaagtgaattttgtgacggatatcagacactttgggttgtttcacagacgatcgaaacaacacgcaaaccagatcttctccgtttcagaaggggtggcccgt---caacaagctgaagga------cccctggagaggagcatccagctggagtcc---cgagctctagcttcacggggtgacttgaacatcccggggctcagcgaacagtgtatattggtagatcatcgagaaagaaatacagactccctgggtgtacaggtgagcaagagagtgtgttca---ttcaagtcagagaaggtggtggtggaggacacggttcccatcataccaaaggagaagaaacacgcgaaagaggaggactcgagtgtagactatgatgcaaacctcacagacaccgtcacccacgaagactatgtgaccacaaggttg

>Oryx_dammah
gaatggaaatttgctagaacaaagctttggatgagttattttgaagaaggaggtacccttcctacccccttcaatgtcatcccgagccccaagtctctctggtacctgatcaaatggatatggacacacctgtgcaagaaaaagatgagaagaaagccagaaagttttggaacgatagggaggcgagctgctgataatttgagaagacatcaccaatatcaagaagttatgcggaacctggtaaagcgatacgttgccgcaatgattagagatgccaaaactgaggaaggtctgacagaggagaactttaaggaactcaagcaggacatttctagcttccgctttgaagtcctggggttattaagaggaagcaaactctccacggtccagtctgcccagggcacgaaggagtcttctaactccgcagactcggatgaaaagagtgataacgagggtagcagcaaggacaagaaaaagaacttcagcctcttcgacctgaccaccctcattcacccgcggtcggcggcaattgccgcc------gaacgacacaccatcagcaacggctcc------gccctcgtggtgcaggagcccccg---agggagaagcagagaaaagtgaattttgtgacggatatcagacactttgggttgtttcacagacgatcgaaacaacacgcaaaccagatcttctcggtttcagaaggggtggcccgc---caacaagctgaagga------cccctggagaggagcatccagctggagtcc---cgagctctagcttcacggggtgacttgaacatcccggggctcagcgaacagtgtatattggtagatcatcgagaaagaaatacagactccctgggtgtacaggtgagcaagagagtgtgttca---ttcaagtcggagaaggtggtggtggaggacacggttcccatcataccaaaggagaagaaacacgcgaaagaggaggactcgagtgtagactacgatgcaaacctcacagacaccgtcacccacgaagactatgtgaccacaaggttg

>Dama_dama
gaatggaaatttgctagaacaaagctttggatgagttattttgaagaaggaggtacccttcctacccccttcaatgtcatcccgagccccaagtctctctggtacctgatcaaatggatttggacacacctgtgcaagaaaaagatgagaagaaagccagaaagttttggaacgatagggaggcgagctgctgataatctgagaagacatcaccaatatcaagaagttatgcggaacctggtaaagcgatacgtggccgcaatgattagagatgccaaaactgaggaaggtctgacagaggagaactttaaggaactcaagcaagacatttctagcttccgctttgaagtcctggggttattaagaggaagcaaactctctacagtccagtctgctcagggcacgaaggagtcttctaactccgcagactcggatgaaaagagtgataacgagggtagcagcaaggacaggaaaaagaacttcagtctcttcgacttgaccaccctcattcacccgcgatcggcagcaattgccgcc------gaaagacaccccatcagcaacggctcc------gcccttgtgctccaggagcccccg---agggagaagcagagaaaagtgaattttgtgaccgatatcagacactttgggttgtttcacagacgatcgaaacaacacgcaaaccagatcttctccgtttcagaaggggtggcccgc---caacaagctgaagga------cccctggagaggagcatccagctggagtcc---cgagctttagcttcgcggggtgacttgaacatcccggggctcagcgaacagtgtatattggtagatcatcgagaaagaaatacagactccctgggtgtacaggtgagcaagagagtgtgttca---ttcaagtcagagaaggtggtggtggaggacactgttcccatcataccgaaggagaagaaacacgcgaaagaggaggactcgagtgtagactatgatgcaaacttcacagacactgtcacccacgaagactatgtgaccacaaggttg

>Odocoileus_virginianus
gaatggaaatttgctagaacaaaactttggatgagttattttgaagaaggaggtacccttcctacccccttcaatgtcatcccgagccccaagtctctctggtacctgatcaaatggatatggacacacctgtgcaagaaaaagatgagaagaaagccagaaagttttggaacgatagggaggcgagctgctgataatttgagaagacatcaccaatatcaagaagttatgcggaacctggtaaagcgatacgtggccgcaatgattagagatgccaaaactgaggaaggtctgacagaggagaactttaaggagctcaagcaagacatttctagcttccgctttgaagtcctggggttattaagaggaagcaaactctctacggtccagtctgctcagggcacgaaggagtcttctaactccgcagactcggatgaaaagagtgataacgagggtagcagcaaggacaggaaaaagaacttcagtctcttcgacctgaccaccctcattcacccgcgatcagcggcaattgccgcc------gaaagacacaccatcagcaacggctcc------gcgctggtgctgcaggagcccccg---agggagaagcagagaaaagtgaattttgtgaccgatatcagacactttgggttgtttcacagacgatcgaaacaacacgcaaaccagatcttctccgtgtcagaaggggtggcccgc---caacaagctgaagga------cccctggaaaggagcatccagctggagtcc---cgagctttagcttcgcggggtgacttgaacatcccggggctcagcgaacagtgtatattggtagatcatcgagaaagaaatacagactccctgggtgtacaggtgagcaagagagtgtgttca---ttcaagtcagagaaggtggtggtggaggacacggttcccatcataccaaaggagaagaaacacgcgaaagaggaggactcgagtgtagactatgatgcaaacctcacagacaccgtcacccacgaagactatgtgaccacaaggttg

>Cervus_canadensis
gaatggaaatttgctagaacaaagctttggatgagttattttgaagaaggaggtacccttcctacccccttcaatgtcatcccgagccccaagtctctctggtacctgatcaaatggatttggacacacctgtgcaagaaaaagatgagaagaaagccagaaagttttggaacgatagggaggcgagctgctgataatctgagaagacatcaccaatatcaagaagttatgcggaacctggtaaagcgatacgtggccgcaatgattagagatgccaaaactgaggaaggtctgacagaggagaactttaaggaactcaagcaagacatttctagcttccgctttgaagtcctggggttattaagaggaagcaaactctctacggtccagtctgctcagggcacgaaggagtcttctaactccgcagactcggatgaaaagagtgataacgagggtagcagcaaggacaggaaaaagaacttcagtctcttcgacctgaccaccctcattcacccgcgatcggcggcacttgccgcc------gaaagacacaccatcagcaacggctcc------gccctcgcgctgcaggagccccag---agggagaagcagagaaaagtgaattttgtgaccgatatcagacactttgggttgtttcacagacgatcgaaacaacacgcaaaccagatcttctccgtttcagaaggggtggcccgc---caacaagctgaagga------cccctggagaggagcatccagctggagtcc---cgagctttagcttcgcggggtgacttgaacatcccggggctcagcgaacagtgtatattggtagatcatcgagaaagaaatacagactccctgggcgtacaggtgagcaagagagtgtgttca---ttcaagtcagagaaggtggtggtggaggacacggttcccatcataccgaaggagaagaaacacgcgaaagaggaggactcgagtgtagactatgatgcaaacctcacagacaccgtcacccacgaagactatgtgaccacaaggttg
