# Supplementary material for: Molecular evolution of TRPC4 regulatory sequences supports a role in mammalian thermoregulatory adaptation
Source: PeerJ. 2025 Jul 8;13:e19697. doi: 10.7717/peerj.19697 (PMC12248226; doi:10.7717/peerj.19697)
Supplement: Supplemental Information 1 — Required and optional parameters that are read by the codeml package of PAML. This file is for information only, an explicit value must be selected for Model and the dummy file names must be replaced with explicit paths to function. The sequence and guide tree files are in standard formats (FASTA and Newick, respectively). [file peerj-13-19697-s001.zip › input.files/ucp1.inactivation.branch.tests/ucp1.atlantogenata.fas]

>Sorex_araneus
gaatggaaatttgcacgaacgaagctttggatgagttattttgaagaaggagggactctgcctactcccttcaatgtcatcccaagccccaagtctctctggtacctgattaagtggttatggacacacctttgcaagaaaaagatgagaagaaagccagaaagttttggaacaatagggaggcgagctgctgataatttgagaagacatcaccagtatcaagaagtaatgaggaacctggtgaaacgatacgttgctgcaatgattagagatgctaaaactgaagaaggcctgactgaagagaactttaaggaactaaagcaagacatatctagcttccgcttcgaagttctgggcttactaagaggaagcaaactgcccacagtgcagtccgcg---------aaggagtcttctaattcagccgactccgatgaaaagagtgataacgaaggtagtagcaaggccaagaaaaagaacttcagcctttttgatttaaccacgctgatccacccgcgatctgcagcgatcgcctcg------gaaagacttaacataagcaatggctcc------gccctggtggtgcaggagcccact---cgagagaagcagagaaaagtgaattttgtaaccgatatcaaaaacttcgggttatttcatagacgatcgaaacaaaccgcaaaccaaatcttctctgtttcagaagaggtttctcgt---caacgggctgaagga------ccactggagagaaatatccaactggaatct---ggaggattagcttcacggggtgacttgagcatcccggggctcagtgaacaatgtgtcttagtagaccaccgagaaaggaatacggacaccctgggattgcaggtaggcaagagaatgtgtgcg---ttctcatcagagaaggtggtggtggaggacacggttcctatcataccaaaggagaag---catgcaaaggacgaggactctagtatagactat---------------gacacagtcacccaagaagattatgtgaccacaagattg

>Sorex_fumeus
gaatggaaatttgcacgaacgaagctttggatgagttactttgaagaaggagggactctgcctactcccttcaatgtcatcccaagccccaagtctctctggtacctgattaagtggctatggacacacctttgcaagaaaaagatgagaagaaagccagaaagttttggaacaatagggaggcgagcagctgataatttgagaagacatcaccaatatcaagaagtaatgaggaacctggtgaaacgatacgttgctgcaatgatcagagatgctaaaactgaagaaggcctgactgaagagaactttaaggaactaaagcaagacatatctagcttccgcttcgaagttctgggcttactaagaggaagcaaactgcctacagtgcagtccgcg---------aaggagtcttctaattcagccgactccgatgaaaagagtgataacgaaggtagtagtacggccaagaaaaagaacttcagcctttttgatttaaccacgctgattcacccgcgatctgcagcgatcgcctcg------gaaagacttaacataagcaatggctcc------gccctggtggtgcaggagcccact---cgagagaagcagagaaaaatgaattttgtaaccgatatcaaaaacttcgggttatttcatagacgatcgaaacaaaccgcaaaccaaatcttctctgtttcagaagaggtttctcgt---caacgggctgaagga------ccactggagagaaatatcccactggaatct---ggaggattagcttcacggggtgacttgagcatcccggggctcagtgaacaatgtgtcttagtagaccaccgagaaaggaatacggacaccctgggattgcaggtaggcaagagaatgtgtgcg---ttctcatcagagaaggtggtggtggaggacacggttcctatcataccaaaggagaag---catgcaaaggacgaggactctagtatagactat---------------gacacagtcacccaagaagattatgtgaccacgagattg

>Erinaceus_europaeus
gaatggaaatttgctcgaactaagctttggatgagttattttgaagaaggaggtactctgcctactcccttcaatgtcatcccaagccccaagtctctctggtacctgatcaagtggctctggacacacctgtgcaagaaaaagatgaggagaaaaccagaaagttttggaacaatagggaggcgagctgccgataatctgagaagacatcatcaatatcaagaagttatgaggaacctggtgaagcgatatgtggctgcaatgatcagagatgccaaaacagaagaaggcctgacagaagagaactttaaggaattaaagcaggacatatctagcttccgctttgaggttctgggcttactaagaggaagcaaacttgctacagtacagtccgcg---------aaagagtcctctaattcggcagactcagatgaaaagagtgataatgaaggaagtagcaaggacaggaaaaagaacttcagccttttcgacttaaccacactgattcatccacggtctgcagccattgcctct------gaaagacacaacatcagcaatggctct------gccttggtggtgcaggagccaccg---cgagagaagcagagaaaagtgaattttgtatctgacataaaacacttcgggttgtttcacagacgctcgaaacaaaacgcaaaccaaatcttctctgtttcagaagaggttgctcgc---caaagggctgaagga------ccactggagagaaatattcaactggaatcacgaggaggattggctgcacggggtgatctgagcatccccggtctcagtgaacagtgtgtattagtggaccatcgagaaaggaacacggactccttgggattgcaggtaggcaagagagtgtgttcc---ttcacgtcagagaaggtagtggtggaggacactgttcctatcataccaaaggagaag---catgcaaaggatgaggactctagcatagactatgatttggacctcacagacacagtcacccacgaagattatgtgaccacgaggctg

>Condylura_cristata
gaatggaaatttgctcgaacaaagctctggatgagttattttgaagaaggaggtaccctgcccactcccttcaatgtcatccccagccccaagtctctttggtatctgatcaaatggatatggacacacctatgcaagaaaaagatgagaagaaaaccagaaagttttggaacaatagggaggcgagctgctgataatttgagaagacatcatcaatatcaagaagttatgaggaacctggtgaagcgatacgttgctgcaatgatcagagatgccaaaactgaagaagggttgacagaggagaactttaaggaactaaagcaagacatctctagtttccgctttgaagttctgggcttactgcgaggaagcaaactgtctacaatacagtcagcgcatggcacgaaggaatcttctaattctgcagactcagacgaaaagagtgacaatgaaggtagtagcaaggacaagaaaaagaactttagcctttttgatttaaccactctgattcacccgcgatcagcagcgattgcctcc------gaaagacacaacataagcaatgggtct------gccttggtggtgcaagaacccctg---agggagaagcagagaaaagtgaattttgtgactgacataaaaaactttgggttatttcatagacgatcgaaacaaaacgcaaaccaaatcttctctgtttcagaagaggttgctcgt---cagcgggctgaagga------cccctggagagaaatactcaactggaatct---cgaggattagcttcacggggtgacttgagcatcccgggtctcagtgaacagtgtgtgttaatagaccatcgagaaaggaatacggacaccctggcactgcaggtaagcaagagagtgtgttcg---ttcacatcagagaaggtggtggtggaggacactgttcctataataccaaaggacaaa---cacgcaaaggaagaggactctagtatagactatgatttaagcctcacagacacagtcacccacgaagattatgtgaccacaagactg

>Talpa_occidentalis
gaatggaaatttgctcgaacaaagctctggatgagttattttgaagaaggaggtaccctgcccactcccttcaatgtcatcccaagccccaagtctctctggtatctgatcaaatggatatggacacacctgtgcaagaaaaagatgagaagaaaaccagaaagttttggaacaatagggaggcgagctgctgataatttgagaagacatcatcaatatcaagaagttatgaggaacctggtgaagcgatatgttgctgcaatgatcagagatgccaaaactgaagaagggctgacagaagagaactttaaggaactaaagcaagacatctccagcttccgttttgaagttctgggcttactaagaggaagtaaactgtctacaatacagtcagcgcatggcacgaaggagtcttctcattcagccgactcggatgaaaagagtgacaatgaaggtagtagcaaggacaagaaaaagaactttagcctttttgatttaactactctgattcacccgcgatcagcagcgattgcctcc------gaaagacacaacataagcaatggctct------gccttggtggtgcaagaacccccg---agggagaagcagagaaaagtgaattttgtgactgatataaaaaactttgggttatttcatagacgatcaaaacaaaacgcaaaccaaatcttctctgtttcagaagaggttgctcgt---cagcgggctgaagga------ccactggagagaaatattcaactggaatct---cgaggattagcttcaaggggtgacttgagcatcccggggctcagtgaacagtgtgtgttagtagaccaccgagaaaggaatacggacaccttggcattgcaggtaagcaagagagtgtgttcg---ttcacatcagagaaggtggtggtggaggacactgttcctataataccaaaggagaaa---cacacaaaggaagaggactctagtatagactatgatttaagcctcacagacacagtcacccacgaagattatgtgaccacgagattg

>Dasypus_novemcinctus
gaatggaagttcgcccgcaccaagctctggatgagctactttgaggaaggcggcacgctgcccaccccgttcaacgtcatccccagccccaagtccctctggtacctcgtcaagtggctgtggacccacctgtgcaagaagaagatgcggaagaagccagaaagctttggaacaatcgggaggcgagctgctgataatttgagacgacatcatcaatatcaagaggtcatgaggaacctggtgaagcgctacgtggccgccatgattagagacgccaagacggaagaaggccttacggaggagaacttcaaggaactaaaacaagacatttcaagtttccgttttgaagttctgggattactaagaggaaccaagctttctacgatacaatccgctggtgtgaccaaggagtcttctaattcagcagactcagatgaaaagagtgacaatgaaggcagctgtaaggataagaaaaagaatttcagcctttttgacttaactactctgattcatccccgatcagcggcaatcgccgca------gagagacataacataagcaatggctct------gctctggtcgcgcaggagctgccg---cgggtgaagcagggaaaggtgagcttcgtggctgatatcaaaaacttcgggctgtttcacagacgatcaaaacaaaacgcaaaccagatcttctctgtttctgaaagagttgctcgt---cagcaggccgaagaa------ccactggcgagaagtatccagctggagccc---cgaggattagcttcgaggggagacccaggcatccctgggctcagcgagcagtgtcttctggtcgaccgtcgagagcggaacccggacacgctggctccccagctgggcgggggcgtgtgcgcc---ttcaagtcggagagggtggtggtggacgacaccatccccatcatccccaaggagaag---cgcgcgagggacgaggag---------------gatttacacctcgcggaagccgccgcccaggaagactacgtgacgacaagactg

>Choloepus_didactylus
gagtggaaattcgcccgcacgaagctctggatgagttattttgaagaaggaggcaccctgcccacccccttcaatgtcatcccgagccccaagtctctgtggtacctcgtcaagtggatgtggacccacctgtgcaagaagaagatgagaaag---ccggagagcttcgggacgatcgggaggcgagctgctgataatttgagaagacatcatcaataccaagaggtcatgaggaacctggtgaagcgatacgtggctgcaatgatcagagacgctaaaactgaagaaggcctcacagaggagaactttaaggagctgaaacaagacatttcgagtttccgttttgaagttctgggattgctgagaggaaccaaactttctaccatacagtccgctaatgcgacaaaggagtcttctaattcagcagactcggacgaaaagagcgacaacgaggggagttgcaaggacaggaaaaagaatttcagcctttttgatttaacgactctgattcatccaagatcagccgcgatcgccgcc------gagagacagaacatgagcaacggctcg------gctctggtggcacgggagcccccg---agggagaagcagaggaaggtgaacttcgtgaccgatctcaaaaacttcgggctgtttcacagacggtccaaaccaaacgcacaccagatcttctccgtctccgaaggagttgcccgt---cggcaggtgcagaca------ccacgggagagaagcttcctcctggaatgc---cgggggctggtgtccaggggggacccgggcatcccagggctccgcgagcagtgccgactggtcaaccgccgagaaaggagccccgacgcgctgggtgcccaggtgggcaggagggagtgccct---ttcccgtcggagaaggtggtggtcgaggacaccgttcccatcatcccgaaggagaaa---tacgccaaggaagaggattctggcaccaactatgagtcaaacctcacagagaccgtctcccgcgaggactacgtgaccacaaggttg

>Elephantulus_edwardii
gaatggaaatttgctcgaacaaagctctggatgagttattttgaagaaggaggtacactgccgactcccttcaatgtcattccgagccccaagtctctctggtacctgatcaaatggatatggacacacttgtgcaagaaaaagatgagacgaaaaccagaaagctttggaacaatagggaggcgagctgcagataatctgagacgacatcatcagtaccaagaggtcatgcgaaacctggtgaagcggtatgttgctgccatgattcgagatgccaaaaccgaggaaggcctgacagaagagaactttaaggaactcaagcaagacatctccagctttcgtttcgaagtcctgggcctgctaagaggaagcaagctttccaccatccaggctgctaatggcgcaaaggaggcttccaattcggccgactcagatgagaggagcgacaatgaaggcagcagtcgggacaagaagaagaatttcagcctttttgacttgaccacgctgatccaccccaggtcagcagcgatcgcctcg------gagagacacaacataagcaatggctcg------gccctggtggtgcaggagcccccg---agggagaagcagaggagagtgaattttgtcactgatatcaaaaactttgggctgtttcacagacgatcaaagcaaaacacgggccacgtcttctctgtttccgaagaggtcgcgcgtcaccaccacgccgaagga---gggccctttgagagaagcattcaactggaatcc---cgcacgttaggctccaggggtgacctcaacatcccggggctcagtgaacagtgcgtgctggtggaccacagggaacgcaccacggacacgctggcccagccaggggccacgcgagcgtgctcc---ttcgagtcagacaaggtggtggtggaagacactgtccccatcataccaaaggagaaa---cgtggcaaggaggaggactgcagtccagactatgacctgtccctcacggacacggtcacccaggacgactatgtgacaacgagactg

>Trichechus_manatus
gaatggaagtttgctcgaaccaagctttggatgagttattttgaagaaggaggtactctgcctactcccttcaatgtcatcccgagccccaagtctctctggtacctggtcaaatggatatggacacacctgtgcaagaagaagatgagaagaaagccagaaagctttggaacaatagggaggcgagctgctgataatttgagaagacatcatcaatatcaagaagtgatgaggaacctggtgaagcgatacgtcgcggcaatgattcgagatgctaaaaccgaggaaggcctgacggaagagaactttaaggagctcaaacaagacatttctagttttcgttttgaagttctgggattactaagaggaagcaaactttccactgtacaatccgccaacggcgctaaggagtcttccaattcagcagattcagatgaaaaaagtgacaatgaaggtagcagtaaggacaagagaaagaatttcagcctttttgacctaaccactctgattcatccaaagtcagcagcaatcgcctca------gaaagacataacataagcaatggctcc------gccctgggggtgcaggagccccta---agggagaagcagaggaaagtcagttttgtgaccgatatcaaaaactttggattatttcatagacgatcaaaacaaaatgcaagccaaatcttctctgtttcagaagaagttgctcgt---caacaggctgaagga---ggaccccctgagagaaatattcaactggaatcc---cgagcattcgcttccaggggtgacctgaacatccccgggctcagtgaacagtgtgtgttagtggaccacagagaaaggaatatggacacattggctgtgcaggtaggcaagagagtgtgtccc---ttcaagtcagagaagacggtggtagaggacactcttcccatcataccaaaggagaag---cacgccaaagaggaggactctagcgcagactgtgacttatccctcacagaaacagtcacccacgaagattatgtgacaaccaggttg

>Loxodonta_africana
gaatggaaatttgctcgaacaaagctttggatgagttattttgaagaaggaggtactctgcctactcccttcaatgtcatcccgagcccgaagtctctctggtacctgatcaaatggatatggacacacctgtgcaagaaaaagatgagaagaaagccagaaagctttggaacaatagggaggcgagctgctgataacctgagaagacatcatcaataccaggaagtgatgaggaacctggtgaagcgatatgttgccgcaatgattcgagatgctaaaaccgaggaaggccttacagaagagaactttaaggagctcaaacaagacatttctagctttcgttttgaagttctgggattactaagaggaagcaaactttccactgtgcaatctgctaatggtgcaaaggagtctcccaattctgcagactcagatgaaaaaagtgacaatgaaggcaccagtaaggacaagaaaaagaatttcagtctctttgatctaacaactctgattcatccgaggtcagcagcaatcacctct------gaaagacataacataagcaatggctct------gccctggggatgcaggaggcccca---agggagaagcaaaggaaagcgaattttgtgacagatatcaaaaactttgggttatttcatagacgatcaaaacaaaacgcaagccaaatcttctctgtttcagaagaagttgctcgt---caacaggctgaaggt---ggaccctctgagagaaatattcaactggaatcc---cgagcattagtttccaggaatgacttgaacattcccggtctcagtgaacagtgtgtgttagtggaccacagagaaaggaatacggacacattggctgtgcaggtaggcaaaagagtgtgttcc---ttcaagtcagagagggtggtggtggaggacactgtccccatcataccaaaggagaag---cacaccaaggaggaggactctagcacagactatgacttgtccctcacagaaacagtcacccatggagattacgtgacgacaaggttg

>Orycteropus_afer
gaatggaaatttgctcgaacaaagctttggatgagttattttgaagaaggaggtactctgcctactcccttcaatgtcatcccaagccccaagtctctctggtacctgatcaaatggatatggacacatctgtgcaagaaaaagatgagacgaaagccagaaagctttggaacaatagggaggcgagctgctgataatttaagaagacatcatcaatatcaagaagttatgaggaacctggtgaagcgatatgttgctgcaatgattcgagatgctaaaactgaagaaggccttacagaggagaactttaaggaactcaaacaagacatttctagttttcgttttgaagtgttgggattactaagaggaagcaaactttccactatacaatccactaacggcacaaaggagtcctccaactcagcagactcagatgaaaagagtgataatgaaagtagtaataaggacaagaaaaagaattttagcctttttgacttaactactctgattcatccaaggtcggcagcgattgcctct------gaaagacacaacataagcaatggctct------gccctcgtggtgcaggagccccca---agagagaagcagagaaaagtgaattttgtgactgatataaaaaactttggattatttcatagacgatcaaaacaaaatgcaagccatatcttctctgtttcagaagaagttgctcgt---caacaggctgaggga---ggacctcttgagagaaatattcaactagaatcc---cgagcattagcttcaaggagtgacctgaacattcccggtctcagtgaacaatgtgtactagtggaccacagagaaaggaatacggacacattagctttgcaggtaggcaagagagtgtgctcc---ttcaagtcagagaaagtggtggtagaagacactgttcctatcataccaaaggaaaaa---catgccaaggaggaggactgtagtacagactatgacttatccctcacagaaacaatcaaccacgaagattatgtgacaacaagattg
