# Supplementary material for: Molecular evolution of TRPC4 regulatory sequences supports a role in mammalian thermoregulatory adaptation
Source: PeerJ. 2025 Jul 8;13:e19697. doi: 10.7717/peerj.19697 (PMC12248226; doi:10.7717/peerj.19697)
Supplement: Supplemental Information 1 — Required and optional parameters that are read by the codeml package of PAML. This file is for information only, an explicit value must be selected for Model and the dummy file names must be replaced with explicit paths to function. The sequence and guide tree files are in standard formats (FASTA and Newick, respectively). [file peerj-13-19697-s001.zip › input.files/tetrapod.clade.omega.estimation/bird.trpc3.fas]

>Gallus
gagtggaagtttgctcgttctaaactttggttatcgtattttgatgatggaaaaacattacctccaccatttagtcttgtaccaagtcccaaatcgtttttctatttcatcatgaggatcattaacttttctaagtgcaggaggagacggctgcagaaggacattgaaatgggaatgggcaattccaaatcgaggttaaaccttttcactcagtcgaactcccgagtttttgaatcacacagttttaacagcattctcaatcagccaacacgctatcagcaaataatgaaaagactgataaaacgttacgttctgaaagcacaagtggacaaagaaaatgatgaagtaaatgaaggtgaattaaaggagatcaaacaagatatctccagtcttcgctatgaacttttggaggacaagtcccaggcgacagaagagttagccattttaatacataaactcagcgagaaactcaatcccaatatgttgagatgtgaa
>Taeniopygia
gaatggaagtttgctcgttctaaactttggctgtcatattttgatgatggaaaaacattacctccacccttcagtcttgtaccaagccccaaatcttttttctatttcatcatgaggatcattaacttttctaagtgcaggaggagacggctacagaaggacattgaaatgggaatgggcaactccaaatcgaggttaaaccttttcactcagtcaaattccagagtttttgaatcccacagttttaacagcattctcaatcagccaacacgctatcagcaaataatgaagagactgataaaacgttatgttctgaaagcacaagtggacaaagaaaatgatgaagtcaatgaaggtgaattaaaggaaatcaaacaggacatctccagtcttcgctatgaactcttggaggataagtcccaagcaacagaagagctggcaattttaatacataaactcagtgagaaactaaatcctaatatgctgagatgtgaa
>Anas
gagtggaagtttgctcgttctaaactttggttatcatattttgatgatggaaaaacattacctccaccctttagtcttgtaccaagccccaaatcttttttctatttcgtcatgaggatcattaacttctctaagtgcaggagaagacggctacagaaggacattgaaatgggaatgggcaattccaaatctaggttaaaccttttcactcagtcaaactccagagtttttgaatcacacagctttaacagcattctcaatcagccaacacgctatcagcaaataatgaaaagactgatcaaacgttatgttctgaaagcacaagtggacagagaaaatgacgaagtaaatgaaggtgaattaaaggaaatcaaacaagatatctccagtcttcgctacgaactcttggaggataaatcccaggcaacagaagagttagcaattctaatacataaactcagcgagaaactaaatcctaacatgttgagatgtgaa
>Ficedula
gagtggaagtttgctcgttctaaactttggctgtcgtattttgatgatggaaaaacattacctccacccttcagtcttgtaccaagccccaaatcttttttctatttcatcatgagaatcattaacttttctaagtgcaggaggagacggctacagaaggacattgaaatgggaatgggcaattccaaatcaaggctaaaccttttcactcagtcgaactccagagtttttgaatcccacagttttaacagcattctcaatcagccaacacgctatcagcaaataatgaagagactgataaaacgttatgttctgaaagcacaagtggacaaagaaaatgatgaagtcaatgaaggtgaattaaaggaaatcaaacaggacatctccagtcttcgctatgaactgttggaggacaaatcccaagcaacagaagagttggcaattttaatacataaactcagtgagaaactaaatcctaatatgctgagatgtgaa
>Melopsittacus
gagtggaagtttgctcgttctaaactgtggttatcatattttgatgatggaaaaactttacctccaccattcagtcttgtaccaagccccaaatcttttttctatttcatcatgaggatcattaacttttctaagtgcagaaggagacgactacagaaggatattgaaatgggaatgggcaattccaaatctaggttaaaccttttt---cagtcgaactccagagtttttgaatcacacagcttcaacagcattctcaatcagccaacacgctatcagcaaataatgaaaaggctgataaaacgttatgttctgaaagcacaagtggacaaagaaaatgatgaagtaaatgaaggtgaattaaaggaaatcaaacaggatatctccagtcttcgctatgaacttttggaggataagtcccaagcaacagaagaattagcaattttaatacataaactcagtgagaaactaaatcctaatgtgttgacatgtgaa
>Falco
gagtggaagttcgctcgttctaaactttggttatcgtattttgatgatggaaaaacattacctccaccgttcagtcttgtaccaagccccaaatcttttttctatttcatcatgaggatcattaacttttctaagtgcaggaggagacatctacagaaggatatagaaatgggaatgggcaattccaaatctaggttaaaccttttcactcagtcgaactccagagtttttgaatcacacagttttaacagcattctcaatcagccaacacgctatcagcaaataatgaaaagactgataaaacgttatgttttgaaagcacaagtggacaaagaaaatgatgaagtaaatgaaggtgaattaaaggaaatcaaacaggatatctccagccttcgctatgaacttttggaggataagtcccaagcaacagaagagttggcgattttaatccataaactcagtgagaaactaaatcctaatatgctgaggtgtgaa
>Corvus
gagtggaagtttgctcgttctaaactttggctgtcttattttgatgatggaaaaacattacctccacccttcagtcttgtaccaagccccaaatcttttttctatttcatcatgaggatcgttaacttttcaaagtgcaggaggagacggctacagaaggacattgaaatgggaatgggcaactccaaatctaggttaaaccttttcactcagtcgaactccagagtttttgaatcccacagttttaacagcattctcaatcagccaacacgctatcagcaaataatgaagaggctgataaaacgttatgttctgaaagcacaagtggacaaagaaaatgatgaagtcaatgaaggtgaattaaaggaaatcaaacaggacatctccagtcttcgctacgaactgttggaggataagtcccaagcaacagaagagttggcaattttaatacataaactcagtgagaaactaaatcctaatatgctgaggtgtgaa
>Manacus
gagtggaaatttgctcgctctaaactctggttgtcgtattttgacgatggaaaaacgttacctccacccttcagtcttgtaccgagccccaaatcttttttctacttcatcatgaggatcattaacttttctaagtgcaggaggaggcggctgcagaaggacatcgagatgggaatgggcaattccaaatctaggttaaaccttttcacccagtccaactccagagtttttgaatcccacagttttaacagcattctcaatcagccgacacgctatcagcaaataatgaaaagactgataaaacgttacgttctgaaagcacaagtggacaaagaaaatgatgaagtaaatgaaggtgaattaaaggaaatcaaacaggacatctccagtcttcgctacgaacttttggaggataaatcccaagcaacagaagagttggcaattttaatacataaactcagtgagaaactaaaccctaatatgttgagatgtgaa
>Serinus
gagtggaagtttgctcgttctaaactttggctgtcatattttgatgatggaaaaacattacctcctcccttcagtcttgtaccaagccccaaatcttttttctatttcatcatgaggatcattaacttttccaagtgcaggaggagacggctacagaaggacattgaaatgggaatgggcaactccaaatcaagattaaacctcttcactcagtcaaattccagagtttttgaatcccacagttttaacagcattctcaatcagccaacacgctatcagcaaataatgaagagactgataaaacgttacgttctgaaagcacaagtggacaaagaaaatgatgaagtcaatgaaggtgaattaaaggaaatcaaacaggacatctccagtcttcgctatgaactgttggaggataagtcccaagcaacagaagagttggcaattttaatacataaactcagtgagaaactaaatcctaatatgctgagatgtgaa
>Nipponia
gagtggaagtttgctcgttctaaactttggttatcgtattttgatgatggaaaaacattacctccaccgttcagtctggtaccaagccccaaatcttttttctatttcattatgaggatcattaacttttctaagtgcaggaggagacggctacagaaggacattgaaatgggaatgggcaattccaaatctaggttaaaccttttcactcagtcaaactccagagtttttgaatcgcacagttttaacagcattctcaatcagccgacacgctatcagcaaataatgaaaagactgataaaacgttatgttctgaaagcacaagtggacaaagaaaatgatgaagtaaatgaaggtgaattaaaggaaatcaaacaggatatctccagtcttcgctacgaacttttggaggataagtcccaagcaacggaagagttagcaattctaatacataaactcagtgagaaactaaatcctaatatgttgagatgtgaa
>Cuculus
gagtggaagtttgctcgttctaaactttggttatcgtatttcgacgatggaaaaacattgcctccaccattcagtctcgtaccaagccccaaatcttttttctatttcatcatgaggatcattaacttttctaagtgcaggaggagacgtctacagaaggatattgaaatgggaatgggcaattccaaatctaggttaaaccttttcactcagtcgaattccagagtttttgaatcacacagtttcaacagcattctcaatcagccaacacgctatcagcaaataatgaaaagactgataaaacgttatgttctgaaagcacaagtggacaaggaaaatgatgaagtaaatgaaggtgaattaaaggagatcaaacaggatatctccagtcttcgctatgaacttttggaggataagtcccaagcgacggaagagttagcaattctgatccataaactcagtgagaaactaaatcctaacatgctgagatgtgaa
>Struthio
gagtggaagtttgctcgttctaagctctggttatcatattttgatgatggaaaaacattacctccaccgttcagtcttgtaccaagccccaaatcttttttctacttcatcatgaggattatcaatttctctaagtgcaggaggagacggctgcagaaggacattgaaatgggaatgggcaattccaaatcgaggttaaaccttttcactcagtcgaactccagagtttttgaatcacacagttttaacagtattctcaatcagcctacgcgatatcagcaaataatgaagagactgataaaacgttatgttctgaaagcacaagtggacaaagaaaatgatgaagtaaatgaaggtgaattaaaggaaatcaaacaagatatctccagtcttcgctatgaactgttggaggataagtcccaagcaacagaagagttagctattttaatacataaactcagtgaaaaactaaatcctaatatgttgagatgtgaa
>Gavia
gaatggaagttcgctcgttctaaactttggctatcgtattttgatgatggaaaaacattacctccaccgttcagtctcgtaccaagccccaaatcttttttctatttcatcatgaggatcattaacttttctaaatgcaggaggagacggctacagaaggacattgaaatgggaatgggcaattccaaatctaggttaaaccttttcactcagtcgaactccagagtttttgaatcacacagttttaacagcattctcaatcagccgacacgctatcagcaaataatgaaaagactgataaaacgttatgttctgaaagcacaagtggacaaagaaaatgatgaagtaaatgaaggtgaattaaaggaaatcaaacaggatatctccagtctgcgctacgaacttttggaggataagtcccaagcaacagaagagttagcaattttaatacataaactcagtgagaaactaaatcctaatatgttgagatgtgaa
>Charadrius
gagtggaagttcgctcgttctaaactttggttatcatattttgatgatggaaaaacattacctccaccgttcagtcttgtaccaagccccaaatcttttttctatttcatcatgaggatcattaacttttctaagtgcaggaggagacggctacagaaggacattgaaatgggaatgggcaactctaaatctaggttaaaccttttcactcagtcgaactccagagtttttgaatcacacagttttaacagcattctcaatcagccgacacgctatcagcaaataatgaaaagactgataaaacgttatgttctgaaagcacaagtggacaaagaaaatgatgaagtaaacgaaggtgaattaaaggaaatcaaacaggatatctccagtcttcgctacgaacttttggaggataagtcccaagcaacagaagagttagcaattttaatacataaactcagtgagaaactaaatcctaatatgttgagatgtgaa
>Dryobates
gagtggaaatttgctcgttctaaactttggttatcatattttgatgatgggaaaacattacctccaccattcagtcttgtaccaagccccaaatctttcttctatttcattatgaggatcattaacttctctaagtgcagaagaagacggctgcagaaagacattgaaatgggaatgggcaattccaaatctaggttaaatcttttcactcagtcgaactcccgagttttcgaatcacacagttttaacagcattctcaatcagccgacgcgctatcagcaaataatgaaaagactgataaaacgttatgttctgaaagcacaagtggacaaagaaaatgatgaagtaaatgaaggtgaattaaaggagatcaagcaggatatctccagtcttcgctacgaactcttggaggataagtcccaagcaacagaagagttggccattttgatacataaactcagtgagaaactaaatccgaacatgttgagatgtgaa
>Opisthocomus
gagtggaagtttgctcgttccaaactttggttatcgtattttgatgatggaaaaacattacctccaccattcagtcttgtaccaagccccaaatcttttttctatttcattatgaggatcattaacttctctaagtgcaggaggagacggttacagaaggacatcgaaatgggaatgggaaattccaaatctaggttaaaccttttcactcagtcgaactccagagtttttgaatcacacagctttaacagcattctcaatcagccgacacgctatcagcaaataatgaaaagactgataaaacgttatgttctgaaagcacaagtggacaaagaaaatgacgaagtaaatgaaggtgaattaaaggaaatcaaacaggatatctccagtcttcgctacgaacttctggaggataagtcccaagcgacagaagagttagcgattttaatacataaactcagcgagaaactaaatcctaatatgttgagatgcgaa
>Tyto
gagtggaagtttgctcgttctaaactttggttatcgtattttgatgatggaaaaacattacctccaccgttcagtcttgtaccaagccccaaatcttttttctatttcatcatgaggatcattaacttttctaagtgcaggaggagacggctacagaaagacattgaaatgggaatgggcaattccaaatctaggttaaaccttttcactcagtcaaactccagagtttttgaatcacacagttttaacagcattctcaatcagccaacacgctatcagcaaataatgaagagactgataaaacgttatgttctgaaagcacaagtggacaaagaaaatgatgaagtaaatgaaggtgaattaaaggaaatcaaacaggatatctccagtcttcgctatgaacttttggaagataagtcccaagcaacggaagagttagcaattttaatacataaactcagtgagaaactaaatcctaatatgttgagatgtgaa
>Anser
gagtggaagtttgcccgttctaaactttggttatcatattttgatgatggaaaaacattacctccaccatttagtcttgtaccaagccccaaatcttttttctattttgtcatgaggatcgttaacttttctaagtgcaggagaagacggctacagaaggacattgaaatgggaatgggcaattccaaatctaggttaaaccttttcactcagtcgaactccagagtttttgaatcacacagctttaacagcattctcaatcagccaacacgctatcagcaaataatgaaaagactgatcaaacgttatgttctgaaagcacaagtggacagagaaaatgacgaagtaaatgaaggtgaattaaaggaaatcaaacaagatatctccagtcttcgctacgaactcttagaggataaatcccaagcaacagaagagttagcaattctaatacataaactcagcgagaaactaaatcctaatatgttgagatgtgaa
>Apteryx
gaatggaaatttgctcgttctaaactctggttatcatattttgatgatggaaaaacattacctccaccgttcagtcttgtaccaagccccaaatcttttttctatttcatcatgaggatcattaacttttctaagtgcaggaggagacggctgcagaaggatattgaaatgggaatgggcaattccaaatcgaggttaaaccttttcactcagtcgaactccagagtttttgaatcacacagttttaacagtattctcaatcagccaacacggtatcagcaaataatgaagagactgataaaacgttatgttttgaaagcacaagtggacaaagaaaatgatgaagtaaatgaaggtgaattaaaggaaatcaaacaagatatctccagtcttcgctatgaacttttggaggataagtcgcaagcaacagaagagttagctattttaatacataaactcagtgaaaaactaaatcctaacatgttgagatgtgaa
>Sturnus
gagtggaagtttgcccgttctaaactttggctgtcatattttgatgatggaaaaaccttacctccacccttcagtcttgtaccaagccccaaatcttttttctatttcatcatgaggatcattaacttttctaagtgcaggaggagacggctacaaaaggacattgaaatgggaatgggcaactccaaatcaaggttaaaccttttcactcagtcgaactccagagtttttgaatcccacagttttaacagcattctcaatcagccaacacgctatcagcaaatcatgaagagattgataaaacgttatgttctgaaagcacaagtggacaaagaaaatgatgaagtcaatgaaggtgaattaaaggaaatcaaacaggacatctccagtcttcgctatgaactgttggaggataagtcccaagcaacagaagagttggcaattttaatacataaactcagtgagaaactaaatcctaatatgctgagatgtgaa
>Calidris
gagtggaagtttgctcgttctaaactttggttatcgtattttgatgatggaaaaacattacctccaccattcagtctcgtaccaagccccaaatcttttttctatttcatcatgaggatcattaacttttctaagtgcaggaggagacggctgcagaaggatattgagatgggaatgggcaattctaaatctaggttaaacctttttactcagtcgaactccagagtttttgaatcgcacagttttaacagcattctcaatcagccgacacgctatcagcaaataatgaaaagactgataaaacgttacgttctgaaagcacaagtggacaaagaaaatgatgaagtaaatgaaggtgaattaaaggaaatcaaacaggatatctccagtcttcgctacgaacttttggaggataagtcccaagcaacagaagagttagcgattttaatacataaactcagtgagaaactaaaccctaatatgctgagatgtgag
>Coturnix
gagtggaagtttgctcgttctaaactttggttgtcatattttgatgatggaaaaacattacctccaccatttagtcttgtaccaagccccaaatcctttttctatttcatcatgaggatcattaacttttctaagtgtaggaggaggcggctacagaaggacattgaaatgggaatgggcaattccaaatcgaggttaaaccttttcactcagtcgaactcccgagtttttgaatcacacagttttaacagcattctcaatcagccgacacgctatcagcaaataatgaaaagactgataaaacggtacgttctgaaagcacaagtggacaaagaaaatgatgaagtaaatgaaggtgaattaaaggaaatcaaacaagatatctccagtcttcgctatgaacttttggaggacaagtcccaagcgacagaagagttagcgattttaatacataaactcagcgagaaactcaatcccaatatgttgagatgtgaa
>Lonchura
gagtggaagtttgctcgttccaaactttggctgtcctattttgatgatggaaaaacgttacctccacccttcagtcttgtaccaagccccaagtcttttttctatttcatcatgaggatcattaacttttctaagtgcaggaggagacggctacagaaggacattgaaatgggaatgggcaactccaaatcgaggttaaaccttttcactcagtcgaattccagagtttttgaatcccacagttttaacagcattctcaatcagccaacacgctatcagcaaataatgaagagactgataaaacgttatgttctgaaagcacaagtggacaaagaaaatgatgaagtcaatgaaggtgaattaaaggaaatcaaacaggacatctccagtcttcgctatgaactgttggaggataagtcccaagcaacagaagagttggcaattttaatacataaactcagtgagaaactaaatcctaatatgctgagatgtgaa
>Cyanistes
gagtggaagtttgctcgttctaaactttggctgtcatattttgatgatggaaaaacattacctccgcccttcagtcttgtaccaagccccaaatcttttttctatttcatcatgaggatcattaacttctctaagtgcaggaggagacggctacagaaggacattgaaatgggaatgggcaactccaaatcaaggttaaaccttttcactcagtccaactccagagtttttgaatctcacagttttaacagcattctcaatcagccaacacgctatcagcaaataatgaagagactgataaaacgttatgttctgaaagcacaagtggacaaagagaatgatgaagtcaatgaaggtgaactaaaggaaatcaaacaggacatctccagtcttcgctatgaactgttggaggataagtcccaagcaacagaggagttggcaattttaatacataaactcagtgagaaactaaatcctaatatgctgagatgtgaa
>Nothoprocta
gaatggaaatttgcccgttctaaactctggttatcatattttgatgatggaaaaacattacctccaccgttcagtcttgtaccaagccccaaatcctttttctatttcatcatgaggatcattaacttttctaagtgcaggaggagacggctgcagaaggacattgaaatgggaatgggaaattccaaatctaggttaaaccttttcactcagtcgaactccagagtttttgaatcacacagttttaacagtattctcaatcaaccaacacggtatcagcaaataatgaagagactgataaaacgttatgttttgaaagcacaagtggataaagaaaatgatgaagtaaatgaaggtgagttaaaggaaatcaagcaagatatctccagtcttcgctatgaacttttggaggataagtcccaagcaacagaagagttagcaattttaatacataaactcagtgaaaaactaaatcctaatatgttgagatgtgaa
>Dromaius
gagtggaagtttgctcgttctaaactctggttatcgtattttgatgatggaaaaacgttacctccaccattcagtctcgtaccaagccccaaatcttttttctatttcatcatgaggatcattaacttttctaagtgcaggaggagacggctgcagaaggacattgaaatgggaatgggcaattccaaatctaggttaaaccttttcactcagtcgaactccagagtttttgaatcacacagttttaacagtattctcaatcagccgacacggtatcagcaaataatgaagagactgataaaacgttatgttttgaaagcacaagtggacaaagaaaatgatgaagtaaatgaaggtgaattaaaggaaatcaaacaagatatctccagtcttcgctatgaacttttggaggataagtcccaagcaacagaagagttagctattttaatacataaactcagtgaaaaactaaatcctaatatgttgagatgtgaa
>Athene
gagtggaagtttgctcgttctaaactttggttatcgtattttgatgatggaaaaacattacctccaccgttcagtcttgttccaagccccaaatcttttttctatttcatcatgaggatcattaacttttctaagtgcaggaggaggcggctacagaaggacattgaaatgggaatgggcaattccaaatctaggttaaacctttttactcagtcaaactccagagtttttgaatcacacagttttaacagcattctcaatcagccgacacgctatcagcaaataatgaaaagactgataaaacgttatgttctgaaagcacaagtggacaaagaaaatgatgaagtaaatgaaggtgaattaaaggaaatcaagcaggatatttccagtcttcgctacgaacttttggaagataagtcccaagcaacagaagagttggcaattttaatacataaactcagtgagaaattaaatcctaatatgttgagatgtgaa
>Phasianus
gagtggaagtttgctcgttctaaactttggttatcatattttgatgatggaaaaacattacctccaccatttagtcttgtaccaagccccaaatcatttttctatttcatcatgaggatcattaacttttccaagtgcaggaggagacggctacagaaggacattgaaatgggaatgggcaattccaaatcaaggttaaaccttttcactcagtcgaactcccgagtttttgaatcacacagttttaacagcattctcaatcagccgacacgttatcagcaaataatgaaaagactgataaaacgttacgttctgaaagcacaagtggacaaagaaaatgatgaagtaaatgaaggtgaattaaaagaaatcaaacaagatatctccagtcttcgctatgaacttttggaggacaagtcccaggcgacagaagagttagcgattttaatacataaactcagcgagaaactcaatcccaatatgttgagatgtgaa
>Aythya
gagtggaagtttgctcgttctaaactttggttatcatattttgatgatggaaaaacattacctccaccatttagtcttgtaccaagccccaaatcttttttctatttcgtcatgaggatcattaacttttctaagtgcaggagaagacggctacagaaggacattgaaatgggaatgggcaattccaaatctaggttaaaccttttcacacagtcgaactccagagtttttgaatcacacagctttaacagcattctcaatcagccaacacgctatcagcaaataatgaaaagactgatcaaacgttatgttctgaaagcacaagtggacagagaaaatgatgaagtaaatgaaggtgaattaaaggaaatcaaacaagatatctccagtcttcgctacgaactcttggaggataaatcccaagcaacagaagagttagcaattctaatacataaactcagcgagaaactaaatcctaacatgttgagatgtgaa
>Catharus
gagtggaagtttgctcgttctaaactttggctgtcatattttgatgatgggaaaacattacctccacccttcagtcttgtaccaagccccaaatcttttttctatttcatcatgaggatcattaacttttctaagtgcaggaggagacggctacagaaggacattgagatgggaatgggcaactccaaatcaaggttaaaccttttcactcagtcgaactccagagtttttgaatcccacagttttaacagcattctcaatcagccaacacgctatcagcaaataatgaagagactgataaaacgttatgttctgaaagcacaagtggacaaagaaaatgatgaagtcaatgaaggtgaattaaaggaaatcaaacaggacatctccagtcttcgctatgaactgttggaggataagtcccaagcaacagaagagttggcaattttaatacataaactcagtgagaaactaaatcctaatatgctgagatgtgaa
>Motacilla
gagtggaagtttgctcgttctaaactttggctgtcatattttgatgatggaaaaacattacctccacccttcagtcttgtaccaagccccaaatcttttttctatttcatcatgaggatcattaacttttctaagtgcaggaggagacggctacagaaggacattgaaatgggaatgggcaactccaaatcaaggttaaaccttttcactcagtcaaattccagagtttttgaatcccacagttttaacagcattctcaatcagccgacacgctatcagcaaataatgaagagactgataaaacgttacgttctgaaagcacaagtggacaaagaaaatgatgaagtcaatgaaggtgaattaaaggaaatcaaacaggacatctccagtcttcgctatgaactgttggaggataagtcccaagcgacagaagagttggcaattttaatacataaactcagtgagaaactgaatcctaatatgctgagatgtgaa
>Passer
gagtggaagtttgctcgttctaaactttggctgtcatattttgatgatggaaaaacattacctccccccttcagtcttgtaccaagccccaaatctttcttctatttcatcatgaggatcattaacttttctaagtgcaggaggagacggctacagaaggacattgaaatgggaatgggcaattccaaatcaaggttaaaccttttcactcagtcgaactccagagtttttgaatcccacagttttaacagcattctcaatcagccaacacgctatcagcaaataatgaagagactgataaagcgttacgttctgaaagcacaagtggacaaagaaaatgatgaagtcaatgaaggtgaattaaaggaaatcaaacaggacatctccagtcttcgctatgaactgttggaggataagtcccaagcaacagaagagttggcaattttaatacataaactcagtgagaaactaaatcctaatatgctgagatgtgaa
>Hirundo
gagtggaagtttgctcgttcaaaactttggctgtcatattttgatgatggaaaaacattacctccacccttcagtcttgtaccaagccccaaatcttttttctatttcatcatgaggatcattaacttttctaagtgcaggaggagacggctacagaaagacattgaaatgggaatgggcaactccaaatcaaggttaaaccttttcactcagtcaaactccagagtttttgaatcccacagttttaacagcattctcaatcagccaacacgctatcagcaaataatgaagagacttataaaacgttatgttctgaaagcacaagtggacaaagaaaatgatgaagtcaatgaaggtgaattaaaggaaatcaagcaggacatctccagtcttcgctatgaactgttggaggataagtcccaagcaacagaagagctggcaattttaatacataaactcagtgagaaactaaatcctaatatgctgagatgtgaa
>Centrocercus
gagtggaagtttgctcgttctaaactttggttatcgtattttgatgatggaaaaacattacctccaccatttagtcttgtaccaagccctaaatcatttttctatttcatcatgaggatcattaacttttctaagtgcaggaggagacggctacagaaggacattgaaatgggaatgggcaattccaaatcgaggttaaaccttttcactcagtcgaactcccgagtttttgaatcacacagttttaacagcattctcaatcagccgacacgctatcagcaaataatgaaaagactgataaaacgttacgttctgaaagcacaagtggacaaagaaaatgatgaagtaaatgaaggtgaattaaaagaaatcaaacaagatatctccagtcttcgctatgaacttttggaggacaagtcccaggcgacagaagaattagcgattttaatacataaactcagcgagaaactcaatcccaatatgttgagatgtgaa
>Lagopus
gagtggaagtttgctcgttcaaaactttggttatcatattttgatgatggaaaaacattacctccaccatttagtcttgtaccaagccctaaatcatttttctatttcatcatgaggatcattaacttttctaagtgcaggaggagacggctacagaaggacattgaaatgggaatgggcaattccaaatcgaggttaaaccttttcactcagtcgaactcccgagtttttgaatcgcacagttttaacagcattctcaatcagccgacacgctatcagcaaataatgaaaagactgataaaacgttatgttctgaaagcacaagtggacaaagaaaatgatgaagtaaatgaaggtgaattaaaagaaatcaaacaagatatctccagtcttcgctatgaacttttggaggacaagtcccaggcgacagaagaattagcgattttaatacataaactcagcgagaaactcaatcccaatatgttgagatgtgaa
>Accipiter
gagtggaagttcgctcgttctaaactttggttatcgtattttgatgatggaaaaacattacctccaccattcagtcttgtaccaagccccaaatcttttttctatttcatcatgaggatcattaacttttctaagtgcaggaggagacggctacagaaggacattgagatgggaatgggcaattccaaatctaggttaaaccttttcactcagtccaactccagagtttttgaatcacacagttttaacagcattctcaatcagccgacacgctatcagcaaataatgaaaagactgataaaacgttatgttctgaaagcacaagtggacaaagaaaatgatgaagtaaatgaaggtgaattaaaggaaatcaaacaggatatctccagtcttcgctacgaacttttggaggacaagtcccaagcaacagaagagttagcaattttaatacataaactcagtgagaaactaaatcctaatatgttgagatgtgaa
>Gymnogyps
gagtggaagttcgctcgttctaaactttggttatcgtattttgatgatggaaaaacgttacctccaccgttcagtcttgtaccaagccccaagtcttttttctatttcatcatgaggatcattaacttttctaagtgcaggaggagacggctacagaaggacattgaaatgggaatgggcaattccaaatctaggttaaaccttttcactcagtcgaactccagagtttttgaatcacacggttttaacagcattctcaatcagccgacacgctatcagcaaataatgaaaagattgataaaacgttatgttctgaaagcacaagtggacagagaaaatgatgaagtaaatgaaggtgaattaaaggaaatcaaacaggatatctccagtcttcgctacgaacttctggaggataagtcccaagcaacagaagagttagcaattttgatacataaactcagtgagaaactaaatcctaatatgttgagatgtgaa
>Apus
gagtggaagtttgctcgttctaaactttggttatcatattttgatgatggaaaaacattacctcctccgttcagtctggtaccaagtcctaaatcttttttctatttcatcatgaggatcatcaacatttctaagtgcaggaggagacggctacagaaagatgttgaaatgggaatgggcaattccaaatctaggttaaaccttttcactcagtcgaactccagagtttttgaatcccacagttttaacagcattctcaatcagccgacacgctatcagcaaataatgaaaagactgataaaacgttatgttctgaaagcacaagtggacaaagaaaatgatgaagtaaatgaaggtgaattaaaggaaatcaaacaggacatctccagtcttcgctacgaacttttggaggacaagtcccaagcaacagaagaattagcaattttaatacacaaactcagtgagaaactaaatcctaacatgttgagatgtgaa
>Rissa
gagtggaagttcgctcgttctaaactttggttgtcgtattttgatgatggaaaaacgttacctccaccgttcagcctggtaccaagccccaaatcttttttctatttcatcatgaggatcattaacttttctaagtgcaggaggagagggctgcagaaggacattgaaatgggaatgggcaattctaaatctaggttaaaccttttcactcagtcgaactccagagtttttgaatcgcacagttttaacagcattctcaatcagccaacacgctatcagcaaataatgaaaagactgataaaacgttatgttctgaaagcacaagtggacaaagaaaatgatgaagtaaatgaaggcgaattaaaggaaatcaaacaggacatctccagtcttcgctatgaacttttggaggataagtctcaagcaacagaagagttagcgattttaatacacaaactcagtgagaaactaaatcctaatatgttgagatgtgaa
>Indicator
gagtggaagtttgctcgttctaagctttggttatcgtattttgatgatggaaaaacattacctccaccgttcagtcttgtaccaagccccaaatctttcgtctatttcatcatgaggatcattaacttctctaagtgcaggaggagacggctgcagaaggacattgaaatgggaatgggcaattccaaatctaggttaaaccttttcactcagtcgaactctcgagttttcgaatcacacagttttaacagcattctcaatcagccaacacgctatcagcaaataatgaaaagactgataaaacgttatgttctgaaagcacaagtggacaaagaaaatgatgaagtaaatgaaggtgaattaaaggaaatcaagcaggatatctccagtcttcgctacgaacttttggaggataagtcccaagcaacagaagagttggccattttgatacataaactcagtgagaaactaaatcctaacatgttgagatgtgaa
>Agelaius
gagtggaagtttgctcgttctaagctttggctgtcatattttgatgatggaaaaacattacctccacccttcagtcttgtacccagccccaaatcctttttctatttcatcatgaggatcattaacttttccaagtgcaggaggagacggttacagaaggacattgaaatgggaatgggaaactccaaatcaaggttaaaccttttcactcagtccaattccagagtttttgaatcccacagttttaacagcattctcaatcagccgacacgctatcagcaaataatgaagagactgataaaacgttatgttctgaaagcacaagtggacaaagaaaacgatgaagtcaatgaaggtgaattaaaggaaatcaaacaggacatctccagtcttcgctatgaactgttggaggataagtcccaagcaacagaagagttggcaattttaatacataaactcagtgagaaactaaatcccaacatgctgagatgtgaa
>Grus
gagtggaaatttgctcgttctaaactttggttgtcatattttgatgatggaaaaacattacctccgccgttcagtcttgtaccaagccccaaatcttttttctatttcatcatgaggatcattaacttttctaagtgcaggaggagacggctacagaaggacattgaaatgggaatgggcaattccaaatctaggttaaaccttttcactcagtcaaactccagagtttttgaatcgcacagttttaacagcattctcaatcagccaacacgctatcagcaaataatgaaaagactgataaaacgttatgttctgaaagcacaagtggacaaagaaaatgatgaagtaaatgaaggtgaattaaaggaaatcaaacaggatatctccagtcttcgctacgaacttttggaggataagtcccaagcaacagaagagttagcaattttaatacataaactcagtgagaaactgaatcctaacatgttgagatgtgaa
>Oenanthe
gagtggaagtttgctcgttctaaactttggctgtcatattttgatgatggaaaaacattacctccacccttcagtcttgtaccaagccccaaatcttttttctatttcatcatgaggatcattaacttttctaagtgcaggaggagacggctacagaaggacattgaaatgggaatgggcaactccaaatcaaggttaaaccttttcactcagtcaaactccagagtttttgaatcccacagttttaacagcattctcaatcagccaacacgctatcagcaaataatgaagagactgataaaacgttatgttctgaaagcacaagtggacaaagaaaatgatgaagtcaatgaaggtgaattaaaggaaatcaaacaggacatctccagtcttcgctatgaactgttggaggacaaatcccaagcaacagaagagttggcaattttaatacataaactcagtgagaaactaaatcctaatatgctgagatgtgaa
>Pezoporus
gagtggaaatttgctcgttctaaactgtggttatcatattttgatgatggaaaaacattacctccaccattcagtcttgtaccaagccccaaatcttttttctatttcatcatgaggatcattaacttttctaagtgcagaaggagacgactacagaaggatattgaaatgggaatgggcaattccaaatctaggttaaaccttttt---cagtcaaactccagagtttttgaatcacacagcttcaacagcattctcaatcagccgacacgctatcagcaaataatgaaaagactgataaaacgttacgttctgaaagcacaagtggacaaagaaaatgatgaagtaaatgaaggtgaattaaaggaaatcaaacaggatatctccagtcttcgctatgaacttttggaggataagtcccaagcaacagaagaattagcaattttaatacataaactcagcgagaaactaaatcctaatatgttgacatgtgaa
>Ammospiza
gagtggaagtttgctcgttctaaactttggctgtcatattttgatgatggaaaaacattacctccacccttcagtcttgtaccaagccccaaatcttttttctatttcatcatgaggatcattaacttttccaagtgcaggaggagacggctacagaaggacattgaaatgggaatgggaaactccaaatcaaggttaaaccttttcactcagtcaaattccagagtttttgaatcccacagttttaacagcattctcaatcagccaacacgctatcagcaaataatgaagagactgataaaacgctacgttctgaaagcacaagtggacaaagaaaatgatgaagtcaatgaaggtgaattaaaggaaatcaaacaggacatctccagtcttcgctatgaactgttggaggataagtcccaagcaacagaagagttggcaattttaatacataaactcagtgagaaactaaatcccaatatgctgagatgtgaa
>Poecile
gagtggaagtttgctcgttctaaactttggctgtcatattttgatgatggaaaaacgttacctccacccttcagtcttgtaccaagccccaaatcttttttctatttcatcatgaggatcattaacttctctaagtgcaggaggagacggctacagaaggacatagaaatgggaatgggcaattccaaatcaaggttaaaccttttcactcagtcaaactccagagtttttgaatcccacagttttaacagcattctcaatcagccaacacgctatcagcaaataatgaagagactgataaaacgttatgttctgaaagcacaagtggacaaagagaatgatgaagtcaatgaaggtgaattaaaggaaatcaaacaggacatctccagtcttcgctatgaactgttggaggataagtcccaagcaacagaggagttggcaattttaatacataaactcagtgagaaactaaatcctaatatgctgagatgtgaa
>Haemorhous
gagtggaagtttgctcgttctaaactttggctgtcatattttgatgatggaaaaacattacctcctcccttcagtcttgtaccaagccccaaatcttttttctatttcatcatgaggatcattaacttttctaagtgcaggaggagacggctacagaaggacattgaaatgggaatgggaaactccaaatcaaggttaaaccttttcactcagtcaaattccagagtttttgaatcccacagttttaacagcattctcaatcagccaacacgctatcagcaaataatgaagagactgataaaacgttacgttctgaaagcacaagtggacaaagaaaatgatgaagtcaatgaaggagaattaaaggaaatcaaacaggacatctccagtcttcgctatgaactgttggaggataagtcccaagcaacagaagagttggcaattttaatacataaactcagtgagaaactaaatcctaatatgctgagatgtgaa
