# Supplementary material for: Molecular evolution of TRPC4 regulatory sequences supports a role in mammalian thermoregulatory adaptation
Source: PeerJ. 2025 Jul 8;13:e19697. doi: 10.7717/peerj.19697 (PMC12248226; doi:10.7717/peerj.19697)
Supplement: Supplemental Information 1 — Required and optional parameters that are read by the codeml package of PAML. This file is for information only, an explicit value must be selected for Model and the dummy file names must be replaced with explicit paths to function. The sequence and guide tree files are in standard formats (FASTA and Newick, respectively). [file peerj-13-19697-s001.zip › input.files/tetrapod.clade.omega.estimation/bird.trpa1.fas]

>Gallus
ctcaaaaggattgcaatgcaggttaatcttcacacaaacttagagaagaagctgccattttggttcctaagtcgagtggaccaggaatcaatcacagtctatcctaacagaccaagatactgtggatttatgagt------gtgttccagtattgctttgggtgtgaggactctaccacagatgcacagagcactgatacaacattagagttggaagttctgaagcagaaatacaggctcaaggatatatcaacactgttggaaaagcaacatgacctcattaaactgattatacaaaaaatggagatagtgtcagaggctgaggatgaagacagcaatgatttatttcagcacaaatttaggaaaaggcagttagaacataggaatagtaaatgggatacagtgttaaaagctgttaagtcaaatgtgtctaacccaagcacagaaaagagcagcagcttattg
>Taeniopygia
ctcaaaaggattgcaatgcaggttaatcttcataccaacttagagaagaagctgccattttggttcttaagtcgggtggaccaggaatcaatcactgtatatcccaacaggccaagatactgtggatttatgagc------gtgttccaatattgctttgggtgtgaggactctaccacatatgcacagagccctgatacaacactagaactggaagttctgaagcagaaatacaggctcaaagatatatcaacattgttggaaaagcaacatgacctcattaaactgattatccaaaaaatggagatagtgtcagaggctgaggatgaagacagcaatgatttgtttcagcacaaatttaggaaaaggcagttagagcacaagaatagtaaatgggatacagtgttaaaagctgttaaaacaaatgtgcctaacccaagcacagaaaagaacaatagcttcttc
>Anas
ctcaaaaggattgcaatgcaggttaatcttcacacaaacttagagaagaagctgccattttggttcctaagtcgggtggaccaggaatcaatcactgtgtatcctaacagaccaagatactgtggatttatgagt------gtgttccagtattgctttgggtgtgaggactctaccacagatgcacagagcactgatacaaccttagaactggaagttctgaagcagaaatacaggctcaaagatctatcaaccctgttggaaaagcaacacgacctcattaaactgattatacaaaaaatggagatagtatcagaggctgaggatgaagacagcaatgatttatttcagcacaagtttaggaaaaggcagttagaacataagaatagtaaatgggatacagtgttaaaagctgttaaaacaaatgtgcctaacccaagcacagaaaagaacaatagcttcttc
>Melopsittacus
ctcaaaaggattgcaatgcaggttaatcttcacaccaacttagagaagaagctaccattttggttcttaagtcgagtggaccaggaatcaatcactgtatatccaaacagaccaagatactgtggatttatgagt------gtgttccagtattgctttgggtgtgaggactctactacagatgcacagagcactgatacaacattagaattggaagttctgaagcagaaatacaggctcaaagatatatcaacactgttggaaaagcaacatgacctcattaagttaattatccaaaaaatggagatagtgtcggaggctgaggatgaagacagcaatgatttgtttcagcacaagtttaggaaaaggcagttagaacacaagaatagtaaatgggatacagtgttaaaagctgttaaaacaaatgtgcccaacccaagcacagaaaagaacaatagcttcttc
>Falco
ctcaaaaggattgcaatgcaggtaaatcttcacaccaatttagagaagaagctaccattttggttcttaagtcgggtggaccaggaatcaatcactgtatatcccaacaggccaagatactgtgggtttatgagc------gtgttccagtattgttttgggtgtgaggactctaccacagatgcacagagcactgatacaacattagaactggaagttctgaagcagaaatacaggctcaaagatatatcaacactgttggaaaagcaacatgacctcattaaactgattatccagaaaatggagatagtgtcagaggctgaggatgaagacagcaatgatttatttcagcacaagtttaggaaaaggcagttggagcacaagaatagtaaatgggatacagtgttaaaagctgttaaaacaaatgtgcctaactcaagcacagaaaagaacaatagcttattc
>Corvus
ctcaaaaggattgcaatgcaggttaatcttcacaccaacttagagaagaagctgccattttggttcttaagtcgggtggaccaggaatcaatcactgtatatcccaacaggccaagatactgtggatttatgagc------gtgttccaatattgctttgggtgtgaggactctaccacatatgcgcagagccctgatacaacactagaattggaagttctgaagcagaaatacaggctcaaagatatatcaacattgttggaaaagcagcatgacctcattaaactgattatccaaaaaatggagatagtgtcagaggctgaagatgaagacagcaatgatctatttcagcacaaatttaggaaaaggcagttagagcacaagaatagtaaatgggatacagtgttaaaagctgttaaaacaagtgtgcctaacccaagcacagaaaagaacaatagcttcttc
>Manacus
ctcaaaaggattgcaatgcaggttaaccttcacaccaacttagagaagaagctaccattttggttcttaagtcgggtggaccaggaatcaatcactgtatatcccaacaggccaagatactgtggatttatgagt------gtgttccagtattgctttgggtgtgaagactctaccacatacgcacagagccctgatacaacattagaactggaagttctgaaacagaaatacaggctcaaagatatatcaacattgttggaaaagcaacatgacctcattaaattgattatccagaaaatggaaatagtgtcagaagctgaggatgaagacagcaatgatttatttcagcacaaatttaggaaaaggcagttagagcacaagaatagtaaatgggatacagtgttaaaagctgttaaaacaactgtgcctaacccaagcacagaaaaaaccaacagcttcttc
>Cuculus
ctcaaaaggatcgccatgcaggttaatcttcacaccaacttagagaagaagctaccattttggttcttgagtcgagtggaccaggaatcgatcactgtatatcccaacaggccgagatactgtggatttatgagt------gtgttccagtattgctttgggtgtgaagactctaccacagatgcacagagcactgatacaacgttagaactggaagttctgaagcagaaatacaggctcaaagatatatcaacactgttggaaaagcaacatgacctcattaaattgattatacaaaaaatggagatagtgtcagaggctgaggatgaagacagcaatgatttatttcagcacaagtttaggaaaaggcagttagagcacaagaatagtaaatgggatacagtgttaaaagctgttaaaacaaatgtgtctaacccaagcacagaaaagaacaatagcttcttc
>Gavia
ctgaaaaggattgcaatgcaggttaatcttcacaccaacttagagaagaagctaccattttggttcttaagtcgggtagaccaggaatcgatcactgtatatcccaacaggccgagatactgtggatttatgagt------gtgttccagtattgctttgggtgtgaggactctaccacagatgcacagagcactgacacaacattagaactggaagttctgaagcagaaatacaggctcaaagatatatcaacactgttggaaaagcaacatgacctcattaaattgattatccaaaaaatggagatagtgtcagaggctgaggatgaagacagcaatgatttatttcagcacaagtttaggaaaaggcagttagagcacaagaatagtaaatgggatacagtgttaaaagctgttaaaacaaatgtgcctaacccaagcacagaaaagaacaatagcttcttc
>Aythya
ctcaaaaggattgcaatgcaggttaatcttcacacaaacttagagaagaagctgccattttggttcctaagtcgggtggaccaggaatcaatcactgtgtatcctaacagaccaagatactgtggatttatgagt------gtgttccagtattgctttgggtgtgaggactctaccacagatgcacagagcactgatacaaccttagaactggaagttctgaagcagaaatacaggctcaaagatctatcaaccctgttggaaaagcaacacgacctcattaaactgattatacaaaaaatggagatagtatcagaggctgaggatgaagacagcaatgatttatttcagcacaagtttaggaaaaggcagttagaacataagaatagtaaatgggatacagtgttaaaagctgttaaaacaaatgtgcctaacccaagcacagaaaagaacaatagcttcttc
>Tyto
ctcaaaaggattgcaatgcaggttaatcttcacaccaatttagagaagaagctaccattttggttcttaagtcgggtggaccaggaatcaatcactgtatatcccaacaggccgagatactgtggatttatgagt------gtgttccagtattgctttgggtgtgaggactctaccacagatgcacagagcactgatacaacattagaactggaagttctaaagcagaaatacaggctcaaagatatatcaacactgttggaaaagcaacatgacctcattaaattgattatccaaaaaatggagattgtgtcagaggctgaggatgaagacagcaatgatttatttcagcacaagtttaggaaaaggcagttagagcacaggaatagtaaatgggatacagtgttaaaagctgttaaaacaaacatgcctaacccaagcacagaaaagaacaatagcttcttc
>Pyrgilauda
ctcaaaaggattgcaatgcaggttaatcttcataccaacttagagaagaagctgccattttggttcttaagtcgggtggaccaggaatcaatcactgtatatcccaacaggccgagatactgtggatttatgagt------gtgttccagtattgctttgggtgtgaggactctaccacatatgcacagagccctgatacaacactagaattggaagttctgaagcagaaatacaggctcaaagatatatcaacattgttggaaaagcaacatgacctcattaaactgattatccaaaagatggagatagtatcagaggctgaggatgaagacagcaatgatttatttcagcacaaatttaggaagaggcagttagagcacaagaatagtaaatgggatacagtgttaaaagctgttaaaacaaatgtgcctaactcaagcacagaaaagaacaatagcttcttc
>Apteryx
ctcaaaaggattgcaatgcaggtcaatctgcacacaaacttagagaagaagctaccattttggttcttaagtcgggtggaccaggaatcaatcaccgtatatcccaacaggccaagatactgtggatttatgagt------gtgtttcagtattgctttggctgtgaggactctgccacagatgcacagagcacggatacaactttagaattggaagttctgaagcagaagtacaggctcaaagatatttcaacactcttggaaaagcagcacgacctcattaaactgattatacaaaaaatggagatagtgtcggaggctgaggatgaagacagcaatgatttatttcagcacaagtttaggaaaaggcagttagaacacaggaatagtaaatgggatacagtattaaaagctgttaaaacaaatgtgcctaacccaagcacagaaaagaacaatagcttcttc
>Parus
ctcaaaaggattgcaatgcaggttaaccttcacaccaacttagagaagaagctgccattttggttcttaagtcgggtggaccaggaatcaatcactgtatatcccaacaggccaagatactgtggatttatgagt------gtgttccaatattgctttgggtgtgaagactctaccacatatgcacagagccctgatacaacactggaactggaagttctgaagcagaaatacaggctcaaagatatatcaacattgttggaaaagcaacatgacctcattaaactgattatccaaaaaatggagatcgtgtcagaggctgaggatgaagacagcaatgatttatttcagcacaaatttaggaaaaggcagctagagcacaaaaatagtaaatgggatacagtgttaaaagctgttaaaacgaatgtgcctaacccaagcacagaaaagaac---agcttcttc
>Lonchura
ctcaaaaggattgcaatgcaggttaatcttcataccaacttagagaagaagctgccattttggttcttaagtcgggtggaccaggaatcaatcactgtatatcccaacaggccaagatactgtggatttatgagc------gtgttccaatattgctttgggtgtgaggactctaccacatatgcacagagccctgatacaacactagaactggaagttctgaagcagaaatacaggctcaaagatatatcaacattgttggaaaagcaacatgacctcattaaactgattatccaaaaaatggagatagtgtcagaggctgaggatgaagacagcaatgatttatttcagcacaaatttaggaaaaggcagttagagcacaagaatagtaaatgggatacagtgttaaaagctgtcaaaacaaatgtacctaacccaagcacagaaaagaacaacagcttcttc
>Aquila
ctcaaaaggattgcaatgcaggttaatcttcacaccaacttagagaagaagctaccattttggttcttaagtcgggtggaccaggaatcaatcactgtatatcccaacaggccgagatactgtggatttatgagc------gtgttccagtactgctttgggtgtgaggactctaccacagatgcacagagcactgatacaacattagaactggaagttctgaagcagaaatacaggctcaaagatatatcaacactgttggaaaagcaacatgacctcattaaattgattatccaaaaaatggagatagtgtcagaggctgaggatgaagacagcaatgatttatttcagcacaagtttaggaaaaggcagttagagcacaagaatagtaaatgggatacagtgttaaaagctgttaaaacaaatgtgcctaacccaagcacagaaaagaacaatagcttcttc
>Ammospiza
ctcaaaaggattgcaatgcaggttaatcttcataccaacttagagaagaagctgccattttggttcttaagtcgggtggaccaggaatcaatcactgtatatcccaacaggcccagatactgtggatttatgagt------gtgttccaatattgctttgggtgtgaggactctaccacatatgcacagagccctgatactacactagaattggaagttctgaagcagaaatacaggctcaaagatatatcaacattgttggaaaagcaacatgacctcattaaactgattatccaaaaaatggagatagtatcagaggctgaggatgaagacagcaatgatttatttcagcacaagtttaggaaaaggcagttagagcacaagaatagtaaatgggatacagtgttaaaagctgttaaaacaaatgtgcctaacccaagcacagaaaagaacaataccttcttc
>Pezoporus
ctcaaaaggattgcaatgcaggttaatcttcacaccaacttagagaagaagctaccattttggttcttaagtcgggtggaccaggaatcaattactgtatatccaaacagaccaagatactgtggatttatgagt------gtgttccagtattgctttgggtgtgaggactctaccacagatgcacagagcactgacacaacattagaactggaagttctgaagcagaaatacaggctcaaagatatatcaacactgttggaaaagcaacatgacctcattaaactaattatccaaaaaatggagatagtgtcagaggcggaggatgaagacagcaatgatttgtttcagcacaagtttaggaaaaggcagttagaacacaagaatagtaaatgggatacagtgttaaaagctgttaaaacaaatgtgcccaacccaagcacagaaaagaacaatagcttcttc
>Motacilla
ctcaaaaggattgcaatgcaggttaatcttcataccaacttagagaagaagctgcccttttggttcttaagtcgggtggaccaggaatcaatcactgtatatcccaacaggccaagatactgtggatttatgagc------gtgttccaatattgctttgggtgtgaggactctaccacatatgcgcagagccctgatacaacactagaattggaagttctgaagcagaaatacaggctcaaagacatatcaacattgctggaaaagcaacatgacctcattaaactgattatccaaaaaatggagatagtatcagaggctgaggatgaagacagcaatgatttatttcagcacaaatttaggaaaaggcagttagagcacaagaatagtaaatgggatacagtgttaaaagctgttaaaacaaatgtgcctaacccaagcacagaaaagaacaatagcttcttc
>Passer
ctcaaaaggattgcaatgcaggttaatcttcataccaacttagagaagaagctgccattttggttcttaagtcgggtggaccaggaatcaatcactgtatatcccaacaggccgagatactgtggatttatgagt------gtgttccagtattgctttgggtgtgaggactctaccacatatgcacagagccctgatacaacactagaattggaagttctgaagcagaaatacaggctcaaagatatatcaacattgttggaaaagcaacatgacctcattaaactgattatccaaaaaatggagatagtatcagaggctgaggatgaagacagcaatgatttatttcagcacaaatttaggaagaggcagttagagcacaagaatagtaaatgggatacagtgttaaaagctgttaaaacaaatgtgcctaaccaaagcacagaaaagaacaataccttcttc
>Hirundo
ctcaaaaggattgcaatgcaggttaatcttcataccaacttagagaagaagctgccattttggttcttaagtcgggtggaccaggaatcaatcactgtatatcccaacaggccgagatactgtggatttatgagc------gtgttccagtattgctttggatgtgaggactctaccacatatgcacagagccccgatacaacactagaattggaagttctgaagcagaaatacaggctcaaagatatatcaacattgttggaaaagcagcatgacctcattaaactgattatccaaaaaatggagatagtgtcagaggctgaggatgaagacagcaatgatttatttcagcacaaatttagaaaaaggcagctagagcacaagaacagtaaatgggatacagtgttaaaagctgttaaaacaaatgtgcctaacccaagcacagaaaagaacaacagcttcttc
>Vidua
ctcaaaaggattgcaatgcaggttaatctccataccaacttagagaagaagctgcctttttggttcttaagtcgggtggaccaggaatcaatcactgtatatcccaacaggccgagatattgtggatttatgagt------gtgttccaatactgctttgggtgtgaggactctaccacgtatgcacagagccctgatacaacactagaactggaagttctgaagcagaaatacaggctcaaagatatatcaacattgttggaaaagcaacatgacctcattaaactgattatccaaaaaatggagatagtgtcagaggctgaggatgaagacagcaatgatttatttcagcacaaatttaggaaaaggcagttagagcacaagaatagcaaatgggatacagtgttaaaagctgttaaaacaaatgtgcctaacccaagaacagaaaagaacaatagcttcttc
>Lagopus
ctcaaaaggattgcaatgcaggttaatcttcacacaaacttagagaagaagctgccattttggttcctaagtcgagtggaccaggaatcaatcacagtctatcctaacagaccacgatactgtggatttatgagt------gtattccagtattgctttgggtgtgaggactctaccacagatgcacagagcactgatacaacattagaattggaagttctgaagcagaaatacaggctcaaagatatatcgacgctgttggaaaagcaacacgacctcattaaactgattatacaaaaaatggagatagtgtcagaggctgaggatgaagacagcaatgatttatttcagcacaagtttaggaaaaggcagttagaacataggaatagtaaatgggatacagtgttaaaagctgttaaatcaaatgtgcctaacccaagcgcagaaaagaacagcaccttcttg
>Accipiter
ctcaaaaggattgcaatgcaggttaatcttcacaccaacttagagaagaagctaccattttggttcttaagtcgggtggaccaggaatcaatcactgtatatcccaacaggccgagatactgtggatttatgagc------gtgttccagtactgctttgggtgtgaggactctaccacagatgcacagagcactgatacaactttagaactggaagttctgaagcagaaatacaggctcaaagatatatcaacactgttggaaaagcaacatgacctcattaaattgattatccaaaaaatggagatagtgtcagaggctgaggatgaagacagcaatgatttatttcagcacaagtttaggaaaaggcagttagagcacaagaatagtaaatgggatacagtgttaaaagctgttaaaacaaatgtgcctaacccaagcacagaaaagaacaatagcttcttc
>Apus
ctcaaaaggattgcaatgcaggtcaatcttcacaccaacttagagaagaagctaccattttggttcttaagtcgggtggaccaggaatcaatcactgtatatcccaacaggccgagatactgtggatttatgagc------gtgttccagtattgctttggctgtgaggactctatcacagatgcacagagcactgacacatcattagaactggaagttctgaagcagaaatacaggctgaaagacatatcaacactgttggaaaagcaacatgacctcattaaattgattatccaaaaaatggagatagtgtcagaggctgaggatgaagacagcaatgatttatttcagcacaagtttaggaaaaggcagttagagcacaagaatagtaaatgggatacggtgttaaaagctgttaaaacaaatgtgcctaacccaagcacagaaaagaacaatgccttattc
>Grus
ctcaaaaggattgcaatgcaggttaatcttcacaccaacttagagaagaagctaccattttggttcttaagtcgggtggaccaggaatcaatcactgtatatcccaacaggccaagatactgtggatttatgagc------gtgttccagtattgctttgggtgtgaggactctaccacagatgcacagagcactgacacaacattagaactggaagttctgaagcagaagtacaggctcaaagatatatcaactctgttggaaaagcaacatgacctcattaaattgattatacaaaaaatggagatagtgtcagaggctgaggatgaagacagcaatgatttatttcagcacaagtttaggaaaaggcagttagagcacaagaatagtaaatgggatacagtgttaaaagctgttaaaacaaatgtgccgaacccaagcacagaaaagaacaataccttcttc
>Oenanthe
ctgaaaaggattgcaatgcaggttaatctccacaccaacttggagaagaagctgcccttttggttcttgagtcgggtggaccaggaatcaatcactgtgtatcccaacaggccgagatactgtggatttatgagt------gtgttccagtattgctttgggtgtgaggactctaccacgtatgcacagagccctgacacaacactagaactggaagttctgaagcagaaatacaggctcaaagatatatcaacattgttggaaaagcaacacgacctcattaaactgattatccaaaaaatggagatagtgtcagaggctgaggatgaagacagcaatgatttatttcagcacaaatttaggaaaaggcagttagagcacaagaatagtaaatgggatacagtgttaaaagctgttaaaacaaatgtgcctaacccaagcacagaaaagaacaatagcttcttc
>Poecile
ctcaaaaggattgcaatgcaggttaaccttcacaccaacttagagaagaagctgccattttggttcttaagtcgggtggaccaggaatcaatcactgtatatcccaacaggccaagatactgtggatttatgagt------gtgttccaatattgctttgggtgcgaagactctaccacgtatgcacagagccctgatacaacactggaactggaagttctgaagcagaaatacaggctcaaagatatatcaacattgttggaaaagcaacatgacctcattaaactgattatccaaaaaatggagatcgtgtcagaggctgaggatgaagacagcaatgatttatttcagcacaaatttaggaaaaggcagctagagcacaaaaacagtaaatgggatacagtgttaaaagctgttaaaacaaatgtgcctaacccaagcacagaaaagaac---agcttcttc
>Melospiza
ctcaaaaggattgcaatgcaggttaatcttcataccaacttagagaagaagctgccattttggttcttaagtcgggtggaccaggaatcaatcactgtatatcccaacaggccaagatactgtggatttatgagc------gtgttccagtattgctttgggtgtgaggactctaccacatatgcacagagccctgatactacactagaattggaagttctgaagcagaaatacaggctcaaagatatatcgacattgttggaaaagcaacatgacctcattaaactgattatccaaaaaatggagatagtatcagaggctgaggatgaagacagcaatgatttatttcagcacaagttcaggaaaaggcagttagagcacaagaatagtaaatgggatacagtgttaaaagctgttaaaacaaatgtgcctaacccaagcacagaaaagaacaataccttcttc
