# Supplementary material for: Molecular evolution of TRPC4 regulatory sequences supports a role in mammalian thermoregulatory adaptation
Source: PeerJ. 2025 Jul 8;13:e19697. doi: 10.7717/peerj.19697 (PMC12248226; doi:10.7717/peerj.19697)
Supplement: Supplemental Information 1 — Required and optional parameters that are read by the codeml package of PAML. This file is for information only, an explicit value must be selected for Model and the dummy file names must be replaced with explicit paths to function. The sequence and guide tree files are in standard formats (FASTA and Newick, respectively). [file peerj-13-19697-s001.zip › input.files/tetrapod.clade.omega.estimation/bird.trpm2.fas]

>Gallus
gaccagatctggaagttccagcggcacgacctcattgaggagtaccacggccgcccgcccgcacctccacccttcatcctcctcagccacctgcagctcctggtgcggcgggggctgctccgcaggccggccacgcgccacaggcagctcaaagagaagctggagaagaacgaagaagccgccctcctctcctgggagatgtacctgaaggagaactacctgcagcaccaacagtgtcaggagaagcagaacacagagcagaagatccgagacattgcacagagagttgatgtgctggcagacctgctggacatggatcgggtgaagaggacgagtctggtggagcagagattgggcgccctggaagatcaggtccatcagagtgccaaagccctg------------aggtggatcatgcaggcactgcagggcagtggcttcagctcagaggaggatatgccgcccttggtctccagcaggacttcagaggaaaaggagttggacccggaggagaagcctgaagagaagcagcccccataccacgtgctggcccggaacctcctctacccagggtcccacaccatccgcttccccgtgccggatgagaaggtgccctgggaggtggatttccagctctacgaccctcctgcctattcagccgaccacagggacacagctgtgcaagaccccttcagcccctccttggagtctctcctgaagatcaactacaatgccatggatgggctgatcgacaggcagagcttccacggc------------ctctatgctgtgcaggatggactgccactgaat---cccatgggcaggacggggctgcgcggtcgcgggaggctgcactgctttgggcccaaccatgccctgcacccagttgtgacccgc---------------------------------------------------------------------tggaggaggaacttggatgggtccattatcaggaagagcctgaagaagatgctggaggtcctcgtggcccagtatcccgtgtcagacgtctgggcattgcct------------gggggctcgctggagccg------------ggtgagacgctgccgctgaagctcaagtggatcctgcgtcgggagttctggcctcagttccaaaacctgctgaaacaaggcaccgagatacacaaggggtacctcgatgacccccgcaacacagataacgcctgggttgagaccgttgccatcagtgtgcactttgacaatcagaacgatgtggagatgaagcggctgaattcgttcctccagggctgcgacccggagctgtgcatccgctggcaggtgctggacaggaggatcccgctgcacgccaaccacaagcagctcctgcagaaggtctccaccctgctcggcgcctactac
>Taeniopygia
gaccagatctggaagttccagcggcacgacctgatcgaggagtaccacggccggccgcccgcgcccccacccctcatcctgctcaaccacctgcagctcctgctgcagcggggcttgctccgccgcccggccacgcaccacaag---ctcaaggagaagctggagaagaatgaagaagctgcccttctctcgtgggagatgtacctgaaggagagctacctgcagcaccagcagtgccaggagaagcagaacacggagcagatgatccgggacatcgcacagagggttgatgtactggcagagctgctggacttggaccgggtgaagaggacgggggtagtggagcaaagactgggctctctggaggaccaggtgcatcagagcgcccaggccctg------------aggtggatgatgcaggcgctgcggggcaatggcttcagcccgggcgaggatgtgccgcccgtgggctcctccaaagccttggacaccaaggagatggagctggaggggagacccgaggagagccggcccccgtaccacgtgctggcccgaaacctcctgtatccagggtctcacactctccgcttccccgtgccggatgagaaggtgccctgggaggtggatttcccactctacgacccccctgcctactcggctgaccacaaggacatggctgtgcaggaccccttcagcctctccttggagtctctcctgaagatcaactacaacaccatggacgggctgatcgaccggcagagcttccacggg------------ctctacgccgtgcaggacgggctgcctctgaac---cccatgggcaggacggggctgcgaggccgggggaggctgcactgctttgggcccaaccatgccctgcaccccgtggtgacccgc---------------------------------------------------------------------tggaggaggaacctggatgggtcaatcataaggaagagcctgaagaagatgctggaagttctggtggcccaatacccactgtcagatgtctgggctctgccc------------ggggggtcactggagcca------------ggtgagacgctgccactgaagctcaagtggatcctgcgccgggagttctggccccagttccagaacctgctgaaacaaggcactgaggtgcacaaggggtacctggacgacccacgcaacacagataacgcctgggtggagacggtggccatcagcgtgcacttcgacacccagaacgacgtggagatgaagaggctgaattcgttcctccagggctgcgacccggagctgtgcatccgctggcaggtgctggacaagaggatccccctgcacaccaaccacaaggagctcctgcacaaggtctcaaccctcctcggtgcctactac
>Anas
gaccagatctggaagttccagaggcacaacctgattgaggaataccacggccgcccgcccgcacctccgccattcatcctcctcaaccacctgcagctcctggtccggcgagtcctgctgtgcaggccagccatgcgccacaagcagctcaaagagaagctggagaagaatgaagaagctgccctgctctcctgggagatgtacctgaaggagaactacctgcagcaccagcagtgccaggagaagcagaacacagagcagaaaatcagagacattgcacagagagttgatgtgctggcagagctgctggacttggatcgggtgaagaggacaggtctggtggagcagagattgatcgctctagaagaccaggttcatcagagtgccaaagccttg------------aggtggattatgcaggccctgcagggcaatggcttcacttcagaggaggacatgccactcttggcctccagcagaacctcagaggtgaaggagctggacctggaggagaaacctgaagagaagcagcccccataccatgtgcttagtcgaaacctcatctacccagggtctcacatcatccgcttccccgtgccggatgagaaggtgccctgggaggtggacttccagctgtatgaccctcctgcctactcagccgaccacaaggacacagctgtgcaagacccattcaacctctccttagagtctctcctgaagataaactacaatgccatggatgggctgattgaccggcagagcttccacggc------------ctctacgccgtgcaggatggactgccgctgaat---cccatgggcaggacaggtctgcgaggccgcgggaggctgcacagctttgggcccaaccatgccctgcacccagttgtgacccgc---------------------------------------------------------------------tggaggaggaacttggatgggtccattatcaggaagagcctgaagaagatgctggaagtgctggtggcccagtaccccctgtcagatgtctgggctctgcct------------ggggggtcgctggagcca------------ggcgagatgctgccactgaaactcaagtgggtcctgcgccgggagttctggcctcagttccagaacctgctgaagcaaggcaccgagatacacaaagggtaccttgatgacccccgcaacacagacaatgcctgggttgagactgttgctgtcagcatacactttgacagtcagaacgatgtgcagatgaagcgactgaattcgttcctccagggctgcgacccagagctgtgcatccgctggcaggtgctggacaggaggatgcccctgcacgccaaccacaagctgctcctgtacaaggtctcgaccctccttggtgcctactac
>Melopsittacus
gaccagatctggaagttccagcggcacgacctgattgaggagtaccacggccgcccacctgcacctccacccttcatcctcctcaaccacctgcagatcctggtccagcaaggcttgctccgccggccggccacatgccacaggcagctcaaagagaagctggagaagaatgaagaaactgctctcctctcctgggagatgtacctgaaggagaattatctgcagagccagcagtgccaggagaagcagaacacagagcaaaagatccgagatattgcacagagggttgacatactggcagagctgctgggcttggagcgggtgaagaggacaggactggtggagcagagactgacctctctggaagaccaggtgcatcagagcgcacaggccctc------------aggtggataatgcgggcgctgcaggaccatggattcagcgcaggcgaggatgtgccatctgcgggctcaggcaaagccttggagacgaaggagtttgacctggagaggaaacccgaggacatccagtccccgtaccatgtgcttgcccgaaacctcctgtacccagggtcccacacccgccgcttccctgtgccagatgagaaggtgccctgggaggtggactttgcactgtatgaccctcccacttactctgctgagcacaaggacatggctgtgcaggacccattcagcctctccttggagtctctcctgaagatcaactacaacaccatggatgggctgatagaccggcagagcttccatggc------------ctctacactgtgcaggatgggctgcccttgaac---cccatgggcaggactggcctgcgagggcgagggaggctgcactgctttggtcccaaccatgccctgcaccccgttgtgacccgg---------------------------------------------------------------------tggaggaggaatttggatgggtccattataaggaagagcctgaagaagatgctggaagtccttgtagcacagtacccgctgtcggatgtctgggctctgcct------------ggggggtcactggagccg------------ggtgagacgttgccactaaagctgaagtggatcctgcgcagggagttctggccccagttccagaacttgctgaaacaaggcactgaggtacacaaggggtatcttgatgacccccgcaacacagataatgcctgggttgagacagtcgctgtcagcgtgcacttcaacagccagaacgatgtggagatgaagcggctgaactcgttccttcagggctgtgatccggagctgtgcatccgctggcaggtactggacaagaggatccccctccatgcaaaccacaagaagctcctgcacaaggtctcaactctccttgacgcctactat
>Falco
gaccagatctggaagttccagcggcacgacctgattgaggagtaccacggccgcccacctgcgcctccacccttcattctcctcaaccacctgcagatcctggtccggcgaggcttgctccgcaggccggccacgcgccacaaacagctcaaagagaagctggagaagaacgaggaagctgccctcctctcctgggagatgtacctgaaggagagctatctgcagcaccagcagtgccaggagaagcagaacacagagcagaagatccaagacatcgcacagagggttgatgtcctggcagagctgctggacttggaccgggtgaagaggacagggctggtggagcagaggctggtctctctggaagaccaggtgcatcagagcgcccaggccctg------------aggtggataatgcaggcgctgcagggcaatggctttggctcaggcgaggacatgccgcccgtgggctccagcaaagccctggagacaaaagcctttgacctggagaggaaacttgaggagacccagcccctgcaccacgtgcttgcccgaaacctcctgtatccagggtctcacacacaccgtttccctgtgccggatgagaaggttccctgggaggtggatttcccactctacgaccctcctgcctactcagcagaccacaaggacatggctgtgcaggacccgttcagcctgtccttggagtctctcctgaagatcaactacaacaccatggacgggctgatcgaccggcagagcttccacggc------------ctctacaccgtgcaggacgggctgccgctgaac---cccatgggcaggacgggactgcgaggccgtgggcggctgcactgctttgggcccaaccacgctctgcaccctgttgtgacacgc---------------------------------------------------------------------tggaggaggaatttggatggatccattataaggaagagcctgaagaagatgctggaagtcctagtagctcagtacccgctgtcagaagtctgggctctgcct------------ggggggtcactggagccg------------ggcgagacgctcccactgaagctcaagtggatcctgcgccgggagttctggccccagttccagaacttgctgaaacaaggcactgagatacacaaggggtactttgacgatccccgcaacacagataatgcctgggtcgagacggttgctgtcagtgtgcacttcgacaaccagaacgacgtggagatgaagcggctgaattcgttccttcagggctgcgacccggagctgtgcatccgctggcaggtgctggacaagaggatccccctgcacgccaaccacaagatgctcctgcacaaggtctcgaccctccttggcgcctactac
>Corvus
gaccagatctggaagttccagcggcacgacctgatcgaggagtaccacggccgcccacccgcgcccccacccctcatcctgctcaaccacctgcagctcctggtccggcggggcttgctccgccggccggccacgcaccacaag---ctcaaggagaagctggagaagaacgaagaagctgcccttctctcatgggagatgtacctgaaggagaactacctgcagcaccagcagtgccaggagaagcagaacacggagcagatgatccgggacattgcacagagggttgatgtactggcagagctgctggacttggaccgggtgaagaggacaggggtagtggagcaaagactgggctctctggaggaccaggtgcagcagagtgcccaggccctg------------aggtggatgatgcaggcgctgaggggcaatggcttcagctcaggcgaggatgtgccgcccgtgggctcctccaaagccttggacaccaaggagattgacctggaggggagacccgaggagagccagcccccgtgccacgtgcttgcccgaaacctcctgtaccctgggtctcacactctccgcttccctgtgccagatgagaaggtgccctgggaggtggatttcccactctacgacccccctgcctactcggccgaccacaaggacatggctgtgcaggacccctccagcctctccttggagtctctcctgaagatcaactacaacaccatggacgggctgatcaaccggcagagcttccacggg------------ctctacgccgtgcaggacgggctgccactgaac---cccatgggcaggacggggctgcgaggccgtgggaggctgcactgctttgggcccaaccatgccctgcaccctgttgtgacccgc---------------------------------------------------------------------tggaggaggaatttggatgggtccattataaggaagagcctgaagaagatgctggaagtcctggtggcccaatatccgttgtcagatgtctgggctctgcct------------ggggggtcactggagcca------------ggtgagacactgccactgaagctcaagtggatcctgcgccgggagttctggccccagttccagaacctgctgaaacaaggcactgaggtacacaaggggtacctcgatgacccacgcaacacagataacgcctgggtggagacggtcgccatcagcgtgcacttcgacacccagaacgacgtggagatgaagcggctgaattcgttcctccagggctgcgacccagagctgtgcatccgctggcaggtgctggacaagaggatccccctgcacgccaaccacaaggagctcctgcacaaggtctcaaccctcctcggtgcctactac
>Manacus
gaccagatctggaagttccagcggcacgacctgattgaggagtaccacggccgcccgcccgcgcccccgcccctcatcctgctcaaccacctgcagctcctggtccgccgtgggctgctccgccggccggccacgcaccacaaa---ctcaaggagaagctggagaagaacgaggaagctgccctcctctcatgggagatgttcttgaaggagaactacctgcagcaccagcagtgccaggagaaacagaacacagagcagatgatccgggacattgcacagagggttgatgtactggcagagctgctggacttggaccgggtgaagaggacgggggtggtggagcagagactgggctctctggaagaccaggtgcaccagagtgcccaggccctg------------aggtggatgatgcaggcactgcggggcaatggcttcagctcaggggaggacctgccagccgtgggctcctctagagccttggacttcaaggaggctgacctggaggggaaagctgaggagagacagcccccgtaccatgtgcttgcccgaaacctcctgtacccaggctctcacaccctccgcttccctgtgccagatgagaaggtgccctgggaggtggacttcccgctctatgacccccctgcctactcggctgaccacaaagacatggctgtgcaggaccccttcagcctctccttggagtctctcctgaagatcaactacaacaccatggatgggctgatcgaccggcagagcttccacggg------------ctctacaccgtgcaggacgggctgccactgaac---cccatgggcaggacggggctgcgaggccgtgggaggctgcactgctttgggcccaaccatgccctgcaccctgtcgtgacccgc---------------------------------------------------------------------tggaggaggaatttggatgggtccattataaggaagagtctgaagaagatgctggaagtgctggtagcccagtacccactgtcagacgtctgggctctgcct------------ggggggtcactggagccg------------ggggagacactgccactgaagctcaagtggatcctccgccgggagttctggccccagttccagaacttgctgaaacaaggcactgaggtacacaaggggtacctggatgacccccgcaacacggacaatgcctgggtggagacggtcgctgtcagtgtccacttcgacaaccagaacgacgtggagatgaagcggctgaattcgttccttcagggttgcgacccggagctgtgcatccgctggcaggtgctggataagaggatccccctgcatgccaaccacaaggagctcctacacaaggtctcaaccctccttggtgcttactac
>Cuculus
gaccagatctggaagttccagcggcatgacctgatcgaggagtaccacggccgcccacccgcaccgccacccttcatcctcctcaaccacctgcagatcctggtccggcgaggcttgctccgcaggccagccacgcgccacaagcagctcaaagagaagctggagaagaatgaagaagctgcccttctctcctgggagatgtacctgaaggagaactacctgcagcaccagcagtgccaggagaagcagaacacagagcagaagatccgagacatcgcacagagggttgatgtactggcagagctgctggacttggatcgggtgaagaggacgggcttggtggagcggagactggtctctctggaagaccaggtgcagcagagtgcccaggccctg------------aggtggatcatgcaggcactgcagagcagtggcttcggctcgggcgaggatatgccatccgtgggctccagcaaagccttggagatgaaggatgttgacccagaggggaaaccagaggagagtcagcccgcatgccacgtccttgctcgaaacctcctgtacccagggtctcacaccttccgcttcccggtgccggatgagaaggtgccctgggaggtggagttcccactctacgaccctcctgcctactcggctgaccacaaagacatggctgtgcaggacccgttcagcccctctttggagtcgctcctgaagatcaactacaacaccatggatgggcttatcgatcggcagagcttccacggc------------ctctacgctgtgcaggacgggctgccactgaac---cccatgggcagaaccgggctgcgaggccgtgggaggctgcactgctttgggcccaaccatgccctgcaccccgttgtgacccgc---------------------------------------------------------------------tggaggaggaatttggatgggtccatcataaggaagagcctgaagaagatgctggaagtcctagtggcccagtacccgctgtcagatgtctggtctctgccc------------ggggggtccctggagcca------------ggcgagacgctgccactgaagctcaagtggatcctgcgccgggagttctggccccagttccagaacttgctgaaacaaggcaccgagatacacaaggggtaccttgatgacccccgcaacacagataacgcctgggtcgagacagtggccatcagtgtgcactttaacaaccagaatgatgtggagatgaaacggctgaattcgttcctccagggctgcgacccggagctgtgcatccgctggcaggtgctggataagaggatccccctgcatgccaaccacaaggagctcctgcacaaagtctcagtagtccttggcgcctactac
>Gavia
gaccagatctggaagttccagcgacatgacctgattgaggagtaccacggccgcccgcctgcgcctccgcccttcatcctcctcaaccacctgcagatcctggtccggcgaggcttgctccgcaggccagccgcgcgccacaaacagctcaaagagaagctggagaagaacgaagaagctgccctcctctcttgggagatgtacctgaaggagaactatctgcagcaccagcagtgccaggagaagcagaacacggagcagaagatccgagacattgcacagagggttgacgcactggcagagctgctggacttggacagggtgaagaggacagggctggtggagcagagactggtctctttggaagaccaggtgcatcagagtgcccaggccctg------------aggtggataatgcaggcgctgcagggcaacggcttcggctcaggcgaggacatgccgcccgtgggctccagcaaagcctcggagatgaaggaggttgacctggatgggaaacccaaggagagccagcccctgtaccatgtgcttgcccgaaacctcctgtacccagggtctcacaccctccgcttccctgtgccggatgagaaggtgccctgggaggtggacttcccactctacgaccctcccgcctactcggccgaccacaaggacatggctgtgcaggacccgttcagcccctccttggagtctctcctgaagatcaactacaacaccatggatgggctgatcgaccggcagagcttccacggc------------ctctacgctgtgcaggatgggctgccgctgaac---cccatgggcaggacggggctgcgaggccgtgggaggctgcactgctttgggcccaaccatgccctgcaccccgttgtgacccgc---------------------------------------------------------------------tggaggaggaatttggatgggtccattataaggaagagcctgaagaagatgctggaagtcctagtagcccagtacccactgtcggacgtttgggctctgccc------------ggggggtcactggagccg------------ggcgagacgctgccactgaagctcaagtggatcctgcgccgggagttctggccccagttccagaacttgctgaaacaaggcactgagatacacaaggggtaccttgacgacccccgcaacacagataacgcctgggtcgagacggttgccgtcagcgtgcacttcgacaaccagaatgacgtggagatgaagcggctgaattcgttcctccagggctgcgatccggagctgtgcatccgctggcaggtgctggacaagaggatccccctccacgccaaccacaaagagctcctgcacaaggtctcaaccctcctcggcgcctattac
>Tyto
gaccagatctggaagttccagcggcacgacctgatcgaggagtatcacggccgcccgcccgcgcctccacccttcatcctcctcaaccacctgcagatcctggtccagcgaggcttgctccgccggccagccacgagccacaagcagctcaaagagaagttggaaaagaatgaagaggctgccctcctctcctgggagatgtacctgaaggagaactacctgcagcaccagcagtgccaggagaagcagaacatggagcagaagatccgagacattgcacagagggttgacgtactggcagagctactagacttggaccgggtgaagaggacagggctggtggagcagaaactggtctctctggaagatcaggtgcttcagagtgcccaggctctg------------aggtggataatgcgggcgctgcagggcagcggctttggctcagacgaggacatgccacccgtgggctccagcaaagcctcagagatgaaggaggttgacctggaggggaaacctgaggagagccagcccccataccacgtgcttgcccgaaacctcctgtacccagggtctcacaccatccgcttccctgtgccggatgagaaggtgccctgggaggtggacttcccgctctacgaccctcctgcctactcagccgaccacaaggacatggctgtgcaggacccgttcagcccctccttggagtctctcctgaagatcaactacaacaccatggatgggctgattgaccggcagagcttccacggc------------ctctacgccgtgcaggacgggctgccgctgaac---cccatgggcaggacggggctgcgaggccgcgggaggctgcactgctttgggcccaaccatgccctgcaccccgttgtgacccgc---------------------------------------------------------------------tggaggaggaatttggatgggtccatcataaggaagagcctgaagaagatgctggaagtcctagtggcccagtacccgctgtcggatgtctgggctctgcct------------ggggggtcactggagcca------------ggcgagacgctgccactgaagctcaagtggatcctgcgccgggagttctggccccagttccagaccttgctgaaacaaggcaccgagatacacaaggggtacctcgatgacccccgcaacacggataacgcctgggtcgagacggttgccgtcagcgtgcactttgacaaccagaacgatgtggagatgaagcggctgaattcgttccttcagggctgcgacccagagctgtgcatccgctggcaggtgctggacaagaggatccccctccatgccaaccacaaggagctcctgcacaaggtctcaaccctcctcggcgcctactac
>Apteryx
gaccagatctggaagtttcagcgtcatgacctgatcgaggagtaccatggccgcccgcctgcacctccccccttcatcctcctcaaccacctgcagctcctggtccggcggagcctgctccgcaggccagccacacgccacaagcagctcaaagagaagctggagaagaatgaagaagctgccctcctctcctgggagatgtatctgaaggagaactacctgcagcaccggcaatgccaggagaagcagaacatggagcagaagatccgagacattgcgcagagagttgatgtactagcagagctgctggacttggatcaggtgaagaggacaaggctggtggagcagagattggttgccctggaagaacagatgcatcagagcgctaaagccttg------------aactggatgatgcaggccctacatgggaatggcttcggtttagacaaggacacgccgcctttggtctccagcaaagcctcggagatgagggagtttgacctggaggacaaaactgaggagatgaagcccccataccacgtgcttgctcgaaacctcctatatccagggtctcgcactgtccgcttccctgtgccagatgagaaggtgccctgggaggtggacttcccactctacaaccctctctcctactcggccaaccataaggacatggctgtgcaggacccattcagcctgtccttggagtctctcctgaagatcaattacaatgccatggatgggctgatcaaccggcaaagcttccatggc------------ctctatgcagtgcaggatgggctgccactgaat---cccatgggcaggacggggctacgaggccgtgggagcctgcactgctttggacccaaccatgccctgcacccagttgtgacccgc---------------------------------------------------------------------tggaggaggaattcggatggatccattatcaggaagagcttgaagaagatgttggaagtcttagttgcccggtaccccctgtcggatgtctgggctctgcct------------ggggggtcactggagccg------------ggtgagatgctgccactgaagctcaagtggatcctgcgccgggagttctggccccaattccagaacttgttgaaacaaggcacagagatacataagggatacctcgacgacccccgcaacacggacaatgcctgggtcgagactgtcgccatcagcgtgcattttgatgatcacaatgatgtggagatgaagcggatgaattcgttcctccaaggctgtgacccagagctgtgcatccgctggcaggtgctggacaagaggatgcccctgcatgccaaccagaaggagctcctgcgcaaggtctcagccctcctaggctcctacttc
>Parus
gacaagatctggaagttccagcggcacgacctgatccaggagtaccacggccgcccacccgcaccgccacccctcatcctgctcaaccacctgcagctcctggtccagcgtggcttgctccaccggccagccatgcaccacaag---ctcaaggagaagctggagaagaacgaagaagctgcccttctgtcatgggagatgtacttgaaggagaactacctgcagcaccagcagtgccaggagaagcagaacacggagcagatgatccgggacattgcgcagagggttgatgtactggcagagctgctggacttggatcaggtgaagaggacgggggtagtggagcaaagactgggctctctggaagaccaggtgcatcagagcgcccaggccctc------------aggtggatgatgcaggcgctgcggggcaatggcttcagctcaggcgaggatgtgccagccatgggctcctccaaagccttggaggccaaggagattgacctgaaggggaagcccgaggagagccggcccccataccacgtgctcgcccgaaacctcctgtacccagggtctcacaccctccgcttccctgtgccggatgagaaggtgccctgggaggtggatttcccactctacgacccccctgcatactcagctgatcacaaggacatggctgtgcaggaccccttcagcctctccttggagtctctcctgaagatcaactacaacaccatggatgggctgattgaccggcagagcttccatggg------------ctctacgctgtgcaggatgggctgccactgaac---cccatgggcaggacagggctgagaggtcgtgggaggctgcactgctttgggcccaaccatgccctgcaccctgttgtgacccgc---------------------------------------------------------------------tggaggaggaatttggatgggtccattataaggaagagcctgaagaagatgctggaagtcctggtggcccaataccccttgtcagatgtctgggctctgcct------------ggggggtcactggagcca------------ggcgagacgctgccactgaagctcaagtggatcctgcgccgggagttctggccccagttccagaacctgctgaaacaaggcactgaggtacacaaggggtacctcgacgacccacgcaacacagacaacgcctgggtggagacggtggccatcagcgtgcactttgacagccagaacaacgtggagatgaagcgtctgaattcgttcctccaaggctgtgacccggagctgtgcatccgctggcaggtgctggacaagaggatccccctgcacaccaaccacaaggagctcctgcacaaggtctcagcccttttcggtgcctactac
>Lonchura
gaccagatctggaagttccagcggcacgacctgatcgaggagtaccacgggcggccgcccgcgcccccacccctcatcctgctcaaccacctgcagctcctgctccggcggggcttgctccgccagccggccacgcaccacaag---ctcaaggagaagctggagaagaacgaagaagctgccctcctctcgtgggagatgtacctgaaggagagctacctgcagcaccagcagtgccaggagaagcagaacacggagcagatgatccgggacattgcacagagggttgatgtactggcagagctgctggacttggaccgggtgaagaggacgggggtagtggagcaaagactgggctctctggaggaccaggtgcatcagagcgcccaggccctg------------aggtggatgatgcaggcgctgcggggcaatggcttcagcccgggcgaggatgtgccacccgtgggctcctccaaagccttggacaccaaggagatggacctggaggggagatccgagaagagccagcccccatgccacgtgcttgcccgaaacctcctgtatccagggtctcacactctccgcttccctgtgcccgatgagaaggtgccctgggaggtggatttccctctctacgacccccctgcctactcagctgaccacaaggacatggctgtgcaggaccccttcagcctctccttggagtctctcctgaagatcaactacaacaccatggacgggctgatcgaccggcagagcttccacggg------------ctctacgccgtgcaggacgggctgcctctgaac---cccatgggcaggacggggctgcgaggccgagggaggctgcactgctttgggcccaaccatgccctgcaccccgtggtgacccgc---------------------------------------------------------------------tggaggaggaacctggatgggtccattataaggaagagcctgaagaagatgctggaagttctggtggcccaatacccgctgtcagatgtctgggctctgccc------------ggggggtcactggagcca------------ggtgagacgctgccactgaagctcaagtggatcctgcgccgggagttctggccccagttccagaacctgctgaaacaaggcactgaggtgcacaaggggtacctggacgacccacgcaacacagataacgcctgggtggagacggtggccatcagcgtgcacttcgacacccagaacgacgtggagatgaagaggctgaattcgttcctccagggctgcgacccggagctgtgcatccgctggcaggtgctggacaagaggatccccctgcacgccaaccacaaggagctcctgcacaaggtctcaaccctccttggtgcctactac
>Aquila
gaccagatctggaagttccagcggcacgacctgattgaggagtaccacggccgcccacctgcacctccacccttcatcctcctcaaccacctgcagatcctggtctggcgaggcttgctccgcaggccggccacgcgccacaagctgctcaaagagaagctggagaagaacgaagaagctgccctcctctcctgggagatgtacctgaaggagagctacctgcagcaccagcagtgccaggagaagcagaacacggaacagaagatccgagacattgcacagagggttgacatgctggcagagctgctggacttggaccggctgaagaggacagggctggtggaacagaaactggtctctctggaagaccaggtgcatcagagcacccaggccctg------------aggtggataatgcaggtactgcagggcaatggcttcggctcaggcgaggacctgccgcccatcggctccagcaaagcctcagagacaaaggaggttgacctggaggggaaagctgaggagagccagcccccataccacgtgcttgcccgaaacctcctgtacccagggtctcacacccaccgcttccccgtgccggatgagaaggtgccctgggaggtggacttcccactctacgaccctcccgtctactcagctgaccacaaggacatggctgtgcaggatccgttcagcccctctttggagtctctcctgaagattaactacaacaccatggacgggctgattgaccggcagagcttccacggg------------ctctacgccgtgcaggatgggctgccgctgaac---cccatgggaaggacggggctgcgaggacgcgggaggctgcgctgctttgggcccaaccatgccctgcaccccgttgtgacccgc---------------------------------------------------------------------tggaggaggaatttggatgggtccatcataaggaagagcctgaagaagatgctggaagtcctagtggcccagtacccactgtccgatgtctgggctctgccc------------ggggggtcactggagcca------------ggtgagacgctgccactgaagctcaagtggatcctgcgccgggagttctggtcccagttccagaacttgctgaaacaaggcaccgaggtacacaaggggtaccttgatgacccccgcaacacagataacgcctgggttgagacggtcgccgtcagcgtgcactttgacaaccagaacgatgtggagatgaagcggctgaattcgttccttcagggctgcgacccggagctgtgcatccgctggcaggtgctggacaaaaggatccccctgcatgccaatcacaaggagctcctgcacaaggtctcaaccctcctcggcgcctactac
>Aythya
gaccagatctggaagttccagaggcacgacctgattgaggaataccacggccgcccgcccgcacctccgccgttcatcctcctcaaccacctgcagctcctggtccggcgagtcctgctgtgcaggccagccacacgccacaagcagctcaaagagaagctggagaagaatgaagaagctgccctgctctcctgggagatgtacctgaaggagaactacctgcagcaccagcagtgccaggagaagcagaacacagaacagaaaatcaaagacattgcacagagagttgatgtgctggcagagctgctggacttggatcgggtgaagaggacaggtctggtggagcagagattgatcgctctagaagaccaggttcatcagagtgccaaagccttg------------aggtggataatgcaggccctgcagggcaatggcttcacttcagaggaggacatgccacccttggcctccagcagaacctcagacgtgaaggagctggacctggaggagaaacctgaagagaagcagcccccataccacgtgcttagtcgaaacctcatctacccagggtctcacaccatccgcttccccgtgccggatgagaaggtgccctgggaggtggacttccagctgtatgaccctcctgcctactcagctgaccacaaggacacagctgtgcaggacccgttcaacctctccttagagtctctcctgaagataaactacaatgccatggatgggctgattgaccggcagagcttccatggc------------ctctacgccgtgcaggatggactgccgctgaat---cccatgggcaggacaggtctgcgaggccgcgggaggctgcacagctttgggcccaaccatgccctgcacccagttgtgacccgc---------------------------------------------------------------------tggaggaggaacttggatgggtccattatcaggaagagcctgaagaagatgctggaagtgctggtggcccagtaccccctgtcagatgtctgggctctgcct------------ggggggtcgctggagcca------------ggcgagacactgccactgaaactcaagtggatcatgcgccgggagttctggccccagttccagaacctgctgaagctaggcaccgagatacacaaagggtacctcgatgacccccgcaacacagacaatgcctgggttgagactgttgctgtcagcatacactttgacagtcagaacgatgtgcagatgaagcggctgaattcgttcctccagggctgcgatccagagctgtgcatccgctggcaggtgctggacaggaggatgcccctgcacgccaaccacaagctgctcctgtacaaggtctcgaccctccttggtgcctactac
>Motacilla
gaccagatctggaagttccagcggcacgacctgatcgaggagtaccacggccgcccgcccgcgcccccgcccctcatcctgctcaaccacctgcagctcctgctccggcggggcttgctccgccggccggccacgcaccacaag---ctcaaggagaagctggagaagaacgaagaagccgcccttctctcgtgggagatgtacctgaaggagagctacctgcagcaccagcagtgccaggagaagcagaacacggagcagatgatccgggacattgcgcagagggttgatgtgctggcagagctgctggacttggacggggtgaagaggacaggggtagtggagcaaagactgggctctctggaggaccaggtgcatcagagcgcccaggccctg------------cgctggatgatgcaggcactgcggggcaatggcttcagctcaggcgaggatgtgccgcccgtgggctcttccaaagctttggacaccaaggagagtgccctggaggggaggcccgaggagagccggcccccgtaccacgtgctggcccgaaacctcctgtacccagggtctcacactctccgcttccctgtgcccgatgagaaggtgccctgggaggtggatttcccactctacgacccccctgcctactcggctgaccacaaggacatggctgtgcaggaccccttcagcctctccttggagtctctcctgaagatcaactacaacaccatggatgggctgatcgaccggcagagcttccacggg------------ctctacgccgtgcaggacgggctgccactgaac---cccatgggcaggacggggctgcgaggccgcgggaggctgcactgctttgggcccaaccatgccctgcaccccgtggtgacccgc---------------------------------------------------------------------tggaggaggaacttggatgggtccatcataaggaagagcctgaagaagatgctggaagtcctggtggcccagtaccccctgtcagatgtctgggctctgcct------------gggggctcgctggagcca------------ggcgagacgctgccgctgaagctcaagtggatcctgcgccgggagttctggccccagttccagaacctgctgaagcaaggcactgaggtgcacaaggggtacctggacgacccacggaacacagacaacgcctgggtggagacggtggccatcagcgtgcacttcgacacccagaacgacgtggagatgaagcggctgaactcgttcctccagggctgtgacccggagctgtgcatccgctggcaggtgctggacaagaggatccccctgcacgccaaccacaaggagctcctgcacaaggtctcaaccctcctcggtgcctactac
>Passer
gaccagatctggaagttccagcggcacgacctgatcgaggagtaccacgggcgcccgcccgcgccgccgcccctcatcctgctcagccacctgcagctgctgctgcggcggggcctgctccgccgcccggccacgcgccaccag---ctcaaggagaagctggagaagaatgaagaggccgcccttctctcgtgggagatgtacctgaaggagagctacctgcagcaccagcagagccaggagaagcagaacacggagcagatgatccgggacattgcacagagggttgatgcgctggcagagctgctggacttagaccgggtgaagaggacgggggtagtagagcaaagattgggctctctggaggaccaggtgcaccagagtgcccaggccctg------------aggtggatgatgcaggcactgcggggcaatggcttcagctcaggcgaggacgtgccagctgtgggctcctccaaagccttggagaccaaggagattggcctggaggggagagccgaggagagccagcccccgtaccacgtgctggcccgacacctcctgtacccggggtctcacactctccgcttccccgtgcccgacgagaaggtgccctgggaggtggatttcccactctacgacccccctgcctactcggccgaccacaaggacatggctgtgcaggaccccttcagcctctccttggagtctctgctgaagatcaactacaacaccatggacgggctgatcgaccggcagagcttccacggg------------ctctacgccgtgcaggacgggctgccactgaac---cccatgggcaggacggggctgcgaggccgtgggaggctgcactgctttgggcccaaccatgccctgcaccccgtggtgacccgc---------------------------------------------------------------------tggaggaggaacctggatgggtccatcataaggaagagcctgaagaagatgctggaagtcctggtggcccaatatcccctgtctgatgtctgggctctgcct------------gggggctcactggagcca------------ggagagatgctgcccctgaagctcaagtggatcctgcgccgggagttctggccccagttccagaacctgctgaaacaaggcactgaggtgcacaaggggtacctggacgacccacgcaacacggacaacgcctgggtggagacggtggccatcagcgtgcacttcgacacccagaacgacgtggagatgaagcggctgaattcgttcctccagggctgcgacccggagctgtgcatccgctggcaggtgctggacaagaggatccccctgcacgccaaccacaagcagctcctgcacaaggtctcaaccctcctcggtgcctactac
>Hirundo
gaccagatctggaagttccagcggcacgacctgatcgaggagtaccacggccgcccgcccgcgcccccacccctcatcctgctcaaccacctgcagctcctgctccgccgcggcttgctccgccggccggcctcgcaccacaag---ctcaaggagaagctggagaagaacgaagaagctgctcttctctcgtgggagatgtacctgaaggagaactacctgcagcaccagcagtgccaggagaagcagaacacggagcagatgatccgggacattgcgcagagggtcgatgtactggcggagctgctggacttggaccgggtgaagaggacgggggtagtggagcaaagactgggctctctggaggaccaggtgcaccagagcgcccaggccctg------------aggtggatgatgcaggctctgcggggcaatggcttcagctcaggcgaggatgtgccgcccatgggctcctccgaagccttggacaccaaggagattgacctggaggggaaacccgaggagagccggccgccgtaccacgtgcttgcccgacacctcctgtatccagggtcccacactctccgcttccctgtgccggatgagaaggtgccctgggaggtggatttcccgctctacaacccccctgcctactcagctgaccacaaggacctggctgtgcaggatcccttcagcctctccctggagtctctcctgaagatcaactacaacaccatggacgggctgatcgaccggcagagcttccacggg------------ctctacgccgtgcaggacgggctgccactgaac---cccatgggcaggacggggctgcgaggccgagggaggctgcactgcttcgggcccaaccacgccctgcaccctgtcgtgacccgc---------------------------------------------------------------------tggaggaggaacttggatgggtccatcataaggaagagcctgaagaagatgctggaagtcctggtggcccaataccctctgtcagatgtgtgggctctgcct------------ggggggtcactggagccg------------ggcgagacgctgccactgaagctcaagtggatcctgcgccgggagttctggccccagttccagaacctgctgaagcaaggcactgaggtacacagggggtacctcgacgacccacgcaacacagacaacgcctgggtggagacggtggccatcagcgtgcacttcgacacccagaacgacgtggagatgaagcggctgaattcgttcctccagggctgtgacccggagctgtgcatccgctggcaggtgctggacaagaggatccccctgcacgccaaccacaaggagctcctgcacaaggtctccacccttctcggtgcctactac
>Pyrgilauda
gaccagatctggaagttccagcggcacgacctgatccaggagtaccacggccgcccgcccgcgcccccgcccctcatcctgctcaaccacctgcagctcctgctccggcggggcttgctccgccggccggccacgcgccaccag---ctcaaggagaagctggagaagaacgaagaagccgcccttctctcatgggagacgtacctgaaggagagctacctgcagcaccagcagtgccaggagaagcagaacacggagcagatgatccgggacattgcacagagggttgatgcgctggcagagctgctggacttggaccgggtgaagaggacgggggtagtggagcaaagactgggctctctggaggaccaggtgcaccagagcgcccaggccctg------------aggtggatgatgcaggcgctgcggggcaatggcttcagctccggcgaggatgtgccgcccgtgggctcctccaaagccttggacaccaaggagattgacctggaggggagagccgaggagagccggcccccgtaccacgtgcttgcccgacacctcctgtacccagggtctcacactctgcgcttccctgtgcccgatgagaaggtgccctgggaggtggatttcccactctacgacccccctgcctactcggctgaccacaaggacatggctgtgcaggatcccttcagcctctccttggagtctctcctgaagatcaactacaacaccatggacgggctgatcgaccggcagagcttccacggg------------ctctacgccgtgcaggatgggctgccactgaac---cccatgggcaggacggggctgcgaggccgtgggaggctgcactgcttcgggcccaaccacgccctgcaccccgtggtgacccgc---------------------------------------------------------------------tggaggaggaacttggatgggtccattataaggaagagcctgaagaagatgctggaagtcctggtggcccaataccccctgtcagatgtctgggctctgcct------------gggggctcactggagcca------------ggagagacgctgcccctgaagctcaagtggatcctgcgccgggagttctggccccagttccagaacctgctgaagcaaggcactgaggtgcacaaggggtacctggacgacccccgcaacacggacaacgcctgggtggagacggtggccatcagcgtgcacttcgacacccagaacgacgtggagatgaagcggctgaattcgttcctccagggctgcgacccggagctgtgcatccgctggcaggtgctggacaagaggatccccctgcatgccaaccacaaggagctcctgcgcaaggtctcaaccctcctcggtgcctactac
>Lagopus
gatcagatctggaagttccagcggcacgacctcattgaggagtaccacggccgcccacctgcacctccacccttcatcctcctcagccacctgcagctcctggtgcggcgggggctgctccgcaggccagccacacgtcacaggcagctcaaagagaagctggagaagaatgaagaagccgccctcctctcgtgggagatgtacctgaaggagaactacctgcagcaccaacagtgtcaggagaagcagaacacagagcagaagatccgagacattgcacagagagttgatgtgctggcagatttgctggacatggatcaggtgaagaggacaagtctggtggagcagagattgggtgccctggaagatcaggtccatcagagtgccaaagccctg------------aggtggatcattcaggcattgcagggcagtggcttcagctcagaggaagatatgccgcccttggtctccagcaggacctcagaggagaaggagttcgacccggaggagaagcctggagagaagcagcccacacaccacgtgctggcccgaaatctcctctacccagggtcccacaccatgcgcttccccgtgccagatgagaaggtgccctgggaggtggatttccagctctacgaccctcctgcctattcagccgaccacagggacacagctgtgcaagaccccttcagcccctccttggagtctctcctgaaaatcaactacaacaccatggacgggctgatcgacaggcagagcttccacggc------------ctctatgctgtgcaggatggactgccactgaat---cccatgggcaggacggggctgcgtggtcgtgggaggctgcactgctttgggcccaaccatgccctgcacccagttgtgacccgc---------------------------------------------------------------------tggaggaggaacttggatgggtccattatcaggaagagcctgaagaagatgctggaggtcctcgtggcccagtatcccctgtcagacgtctgggcactgccc------------gggggctcactggagccg------------ggtgagacgctgccgctaaagctcaagtggatcctgcgtcgggagttctggcctcagttccaaaacctgctgaaacaaggcactgagatacacaaggggtacctcgatgacccccgcaacacagataacgcctgggttgagactgttgccatcagtgtgcactttgacaatcagaacgatgtggagatgaagcggctgaattcgttcctccagggctgcgacccagagctgtgcatccgctggcaggtgctggacaggagaatcccactgcatgccaaccacaagcaactcctgcagaaagtctccaccctgctcggtgcttactac
>Accipiter
gaccagatctggaagttccagcggcacgacctgatcgaggagtaccacggccgcccacctgcacctccacccttcatcctcctcaaccacctgcagatcctggtctcgcgaggcttgctccgcaggccggccacacgccacaagctgctcaaagagaagctggagaagaacgaagaagctgccctcctctcctgggagatgtacctgaaggagaactacctgcagcaccagcagtgccaggagaagcagaacacggaacagaagatccgagacattgcacagagggttgacatgctggcagagctgctggacttggaccggctgaagaggacagggctggtggaacagaaactggtctctctggaagaccaggtgcatcagagcacccaggccctg------------aggtggataatgcaggcgctgcagggcaatggctttggctcaggcgaggacctgccgcccattggctccagcaaagcctcagagatgaaggaggttgacctggaggggaaagccaaggagagccagcccccataccacgtgcttgcccgaaacctcctgtacccagggtctcacacccatcgcttccctgtgccagatgagaaggtgccctgggaggtggacttcccactctacgaccctcctgtctactcagctgaccacaaggacatggctgtgcaggacccattcagcccctctttggagtctctcctgaagatcaactacaataccatggacgggctgattgaccggcagagcttccacggg------------ctctacgccgtgcaggatgggctgccgctgaat---cccatgggaaggacagggctgcgaggacgcgggaggctgcgctgctttgggcccaaccatgccctgcaccctgttgtgacccgc---------------------------------------------------------------------tggaggaggaatttggatgggtccatcataaggaagagcctgaagaagatgctggaagtcctagtggcccagtaccccctgtcggatgtctgggctctgccc------------ggggggtcactggagcca------------ggtgagacgctgccactgaagctcaagtggatcctgcgccgggagttctggtcccagttccagaacttgctgaaacaaggcaccgagatacacaaggggtatcttgacgacccccgcaacacagataacgcctgggttgagacggtcgccgtcagcgtgcactttgacaaccagaacgatgtggagatgaagcggctgaattcgttccttcagggctgcgacccagagctgtgcatccgctggcaggtgctggacaagaggatccccctgcacgccaatcacaaggagctcctgcacaaggtctcaaccctccttggcgcctactac
>Apus
gaccagatctggaagttccagcggcacgacctgatcgaggagtaccacggccgcccgcccgccccgccgcccttcatcctcctcaaccacctgcagctcctgctccagaggggcctgctccgcagaccccccgcccgccgcaaacagctgaaagagaagctggagaagaatgaagaagctgccctcctctcctgggagatgtacctgaaggagagctacctgcagcaccagcagtgccaggagaagcagaacacggagcagaagatccgagagattgcgcagagggttgacgcgctggcagagctgctggacttcgaccgggtgaagaagacggggctgctggagcagagactggtctctcttgaagaccaggtgcaccagagcacccaggctctc------------aggtggataatgcaggcgctgcagggcagtggctttggctcaggagaggacatgccacccctgggctccagtaaagcctcggagacaaaggaggtggacctggaggggaaacctgaggagagccagccctcctaccacgtgctcgcccgaaccctcctctacccagggtctcgcactctccgcttccctgtgccagacgagaaggtgccctgggaggtggacttccctctctacgaccctcccacctactcagctgaccacaaggacatggctgtgcaggacccgttcagcccctccttggagtccctcctgaagatcaactacaacaccatggatgggccgattgaccggcagagcttccatggc------------ctctacaccgtgcaggatgggctgccactgaac---cccatgggcaggacagggctgagaggccgggggagacttcactgctttgggcccaaccatgccctgcaccctgttgtgacccgc---------------------------------------------------------------------tggaggaggaatttggatgggtccatcatcaggaagagcctgaagaagatgctggaagtcctagtggcccagtacccgctgtcggatgtctgggctctgcct------------ggggggtcactggagcca------------ggggagacgctgccactgaagctgaagtggatcctgcgccgggagttctggccccagttccagaacttgctgaaacaaggcactgagatacacaaggggtacctggacgacccccgcaacacggacaatgcctgggtggagacagtggccatcaacgtgcactttgaccaccagaacgatgtggaaatgaagagactgaattcgttcctccagggctgtgacccagagctgtgcatccgctggcaggtgctggacaagaggatccccctgcacaccaaccacaagaaactcctgcagaaggtctcaaccattcttggcacctactac
>Vidua
gaccagatctggaagttccagcggcacgacctgatcgaggagtaccacggccggccgcccgcgcccccgcccctcatcctgctcaaccacctgcagctcctggtccggcggggcttgctccgccggccggccacgcgccacaag---ctcaaggagaagctggagaagaacgaagaagctgctcttctctcgtgggagatgtacctgaaggagagctacctgcagcaccagcagtgccaagagaagcagaacacggagcagatgatccgggacattgcacagagagttgatgtactggcagagctgctggacttggactgggtgaagaggacgggagtagtggagcaaagactgggctctctggaggaccaggtgcatcagagcgcccaggccctg------------aggtggatgatgcaggcactgcggggcaatggcttcagctcaggcgaggatgtgccgcccgtgggctcttccaaagccttggacaccaaggagattgacctggaggggagacccgaggagagccagcccccataccacgtgcttgcccgaaacctcctgtacccagggtctcacactctccgcttccctgtgccggatgagaaggtgccctgggaggtggatttcccactctacgacccccctgcctactcagctgaccacaaggacatggctgtgcaggaccccttcagcctctccttggagtctctcctgaagatcaactacaacaccatggacgggctgatcgaccggcagagcttccacggg------------ctctacgccgtgcaggacgggctgcctctgaac---cccatgggcaggacggggctgcgaggccgtgggaggctgcactgctttgggcccaaccacgccctgcaccccgtggtgacccgc---------------------------------------------------------------------tggaggaggaacttggatggatccattataaggaagagcctgaagaagatgctggaagtgctggtggcccaatacccactgtcagatgtctgggctctgcct------------ggggggtcactggagcca------------ggtgagacgctgccactcaagctcaagtggatcctgcgccgggagttctggccccagttccagaacctgctgaaacaaggcactgaggtgcacaaggggtacctggacgacccacgcaacacagataacgcctgggtggagacggtggccatcagcgtgcacttcgacacccagaatgacgtggagatgaaacgcctgaattcgttcctccagggctgtgacccggagctgtgcatccgctggcaggtgctggacaagaggatccccctgcacaccaaccacaaggagctcctgcacaaggtctcaaccctcctcggtgcctactac
>Rissa
gaccagatctggaagttccagcggcacgatctgattgaggagtaccatggccgcccgcccgcacctccacccttcatcctcctcaaccacctgcagatcctggtccggcgatgcttgctccgcaggccatccacacaccacaaacagctcaaagagaagctggagaagaacgaagaagctgccctcctctcttgggagatgtacctgaaggagaactacctgcagcaccagcagtgccaggagaagcagaacacggagcagaagattcgagacattgcagagagggttgacgtactggcagagctgctggacttggaccgggtgaagaggacggggctggtggagcagagactggtctctctagaagaccaggtccatcagactgcccaggccctg------------aggtggataatgcaggcgctgcagggcaatggctttggctcgggcgaggacgtgccacccgtgggctccagcaaagcctcggagacgaaggaggttgacctggaggggaaagccgaggagagccggcccccgtaccacgtgcttgcccgaaacctcctgtacccagggtctcacaccctccgcttccctgtgccggatgagaaggtgccctgggaggtggacttcccgctctatgaccctcctgcctactcggccgaccacaaggacatggctgtgcaggacccattcagcccctccttggagtctctcctgaagatcaactacaacaccatggatgggctgatcgaccggcagagcttccacggc------------ctctatgccgtgcaggatgggctgccgctgaac---cccatgggcaggacggggctgcgaggccgtgggaggctgcactgctttgggcccaaccatgccctgcaccccgttgtgacccgc---------------------------------------------------------------------tggaggaggaatttggatgggtccatcataaggaagagcctgaagaagatgctggaagtcctagtggcccagtacccgctgtcagatgtctgggctctgcct------------ggggggtcactggagccg------------ggcgagacactgccactgaagctcaagtggatcctgcgccgggagttctggccccagttccagaacttgctgaaacaaggcactgaggtacacaaggggtacctcgatgacccccgcaacacggataatgcctgggtcgagacggtggccgtcagtgtccacttcgacaaccagaacgatgtggagatgaagcggctgaattcgttcctccaaggctgcgacccggagctgtgcgtccgctggcaggtgctggacaagaggatccccctgcacgccaaccacaaggagctcctgcacaaggtctcaactctcctcggcgcctattac
>Grus
gaccagatctggaagttccagcgtcacgacctgatcgaggaataccacggccgcccacccgcccctccacccttcatcctcctcaaccacctgcagatcctggtccggcgaggcttgctccgcaggccggccacacgccacaaacagctcaaagagaagctggagaagaatgaagaagctgccctcctttcttgggagatgtatctgaaggagaactacctgcagcaccagcagtgcaaggagaagcagaacacagagcagaagatccgagatattgcacagagggttgatgtactggcagagctgctggacttggaccgggtgaagaggacagggctggtggagcagagattggtctctctggaagagcaggtgcatcagagcgcccaggccctg------------aggtggataatgcaggcgctgcagggcaacggcttcggctcaggcgaggacatgccacctgtgggctccagcaaagcctcggagatgaaagaggttgacctggaggggaaacccgaggagagccagcagtcataccacgtgcttgctcgaaacctcctgtacccggggtctcacacccgccgcttccctgtgccggatgagaaggtgccctgggaggtggacttcccgctctacgaccctcccgcctactcggccgaccacaaggacgtggccatgcaggacccgttcagcccctccttggagtctctcctgaagatcaactacaacaccatggacgggctgatcgaccggcagagcttccacggc------------ctctacgctgtgcaggatgggctgccactgaac---cccatgggcaggacggggctgcgaggccgcgggaggctgcactgctttgggcccaaccatgccctgcaccccatcgtgacccgc---------------------------------------------------------------------tggaggaggaatttggatgggtccatcataaggaagactctgaagaagatgctggaagtcttggtagcccagtacccactgtcggatgtctgggctctgcct------------ggggggtcactggagccg------------ggtgaaatgctgcctctgaagctcaagtggatcctgcgccgggagttctggccccagttccagaacttgttgaaacaaggcactgagatacacaaggggtaccttgacgacccccgcaacacagataacgcctgggtggagacagtcgccgtcagcgtgcactttgacaaccagaatgatgtggagatgaagcggctgaattcgttcctccagggctgcgacccggagctgtgcatccgctggcaggtgctagacaagaggatccctctgcacgccaaccacaaggagctcctgcacaaggcctcaaccctccttggcgcctactac
>Oenanthe
gaccagatctggaagttccagcggcacgacctgatcgaggagtaccacgggcgcccgcccgcgccgccgcccctcatcctgctcaaccacctgcagctgctgctgcggcgctgcctgctgcgccagccagccccccaccacaag---ctcaaggagaagctggaaaagaacgaagaagctgcccttctctcctgggagatgtacctgaaggagaactacctgcagcaccagcagtgccaggagaagcagaacatggagcagatgatccgggacatcgcgcagagggttgatgtcctggcagagctgctggacttggaccgggtgaagaggacgggggtagtggagcaaagactgggctctctggaggaccaggtgcatcagagtgcccaggccctg------------aggtggatgatgcaggcactgaggggcaatggcttcagctcaggcgaggatgtgccacccgtg------------gccttggactccaaggagttggacctggaggggaaacccgaggagagccagcccccgtaccacgtgcttgcccgaaacctcctgtacccagggtctcacactctccgcttccccgtgccagatgagaaggttccctgggaggtggatttcccactctacgacccccctgcctactcggctgaccacaaggacatggctgtgcaggaccccttcagcctctccttggagtctctcctgaagatcaactacaacaccatggacgggctgatcgaccggcagagcttccacggg------------ctctacgccgtgcaggacgggctgccactgaac---cccatgggcaggacggggctgcgaggccgtgggaggctgcactgctttgggcccaaccatgccctgcaccctgtggtgacccgc---------------------------------------------------------------------tggaggaggaatttggatgggtccatcataaggaagagcctgaagaagatgctggaagtcctggtggcccaatacccactgtcagatgtctgggctctgcct------------ggggggtcactagagccg------------ggcgagacgctgcccctgaagctcaagtggatcctgcgccgggagttctggccccagttccagaacctgctgaaacaaggcactgaggtacacaaggggtacctggatgacccacgcaacacagacaatgcctgggtggagaccgtggccatcagcgtgcactttgacacccagaacgacgtggagatgaagaggctgaattctttcctgcagggctgtgacccagagctgtgcatccgctggcaggtgctggacaagaggatccccctgcacgccaaccacaaggagctcctgcacaaggtctccaccctcctcggtgcctactac
>Pezoporus
gaccagatctggaagttccagcggcacgacctgattgaggagtaccatggccgcccgcctgcacctccacccttcatcctcctcaaccacctgcagatcctggtccagcaaggcttgctccgccggccggccacgtaccacaggcagctcaaagagaagctggagaagaacgaagaagctgccctcctctcttgggagatgtacctgaaggagaattacctgcagaatcagcagtgccaggagaagcagaacatggagcaaaagattcgagacattgcacagagggttgacatactggcagagctgttggacttggaccgggtgaagaggacagggctggtggagcagaggctgacctctgtggaagtccaggtgcaccagagcgcacaggccctc------------aggtggataatgcaggcgctgcaggaccatgggttcagcgcaggcgagggtgtgccatctgcgggctcgggcaaagccttggagacaaaggagtttgacctggagaggaaacccgaggagagccagtccccataccatgtgcttgcccgaaacctcctgtacccagggtcccacacccgccgcttccctgtgccggatgagaaggtgccctgggaggtggactttgcactatacgaccctcccacttactctgctgagcacaaggacatggctgtgcaggatccgttcagcctctccttggagtctctcctgaagatcaactacaacaccatggacgggctaatcgaccggcagagcttccatggc------------ctctacactgtgcaggatgggctgcccttgaac---cccatgggcaggacgggtctgcgaggccgagggaggttgcactgctttggtcccaaccatgccctgcaccccgttgtgacccgg---------------------------------------------------------------------tggaggaggaatttggatgggtccattataaggaagagcctgaagaagatgctggaagtccttgtagcacagtacccgctgtcggacgtctgggctctgcct------------ggggggtcactggagcca------------ggtgagacattgccactaaagctgaagtggatcctgcgccgggaattctggccccagttccagaacttgctgaaacaaggcactgaggtacacaaggggtatcttgacgacccccgcaacacagataatgcctgggttgagacagtcgctgtcagcgtgcacttcagcagccagaatgatgtggagatgaagcggctgaactcgtttcttcagggctgtgatccggagctgtgcatccgctggcaggtgctggacaagaggatccccctgcatgcaaaccacaagaagctcctgcacaaggtctcaactctcctcgatgcctactat
>Melospiza
gaccagatctggaagttccagcggcacgacctgatccaggagtaccacggccgcccgcccgcgccgccgcccctcatcctgctcagccacctgcagctgctgctgcgccggggcctgctccgccagcctgccacccagcacaag---ctcaaggagaagctggagaagaacgaagaagctgccctgctctcgtgggagatgtacctgaaggagagctacctgcagcaccagcagtgccaggagaagcagaacacggagcagatgatccgggacattgcacagagggttgatgtgctggcagagctgctggacttggacagggtgaagaggacgggggtagtggagcaaagattgggctctctggaggaccaggtgcaccagagcgcccaggccctg------------cggtggatgatgcaggcgctgcggggcaatggcttcagcccggcagaggatgtgccgcccgtgggctcctccacagccctgggcaccaaggagctcgccctggaggggaggcccgaggagaggcagcccccgtgccacgtgctggcccggaacctcctgtacccggggtcccacattctccgcttccctgtgcccgacgagaaggtgccctgggaggtggatttcccgctctacgaccccccggcctactcggctgagcacaaggacatggcagtgcaggaccccttcagcctctccttggagtctctgctcaagatcaactacaacaccatggacgggctgatcgaccggcagagcttccacggg------------ctgtacaccgtgcaggacgggctgccactgaac---cccatgggcaggacggggctgagaggccgtgggaggctgcactgcttcgggcccaaccatgccctgcaccccgtggtgacccgc---------------------------------------------------------------------tggaggaggaacctggatgggtccatcataaggaagagcctgaagaagatgctggaagtgctggtggcccaataccccctgtcagatgtgtgggcactgcct------------gggggctccctggagcca------------ggggagacgctgccactgaagctcaagtggatcctgcgcagggagttctggccccagttccagaacctgctgaaacaaggcactgaggtgcacaaggggtacctggacgacccccggaacacagataatgcctgggtggagacggtggccatcagcgtgcactttgacacccagcacgacctggagatgaagcggctgaactcgttcctccagggctgtgaccccgagctgtgcatccgctggcaggtgctggacaagaggatccccctgcacgccaaccacaaggagctcctgcacaaggtctcaaccctcctcggtgcctactac
>Ammospiza
gaccagatctggaagttccagcggcacgacctgatccaggagtaccacggccgcccgcccgcgccgccgcccctcatcctgctcagccacctgcagctgctgctgcgccggggcctgctccgccagcctgccacccagcacaag---ctcaaggagaagctggagaagaatgaagaagctgccctgctctcgtgggagatgtacctgaaggagagctacctgcagcaccagcagtgccaggagaagcagaacacggagcagatgatccgggacattgcacagagggttgatgtgctggcagagctgctggacttggacagggtgaagaggacgggggtagtggagcaaagattgggctctctggaggaccaggtgcaccagagcgcccaggccctg------------cggtggatgatgcaggcgctgcggggcaatggcttcagcccggcagaggatgtgccgcccgtgggctcctccacagccctgggcaccaaggagcttgccctggaggggaggcccgaggagaggcagcccccgtgccacgtgctggcccggaacctcctgtacccggggtcccacattctccgcttccctgtgcccgacgagaaggtgccctgggaggtggatttcccgctctacgacccccctgcctactcggctgagcacaaggacatggcagtgcaggaccccttcagcctctccttggagtctctgctcaagatcaactacaacaccatggacgggctgatcgaccggcagagcttccacggg------------ctgtacaccgtgcaggacgggctgccactgaac---cccatgggcaggacggggctgagaggccgtgggaggctgcactgcttcgggcccaaccatgccctgcaccccgtggtgacccgc---------------------------------------------------------------------tggaggaggaacctggatgggtccatcataaggaagagcctgaagaagatgctggaagtgctggtggcccaataccccctgtcagatgtgtgggcactgcct------------gggggctccctggagcca------------ggggagacgctgccactgaagctcaagtggatcctgcgcagggagttctggccccagttccagaacctgctgaaacaaggcactgaggtgcacaaggggtacctggacgacccccggaacacagataatgcctgggtggagacggtggccatcagcgtgcactttgacacccagcacgacctggagatgaagcggctgaactcgttcctccagggctgtgaccccgagctgtgcatccgctggcaggtgctggacaagaggatccccctgcacgccaaccacaaggagctcctgcacaaggtctcaaccctccttggtgcctactac
>Poecile
gacaagatctggaagttccagcggcacgacctgatccaggagtaccacggccgcccacccgcaccgccacccctcatcctgctcaaccacctgcagctcctgctccagcgtggcttgctccaccggccagccacgcaccacaag---ctcaaggagaagctggagaagaacgaagaagctgcgcttctctcatgggagatgtacctgaaggagaactacctgcagaaccagcagtgccaggagaagcagaacacggagcagatgatccgggacattgcacagagggttgatgtactggcagagctgctggacttggatcagatgaagaggacgggggtagtggagcaaagactgggctctctggaagaccaggtgcatcagagcgcccaggccctg------------aggtggatgatgcaggcgctgcggggcaatggcttcagctcaggcgaggatgtgccacccataggctcctccaaagccttggaggccaaggagattgacctgaaggggaagcccgaggagagccggcccctgtaccacgtgcttgcccgaaacctcctgtacccagggtctcacaccctccgcttccctgtgccggatgagaaggtgccctgggaggtggatttcccactctacgacccccctgcatactcggctgaccacaaggacatggctgtacaggaccccttcagcctctccttggagtctctcctgaagatcaactacaacaccatggatgggctgattgaccggcagagcttccacggg------------ctctacgccgtgcaggatgggctgccactgaac---cccatgggcaggacagggctgagaggccgtgggaggctgcactgctttgggcccaaccatgccctgcaccctgttgtgacccgc---------------------------------------------------------------------tggaggaggaatttggatgggtccatcataaggaagagcctgaagaagacgctggaagttctggtggcccaataccccctgtcagatgtctgggctctgcct------------ggggggtcactggagcca------------ggcgagacgctgccactgaagctcaagtggatcctgcgccgggagttctggccccagttccagaacctgctgaaacaaggcactgaggtacacaaggggtacctcgacgacccacgcaacacagacaacgcctgggtggagacggtggccatcagcgtgcactttgacagccagaacaacgtggagatgaagcggctgaactcgttcctgcagggctgtgacccggagctgtgcatccgctggcaggtgctggacaagaggatccccctgcacaccaaccacaaggagctcctgcacaaggtctcaacccttctcggtgcctactac
