# Supplementary material for: Molecular evolution of TRPC4 regulatory sequences supports a role in mammalian thermoregulatory adaptation
Source: PeerJ. 2025 Jul 8;13:e19697. doi: 10.7717/peerj.19697 (PMC12248226; doi:10.7717/peerj.19697)
Supplement: Supplemental Information 1 — Required and optional parameters that are read by the codeml package of PAML. This file is for information only, an explicit value must be selected for Model and the dummy file names must be replaced with explicit paths to function. The sequence and guide tree files are in standard formats (FASTA and Newick, respectively). [file peerj-13-19697-s001.zip › input.files/tetrapod.clade.omega.estimation/bird.trpc6.fas]

>Apteryx
gagtggaaatttgcaagggctaaactttggttttcttacttcgaagaagggagaactcttccagtacccttcaacttagtgccaagcccaaaatctttgctgtatctcttactgagaatcaaaaaatggatctgtaaaccatttctgtgccaaaagaaaagttttcaggaagatgcagagatgaacaggaagcagtcaagtataagaagctcagatgaaattcatttaaacagtttaaacaatcctccaagacagtaccagaaaataatgaagcgtctcattaaaagatatgtactgaaagctcagatagataaagaaagtgatgaagtcaatgaaggtgaactgaaggaaattaaacaggacatctcgagtctccgttacgaactccttgaggaaaaaactcaaaattcagaggacctggcagagctcataaggaagcttggggaaaaactgtcaattgactctaaggaagaagaaagcaggaga
>Accipiter
gaatggaaatttgcaagggctaaactttggttttcatactttgaagaagggagaactcttccagtacctttcaacttagtgccaagccccaaatctttgttgtatctcctactcagaatcaaaaaatgtatttctaaaccatttctgtgccaaaagaaaagctttcaggaagatgcagagatgaacaggcagcaatcaagtataagaagctcagatgaaatccacttaaacagtttaaacaatcctccaaggcaataccagaaaataatgaagcgtctcattaaaagatacgtactgaaagctcagatagataaggaaagtgatgaagtcaatgaaggtgaactgaaggaaattaaacaggacatctcaagtctccggtatgaactccttgaggaaaaatctcaaaattctgaagatctagcagaacttataaggaaacttggggaaaaactgtcaattgactctaaggaagaagaaagcaagaga
>Agelaius
gaatggaaatttgcaagggctaaactttggttttcttactttgaagaagggagaactcttccagtacccttcaacttagtgccaagcccaaaatctttgctgtatctactaatcagaatcaaaaaatgtatttctaaaccatttttgtgccaaaagaaaagctttcaggaagatgcagagatgaataggaagcagtcgagtataagaagctcagatgaaattcacttgaacagtttaaacaatcctccaagacaataccagaaaataatgaagcgtcttattaaaagatatgtgttgaaagctcagatcgataaggaaagtgatgaagtcaatgaaggtgaattgaaggaaattaaacaggacatctcaagtctccggtatgaactccttgaggaaaaatctcagaattctgaagatctggcagaacttataaggaaacttggggaaaaactgtcacttgactctaaggaagaagaaagcaagaga
>Ammospiza
gaatggaaatttgcaagggctaaactttggttttcttactttgaagaagggagaactcttccagtacccttcaacttagtgccaagcccaaaatctttgctgtatctcctaatcagaatcaaaaaatgtatttctaaaccatttttgtgccaaaagaaaagctttcaggaagatgcagagatgaataggaagcaatcaagtataagaagctcagatgaatttcacttgaacagtttaaacaatcctccaagacaataccagaaaataatgaagcgtcttattaaaagatacgtgttgaaagctcagatcgataaggaaagtgatgaagtcaatgaaggtgaattgaaggaaattaaacaggacatctcaagtctccggtatgaactccttgaggaaaaatctcagaattctgaagatctggcagaacttataaggaaacttggggaaaaactgtcacttgactctaaggaagaagaaagcaagaga
>Ficedula
gaatggaaatttgcaagggctaaactttggttttcttactttgaagaagggagaactcttccagtacccttcaacttagtgccaagcccaaaatctttgttgtatctcctaatcagaatcaaaaaatgcatttctaaaccatttttgtgccaaaagaaaagctttcaggaagatgcagagatgaacaggaagcaatcaagtataagaagctcagatgaaatccatttaaacagtttaaacaatcctccaagacaataccagaaaataatgaagcgtcttattaaaagatacgtgttgaaagctcagatagataaggaaagtgatgaagtcaatgaaggtgaattgaaggaaattaaacaggacatctcaagtctccggtatgaactccttgaggagaaatctcagaattctgaagatctggcagaactcataaggaaacttggggaaaaactgtcacttgactctaaggaagaagaaagcaagaga
>Charadrius
gaatggaaatttgcaagggctaaactttggttttcttactttgaagaagggagaactcttccagtacccttcaacttagtgccaagtccaaaatctttgctgtatctcttactcagaatcaaaaaatgtatttctaaaccatttctgtgccaaaagaaaagctttcaggaagatgcagagatgaacaggaagcaatcaagtataagaagctcagatgaaatccatttaaacagtttaaacaatcctccaaggcaataccagaaaataatgaagcgtctcattaaaagatatgtactgaaagctcagatagataaggaaagtgatgaagtcaatgagggtgaactgaaggaaattaaacaggacatctcaagtctccggtatgaacttcttgaggaaaaatctcagaattctgaagatctggcagaacttataaggaaacttggggaaaaactgtcaattgactctaaggaagaagaaagcaagaga
>Apus
gaatggaaatttgcaagggctaaactttggttttcttactttgaagaagggaggactcttccagtacccttcaacttagtgccaagcccaaaatctttgctgtatctcctactcagagtcaaaaaatggatttctaaaccatttctgtgccaaaagaaaagctttcaagaagatgcagagatgaataggaagcaatccagtataaggagctcagatgaaatccacttaaacagtttaaacaatcctccaaggcaataccagaaaataatgaagcgtctcattaaaagatatgtactgaaagctcagatagataaggaaagtgatgaagtcaatgaaggtgaactgaaggaaattaaacaggacatctcaagtctccggtatgaactccttgaggaaaaatctcagaattctgaagatctggcagaacttataaggaaacttggggaaaaactgtcaattgactctaaggaagaggaaagcaagaga
>Aquila
gaatggaaatttgcaagggctaaactttggttttcgtactttgaagaagggagaactcttccagtacccttcaacttagtgccaagcccaaaatctttgttgtatctcctactcagaatcaaaaaatgtatttctaaaccatttctgtgccaaaagaaaagctttcaggaagatgcagagatgaacaggaagcaatcaagtataagaagctcagatgaaatccacttaaacagtttaaacaatcctccaaggcaataccagaaaataatgaagcgtctcattaaaagatacgtactgaaagctcagatagataaggaaagtgatgaagtcaatgaaggagaactgaaggaaattaaacaggacatctcaagtctccggtatgaactccttgaggaaaaatctcaaaattctgaagatctggcagaacttataaggaaacttggggaaaaactgtcaattgactctaaggaagaagaaagcaagaga
>Athene
gaatggaaatttgcaagggctaaactttggttttcttactttgaagaagggagaactcttccagtacccttcaacttagtgccaagcccaaagtctttgctgtatctcctactcagaatcaaaaactgtatttctaaaccatttctgtgccaaaagaaaagctttaaggaagatgcagagatgaacaggaagcaatcaagtataagaagctcggatgaaatccatttaaacagtttaaacaatcctccaaggcaataccagaaaataatgaagcgcctcattaaaagatatgtactgaaggctcagatagataaggaaagtgatgaagtcaatgaaggtgaacttaaagaaattaaacaggacatctcaagtctccggtatgaactccttgaggaaaaatctcaaaattctgaagatctggcagaacttatacggaaacttggagaaaaactgtcagttgactctaaggaagaagaaagcaagaga
>Calidris
gaatggaaatttgcaagggctaaactttggttttcttactttgaagaagggaggactcttccagtacccttcaacttagtgccaagcccaaaatctttgctgtatctcctactcagaatcaaaaaatgtatttctaaaccatttctgtgccaaaagaaaagctttcaggaagatgcagagatgaacaggaagcaatcaagtataagaagctcagatgaaatccatttaaacagtttaaacaatcctccaaggcaataccagaagataatgaagcgtctcattaaaagatatgtactgaaagctcagatagataaggaaagtgatgaagtcaatgaaggtgaactgaaggaaattaaacaggatatctcaagtctccggtatgaactccttgaggaaaaatctcagaattctgaagatctggcagaacttatacggaaacttggggaaaaactgtcgattgactctaaggaagaagaaagcaagaga
>Indicator
gaatggaaatttgcaagggctaaactttggttttcttactttgaagaagggagaactctcccagtacccttcaacttagtgccaagcccaaaatctttgctgtatctcctactcaaaatcaaaaaatgtattttaaaaccatttctgtgccaaaagaaaagctttcaggaagatgcagagatgaataggaagcaatcaagtataagaagctcagatgaaatccacttaaacagtttaaacaatcctccgaggcaataccagaaaataatgaagcgcctcattaaaagatatgtactgaaagctcagatagataaagaaagtgatgaagtcaatgaaggtgagctgaaggaaattaaacaggacatctcaagtcttcggtatgagctccttgaggaaaagtctcaaaattctgaagatcttgcagaacttatcaggaaacttggtgaaaaactgtcaattgacactaaggaagaggaaagcaagaga
>Cuculus
gaatggaaatttgcaagggctaaactttggttttcctactttgaagaagggagaactcttccagtacccttcaacttagtgccaagtcccaaatctttgctgtatctcctcctcagaatcaaaaaatggatttctaaaccatttctgtgtcaaaagaaaagctttcaagaggatgcagagatgaacaggaagcagtcaagtataagaagctcagatgaagtccacttaaacagtttaaacaatcctccaaggcaataccagaaaataatgaagcgtctcattaaaagatatgtactgaaagctcagatagataaggaaagtgatgaagtcaatgaaggtgaactgaaggaaattaaacaggacatctcaagtctccggtatgaactccttgaggaaaaatctcagaattctgaagatctggcagaacttataagaaaacttggggagaaactgtcaattgactctaaggaagaagaaagcaagaga
>Catharus
gaatggaaatttgcaagggctaaactttggttttcttattttgaagaagggagaactcttccagtacccttcaacttagtgccaagcccaaaatctttgctgtatctcctaatcagaataaaaaaatgtatttctaaaccatttttgtgccaaaagaaaagctttcaggaagatgcagagatgaacaggaagcaatcaagtataagaagctcagatgaaatccacttaaacagtttaaacaatcctccaagacaataccagaaaataatgaagcgtcttattaaaagatatgtgttgaaagctcagatagacaaggaaagtgatgaagtcaatgaaggtgaattgaaggaaattaaacaggacatctcaagtctccgatatgaactccttgaggaaaaatctcagaattctgaagatctggcagaactcataaggaaacttggggaaaaactgtcacttgactctaaggaagaagaaagcaagaga
>Grus
gaatggaaatttgcaagggctaaactttggttttcttactttgaagaagggagaactctcccagtaccattcaacttagtgccaagcccaaaatctttgctgtatctcctactcagaatcaaaaaatggatttcaaaaccatttctgtgccaaaagaagagctttcaggaagatgcagaaatgaacaggaagcaatcaagtataagaagctcagatgaaatccacttaaacagtttaaacaatcctccaaggcaataccagaaaataatgaagcgtctcattaaaagatatgtactgaaagctcagatagataaggaaagtgatgaagtcaatgaaggtgaactgaaggaaattaaacaggacatctcaagtctccgttatgaactccttgaggaaaaatcccagaattctgaagatctggcagaacttataaggaaacttggggaaaaactgtcaattgactctaaggaagaagaaagcaagaga
>Dryobates
gaatggaaatttgcaagggctaaactttggttttcttactttgaagaaggaagaacccttccagtacccttcaacttagtgccaagcccaaagtctttgctgtatctcctactcaaaatcaaaagatgtatttttaaaccatttcagtgccaaaagaaaagctttcaggaagatgcagagatgaacaggaagcaatcaagtataagaagctcagatgaaatccacttgaacagtttaaacaatcctccaaggcaataccagaaaataatgaagcgcctcattaaaagatatgtgctgaaagctcagatagataaagaaagtgatgaagtcaatgaaggtgagctgaaggaaattaaacaggacatctcaagtctccggtacgaactccttgaggaaaagtctcaaaattctgaagatcttgcagaacttatcaggaaacttggggaaaagctgtcacttgacaccaaggaagaggaaagcaagaga
>Corvus
gaatggaaatttgcaagggctaaactttggttttcctactttgaagaagggagaactcttccagtacccttcaacctagtgccaagcccaaaatctttgctgtatcttctaatcagaatcaaaaaatgtatatctaaaccatttttgtgccaaaagaaaagctttcaggaagacgcagagatgaacaggaagcaatcaagtataagaagctcagatgaaatccacttaaacagtttaaacaatcctccaagacaataccagaaaataatgaagcgtcttattaagagatatgtgttgaaagctcagatagataaggaaagtgatgaagtcaatgaaggtgaactgaaggaaattaaacaggacatctcgagtctccggtatgaactccttgaggaaaaatctcagaattctgaagatctggcagaacttataaggaaacttggggaaaaactgtcaattgactctaaggaagaagaaagcaagaga
>Gavia
gaatggaaatttgcaagggctaaactttggttttcttactttgaagaaggacgaacgcttccagtacccttcaacttagtgccaagcccaaaatctttgctatatctcctactcagaatcaaaaaatggatttctaaaccatttctgtgccagaagaagagctttcaggaagatgcagagatgaacaggaagcaatcaagtataagaagctcagacgaaatccacttaaacagtttaaacaatcctccaaggcaataccagaaaataatgaagcgtctcattaaaagatatgtactgaaagctcagatagataaggaaagtgatgaagttaatgaaggtgaactgaaggaaattaaacaggacatctcaagtctccggtatgaactccttgaggaaaaatcacaaaattctgaagatctggcagaacttataaggaaacttggggaaaaactgtcaattgactctaaggaagaagaaagcaagaga
>Cyanistes
gaatggaaatttgcaagggctaaactttggttttcttactttgaagaagggagaactcttccagtacccttcaacttagtgccaagcccaaaatctttgctgtatcttctaatcagaatcaaaaaatgtatttctaaaccatttttgtgccaaaagaaaagctttcaggaagatgcagagatgaacaggaagcaatcgagtataagaagctcagatgaaatccacttaaacagtttaaacaatcctccaagacaataccagaaaatcatgaagcgtctcattaaaagatacgtgttgaaagctcagatagataaggaaagtgatgaagtcaatgaaggtgaattgaaggaaattaaacaggacatctcaagtctccggtatgaactccttgaggaaaaatctcagaattctgaagatctggcagaacttataaggaaacttggggaaagactgtcacttgactctaaggaagaagaaagcaagaga
>Pyrgilauda
gaatggaaatttgcaagggctaaactttggttttcctactttgaagaagggagaactcttccagtacccttcaacttagtaccaagcccaaaatctttgctgtatctcctaatcagaataaaaaaatgtatttctaagccatttttgtgccaaaagaaaagctttcaggaagatgcagagatgaacaggaagcaatcgagtatcagaagttcagatgaaatccacttaaacagtttaaacaatcctccaagacaataccagaaaataatgaagcgtcttattaaaagatacgtcttgaaagctcagatagataaggaaagtgatgaagtcaatgaaggtgaattgaaggaaattaaacaggacatttcaagtctccggtatgaactccttgaggaaaaatctcagaattctgaagatctggcagaacttataaggaaacttggggaaaaactgtcacttgactctaaggaagaagaaagcaagaga
>Gymnogyps
gaatggaaatttgcaagagctaaactttggttttcttactttgaagaagggagaactcttccagtacccttcaacttagtgccaagcccgaaatctttgctgtatctcctactcagaatcaaaaaatgtatttctaaaccatttctgtgccaaaagaagagctttcaggaagatgcagagatgaacaggaagcaatcaagtataagaagctcagatgaaatccacttaaacagtttaaacaatcctccaaggcaataccagaaaataatgaagcgtctcattaaaagatatgtactgaaagctcagatagataaggaaagtgatgaagtcaatgaaggtgaactgaaggaaattaaacaggacatctcaagtctccggtatgaactccttgaggaaaaatctcaaaattctgaagatctggcagaacttatacggaaacttggggaaaaactgtcaattgactctaaggaagaagaaagcaggaga
>Haemorhous
gaatggaaatttgcaagggctaaactttggttttcttactttgaagaagggagaactcttccagtacccttcaacttagtgccaagcccaaaatctttgctgtatctcctaatcagaataaaaaaatgtatttctaaaccatttttgtgccaaaagaaaagctttcaggaagatgcagagatgaacaggaagcaatcgagtataagaagctcagatgaaatccacttaaacagtttaaacaatcctccaagacaataccagaaaataatgaagcgtctaattaaaagatacgtgttgaaggctcagatcgataaggaaagtgatgaagtcaatgaaggtgaattgaaggaaattaaacaggacatctcaagtctccggtatgaactccttgaggagaaatctcagaattctgaagatctggcagaacttataaggaaacttggggaaaaactgtcactcgactctaaggaagaagaaagcaagaga
>Haliaeetus
gaatggaaatttgcaagggctaaactttggttttcatactttgaagaagggagaactcttccagtacccttcaacttagtgccaagccccaaatctttgttgtatctcctactcagaatcaaaaaatgtatttctaaaccatttctgtgccaaaagaaaagctttcaggaagacgcagagatgaacaggaagcagtcaagtataagaagctcagatgaaatccacttaaacagtttaaacaatcctccaaggcaataccagaaaataatgaagcgtctcattaaaagatacgtactgaaagctcagatagataaggaaagtgatgaagtcaatgaaggtgaactgaaggaaattaaacaggacatctcaagtctccggtatgaactccttgaggaaaaatctcaaaattctgaagatctggcagaacttataaggaaacttggggaaaaactgtcaattgactctaaggaagaagaaagcaagaga
>Passer
gaatggaaatttgcaagggctaaactttggttttcttactttgaagaagggagaactcttccagtacccttcaacttagtgccaagcccaaaatctttgctgtatctcctaatcagaataaaaaaatgtatttctaaaccatttttgtgccaaaagaaaagctttcaggaagacgcagagatgaacaggaagcaatcgagtataagaagctcagatgaaatccacttaaacagtttaaacaatcctccaagacaatatcagaaaataatgaagcgtcttattaaaagatacgtgttgaaagctcagatagataaggaaagtgatgaagtcaatgaaggtgaattgaaggaaattaaacaggacatttcaagtctccggtatgaactccttgaggaaaaatctcagaattcggaagatctggcagaacttataaggaaacttggggaaaaactgtcacttgactctaaggaagaagaaagcaagaga
>Motacilla
gaatggaaatttgcaagggctaaactttggttttcttactttgaagaagggagaactcttccagtacccttcaacttagtgccaagcccaaaatctttgctgtatctcctaatcagaatcaaaaaatgtatttctaaaccatttttgtgccaaaagaaaagctttcaggaagatgcagagatgaacaggaagcaatcgagtataagaagcacagatgaaatccatttaaacagtttaaacaatcctccaagacaataccagaaaataatgaagcgtcttattaaaagatacgtgttgaaagctcagatagataaggaaagtgatgaagtcaatgaaggtgaattgaaggaaattaaacaagacatctcaagtctccggtatgaactccttgaggaaaaatctcagaattctgaagatctggcagaacttataaggaaacttggggaaaaactgtcacttgactctaaggaagaagaaagcaagaga
>Falco
gaatggaaatttgccagggctaaactttggttttcttactttgaagaaggaagaactcttccagtacccttcaatttagtgccaagcccaaaatctttgctgtatctcctactcagaatcaaaaaatgtattactaaaccatttctgtgccaaaagaaaagcttccaggaggatgcagagatgaacaggaagcaatcaagtataagaagctcagatgaaatccacttaaacagtttaaacaatcctccaaggcagtaccagaaaataatgaaacgtctcattaaaagatatgtactgaaagctcagatagataaggaaagcgatgaagtcaatgaaggtgaactgaaggaaattaaacaggacatctcaagtctccggtatgaactccttgaggaaaaatctcaaaattctgaagatctggcagaacttataaggaaacttggtgaaaaactgtcaattgactctaaggaagaagaaagcaagaga
>Taeniopygia
gaatggaaatttgcaagggctaaactttggttttcttactttgaagaagggcgaactcttccagtacccttcaacttagtgccaagcccaaaatctttgctgtatctcctaatcagaatcaaaaaatgtatttctaaaccatttttgtgccaaaagaaaagctttcaggaagatgcagagatgaacaggaagcaatcgagtatcagaagctcagatgaaatccacttaaacagtttaaacaatcctccaagacagtatcagaaaataatgaagcgtcttattaaaagatatgtgttgaaagctcagatagataaggaaagtgatgaagtcaatgaaggtgaattgaaggaaatcaaacaggacatctcaagtctccggtatgaactccttgaggaaaaatctcagaattctgaagatctggcagaacttataaggaagcttggggaaaaactgtcacttgactctaaggaagaagaaagcaagaga
>Opisthocomus
gaatggaaatttgcaagggctaaactttggttttcttactttgaagaagggagaactcttccagtacccttcaacttggtgccaagcccgaaatctttgctgtatttcctactcagaatcaaaaaatggatttctaagccatttctgtgccaaaagaaaagctttcaggaagatgcagaaatgaacaggaagcaatcaagtataagaagctcagatgaaatccacttaaacagtttaaacaatcctccaaggcaataccagaaaataatgaagcgtctcattaaaagatacgtactgaaagctcagatagataaagaaagtgatgaagtcaatgaaggtgaactgaaggaaattaaacaggacatctcaagtctccggtatgaactccttgaggaaaagtctcagaattctgaagatctggcagaacttataaggaaacttggggaaaaactatcaattgactctaaggaggaagaaagcaagaga
>Melopsittacus
gaatggaaatttgcaagggctaaactttggttttcttactttgaagaagggagaactcttccagtacccttcaacttagtgccaagccccaaatctttgctttatctcctactcagaatcaaaaaatgtatttctaaaccatttctgtgccaaaagaagagctttcaggaagatgcagagatgaacaggaagcaatcaagtataagaagctcagatgaaattcacttaaacagtttaaacaatcctccaaggcaataccagaaaataatgaagcgtctcattaaaagatatgtactgaaagctcagatagataaggaaagtgatgaagtcaatgaaggtgaactgaaggaaattaaacaggacatctcaagtcttcggtatgaactccttgaggaaaaatctcaaaattctgaagatctggcagaacttataaggaaacttggggaaaaactgtcaattgactctaaggaagaagaaagcaagaga
>Hirundo
gaatggaaatttgcaagggctaaactttggttttcttactttgaagaagggagaactcttccagtacccttcaacttagtgccaagcccaaaatctttgctgtatctcctaatcagaatcaaaaaatgcatttctaaaccatttttgtgccaaaagaaaagctttcaggaagatgcagagatgaacaggaagcaatcgagtataagaagctcagatgaaatccacttaaacagtttaaacaatcctccaagacaataccagaagataatgaagcgtcttattaaaagatatgtgttgaaagctcagatagataaggagagtgatgaagtcaatgaaggtgaattgaaggaaattaaacaggacatctcaagtctccggtatgaactccttgaggaaaaatctcagaattctgaagatctggcagaacttataaggaaacttggggaaaaactgtcacttgactccaaggaagaagaaagcaagaga
>Rissa
gagtggaaatttgcaagggctaaactttggttttcttactttgaagaagggagaactcttccagtacccttcaatttagtgccaagcccaaaatctttgctgtatctcctactcagaatcaaaaaatgtatttctaaaccatttctgtgccaaaagaaaagctttcaggaagatgcagagatgaacaggaagcaatcaagtataagaagctcagatgaaatccatttaaacagtttaaacaatcctccaaggcaataccagaaaataatgaagcgtctcattaaaagatatgtactgaaagctcagatagataaggaaagtgatgaagtcaatgaaggtgaactgaaggaaattaaacaggatatctcaagtctccggtatgaactccttgaggaaaaatctcagaattctgaagatctggcagaacttataaggaaacttggggaaaaactgtcaattgactgtaaagaagaagaaagcaagaga
>Nipponia
gaatggaaatttgcaagggctaaactttggttttcttactttgaagaagggagaactcttccagttcccttcaacttagtgccaagcccaaaatctttgctgtatctcctactcagaatcaaaaaatggatttctaaaccatttctgtgccaaaagaaaagctttcaggaagatgcagagatgaacaggaagcaatcaagtgtaagaagctcagatgaaatccacttaaacagtttaaacaatcctccgaggcaatatcagaaaataatgaagcgtctcattaaaagatatgtactgaaagctcagatagataaggaaagtgatgaagtcaatgaaggtgaactgaaggaaattaaacaggacatctcaagtctccggtatgaactccttgaagaaaaatctcaaaattctgaagatttggcagaacttataaggaaacttggggaaaagctgtcaattgactctaaggaagaagaaagcaagaga
>Lonchura
gaatggaaatttgcaagggctaaactttggttttcttactttgaagaagggagaactcttccagtacccttcaacttagtaccaagcccaaaatctttgctgtatctcctaatcagaatcaaaaaatgtatttctaaaccatttttgtgccaaaagaaaagctttcaggaagatgcagagatgaacaggaagcaatcaagtataagaagctcagatgaaatccacttaaacagtttaaacaatcctccaagacaatatcagaaaataatgaagcgtcttattaaaagatatgttttgaaagctcagatagataaggaaagtgatgaagtcaatgaaggtgaattgaaggaaatcaaacaggacatctcaagtctccggtatgaactccttgaggaaaagtctcagaattctgaagatctggcagaacttataaggaaacttggggaaaaactgtcacttgactctaaggaagaagaaagcaagaga
>Parus
gaatggaaatttgcaagggctaaactttggttttcttactttgaagaagggagaactcttccagtacctttcaacttagtgccaagtccaaaatctttgctgtatcttctaatcagaatcaaaaaatgtatttctaaaccatttttgtgccaaaagaaaagctttcaggaagatgcagagatgaacaggaagcagtcgagtataagaagctcagatgaaatccacttaaatagtttaaacaatcctccaagacaataccagaaaatcatgaagcgtctcattaaaagatacgtgttgaaagctcagatagataaggaaagtgatgaagtcaacgaaggtgaattgaaggaaattaaacaggacatctcaagtctccggtatgaactccttgaggaaaaatctcagaattctgaagatctggcagaacttataaggaaacttggggaaaaattgtcacttgactctaaggaagaagaaagcaagaga
>Nothoprocta
gaatggaaatttgcaagggctaaactttggttttcttactttgaagaaggaagaactcttccagtacccttcaatttagtgcccagccctaagtctttgctgtatctcttactgagaatcaaaaaatggatctctaaaccatttctgtgccaaaagaaaaactttcaggaagatgcagagatgaacagaaagcaatcaagtgtaagaagctcagatgaaatacatttaaacagtttaaacaatcctccaagacagtaccagaaaataatgaagcgtctcattaaacgatatgtactgaaagctcagatagacaaagaaagtgatgaagtcaatgaaggtgaactgaaggaaattaaacaggatatctcaagtctccgttacgaactcctggaggaaaaaactcaaaattcggaggacctggcagagctcataaggaagcttggggaaaaattgtcaattaactcgaaggaagaagatagcaggaga
>Struthio
gagtggaaatttgcaagggctaaactttggttttcttacttcgaagaagggaggactcttcctgtacccttcaacttagtgccaagcccaaaatctttgctgtacctcttactaagaatcaaaaaatggatctctaaaccatttctgtgccaaaagaaaagttttcaggaggatgcagagatgaacagggagcagtcaagtataagaagctcagatgaaatccacttaaacagtttaaacaatcctccaagacagtatcagaaaataatgaagcgtctcattaaaagatacgtactgaaagctcagatagataaagaaagtgatgaagtcaatgaaggtgaactgaaggaaattaaacaggacatctcgagtctccgttatgaactccttgaagaaaaaactcaaaattcagaagacctggcagagcttataaggaagcttggggaaaaactgtcgattgactctaaggaagaagaaagcaagaga
>Pezoporus
gaatggaaatttgcaagggctaaactttggttttcttactttgaagaagggagaactcttccagtacccttcaatttagtgccaagccccaaatctttgctttatttcctacttagaatcaaaaaatgtatttctaaaccatttctgtgccaaaagaagagctttcaggaagatgcagagatgaacaggaaacaatccagtataagaagctcagatgaaatccacttaaacagtttaaacaatcctccaaggcaataccagaaaataatgaagcgtctcattaaaagatatgtactgaaagctcagatagataaggaaagtgatgaagtcaatgaaggtgaactgaaagaaattaaacaggacatctcaagtcttcgatatgaactccttgaggaaaaatctcaaaattctgaagatctggcagaacttataaggaaacttggggaaaaactgtcaattgactctaaggaagaagaaagcaagaga
>Sturnus
gaatggaaatttgcaagggctaaactttggttttcttactttgaagaagggagaactcttccagtacccttcaacttagttccaagcccaaaatctttgctgtatctcctaatcagaatcaaaaaatgtatttctaaaccatttttgtgccaaaagaaaagctttcaggaagatgcagagatgaacaggaagcaatcaagtataagaagctcagatgaaatccacttgaacagtttaaacaatcctccaagacaataccagaaaataatgaaacgtcttattaaaagatatgtgttgaaagctcagatagataaggaaagtgatgaagtcaatgaaggtgaattgaaggaaattaaacaggacatctcaagtctccggtatgaactccttgaggaaaaatctcagaattctgaagatctggcagaacttataaggaaacttggggaaaaattgtcacttgactctaaggaagaagaaagcaagaga
>Vidua
gaatggaaatttgcaagggctaaactttggttttcttactttgaagaagggagaactcttccagtacccttcaatttagtgccaagcccaaaatctttgctctatctcctaatcagaattaaaaaatgtatttctaaaccatttttgtgccaaaagaaaagctttcaggaagatgcagagatgaacaggaagcaatcaagtataagaagctcagatgaaatccacttaaacagtttaaacaatcctccaagacaatatcagaaaataatgaagcgtcttattaaaagatatgtgttgaaagctcagatagataaggaaagtgatgaagtcaatgaaggtgaattgaaggaaattaaacaggacatctcaagtctccggtatgaactccttgaagaaaaatctcagaattctgaagatctggcagaacttataaggaaacttggagaaaaactgtcacttgactctaaggaagaagaaagcaagaga
>Anas
gaatggaaatttgcaagggctaaactttggttttcttactttgaagaagggaggactcttccagtacccttcaacttagtgccaagtccaaaatctttgctgtatctcttactcagaatcaaaaaatggatctctaaaccatttctgtgccaaaagaaaaactttcaggaagatgcagagatgaacaggaagcaatcaagtataagaagctctgatgaaatccacttaaacagtctaaacaatcctccaagacaataccagaaaataatgaagcggttgattaaaagatatgtactgaaagctcagatagataaggaaagtgatgaagtcaatgaaggtgaactgaaggagatcaaacaggacatttcaagtctccggtatgaactccttgaggaaaagtcccaaaattcagaagatctggcagaacttataaggaaacttggggaaaaattgtcaatcaactctaaggaagaagaaaacaaaaga
>Dromaius
gagtggaaatttgcaagggctaaactttggttttcttacttcgaagaagggagaactcttccagtacccttcaacctagtgccaagcccaaaatctttgctgtatctcttactgaggatcaaaaaatggatctctaaaccatttctgtgccaaaagaaaagttttcaggaggatgcggagatgaacaggaagcagtcaagtataagaagctcagatgaaatccacttaaacagtttaaacaatcctccaagacagtaccagaaaataatgaaacgtctcattaaaagatatgtactgaaagctcagatagataaagaaagtgatgaagtcaatgaaggtgaactgaaggaaattaaacaggacatctcaagtctccgttatgaactccttgaggaaaaaactcaaaattcagaggacctggcagagctcataaggaagcttggggaaaaactgtcaattgactctaaggaagaagaaaacaggaga
>Anser
gaatggaagtttgcaagggctaaactttggttttcttactttgaagaagggaggactcttccagtacccttcaacttagtgccaagtccaaaatctttgctgtatctcttactcagaatcaaaaaatggatctctaaaccatttctgtgccaaaagaaaaactttcaggaagatgcagagatgaataggaagcaatcaagtataagaagctctgatgaaatccacttaaacagtttaaacaatcctccaagacaataccagaaaataatgaagcgtttgattaaaagatatgtactgaaagctcagatagataaggaaagtgatgaagtcaatgaaggtgaactgaaggagattaaacaggacatttcaagtctccggtatgaactccttgaggaaaaatctcaaaattcagaagatctggcagaacttataaggaaacttggggaaaaattgtcaatcaattctaaggaagaagaaaacaaaaga
>Tyto
gaatggaaatttgcaagggctaaactttggttttcttactttgaagaaggaagaactctcccagtacccttcaacttagtgccaagccccaaaactttgttgtatctcctactaagaattaaaaaatttatttctaaaccatttctgtgccaaaagaaaagctttgaggaagatgcagagatgaacaggaagcaatcaagtataagaagctcagatgaaatccacttaaacagtttaaacaatcctccaaggcaataccagaaaataatgaagcgtctcattaaaagatatgtactgaaagctcagatagataaggaaagtgatgaagtcaatgaaggtgaactgaaggaaattaaacaggacatctcaagtctccggtatgaactccttgaggaaaaatctcaaaattctgaagatctggcagaacttataaggaaacttggggagaaactgtcaattgactctaaggatgaagaaagcaagaga
>Centrocercus
gaatggaaatttgcaagggctaaactttggttttcttactttgaagaagggaggactctgccagtacccttcaacttagtgccaagtccaaaatctttgctgtatctcttactcagactcaaaaaatggatcactaaaccatttatgtgccaaaagaaaagcttccaggaagatgcagagatgaacaggaagcaatcaagtataagaagctctgatgaaatccacttaaacagtttaaacaatcctccaagacaatatcagaaaataatgaagcgtctgattaaaagatacgtactgaaagctcagatagataaggaaagtgatgaagtcaatgaaggtgaactgaaggagattaaacaggacatttcaagtctccggtatgaactgcttgaggaaaaatctcaaaattcagaagatttggcagaacttataaggaaacttggggaaaaactgtcaatcaactctaaagaagaa---agcaagaga
>Phasianus
gaatggaaatttgcaagggctaaactttggttttcttactttgaagaagggaggactctgccagtacccttcaacttagtgccaagtccaaaatctttgctgtatctcttactcagactcaaaaaatggatcactaaaccatttatgtgccaaaagaaaagcttccaggaagatgcagagatgaacaggaagcaatcaagtataagaagttctgatgaaatccacttaaacagtttaaacaatcctccaagacaatatcagaaaataatgaagcgtctgattaaaagatatgtactgaaagctcagatagataaggaaagtgatgaagtcaatgaaggtgaactgaaggagattaaacaggacatttcaagtctccggtatgagctccttgaggaaaaatctcaaaattcagaagatttggcagaacttataaggaaacttggggaaaaactgtcaatcaactctaaagaagaa---agcaagaga
>Coturnix
gaatggaaatttgcaagggctaaactttggttttcttactttgaagaagggaggactcttccagtacccttcaacttagtaccaagtccaaaatctttgctgtatctcttactcagactcaaaaaatggatcactaaaccattcatgtgccaaaagaaaagcttccaggaagatgcagagatgaacaggaagcagtcaagtataagaagttctgatgaaatccacttaaacagttttaacaatcctccaagacaatatcagaaaataatgaagcgtctgattaaaagatatgtactgaaagctcagatcgataaggaaagtgatgaagtcaatgaaggtgaactgaaggagattaaacaggacatttcaagtctccggtatgaactccttgaggaaaaatctcaaaattcagaagatctggcagaacttataaggaaacttggggaaaaactgtcaatcaactctaaagaagaa---agcaagaga
>Gallus
gaatggaaatttgcaagggctaaactttggttttcttactttgaagaagggaggactcttccagtacccttcaacttagtaccaagtccgaaatctttgctgtatctcttacttagactcaaaaaatggatcactaaaccatttatgtgccaaaagaaaagcttccaggaagacgcagagatgaacaggaagcaatcaagtataagaagttctgatgaaattcacttaaacagtttaaacaatcctccaagacaatatcagaaaataatgaagcgtctgattaaaagatacgtactgaaagctcagatagataaggaaagtgacgaagtcaatgaaggtgaactgaaggagattaaacaggatatttcaagtctccgatatgaactccttgaggaaaaatctcacaattcagaagatctggcagaacttataaggaaacttggggaaaaactgtcaatcaactctaaagaagaa---agcaagaga
>Aythya
gaatggaaatttgcaagggctaaactttggttttcttactttgaagaagggaggactcttccagtacccttcaacttagtgccaagtccaaaatctttgctgtatctcttactcagaatcaaaaaatggatctctaaaccatttctgtgccaaaagaaaaactttcaggaagatgcagagatgaacaggaagcaatcaagtataagaagctctgatgaaatccacttaaacagtttaaacaatcctccaagacaataccagaaaataatgaaacggttgattaaaagatatgtactgaaagctcagatagataaggaaagtgatgaagtcaatgaaggtgaactgaaggagatcaaacaggacatttcaagtctccggtatgaactccttgaggaaaaatctcaaaattcagaagatctggcagaacttataaggaaacttggggaaaaattgtcaatcaactctaaggaagaagaaaacaaaaga
