# Supplementary material for: Molecular evolution of TRPC4 regulatory sequences supports a role in mammalian thermoregulatory adaptation
Source: PeerJ. 2025 Jul 8;13:e19697. doi: 10.7717/peerj.19697 (PMC12248226; doi:10.7717/peerj.19697)
Supplement: Supplemental Information 1 — Required and optional parameters that are read by the codeml package of PAML. This file is for information only, an explicit value must be selected for Model and the dummy file names must be replaced with explicit paths to function. The sequence and guide tree files are in standard formats (FASTA and Newick, respectively). [file peerj-13-19697-s001.zip › input.files/tetrapod.clade.omega.estimation/bird.trpc4.fas]

>Accipiter
gagtggaagtttgctcgaacaaaactctggatgagttactttgaagaaggaggaactctgcctactccttttaatgtcataccaagcccaaagtctctgtggtatctggtcaaatggttatggagacacctttgcaagaaaaaaattaggagaaagcctgaaagttttggaacaataggg------------------------aggcgtgcagctgacaatctgagaagacatcatcaataccaggaagttatgagaaatctggttaagagatacgttgcagcaatgataagagatgccaaaactgaggaaggactgacagaagaaaattttaaggagttaaaacaagatatttccagctttcgttttgaagtcctgggtttgttaaaaggaagc---aagctgtcgaattcgcagactgaaaagatgaac---aaagatgctgcctctctgtcagaaaatgaagaaaatagtgagagtgaaggaaacaagaaaggaaagaaaaagaccttcagcctttttgacataacaacgatgattcacccaagatcagccactattgcctctgaagcacataatgtgagcaacggctcagcaatgatggtgtcagagtccactaaggagaaacaaaagcgtgtgaattttgtaacagacataaaaaattttgggttatttcacaga---cgatcaaaaacaaattctgtggagcagagtacaaataaaatatacactgtttctgaagaagtgtcccgtcaacaggcagaagaacaatgtgagaaaactgctgaactggaagagggagaactgaccatgaactgtgaattaaacatccaaagtcctgacgaaaagtgtgtgttagctgag---tcacaaaataacagtgactcttcagattcacaagaagagggaagtatttgtgcttcagaaacagagaaaatggagttagagaactcagaatccaccacaccgcaggatcagctggacaaggagttggacatttgcatt---gactgcgatgggaaacaggaaacaatggatcagggtgattatgtgataacaaggttg
>Agelaius
gagtggaagtttgctcgaacaaaactctggatgagttactttgaagaaggaggaactttgcccactccttttaatgtcataccaagcccaaagtctttgtggtatctgatcaaatggttatggagacacctttgcaagaaaaaaattagaagaaagcctgaaagttttggaacaataggg------------------------agacgtgcagctgacaatttgcggagacatcatcaataccaggaagttatgagaaatctggttaaaaggtatgttgcagcaatgataagagatgccaaaactgaggaaggattgacagaagaaaattttaaggagttaaaacaagatatttccagctttcgctttgaagtcctgggtttattaaaaggaagc---aagctgtctaatttgcagactggaaagatgagc---aaagacactgcctctctgtcagaaaatgaagaaaatagtgagagtgaaggaaacaagaaaggaaagaagaaacccttcagcctttttgacataacaacgatgattcacccacgatcagccagtatcgcctctgaaggacataatgtaagcaatggctcagcaatgatggtgtcagagtccactcaggagaaacaaaagcgtgtgaattttgtaacagacataaaaaattttgggttgtttcacaga---cgatcaaaaacaaactctgtggagcagagtaaaaataaaatatacaccgtttctgaagaagtttcccgccaacaggcagaagaacaatgtgagaaaactgatgaactggaagagggagaattgatcatgaactgtgaattaaacttccaaaatcctggcaaaaaatgtgtgttagctgag---tcacaaaataccagcgagtctttggattcacacgaagaggggagtatttgtccttcagaaacagagaaaatggagttacagagctcagaacctgccactccacaggatcagctgggcaaggctttggacattagcatt---gactctgatgggaaacaggaaacaattgttcagggggactatgtgataacaaggttg
>Ammospiza
gagtggaagtttgctcgaacaaaactctggatgagttactttgaagaaggaggaactctgcccactccttttaatgtcataccaagcccaaagtctttgtggtatctgatcaaatggttatggagacacctttgcaagaaaaaaattagaagaaagcctgaaagttttggaacaataggg------------------------agacgtgcagctgacaatttgcggagacatcatcaataccaggaagttatgagaaatctggttaaaagatatgttgcagcaatgataagagatgccaaaactgaggaaggattgacagaggaaaattttaaggagttaaaacaagatatttccagctttcgctttgaagtcctgggtttattaaaaggaagc---aagctgtctaatttgcagactgggaagatgagc---aaagacactgcctctctgtcagaaaatgaagaaaatggtgagagtgaaggaaacaagaaagggaagaagaaacccttcagcctttttgacataacaacgatgattcacccacggtcagccaatatcgcctctgaaggacatagtgtaagcaatggctcagcaatgatggtgtcagagtccactcaggagaaacaaaagcgtgtgaattttgtaacagacataaaaaatttcgggttgtttcacaga---cgatcaaaaacaaactctgtggagcagagtaaaaataaaatatacacagtttctgaagaagtttcccgccaacaggcagaagaacaatgtgagaaaactgatgaactggaagagggagaattgatcatgaactgtgaattaaacttccgaaatcctggcaaaaaatgtgtgttagctgag---tcacaaaataccagtgagtctttggattcacacgaagaggggagtatttgtccttcagaaacagagaaaatggagttacagagctcagaacctgccactccacaggatcagctgggcaaggctttggacattagcatt---gactctgatgggaaacaggaaacaattgttcagggggactatgtgataacaaggttg
>Anas
gagtggaagtttgctcggacaaaactttggatgagttactttgaagaaggaggtactctgcccactcctttcaatgtcataccaagtccaaagtccctctggtatctgatcaaatggttatggagacacctgtgcaagaaaaaaattagaagaaagcctgaaagttttggaacaataggg------------------------aggcgtgcagctgacaatctgagaagacatcatcagtaccaggaagttatgagaaacctggttaagagatatgttgcagcaatgataagagatgccaaaactgaggaaggactgacagaagaaaattttaaggagttaaaacaagatatttccagctttcgttttgaagttctgggtctactaaaaggaagc---aagctttctaatttgcagactccaaaaatgaac---aaagatgcagcatctctgtcagaaactgaagaaaagagtgagagtgagggaaacaagaaaggaaagaaaaaggcctttagcctttttgacataactacaatgattcacccaagatcagccactattgcctctgaagcacataatgtaagcaatggctcagcaatgatggtatcagagtcctctaaagagaaacaaaaacgtgtgaattttgtaacagacataaaaaattttgggttatttcacaga---cggtcaaaaacaaactctgtggagcaaagtacaaataaaatatacaccgtttctgaagaagtttcccgtcaacaagcagaagaacaatgtgagaaagctgatgaactggaagagggagagctgaccatgaacagtgaagtaaacacccaaagtcctgatgaaaagtgcatgttagctgag---tcacaaaataacagcgacacttcagattcgcaggatgagggaagtatttgtgctttagaaacagagaaaatggagttacacaactctgaaccagccacaccacaggatcagcaggacaaggagttggacattagcatt---gactgtgatgggaaacacgaaacaattgatcagggtgactatgtgataacaaggttg
>Anser
gagtggaagtttgctcggacaaaactctggatgagttactttgaagaaggagggactctacccactcctttcaatgtcataccaagtccaaagtccctctggtatctgatcaaatggttatggagacacttgtgcaagaaaaaaattagaagaaagcctgaaagttttggaacaataggg------------------------aggcgtgcagctgataatctgagaagacatcatcagtaccaggaagttatgagaaacctggttaagagatatgttgcagcaatgataagagatgccaaaactgaggaaggactgacagaagaaaattttaaggagttaaaacaagatatttccagctttcgttttgaagtcctgggtctactaaaaggaagc---aagctttctaatttgcagactccaaaaatgaac---aaagatgcagcatctctctcagaaactgaagaaaagagtgagaatgagggaaacaagaaaggaaagaaaaaggccttcagcctttttgacataactacaatgattcaccctagatcagccactattgcctctgaagcacataatgtaagcaatggctcagcaatgatggtgtcagagtcctctaaggagaaacaaaagcgtgtgaattttgtaacagacataaaaaattttgggttatttcacaga---cggtcaaaaacaaactctgtggagcagagtacaaataaaatatacaccgtttctgaagaagtttcccgtcaacaagcagaagaacaatgtgagaaagctgatgaactggaagagggagagctgaccatgaactgtgaagtaaacacccaaagtcctgatgaaaagtgcatgttagctgag---tcacaaaataacagcgacacttcagattcgcaggatgaggggagtatttgtgctttagaaacagagaaaatggagttacacaactctgaaccagccacaccacaggatcagcaggacacggagttggacattagcatt---gacggtgatgggaaacaggaaacaattgatcagggtgactatgtgataacaaggttg
>Apteryx
gagtggaagtttgctcgaacaaaactctggatgagctactttgaagaaggagggactctgcctactcctttcaatgtcataccaagcccaaagtccctctggtatctgatcaaatggttatggagacatctgtgcaagaaaaaaattagaagaaaacctgaaagttttggaacaataggg------------------------aggcgtgcagctgacaatctgagaagacatcatcagtaccaggaagttatgagaaatctggttaagcgatatgttgcagcaatgataagagatgccaaaactgaggagggactgacagaagaaaattttaaggagttaaaacaagatatttccagctttcgttttgaagtcctgggtttgttaaaaggaagc---aagctatctaatttgcagaatccaaagatgaac---aaagacactgcctccttgtcagaaactgaagaaaagagtgagaatgagggaaacaagaaaggaaagaaaaagaccttcagcctttttgacataacaaccatgattcacccaagatcagccactattgcctctgaagcacataatgtgagcaacggctcagcaatgatggtgtcagagtccactaaggagaaacaaaagcgggtgaattttgtaacagacataaaaaattttgggttatttcacaga---cgatcaaaaacaaactctgtggagcagagtacaaataaaatatatactgtttctgaagaggtttcccgtcaacaggcagaagaacaatgtgagaaaactgctgaactggaa---gaagaactgaccatgaactgtgaattaagcatccaaagtcctgatggaaacggcatgttatctgag---tcacaaaataatagtgactcttcagattcacaagatgagggaaatatttgtgcttcagaaactgagaaaatggagttacaaaactcagaaccagcaacgccacaggatcagctggacaagaagctggacattaaagtt---gactgtgatgagaaacatgaaacaatcgatcagggtgactatgtgataacaaggttg
>Apus
gagtggaagtttgctcgaacaaaactctggatgagttattttgaagaaggaggaactctgcccactcctttcaatgtcataccaagcccaaagtctctgtggtatctgatcaaatggttatggagacacctatgtaagaaaaaaattagaagaaagcctgaaagttttggaacaataggg------------------------aggcgtgcagctgacaatctgagaagacatcatcaataccaggaagtcatgagaaatctggttaagagatatgttgcagcaatgataagagatgccaagactgaggaaggactcacagaagaaaattttaaggagttaaaacaagatatttccagctttcgttttgaagtcttgggtttgttaaaaggaagc---aagttgtctagtctgcagaatccaaggatgaac---aaagacactgcctctctgtcagaaaatgaagaaaatagtgagagtgaaggaaacatgaaagcaaagaaaaagaccttcagcctttttgacataacaacgatgattcacccaaaatcagccactattgcctctgaagcacacaatgtaagcaatggctcagcaatgatggtgtcagagtccactaaggagaaacaaaagcgtgtcaattttgtaacagacataaaaacttttgggttatttcacaga---cgatcaaaaacaaactctgtggagcagagtacaaataaaatatacaccgtttctgaagaagtttctcgtcaacaggcagaagaacagtgtgagaaaattactgaactggaagagggagaactgaccatgaactgtgagttaaacattcaaagtcctgataaaaagtgcacgttagctgaa---tcagaaagtaatggcgactcttcagatttacaggaagaggcaagtatttgtgcttcagagatggagaaagtggagttacagaactcagaaccagccacaccccaggatcagctggacaaggagctggacattagcatt---gactgtgatgggaaacaggaaacaattgatcagggtgattatgtgataacaaggttg
>Aquila
gagtggaagtttgctcgaacgaaactctggatgagttactttgaagaaggaggaactctgcctactccttttaatgtcataccaagcccaaagtctctgtggtatctggtcaaatggttatggagacacctttgcaagaaaaaaattaggagaaagcctgaaagttttggaacaataggg------------------------aggcgtgcagctgacaatctgagaagacatcatcaataccaggaagttatgagaaatctggttaagagatacgttgcagcaatgataagagatgccaaaactgaggaaggactgacagaagaaaattttaaggagttaaaacaagatatttccagctttcgttttgaagtcctgggtttgttaaaaggaagc---aagctgtctaatttgcagactgaaaagatgaat---aaagatgctgcctctctgtcagaaaatgaagaaaatagtgagagtgaaggaaacaagaaaggaaagaaaaagaccttcagcctttttgacataacaacgatgattcacccaagatcagccactattgcctctgaagcacacaatgtgagcaacggctcagcgatgatggtgtcagagtccactaaggagaaacaaaagcgtgtgaattttgtaacagacataaaaaattttgggttatttcacaga---cgatcaaaaacaaattctgtggagcagactacaaataaaatatacactgtttctgaagaagtgtcccgtcaacaggcagaagaacaatgtgagaaaactgctgaactggaagagggagaactgaccatgaactgtgaattaaacatccaaaatcctgacgaaaagtgcgtgttagctgag---tcacaaagtaacagtgactctttggattcacaagaagagggaagtatttgtgcttcagaaatggagaaaatggagttagagaactcagaatcagccacaccacaggatcagctggacaaagagttggacatttgcatt---gactgcgatgggaaacaggaaacaattgatcagggtgattatgtgataacaaggttg
>Athene
gagtggaagtttgctcgaacaaaactatggatgagttactttgaagaaggaggaactctgcccactccttttaatgttataccaagcccaaagtctctgtggtatctgatcaaatggttatggagacacctttgcaagaaaaaaattagaaggaagcctgaaagttttggaacaataggg------------------------aggcgtgcagctgacaacctgagaagacatcaccaataccaggaagttatgagaaatctggttaagagatatgttgcagcaatgataagagatgccaaaactgaggaaggactgacagaagaaaattttaaggagttaaaacaagatatttccagctttcgttttgaagtcctgggtttgttaaaaggaagc---aaactgtctaatttgcagactgcaaagatgaac---aaagatgctgcctctctatcagaaaatgaggaaaacagtgagagtgaaggaaccaagaaagcaaagaaaaagaccttcagcctttttgacataacaacaatgattcatccaagatcagccactattgcctctgaagcacataatgtaagcaacggctcagcaatgatggtgtcagagtccactaaggagaaacaaaagcgtgtgaattttgtaacagacataaaaaattttgggttatttcacaga---cgatcaaaaacaaactctgtggagcagagtacaaataaaatatacacagtttctgaagaagtttcacgtcaacaggcagaagaacaatgtgagaaaactgctgaactggaagagggagaactgaccatgaactgtgaattagaagtccaaagtcctgacgaaaaatgcatgttagatgag---tcacaaaataacagtgactcttcagattcacaggaagagggaagtatttgtgcttcagaaacagaaaaaatggaatttcataattcagaaccagccacaccacaggaccagctggacgaggagttggatatcagcact---gactatgatgagaaacaggaaacaattgatcagggtgattatgtgataacaaggttg
>Calidris
gagtggaagtttgctcgaacaaaactctggatgagttactttgaagaaggaggaactctgcccactccttttaatgtcataccaagcccaaagtctctgtggtacctgatcaaatggttgtggagacacctttgcaagaaaaaaattagaagaaagcctgaaagttttggaacaataggg------------------------agacgtgcagctgacaatctgagaagacatcaccaataccaggaagttatgagaaatctggttaagagatatgttgctgcaatgataagagatgccaaaactgaggaaggactgacagaagaaaattttaaggagttaaaacaagatatttccagctttcgttttgaagtcctaggtttgttaaaaggaagc---aagctgtctaatttgcaggctgcaaaggtgaac---aaagacactgcctctctgtcagaaaatgaagaaaatggtgagagtgaaggacacaagaaaggaaagaaaaagaccttcagtctttttgacataacaacgatgattcacccaagatcagccactattgcctctgaagcacataacgtaagcaacggctcagcaatgatggtgtcagaatccattaaggagaaacaaaagcgtgttaattttgtatcagacataaaaaattttgggttatttcacaga---cgatcaaaaacaaactctgtggagcagagtacaaataaaatatacaccgtttctgaagaagtttcccgtcaacaggcagaagaacaatgtgagaaaactgctgaactggaagagggagaactgaccatgaactgtgaagtaaacatccaaagtcctgatgaaaaatgtgcattagcagag---tcaaaaaataacggcaactcttcagattcacaggaagagggaagtatttgtgcttcagaaacggagaaaatggagttacagaactcagaaccagccacaccacaggatcagctggacaaagagttggacattagcatt---gactgtgaagggaaacaggaaacaattgttcagggtgattatgtgataacaaggttg
>Catharus
gagtggaagtttgctcgaactaaactctggatgagttactttgaagaagggggaactctgcccactccttttaatgtcataccaagcccaaaatctttgtggtatctgatcaaatggttatggagacacctttgcaagaaaaaaattagaagaaagcctgaaagttttggaacaataggg------------------------agacgtgctgctgacaatttgaggagacatcatcaataccaggaagttatgagaaatttggttaaaaggtatgttgcagcaatgataagagatgccaaaactgaggaaggattgacagaagaaaattttaaggaattaaaacaagacatttccagctttcgctttgaagtcctgggtttgttaaaaggaagc---aagctgtctaatttgcagactgcaaagatgagc---aaagacactgcctctctgtcagaaaatgaagaaaatagtgagagtgaaggaaacaagaaaggaaagaagaaacccttcagcctttttgacataacaacgatgattcacccgcgatcggccaatattgcctctgaaggacataatgtaagcaatggctcagcaatgatggtgtcagagaccactcaggagaaacaaaagcgtgtgaattttgtaacagacattaaaaattttgggttgtttcacaga---cgatcaaaaacaaactctgtggagcagagtacaaataaaatatacaccgtttctgaagaggtttcccgtcaacaggcagaagagcaatgtgagaaaactgatgaactggaagagggggaatcgatcatgaactgtgaattaaacttccgaagtcctggcaaaaaatgcttgttagctgag---tcacaaaataccagcgagtctttgcattcacaggtagagggaagtatttgtgcttcagaaacagagaaaatggagttacagaactcagaacctgccactccacaggatcagctggacaaggcattggacgttagcatt---gactctgatgggaaacaggaaacaattgttcagggtgactatgtgataacaaggttg
>Centrocercus
gagtggaagtttgctcggacaaaactctggatgagttactttgaagagggagggactctgcccactcctttcaatgtcattccaagccctaagtccctctggtatctgattaggtggttatggagacacctgtgcaagaaaaaaattagaagaaaacctgaaagttttggaacaataggg------------------------agacgtgcagctgacaatctgagaagacatcatcaataccaggaggttatgagaaatctggttaagaggtacgttgcagcaatgattagagatgccaaaactgaggaagggctgacagaagaaaattttaaggagttaaaacaagatatttccagcttccgttttgaagtcctgggtttgctaaaaggaagc---aagctttctaatgtgcagactccaaaaatgaac---aaagatgctgcctctctatcagaaactgaagaaaagaatgagagtgaaggaaacaagaaaggaaagaaaaaggcattcagcctttttgatattacaacaatgattcacccacgatcagccacaattgcctctgaagcacataacgtaagcaatggctcagcaatgttggtgtcagagtccattaaggagaaacagaagcgtgtaaattttgtaacagacataaaaaattttgggttatttcacaga---cgatcaaaaacaaactctgcggagcagagtacaaataaaatatacactgtttctgaagaagtttcccgtcagcaggcagaagaacaatgtgagaaaaatgatgaactggaagaggaagaactgactatgaactgtgaagtaaacacccaaagtcctgatgaaaagtgcatggtagctgag---ttgcaaaatgacagcaacactttggattcacaggatgaaggaagtatttgtgctttagaaacagagaaaatggagttacagaactcagagtcagccacaccacaggatcagctggacaaggaatcagacattagcact---aactgtgatggaaaacaggaaaccattgagcagggtgactatgtgataaccaggttg
>Charadrius
gagtggaagtttgctcgaacaaaactctggatgagttactttgaagaaggaggaactctgcccactccttttaatgtcataccaagcccaaagtctctgtggtatctgatcaaatggttatggagacacctttgcaagaaaaaaattagaagaaagcctgaaagctttggaacaataggc------------------------agacgtgcagctgacaatctgagaagacatcatcaataccaggaagttatgaaaaatctggtgaagagatatgttgcagcaatgataagagatgccaaaactgaggaaggactgacagaagaaaattttaaggagttaaaacaagatatttccagctttcgttttgaagtcctaggtttgttaaaaggaagc---aagctgtctaatttgcagactgcaaaggtgaac---aaagacactgcctctctgtcagaaaatgaagaaaattatgagagtgaaggaaacaagaaaggaaagaagaagaccttcagcctttttgacataacaacaatgattcacccaagatcagccactattgcctctgaagcacataacgtaagcaacggctcagcaatgatggtgtcagagtccactaaggagaaacaaaagcgtgtgaattttgtaacagacataaaaaattttgggttatttcacaga---cgatcgaaaacaaactctgtggagcagagtacaaataaaatatacaccgtttctgaggaagtttcccgtcaacaggcagaagaacaatgtgagaaaactgctgaactggaagagggagaactgcccatgaactgtgaattaaacatccaaagtcctgacgaaaaatgcatgttagctgag---tcacaaaataatggcgactcttctgattcacaggaagagggaagtatttgtgcttcagaaatggagaaaatggagttacagaactcagaaccagccacaccgcaggatcagctggacaaggagttggacattagcatt---gactgtgatgggaaacaggaaacaatcgatcagggtgattatgtgataacaaggttg
>Corvus
gagtggaagtttgctcgaacaaaactctggatgagttactttgaagaaggaggaactctgcccactccttttaatgtcataccaagcccaaagtctttgtggtatctgatcaaatggttatggagacacctttgcaagaaaaaaattagaagaaagcctgaaagttttggaacaataggg------------------------agacgtgcagctgacaatttgaggagacatcatcaataccaggaagttatgagaaatctggttaagagatatgttgcagcaatgataagagatgccaaaactgaggaaggattgacagaagaaaattttaaggagttaaagcaagatatttccagctttcgctttgaagtcctgggtttgttaaaaggaagc---aagctttccaatttgcagactgcaaagatgagc---aaagacactgcttctctgtcagaaaatgaagaaaatagtgagagtgaaggaaacaaaaaaggaaagaagaaacccttcagcctttttgacataacaacgatgattcacccacgatcagccaatattgcctctgaaggtcataatgtaagcaatggctcagcaatgatggtgtcagagtccactcaggagaaacaaaagcgtgtgaattttgtaacagacataaaaaattttgggttgtttcacaga---cgatcaaaaacaaactctgtggagcagagtacaaataaaatatacaccgtttctgaagaagtttcccgtcaacaggcagaagaacaatgtgagaaaactgatgaactggaagagggagaattgaccatgaactgtgaattaaacatccaaagtcctggcaaaaaatgcatgttagctgag---tcgcaaaagaacagcgagtctttggattcacaggaagagggaagtatttgtgtttcagaaacagagaaaatggagttacagaactcagaacctgccactctgcagaatcagctggacaaggcattggacattagcatt---gactctgatgggaaacaggaaacaattgttcagggtgactacgtgataacaaggttg
>Coturnix
gaatggaagtttgctcggacaaaactctggatgagttactttgaagaaggagggactttgcccactcctttcaatgtcataccaagccctaagtccctctggtatctaattaggtggttatggagacacctgtgcaagaaaaaaattagaagaaaacctgaaagttttggaacaataggg------------------------agacgtgcagctgacaatctgagaagacatcatcaataccaggaagttatgagaaatctggttaagagatacgttgcggcaatgattagagatgccaaaactgaggaagggctgacagaagaaaattttaaggagttgaaacaagatatttccagcttccgttttgaagtcctgggtttgctaaaaggaagc---aagctttctaatttgcagactccgaaaatgaat---aaagatgccgcctctctgtcagaaactgaagaaaagtatgagagtgaaggaaacaagaaaggaaagaaaaaggcattcagcctttttgatattacgacaatgattcacccacgatcagccacaattgcctctgaagcacataacgtaagcaacggctcagcaatgttggtgtcagagtccattaaggagaaacagaagcgtgtgaattttgtaacagacataaaaaattttgggttatttcacaga---cgatcaaaaacaaactctgtggagcacagtacaaataaaatatacactgtttctgaagaagtttcccgtcaacaggcagaagaacaatgtgagaacaatgacgaactggaagagggagaactgtctatgaactgtgaagtaaaaacacagagtcctgataaaaagtgcatgatagctgag---ttgcaaaatgacaacagcactttggattcacacgatgagggaagtatttgtgctttagaaacagagaaagtggagttacagaactcagaaccagccacaccacaggatcagctggacaaggaatcagacattagcact---gactgtgatgggaaacaggaaaccattgagcagggtgactatgtgataaccaggttg
>Cuculus
gagtggaagttcgctcgaacaaagctctggatgagctactttgaagaaggaggaactctgcccactccttttaatgtcataccaagcccaaagtctctgtggtatctgatcaaatggttatggagacacctttgcaagaaaaaaattagaagaaagcctgaaagttttggaacaataggg------------------------aggcgtgcagctgacaatctgagaagacatcatcagtaccaggaggttatgagaaatctggttaagagatatgttgcagcaatgataagagatgccaaaaccgaggaaggactgacagaagaaaattttaaggagttaaaacaagatatttccagctttcgttttgaagtcctgggtttgttaaaagggagc---aagctgtctaatttgcagtctgcaaagaataac---aaagatgctgcctctctgtctgaaaatgaagaaaatagtgagagtgaaggaaacaagaaaggaaagaaaaagaacttcagcctctttgacataacaacgatgattcacccacgatcagccactattgcctctgaagcacacaatgtaagcaacggctcagcaatgatggtgtcagagtccactaaggagaaacacaagagagtgaattttgtaacagacataaaaaacttggggttatttcacaga---cgatcaaaaacaaactctatggagcaatgtacaaataaaatatacactgtttctgaagaagtttcccgtcaacaggcagaagaacaatgtgaggaaactgctgaactggaagaaggagaactgaccatgaactgtgaattaaacattcaaagtcctgaagaaaaatgtgtgttagccgaa---tcacaaaatagcagtgactctttggattcactggaagagaggagtatttgtgcttcagacacagagaaaacagagttacagaactcagaaccaggcacaccgcaagatcagctggacaaggagttggacattagcatt---gacagtgatgggaaagaggaaacaattgatcagggtgattatgtgataacaaagttg
>Cyanistes
gagtggaagtttgctcgaacaaaactctggatgagttactttgaagaaggaggaactctgcccactccttttaatgtcataccaagcccaaagtctttgtggtatctgatcaaatggttatggagacacctttgcaagaaaaaaataagaagaaagcctgaaagttttggaacaataggg------------------------agacgtgcagctgacaatttgaggagacatcaccaataccaggaagttatgagaaatctggttaaaaggtatgttgcagcaatgataagagatgccaaaactgaggaaggattaacggaagaaaattttaaggagttaaaacaagatatttccagctttcgctttgaagtcctgggtttgttaaaaggaagc---aagctgtctaatttgcaaactgcaaagatgagt---aaagacactgcctctctgtcagaaaatgaagaaaatagcgagagcgaaggaaacaagaaagggaagaagaaacccttcagcctttttgacataacaacaatgattcacccacgatcagccaatattgcctcggaaggacataatgttagcaatggctcagcaatgatggtgtcagagcccactcaggagaaacaaaagcgtgtgaactttgtaacagacataaaaaattttgggttgtttcacagacatcaatcaaaaacaaactctgtggagcagagtacaaacaaaatatacaccgtttctgaagaagtttcccgtcaacaggcagaagagcaatgtgagaaaactgatgaactggaagagggagaattgatcgtgaactgtgaattaaacttccgaagtcctggcaaaaaacgcgcgttagctgag---tcacaaaataccagcgagactttggattcacaggaagagggaagtatttgtgcttcagaaacagagaaaatggagttacagaactcagagcctgccacccagcaggatcagctggacaaggcattggacattagcatt---gactctgatgggaaacaggaaacaattgttcagggcgactatgtgataacaaggttg
>Dromaius
gagtggaagtttgctcgaacaaaactctggatgagttactttgaagaaggagggactctgcctactcctttcaatgtcataccaagccccaagtccctctggtatctgatcaaatggttatggagacatctgtgcaagaaaaaaattagaagaaaacctgaaagttttggaacaataggg------------------------aggcgtgcagctgacaatctaagaagacatcatcaataccaggaagttatgagaaatctggttaagcgatatgttgcagcaatgataagagatgccaaaactgaagagggactgacggaagaaaattttaaggagttaaaacaagatatttccagctttcgttttgaagtcctgggtttgttaaaaggaagc---aagctatctaatttgcagaatccaaagacaaac---aaagaagctgtctccttgtcagagactgaagaaaagagtgagaatgaggggaacaagaagggaaagaaaaagaccttcagcctttttgacataacaactatgattcacccaagatcagctactattgcttctgaagcacataatgtaagcaatggctcagcaatgatggtgtcagagtccactaaggagaaacaaaagcgggtgaattttgtaacagacataaaaaaatttgggttatttcacaga---cgatcaaaaacaaactctatggagcagagtacaaataaaatatacaccgtttctgaagaagtttcccgtcaacaggcagaagaacaatgtgagaaaactgctgaactggaagaagaagaattgaccatgaactgtgaactaagcatccaaagtcctgatggagagggcatgttagctgag---tcacaaaataatagcaactcttcagattcacaggatgagggaagtatttgtacttcagaaactgagaaaatggagttacaaaactcagaaccagcaacactacaggatcagctggacaaggagatggacattaacact---gactgtgatgagaaagatgaaacaattgatcagggtgactatgtgataacaaggttg
>Dryobates
gagtggaagtttgctcgaacaaaactctggatgagttattttgaagaaggaggaactctgcccactccttttaatgtcataccaagcccaaagtctctgtggtatctgatcagatggttatggagacacctttgcaagaaaaaaataagaagaaagcctgaaagttttggaacaataggg------------------------aggcgtgcagctgacaacctgagaagacaccatcagtatcaggaagttatgagaaatctggttaagagatatgttgcagcaatgataagagatgccaaaactgaggaaggactgacagaagaaaattttaaggagttaaagcaagatatttccagctttcgttttgaagtcctgggtttgttgaaaggaagc---aagctgtcaaatttgcagtctgcaaatacgaac---aaagactctgcctctctgtcagaaaatgaagaaaatagtgagagtgaagggaacaagaaaggaaagaaaaaggccttcagcctttttgacataacaacgatgatacacccaagaacagccactattgcctctgaaacacacaacatgagcaatggctcagcaatgatggtgtcggagtccactaaggagaaacaaaagcgtgtgaattttgtaacagacataaaaaattttgggttgtttcacaga---cgatcaaaaacaaactctgtggagcagagtgcaaataaaatatacaccgtttctgaagaagtttcccgt---caacaggcagagcaatgtgagaaaactgctgaactggaagagggagagctgaccatgaactgtgaattaaacatccaaagtcctgatgaaaaatgtgtgttagctgac---tcgcaaagtaatgagaactcattggattcccaggaagaaggaagtatttgtgcttcagaaatggagaaaatggagttacagaactcagaaccagccacaccgcaggatcagttggacaaggtgttggacttcagtatt---gactgtgatgggaaacaggaaacaattgatcagggagattacgtgataacaaggttg
>Falco
gagtggaagtttgctcgaacaaaactttggatgagttactttgaagaaggaggaactctgcccactccttttaatgtcataccaagcccaaaatctctgtggtatctgatcagatggttatggagacacctttgcaagaaaaaaattagaagaaagcctgagagctttggaacaataggg------------------------aggagagcagctgacaatctcagaagacatcatcaataccaggaagttatgagaaatctggttaagagatatgttgcagcaatgataagagatgccaaaactgaggaaggactgacagaggaaaattttaaggagttaaaacaagatatttcaagctttcgttttgaagttctgggtttgttaaaaggaagc---aagctgtctaatttgcagactgtaaagatgaac---aaagacactgcctctctgtcagaaaatgaagaaactagtgagagtgatggaaacaagaaaggaaagaaaaagaccttcagcctttttgacataacaacgatgattcacccaagatcagccactattgcttctgaagcacatagtgtaagcaatggctcagcaatgatggtttcagagtccactaaggaaaaacagaagcgtgtaaattttgtaacagacataaaaaattttgggttatttcacaga---cgatcaaaaacaaactctgtggagcagaatacaaataaaatatacactgtttctgaagaagtttcccgtcaacaggcagaagaacaatgtgagaaaactgctgaactggaagagggagaactgaccatgaactgtgaattaaacatccaaagtcctgacaaaaaatgcgtgttaactgag---tcacaaaatggtagtgactctccagattcactggaagagggaagtatttgtgcttcagaagcagagaaaatggagttgcagaactcagaaccagccacaccgcaggaacagctggacaaggagttggacattagcatt---gactgtgatgggaaacaagaaacaattgatcagggtgattatgtgataacaaggttg
>Ficedula
gagtggaagtttgctcgaacaaaactctggatgagttactttgaagaaggaggaactctgcccactccttttaatgtcataccaagcccaaaatctttgtggtatctgatcaaatggttatggagacacctttgcaagaaaaaaatcagaagaaagcctgaaagttttggaacaataggg------------------------agacgtgcagctgacaatttgaggagacatcatcaataccaggaagttatgagaaatctggttaaaaggtatgttgcagcaatgataagagatgccaaaactgaggaaggattgacagaagaaaattttaaggagttaaaacaagacatttccagctttcgctttgaagtcctgggtttgttaaaaggaagc---aagctgtctaatttgcagactgcaaagatgagc---aaagacactgcctctctgtcagaaaatgaggaaaatagtgagagtgaaggaaacaagaaaggaaagaagaagcccttcagcctttttgacattacaacgatgattcatccacgatcagccaatattgcctctgaaggacataatgtaagcaatggctcagcaatgatggtgtcagagtccactcaggagaaacaaaagcgtgtgaattttgtaacagacattaaaaattttgggttgtttcacaga---cgatcgaaaacaaactctgtggagcagagtacaaataaaatatacaccgtttctgaagaagtttcccgtcaacaggcagaagaacaatgtgagaaaactgatgaactggaagagggagaattgatcatgaactgtggattaaacttccaaaattctggcaaaaaatgcatgttagctgag---tcacaaaacacctgtgagtctttggattcacgggtaaagggaagtatttgtgcttcagaaacagagaaaatggagttacagaactcagaacctgccactccacaggaccagctggacaaggcattggagattagcatt---gactctgatgggaaacaggaaacaattgttcagggtgactatgtgataacaaggttg
>Gallus
gaatggaagtttgctcggacaaaactctggatgagttactttgaagaaggagggactctgcccactcctttcaatgtcataccaagccctaagtctctctggtatctaattaggtggttatggagacacctgtgcaagaagaaaattagaagaaaacctgaaagttttggaacaataggg------------------------agacgtgcagctgacaatctgagaagacatcatcaataccaggaagtgatgagaaatctggttaagagatatgttgcggcaatgattagagatgccaaaactgaggaaggactgacagaagaaaattttaaggagttaaaacaagatatttccagcttccgttttgaagtcctgggtttgctaaaaggaagc---aaactttctaatttgcagactccaaaaatgaat---aaagatgcctcctctctgtcagaaactgaagaaaagaatgagagcgaaggaaacaagaaaggaaagaaaaaggcattcagcctttttgatattacaacaatgattcacccacggtcagccacaattgcctctgaagcacataacgtaagcaacggctcagcaatgttggtgtcagagtccattaaggagaaacagaagcgcgtgaattttgtaacagacataaaaaattttgggttatttcacaga---cgatcaaaaacaaactctgtggagcagagtacaaataaaatatacactgtttctgaagaagtttcccgtcaacaggcagaagaacaatgtgagaaaaacgatgaactggaagagggagaactgactatgaactgtgaagtaaacacccaaagtcctgatgaaaagtgcatgatagctgag---ttgcaaaacgacagcaacacttcggattcacaggatgagggaagcatttgtgcttcagaaacagagaaaatggagttacagaactcagaaccagccacaccacaggatcagctggacaaggaatcagacattagcact---ggctgtgatgggaaacaggaaaccattgagcagggtgactatgtgataaccaggttg
>Gavia
gagtggaaatttgctcgaacaaaactctggatgagttactttgaagaaggaggaactctgcccactcctttcaatgtcataccaagtccaaagtctctctggtatctgatcaaatggttatggagacatctctgcaagaaaaaaattagaagaaaacctgaaagttttggaacaataggg------------------------aggcgtgcagctgacaatctgagaagacatcatcaataccaggaagtaatgagaaatctggttaagagatatgttgcagcaatgataagagatgccaaaactgaggaaggactgacagaagaaaattttaaggagttaaaacaagatatttccagctttcgttttgaagtcctgggtttgttaaaaggaagc---aagctgtctaatttgcagactacaaaaataaac---aaagatactgcctctctgtcagaaaatgaagaaaatagcgagagtgaaggaaacaagaaaggaaagaaaaagaccttcagcctttttgacataactacaatgattcacccaagatcagccactattgcctctgaaacacataatgtaagcaatggctcagcaatgatggtgtcagagtccactaaggagaaacaaaagcatgtgaattttgtaacagacataaaaaattttgggttatttcacaga---cgatcaaaaacaaactctgtggagcagagtacaaataaaatatacaccgtttctgaagaagtttcccgtcaacaggcagaagaacaatgtgagaaaactgctgaactggaagagggagaactgaccatgaactgtgaattaaacatccaaagtcctgatgaaaaatgcgtgttagctgag---tcacaaaataatggtgactcttcggattcacaggaagagggaagcatttgtgcttcagaaacggagaaaatggagttacacaactcggaaccagccacaccacaggatcagctggacaaggagttggatgttagcatt---gactgtaatgggaaacaggaaacaattgatcagggtgattatgtgataacgaggttg
>Grus
gagtggaagtttgctcgaacaaaactctggatgagttactttgaagaaggaggaactctgcccactcctttcaatgtcataccaagcccaaagtctctctggtatctgatcaaatggttatggagacacctttgcaagaaaaaaattagaagaaagcctgaaagttttggaacaataggg------------------------aggcgtgcagctgacaatctgagaagacatcaccaataccaggaagttatgagaaatctggttaagagatatgttgcagcaatgataagagatgccaaaactgaagaaggactgacagaagaaaattttaaggagttaaaacaagatatttccagctttcgttttgaagtcctgggtttgttaaaaggaagc---aagctgtctaatttgcagaatccaaagatgaac---aaagatgctgcctctctgtcagaaaatgaagaaaatagtgagagtgaaggaaacaagaaaggaaagaaaaagaccttcagcctttttgacataacaacgatgattcacccaagatcagccactattgcttctgaagcacataatgtaagcaatggctcagcaatgatggtgtcagagtccactaaggagaaacaaaagcgtgtgaattttgtaacagacataaaaaattttgggttatttcacaga---cgatcaaaaacaaactctgtggagcagagtacaaataaaatatacaccgtttctgaagaagtttcccgtcaacaggcagaagaacaatgtgagaaaactgctgaactggaagagggagaactgaccatgaactgtgaattaaacgtccaaagtcctgatgaaaaatgcgtggtagctgaa---tcacaaaataacaacgactcttcagattcccgggaagagggaagtgtttgtgcttcacaaatggagaaaatggagttacagaactcagaaccagccacactgcaggatcagctggacaaggagttggacattagtatt---gactgtgatgggacacaggaaacaattgaccagggtgattatgtgataacaaggttg
>Gymnogyps
gagtggaagtttgctcgaacaaaactctggatgagttactttgaagaaggaggaactctgcctactccttttaatgtcataccaagcccaaagtctctgtggtatctgatcagatggttatggagacacctttgcaagaaaaaaattagaagaaagcctgaaagttttggaacaataggg------------------------agacgtgcagctgacaatttgagaagacatcatcaataccaggaagttatgagaaatctggttaagagatacgttgcagcaatgataagagatgccaaaactgaggaaggactgacagaagaaaattttaaggagttaaaacaagatatttccagctttcgttttgaagtcctgggtttgttaaaaggaagt---aagctgtctaatttgcagactgcaaagatgaac---aaagacactgcctctctgtcagaaaatgaagaaaatagtgagagtgaaggaaacaagaaaggaaagaaaaagaccttcagcctttttgacataacaacgatgattcacccaagatcagccactattgcctctgaagcacataatgtaagcaacggctcagcaatgatggtaccagagtccactaaggagaaacaaaagcgggtgaattttgtaacagacataaaaaattttgggttatttcacaga---cgatcaaagacaaactctgtggagcagagtacaaataaaatatacaccgtttctgaagaagtttcccgtcaacaggcagaagaacaatgtgagaaaactgctgaactggaagagggagaactgaccatgaactgtgaattaaacatccaaagtcctgatgaaaaatgtgtgttagctgag---tcacaaaatagcagtgattcttcggattcacaggaagagggaagtatttgtgcttcagaaatggagaaaatggagttacagaactcagaaccagccacaccgcaggatcagctggacaaggagttggacattagcatt---gactgtggtgggaaacaggaaacaattgatcagggtgattatgtgataacaaggttg
>Haemorhous
gagtggaagtttgctcgaacaaaactctggatgagttactttgaagaaggaggaactctgcccactccttttaatgtcataccaagcccaaagtctttgtggtatctgatcaaatggttatggagacacctttgcaagaaaaaaattagaagaaagcctgaaagttttggaacaataggg------------------------agacgtgcagctgacaatttgaggagacatcatcaataccaggaagttatgagaaatctggttaaaaggtatgttgcagcaatgataagagatgccaaaactgaggaaggattgacagaagaaaattttaaggagttaaaacaagatatttccagctttcgctttgaagtcctgggtttgttaaaaggaagc---aagctgtctaatttgcagactggaaagatgagc---aaagacactgcctccctgtcagaaaatgaagaaaatagtgagagtgaaggaaacaagaaaggaaagaagaaacccttcagcctttttgacataacaacgatgattcaccctcgatcagccaatatcacctctgaaggacataatgtcagcaatggctcagcaatgatggtgtcagagtccactcaggagaaacaaaagcgtgtgaattttgtaacagacataaaaaattttgggttgtttcacaga---cgatcaaaaacaaactctgtggagcagagtaaaaataaaatatacaccgtttctgaggaggtttcccgtcagcaggcagaagaactatgtgagaaaactgatgaactggaagagggagaattgataatgaactgtgaattaaacttccgaaatcctggcaaaaaatgcgtgctagctgag---tcacaaaataccagcgagtctttggattcacaggaagagggaagtgtttgtccttcagaaacagagaaaatggagttacagagctcagaacctgccgctccgcaggatcagctgggcaaggcagtggacattagcatt---gactctgatgggaaacaggaaacaattgttcagggtgactatgtgataacaaggttg
>Hirundo
gagtggaagtttgctcgaacaaaactctggatgagttactttgaagaaggagggactctacccactccttttaatgtcataccaagcccaaagtctttgtggtatctgatcaaatggttatggagacacctttgcaagaaaaaaattagaagaaagcctgaaagttttggaacaataggg------------------------agacgtgcagctgacaatttgaggagacatcatcaataccaggaagtcatgagaaatctggttaaaaggtacgttgcagcaatgataagagatgccaaaactgaggaaggattgacagaagaaaattttaaggagttaaaacaagatatttccagctttcgctttgaagtcctgggtttgttaaaaggaagc---aagctgtctaatttgcagactgcaaagatgagc---aaagacactgcctctctgtcagaaaatgaagaaaatagtgagggtgaaggaaacaagaaaggaaagaagaaacccttcagcctttttgacataacaacgatgattcacccacgatcagccaatattgcctctgaaggacataatgtaagcaatggctcagcaatgatggtgtcagagtccactcaggagaaacaaaagcatgtgaattttgtaacagacataaaaaaatttggcttgtttcacaga---cattcaaaaccaaactctgtggagcagagtaccaataaaatatacaccgtttctgaagaagtttcccgtcaacaggcagaagaaaaatgtgagaaaactgatgaactggaggagggagaattgacaatgaactgtgaattaaacctccagagccctggcaaaaaatgcctgttagccaag---tcacaaaataccagtgagtctttggattcacgggaagagggaagtatttgtgcttcagaaacagagaaaatggaattacagaactcagaacctgccactccgcaggatcagctggacaaggcattggacattagtact---gactctcatgggaaacgggaaacaattgttcagggtgactatgtgataacaaggttg
>Indicator
gagtggaagtttgctcgaacaaaactctggatgagttactttgaggaaggaggaactctgcccactccttttaatgtcataccaagcccaaagtctctgtggtatctgatcagatggttatggaggcacctttgcaagaaaaaaataagaagaaagcctgaaagttttggaacaataggg------------------------aggcgtgcagctgacaatctgagaagacaccatcaatatcaggaagttatgagaaatctggttaagagatatgttgcagcaatgataagggatgctaaaactgaggaaggactgacagaagaaaattttaaggagttaaaacaagatatttccagctttcgttttgaagtcctgggtttgttaaaaggaagc---aagctgtcaaatttgcagtctgcaaatatgaac---aaagactctgcctctctgtcagaaaatgaagaaaatagtgagagtgaagggaccaagaaaggaaagaaaaaggccttcagcctttttgacataacaacgatgatacacccaagatctgccactattgcctctgaagcacacaacgtaagcaatggctcagcaatgatgatgtcagagtccactaaggagaaacaaaagcgtgtgaattttgtaacagacataaaaaatttggggttatttcacaga---cgatcaaaaacaaagtctatggagcagaatgcaaataaaatatacactgtttctgaagaagtttcccgt---caacaggcagaacaatgtgagaaaactgctgaactggaagagggagaactgaccatgaactgtgaattgaacatccaaagtcctgatgaaacatgtatgttagctgac---tcacaaagtaacgacgactcattggattcacaggaagaaggaagtgtttgtgcttcagaaatggagaaaatggagttacagaactcagaaccagctgcaccgcaggatcagttggacaaggtgttggacattagcatt---gactgtgatggcaaacaggaaacaattgatcagggagattatgtgataacaaggttg
>Lonchura
gagtggaagtttgctcgaacaaaactctggatgagttactttgaagaaggaggaactctgcccactccttttaatgtcataccaagcccaaagtctttgtggtatctgatcaaatggttatggagacacctttgcaagaaaaaaattagaagaaagcctgaaagttttggaacaataggg------------------------agacgtgcagctgacaatttgaggagacatcatcaataccaggaagttatgagaaatctggttaaaaggtatgttgcagcgatgataagagatgccaaaactgaggaaggattgacagaagaaaattttaaggagttaaaacaagatatttccagctttcgctttgaagttctgggtttgctaaaaggaagc---aagctgtctaatttgcagactggaaagatgagc---aaagacactgcctctctgtcagaaaatgaagaaaatagtgagagtgaaggaaacaagaaaggaaagaaaaagcccttcagcctttttgacataacaacgatgattcacccacgatcagccaatatcgcctctgaaggacataatgtaagcaatggctcagcaatgatggtgtcagagtctactcaggagaaacaaaagcgtgtgaattttgtaacagacataaaaaattttgggttgtttcacaga---cgatcaaaaacaaactctgtggagcagagtacaaataaaatatacacagtttctgaagaagtttctcgtcaacaggcagaagaacaatgtgagaaaactgatgaactggaagagagagaattgatcatgaactgtgaattaaacttccaaaatcctggcaaaaaatgtgtgttagctgag---tcacaaaataccagtgagtctttggattcacaggaagagggaagtatttgtccttcagaaatagagaaaacggagttgcaaaactcagaacctgccactctgcaggatcagctggacaaggcattggacattagcatt---gactctgatgggaaacaggaaacaattgttcagggtgactatgtgataacgaggttg
>Melopsittacus
gagtggaagtttgctcgaacaaaactctggatgagttacttcgaagaaggaggaactctgcccactccttttaatgtcataccaagcccaaagtctctgtggtatctgatcaaatggttatggagacacctttgtaagaaaaaaattagaaaaaaacctgaaagttttggaacaataggg------------------------aggcgtgcagctgacaatctgagaagacatcatcagtaccaggaagttatgagaaatttggtgaaaagatatgttgcagcaatgataagagatgccaaaactgaggaaggactgacagaagaaaattttaaggagttaaaacaagatatttccagctttcgttttgaagttctgggtttgttaaaaggaagc---aagctgtctaatttgcagactgcaaaaatgaac---aaagacacttcctctctgtcagaaaacgaagaaaatagtgagagtgaagaaaacaagaaaggaaagaaaaagaacttcagcctttttgacataacaactatgattcacccaagatcagccactattgcctctgaagcacataatgtaagcaatggttcagcgatgatggtgtcagagtccactaaggagaaacaaaagcgtgtgaattttgtaacagatataaaaaattttgggttatttcacaga---cgatcaaaacaaaactctttggagcagagtgcaaacaaaatatacaccgtttctgaagaagtttcccgtcaacaggcagaagaacaaagtgagaaaactgatgaactggaagagggagaactgaccatgaactgtgaaataaatatccaaagtcctgacaaaaaatgcatgttaggtgac---tcacagaataatggtgactctttggattcacaggaagagggaagtatttgtgcttcagaaacagagaaaatggagatacagaactcagaaccagccacaacgcaggatcagctggacaaggaattggagattagcatt---gactgtgatgagaaacaggaaacaattgatcagggtgattatgtgataacaaggttg
>Motacilla
gagtggaagtttgctcgaacaaaactctggatgagttactttgaagaaggaggaactctgcccactccttttaatgtcataccaagcccaaagtctttgtggtatctgatcaaatggttatggagacacctttgcaagaaaaaaattagaagaaagcctgaaagttttggaacaataggg------------------------agacgtgcagctgacaatttgaggagacatcatcaataccaggaagttatgagaaatctggttaaaaggtatgttgcagcaatgataagagatgccaaaactgaggaaggattgacggaagaaaattttaaggagttaaaacaagatatttccagctttcgctttgaagtcctgggtttgttaaaaggaagc---aagttgtctaatttgcagactggaaagatgagc---aaagacactgcctctctgtcagaaaatgaagaaaatagtgagagtgaaggaaacaagaaaggaaagaagaaacccttcagcctttttgacataacaacgatgattcacccacgatccgccaatattgcctctgaaggacatagtgtaagcaatggctcagcaatgatggtgtcagagtccactcaggagaaacaaaagcgtgtgaattttgtaacagacataaaaaattttgggttgtttcacaga---cgatcaaaaacaaactctgtggagcagagtaaaaataaaatatacaccgtttctgaagaagtttctcgtcaacaggcagaagaacaatgtgagaaaactgatgaactggaagagggagaattgatcatgaactgtgaattaaacttccgaaatcctggcaaaaaatgtgtgttagctgag---tcacaaaatactagtgagtctttggattcacaggaagagggaagtatttgtccttcagaaacagagaaaatggagttaaagagctcagaacctgccactccgcaggatcagctgggaaaggcattggacattagcatt---gactctgatgggaaacaggaaacaattgttcagggtgactatgtgataacaaggttg
>Nipponia
gagtggaagtttgctcgaacaaaactctggatgagttactttgaagaaggaggaactctgcccactcctttcaatgtcataccaagcccaaagtctctctggtatctgatcagatggttatggagacatctgtgcaagaaaaaaattagaagaaaacctgaaagttttggaacaatagga------------------------aggcgtgcagctgacaatctgagaagacatcatcaataccaggaagttatgagaaatctggttaagagatatgttgcagcaatgataagagatgccaaaactgaggaaggactgacagaagaaaattttaaggagttaaaacaagatatttccagctttcgttttgaagtcctgggtttgttaaaaggaagc---aagctgtctaatttgcaaactgcaaagatgaac---aaagatgctgcatctctgtcagaaaatgaagaaaacagtgatagtgaaggaaacaagaaaggaaagaaaaagaccttcagcctttttgacataacaacgatgattcacccaagatcagccactattgcctctgaagcacataatgtaagcaacggctcagcaatgatggtgtcagagtccactaaggagaaacaaaagcgtgtgaattttgtaacagacataaaaaattttgggttatttcacaga---cgatcaaaaacaaactctgtggagcaaagtacaaataaaatatacaccgtttctgaagaagtttcccgtcaacaggcagaagaacaatgtgaggaaactgctgaactggaagagggagaactgaccatgaactgtgaattaaacatccaaagtcctgatgaaaaatgcgtgttagctgag---tcacaaaataatggcaactcttcagattcacaggaagagggaagtatttgtgcttcagaaatggagaaaatggagttacagaactcagaaccagccacaccgcaggatcatctggacaagaatttggacattagcatt---gactgtgatgggaaacaggaaacaattgatcagggtgattatgtgataacaaggttg
>Nothoprocta
gagtggaagtttgctcgaacaaaactctggatgagttactttgaagaaggagggactctgcctactcctttcaatgtcataccaagcccaaaatccctctggtatctgatcaaatggttatggagacatctgtgcaagaaaaaaataagaagaaaacctgagagttttggaactataggg------------------------aggcgtgcagctgacaatctaagaagacatcatcaatatcaggaagttatgagaaatctggttaagcgatatgttgcagcaatgataagagatgccaaaactgaagagggcttgacggaagaaaattttaaggaattaaaacaagatatttccagctttcgttttgaagtcctgggtttgttaaaaggaagc---aagctatctaatttgcagaactcaaagatgaac---aaagaagctgcttctttgtcagagactgaagaaaagtgtgagaatgaggggaacaagaaaggaaagaaaaaacccttcagcctttttgacataacaacgatgattcacccaggatcagccacccttgcctctgaagcacataatgtaagcaatggctcagcaatgatggtgtcagagtccactaaggagaaacaaaagcgagtgaattttgtaacagacataaaaaatttgggcttatttcacaga---cgatcaaaaacaaactctgtggaacagagtgcaaataaaatatataccgtttctgaagaagtctcccgtcaacaggcagaagaacaatgtgagaaaactgctgaactggaagatgaagaactaaccatgaactgtgaattaagcatccaaagtcctgatggaaagggcatgttagctgag---tcacaaaataatagtgactcttcagattcacaggatgagggaagtgtttgtgcttcagaaactgagaaaatggagttacaaagctcagaaccagcaacatcacaggatcagctggacaaggagctagatattaatgtt---gactgtgatgagaaacatgaaacaattgatcagggtgactatgtgataacaaggttg
>Oenanthe
gagtggaagtttgctcgaacaaaactctggatgagttactttgaagaaggaggaactctgcccactccttttaatgtcataccaagcccaaaatctttgtggtatctgatcaaatggttatggagacacctttgcaagaaaaaaattagaagaaagcctgaaagttttggaacaataggg------------------------agacgtgcagctgacaatttgaggagacatcatcaataccaggaagttatgagaaatctggttaaaaggtatgttgcagcaatgataagagatgccaaaactgaggaaggattgacagaagaaaattttaaggagttaaaacaagacatttccagctttcgctttgaagtcctgggtttgttaaaaggaagc---aagctgtctaatttacagactgcaaagatgagc---aaagacactgcctctctgtcagaaaacgaggaaaatagtgagagtgaaggaaacaagaaaggaaagaagaaacccttcagcctttttgacataacaacgatgattcatccacgatcagccagtattgcctctgaaggacataatgtaagcaatggctcagcaatgatggtgtcagagtccactcaggagaaacaaaagcgtgtgaattttgtaacagacattaaaaatttcgggttgtttcacaga---cgatcaaaaacaaactctgtggagcagagtacaaataaaatctacaccgtttctgaagaagtttcccgtcaacaggcagaggaacaatgtgagaaaaccgatgaactggaagagggagaattgatcatgaactgtgaattaaacttccgaaattctggcaaaaaatgcatgttagctgag---tcacaaaatcccagtgagtctttggattcacgggtcgagggaagtgtttgcgcttcagaaacagagaaaatggagttacaggactcagaacctgccactccacaggaccagctggacaaggcattggacattagcatt---gactctgatgggaaacaggaaacaattgttcagggtgactatgtgataacaaggttg
>Opisthocomus
gagtggaagtttgctcggacaaaactctggatgagttactttgaagaaggaggaactctgcccactccttttaatgtcataccaagcccaaaatcattgtggtatctgatcaagtggttatggagacacctttgcaagaaaaaaattagaagaaagcctgaaagttttggaacaataggg------------------------aggcgtgcagctgacaatctgagaagacatcatcaatatcaggaagttatgagaaatttggtcaagagatatgttgcagcaatgataagagatgccaaaacggaggaaggactgacggaagaaaattttaaggagttaaaacaagatatttccagctttcgttttgaagtcctgggtttgttaaaaggaagc---aagctgtctaatttgcagactgcaaaggtgaac---aaagactctgcctctctgtcagaaaatgaagaaaatagcgacagtgaaggaaacaagaaaggaaagaaaaagaccttcagcctttttgacataacaacgatgattcacccaagatcagccactattgcctctgaagcacataatgtgagcaacggctcagcaatgatggtgtcagagtccactaacgagaaacaaaagcgtgtgaattttgtaacagacataaaaaattttgggttatttcacaga---cgatcaaaagcaaactctggggagcagagtacaaataaaatatacaccgtttctgaagaagtttcccgtcgacaggcagaagaacaatgtgagaaatctgatgaactggtagagggagaactgaccatgaactgtgaattaaacatccaaagtcctgatgagaaatgcgtgttagctgag---tcacagtataacagtgactctttggattcacaggaagatggaagtatttgtgctttagaagcagagaaaatggagttacagaactcagaaccacccacaccacaggttcaggtggacaaggacttggactttagcatt---gactgtgatgggaaacaagaaacaattgatcagggtgattatgttgtaacaaggttg
>Oxyura
gagtggaagtttgctcggacaaaactctggatgagttactttgaagaaggagggactctgcccactcctttcaatgtcataccaagtccaaagtctctctggtatctgatcaaatggttatggagacacctgtgcaagaaaaaaattagaagaaagcctgaaagttttggaacaataggg------------------------aggcgtgcagctgacaatctgagaagacatcatcagtaccaggaagttatgagaaacctggttaagagatatgttgcagcaatgataagagatgccaaaactgaggaaggactgacagaagaaaattttaaggagttaaaacaagatatttccagctttcgctttgaagtcctgggtctactaaaaggaagc---aagctttctaatttgcagactccaaaaatgaac---aaagatgcagcatctctgtcagaaaccgaagaaaagagtgagagcgagggaaacaagaaaggaaagaaaaaggccttcagcctttttgacataactacaatgattcacccaagatcagccactattgcctctgaagcacataatgtaagcaatggctcagcaatgatggtgtcggagtcctctaaggaaaaacaaaagcgtgttaattttgtaacagacataaaaaattttgggttatttcacaga---cggtcaaaaacaaactctgtggagcagagtacaaataaaatatacaccgtttctgaagaagtttcccgtcaacaagcagaagaacaatgtgagaaagctgatgaactggaagagggagagctgacaatgaactgtgaagtaaacactcaaagtcctgatgaaaagtgcatgttagctgag---tcacaaaataacagtgacacttcagattcacaggatgagggaagtgtttgtgctttagaaacagagaaaatggagttacacaactctgaaccagccacaccacaggatcagcaggacaaggagttggacattagcatt---gactgtgatgggaaacaggaaacaattgatcagggtgactatgtgataacaaggttg
>Parus
gagtggaagtttgctcgaacaaaactctggatgagttactttgaagaaggaggaactctgcccactccttttaatgtcataccaagcccaaagtctttgtggtatttgatcaaatggttatggaggcacctttgcaagaaaaaaattagaagaaagcctgaaagttttggaacaataggg------------------------agacgtgcagctgacaatttgaggagacatcaccaataccaggaagttatgagaaatctggttaaaaggtatgttgcagcaatgataagagatgccaaaactgaggaaggattaacggaagaaaattttaaggagttaaaacaagatatttccagctttcgctttgaagtcctgggtttgttaaaaggaagc---aagctgtctaatttgcaaactgcaaagatgagt---aaagacactgcctctctgtcagaaaatgaagaaaatagcgagagcgaaggaaacaagaaagggaagaagaaacccttcagcctttttgacataacaacaatgattcacccacgatcagccaatattgcctctgaaggacataatgtaagcaatggctcagcaatgatggtgtcagagcccactcaggagaaacaaaagcgtgtgaactttgtaacagacataaaaaattttgggttgtttcacagacatcaatcaaaaactaactctgtggagcagagtacaaacaaaatatacaccgtttctgaagaagtttcccgtcaacaggcagaagagcaatgtgagaaaactgatgaactggaagagggagaattgatcgtgaactgtgaattaaacttccgaaatcctggcaaaaaacgcgtcttagctgag---tcacaaaataccagcgagactttggattcacaggtagagggaagtatttgtgcttcagaaacagagaaaatggagttacagaactcagagcctgccactcggcaggatcagctggacaaggcattggacattagcatt---gactctgatgggaaacaggaaacaattgttcagggcgattatgtgataacaaggttg
>Passer
gagtggaagtttgctcgaacaaaactctggatgagttactttgaagaaggaggaactctgcccactccttttaatgttataccaagcccaaagtctttgtggtatctgatcaaatggttatggagacacctttgcaagaaaaaaattagaagaaagcccgaaagttttggaacaataggg------------------------agacgtgcagctgacaatttgaggagacatcatcaataccaggaagttatgagaaatctggttaaaaggtatgttgcagcaatgataagagatgccaaaactgaagaaggattgacagaagaaaattttaaggagttaaaacaagatatttccagctttcgctttgaagtcctgggtttgttaaaaggaagc---aagctgtctaatttgcaaactgggaagatgagc---aaagacactgcctctctgtcagaaaatgaagaaaatagtgagggtgaaggaaacaagaaaggaaagaagaaacccttcagcctttttgacataacaacgatgattcacccacgctcagccaatatcgcctctgaaggacataatgtaagcaatggctcagcaatgatggtgtcagagtccactcaggagaaacaaaagcgtgtgaattttgtaacagacataaaaaattttgggttgtttcacaga---cgatcaaaaacaaactctgtggggcagagtacaaataaaatatacaccgtttctgaagaagtttcccgtcaacaggcagaagaacaatgtgagaaaactgatgaactggaagagggagaattgatcatgaactgtgaattaaacttccaaaatcctggcaaaaaatgtgtgttagctgaa---tcacaaaataccagtgagtctttggattcacaggaaggggggagtatttatccttcagaaacagagaaaatggagttacagaactcagaacctgccactccacaggatcagctggacaaggcattggacataagcatt---gactctgatgggaagcaggaaacaattgttcagggtgactatgtgataacaaggttg
>Pezoporus
gagtggaagtttgctcgaacaaaactctggatgagttacttcgaagaaggaggaactctgcccactccttttaatgtcataccaagcccaaagtctctgtggtatctgatcaaatggttatggagacacctttgtaagaaaaaaattagaagaaaaccagaaagttttggaacaataggg------------------------aggcgtgcagctgacaatctgagaagacatcatcagtaccaggaagttatgagaaatctggtgaaaagatatgttgcagccatgataagagatgccaaaactgaggaaggactgacagaagaaaattttaaggagttaaaacaagatatttccagctttcgttttgaagtcctgggtttgttaaaaggaaac---aagctgtctaatttgcagactgcaaaaatgaac---aaagacacttcctctctgtcagaaaatgaagaaaatagtgagagtgaagaaaacaagaaaggaaagaaaaagaacttcagcctttttgacataacaactatgattcacccaagatcagccactattgcctctgaagcacataatgtaagcaacggctcagcaatgatggtgtcagattccactaaggagaaacaaaagcgtgtgaattttgtaacagacataaaaaattttgggttatttcacaga---cgatcaaaaccaaactctttggagcagagtacaaataaaatatacaccgtttctgaagcagtttcccgtcaacaggcagaagaacaaagtgagaaaactaatgaactggaagagggagaactgaccatgaactgtgaattaaatatccaaaatcctgacaaaaaatgcatgtcaggtgag---tcacagaataatggtgactctttggattcacaggaagagggaagtatttgtgcttcagaaacagagaaaatggagatacagaactcagaaccagccacaccgcaggatcagctggacaaggaattggagattagcatt---gactgtgatgagaaacaggaaacaattgatcagggtgattatgtgataacaaggttg
>Phasianus
gagtggaagtttgctcggacaaaactctggatgagttactttgaagagggagggactctacccactcctttcaatgtcattccaagccctaagtccctctggtatttgattaggtggttatggagacacctgtgcaagaaaaaaattagaagaaaacctgaaagttttggaacaataggg------------------------agacgcgcagctgacaatctgagaagacatcatcagtaccaggaagttatgagaaatctggttaagaggtacgttgcagcaatgattagagatgccaaaactgaggaagggctaacagaagaaaattttaaggagttaaaacaagacatttccagcttccgttttgaagtcctgggtttgctaaaaggaagc---aagctttctaatgtgcagactccaaaaatgaat---aaagatgctgcctctttgtcagaaactgaagaaaagaatgagagtgaaggaaacaagaaaggaaagaagaaggcattcagcctttttgatattacaacaatgattcacccacgatcagccacaattgcctctgaagcacataacgtaagcaatggctcagcaatgttggtgtcagagtccattaaggagaaacagaagcgtgtgaattttgtaacagatataaaaaattttgggttatttcacaga---cgatcaaaaacaaactctgtggagcagagtacaaataaaatatacactgtttctgaagaagtttcccgtcaacaggcagaagaacaatgtgagacaaatgatgaactggaagaaggagaactgactatgaactgtgaagtagacacccaaagtcctgatgaaaagtgcatggtagctgag---ttgcaaaatgacagcaacactttggattcacaggatgaaggaagtatttgtgctttagaagcagagaaaatggagttacagaactcagaatcatccacaccacaggatcagctggacaaggaatcagacattggcact---aactgtgatggtaaacaggaaaccattgagcagggtgactatgtgataaccaggttg
>Poecile
gagtggaagtttgctcgaacaaaactctggatgagttacttcgaagaaggaggaactctgcccacgccttttaatgtcataccaagcccaaagtctttgtggtatctgatcaaatggttatggaggcacctttgcaagaaaaaaattagaagaaagcctgaaagttttggaacaataggg------------------------agacgtgcagctgacaatttgaggagacatcaccaataccaggaagttatgagaaatctggttaaaagatatgttgcagcaatgataagagatgccaaaactgaggaaggattaacagaagaaaattttaaggagttaaaacaagatatttccagctttcgctttgaagtcctgggtttgttaaaaggaagc---aagctgtctaatttgcagactgcaaagatgggt---aaagacactgcctctctgtcagaaaatgaagaaaatagtgagagcgaaggaaacaagaaaggaaagaagaaacccttcagcctttttgacataacaacaatgattcacccacgatcagccaatattgcctctgaaggacataatgttagcaatggctcagcaatgatggtgtcagagcccactcaggagaaacaaaagcgtgtgaactttgtaacagacataaaaaattttgggttgtttcacaga---caatcaaaaacaaactctgtagagcagagcacaaacaaaatatacaccgtttctgaagaagtttcccgtcaacaggcagaagagcaatgtgagaaaactgatgaactggaagagggagaattgatcgtgaactgcgaattaaacttccgaagtcctggcaaaaaatgcgtgtcagctgag---tcacaaaataccagtgaggctttggattcacgggaagagggaagtatttgtgcttcagaaacagagaaaatggagttacagaactcagaacctgccactcggcaggatcagctggacaaggcattggacattagcatt---gactctgatgggaaacaggaaacaattgttcagggcgactatgtgataacaaggttg
>Pseudopodoces
gagtggaagtttgctcgaacaaaactctggatgagttactttgaagaaggaggaactctgcccactccttttaatgtcataccaagcccaaagtctttgtggtatctgatcaaatggttatggaggcacctttgcaagaaaaaaattagaagaaagccggaaagttttggaacaattggg------------------------agacgtgcagctgacaatttgaggagacatcaccaataccaggaagttatgagaaatctggttaaaaggtatgttgcagcaatgataagagatgccaaaactgaggaaggattaacagaagaaaattttaaggagttaaaacaagatatttccagctttcgctttgaagtcctgggtttgttaaaaggaagc---aagctgtctaatttgcaaactgcaaagatgagt---aaagacactgcctctctgtcagaaaatgaagaaaatagcgagagcgaaggaaacaagaaagggaagaagaaacccttcagcctttttgacataacaacaatgattcacccacgatcagccaatattgcctctgaaggacataatgtaagcaatggctcagcaatgatggtgtcagagcccactcaggagaaacaaaagcgtgtgaactttgtaacagacataaaaaattttgggttgtttcacagacatcaatcaaaaacaaactctgtggagcagagtacaaacaaaatatacaccgtttctgaagaagtttcccgtcaacaggcagaagagcaatgtgagaaaactgatgaactggaagagggagaattgatcgtgaactgtgaattaaacttccgaagtcctggcaaaaaacgtgtgttagctgag---tcacaaaataccagcaagactttggattcacaggaagagggaagtatttgtgcttcagaaacagagaaaatggagttacagaactcagagcctgccacccagcaggatcagctggacaaggcattggacattagcatt---gactctgatgggaaacaggaaacaatcgttcagggcgactatgtgataacaaggttg
>Pyrgilauda
gagtggaagtttgctcgaacaaaactctggatgagttactttgaagaaggaggaactctgcccactccttttaatgtcataccaagcccaaagtctttgtggtatctgatcaaatggttatggagacacctttgcaagaaaaaaattagaagaaagcctgaaagttttggaacaataggg------------------------agacgtgcagctgacaatttgaggagacatcatcaataccaggaagttatgagaaatctggttaaaaggtatgttgcagcaatgataagagatgccaaaactgaagaaggattgacagaagaaaattttaaggagttaaaacaagatatttccagttttcgctttgaagtcctgggtttgttgaaaggaagc---aagctgtctaatttgcagactgggaagatgagc---aaagacactgcctctctgtcagaaaatgaagaaaatagtgagagtgaaggaaacacgaaaggaaagaagaaacccttcagcctttttgacataacaacgatgattcacccacgatcagccaatattgcctctgaaggacataatgtaagcaatggctcagcaatgatggtgtcagagtccactcaggagaaacaaaagcgtgtgaattttgtaacagacataaaaaattttggattatttcacaga---cgatcaaaaacaaactctgtggggcagagtacaaataaaatatacaccgtttctgaagaagtttcccgtcaacaggcagaagaacaatgtgagaaaactgatgaactggaagagggagaattgatcatgaactgtgaattaaacttccgaaatcctggcaaaaaatgcatgttagatgaa---tcacaaaataccagtgagtctttggattcacaggaagggggcagtatttgtccttcagaaacagagaaaatggagttacagaactcagaacctgccactccacaagatcagctggacaaggcattggacattagcatt---gactctgatgggaaacaggaaacaattgttcagggtgactatgtgataacaagcaag
>Rissa
gagtggaagtttgctcgaacaaaactctggatgagttactttgaagaaggaggaactctgcccactccttttaatgtcataccaagtccaaagtctctgtggtatcttatcaaatggttatggagacacctttgcaagaaaaaaatcagaagaaagcctgaaagttttggaacaataggg------------------------agacgtgcagctgacaatctgagaagacatcatcaatatcaggaagttatgagaaatctggttaagagatatgttgcagcaatgataagagatgccaaaactgaggaaggactgacagaagaaaattttaaggagttaaaacaagatatttctagctttcgttttgaagtccttggtttgttaaaaggaagc---aagctgtctaatttgcagactgcaaagttgaac---aaagacaacgcctctctatcagaaaatgaagaaaatggtgagggtgaaggaaacaagaaaggaaagaaaaagaccttcagcctttttgacataacaacgatgattcacccaagatcagccactattgcttctgaagcacataatgtaagcaacggctcagcaatgatggtgtcagagtccacaaaggagaaacaaaagcgtgtgaattttgtatcagacataaaaaattttgggttatttcacaga---cgatcaaaaacaaactctgtggggcagagtacaaataaaatatacaccgtttctgaagaagtgtcccgtcaacaggcagaagaacaatgtgagaaaactgctgaactggaagagggagaactgaccatgaactgtgaattaaacatccaaagtcctgacgaaaaatgcgcattagctgag---tcacaaaataatggcgactcttcagattcacaggaagagggaagtatttgtgcttcagaaacagagaaaatggagttacagaactcagaaccagccacacgacaggatcagctggacaaggagttggacattagcatt---gactgtgatgggaaacaggaaacaattgatcagggtgattatgttataacgaggttg
>Serinus
gagtggaagtttgctcgaacaaaactctggatgagttactttgaggaaggaggaactctgcccactccttttaatgtcataccaagcccaaagtctttgtggtatctgatcaaatggttatggagacacctttgcaagaaaaaaattagaagaaagcctgaaagttttggaacaataggg------------------------agacgtgcagctgacaatttgaggagacatcatcaataccaggaagttatgagaaatctggttaaaaggtatgttgcagcgatgataagagatgccaaaactgaagaaggattgacagaagaaaattttaaggagttaaaacaagatatttccagctttcgctttgaagtcctgggtttgttaaaaggaagc---aagctgtctaatttgcagactggaaagatgagc---aaagacactgcctccctgtcagaaaatgaagaaaatagtgagagtgaaggaaacaagaaaggaaagaagaaacccttcagcctttttgacataacaaccatgattcaccctcgatcagccaatatcgcctctgaaggacataatgtcagcaatggctcagcaatgatggtgtcagagtccactcaggagaaacaaaagcgtgtgaattttgtaacagacataaaaaattttgggttgtttcacaga---cgatcaaaaacaaactctgtggagcagagtaaaaataaaatatacaccgtttctgaggaggtttcccgtcagcaggcagaagaacaatgtgagaaaactgatgaactggaagagggagaattgatcatgaactgtgaattaaacttccgaaatcctggcaaaaaatgcctgttagctgag---tcacgaaataccagcgagtctttggattcacaggaagagggaagtgtttgtccttcagaaagagagaagatggagttacagagctcagaacctgctgctccgcaggatcagccgggcaaggcattggacatcagcatt---gactctgatgggaaacaggaaacaattgttcagggtgactatgtgataacaaggttg
>Struthio
gagtggaagtttgctcgaacaaaactctggatgagttactttgaagaaggagggactctgcctactcctttcaatgtcattccaagcccaaagtccctctggtatctgatcaaatggttgtggagacatctgtgcaagaaaaaaaatagaagaaaacctgaaagttttggaacaataggg------------------------aggcgtgctgctgacaatctaagaagacatcatcaataccaggaagttatgagaaatctggttaagcgatatgttgcagcaatgataagagatgccaaaaccgaagagggactgacagaagaaaattttaaggagttaaaacaagatatttccagctttcgttttgaagtcctaggtttgttaaaaggaagc---aagctatctaatttgcagaatccaaagacaaac---aaagaagctgcttcg---tcagaaactgaagaaaagagcgatagtgagggaaacaagaaaggaaagaaaaagaccttcagcctttttgacataacaacgatgattcacccaagatcagccactattgcttctgaagcacataatgtaagcaacggctcagcaatgatggtatcggagtccaccaaggaaaaacaaaagcgggtgaattttgtaacagacataaaaaattttgggttatttcacaga---cgatcaaaaacaaactctgtggagcagagtacaaataaaatatatactgtttctgaagaagtttcccgtcaacaggcagaagaacaatgtgaggaaactgctgaactggaa---gaagaactgaccatgagctgtgaattaagcatccaaagtcctgatggaaagtgcatgttagctgag---tcgcaaaagaatagtgactcttcagattcagaggatgagggaagtgtttgtgcttcagaaactgaaaaaatggagttacagaactcagaaacagaaacaccacaggatcagctggacaaggagctggacatt---------gactgcgctgagaaacatgaaacaattgatcagggcgactacgtgataacaaggttg
>Sturnus
gagtggaagtttgctcgaacaaaactctggatgagttattttgaagaaggaggaactctgcccactccttttaatgtcataccaagcccaaaatctttgtggtatctgatcaaatggttatggagacatctttgcaagaaaaaaattagaagaaagcctgaaagttttggaacaataggg------------------------agacgtgcagctgacaatttgaggagacatcatcaataccaggaagttatgagaaatctggttaaaaggtatgttgcagcaatgataagagatgccaaaactgaggaaggattgacagaagaaaattttaaggagttaaaacaagacatttccagctttcgctttgaagtcctgggtttgttaaaaggaagc---aagctgtctaatttgcagactgcaaagatgagc---aaagacgctgcctctctgtcagaaaatgaggaaaatagtgagagtgaaggaaacaagaaaggaaagaagaaacccttcagcctttttgacataacaacgatgattcatccacgatcagccaatattgcctctgaaggacataatgtaagcaatggctcagcaatgatggtgtcagagtccactcaggagaaacaaaagcgtgtgaattttgtaacagacataaaaacttttgggttgtttcacaga---cgatcaaaaacaaactctgtggagcagagtacaaacaaaatatacacagtttctgaagaagtttcccgtcaacaggcagaagaacaatgtgagaaaactgatgaactggaagagggagaattaatcatgaactgtgaattaaacttccgaagtcctggcaaaaaacgcgtgttagctgag---tcacaaaatcccggtgagtctctggattcccaggtagagggaagcatttgtgcttcagaaacagagaaaatggagttacagaactcagaacctgccactccacaggatcagctggacaaggcattggacattagcatt---gattctgatggcaaacaggaaacaattgttcagggtgactatgtgataacaaggttg
>Taeniopygia
gagtggaaatttgctcgtacaaaactctggatgagttactttgaagaaggaggaactttgcccactccttttaatgtcataccaagcccaaagtctttgtggtatctgatcaaatggttatggagacacctttgcaagaaaaaaattagaagaaagcctgaaagttttggaacaataggg------------------------agacgtgcagctgacaatttgaggagacatcatcaataccaggaagttatgagaaatctggttaaaaggtatgttgcagctatgataagagatgccaaaactgaggaaggattgacagaagaaaattttaaggagttaaaacaagatatttccagctttcgctttgaagttctgggtttgttaaaaggaagc---aagctgtctaatttgcagactggaaagatgagc---aaagacactgcctctctgtcagaaaatgaagaaaatagtgagagtgaaggaaacaagaaaggaaagaaaaagcccttcagcctttttgacataacaacgatgattcacccacgatcagccaatatcgcatctgaaggacataatgtaagcaatggctcagcaatgatggtgtcagagtccactcaggagaaacaaaagcgtgtgaattttgtaacagacataaaaaattttgggttgtttcacaga---cgatcaaaaacaaactctgtggagcagagtacaaataaaatatacaccgtttctgaagaagtttcccgtcaacaggcagaagaacaatgtgagaaaactgatgaactggaagagagagaattgatcatgaactgtgaattaaacttccaaaatcctggcaaaaaatgtgtgttagctgag---tcacaaaataccagtgagtctttggattcacaggaagagggaactatttgtccttcagaaatagagaaaatggagttacaaaactcagaacctgcaactccacaggatcagctggacaaggcattggacattagcatt---gactctgatgagaaacaggaaacaattgttcagggtgactatgtgataacaaggttg
>Tyto
gagtggaagtttgctcgaacaaaactctggatgagttactttgaagaaggaggaactctacccactccttttaatgttataccaagcccaaagtctctgtggtatctgatcaaatggttatggagacacctttgcaagaaaaaaattagaagaaagcctgaaagttttggaacaataggg------------------------aggcgtgcagctgacaatctgagaagacatcatcaataccaggaggttatgagaaatctggttaagagatatgttgcagcaatgataagagatgccaaaactgaggaaggactgacagaagaaaattttaaggagttaaaacaagatatttccagcttccgttttgaagttctgggtttgttaaaaggaagc---aagctgtctaatttgcagactgcaaagatgaac---aaagatgttacctctctgtcagaaaatgaagaaaatagtgagagtaaaggaaacaagaaaggaaagaaaaagaccttcagcctttttgacataacaacaatgattcacccacgatcagccactattgcctctgaagcacataatgtaagcaatggctcagcaatgatggtgtccgagtccactaaggagaaacaaaagcgtgttaattttgtaacagacataaaaaattttgggttgtttcacaga---cgatcaaaaacaaactctgtggagcagagtacaaataaaatatacaccgtttctgaagaagtttcccgtcaacaggcagaagaacgatgtgagaaaactgctgaactggaagagggagagctgaccatgaactgtgaattaaacatccaaagtcctgatgaaaaatgcatgttagatgag---tcacaaaataatggtgacacttcagattcacaggaagagggaagcatttgtgcttcagaaacagagaaaatagagttacagaactcagatccagccacactgcaggaccagccagacaaggagttggacattagcatt---gactgtgatgggaaacaggaaacaattgatcagggtgattatgtgataacaaggttg
>Vidua
gagtggaagtttgctcgaacaaaactctggatgagttactttgaagaaggaggaactctgcctactccttttaatgtcataccaagcccaaagtctttgtggtatctgatcaaatggttatggagacacctttgcaagaaaaaaattagaagaaaacctgaaagttttggaacaataggg------------------------agacgtgcagctgacaatttgaggagacatcatcaataccaggaagttatgagaaatctggttaaaaggtatgttgcagcgatgataagagatgccaaaactgaggaaggattgacagaagaaaattttaaggagttaaaacaagatatttccagctttcgctttgaagtcctgggtttgttaaaaggaagc---aagctgtctaatttgcaggctggaaagatgagc---aaagacactgcctctctgtcagaaaatgaagaaaatagtgagagtgaaggaaacaagaaaggaaagaagaaacccttcagcctttttgacataacaacgatgattcacccacgatcagccaatatcgcctctgaaggacataatgtaagcaatggctcagcaatgatggtgtcagagtccactcaggagaaacaaaagcgtgtgaattttgtaacagacataaaaaattttgggttgtttcacaga---cgatcaaaaacaaactctgtggagcagagtacaaataaaatatacaccgtgtctgaagaagtttcccgtcaacaggcagaagaacaatgtgagaaaactgatgaactggaagagggagaattgatcatgaactgtgaattaaacttccgaaatcctggcaaaaaatgtgtgttagctgag---tcacaaaataccagtgagtccttggattcacaggaagagggaagtatttgtccttcagaaatagagaaaatggagttacaaaactcagaacctgccactccacaggatcagctggacaaggcattggacattagcatt---gactctgatgggaaacaggaaacaattgttcagggtgactatgtgataacgaggttg
>Zonotrichia
gagtggaagtttgctcgaacaaaactctggatgagttattttgaagaaggaggaactctgcccactccttttaatgtcataccaagcccaaagtctttgtggtatctgatcaaatggttatggagacacctttgcaagaaaaaaattagaagaaagcctgaaagttttggaacaataggg------------------------agacgtgcagctgacaatttgcggagacatcatcaataccaggaagttatgagaaatctggttaaaaggtatgttgcagcaatgataagagatgccaaaactgaggaaggattgacagaagaaaattttaaggagttaaaacaagatatttccagctttcgctttgaagtcctgggtttattaaaaggaagc---aagctgtctaatttgcagactgggaagatgagc---aaagacactgcctctctgtcagaaaatgaagaaaatagcgagagtgaaggaaacaagaaaggaaagaagaaacccttcagcctttttgacataacaacgatgattcacccacgatcagccaatatcgcctctgaaggacatagtgtaagcaatggctcagcaatgatggtgtcggagaccactcaggagaaacaaaagcgggtgaattttgtaacagacataaaaaattttgggttgtttcacaga---cgatcaaaaacaaactctgtggaacagagtaaaaataaaatatacaccgtttctgaagaagtttcccgccaacaggcagaagaacaatgtgagaaaactgatgaactggaagagggagaattgatcatgaactgtgaattaaacttccgaaatcctggcaaaaaatgtgttttagctgag---tcacaaaataccagtgagtctttggattcacacgaagaggggagtatttgtccttcagaaacagagaaaatggagttacagagctcagaacctgccactccacaggatcagctgggcaaggctttggacattagcatt---gactctgatgggaaacaggaaacaattgttcagggggactatgtgataacaaggttg
