# Supplementary material for: Molecular evolution of TRPC4 regulatory sequences supports a role in mammalian thermoregulatory adaptation
Source: PeerJ. 2025 Jul 8;13:e19697. doi: 10.7717/peerj.19697 (PMC12248226; doi:10.7717/peerj.19697)
Supplement: Supplemental Information 1 — Required and optional parameters that are read by the codeml package of PAML. This file is for information only, an explicit value must be selected for Model and the dummy file names must be replaced with explicit paths to function. The sequence and guide tree files are in standard formats (FASTA and Newick, respectively). [file peerj-13-19697-s001.zip › input.files/tetrapod.clade.omega.estimation/bird.trpc5.fas]

>Accipiter
gagtggaagtttgcacggacaaagctctggatgagttacttcgatgagggtgccactctgccacctccttttaacattgtcccgagtcccaagtcagtttggtacctttgcaagtggattcacaatcagctgtgcccaggaaacgactctgacaatgaacagaagaggcatgaaaacctcaaaacgttcacagaacggcacgcggataacctgattcagaatcaacattaccaggaagtgataagaaatcttgtgaaaagatatgtcgcagcaatgataaggacttccaaaaccaatgaaggtttaactgaagaaaatttcaaggaattaaaacaggacatctcaagttttcgctatgaagttcttgacctcttaggaaacaggaagccccagaggagaagttattctaccagcagcacagaggtgtcccaaaaggatgaaacaaatgaggatagtgctggagaaaaatccaaagccaagagcgtgtctttcaatgtagccaacaaaaaaaaggacttcaatgtatctgctctcattaaaactatgtctgggattgatatggtagaagagaagccaaaaagcaatgggatcagtaagcgctcttttgtccgaaatggaaatagagttcagagactttccagctccaagaaggagtcctttaagagactgggcctgcttttctccaagatgaacggacacgtacctgaaccaaattcagaacccatgtacactatttcagacggaattattcagccccactacatgtggaaggatattaaatattctcagattgataaagagaaggaagagaattgttccaaaagtgaaattaacctcaatgaggtggactacagtgggaacacaagactt---acaggacagagcaaggagtgccctgtggtttgtaccagctcccttcactgtgcttccagtatttgttcctctaattccaaacttatagactcgtcagaggatgtgtttgattcgtggggagaggcttgtgacttgtttataaaccagtggaaagacgggcaggaggatcacgttacaactcggcta
>Agelaius
gagtggaagtttgcgcggacgaagctctggatgagttattttgatgaaggcgccactctgccccctccctttaacattgtccccagccccaagtcggtctggtacctctgcaagtggatccacaaccagctgtgcccaggagatgactctgacaatgaacagaagaggcacgaaaacctcaaaacattcacagaacgtcatgctgacaacctgattcagaatcaacattaccaggaagtgataagaaatcttgtgaaaagatacgtcgctgcaatgataagaacttccaaaaccaacgaaggtttaactgaagaaaacttcaaggaattaaaacaggacatctcgagctttcgctatgaagttcttgacctcttaggcaacaggaagccccagaggagaagttactctacaagcagcacagaggtgtcccaaaaggaggagacaaatgaggacaatgctggagaaaaacccagagccaagagcgtgtccttcaatgtagccaacaagaagaaggacttcaacgtgtctgccctgattaaaaccatgtctgggatcaacatggtggaggagaagccaaaaagcaacgggatcagcaagcgctcgttcgtgcgcaacgggaaccgggtgcagagactctccagctccaagaaggaatccttcaagaggctgggcctgctcttctccaagatgaacggccacgtccccgagcccagctcagaacccatgtacaccatctcagacgggatcatccagccacactacatgtggaaagacattaaatattctcccatggacagagagagagaagagaattgttccaaaagtgaaattaacctcaatgaggtggcctacagtgggaacacgagactc---acaggacagagcaaggagtgccctgtggtttgtaccagttcccttcactgtgcttccagtatttgttcctctaactccaaacttatagactcgtcagaggatgtgtttgattcgtggggagaggcctgtgacttgtttataaaccagtggaaagatgggcaggaggatcacgttaccactcggctc
>Ammospiza
gagtggaagtttgcgcggacgaagctctggatgagttactttgatgaaggcgccactctgccccctccctttaacattgtccccagccccaagtcggtctggtacctttgcaagtggatccacaaccagctgtgcccaggagatgactctgacaacgaacagaagaggcacgaaaacctgaaaacattcacagaacgtcacgctgacaacctgattcagaatcaacattaccaggaagtgataagaaatcttgtgaaaagatacgtcgctgcaatgataagaacttccaaaaccaacgaaggtttaactgaagaaaacttcaaggaattaaaacaggacatctcgagctttcgctatgaagttcttgacctcttgggcaacaggaagccccagaggagaagttactctaccagcagcacagaggtgtcccaaaaggaggagacaaacgaggacaatgctgcggaaaaacccagagccaagagtgtgtccttcaatgtagccaacaagaagaaggacttcaacgtgtctgccctgattaaaaccatgtctgggatcaacatggtggaggagaagccaaaaagcaacgggatcagcaagcgctcgttcgtgcgcaacgggaaccgcgtgcagagactctccagctccaagaaggaatccttcaagaggctgggcctgctcttctccaagatgaacggccacgtccccgagcccagctcagaaccaatgtacaccatctcagacggcatcatccagccacactacatgtggaaagacattaaatattctcccatggacagagagagagaagagaattgttccaaaagtgaaattaacctcaatgaggtggcctacagtgggaacacgagactc---acaggacagagcaaggagtgccctgtggtttgtaccagttcccttcactgtgcttccagtatctgttcctctaactccaaactcatagactcgtcagaggatgtgtttgattcatggggagaggcctgtgacttgtttataaaccaatggaaagatgggcaggaggatcacgttaccacccggctc
>Anas
gagtggaagtttgcacggacaaagctctggatgagttactttgatgaaggtgccactctgccccctccttttaacatcatcccgagtcccaagtccttctggtacctttgcaagtggattcacaagcagctgtgcccaggcaacgactccgacaatgaacagaagaggcatgaaaacctcaaaacattcacagaaaggcatgctgacaacctcattcagaatcaacattaccaggaagtgatcagaaaccttgtgaaaagatacgttgcagcaatgatcagaacttccaaaaccaatgaaggtttgactgaagaaaatttcaaggaattaaaacaggacatctcaagttttcgctacgaagtccttgatctcctgggaaacaggaagccccagaggagaagttactctaccagcagcacagaggtgtcccaaaaggatgaaacaaacgaggatagtgctggggaaaaatccaaagccaagagcgtgtctttcaatgtagccaacaaaaagaaggacttcaatgtatctgctctaattaaaaccatgtctgggattgatatggtggaagagaagccaaaaagcaatgggatcagtaagcgctccttcatccgaaatggaaatagagttcagaggctttccagctccaagaaggagtcctttaagagactgggcctgctgttctccaaaatgaacgggcatgtccctgaagcaaattcagagcccatgtacactatttcagatggaattattcagccacactacatgtggaaagacattaaatattctcagattgataaagagagagaagagaattgttccaaaagtgaaattaacctcaatgaggtggactacagtgggaacacgagactt---acaggacagagcaaggagtgccctgtggtttgtaccagctcccttcactgtgcttccagtatttgttcctctaactccaaacttttagactcatcagaggatgtgtttgattcatggggagaggcttgtgacttgtttataaaccagtggaaagacgggcaggaggatcatgtaacaactcggcta
>Anser
gagtggaagtttgcacggacaaagctctggatgagttactttgatgaaggtgccactctgccccctccttttaacatcatcccaagtcccaagtctttctggtacctttgcaagtggattcacaatcagctgtgcccaggcaatgactctgacaatgaacagaagaggcatgaaaacctcaaaacattcacagaaaggcatgctgacaacctcattcagaatcaacattaccaggaagtgatcagaaatcttgtgaaaagatatgttgcagcaatgatcagaacttccaaaaccaatgaaggtttaactgaagaaaatttcaaggaattaaaacaggacatctcaagttttcgctacgaagtccttgatctcctgggaaacaggaagccccagaggagaagttactctaccagcagcacagaggtgtcccaaaaggatgaaacaaacgaggatagtgctggggaaaaatccaaagccaagagcgtgtctttcaatgtagccaacaaaaagaaggacttcaatgtatctgctctaattaaaaccatgtctgggattgatatggtggaagagaagccaaaaagcaatgggatcagtaagcgctccttcatccgaaatggaaatagagttcagaggctttccagctccaagaaggagtcctttaagagactgggcctgctgttctccaaaatgaatgggcacgtccctgaagcaaattcagagcccatgtacactatttcagatggaattattcagccacactacatgtggaaagacattaaatattctcagattgataaagagagagaagagaattgttccaaaagtgaaattaacctcaatgaggtagactacagtgggaacacaagactt---acaggacagagcaaggagtgccctgtggtttgtaccagctcccttcactgtgcttccagtatttgttcctctaactccaaacttttagactcatcagaggatgtgtttgattcatggggagaggcttgtgacttgtttataaaccagtggaaagacgggcaggaggatcatgtaacaactcggcta
>Apteryx
gaatggaagtttgcccgcacgaagctctggatgagttactttgatgaaggtgccactctgccccctccttttaacattgtcccgagtcccaagtcagtctggtacctctgcaagtggattcacaaccggctgtgcccaggcagcgactccacgagcgaacagaagaggcacgaaaacctcaaaacattcacagaacgacacgctgacaacctgattcagaaccaacattaccaggaagtgatcagaaatcttgtgaaaagatacgttgcagctatgataagaacttccaaaaccaatgaaggtttaactgaagaaaatttcaaggaattaaaacaggacatctcaagttttcgctatgaagttcttgacctcttgggaaacaggaagccccaaaggagaagttactctaccagcagcacagaggtgtcccaaaaggatgatacaaacgaggatggtgctggagaaaaacccaaagccaagagcgtgtctttcaatgtagccaacaaaaaaaaagatttcaatgtatctgctctaattaaaactatgtctgggatcgatatggtggatgagaagccaaaaagcaatgggatcggtaagcgctcctttgtccgaaacggaaacagagttcagagactctccagctccaagaaggagtcctttaagagactgggtctactcttctccaagatgaatggacacgtacctgaaccaaactcggagcccatgtacacgatttcagatggagttattcagccacactacatgtggcaagacattaaatactctcagatcgataaagagagagaagagaactgttccaaaagcgaaattaacctcaatgaggtggactacagcgggaacacgagactc---atgggccagagcaaggagtgccccgtggtttgtaccagctcccttcactgtgcttccagtatttgttcctctaattccaaacttttagactcatcagaagatgtatttgattcatggggagaggcttgtgacttgtttatgaacaagtggaaagatgggcaggaagatcatgttacaacgcggtta
>Apus
gagtggaaatttgcacggacgaagctctggatgagttactttgatgaaggtgccactctgccccctccttttaacattgtcccaagtcccaaatcattctggtacctttgcaagtggattcacaaccatttgtgcccaggcaatgactctgacaatgaacagaaaaggcatgaaaacctcaaaacattcacagaacgacacgctgacaacctgattcagagtcaacattaccaggaagtgataagaagtcttgtgaaaagatatgtcgcagcaatgataagaacttccaaaaccaatgaagggttaactgaagaaaatttcaaggaattaaaacaggacatctcaagttttcgttacgaagttcttgacctcttaggaaataggaagccccagaggagaagttattctaccagcagcacagaggtgtcccaaaaggatgaaacaaatgaagatggtgatggagaaaaacccaaaaccaagagcgtgtctttcaatgtagccaacaaaaaaaaggacttcaatgtatctgctctaattaaaactatgtctgggatcaacatggtggaagataagccaaaaagcaatgggatcagtaagcgctcctttgtccgaaacggaaacagagttcagagactttccagctccaagaaggagtcctttaagagactaggcctgcttttctccaagatgaacggacatgtacctgaaccaaattcagaacccatgtacactatttcagatgggattattcagccacactacatgtggaaagacattaaatattctcagattgataaagagagagaagagaattgttccaaaagtgaaattaacctcaatgaggtgggctacagtgggaacacaagactt---acgggacagagcaaggagtgccctgtggtttgtaccagctcccttcactgtgcttccagtatttgttcctctaattctaaacttatagactcgtcagaggatgtgtttgattcatggggagaggcttgtgacttgtttataaaccagtggaaagatgggcaggaggatcatgttacaactcggcta
>Athene
gagtggaagtttgcacggacaaagctctggatgagttactttgatgaaggtgccactctgccccctccttttaacattgtcccaagtcccaagtcagtctggtacctttgcaaatggattcacaatcagctgtgcccaggcaatgactctgacaatgaacagaagaggcatgaaaacctcaaaacattcacagaacgccatgctgacaacctgattcagaatcagcattaccaggaagtgataagaaatcttgtgaaaagatatgttgcagcaatgataaggacttccaaaaccaatgaaggtttaactgaagaaaatttcaaggaattgaaacaggacatctcaagttttcgctatgaagttcttgacctcttaggaaataggaagccccagaggagaagttattctaccagcagcacagaggtgtcccaaaaggatgaaacaaatgaggatggtgcaggagaaaaatccaaaaccaagagcgtgtctttcaatgtagccaacaaaaaaaaggacttcaatgtgtctgcgctaattaaaactatgtctgggatcgatatggtggaagagaagccaaaaagcaacgggatcagtaagcgctcctttgtccgaaatggaaatagagtgcagagactttccagctccaagaaggagtcctttaagagactgggcctgcttttctccaagatgaatggacatgtacctgaaccaaattcagaacccatgtacactatttcagatggaattattcagccacactacatgtggaaagacattaaatattctcagattgataaagagaaagaagagaattgttccaaaagtgaaattaacctcaatgaggtggactacagcaggaacacaagacac---acaggacagagcaaggagtgccctgtggtttgtaccagctcccttcactgtgcttccagtatttgttcctctaattccaaacttatagactcgtcagaggatgtgtttgattcatggggagaggcctgtgacttgtttataaaccagtggaaagaggggcaggaggatcatgttacaactcggcta
>Calidris
gagtggaagtttgcacggacgaagctctggatgagttactttgatgagggcgccactctgccccctccttttaacattatcccaagtcccaagtcggtctggtacctctgcaagtggattcacaatcagctctgcccaggcgacgactctgacaatgaacagaagaggcatgaaaacctcaaaacattcacagaacggcacgctgacaacctgattcagaatcaacattaccaggaagtcataagaaatcttgtgaaaagatacgttgcagcaatgataaggacttccaaaaccaacgaaggcttaactgaagaaaatttcaaggaattaaaacaggacatctcaagttttcgctatgaagttcttgacctcttgggcaacaggaagccccagaggagaagttactctaccagcagcacagaggtatcccaaaaagatgaagcaaatgaggatggtgctggagaaaaatccaaagccaagagcgtttctttcaatgtagccaacaaaaagaaggacttcaatgtatctgctctaattaaaactatgtctgggatcaatatggtggaagagaagccaaaaagcaatgggatcagtaagcgctcctttgtccgaaatggaaatagagttcagagactttccagctccaagaaggagtcctttaagagactgggcctacttttctccaagatgaatggacacgtacctgaaccaaattcagaacccatgtacactatttcagatggaattattcagccacactacatgtggaaagacattaaatattctcagattgataaagagagagaagagaattgttccaaaagtgaaattaacctcaatgaggtggactacagtgggaacacaagactt---acaggacatagcaaggaacgccctgtggtttgtaccagctcccttcactgtgcttccagtatttgttcctctaattccaaactcatagactcgtcagaggatgtgtttgattcatggggagaggcttgtgacttgtttataaaccagtggaaagaggggcaggaggatcatgttacgactcggcta
>Catharus
gagtggaaattcgcacggactaagctctggatgagttactttgatgaaggagccactctgccccctccttttaacattgtccccagccccaagtcggtgtggtacctctgcaagtggatccacaaccagctgtgcccaggtgatgactctgatgatgaacagaagaggcacgaaaacctcaaaacgttcacggaacgacatgctgacaacctgattcagaatcaacattaccaggaagtgataagaaatcttgtgaaaagatacgttgctgcaatgataagaacttccaaaaccaacgaaggtttaactgaagaaaacttcaaggaattaaaacaggacatctcgagcttccgctatgaagtgcttgacctcttaggcaacaggaagccccagaggagaagttactccaccagcagcacagaggtgtcccaaaaggatgaaacaaatgaggacggtgctggagaaaaatccagagccaagagcgtgtctttcaatgtagccaacaaaaaaaaggacttcaacgtgtctgctctgattaaaaccatgtctgggatcaacatggtggaagagaagccaaaaagcaacgggatcagcaagcgctcctttgtgaggaacgggaacagagtgcagagactgtccagctccaagaaggaatccttcaagaggctggggctgctcttctccaagatgaacggccacgtccccgagcccagctcagagcccatgtacaccatctcagatggcatcatccagccccactacatgtggaaagacattaaatattctcccatggacagagagagagaagagaattgttccaaaagtgaaattaacctcaatgaggtggcctacagtgggaacacgagactt---acgggacagagcaaggagtgccctgtggtttgtaccagctcccttcactgtgcttccagtatttgttcctctaactccaaacttatagactcgtcagaggatgtgtttgattcatggggagaggcctgtgacttgtttataaaccagtggaaagaggggcaggaggatcacgttaccactcggctc
>Centrocercus
gagtggaagtttgcacggacaaagctctggatgagttactttgacgaaggggccaccctgcctcctccctttaacatcatcccaagtcccaagtctttctggtacctctgcaagtggattcacaatcagctgtgtccgggcagtgattctgacaatgagcagaagagacatgaaaacctcaaaacattcacggagcgccatgccgataacctcatccagaatcaacattaccaggaagtgattagaaatcttgtaaaaagatatgttgcagcaatgataagaacttccaaaaccaatgaaggcttaactgaagaaaatttcaaggaattaaaacaggacatctcaagttttcgctatgaagtccttgacctgctgggaaacaggaagccacagaggagaagttattctaccagtagcacagaggtgtctcaaaaggatgaaacaaatgaggatagtgctggagaaaaacccaaagtcaaaagtgtgtctttcaatgtagccaacaaaaaaaaggatttcaatgtatctgcgctaattaaaacaatgtctgggattgatatggtggaagagaagccaaaaagcaatgggatcagtaagcgctccttcatccgaaatggaaatagagttcagaggctttccagttccaagaaagagtcctttaagagactggggctgctgttctccaagatgaatggacatgtacctgaagcaaattcagagcccatgtacactatttcagatggaattattcagccacactacatgtggaaagacatcaaatattctcagattgataaagagagagaagagaattgttccaaaagtgaaattaacctcaatgaggtagactacagtaggaacacaagactt---acaggacagagcaaggagtgccctgtggtttgtaccagctcccttcactgtgcttccagtatttgttcctctaattccaaacttttagactcatcagaggatgtgtttgattcatggggagaggcttgtgacttgtttataaaccagtggaaagaggggcaagaggaccatgttacaacgcgacta
>Charadrius
gagtggaagtttgcacggacgaagctctggatgagttactttgatgaaggtgctactctgccccctccttttaacattgtcccaagtcccaagtcagtctggtacctttgcaagtggattcacaatcagctgtgcccaggcgacgactctgacaatgaacagaagaggcatgaaaacctcaaaacattcacagaacggcacgctgacaacctgattcagaaccaacattaccaggaagtgataagaaatcttgtgaaaagatatgttgcagcaatgataagaacttccaaaaccaacgaaggtttaactgaagaaaacttcaaggaactaaaacaggacatctcaagttttcgctatgaagttctggacctcttgggaaacaggaagccccagaggagaagttattctaccagcagcacagaggtgtcccaaaaggatgaaacaaatgaggatggtgctggagaaaaatccaaagccaagagcgtgtctttcaatgtagccaacaagaaaaaggacttcaatgtatctgctctaattaaaactatgtctgggatcaatatggtggaagagaagccaaaaagcaatgggatcagtaagcgctcctttgtccgaaatggaaacagagttcagagactttccagctccaagaaggagtcctttaagagactgggtctgcttttctccaagatgaacggacacgtacctgaaccaaattcagaacccatgtacactatttcagacggaattattcagccacactacatgtggaaagacattaaatattctcagattgataaagagagagaagagaattgttccaaaagtgaaattaacctcaatgaggtggaatacagtgggaacacaagactt---acaggacagagcaaggagtgccctgtggtttgtaccagctcccttcactgtgcttccagtatttgttcctctaattccaaacttatagactcgtcagaggatgtgtttgattcatggggagaggcttgtgacttgtttataaaccagtggaaagatgggcaggaggatcacgttacaactcggcta
>Corvus
gagtggaagttcgcacggacaaagctctggatgagttacttcgatgaaggtgccactctgccccctccttttaacattgtgcccagccccaagtcggtgtggtacctttgcaagtggatccacaaccagctgtgcccaggtgatgactctgacaatgaacagaagaggcacgaaaacctcaaaacattcacagaacgacacgctgacaacctgattcagaatcaacattaccaggaagtgataagaaatcttgtgaaaagatacgttgcagcaatgataagaacttccaagaccaacgaaggtttaactgaagaaaacttcaaggaattaaaacaggacatctcgagttttcgctatgaagttcttgacctcttagggaacagaaagccccagaggaggagttactctaccagcagcacagaggtgtcccaaaaggatgaaacaaatgaggacggtgctggagaaaaatccagagccaagagcgtgtctttcaatgtagccaacaaaaaaaaggacttcaacgtatctgctctgattaaaaccatgtctgggatcaacatggtggaagagaagccaaaaagcaatggcatcagcaagcgctcctttgtccggaacgggaacagagttcagagactctccagctccaagaaggagtccttcaagagactgggcctgctcttctccaagatgaatggccacgtccctgagcccagctcagagcccatgtacaccatttcagacggcatcattcagccacactacatgtggaaagacattaaatattctccgatggacagagagagggaagagaattgttccaaaagtgaaattaacctcaatgaggtggcctacagtgggaacacgagactt---acgggacagagcaaggagtgccctgtggtttgtaccagctcccttcactgtgcttccagtatttgttcctctaactccaaacttatagactcgtcagaggatgtgtttgattcatggggagaggcctgtgacttgtttataaaccagtggaaagatgggcaggaggatcatgtcaccacccggctc
>Coturnix
gagtggaagtttgcacggacaaagctctggatgagttactttgacgaaggggccaccctgcctcctccctttaacatcatcccaagtcccaagtctttctggtacctctgcaagtggattcacaatcagctgtgtccaggcaacgactctgacaatgaacagaagagacatgaaaacctcaaaacattcacggagcgccacgctgataacctcatccagaatcaacattaccaggaagtgattagaaatcttgtgaaaagatacgttgcagcaatgataagaacttccaaaaccaatgaaggcttaactgaagaaaatttcaaggaattaaaacaggatatctcaagttttcgctatgaagtccttgacctcctcggtaacaggaagccacagaggagaagttattccaccagtagcacagaggtgtctcaaaaggatgaaacaaatgaggatagcgccggagaaaaacccaaagtcaagagtgtgtctttcaatgtagccaacaaaaaaaaggacttcaatgtatcggcgctaattaaaaccatgtctgggattgatatggtggaagagaagccaaaaagcaatgggatcagtaagcgttcctttatccgaaatggaaacagagttcagaggctttccagttccaagaaggagtcctttaagagactggggctgctgttctccaagatgaacggacatgtacctgaagcaaattcagagcccatgtacactatttcagatggaattattcagccacactacatgtggaaagacatcaaatattctcagattgataaagagagagaagagaattgttccaaaagtgaaattaacctcaatgaggtagactacagtgggaacacgagactt---acaggacagagcaaggagtgccctgtggtttgtaccagctcccttcactgtgcttccagtatttgctcctctaattccagacttttagactcatcagaggatgtgtttgattcatggggagaggcttgtgacttgtttataaaccagtggaaagacgggcaagaggaccatgttacaacgcggcta
>Cuculus
gagtggaagtttgcacggacgaagctctggatgagttactttgatgaaggcgccactctgccccctccttttaacatcgtcccaagtcctaagtcagtctggtacctttgcaagtggattcacaatcagctgtgcccaggcaacgactctgacaatgaacaaaagaggcatgaaaacctcaaaacattcacagaacggcacgccgacaacctgattcagaatcaacattaccaggaagtgataagaaatcttgtgaaaagatatgttgcagcaatgataagaacttccaaaaccaacgaaggtttaactgaagaaaatttcaaggaattaaaacaggacatctcaagttttcgctatgaagtccttgacctcttggggaacaggaagccccaaaggagaagttactctaccagcagcacagaggtgtcccaaaaggatgaagcaaatgaggatgatgtaggagaaacatccaaagccaagagcgtgtctttcaatgtagccaacaaaaagaaggacttcaatgtatctgctctaattaaaactatgtctgggatcaatatggtggaagagaagccaaaaagcaatgggatcagtaagcgctcctttgtccgaaacggaaatagagttcagagactttctggctccaagaaggagtcctttaagagactgggcctgcttttctccaagatgaatggacacgtacctgaaccaagttcagaacccatgtacactatttcagatggaattattcagccacactacatgtggaaagacattaaatattctcagattgataaagagaaagaagagaattgttccaaaagtgaaattaacctcaatgaggtgggctacagtggcaacacaagactt---agaggacagagcaaggagtgccctgtggtttgtaccagctctcttcactgtgcttccagtatttgttcctctaattctaaacttatagactcgtcagaggatgtgtttgattcatggggagatgcttgtgacttgtttataaaccagtggaaagatggacaggaggatcatgttacaactcggcta
>Cyanistes
gagtggaagtttgcgcggacgaagctctggatgagttacttcgacgaaggcgccactctgccccctccttttaacattgtccccagtcccaagtcggtctggtacctttgcaagtggatccacaaccagctgtgcccaggtgacaactctgacaatgaacagaagaggcatgaaaacctcaaaacattcacagagcgacatgctgacaacctgattcagaatcaacattaccaggaagtgataagaaatcttgtgaaaagatacgtcgctgcaatgataagaacatccaaaaccaacgagggtttgactgaagaaaacttcaaggaattaaaacaggacatctccagttttcgctatgaagttcttgacctcttaggcaacaggaagctccagaggagaagttactctaccagcagcacagaggtgtcccaaaaggacgaaacaaacgaggatggcgctggagaaaagtccagagccaagagcgtgtctttcaatgtagccaacaaaaaaaaggacttcaacgtttctgctctgattaaaaccatgtctgggatcaacatggtggaagagaagccaaaaagcaacgggatcagcaagcgctcctttgtccggaatgggaacagagttcagagactctccagctccaagaaggagtccttcaagagactgggcctgctcttctccaagatgaacggccacgtccccgagcccagctcagaacccatgtacaccatctcagacgggatcattcagccacattacatgtggaaagacattaaatattctccgatggacagagagagagaagagaattgttccaaaagtgaaattaacctcaatgaggtggcctacagtgggaacacgagactt---tcgggacagagcaaggagtgccctgtggtttgtaccagctcccttcactgtgcttccagtatttgttcctctaactccaaactcatagactcgtcagaggatgtgtttgattcatggggagaggcctgtgacttgtttataaaccagtggaaagacgggcaggaggatcacgttaccacccggctc
>Dromaius
gaatggaagtttgcccggacgaagctctggatgagttattttgatgaaggtgccactctgccgcctccttttaacattgtcccgagtcccaagtcagtctggtacctctgcaagtggattcacaaccggctgtgcccaggcagcggctccacgagcgaacagaagaggcacgaaaacctcaaaacattcacagaacggcacgctgacaacctgattcagaatcaacattaccaggaagtgatcagaaatcttgtgaaaagataygttgcagctatgataagaacttccaaaaccaatgaaggtttaaccgaagaaaatttcaaggaattaaaacaggacatctcaagttttcggtatgaagttcttgacctcttgggaaacaggaagccccagaggagaagttattctaccagcagcacagaggtgtcccaaaaggatgatgcaaatgaggatggtgctggagaaaaacccaaagccaagagtgtgtctttcaatgtagccaacaaaaaaaaagatttcaatgtatctgctctaattaaaagtatgtctgggattgatatggtggatgagaagccaaaaagcaatgggatcagtaagcgctcctttgtccgaaacgggaacagagttcagagactctccagctccaagaaagagtccttcaagaggctgggtctgctgttctccaagatgaatggacacgtccccgaaccgcactcggagcccatgtacactatttcggatggagttattcagccacactacatgtggcaagacattaaatactctcagatcgataaagagagagaagagaattgttccaaaagcgaaattaacctcaatgaggtggactacagggggaacacgagactc---acgggccagagcaaggagtgccctgtggtttgtaccagctcccttcactgtgcttccagtatttgttcctctaattccaaacttttagactcatcagaagacgtatttgattcatggggagaggcttgtgacttgtttataaacaagtggaaagatgggcaggaagaccatgttacaacacgatta
>Dryobates
gagtggaagtttgcacggacgaagctctggatgagttactttgatgaaggtgccactctgccccctccttttaacattgttcccagtcccaagtcagtctggtacctttgcaaatggattcacaatcagctgtgccctggcaatgactcttacaatgaacagaagaggcatgaaaacctcaaaacattcacagaacggcatgctgacaacctgattcagaatcaacattaccaggaagtgataaggaatcttgtgaaaagatacgtcgcagcgatgataagaacttccaaaaccaacgaaggtttaactgaagaaaatttcaaggagttgaaacaggacatctcaagttttcgttatgaagttctcgacctcttaggaaataggaagccccagaggagaagttattctaccagcagcacagaggtgtcgcagaaggatgaagcaaatgaggattgcgatggggaaaaatccaaagccaagagtgtgtctttcaatgtagccaacaaaaaaaaggacttcaatgtatctgctctgattaaaaccatgtctgggattgatatggtggaggagaagccaaaaagcaatgggattggtaagcgctcctttgtccggaatggaaatagagtccagagactttccagctccaagaaggagtcctttaagagattgggtctgctcttctccaagatgaatggacatgtacctgaaccaaactcagaacccatgtacactatttcagacggaattattcagccacactacatgtggaaagacattaaatattctcagattgataaaggtaaagaagagaattgttctaaaagtgaaattaacctcaatgaggtgggctacagtgggaacacaagactt---acaggacagagcaaggagtgccctgtggtttgtaccagctcccttcactgtgcttccagtatttgttcctctaattccaaacttatagactcatcagaggatgtgtttgattcatggggagaggcttgtgacttgtttataaaccagtggaaagatgggcaggaggaccatgttaccactcggcta
>Falco
gagtggaagtttgcacggacgaagctctggatgagttactttgatgaaggcgccaccctgccccctccttttaacatcgtcccgagtcccaagtcagtctggtacctttgcaagtggattcacaatcagctgtgcccaggcaacgactccgacaatgaacagaagaggcatgagaacctcaaaacattcacagaacggcacgctgacaacctgattcagaatcaacattaccaggaagtgataagaaatcttgtaaaaagatatgtcgcggcaatgataagaacttccaaaaccaatgaaggtttaacagaagaaaatttcaaggaattaaaacaggacatctcaagttttcgctatgaagttcttgacctcttaggaaacaggaagccccagaggagaagttactctaccagcagcacagaggtgtcccaaaaggatgaaacaaatgaggatggtgctggggaaaaatccaaagccaagagcgtgtctttcagtgtagccaacaaaaaaaaggacttcaacgtatctgctctaattaaaactatgtctgggatcgatatggtggaagagaagcccaaaagcaatgggatcagtaagcgctcctttgtccgaaacgggaacagagttcagagactttccagctccaagaaggagtccttcaagagactgggcctgcttttctccaagatgaacggacacgtaccagaaccaaactcagaacccatgtacactatttcagacggaattattcagccacactacatgtggaaagacattaaatattctcagattgataaagagaaagaagagaattgttccaaaagtgaaattaacctcagtgaggtggactacagtgggaacacaagactt---acaggacagagcaaggagtgccctgtggtttgtaccagctcccttcactgtgcttccagtatttgttcctctaattccaaacttatagactcatcagaggatgtgtttgattcatggggacaggcctgtgacttgtttataaaccagtggaaagacgggcaggatgatcacgttacaactcggcta
>Ficedula
gagtggaaattcgcacggacgaagctctggatgagttactttgatgaaggagccactctgccccctccttttaacatagtccccagccccaagtcggtctggtacctctgcaagtggatccacaaccagctgtgcccaggtgatgactctgatgatgaacagaagaggcacgagaacctcaaaacattcacagaacgacacgctgacaacctgattcagaatcaacattaccaggaagtgataagaaatcttgtgaaaagatacgtcgctgcaatgataagaacttccaaaaccaacgaaggtttaactgaagaaaacttcaaggaattaaagcaggacatctcaagttttcgctatgaagttcttgacctcctgggcaacaggaagccccagaggagaagttactccaccagcagcacagaggtgtcccaaaaggacgaaacaaacgaggacggtgctggagaaaaatccagagccaagagcgtgtctttcaatgtagccaacaaaaaaaaggacttcaacgtgtctgctctgattaaaaccatgtctgggatcaacatggtggaagagaagccaaaaagcaacgggatcagcaagcgctcctttgtgaggaacgggaacagagtgcagagactctccagctccaagaaggaatccttcaagagactggggctgctcttctccaagatgaacggccacgtccccgagcccagctcagagcccatgtacaccatctcagacggcatcatccagccacactacatgtggaaagacattaaatattctcccatggacagagagagggaagagaattgttccaaaagtgaaattaacctcaatgaggtggcctacagtgggaacacgagactt---acaggacagagcaaggagtgccctgtggtttgtaccagctcccttcactgtgcttccagtatttgctcctctaactccaaacttatagactcgtcagaggatgtgtttgattcatggggagaggcctgtgacttgtttataaaccagtggaaagaggggcaggaggatcacgttaccactcggctc
>Gallus
gagtggaagtttgcacggacaaagctctggatgagttactttgatgaaggggcaaccctgcctcctccctttaacatcatcccgagtcccaagtctttctggtacctctgcaagtggattcacaatcagctgtgcccaggcaatgactctgacaatgaacagaagagacatgaaaacctcaaaacattcacggagcgccatgctgataacctcatccagaatcaacattaccaggaagtgattagaaatcttgtaaaaaggtatgttgcagcaatgataagaacttccaaaaccaacgaaggcttaactgaagaaaatttcaaggaattaaaacaggacatctcaagttttcgctatgaagtccttgacctcctgggaaacaggaagccccagaggagaagttattctaccagtagcacagaggtgtcccaaaaggatgaaacaaatgaggatagcgccggagaaaaacccaaagtcaagagtgtgtctttcaatgtagccaacaaaaaaaaggacttcaatgtgtctgcgctaattaaaactatgtctgggattgacatggtggaagagaagccaaaaagcaatgggatcagtaagcgctcctttatccgaaatggaaatagagttcagaggctctccagttccaagaaagagtcctttaagagactggggctgctgttctccaagatgaatggacatgtacctgaggcaaattcagagcccatgtacactatttcagatgggattattcagccacactacatgtggaaagacatcaaatattctcagattgataaagagagagaagagaattgttccaaaagtgaaattaacctcaatgaggtagactacagtgggaacacgagactt---acaggacagagcaaggagtgccctgtggtttgtaccagttcccttcactgtgcttccagtatttgttcctctaattccaaacttttagactcatcagaggatgtgtttgattcatggggagaggcttgtgacttgtttataaaccagtggaaagacgggcaagaggaccatgttacaacacggcta
>Gavia
gagtggaagtttgcacggacgaagctctggatgagttacttcgatgaaggtgccactctgccccctccttttaacattgtcccaagtcccaagtcagtctggtacctttgcaagtggattcacaatcagctgtgcccaggcaatgactctgacaatgaacagaagaggcatgaaaacctcaaaacattcacagaacggcatgctgacaacctgattcagaatcaacattaccaggaagtgataagaaatcttgtgaaaagatacgtcgcagcaatgataagaacttccaaaaccaacgaaggtttaactgaagaaaatttcaaggaattaaaacaggacatctcaagttttcgctatgaagttcttgacctcttaggaaataggaagccccagaggagaagttactctaccagcagcacagaggtgtcccaaaaggatgaaacaaatgaggatggtgctggagaaaaatctaaagccaagagcgtgtctttcagcgtagctaacaaaaaaaaggacttcaatgtatctgctctaattaaaacgatgtctgggatcgagatggtggaagagaagcccaaaagcaatgggatcagtaagcgctcctttgtccgaaatggaaacagagttcagagactttccagctccaagaaggagtcctttaagagactgggcctgctgttctccaagatgaacggacacgtacctgaaccaaattcagaacccatgtacactatttcagatggaattattcagccacactacatgtggaaagacattaaatattctcagattgataaagagagagaagagaattgttccaaaagtgaaattaacctcaatgaggtggactacagtgggaacacaagactt---acaggacagagcaaggagtgccctgtggtttgtaccagctcccttcactgtgcttccagtatttgttcctctaattccaaacttatagactcctcagaggatgtgtttgattcatggggagaggcttgtgacttgtttataaaccagtggaaagatgggcaggaggatcacgttacaactcggcta
>Gymnogyps
gagtggaagtttgcacggacgaagctctggatgagttactttgatgaaggtgccactctgccccctccttttaacattgtcccaagtcccaagtcagtctggtacctttgcaagtggattcacaatcagctgtgcccaggcaacgactctgacaatgaacagaagaggcatgaaaacctcaaaacattcacagaacggcacgctgacaacctgattcagaatcaacattaccaggaagtgataagaaatcttgtgaaaagatatgtcgcagcaatgataagaacttccaaaaccaacgaaggtttaactgaagaaaacttcaaggaattaaaacaggacatctcaagttttcgctatgaagttcttgacctcttaggaaataggaagccccagaggagaagttattctaccagcagcacagaggtgtcccaaaaggatgaaacaaatgaggacggtgctggagaaaaatccaaagccaagagcgtgtctttcaatgtagccaacaaaaaaaaggacttcaacgtatctgctctaattaaaactatgtctgggatcaatatggtggaagagaagccaaaaagcaatgggatcagtaagcgctcctttgtccgaaatggaaatcgagttcagagactttccagctccaagaaggagtcctttaagagactgggcctgcttttctccaagatgaatggacacgtacctgaaccaaattcagaacccatgtacactatttcagacggaattattcagccacactacatgtggaaagacattaaatattctcagattgataaagagaaagaagagaattgttccaaaagtgaaattaacctcaatgaggtgaactacagcgggaacacaagactt---acaggacagagcaaggagtgccctgtggtttgtaccagctcccttcactgtgcttccagtatttgttcctctaattccaaacttatagactcgtcagaggatgtgtttgattcatggggagaggcttgtgacttgtttataaaccagtggaaagacgggcaggaggatcacgttacaactcggcta
>Haemorhous
gagtggaagtttgcgcggacgaagctctggatgagttacttcgacgaaggcgccactctgccccctccttttaacatcgtccccagccccaagtctgtctggtacctttgcaagtggatccacaaccagctgtgcccaggagatgactctgacaacgagcagaagaggcacgaaaacctcaaaacattcacagaacgtcacgctgacaacctgattcagaatcaacattaccaggaagtgataagaaatcttgtgaaaagatacgtcgctgcaatgataagaacttccaaaaccaacgaaggtttaactgaagaaaacttcaaggaattaaaacaggacatctcgagctttcgctatgaagttcttgacctcttaggcaacaggaagccccagaggagaagttactctaccagcagcacagaggtgtcccaaaaggaggagacaaacgaggacaatgctggagaaaaacccagagccaagagcgtgtccttcaatgtagccaacaagaaaaaggacttcaacgtgtctgccctgattaaaaccatgtctggcatcaacatggtggaggagaggccgaaaagcaacgggatcagcaagcgctcctttgtgcgcaacgggaacagggttcagagactctccagctccaagaaggaatccttcaagaggctggggctgctcttctccaagatgaacggccacgtccccgagcccagctcagaacccatgtacaccatttcagacgggatcatccagccacactacatgtggaaagacattaaatattctcccatggacagagagagggaagagaattgttccaaaagtgaaattaacctcaatgaggtggcctacagtgggaacacgagactc---acgggacagagcaaggagtgccctgtggtttgtaccagttcccttcactgtgcttccagtatttgttcctctaactccaaacttatagactcatcagaggatgtgtttgattcctggggagaggcctgtgacttgtttataaaccagtggaaagatgggcaggaggatcatgttaccactcggctc
>Haliaeetus
gagtggaagtttgcacggacgaagctctggatgagttactttgatgagggtgccactctgccacctccttttaacattgtcccgagtcccaagtcagtttggtacctttgcaagtggattcacaatcagctgtgcccaggaaacgactctgacaatgaacagaagaggcatgaaaacctcaaaacattcacagaacggcatgcggacaacctgattcagaatcaacattaccaggaagtgataagaaatcttgtgaaaagatatgtcgcagcaatgataaggacctccaaaaccaatgaaggtttaactgaagaaaatttcaaggaattaaaacaggacatctcaagttttcgctatgaagttcttgacctcttaggaaacaggaagccccagaggagaagttattctaccagcagcacagaggtgtcccaaaaggatgaaacaaatgaggatagtgctggagaaaaatccaaagccaagagcgtgtctttcaatgtagccaacaaaaaaaaggacttcaatgtatctgctctaattaaaactatgtctgggattgatatggtggaagagaagccaaaaagcaatgggatcagtaagcgctcttttgtccgaaatggaaacagagttcagagactttccagctccaagaaggagtcctttaagagactgggcctgcttttctccaagatgaacggacatgtacctgaaccaaattcagaacccatgtacactatttcagatggaattattcagccccactacatgtggaaggacattaaatattctcagattgataaagagaaggaagagaattgttccaaaagtgaaattaacctcaatgaggtggactacagtgggaacacaagactt---acaggacagagcaaggagtgccctgtggtttgtaccagctcccttcactgtgcttccagtatttgttcctctaattccaaacttatagactcatcagaggatgtgtttgattcatggggagaggcttgtgacttgtttataaaccagtggaaagacgggcaggaggatcacgttacaactcggcta
>Hirundo
gagtggaagtttgcgcggacgaagctctggatgagttacttcgacgaaggcgccactctgccccctcctttcaacatcgtgcccagtcccaagtcggtctggtacctctgcaagtggatccacaaccagctgtgcccaggtgacgactctgacgatgaacagaagaggcacgagaacctcaaaacgttcacggagcgacacgctgacaacctgattcagaatcaacattaccaggaagtgataagaaatctcgtgaaaagatatgtcgctgcaatgataagaacttccaaaaccaacgaaggtttaaccgaagaaaacttcaaggaattaaaacaggacatctcgagtttccgctacgaagttcttgacctcttaggcaacaggaagccccagaggagaagttactccaccagcagcacagaggtgtcccaaaaggacgaaacaaccgaggagggtgctggagaaaaacccagagccaagagcgtgtctttcaatgtagccaacaaaaaaaaggacttcaacgtatctgctctgattaaaaccatgtctgggatcaacatggtggaggagaagccaaaaagcaacgggatcagcaagcgctccttcgtccggaatgggaacagagttcagagactctccagctccaagaaggaatccttcaagaggctgggcctgctcttctccaagatgaacggccacgtccccgagcccagctcagagcccatgtacaccatctcagacgggatcattcagccacactacatgtggaaagacattaaatattctcccatggaccgacagagagaagagaattgttccaaaagtgaaattaacctcaatgaggtggcctacagtgggaacacgagactt---acgggacagagcaaggagtgccctgtggtttgtaccagctcccttcactgtgcttccagtatttgttcctctaactccaaacttatagactcgtcagaggatgtgtttgattcatggggagaggcctgtgacttgtttataaaccagtggaaagacgggcaggaggatcacgttaccactcggctc
>Indicator
gaatggaagtttgcacggacaaagctctggatgagttactttgatgaaggtgccactctgccccctccttttaatattgttcccagtcccaagtcagtctggtacctttgcaagtggattcacaatcagctgtgccctggtaacagctcttacaatgaacagaagaggcatgaaaacctcaaaacattcacagaacggcatgctgacaacctgattcagaatcaacattaccaggaagtgataaggaatcttgtgaaaagatacgtcgcagcaatgataagaacttccaaaaccaatgaaggtttaactgaagaaaacttcaaggaattaaagcaggacatctcaagttttcgctatgaagttcttgacctcttaggaaataggaagccccagaggagaagttactctaccagcagtacagaagtctcccaaaaggatgaagcaaatgaggatggtgctggggaaaaatccaaagccaagagtgtgtctttcaatgtagccaacaaaaaaaaggacttcaatgtatctgctctgattaaaaccatgtctgggattgatatggtgggggagaagccaaaaagcaacgggattggtaagcgctcctttgtccggaatggaaacagagtccagagactttccagctccaagaaggagtcctttaagagactgggcctgctcttctccaaaatgaatggacatgtacctgaaccaaactcagaacccatgtacactatttcagatggaattattcagccccattacatgtggaaagacattaaatattctcagatagataaagagaaagaagagaattgttccaaaagtgaaattaacctcaatgaggtgggctacagtgggaacacaagactt---acaggacagagcaaggagtgtcctgtggtttgtaccagctcccttcactgtgcttccagtatttgttcctctaattccaaacttatagactcatcagaggatgtgtttgattcatggggagaggcttgtgacttgtttataaaccagtggaaagatgggcaggaggaccatgttaccactcggcta
>Lonchura
gagtggaagtttgcgcggacgaagctctggatgagttacttcgacgaaggcgccactctgccccctccttttaacattgtccccagtcccaagtcggtctggtacctttgcaagtggatccacaaccagctgtgcccaggagatgactctgacagtgaacagaagaggcacgaaaacctcaaaacattcacagaacgtcacgctgacaacctgattcagaatcaacattaccaggaagtgataagaaatcttgtgaaaagatacgttgctgcaatgataagaacttccaaaaccaacgaaggtttaactgaagaaaatttcaaggaattaaaacaggacatctcgagttttcgctatgaagttcttgacctcttaggcaacaggaagccccagaggagaagttactctaccagcagcacagaggtgtcccaaaaggaggaaacaaatgaggatggtgctggagaaaagcccagagccaagagcgtgtctttcaatgtagccaacaagaaaaaggacttcaacgtgtctgctctgattaaaaccatgtctgggatgaacatggtggaggagaagccaaaaagcaacgggatcagcaagcgctcctttgtgcgaaacgggaacagagtgcagagactctccagctccaagaaggaatccttcaagaggctgggcctgctcttctccaagatgaacggccacgtccccgagcccagctcagagcccatgtacaccatttcagacggcatcattcagccccactacatgtggaaagacattaaatattctcccatggacagagagagagaagagaattgttccaaaagtgaaattaacctcaatgaggtggcctacagtgggaacacgagactt---acaggacagagcaaggagtgccctgtggtttgcaccagttcccttcactgtgcttccagtatttgttcctctaactccaaacttatagactcgtcagaggatgtgtttgattcatggggagaggcctgtgacttgtttataaaccagtggaaagacgggcaggaggatcatgttaccactcggctc
>Manacus
gagtggaagttcgcacggacgaagctctggatgagttacttcgacgaaggtgccactctgccccctccctttaacattgtccccagtcccaagtcagtctggtacctctgcaagtggatccacaaccagctgtgcccaggtgatgactctgacaatgaacagaagaggcatgaaaacctcaaaacattcacagaacgacacgctgacaacctgattcagaatcaacattaccaggaagtgataagaaatcttgtgaaaaggtatgttgcagcaatgataaggacttccaaaaccaacgaaggcttaactgaagaaaatttcaaggaattaaaacaggacatctcaagttttcgctatgaggttctcgacctcttagggaatagaaagccccagaggaggagttattcaaccagcagcacagaggtgtcccagaaggatgaaacaaatgaggacggtgctggagaaaaatccagagccaagagcgtgtccttcaatgtagccaacaaaaaaaaggacttcaatgtatctgctctgattaaaaccatgtctgggatcgacattgtggaagagaagccaaaaagcaatgggatcagtaagcgctcctttgtccgaaacggaaacagagttcagagactctccagctccaagaaggaatccttcaagagactgggcctgctcttctccaagatgaacggacacgtacctgaacccagttcagaacccatgtacactatttcagatgggattattcagccacactacatgtggaaagacattaaatattctcagattgaccgagagagggaagagaattgttccagaagtgaaattaacctcaatgaggtggcctacagtgggaacacaagactt---acaggacagagcaaggaatgtcctgtggtttgtgccagctcccttcactgtgcttccagtatttgttcctctaattccaaacttatagactcgtcagaggacgtgtttgattcctggggagaggcctgtgacttgttcataaaccagtggaaagatggacaggaggatcacgttaccactcggctc
>Melopsittacus
gagtggaagtttgcacggacgaagctctggatgagttactttgatgaaggtgccactctgcctcctccttttaacatcatccccagtcccaagtcagtctggtacctctgcaagtggcttcacaaccacctgtgcccaggcaacgactctgacaatgaacagaagaggcacgaaaacctcaaaacattcacagagcggcatgctgacaacctgatccagaatcaacattaccaggaggtgataagaaaccttgtgaaaagatacgtcgcagcaatgataagaacttccaaaaccaacgaaggtttaactgaagagaacttcaaggagttaaaacaggacatctcaagttttcgctatgaagttcttgacctcttaggaaacaggaagccccaaaggagaagttactctaccagcagcacggaggtgtcccaaaaggatgaaacaaatgaggatggtgctggagaaaaacctaaagccaagagtgtgtctttcaatgtagccaacaaaaaaaaggacttcaatgtatctgctctaattaaaactatgtctgggattgatatggtggaagagaagccaaaaagcaatgggatcagtaagcgctcctttgtccggaatggaaatagagtgcagagactttccagctccaagaaggagtcctttaagagactgggcctgcttttctccaagatgaatggacacgtccctgaaccaaactcagaacccatgtacactatatcagatggaattattcagccacactacatgtggaaagacattaaatattctcagattgataaagagaaagaagagaattgttccaaaagtgaaattaacctcaatgaggtggactacagtgggaacacgagactt---acaggacagagcaaggagtgccctgtggtttgtaccagctcccttcactgtgcttccagtatttgttcctctaactccaaacttatagactcatcagaggatgtgtttgattcatggggagaggcctgtgacttgtttataaaccagtggaaagatgggcaggaggatcacgtcacgactcggcta
>Motacilla
gagtggaagtttgcgcggacgaagctctggatgagttacttcgacgaaggcgccactctgccccctccttttaacatcgtccccagtcccaagtcagtctggtacctgtgcaagtggatccacaaccagctgtgcccaggagatgactctgacaatgaacagaagaggcacgaaaacctcaaaacattcacagaacgtcatgctgacaacctgattcagaatcaacactaccaggaagttataagaaatcttgtgaaaagatacgtcgctgcaatgataagaacttccaaaaccaacgaaggtttaactgaagaaaacttcaaggaattaaaacaggacatctcgagttttcgctatgaagttcttgacctcttgggcaacaggaagccccagaggagaagttactccaccagcagcacagaggtgtcccaaaaggaggaaacaaacgaggatggtgctggagaaaaacccagaaccaagagcgtgtctttcaatgtagccaacaagaaaaaagacttcaacgtatctgctctgattaaaaccatgtctgggatcaacatggtggaggagaagccaaaaagcaacgggatcagcaagcgctcctttgtgcggaacgggaacagagtccagagactctccagctccaagaaggagtccttcaagaggctgggcctgctcttctccaagatgaacggccacgtccccgagcccagctctgaacccatgtacaccatttcagacgggatcatccagccacactacatgtggaaagacattaaatattctcccatggacagagagagggaagagaattgttccaaaagtgaaattaacctcaatgaggtggcctacagtgggaacacgagactt---acaggacagagcaaggagtgccctgtggtttgtaccagttcccttcactgtgcttccagtatttgttcctctaactccaaacttatagactcgtcagaggatgtgtttgattcatggggagaggcctgtgacttgtttataaaccagtggaaagacgggcaggaggatcatgttaccactcggctc
>Nipponia
gagtggaagtttgcacggacgaagctctggatgagttactttgatgaaggtgccactctgccccctccttttaacattgtccccagtcccaagtcagtctggtacctctgcaagtggattcacaatcagctgtgcccaggcgacgtctctgacaacgaacagaagaggcatgaaaacctcaaaacattcacagaacggcacgctgacaacctgattcagaatcaacattaccaggaagtgataagaaatcttgtgaaaagatacgtcgcagcaatgataagaacttccaaaaccaacgaaggcttaactgaagaaaatttcaaggaattaaaacaggacatctcaagttttcgctatgaagttcttgacctcttaggaaacaggaagccccagaggagaagttattctaccagcagcacagaggtgtcccaaaaggatgaaacaaatgaggatggtgctggagaaaaatccaaagccaagagcgtgtctttcaacgtagccaacaaaaaaaaggacttcaacgtatctgctctaattaaaactatgtctgggatcggtatggtggaagagaagccaaaaagcaacgggatcagcaagcgctcctttgtccgaaacggaaatcgagttcagagactttccagctccaagaaggagtccttcaagagactgggcctgcttttctccaagatgaacggacacgtacccgaaccaaattcagaacccatgtacactatttcagatggaattattcagccacactacatgtggaaagacattaaatattctcagattgataaagagagagaagagaattgttccaaaagtgaaattaacctcaatgaggtggactacagtgggaacacaagactt---acaggacagagcaaggagtgccctgtggtttgtaccagctcccttcactgtgcttccagtatttgctcctctaattccaaacttatagactcgtcagaggatgtgtttgattcatggggagaggcttgtgacttgtttataaaccagtggaaagacgggcaggaggatcacgttacaactcggcta
>Nothoprocta
gagtggaagtttgcccggacgaagctctggatgagttattttgaygaaggtgccactctgccccctccttttaacatcatcccgagtcccaagtcggtctggtacctctgcaagtggattcacacccagctgtgcccgggcagcccctccacgagcgagcagaagcagcacgaaaacctcaaaacgttcacagaacggcacgcggacaacctgattcagaaccaacattaccaggaagtgatccggaatctggtgaaaagatacgttgcagctatgataagaacttccaaaaccaatgaaggcttaactgaagaaaatttcaaggaattaaaacaggacatctcgagctttcgctatgaagttcttgacctcttgggaaacaggaagccccagaggagaagttactctaccagcagcactgaggtgtcccaaaaggatgatgcaaatgaggacggtactgtagaaaaacccaaagccaagagtgtgtctttcaatgtagccaacaaaaagaaagatttcaatgtgtctgctctaattaaaactatgtctgggattgatgtggtggatgagaagcccaaaagcaacgggatcagcaagcgctccttcatccgcaatggaaacagagttcagagactctccagctccaagaaggagtccttcaagaggctggggctgctcttctccaagatgaacggtcacgtacccgaaccaagctcggagcccatgtacaccatttcagayggagttattcagccgcactacatgtggcaagacattaaatactctcagatcaatagagagagagaagagaattgctccaaaagcgaaattaacctcaatgaggtggactacagtgggaacacgagactc---atgggccagagcaaggagtgccctggggtttgtaccagctcccttcactgtgcttccagtatttgttcctctaactccaaacttttagactcctcggaagacgtatttgattcatggggagatgcttgtgacttgtttataaacaagtggaaagacgggcaggaagaccatgttacaacgcggtta
>Opisthocomus
gagtggaagtttgcacggacgaagctctggatgagttacttcgatgaaggtgccactctgccccctcctttcaacatcgtcccgagtcccaagtcattctggtacctttgcaagtggattcacaatcagctgtgcccaggcaccgactctgacgatgaacagaagaggcatgaaaacctcaaaacattcacagaacggcatgctgacaacctgattcagaatcaacattaccaggaagtgataagaaatcttgtgaagagatacgttgcagcaatgatcagaacttccaaaaccaacgaaggcttaactgaagaaaatttcaaggaattaaaacaggacatctcaagttttcgctatgaagttcttgacctcttaggaaacaggaagccccagaggagaagttattctaccagcagcacagaggtgtcccaaaaggatgaaacaaatgaggatggtgctggagaaaaatccaaagccaagagcgtgtctttcactgtagccaacaaaaaaaaggacttcaatgtatctgctctaattaaaactatgtctgggatcaatatggtggaagagaagccaaaaagcaacgggatcagtaagcgctcctttgtccgaaatggaaacagagttcagagactttccagctccaagaaggagtcctttaagagactgggcctgcttttctccaagatgaatggacacgtacctgaaccacattcagaacccatgtacactatttcagatggaattattcagccacactacatgtggaaagacattaaatattctcagattgataaagagaaagaagagaattgttccaaaagtgaaattaacctcaatgaggtggactacagcgggaacacaagactt---acaggacagagcaaggagtgccctgtggtttgtaccagctcccttcactgtgcttccagtatttgttcctctaattccaaacttatagactcgtcagaggatgtgtttgactcgtggggagaggcttgtgacttgtttataaaccagtggaaagaggggcaggaggatcacgttacaactcggcta
>Oxyura
gagtggaagtttgcccggacaaagctctggatgagttactttgatgaaggtgccaccctgccccctccttttaacatcatcccaagtcccaagtctttctggtacctctgcaagtggattcacaatcagctgtgcccaggcaacgactctgacaacgaacagaagaggcacgaaaacctcaaaacgttcacagaaaggcacgctgacaacctcattcagaaccaacattaccaggaagtgatcagaaatcttgtgaaaagatacgttgcagcaatgatcagaacttccaaaaccaatgaaggtttaactgaagaaaatttcaaggaattaaaacaggacatctcaagttttcgctacgaagtccttgatctcctgggaaacaggaagccccagaggagaagttactctaccagcagcacagaggtgtcccaaaaggatgaaacaaacgaggatagtgctggggaaaaatccaaagccaagagcgtgtctttcaatgtagccaacaaaaagaaggacttcaatgtatctgctctaattaaaaccatgtctgggattgatatggtggaagagaagccaaaaagcaacgggatcagtaagcgctccttcatccgaaatggaaacagagttcagaggctttccagctccaagaaggagtcctttaagagactgggcctgctgttctccaaaatgaacgggcacgtccctgaagcaaattcagagcccatgtacactatttcagatggaattattcagccacactacatgtggaaagacattaaatattctcagattgataaagagagagaagagaattgttccaaaagtgaaattaacctcaatgaggtggactacagtgggaacacgagactt---acaggacagagcaaggagtgccctgtggtttgtaccagctcccttcactgtgcttccagtatttgttcctctaactccaaacttttggactcatcagaggatgtgtttgattcatggggagaggcttgtgacttgtttataaaccagtggaaagacgggcaggaggatcatgtaacaactcggcta
>Parus
gagtggaagtttgcgcggacgaagctctggatgagttacttcgacgaaggcgccactctgccccctccttttaacattgtccccagtcccaagtcagtctggtacctttgcaagtggatccacaaccagctgtgcccaggtgacaactctgacaatgaacagaagaggcacgaaaacctcaaaacattcacagaacgacacgctgacaacctgattcagaatcaacattaccaggaagtgataagaaatcttgtgaaaagatacgttgctgcaatgataagaacgtccaaaaccaacgagggtttgactgaagaaaacttcaaggaattaaaacaggacatctccagttttcgctatgaagttcttgacctgttaggcaacaggaagctccagaggagaagttactctaccagcagcacagaggtgtcccaaaaggacgaaacaaacgaggatggcgctggagaaaagtccagagccaagagcgtgtctttcaatgtagccaacaaaaaaaaggacttcaacgtttctgctctgattaaaaccatgtctgggatcaacatggtggaagagaagccaaaaagcaacgggatcagcaagcgctcctttgtccgaaatgggaacagagtccagagactctccagctccaagaaggagtccttcaagagactgggcctgctcttctccaagatgaacggccacgtccccgagcccagctcagaacccatgtacaccatctcagacgggatcattcagccacattacatgtggaaagacattaaatattctcccatggacagacagagagaagagaattgttccaaaagtgaaattaacctcaatgaggtggcctacagtgggaacacgagactt---tcaggacagagcaaggagtgccctgtggtttgtaccagctcccttcactgtgcttccagtatttgttcctctaattccaaacttatagactcgtcagaggatgtgtttgattcatggggagaggcctgtgacttgtttataaaccagtggaaagacgggcaggaggatcacgttaccacccggctc
>Passer
gagtggaagtttgcgcggacgaagctctggatgagttacttcgacgaaggcgccactctgccccctccttttaacatcgtccccagccccaagtcggtctggtacctttgcaagtggatccacaaccagctgtgcccaggagatgactctgacaacgaacagaagaggcacgaaaacctcaaaacattcacagaacgtcacgctgacaacctgattcagaatcaacattaccaggaagtgataagaaatcttgtgaaaagatacgtcgctgcaatgataagaacttccaaaaccaatgaaggtttaactgaagaaaacttcaaggaattaaaacaggacatctcgagttttcgctatgaagttcttgacctcttaggcaacaggaagccccagaggagaagttactctaccagcagcacagaggtgtcccaaaaggaggagacaaatgaggatggtgctggggaaaagcccagagccaagagcgtgtctttcaatgtagccaacaagaaaaaggacttcaacgtgtctgccctgattaaaaccatgtctgggatcaacatggtggaagagaagccaaaaagcaacgggatcagcaagcgctccttcgtgcggaacgggaacagagttcagagactctccagctccaagaaggagtccttcaagaggctgggcctgctcttctccaagatgaacggccacgtccctgagcccagctcagaacccatgtacaccatttcagacggcatcatccagccacactacatgtggaaagacattaaatattctcccatggacagagagagagaagagaattgttccaaaagtgaaattaacctcaatgaggtggcctacagtgggaacacgagactt---acaggacagagcaaggagtgccctgtggtttgtaccagttcccttcactgtgcttccagtatttgttcctctaactccaaacttatagactcgtcagaggatgtgtttgattcgtggggagaggcctgtgacttgtttataaaccagtggaaagacgggcaggaggatcatgttaccactcggctc
>Pezoporus
gagtggaagtttgcccggacgaagctctggatgagttactttgatgaaggtgccactctgccccctccttttaacatcatcccaagtcccaagtcggtctggtacctctgcaagtggcttcacaatcacctgtgcccaggcaacgactctgacaacgaacagaagaggcacgaaaacctcaaaacattcacagagcggcatgctgacaacctgatccagaatcaacattaccaggaggtgataagaaaccttgtgaaaagatacgttgcagcaatgataagaacttccaaaaccaacgaaggtttaactgaagagaacttcaaggagttaaaacaggacatctcgagttttcgctatgaagttcttgacctcttaggaaacaggaagccccagaggagaagttactctaccagcagcacggaggtgtcccaaaaggatgaaacaaatgaggatggtgctggagaaaaacctaaagccaagagcgtgtctttcaatgtagccaacaaaaaaaaggacttcaatgtatctgctctgattaaaactatgtccgggattgatatggtggaagagaagccaaaaagcaacgggatcagtaagcgctccttcgtccggaatggaaatagagtgcagagactttccagctccaagaaggagtcctttaagagactgggcctgcttttctccaagatgaatggacacgtccctgaaccaaactcagaacccatgtacactatttcagacggaattattcagccacactacatgtggaaagacattaaatattctcagattgataaagagaaagaagagaattgttccaaaagtgaaattaacctcaatgaggtggactacagtgggaacacgagactt---acaggacagagcaaggagtgccctgtggtttgtaccagctcccttcactgtgcttccagtatttgttcctctaactccaaacttatagactcatcagaggatgtgtttgattcatggggagaggcctgtgacttgtttataaaccagtggaaagatgggcaggaggatcacgtcacgactcggcta
>Phasianus
gagtggaagtttgcacggacaaagctctggatgagttactttgacgaaggggccaccctgccgcctccctttaacatcatcccaagtcccaagtctttctggtacctctgcaagtggattcacaatcagctgtgcccaggcaatgactctgacaacgaacagaagagacatgaaaacctcaaaacattcacggagcgccatgctgacaacctcatccagaatcaacattaccaggaagtgattagaaatcttgtaaagagatatgttgcagcaatgataagaacttccaaaaccaatgaaggcttaactgaagaaaacttcaaggaattaaaacaggacatctcaagttttcgctatgaagtccttgacctgctgggaaacaggaagccacagaggagaagttattctaccagtagcacagaggtgtctcaaaaggatgaaacaaatgaggatagtgctggagaaaaacccaaagtcaagagtgtgtctttcaatgtagccaacaaaaaaaaggacttcaatgtatctgcgctaattaaaacaatgtctgggattgatatggtggaagagaagccaaaaagcaatgggatcagtaagcgctccttcatccgaaatggaaatagagttcagaggctttccagttccaagaaagagtcctttaagagactggggctgctgttctccaagatgaacggacacgtacctgaagcaaattcagagcccatgtacactatttcagatggaattattcagccacactacatgtggaaagacatcaaatattctcagattgataaagagagagaagagaattgttccaaaagtgaaattaacctcaatgaggtagactacagtaggaacacaaaactt---acaggacagagcaaggagtgccctgtggtttgtaccagctcccttcactgtgcttccagtatttgttcctctaattccaaacttttagactcatcagaggatgtgtttgattcatggggagaggcttgtgacttgtttataaaccagtggaaagacgggcaagaggaccatgttacaacacggcta
>Poecile
gagtggaagtttgcgcggacgaagctctggatgagttacttcgacgaaggcgccactctgccccctccttttaacattgtccccagtcccaagtcggtctggtacctttgcaagtggatccacaaccagctgtgcccaggtgacgactctgacaatgaacagaagaggcacgaaaacctcaaaacattcacagaacgacacgctgacaacctgattcagaatcaacattaccaggaagtgataagaaatcttgtgaaaagatacgtcgctgcaatgataagaacgtccaaaaccaacgagggtttgactgaagaaaacttcaaggaattaaaacaggacatctccagttttcgctatgaagttcttgacctcttaggcaacaggaagctccagaggagaagttactctaccagcagcacagaggtgtcccaaaaggatgaaacaaacgaggacggcgctggagaaaagtccagagccaagagcgtgtctttcaatgtagccaacaaaaaaaaggacttcaacgtttctgctctgattaaaaccatgtctgggatcaacatggtggaagagaagccaaaaagcaacgggatcagcaagcgctcctttgtccgaaacgggaacagagttcagagactctccagctccaagaaggagtccttcaagagactgggcctgctcttctccaagatgaacggccacgtccccgagcccagctcagaaccaatgtacaccatctcagacgggatcattcagccacattacatgtggaaagacattaaatattctcccatggacagagagagagaagagaattgttccaaaagtgaaattaacctcaatgaggtggcctacagtgggaacacgagactt---tcaggacagagcaaggagtgccctgtggtttgtaccagctcccttcactgtgcttccagtatttgttcctctaactccaaacttatagactcgtcagaggatgtgtttgattcatggggagaggcctgtgacttgtttataaaccagtggaaagacgggcaggaggatcacgttaccacccggctc
>Rissa
gagtggaagtttgcacggacgaagctctggatgagttactttgatgaaggtgccactctgccccctccttttaacattgtcccaagtcccaagtcagtctggtacctttgcaagtggattcacaatcagctgtgcccaggcaacgactctgacaatgaacagaagaggcatgaaaacctcaaaacattcacagaacgtcacgctgacaacctgattcagaatcaacattaccaggaagtgataagaaatcttgtgaaaagatatgttgcagcaatgataagaacttccaaaaccaacgaaggtttaactgaagaaaatttcaaggaattaaaacaggacatctcaagttttcgctatgaagttcttgacctcttgggaaataggaagccccagaggagaagttactctaccagcagcaccgaggtgtcccaaaaggatgaagcaaatgaagatggtgctggagaaaaatccaaagccaagagtgtgtctttcaatgtagccaacaaaaaaaaggacttcaatgtatctgctctaattaaaactatgtccgggatcaatatggtggaagagaagccaaaaagcaatgggatcagtaagcgctcctttgtccgaaatggaaatagagttcagagactttccagctccaagaaggagtcctttaagagactgggcctgcttttctccaagatgaatggacacgtacctgaaccaaattcagaacccatgtacactatttcagatggaattattcagccacactacatgtggaaagacattaaatattctcagattgataaagagagagaagagaattgttccaaaagtgaaattaacctcaatgaggtggactacagtgggaacacaagactt---acaggacagagcaaggagtgccctgtggtttgtaccagctcccttcactgtgcttccagtatttgttcctctaattccaaacttatagactcgtcagaggatgtgtttgattcatggggagaggcttgtgacttgtttataaaccagtggaaagatgggcaggaggatcacgttacaactcggcta
>Serinus
gagtggaagtttgcgcgcacgaagctctggatgagttacttcgacgagggcgccactctgccccctccttttaacattgtccccagccccaagtcgttctggtacctttgcaagtggatccacaaccagctgtgcccaggagatgactctgacaacgagcagaagaggcacgaaaacctcaaaacattcacagaacgtcacgctgacaacctgattcagaatcaacattaccaggaagtgataagaaatcttgtgaaaagatacgtcgctgcaatgataagaacttccaaaaccaacgaaggtttaactgaagaaaacttcaaggaactaaaacaggacatctcgagctttcgctatgaagttcttgacctcttaggcaacaggaagccccagaggaggagttactctaccagcagcacggaggtgtcccaaaaggaggagacaaacgaggacaatgctggagaaaagcccagagccaagagcgtgtccttcaatgtagccaacaagaagaaggacttcaacgtgtctgccctgattaaaaccatgtctgggatcaacatggtggaggagaggccgaaaagcaacgggatcagcaagcgctcctttgtgcgcaacgggaacagggttcagaggctctccagctccaagaaggaatccttcaagaggctggggctgctcttctccaagatgaacggccacgtccccgagcccagctcagaacccatgtacaccatttcagacgggatcatccagccacactacatgtggaaagacattaaatattctcccatggacagagagagggaagagaattgttccaaaagtgaaattaacctcaatgaggtggcctacagtgggaacacgagactc---acgggacagagcaaggagtgccctgtggtttgtaccagttcccttcactgtgcttccagtatttgttcctctaactccaaacttatagactcgtcagaggatgtgtttgattcctggggagaggcctgtgacttgtttataaaccagtggaaagatgggcaggaggatcatgttaccactcggctc
>Struthio
gaatggaagtttgcccggacgaagctctggatgagttactttgacgaaggtgccactctgccccctccttttaacattgtcccgagtcccaagtcagtctggtacctctgcaagtggattcacaagcggttatgcccaggcagtgactccgcgaatgaacagaagaggcacgaaaacctcaaaacattcacagaacggcacgctgacaacctgattcagaatcaacattaccaggaagtgatcagaaatcttgtgaaaagatacgttgcagctatgataagaacttccaaaaccaatgaagggttaactgaagaaaatttcaaggaattgaaacaggacatctcaagttttcgctatgaagttcttgacctcttgggaaacaggaagccccagaggagaagttattctaccagcagcacagaggtgtcccaaaaggatgatacaaatgaggatggtgctggagaaaaacccaaagccaagagcgtatctttcaatgtagccaacaagaaaaaagatttcaatgtatctgctctaattaaaactatgtctgggattgatatggcagatgagaagccaaaaagcaatgggatcagtaagcgctcctttgtccgaaatggaaacagagttcagagactctccagctccaagaaagagtcctttaagagactgggtctactgttctccaagatgaatggacacgtacctgaaccaaactctgagcccatgtacactatttcagatggagttattcagccacactacatgtggcaagacattaaatactctcagatcgataaagagagagaagagaattgttccaaaagcgaaattaacctcaatgaggtggactacagcgggaacacgagactc---acgggccaaagcaaggagtgccctgtggtttgtaccagctcccttcactgtgcttccagtatttgttcctctaattccaaacttttagactcctcagaagatgtatttgattcatggggagaggcttgtgacttgtttataaacaagtggaaagatgggcaggaagaccatgttacaacgcggtta
>Sturnus
gagtggaagtttgcacggacaaagctctggatgagttactttgatgaaggtgccactctgccccctccttttaacattgtccccagccccaagtcagtctggtacctctgcaagtggatccacaaccagctgtgcccaggagacgactctgacaacgagcagaagaggcacgaaaacctcaaaacattcacagaacgacatgctgacaacctgattcagaatcaacattaccaggaagtgataagaaatcttgtgaaaagatacgttgctgcaatgataagaacttccaaaaccaacgaaggtttaactgaagaaaacttcaaggaattaaaacaggacatctcgagttttcgctatgaagttctcgacctcttaggcaacaggaagccccagaggagaagttactccaccagcagcacagaggtgtcccaaaaggatgaaacaaacgaggacggtgctggagaaaagcccagagccaagagcgtgtctttcaatgtagccaacaaaaaaaaggacttcaatgtatctgctctgattaaaaccatgtctgggatcaacatggtggaagagaagccaaaaagcaacgggatcagcaagcgctcctttgtccggaatgggaacagagtgcagagactctccagctccaagaaggaatccttcaagaggctggggctgctcttctccaaaatgaacggccacgtccccgagcccagctcagaacccatgtacaccatctcagatggcatcatccagccacactacatgtggaaagacattaaatattctcccatggacagagagagagaagagaattgttccaaaagtgaaattaacctcaatgaggtggcctacagtgggaacacgagactt---acaggacagagcaaggagtgccctgtggtttgtaccagctcccttcactgtgcttccagtatttgttcctctaactccaaacttatagactcgtcagaggatgtgtttgattcgtggggggaggcctgtgacttgtttataaaccagtggaaagaggggcaggaggatcatgttaccactcggctc
>Taeniopygia
gagtggaagtttgcgcggacgaagctctggatgagttacttcgacgaaggcgccactctgccccctccttttaacattgtccccagtcccaagtcggtctggtacctttgcaagtggatccacaaccagctgtgcccaggagatgactctgacaatgaacagaagaggcatgaaaatctcaaaacattcacagaacgtcacgctgacaacctgattcagaatcaacattaccaggaagtgataagaaatcttgtgaaaagatacgtcgctgcaatgataagaacttccaaaaccaatgaaggtttaactgaagaaaacttcaaggaattaaaacaggacatctcgagttttcgctatgaagttcttgacctcttaggcaacaggaagccccagaggagaagttactctaccagcagcacagaggtatcccaaaaggaggaaacaaatgaggacggtgctggagaaaaacccagagccaagagcgtgtctttcaatgtagccaacaagaaaaaggacttcaatgtgtctgctctgattaaaaccatgtctgggatgaacatggtggaggagaagccaaaaagcaacgggatcagcaagcgctcctttgtgcgaaacgggaacagagtgcagagactctccagctccaagaaggaatccttcaagaggctgggcctgctcttctccaagatgaacggccacgtccccgagcccagctcagagcccatgtacaccatttcagacggcatcattcagccccactacatgtggaaagacattaaatattctcccatggacagagagagagaagagaattgttccaaaagtgaaattaacctcaatgaggtggcctacagtgggaacacgagactt---acaggacagagcaaggagtgccctgtggtttgtaccagttcccttcactgtgcttccagtatttgttcctctaactccaaacttatagactcatcagaggatgtgtttgattcatggggagaggcctgtgacttgtttataaaccagtggaaagacgggcaggaggatcatgttaccactcggctc
>Tyto
gagtggaagtttgcacggacgaagctctggatgagttactttgatgaaggtgccactctgccccctccttttaacattgtgccaagtcccaagtcagtctggtacctttgcaagtggattcacaaccagctgtgcccaggcgacgactctgacaatgaacagaagaggcatgaaaacctcaaaacattcacagaacggcacgctgacaacctgattcagaatcaacattaccaggaagtgataagaaatcttgtgaaaagatacgttgcagcaatgataagaacttccaaaaccaatgaaggtttaactgaagaaaatttcaaggaattaaaacaggacatctcaagttttcgctatgaagttcttgacctcttaggaaacaggaagccccagaggagaagttattctaccagcagcacagaggtgtcccaaaaggatgaaacaaatgaggatggtgctggagaaaaatccaaagccaagagcgtgtctttcaatgtagccaacaaaaaaaaggacttcaatgtatctgctttaattaaaactatgtctggaatcaatatggtggaagagaagccaaaaagcaatgggatcagtaagcgctcctttgtccgaaatggaaatagagttcagagactttcaagctccaagaaggagtcctttaagagactgggcctgctcttctccaagatgaatggacacgtacctgaaccaaattcagaacccatgtacactatttcagacggaattattcagccacactatatgtggaaagacattaaatattctcagattgataaagagaaagaagagaattgttccaaaagtgaaattaacctcaatgaggtggactacagtgggaacacaagactt---acaggacagagcaaggagtgccctgtggtttgtaccagctcccttcactgtgcttccagtatttgttcctctaattccaaacttatagactcgtcagaggatgtgtttgattcgtggggagaggcttgtgacttgtttataaaccagtggaaagacgggcaggaggatcatgttacaactcggctc
>Vidua
gagtggaagtttgcgcggacaaagctctggatgagttacttcgacgaaggcgccactctgccccctccttttaacattgtccccagtcccaagtcggtctggtacctttgcaagtggatccacaaccagctgtgcccaggagatgactctgacaacgaacagaagaggcacgaaaacctcaaaacattcacagaacgtcacgctgacaacctgattcagaatcaacattaccaggaagtgataagaaatcttgtgaaaagatacgtcgctgcaatgataagaacttccaaaaccaacgaaggtttaactgaagaaaacttcaaggaattaaaacaggacatctcgagttttcgctatgaagttcttgacctcttaggcaacaggaagccccagaggagaagttactctaccagcagcacagaggtgtcccaaaaggaggaaacaaatgaggacggtgctggagaaaaacccagagccaagagcgtgtctttcaatgtagccaacaagaaaaaggacttcaacgtatctgctctgattaaaaccatgtctgggatcaacatggtggaggagaagccaaaaagcaacgggatcagcaagcgctccttcgtgcggaatgggaacagagttcagagactctccagctccaagaaggagtccttcaagaggctgggcctgctcttctccaagatgaacggccacgtgcccgagcccagctcagagcccatgtacaccatttcagacgggatcattcagccacactacatgtggaaagacattaaatattctccgatggacagagagagagaagagaattgttccaaaagtgaaattaacctcaatgaggtggcctacagtgggaacacgagactt---acaggacagagcaaggagtgccctgtggtttgtaccagttcccttcactgtgcttccagtatttgttcctctaactccaaactcatagactcgtcggaggatgtgtttgattcatggggagaggcctgtgacttgtttataaaccagtggaaagacgggcaggaggatcatgttaccactcggctc
