# Supplementary material for: Molecular evolution of TRPC4 regulatory sequences supports a role in mammalian thermoregulatory adaptation
Source: PeerJ. 2025 Jul 8;13:e19697. doi: 10.7717/peerj.19697 (PMC12248226; doi:10.7717/peerj.19697)
Supplement: Supplemental Information 1 — Required and optional parameters that are read by the codeml package of PAML. This file is for information only, an explicit value must be selected for Model and the dummy file names must be replaced with explicit paths to function. The sequence and guide tree files are in standard formats (FASTA and Newick, respectively). [file peerj-13-19697-s001.zip › input.files/tetrapod.clade.omega.estimation/bird.trpc7.fas]

>Accipiter
gagtggaagtttgcacgtgccaagctctggctatcctactttgacgaaggaaggactttacctgctccttttaatctagtgccaagccctaaatcattttattatctcatactgagaataaaaatgtgcctcataaaactctgcaaatctaaggccaaaaactgtgaaaatgatcttgagatggggatgctgaattccaaacaacggaaa---gttcgttttcactctagcgctcgaaatacagacattttttctgggaagaatgcttataacaagcccacaagatatcaggtgacaaccctacctccctctgga---ttctactaccttggccatcttcaacacaccaaaataatgaaacgtctgattaagcggtatgtactgaaggctcaggttgaccgagaaaatgatgaggttaatgaaggagaacttaaagagattaagcaagatatttctagtctccgctatgaactcttagaggaaaagtcacaa------gctactggtgagctggcaagactaatacagcagctgagcgacaaatttgggaagaacttaaataaggacatt
>Agelaius
gagtggaagtttgcacgtgccaagctctggctatcctactttgatgaaggaaggactttacctgctccttttaatctagtgccaagccctaaatcattttattatctcatactgagaataaaaatgtgcctcataaaactctgcaaatctaaggccaaaaactgtgaaaatgaccttgagatggggatgctgaactccaaaaaacggaaa---gttcgttttcactctagcattcaaaacacagagagtttttctgggaagaacgcttacaccaagcccacgagataccag---------------------------------------------------------aagataatgaagcgtctgatcaagcgctacgtgctgaaggctcaggttgaccgggagaatgacgaggtcaatgaaggagaacttaaagaaatcaaacaagatatttccagtctccgctatgaactcttagaggaaaagtcccaa------gctactggtgagctggcaaaactaatacagcagctgagtgacaagtttgggaagaccttaaataaggacatt
>Ammospiza
gagtggaagtttgcacgtgccaagctctggctatcctactttgatgaaggaaggactttacctgctccttttaatctagtgccaagccctaaatcattttattatctcatactgagaataaaaatgtgcctcataaaactctgcaaatctaaggccaaaaactgtgaaaatgaccttgagatggggatgctgaactccaaaaaacggaaa---gttcgttttcactctagcattcagaacacagagagtttttctgggaagaacgcttacaccaagcccacgagataccaggtgacagccctacctccctctgga---ttctactaccttggccatctccagcacaccaagataatgaagcgtctgatcaagcgctatgtgctgaaggctcaggttgaccgggaaaacgacgaggtcaatgaaggagaacttaaagaaatcaaacaagatatttccagtctccgctatgaactcttagaggaaaagtcccaa------gctactggtgagctggccaaactaatacagcagctgagtgacaagtttgggaagaccttaaataaggacatt
>Anas
gagtggaagtttgcacgtgcgaagctctggctatcctactttgacgaaggaaggactttacctgctccttttaatctagtgccaagccctaaatcattttattatctcatactgagaataaaaatgtgcctcataaaactttgcaaatctaaggccaaaaactgtgaaaatgatcttgagatggggatgctgaattcaaaacaacggaaa---gttcgctttcagtctagcactcgaaactcagaaaattattcggggaagaatgcttataacaagcccacgagatatcag---------------------------------------------------------aaaataatgaaacgtttgattaagcggtatgtactgaaggctcaggttgaccgagaaaatgatgaagtcaatgaaggagaacttaaagagattaagcaagatatttctagtctccgatatgaactcttggaggaaaagtcacaa------gctaccaatgagctggcaagactaatacagcagttgagtgacaaatttgggaagaatttaaataaggacatt
>Anser
gagtggaagtttgcacgtgccaagctctggctatcctactttgacgaaggaaggactttacctgctccttttaatctagtgccaagcccaaaatcattttattatctcatactgagaataaaaatgtgcctcataaaactttgcaaatctaaggccaaaaactgtgaaaatgatcttgagatggggatgctgaattcaaaacaacggaaa---gttcgctttcagtctagcactcgaaacacagaaaattattcggggaagaacgcttataacaagcccacgagatatcaggtggcaaccctacctccctctgga---ttctactaccttggccatcttcaacacaccaaaataatgaaacgtctgattaagcggtatgtactgaaggctcaggttgaccgagaaaatgatgaagtcaatgaaggagaacttaaagagattaagcaagatatttctagtctccgatatgaactcctggaggaaaagtcacaa------gctactggtgagctggcaagactaatacagcagttgagtgacaaatttgggaagaatttaaataaggacatt
>Apteryx
gagtggaagtttgcacgggccaagctctggctatcctactttgacgaaggaaggactttgcctgctccttttaacctagtgccaagccctaaatcattttattatctcatactgagaataaaactgtgcctcataaaactctgcaaatctaaggccaaaaactgtgaaaatgatcttgagatggggatgctgaattccaaacaacggaaa---gttcgttttcagtctagcactcgaaatacagaaaatttttctgggaagaacgcttataacaagcccacaagatatcaggtggcaaccctacctccctctgga---ttctactaccttggccatcttcaacacaccaaaataatgaaacgcctcattaagcggtatgtactgaaggctcaggttgaccgagaaaatgatgaagtcaatgaaggagaacttaaagagattaagcaagatatttctagtcttcgctatgaactcctagaggaaaagtcgcaa------gctactggcgagctggcaagactaatacagcagctgagtgacaaatttgggaagaacttaaataaggacatt
>Apus
gagtggaagtttgcacgtgccaagctctggctctcctacttcgatgaaggaaggactttacctgctccttttaatctagtgccaagccctaaatcattttattatctcatactgagaataaaaatgtgcctcataaaactctgcaaatctaaggccaaaacctgtgaaaatgatcttgagatggggatgctgaattccaaacaacggaaa---gttcgttttcactctaatactcgaaatacagattttttttctgggaagaacgcgtataacaagcccacgagataccaggtgacaaccctacctccctctgga---ctctactaccttggccaccttcaacacaccaaaataatgaaacgtctgatcaagaggtacgtgctgaaggctcaggttgaccgagaaaatgatgaggtcaatgaaggagaacttaaagagatcaagcaggatatttcaagtctccgctatgagctcctagaggaaaagtcccaa------gctactggtgagctggcaaggctgatccagcagctgagcgacaaatttgggaagaacttaaataaggacatt
>Athene
gagtggaagtttgcacgtgcaaagctctggctgtcctactttgacgaaggaaggactttacctgctccttttaatctagtgccaagccctaaatcattttattatctcatactgagaataaaaatgtgcctcataaaactctgcaaatctaaggccaaaaactgtgaaaatgaccttgagatggggatgttgaattccaaacaacggaaa---gttcgttttcactctagcactcgaaatacagaaaatttttctgggaagaatgcttataacaagcccacaagatatcaggtgacaaccctacctccctctgga---ttctactaccttggccatcttcaacacaccaaaataatgaaacgtctgattaagcggtatgtactgaaggctcaggttgaccgagaaaatgatgaggtcaatgaaggagaacttaaagagattaaacaagatatttccagtctccgctacgaactcttagaggaaaagtcacaa------gctactggcgagctggcaagactaatacagcagctgagcgacaaatttgggaagaacttaaataaggacatt
>Calidris
gagtggaagtttgcacgtgccaagctctggctgtcctactttgacgaaggaaggactttacctgctccttttaacctagtgccaagccctaaatcattttattatctcatactgagaataaaaatgtgcctcataaaactctgcaaatccaaggccaaaaactgtgaaaatgatcttgaaatggggatgctgaactccaaacaacggaaa---gttcgttttcactctagcactcgaaatacagaaaacttttctgggaagaatgcttataacaagcccacaagatatcag---------------------------------------------------------aaaataatgaagcgtctgattaagcggtatgtgctgaaggctcaggttgaccgagaaaatgatgaggtcaatgaaggagaacttaaagagattaagcaagatatttctagtctccgctatgaactcttagaggaaaagtcacaa------gctactggcgagctggcaagactaatacagcagctgagcgacaaatttgggaagaacttaaataaggacatt
>Catharus
gaatggaagtttgcacgtgccaagctctggctatcctactttgatgaaggaaggactttacctgctccttttaatctagtgccaagccctaaatcattttattatctcatactgaaaataaaaatgtgcctcataaaactctgcaaatctaaggccaaaaactgtgaaaatgaccttgagatggggatgctgaattccaaaaaacggaaa---gttcgttttcactctagcattcaaaacacagagagtttttctgggaagaatgcttatagcaagcccacaagataccag---------------------------------------------------------aagataatgaagcgtctgattaagcgctatgtgctgaaggctcaggttgaccgagaaaatgacgaggtcaatgaaggagaacttaaagaaatcaaacaagatatttccagtctccgctatgaactcttagaggaaaagtcccaa------gctactggtgagctggcaaaacttatccagcagctgagtgacaagtttgggaagaccttaaataagngacat
>Centrocercus
gagtggaagtttgcacgtgccaagctctggctgtcctactttgatgaaggaaggactttacctgctccctttaatctagtgccaagccctaaatcattttattatctcatactgagaataaaaatgtgcctcataaaactctgcaaatctaaggccaaaaactgtgaaaatgatcttgagatgggaatgctgaactccaaacaacggaaa---gttcgttttcagtctggcagtctgcattcagaaaacttttcagtgaagaatgcttataacaagcccacaagataccaggtgtcaaccctacctccctctgga---ttctactaccttggccatcttcaacacaccaaaataatgaaacgcctgattaagcgctacgtgctgaaggctcaggtggaccgagaaaatgatgaagtcaatgaaggagaacttaaagagattaagcaagatatttctagtctccgatatgaactcctggaggagaagtcccag------gctactggtgagctggcaagacttatacagcaactgagtgacaaattcgggaagaacttaaataaggacatt
>Charadrius
gagtggaagtttgcacgtgccaagctctggctatcctactttgacgaaggaaggactttacctgctccttttaatctagtgccaagccctaaatcattttattatctcatactgagaataaaaatgtgcctcataaaactctgcaaatctaaggccaaaaactgtgaaaatgatcttgagatggggatgctgaattccaaacaacggaaa---gttcgttttcactctagcactcgaattacagaaaatttttctgggaagaacgcttataacaagcccacaagatatcag---------------------------------------------------------aaaataatgaaacgtctgattaagcggtacgtgctgaaggctcaggttgaccgagagaatgatgaggtcaatgaaggagaacttaaagagattaagcaagatatttctagtctccgctatgaactcttagaggaaaagtcacaa------gctactggtgagctggcaagactaatacagcagctgagcgacaaatttgggaagaacttaaataaggacatt
>Corvus
gagtggaagtttgcacgtgccaagctctggctatcctactttgatgaaggaaggactttacctgctccttttaatctagtgccaagccctaaatcattttattatctcatactgagaataaaaatgtgcctcataaaactctgcaaatctaaggccaaaaactgtgaaaatgaccttgagatggggatgctgaattccaaaaaacggaaa---gttcgttttcactctagcattcaaaacactgagagtttttctgggaagaacgcttataacaagcccacaagataccag---------------------------------------------------------aagataatgaagcgtctgattaagcgctatgtgctgaaggctcaggttgaccgagaaaatgacgaggtcaatgaaggagaacttaaagaaatcaaacaagacatttccagtctccgctatgaactcttagaggaaaagtcccaa------gctaccggtgagctggcaaaactgatacagcagctgagtgacaagtttgggaagaccttaaataagngacat
>Coturnix
gagtggaagtttgcacgtgccaaactctggctgtcctactttgatgaaggaaggactttacctgctccctttaatctagtgccaagccctaaatcattttattatctcatactgagaataaaaatgtgcctcataaaactctgcaaatctaaggccaaaaactgtgaaaatgatcttgagatggggatgctgaactccaaacaacggaaa---gttcgttttcagtctggcagtctacatacagaaaatttttcgctgaagaatgcttacaacaagcccacgagataccaggtgccaaccctacctccctctgga---ttctactaccttggccatcttcaacacaccaagataatgaaacgcctgattaagcggtatgtgctgaaggctcaggtggaccgagaaaatgatgaagtcaatgaaggagaacttaaagagattaagcaagatatttctagtctccgatatgaactcctggaagaaaagtcccaa------gctactggtgagctggcaagactcatacagcaactgagcgacaagttcgggaagaacttaaataaggacatt
>Cuculus
gagtggaagtttgcacgtgccaagctctggctatcctactttgatgaaggaaggactttacctgctccttttaatctagtgccaagccctaaatcattttattatctcatactgagaataaaaatgtgcctcataaaactctgcaaatctaaggccaaaaactgtgaaaatgatcttgagatggggatgctgaattccaaaaaacggaaa---gttcgttttcactctaacactcgaaatacagaaattttttctgggaagaatgcttataacaagcccacaagatatcaggtgacaaccctacctccctctgga---ttctactaccttggccatctccaacacaccaaaataatgaaacgtctgattaagcggtacgtactgaaggctcaggttgaccgagaaaatgacgaggtcaatgaaggagaacttaaagaaataaagcaagatatttctagtctccgctatgaacttttagaggaaaagtcacaa------gctactggtgaactggcaaaactaatacagcagctgagcgacaaatttgggaagaacttaaataaggacatt
>Cyanistes
gagtggaagtttgcacgtgccaagctctggctatcctactttgatgaaggaaggactttacctgctccttttaatctagtgccaagccctaaatcattttattatctcatactgagaataaaaatgtgcctcataaaactctgcaaatctaaggccaaaaactgtgaaaatgaccttgagatggggatgctgaattccaaaaaacggaaa---gttcgttttcactctagcattcaaaacacagagagtttttctgggaagaacgcttataacaagcccacaagataccag---------------------------------------------------------aagataatgaagcgtctgattaagcgctatgtgctgaaggctcaggttgaccgggaaaatgacgaggtcaatgaaggagaacttaaagaaatcaaacaagatatttccagtctccgctatgaactcctagaggaaaagtcccaa------gctactggtgagctggcaaaactaatacagcagctgagtgacaagtttgggaagaccttaaataagngacat
>Dromaius
gagtggaagtttgcacgggccaagctctggctatcctactttgacgaaggaaggactttgcctgctccttttaacctagtgccaagccctaaatcattttattatctcatactgagaataaaaatgtgcctcataaaactctgcaaatctaaggccaaaaactgtgaaaatgatcttgagatggggatgctgaattccaaacaacggaaa---gttcgttttcagtctagcactcgaaatacagaaaatttttctgggaagaacgcttataacaagcccacaagatatcaggtggcaaccctacctccctctgga---ttctactaccttggccatcttcaacacaccaaaataatgaaacgtctgattaagcggtatgtactgaaggctcaggttgaccgagaaaatgatgaagtcaatgaaggagaactgaaagagattaagcaagatatttctagcctccgctatgaactcctagaggaaaagtcacaa------gctactggcgagctagcaagactaatccagcagctgagcgacaaatttgggaagaacttaaataaggacatt
>Dryobates
gagtggaagtttgctcgtgccaagctctggctgtcctactttgacgaagggaggacgttacctgctccttttaatctagtgccaagccctaaatcattttattatctcatactgagaataaaaatgtgcctcataaaactctgcaaatctaaggccaaaaactgtgagaatgatcttgagatgggaatgctgaactccaagcaacggaaa---gttcgttttcactctagcactcgaaatgcagaccatttttctgggaagaatgcttacaccaagcccacaagataccaggtgacaaccctacctccctctgga---ttctactaccttggccaccttcaacacaccaagatcatgaagcgcctgatcaagcggtatgtgctgaaggctcaggttgaccgagagaatgatgaggtcaatgaaggggaacttaaagagattaagcaagatatctctagcctccgttacgagctcttggaggagaagtcgcag------gccactggcgagctggcaaagctgatacagcagctgagcgacaagtttgggaagagcttgaataaggacatt
>Falco
gagtggaaatttgcacgtgccaagctctggctatcctactttgatgaaggaaggactttaccggctccttttaatctagtgccaagccctaaatcgttttattatctcatactgagaataaaaatgtgcctcataaaactctgcaaatctaaggccaaaaactgtgaaaatgatcttgagatggggatgctgaattccaaacaacggaaa---gttcgttttcacgctagcactcgaaatgcagaaattttttctgggaagaatgcttataacaagcctacaagatatcag---------------------------------------------------------aaaataatgaaacgtctgattaagcggtatgtactgaaggctcaggttgaccgagaaaatgacgaggtcaatgaaggagaacttaaggagattaagcaagatatttctagtctccgctatgaactcttagaggaaaagtcacaa------gctactggtgagctggcaagactaatacagcagctgagcgacaaatttgggaaggacttaaataaggacatt
>Ficedula
gagtggaagtttgcacgtgccaagctctggctatcctactttgatgaaggaaggactttacctgctccttttaatctagtgccaagccctaaatcattttattatctcatactgagaataaaaatgtgcctcataaaactctgcaaatctaaggccaaaaactgtgaaaatgaccttgagatggggatgctgaattcaaaaaaacggaaa---gttcgttttcactctagcattcaaaacacagagagtttttctgggaagaacgcttatagcaagcccacaagataccaggtgacaaccctacctccctctgga---ttctactaccttggccatctccaacacaccaagataatgaagcgtctgattaagcgctatgtgctgaaggctcaggttgaccgggaaaatgacgaggtcaatgaaggagaacttaaagaaatcaaacaagatatttccagtctccgctatgaactcttagaagaaaagtcccaagctactgctactggtgagctggcaaaactaatacagcagctgagtgacaagtttgggaggaccttaaataaggacatt
>Gallus
gagtggaagtttgcacgtgccaagctctggctgtcctactttgatgaaggaaggactttacctgctccctttaacctagtgccaagccctaaatcattttattatctcatactgagaataaaaatgtgcctcataaaactctgcaaatctaaggccaaaaactgtgaaaatgatcttgagatggggatgctgaactccaaacaacggaaa---gttcgttttcagtctagcagtctacatacagaaaacttttcggtgaagaatgcttacaacaagcccacaagataccaggtgccaaccctacctccctctgga---ttctactaccttggccatcttcaacacaccaaaataatgaaacgcctgattaagcggtatgtgctgaaggctcaggtggaccgagaaaatgatgaagtcaatgaaggagaacttaaagagatcaagcaagatatttctagtctccgatatgaactcctggaggaaaagtcccag------gctactggtgagctggcaagacttatacagcaactgagcgacaaatttgggaagaacttaaataaggacatt
>Gavia
gagtggaagtttgcacgtgccaagctctggctatcctactttgatgaaggaaggactttacctgctccttttaatctagtgccaagccctaaatcgttttattatctcatactgagaataaaaatgtgcctcataaaactctgcaaatctaaggccaaaaactgtgaaaatgatcttgagatggggatgctgaattccaaacaacggaaa---gttcgttttcactctagcactcgaaatacagaaaatttttctgggaagaatgcttataacaagcccacaagatatcaggtgacaaccctacctccctctgga---ttctactaccttggccatcttcaacacaccaaaataatgaaacgtctgattaagcggtatgtactgaaggctcaagttgaccgagaaaatgatgaggtcaatgaaggagaacttaaagagattaagcaagatatttctagtctccgctatgaactcttagaggaaaagtcacaa------gctactggcgagctggcaagactaatacagcagctgagcgacaaatttgggaagaacttaaataaggacatt
>Grus
gagtggaagtttgcacgtgccaagctctggctatcctactttgatgaaggaaggactttacctgctccttttaatctagtgccgagccctaaatcattttattatctcatactgagaataaaaatgtgcctcataaaactctgcaaatctaaggccaaaaactgtgaaaatgatctcgagatggggatgctgaattccaaacaacggaaa---gttcgttttcactctagcactcgaaatgcagaaaatttttccgggaagaatgcttataacaagcccacaagatatcaggtgacaaccctacctccctctgga---ttctactaccttggccatcttcaacacaccaaaataatgaaacgtctgattaagcggtatgtactgaaggctcaggttgaccgagaaaatgatgaggtcaatgaaggagagcttaaagaaattaagcaagatatttctagtctccgctatgaactcttagaggaaaagtcacaa------gctactggtgagctggcaagactaatacagcagctgagcgacaaatttgggaagaacttaaataaagacatt
>Gymnogyps
gagtggaagtttgcacgtgccaagctctggctatcctactttgacgaaggaaggactttacctgctccttttaatctagtgccaagccctaaatcattttattatctcatactgagaataaaaatgtgcctcataaaactctgcaaatctaaggccaaaaactgtgaaaatgatcttgagatggggatgctgaattccaaacaacggaaa---gttcgttttcactctagcactcgaaatacagaaaatttttctgggaagaacgcttataacaagcccacaagatatcaggtgacaaccctacctccctctgga---ttctactaccttggccatcttcaacacaccaaaataatgaaacgtctgattaagcggtatgtactgaaggctcaggttgaccgagaaaatgatgaagttaatgaaggagaactgaaagagattaagcaagatatttctagtctccgctatgaactcttagaggaaaaatcacaa------gctactggcgagttggcaagactaatacagcagctgagtgacaaattcgggaagaacttaaataaggacatt
>Haemorhous
gagtggaagtttgcacgtgccaagctctggctatcctactttgatgaaggaaggactttacctgctccttttaatctagtgccaagccctaaatcattttattatctcatactgagaataaaaatgtgcctcataaaactctgcaaatctaaggccaaaaactgtgaaaatgaccttgagatggggatgctgaactccaaaaaacggaaa---gttcgttttcactctagcattcagaacacagagagtttttctgggaagaacgcttacaccaagcccacgagataccaggtgacagccctacctccctctgga---ttctactaccttggccatctccagcacaccaagataatgaagcgtctgattaagcgctacgtgctaaaggctcaggttgaccgggaaaatgacgaggtcaatgaaggagaacttaaagaaatcaaacaagatatttccagtctccgctatgaactcttagaggaaaagtcccaa------gctactggtgagctggcaaaactaatacagcagctgagtgacaagtttgggaagaccctaaataaggacatt
>Haliaeetus
gagtggaagtttgcacgtgccaagctctggctatcctactttgacgaaggaaggactttacctgctccttttaatctagtgccaagccctaaatcattttattatctcatactgagaataaaaatgtgcctcataaaactctgcaaatctaaggccaaaaactgtgaaaatgatcttgagatggggatgctgaattccaaacaacggaaa---gttcgttttcactctagcgctcgaaatacagacattttttctgggaagaacgcttataacaagcccacaagatatcag---------------------------------------------------------aaaataatgaaacgtctgattaagcggtatgtactgaaggctcaggttgaccgagaaaatgatgaggttaatgaaggagaacttaaagagattaagcaagatatttctagtctccgctatgaactcttagaggaaaagtcacaa------gctactggtgagctggcaagactaatacagcagctgagcgacaaatttgggaagaacttaaataaggacatt
>Hirundo
gagtggaagtttgcccgtgccaagctctggctatcctactttgacgaaggaaggactttacctgctccttttaatctagtgccaagccctaaatcattttattatctcatactgagaataaaactgtgcctcataaaactctgcaaatctaaggccaaaaactgtgaaaatgaccttgagatggggatgctgaattccaaaaaacggaaa---gttcgttttcactctagcattcaaaacacagagagtttttctgggaagaacgcttataacaagcccacaagataccag---------------------------------------------------------aagataatgaagcgtctgattaagcgctatgtgctgaaggctcaggttgaccgggaaaatgacgaggtcaatgaaggagaacttaaagaaatcaaacaagatatttccagtctccgctatgagctcttagaggaaaagtctcaa------gctactagtgagctggcaaaactaatacaacagctgagtgacaagtttgggaagaccttaaataaggacatt
>Indicator
gagtggaagtttgctcgtgccaagctctggctgtcctactttgatgaaggaaggacattacctgctccttttaatctagtgccaagccctaaatcattttattatctcatactgagaataaagatgtgcctcataaaactctgcaaatctaaggccaaaaactgtgaaaatgatcttgagatgggaatgctgaattccaagcaacggaaa---gttcgttttcactctaacactcgaaatacagaacatttttctgggaagaatgcttacagcaagcccacaagataccaggtgacaacccttcctccctctgga---ttctactaccttggccatcttcaacacaccaagatcatgaagcgcctgatcaagcggtatgtgctgaaggctcaggttgacagagagaatgatgaggtcaatgaaggagaacttaaagagattaagcaagatatttctagtctccgttatgagctcttagaggagaagtcccaa------gctactggtgagctggcaaagctaatacagcagctgagtgacaagtttgggaagaacctaaataaggacatt
>Lonchura
gagtggaagtttgcacgtgccaagctctggctatcctactttgatgaaggaaggactttacctgctccttttaatctagtgccaagccctaaatcattttattatctcatactgagaataaaaatgtgcctcataaaactctgcaaatctaaggccaaaaactgtgaaaatgaccttgagatggggatgctgaattccaaaaaacggaaa---gttcgctttcactccagcattcaaaacacagagagtttttctgggaagaacgcttacaccaagcccacaagataccag---------------------------------------------------------aagataatgaagcgcctgattaagcgctatgtgctgaaggctcaggttgaccgggaaaatgatgaggtcaatgaaggagaacttaaagaaatcaaacaagatatttccagtctccgctatgaactcttagaggaaaagtcacaa------gctactggtgagctggcaaaactaatacagcagctgagtgacaagtttgggaagaccttaaataaggacatt
>Manacus
gagtggaagtttgcacgtgccaagctctggttgtcctactttgatgaaggaaggactttacctgctcctttcaacctagtgccaagccctaaatcattttattatctcatactgagaataaaaatgtgcctcataaaactctgcaaatctaaggccaaaagctgtgaaaatgatgtcgagatggggatgctgaattccaaacaacggaaa---gttcgctttcactctatcattcaaaacccagaacatttttcggggaagaacgcttataacaagcccacaagataccaggtgacagccctacctccctctgga---ttctactaccttggccatcttcaacacaccaaaatcatgaagcgtctgatcaaacgatacgtgctcaaggctcaggttgaccgagaaaacgatgaggtcaacgaaggagaacttaaagagatcaaacaagacatttctagtctgcgctatgaactcttagaagagaagtcccaa------gctactggtgagctggcaaaactaatacagcagctgagtgacaagtttgggaagaccttaaataaggacatt
>Melopsittacus
gagtggaagtttgcacgtgccaagctctggctatcctactttgatgaaggaaggactttacctgctccttttaatctagtgccaagccctaaatcattttattatctcatactgagaataaaaatgtgcctcataaaactctgcaaatctaaggccaaaaactgtgaaaatgacctggagatgggaatgctgaattccaaacaacggaaa---gttcgttttcactccagctctcaaaatacagactatttttctggaaagaatgcttataacaagcccacaagatatcag---------------------------------------------------------aaaataatgaagcgtctgattaagcggtatgtcctgaaggctcaggttgaccgagagaatgacgaagttaacgaaggagaacttaaagagattaagcaagatatttctagtctccgctatgagctcttggaggaaaagtcacaa------gctacagatgagctggcacgactaatacagcagctgagcgacaaatttgggaagaccttaaataaggacatc
>Melospiza
gagtggaagtttgcacgtgccaagctctggctatcctactttgatgaaggaaggactttacctgctccttttaatctagtgccaagccctaaatcattttattatctcatactgagaataaaaatgtgcctcataaaactctgcaaatctaaggccaaaaactgtgaaaatgaccttgagatggggatgctgaactccaaaaaacggaaa---gttcgttttcactctagcattcagaacacagagagtttttctgggaagaacgcttacaccaagcccacgagataccag---------------------------------------------------------aagataatgaagcgtctgatcaagcgctatgtgctgaaggctcaggttgaccgggaaaacgacgaggtcaatgaaggagagcttaaagaaatcaaacaagatatttccagtctccgctatgaactcttagaggaaaagtcccaa------gctactggtgagctggccaaactaatacagcagctgagtgacaagtttgggaagaccttaaataaggacatt
>Motacilla
gagtggaagtttgcacgtgccaagctctggctatcctactttgatgaaggaaggactttacctgctccttttaatctagtgccaagccctaaatcattttattatctcatactgagaataaaaatgtgcctcataaaactctgcaaatctaaggccaaaaactgtgaaaatgaccttgagatggggatgctgaactccaaaaaacggaaa---gttcgttttcactctagcattcaaaacacagagagtttttctgggaagaacgcttacaccaagcccacgagataccaggtgacagccctacctccctctgga---ttctactaccttggccatctccagcacaccaagatcatgaagcggctgattaagcgctacgtgctgaaggctcaggttgaccgggaaaacgacgaggtcaatgaaggagaacttaaagaaatcaaacaagatatttccagtctccgctatgaactcttagaggaaaagtcccaa------gctactggtgagctggcaaaactaatacagcagctgagcgacaagtttgggaagaccttaaataaggacatt
>Nipponia
gagtggaagtttgcacgtgccaagctctggctatcctactttgacgaaggaaggactttacctgctccttttaatctagtgccaagccctaaatcattttattatctcatactgagaataaaaatgtgcctcataaaactctgcaaatctaaggccaaaaactgtgaaaatgatcttgagatggggatgctgaattccaaacaacggaaa---gttcgttttcactctagcactcgcaatacagaaaattattctgtgaagaacgcttataacaagcccacgagatatcag---------------------------------------------------------aaaataatgaaacgtctgattaagcggtatgtactgaaggctcaggttgaccgagaaaacgatgaggtcaatgaaggagaacttaaagagattaagcaagatatttctagtctccgctatgaactcttagaggaaaagtcacaa------gctactggcgagctggcaagactaatacagcagctaagcgacaaatttgggaaaagcttaaataaggacatt
>Nothoprocta
gagtggaagtttgcacgggccaagctctggttatcctactttgatgaagggaggactttgcctgcaccttttaacctagtgcccagccctaaatcattttattatctcatactgagaataaaaatgtgcctcgtaaaactctgcaaatctaaggccaaaaactgtgaaaatgatcttgagatggggatgctgaattccaagcaacgggtaggttttcgttttcagtctagcactcgaaatacagaaaatttttctgggaagaacgcttataacaagcccacaagatatcag---------------------------------------------------------aaaataatgaagcgcctgattaagcggtatgtgctgaaggctcaggtggaccgagaaaacgatgaagtcaatgaaggagaacttaaagagattaagcaagatatttccagcctccgctatgaactcctagaggaaaagtcacaa------gctactggcgagctggcaagactgatccagcaactgagcgacaaatttgggaagagcctaaataaggacatt
>Oenanthe
gagtggaagtttgcacgtgccaagctctggctatcctactttgatgaaggaaggactttacctgctccttttaatctagtgccaagccctaaatcattttattatctcatactgagaataaaaatgtgcctcataaaactctgcaaatctaaggccaaaaactgtgaaaatgaccttgagatggggatgctgaattccaaaaaacggaaa---gttcgttttcactctagcattcaaaacacagagagtttttctgggaagaacgcttacagcaagcccacaagataccaggtgacaaccctacctccctctgga---ttctactaccttggccatctccaacacagcaagataatgaagcgcctgattaagcgctacgtgctgaaggctcaggttgaccgggagaacgacgaggtcaatgaaggagaacttaaagaaatcaaacaagatatttccagtctccgctatgaactcttagaggaaaagtcccaa------gctactggtgagctggcaaaactaatacagcagctgagtgacaagtttgggaggaccttaaataaggacatt
>Opisthocomus
gagtggaagtttgcacgtgccaaactctggttatcctactttgatgaaggaaggactttacctgctccttttaacctagtgccaagccctaaatcattttattatctcatactgagaataaaaatgtgcctcataaaactctgcaaatccaaggccaaaaactgtgaaaatgatcttgagatggggatgctgaattccaaacaacggaaa---gttcgttttcactctagcactcgaaatacagaaaatttttctgggaagaatgcttataacaagcccacaagatatcag---------------------------------------------------------aaaataatgaaacgtctgattaagcggtatgtactgaaggctcaggttgaccgagaaaatgatgaggtcaatgaaggagaacttaaagagattaagcaagatatttctagtctccgttatgaactcttagaggaaaagtcacaa------gctactggagaactggcaagactaatacagcagctgagcgacaaatttgggaagaacttaaacaaggacatt
>Passer
gagtggaagtttgcacgtgccaagctctggctatcctattttgatgaaggaaggactttacctgctccttttaatctagtgccaagccctaaatcattttattatctcatactgagaataaaaatgtgcctcataaaactctgcaaatctaaggccaaaaactgtgaaaatgaccttgagatggggatgctgaattccaaaaaacggaaa---gttcgttttcactctagcattcaaaacacagagagtttttctgtgaagaacgcttacaccaagcccacgagataccag---------------------------------------------------------aagataatgaagcgcctgattaagcgctatgtgctgaaggctcaggttgaccgggaaaatgacgaggtcaatgaaggagaacttaaagaaatcaaacaagatatttccagtcttcgctatgaactcttagaggaaaagtcccaa------gctactggtgagctggcaaaattaatacagcagctgagtgacaagtttgggaagaccttaaataaggacatt
>Pezoporus
gagtggaagttcgcacgtgccaagctctggctatcctactttgacgaaggaaggactttacctgctccctttaatctagtgccaagccctaaatcattttattatctcatactgagaataaaaatgtgcctcataaaactctgcaaatctaaggccaaaaactgtgaaaatgacctggagatgggaatgctgaattccaaacaacggaaa---gttcgttttcactctaactctcaaaatacagactatttttctgggaagaacgcttacaacaagcccacaagatatcaggtgaccaccctacctccctctgga---ttctactaccttggccatcttcaacacaccaaaataatgaagcgtctgattaagcgatacgtcctgaaggctcaggttgaccgagaaaatgatgaagttaatgaaggagaacttaaagagattaagcaagatatttctagtctccgctatgagctcttagaggaaaagtcacaa------gctactgacgagctggcacgactaatacagcagctgagcgacaaatttgggaagaccttaaacaaggacatc
>Phasianus
gagtggaagtttgcacgtgccaagctctggctgtcctactttgatgaaggaaggactttacctgctccctttaatctagtgccaagccctaaatcattttattatctcatactgagaataaaaatgtgcctcataaaactctgcaaatctaaggccaaaaactgtgaaaatgatcttgagatgggaatgctgaactccaaacaacggaaa---gttcgttttcagtctagcagtctgcatatggaaaatttttcagtgaagaatgcttacaacaagcccacaagataccag---------------------------------------------------------aaaataatgaaacgcctgattaagcgctatgtgctgaaggctcaggtggaccgagaaaatgatgaagtcaatgaaggagaacttaaagagattaagcaagatatttctagtctccgatatgaactcctggaggaaaagtcccag------gcgactggtgagctggcaagacttatacagcaactgagcgacaaattcgggaagaacttaaataaggacatt
>Poecile
gagtggaagtttgcacgtgccaagctctggctatcctactttgatgaaggaaggactttacctgctccttttaatctagtgccaagccctaaatcattttattatctcatactgagaataaaaatgtgcctcataaaactctgcaaatctaaggccaaaaactgtgaaaatgaccttgagatggggatgctgaattccaaaaaacggaaa---gttcgttttcactctagcattcaaaacacagagagtttttctgggaagaacgcttataacaagcccacgagataccaggtgacagccctacttccctctgga---ttctgctaccttggccatctccaacacaccaagataatgaagcgtctgattaagcgctatgtgctgaaggctcaggttgaccgggaaaatgatgaggtcaatgaaggagaacttaaagaaatcaaacaagatatttccagtctccgctatgaactcctagaggaaaagtcccaa------gctactggtgagctggcaaaactaatacagcagctgagtgacaagtttgggaagaccttaaataaggacatt
>Rissa
gagtggaagttcgcacgtgccaagctctggctatcctactttgatgaaggaaggactttacctgctccttttaatctagtgccaagccctaaatcattttattatctcatactgagaataaaaatgtgcctcataaaactctgcaaatctaaggccaaaaactgtgaaaatgatcttgagatggggatgctgaactccaaacaacggaaa---gttcgttttcactctagcactcgaaatacagaaaatttttctgggaagaacgcttataacaagcccacaagatatcaggtgtcaaccctacctccctctgga---ttctactaccttggccatcttcaacacaccaaaataatgaagcgactgattaagcgatatgtgctgaaggctcaggttgaccgagaaaatgatgaggtcaatgaaggagaacttaaagagattaagcaagatatttctagtctccgctatgaactcttagaggaaaagtcacaa------gctactggcgagctggcaagactaatacagcagctgagcgacaaatttgggaagaacttaaataaggacatt
>Struthio
gagtggaaatttgcacgggccaagctctggctatcctactttgacgaaggaaggactttgcctgctccttttaatctagtgccaagccctaaatcattttattatctcatactgagaataaaaatgtgcctcataaaactctgcaaatctaaggccaaaaactgtgaaaatgatcttgagatggggatgctgaattccaaacaacggaaa---gttcgttttcaatctagcactcgaaatacagaaaatttttctgggaagaacgcttataacaagcccacaagatatcag---------------------------------------------------------aaaataatgaaacgcctgattaagcggtatgtactgaaggctcaggttgaccgagaaaatgatgaagtcaatgaaggagaacttaaagagattaagcaagatatttctagtctccgctacgaactcctagaggaaaagtcacaa------gctactggcgagctggcgagactgatccagcagctgagcgacaaatttgggaagaacttaaataaggacatt
>Sturnus
gagtggaagtttgcacgtgccaagctctggctatcctactttgatgaaggaaggactttacctgctccttttaatctagtgccaagccctaaatcattttattatctcatactgagaataaaaatgtgcctcataaaactctgcaaatctaaggccaaaaactgtgaaaatgaccttgagatggggatgctgaattccaaaaaacggaaa---gttcgttttcactctagtattcaaaacacagagagtttttctgggaagaatgcttatagcaagcccacaagataccaggtgacaaccctacctccctctgga---ttctactaccttggccatctccaacacaccaagataatgaagcgtctgattaagcgctatgtgctgaaggctcaggttgaccgggagaatgacgaggtcaatgaaggagaacttaaagaaatcaaacaagatatttccagtctccgctatgaactcttagaggaaaagtcccaa------gctactggtgagctggcaaaactaatacagcagctgagtgacaagtttgggaagaccttaaataaggacatt
>Tyto
gaatggaagtttgcacgtgccaagctctggctatcctattttgacgaaggaaggactttacctgctccatttaatctagtgccaagccctaaatcattttattatctcatactgagaataaaattgtgcctcataaaactctgcaaatctaaggccaaaaactgtgaaaatgatcttgagatggggatgctgaattccaaacaacggaaa---gttcgttttcactctagcactcgaaatacagaaaacttttctgggaagaacgcttataacaagcccacaagatatcag---------------------------------------------------------aaaataatgaagcgcctgattaagcggtatgtactgaaggctcaggttgaccgagaaaatgatgaggtcaatgaaggagaacttaaagagattaaacaagatatttctagtctccgttatgaactcttagaggaaaagtcacaa------gctactggcgagctggcaagactaatacagcagctgagcgacaaatttgggaagaacttaaataaagacatt
>Vidua
gagtggaagtttgcacgtgccaagctctggctatcctactttgatgaaggaaggactttacctgctccttttaatctagtgccaagccctaaatcattttattatctcatactgagaataaaaatgtgcctcataaaactctgcaaatctaaggccaaaaactgtgaaaatgaccttgagatggggatgctgaattccaaaaaacggaaa---gttcgttttcactctagcattcaaaacacagagagtttttctgggaagaacgcttataccaagcccacaagataccaggtgacagccctacctccctctgga---ctctactaccttggccatctccagcacaccaagataatgaagcgtctgattaagcgctatgtgctgaaggctcaggttgaccgggaaaatgacgaggtcaatgaaggagaacttaaagaaatcaaacaagatatttccagtctccgctatgaactcttagaggaaaagtctcaa------gctactggtgagctggcaaaactaatacagcagctgagtgacaagtttgggaagaccttaaataaggacatt
