# Supplementary material for: Molecular evolution of TRPC4 regulatory sequences supports a role in mammalian thermoregulatory adaptation
Source: PeerJ. 2025 Jul 8;13:e19697. doi: 10.7717/peerj.19697 (PMC12248226; doi:10.7717/peerj.19697)
Supplement: Supplemental Information 1 — Required and optional parameters that are read by the codeml package of PAML. This file is for information only, an explicit value must be selected for Model and the dummy file names must be replaced with explicit paths to function. The sequence and guide tree files are in standard formats (FASTA and Newick, respectively). [file peerj-13-19697-s001.zip › input.files/tetrapod.clade.omega.estimation/bird.trpv1.fas]

>Gallus
atgggagaaactgtgagcaaaatcgcacaggagagcaagagcatctggaaactccagaga------------------------------------gccatcacgatcttggatattgaaaacagctacttgaactgtttgaggcgctcattccgatctggaaaaagagtcttggtggggatcacacctgatggccaagatgattacagatggtgctttaga---------------------------gttgatgaagtgaactggtccacgtggaatacaaatttgggcataatcaacgaagatcctgggtgctctggtgacctcaaacgaaatcccagttactgtattaagcctggtagagtttcagggaaaaactggaaaactttggttccacttttaagagatggaagc---aggagagaagaaacaccaaaactaccagaagaaatcaaattaaaacccattttggaaccttattatgagccagaggattgtgagacattgaaggaatcgcttcca
>Taeniopygia
atgggggagactgtcaacaaaattgcacaggagagcaagagcatctggaaactccagaga------------------------------------gccatcacaatcctggacattgagaacagctacttgaactgtctgaggcactcgttccgctctgggaagcaagtcctggtggggatcacacctgatggccaagatgattacaggtggtgcttcagg---------------------------gttgatgaagtgaactggtccacgtggaacactaatctgggcatcatcaatgaagaccctgggtactctggggacctcagacgaaatctcagtttctccattaagcctggcagagtttcaggaaagaactggaaaacattggttccacttctaaaagatggagagaagaggagagaagagcctcacaagccaccagaagaagtcaaattaaaacctgttttggaaccttattttgagccagaagattctgaggaattgaaagagtcaattcca
>Anas
atgggagaaactgtgagcaaaattgcacaggagagcaagagcatctggaaactccagaga------------------------------------gccatcacaatcttggatattgaaaacagctacttgaactgtgtgaggcgctcgttccggtctggaaagcaagtcttggtgggggtcacacctgatggccaagatgattacagatggtgctttagg---------------------------gttgatgaagtgaactggtccacgtggaatactaatctgggcataatcaacgaagatcctggatactctggggacctcaaaagaaatcccagttactctattaagcctggcagagtgtcaggaaaaaactggaaaactctggttccacttttaagagatgggagc---aggagagaagagacacaaaaactaccagaagaaatcaagttaaaacccattttggaaccttattatgagccagaggattctgagacattgaaggattctcttcca
>Melopsittacus
atgggggaaactgtgagcaaaattgcacaggagagcaagagcatctggaaactccagaga------------------------------------gctatcacaatcttggatattgagaacagctacttgaactgtgtgaggcgctcgttccggtctgggaagcaagtcttggttggggtcacacctgatggccaggatgattacagatggtgctttagg---------------------------gttgatgaagtgaactggtccacgtggaatactaatttgggcataatcaatgaagatcctgggtgctctggggacctcaaacggaatcccagttactctattaagcctggcagagtttcaggaaaaaactggaaaacattggttccgcttttaagagatggaagc---aggagagaagagacacaaaaactaccagaagaagtcaaattaaaacctattttggaaccttattatgagccagaatattctgagacattgaaggagtcacttcca
>Falco
atgggggaaactgtgagcaaaattgcacaggagagcaagagcatctggaaactccagaga------------------------------------gccatcacaatcttggatattgaaaacagctacttgaactgtgtgaggcgctcattccggtctgggaagcaagtcttggtgggagtcacacctgacggccaagatgattacagatggtgctttagg---------------------------gttgatgaagtgaactggtccacatggaataccaatctgggcataatcaacgaagaccctgggtactctggggacctcaaacgaaatcccagttactctatcaagcctggcagagtttcagggaaaaactggaaaacattggttccgcttttaagagatggaagc---aggagagaagagactcaaaaactaccagaagaagttaaattaaaacctattttggaaccttattatgagccagaagatgctgagacgttgaaggagtcaattcca
>Corvus
atgggggagactgtcaacaaaattgcacaggagagcaagagcatctggaaactccagaga------------------------------------gccatcacaatcctggacattgagaacagctacttgaactgtctgaggcgctcgttccggtctgggaagcaagtcctggtggggatcacacctgatggccaagatgattacagatggtgcttcagg---------------------------gttgatgaagtgaactggtccacgtggaacactaacctgggcataatcaatgaagaccctgggtactctggggacctcagacgaaatcccagtttctctattaggcctggcagagtttcagggaagcactggaaaacattggttccacttttaaaagatggagagaagaggagagaagagactcagaagctgccagaagaagtcaaattaaaacctgttttggaaccttattttgagccagaaggttctgaggcgttgaaagagtcaattccg
>Manacus
atgggggaaaccgtgaacaagattgcacaggagagcaagagcatctggaaactccagaga------------------------------------gccatcacaatcttggatatcgaaaacagctacttgaactgtttgaagggctcattccggtccgggaagcaagtcttggtggggatcacacctgatggccaagatgattacagatggtgctttagg---------------------------gttgatgaagtgaactggtccacatggaatacgaacctgggcataatcaacgaagaccccgggtactccggggacctcagacggaatctcagtttctctattaaacctggcagagtttcagggaaacactggaaaacattggttccgcttttaagagatggaagc---aggagagaagatagtcacaagctaccagaggaagtcaaattaaaacctgttttggaaccttattatgagccagaagattctgaggtgttgaaggagtcgcttcca
>Cuculus
atgggggaaactgtgaacaaaattgcacaggagagcaagagcatctggaaactccagaga------------------------------------gccatcacgatcttggatattgaaaacagctacttgaactgtgtgagacgctcattccggtctgggaagcaagtcttggtgggggtcacacctgatggccaagatgattacagatggtgctttagg---------------------------gttgatgaagtgaactggtccacatggaatactaatctgggcaaaatcaatgaagaccctgggtactccggggacctcaagcgaaatcccagttacactattaagcgtggcagagtttcagggaaaaactggaaaacattggttccacttttaagagatggaagc---aggagagaagagactcaaaaactaccagaaggagtcaaattaaaacctgtcttggaaccttattatgagccagaagattgtgagatgttgaaggagtcacttcca
>Gavia
atgggggaaactgtgagcaaaattgcacaggagagcaagagcatctggaaactccagaga------------------------------------gccatcacaatcctggatattgaaaacagctacttgaactgtgtgaggcgctcattccggtctgggaagcaagtcttggtggggatcacacctgatggccaagatgattacagatggtgctttaga---------------------------gttgatgaagtgaactggtccacatggaatactaatctgggcataatcaatgaagaccctgggtactctggggacctcaaacgaaatcccagttactctattaagcctggcagagtttcagggaaaaactggaaaacgttggttccgcttttaagagatggaagc---aggagagaagagacccaaaagctaccagaggaagtcaaattaaaacctattttggaaccttattgtgagccagaagattctgaggcgttgaaggaatcaattcca
>Tyto
atgggggaaactgtgagcaaaatcgcacaggagagcaagagcatctggaaactccagaga------------------------------------gccatcacaatcctggatattgaaaacagctacttgaactgtgtgaggcgctcgttccggtctgggaagcaagtcttggtgggggtcacacctgacggccaagatgattacagatggtgctttagg---------------------------gttgatgaagtgaactggtccacgtggaatactaatctgggcataatcaacgaagaccctgggtactctggggacctcaaacgaaatcccagttacagtattaagtctggcagagtttcagggaaaaactggaaaacattggttccacttttaagagatggaagc---aggagagaagagactcaaaaactgccagaagaagtcaaattaaaacctattttggaaccttattacgagccagaagattctgagccattgaaggagtcacttcca
>Parus
atgggggagactgtcaacaaaattgcacaggagagcaagagcatctggaaactccagaga------------------------------------gccatcacaatcctggacattgagaacagctacctgaactgcctgaggcactcattccgctctgggaagcaagtcttggtggggatcacacctgatggccaagatgattacagatggtgcttcagg---------------------------gttgatgaagtgaactggtccacgtggaacactaacctgggcataatcaacgaagaccctgggtactctggggacctcagacgaaatcccagtttctccattaaacctggcagagtttcagggaagcactggaaaacattggttccacttctaaaagatggagagaagaggagagaagagcctcacaagctgccagaagaagtcaaattaaaacctgtattggaacctttttttgagccagaagattctgaggtgttgaaagagtcaattcca
>Lonchura
atgggggagactgtcaacaaaattgcacaggagagcaagagcatctggaaactccagaga------------------------------------gccatcacaatcctggacattgagaacagctacttgaactgtctgaggcactcgttccgctctgggaagcaagtcctggtggggatcacacctgatggccaagatgattacaggtggtgcttcagg---------------------------gttgacgaagtgaactggtccacgtggaacactaatctgggcatcatcaacgaagaccctgggtactctggggacctcagacgaaatctgagtttctccattaagcctggcagagtttcaggaaagaactggaaaacattggttccacttctaaaagatggagagaagaggagagaagaacctcacaagccaccagaagaagtcaaattacaacctgttttggaaccttattttgagccagaagattctgaggaattgaaagagtcaattcca
>Apteryx
atgggggaaactgtgagcaaaattgcacaggagagcaagagcatctggaaactccagaga------------------------------------gccatcacaatcttggatattgaaaacagctacttgaactgtttgaggcgctcattccgatctgggaagcgagtcttggtggggatcacacctgatggccaagatgattacagatggtgctttaga---------------------------gttgaagaagtgaactggtccatgtggaatactaatctgggcataatcaacgaagaycctgggtactctggggacctcaaacgaaatcccagctactctrttaaggctggtcgagtttcagggaaaaactggaaaacattggttccacttttaagggatggaagc---aggagagaagagacacaaaaactaccagaagaagtcaaattaaaacccattttggaaccttattatgagccagaagactccgaggcattgaaggagtcacttcca
>Motacilla
atgggggagaccgtcaacaaaattgcacaggagagcaagagcatctggaaactccagaga------------------------------------gccatcacaatcctggacattgagaacagctacttgaactgtctgaggcactcgttccgctctgggaagcaagtcctggtggggatcacccctgatggccaagatgattacagatggtgcttcagg---------------------------gttgatgaagtgaactggtccacgtggaacactaatctgggcatcatcaacgaagaccctgggtactctggggacctcagacgaaatctcagtttctccattaagcctggcagagtttcagggaagcactggaaaacattggttccacttctaaaagacggagagaagaggagagaagagcctcacaagccaccagaagaagtcaaattaaaacctgttttggagccttattttgagccagaagattctgaggagttgaaagagtcaattcca
>Passer
atgggggagactgtcaacaaaattgcacaggagagcaagagcatctggaaactccagaga------------------------------------gccatcacaatcctggacattgagaacagctacttgaactgtctgaggcactcgttccgctctgggaagcaagtcctggtgggggtcacccctgatggccaagatgattacagatggtgcttcagg---------------------------gttgatgaagtgaactggtccacgtggaacactaatctgggcatcattaatgaagaccctgggtactctggggacctcagaagaaatctcagtttctccattaagcctggcagagtttcagggaagcactggaaaacattggttccacttctaaaagatggagagaagaggagagaagagcctcagaagccaccagaagaagtcaaattaaaacctgttttggaaccttattttgagccagaagtttctgaggagttgaaagagtcaattcca
>Hirundo
atgggggagactgtcaacaaaattgcacaggagagcaagagcatctggaaactgcagaga------------------------------------gccatcaccatcctggacattgagaacagctacctgaactgtctgaggcactccttccgctcggggaagcaagtcctggtggggatcacacctgatggccaagatgattacagatggtgcttcagg---------------------------gttgatgaggtgaactggtccacgtggaacactaatctgggcataatcaacgaagaccctgggtactctggggacctcagacgaaatgccagtttctctcttaagcctggcagagtttcagggaggcactggaaaacgttggttccacttctaaaagatggagagaagaggagagaagagcctcacaagctgccagaagaagtcaaattaaaacctgttttggaaccttattttgaggcagaagattctgaggggttgaaagagtcaattcca
>Pyrgilauda
atgggggagactgtcaacaaaattgcacaggagagcaagagcatctggaaactccagaga------------------------------------gccatcacaatcctggacattgagaacagctacttgaactgtctgaggcactcgttccgctctgggaagcaagtcctggtgggggtcacccctgatggccaagatgattacagatggtgcttcagg---------------------------gttgatgaagtgaactggtccacgtggaacactaatctgggcatcatcaatgaagaccctggctactctggggacctcagaagaaatctcagtttctccattaagcctggcagagtttcagggaagcactggaaaacattggttccacttctaaaagatggagagaagaggagagaagagcctcagaaggcaccagaagaagtcaaattaaaacctgttttggaaccttattttgagccagaagattctgaggagttgaaagagtcaattcca
>Lagopus
atgggagaaactgtgagcaaaattgcacaggagagcaagagcatctggaaactccagaga------------------------------------gccatcacaatcttggatattgaaaacagctacttgaactgtttgaggcgctcgttccgatctggaaagcaagtcttggtggggatcacacctgatggccaagatgattacagatggtgctttaga---------------------------gttgatgaagtgaactggtccacgtggaatactaatttgggcataatcaacgaagatcctgggtgctctggggacctcaaacgaaatcccagttactctattaagcctggtagagtgtcagggaaaaactggaaaactttggttccacttttaagagatggaagc---aggagagaggaaacacaaaaacttccagaagaaatcaaactaaaacctattttggaaccttattatgagccagaggattgtgagacgttgaaggaatcacttcca
>Accipiter
atgggggaaactgtgagcaaaattgcacaggagagcaagagcatctggaaactccagaga------------------------------------gccatcacaatcttggatattgaaaacagctacttgaactgcgtgaggcgctcattccggtctgggaagcaagtcttggtgggggtcacacctgacggccaagatgattacagatggtgctttagg---------------------------gttgatgaagtgaactggtccacgtggaatactaatctgggcataatcaatgaagaccctgggtactctggggacctcaaacgaaatctcagttactctattaagcctggcagagtatcagggaaaaactggaaaacgttggttccgcttttaagagatggaagc---aggagagaagagactcaaaaactaccagaagaagtcaaattaaaacctattttggaaccttattatgagccagaagattctgatacattgaaggactcacttcca
>Apus
atgggggaaactgtgagcaaaattgcacaggagagcaagagcatctggaaactccagaga------------------------------------gccatcaccatcttggatattgaaaacagctacttgaactgtgtgaggcgctcgttccgctctgggaagaaagtcttggtgggggtgacacctgatggccaggatgattacaggtggtgctttagg---------------------------gtagatgaagtgaactggtccacgtggaataccaacctgggcataatcaatgaagaccctggatactctggggacctcaaacgaaatctcagtttttctattaagcctggcagagtttcagggaaaaactggaaaacgttggttccacttttaagagatggaagc---aggagagaagagactcaaaaactacacgaagaagtcaaattgaggcctattttggaaccttactatgagccagaagattctgagacactgaaggaatcaattcca
>Vidua
atgggggagactgtcaacaaaattgcacaggagagcaagagcatctggaaactccagaga------------------------------------gccatcacaatcctggacattgagaacagctacttgaactgtctgaggcactcgttccgctctgggaagcaagtcctggtggggatcacacctgatggccaagatgattacaggtggtgcttcagg---------------------------gttgatgaagtgaactggtccacgtggaacactaatctgggcatcatcaacgaagaccctgggtactctggggacctcagacgaaatctcagtttctccattaagcctggcagagtttcagggaagcactggaaaacattggttccacttctaaaagatggagagaagaggagagaagaacctcacaagccaccagaagaagtcaaattaaaacctgttttggaaccttattttgagccagaagattctgaggaattgaaagagtcaattcca
>Rissa
atgggggaaactgtgagcaaaattgcgcaggagagcaagagcatctggaaactccagaga------------------------------------gccatcacaaccttggatatcgaaaacagctacttgaactgtgtgaggcgctccttccggtctgggaagcgagtcttggtgggggtcacacctgacggccaagatgattacagatggtgctttagg---------------------------gttgatgaagtgaactggtccacgtggaatactaatctgggcataatcaacgaagaccctgggtactctggggacctcaaacgaaatcccagttattctattaagcctggcagagtttcagggaaaaactggaaaacgttggttccacttttaagagatggaagc---aggagagaagagactcataaactgccagaagaagtaaaattaaaacctattttggaaccttattatgagccagaagattctgagacgttgaaagagtcacttcca
>Oenanthe
atgggggagactgtcaacaaaattgcacaggagagcaagagcatctggaaactccagaga------------------------------------gccatcacaatcctggacattgagaacagctacttgaactgtctgaggcactcgttccgctctgggaagcaagtcctggtggggatcacacctgatggccaagatgattacagatggtgcttcagg---------------------------gttgatgaagtgaactggtccacgtggaacactaacctgggcataatcaatgaagaccctgggtactctggggacctcagacgaaatgccagtttctccattaagcctggcagagtttcagggaagcactggaaaacattggttccacttctaaaagatggagagaagaggagagaagagcctcagaagctgccagaagaagccaaattaaaacctgttttggagccttattttgagccagaagattctgaggtgttgaaagagtcaattcca
>Pezoporus
atgggggaaactgtgagcaaaattgcacaggagagcaagagcatctggaaactccagaga------------------------------------gctatcacaatcttggatattgagaacagctacttgaactgtgtgaggcgctcattccgatctgggaagcaagtcttggtcggggtcacacctgatggccaagatgattacagatggtgctttagg---------------------------gttgatgaagtgaactggtccacgtggaacactaatttgggcataatcaatgaagaccctgggtgctctggggacctcaaacgaaatcccagttactctattaagcctggcagagtttcagggaaaaactggaaaacattggttccgcttttaagagatggaagc---aggagagaagagacacaaaaactaccagaagaagtcaaattaaaacctattttggaaccttattatgagccagaatattctgagatgttgaaggaatcacttcca
>Melospiza
atgggggaaactgtcaacaaaattgcacaggagagcaagagcatctggaaactccagaga------------------------------------gccatcacaatcctggacattgagaacagctacttgaactgtctgaggcactcgttccgctctgggaagcaagtcctggtggggatcacccctgatggccaagatgattacagatggtgcttcagg---------------------------gttgatgaagtgaactggtccacgtggaacaccaatctgggcatcatcaacgaagaccctgggtactccggggacctcagacgaaatctcagtttctccattaagcctggcagagtttcagggaagcactggaaaacattggttccacttctaaaagatggagagaagaggagagaagagcctcacaagccaccagaagaagtcaaattaaaacctgttttggaaccttattttgaggcagaagattctgaggagttgaaagagtcaattcca
>Ammospiza
atgggggaaactgtcaacaaaattgcacaggagagcaagagcatctggaaactccagaga------------------------------------gccatcacaatcctggacattgagaacagctacttgaactgtctgaggcactcgttccgctctgggaagcaagtcctggtggggatcacccctgatggccaagatgattacagatggtgcttcagg---------------------------gttgatgaagtgaactggtccacgtggaacactaatctgggcatcatcaacgaagaccctgggtactccggggacctcagacgaaatctcagtttctccattaagcctggcagagtttcagggaaacactggaaaacattggttccacttctaaaagatggagagaagaggagagaagagcctcacaagccaccagaagaagtcaaattaaaacctgttttggaaccttattttgaggcagaagattctgaggagttgaaagagtcaattcca
