# Supplementary material for: Molecular evolution of TRPC4 regulatory sequences supports a role in mammalian thermoregulatory adaptation
Source: PeerJ. 2025 Jul 8;13:e19697. doi: 10.7717/peerj.19697 (PMC12248226; doi:10.7717/peerj.19697)
Supplement: Supplemental Information 1 — Required and optional parameters that are read by the codeml package of PAML. This file is for information only, an explicit value must be selected for Model and the dummy file names must be replaced with explicit paths to function. The sequence and guide tree files are in standard formats (FASTA and Newick, respectively). [file peerj-13-19697-s001.zip › input.files/tetrapod.clade.omega.estimation/bird.trpc1.fas]

>Accipiter
gaatggaagtttgctcgtgccaagctttggcttagctactttgatgacaaatgcacactacctccacctttcaatgttattccctctcccaagactatctgttaccttttcaacagtctcagtaaatggatctgctctcatacatcaagtggcaaagtgaaacgtcagaacagcctaaaggaatggagaaatctgaagcacaagagagatgagaattatcaaaaggtgatgtgttgcttagtccaccgttacttgacttccatgagacagaagatgcaaagtacagatcaggcaactgtggaaaacctaaatgaattgcggcaagacttgtcaaaattccgaaatgagatgagagacctgcttggctttcgaacttctaaatatgctatgttttatccaagaaac
>Agelaius
gagtggaagtttgctcgtgccaagctttggcttagctactttgatgataaatgcacgctccccccaccctttaacgttattccctctcccaagaccatttgttaccttttcaacagcctcagtaaatggatctgctctcatacatcaagtggcaaagtgaaacgtcagaacagcctcaaggaatggagaaatctgaagcagaagagagatgagaattaccaaaaggtgatgtgctgcttagtccaccgttacttgacttccatgagacagaagatgcagagtacggatcaggccactgtggagaacctcaatgaactgcggcaggacttgtcaaaattccgcaacgaaatgagggacctgctcggctttcgaacgtccaaatatgctatgttttacccaagaaac
>Ammospiza
gagtggaagtttgctcgtgccaagctttggcttagctacttcgatgataaatgcacgctccccccaccttttaacgttattccctctcccaagaccatttgttaccttttcaacagtctcagtaaatggatctgctctcatacatcaagtggcaaagtgaaacgtcagaacagcctcaaggaatggagaaatctgaagcagaagagagatgagaattaccaaaaggtgatgtgctgcttagtgcaccgttacttgacttccatgagacagaagatgcagagtacggatcaggccactgtggagaacctcaatgaactgcggcaggacttgtcaaagttccgcaacgaaatgagagacctgctcggcttccgaacttccaaatatgctatgttttatccaagaaac
>Anas
gaatggaaatttgctcgtgccaagctttggcttagctacttcgatgacaaatgtacactacctccacctttcaatgttattccatctcccaagactatctgttatctcttcaacagtctcagtaaatggatctgttctcacacatcaagtggcaaagtgaaacgtcagaacagccttaaggaatggagaaatttgaagcagaagagagatgagaattatcaaaaggtgatgtgctgcttagtccaccgttacttgacatccatgagacagaagatgcaaagtacggatcaggcaactgtggaaaacctaaatgaactgcggcaagacttatcaaaattccgaaatgaaatgagagacctacttggctttcgaacttctaaatatgcgatgttttatccaagaaat
>Anser
gaatggaaatttgctcgtgccaagctttggcttagctacttcgatgacaaatgcacactacctccacctttcaatgttattccatctcccaagactatctgttatctcttcaacagtctcagtaaatggatctgttctcacacatcaagtggcaaagtgaaacgtcagaatagccttaaggaatggagaaatctgaagcagaagagagatgagaattatcaaaaggtgatgtgctgcttagtccaccgttacttgacatccatgagacagaagatgcaaagcacagatcaggcaaccgtggaaaacctaaatgaactgcggcaagacttatcaaaattccgaaatgaaatgagagacctacttggctttcgaacttctaaatatgcgatgttttatccaagaaat
>Apus
gaatggaagtttgctcgtgccaagctttggcttagctactttgatgacaaatgcacactacctccacctttcaatgttattccctcccccaagaccatctgttatcttttcaacagtctcagtaaatggatctgctctcatacatcaagtggcaaagtgaaacgtcagaacagcctgaaggaatggagaaatctgaagcaaaagagagatgagaattatcaaaaggtgatgtgttgtttagtccaccgttacttgacttccatgagacagaagatgcaaagcacagatcaggcaactgtggaaaacctgaatgaactgcggcaagacttatcaaaattccgaaatgaaatgagagacctgcttgggtttcgaacgtctaaatatgctatgttttatccaagaaac
>Aythya
gaatggaaatttgctcgtgccaaactttggcttagctacttcgatgacaaatgcacactacctccacctttcaatgttattccatctcccaagactatctgttatctcttcaacagtctcagtaaatggatctgttctcacacatcaagtggcaaagtgaaacgtcagaacagccttaaggaatggagaaatctgaagcagaagagagatgagaattatcaaaaggtgatgtgctgcttagtccaccgttacttgacatccatgagacagaagatgcaaagcacggatcaggcaactgtagaaaacctaaatgaattgcggcaagacttatcaaaattccgaaacgaaatgagagacctacttggctttcgaacttctaaatatgcgatgttttatccaagaaat
>Calidris
gaatggaagtttgctcgtgccaagctctggcttagctacttcgatgacaaatgcacactacctccacctttcaacgttattccctctcccaagactatctgttaccttttcaacagtctcagtaaatggatctgctctcacacgtcaagtggcaaagtgaaacgtcagaacagcctaaaggaatggaggaatctgaagcaaaagagagatgagaattatcagaaggtgatgtgttgcttagtccaccgttacctgacttccatgagacagaagatgcaaagcacggatcaggcaactgtagaaaacctaaatgaactacggcaagacttatcaaaattccgaaacgaaatgagagacctgcttggctttcgaacttctaaatatgcgatgttttatccaagaaac
>Catharus
gagtggaagtttgctcgtgccaagctttggcttagctactttgatgataaatgcacgctccctccaccttttaacgttataccctctcccaagactatttgttacctcttcaacagcctcagtaaatggatctgctctcatacatcaagtggcagagtgaaacgtcagaacagcctcaaggagtggagaaatctgaagcagaagagagatgagaattaccaaaaggtgatgtgttgcttagtccaccgttacttgacttccatgagacagaagatgcagagtacggatcaggccactgtggaaaacctcaatgagctgcggcaggatttgtcaaaattccggaacgaaatgagagacctgcttggctttcgaacttctaaatatgctatgttttatccaagaaac
>Centrocercus
gaatggaaatttgctcgtgccaaactttggcttagctattttgatgacaagtgcactctacctccgcctttcaatgtgattccatctcccaagactatctgttatctcttcaacagtctcagtaaatggatttgctctcatacatcaagtggcaaagtgaaacggcagaacagccttaaggaatggagaaatctgaagcagaagagagatgagaattatcaaaaggtgatgtgttgcttagttcaccgttatttgacatccatgaggcaaaagatgcaaagcacagatcaggcaactgtggaaaacctaaatgagctgaggcaagacttatcaaaattccggaatgaaatgagagacctacttggctttcgaacttcaaaatatgctatgttttatccaaggaat
>Corvus
gagtggaagtttgctcgtgccaagctttggcttagctactttgatgataaatgcacactccctccacctttcaacattataccctctcccaagactatctgttaccttttcaacagtctcagtaaatggatctgctctcatacatcaagtggcaaagtgaaacgtcagaacagcctaaaggaatggagaaatctgaaacagaagagagatgagaattaccagaaggtgatgtgttgcttagtccaccgttacttgacttccatgagacagaagatgcaaagtacagatcaggccactgtggaaaacctcaatgaactgcggcaggacttgtcaaaattccggaatgaaatgagagacctgcttggctttcggacttctaaatatgctatgttttatccaagaaac
>Coturnix
gaatggaaatttgctcgtgccaaactttggcttagctattttgatgacaaatgcacgctacctccacctttcaatgttattccatctcccaagactatctgttatctcttcaacagtcttagtaaatggatttgctctcatacatcaagtggcaaagtgaaacgtcagaacagccttaaggaatggagaaatctgaagcaaaagagagatgagaattatcagaaggtgatgtgttgcttagttcaccgttacttgacatccatgaggcagaagatgcaaagcacagatcaggcaactgtggaaaacctaaatgaactgaggcaagacttatcaaaattccggaatgaaatgagagacctacttggctttcgaacttcaaaatatgccatgttttatccaaggaat
>Cuculus
gaatggaagtttgctcgtgccaagctttggcttagctactttgatgacaaatgcacgctacctccacctttcaatgttattccctctcccaagactatctgttatcttttcaacagtctcagtaaatggatttgctctcatacatcaagtggcaaagtgaaacgtcagaacagcctaaaggaatggagaaatctgaagcaaaagagagatgagaattatcaaaaggtgatgtgttgcttagttcaccgttacttgacttccatgaggcagaagatgcaaagcacggatcaggcaactgtggaaaacttaaatgaactgcggcaggacttgtcgaaattccgaaatgaaatgagagacctgcttggctttcgaacttcaaaatatgctatgttttatccacgaaac
>Dromaius
gagtggaagtttgctcgtgccaagctttggcttagttactttgatgacaaatgcacactaccaccacctttcaatgtcatcccctctcccaagactatttgctatctttttaacagcctcagtaaatggatctgctctcatacatcaagtggcaaagtgaaacgtcagaatagcctaaaggaatggagaaatctgaagcaaaagagagatgagaattatcaaaaggtgatgtgttgcttagtccaccgttatttgacttccatgagacagaagatgcaaagtaccgatcaggcgaccgtggaaaacctaaatgaactgcggcaagacttatcaaagttccgaaatgaaatgagagacctacttggctttcgaacttctaaatatgctatgttttacccaagaaat
>Dryobates
gaatggaagtttgctcgtgccaagctttggcttagctactttgatgacaaatgcacgctacctccacctttcaatgttattccctcccccaagactatctgttatcttttcaacagtctcagtaaatggatctgctctcatacatcaagtggcaaagtgaaacgtcagaacagcctaaaggaatggagaaacctgaagcaaaagagggatgagaactaccaaaaggtgatgtgctgcttagtccaccgttacttgacttccatgagacagaagatgcaaagcacggatcaggccactgtggaaaacctgaatgagctgcggcaagacttgtccaagttccggaatgaaatgagagacctgcttggctttcgaacttctaagtatgccatgttttatccaagaaac
>Falco
gaatggaagtttgctcgtgccaagctttggcttagctactttgatgacaaatgcacgctacctccacctttcaatgttattccctctcccaagactatctgttatcttttcaacagtctcagtaaatggatctgctctcatacatcaagtggcaaagtgaaacgtcagaacagcctaaaggaatggagaaatctgaaacaaaagagagatgaaaattatcaaaaggtgatgtgttgcttagtccatcgttacttgacttccatgagacagaagatgcaaagcacggatcaggcaactgtggaaaacctaaatgaactgcggcaagacttgtcaaaattccgaaatgaaatgagagacctgcttggctttcgaacttctaaatacgctatgttttatccaagaaac
>Gallus
gaatggaaatttgctcgtgccaaactttggcttagctattttgatgacaaatgcacgctacctccacctttcaatgttattccgtctcccaagactatctgttatctcttcaacagtctcagtaaatggatttgctctcatacatcgagtggcaaagtgaaacgtcagaacagccttaaggaatggagaaatctgaagcaaaagagagacgagaattatcagaaggtgatgtgttgcttagttcaccgctacttgacgtccatgaggcagaagatgcaaagcacagatcaggcaactgtggaaaatctaaatgaactgaggcaagacttatcaaagttccggaatgaaatgagagacctccttggctttcgaacttcaaaatatgctatgttttatccgaggaat
>Gavia
gaatggaagtttgctcgtgccaagctttggcttagctactttgatgacaaatgcacgctacctccacctttcaatgttattccttctcccaagactatctgttatcttttcaacagtctcagtaaatggatctgctctcatacatcaagtggcaaagtgaaacgtcaaaacagcctaaaggaatggagaaatctgaagcaaaagagagatgagaattatcaaaaggtgatgtgttgcttggtccaccgttacttgacttccatgagacagaagatgcaaagcacagatcaggcaactgtggaaaacctaaatgaactgcggcaagacttgtcaaaattcagaaatgaaatgagagacctgcttggctttcgaacttctaaatatgctatgttttatccaagaaac
>Grus
gaatggaaatttgctcgtgccaagctttggcttagctactttgatgacaaatgcacgctacctccacctttcaatgttattccctctcccaagactatctgctatcttttcaacagtctcagtaaatggatctgctctcatacatcaagtggcaaagtgaaacgtcagaacagcctgaaggaatggagaaatctgaagcaaaagagagatgaaaattatcaaaaggtgatgtgttgcttagtccaccgttacttgacttccatgagacagaagatgcaaagcacggatcaggcaactgtggaaaacctaaatgaactgcggcaagacttgtcaaaattccgaaatgaaatgagagacctgcttggttttcgaacttcaaaatatgctatgttttatccaagaaac
>Gymnogyps
gaatggaagtttgctcgtgccaagctttggcttagctactttgatgacaaatgcacgctacctccacctttcaatgttattccctctcccaagactatctgttatcttttcaacagtctcagtaaatggatctgctctcatacatcaagtggcaaagtgaaacgtcagaacagcttaaaggagtggagaaatctgaagcaaaagagagatgagaattatcaaaaggtgatgtgttgcttagtccaccgttacttgacttccatgagacagaagatgcaaagcacggatcaggcaactgtggaaaacctaaatgaactgcggcaagacttgtcaaaattccgaaatgaaatgagagacctgcttggctttcgaacttctaaatatgctatgttttatccaagaaac
>Haemorhous
gagtggaagtttgctcgtgccaagctttggcttagctacttcgatgataaatgcacactccctccaccttttaacgttataccctctcccaagacaatttgttaccttttcaacagtctcagtaaatggatctgctctcatacatcgagtggcaaagtgaaacgtcagaacagcctcaaggaatggagaaatctgaagcagaagagagatgagaattaccaaaaggtgatgtgttgcttagtccaccgttacttgacctccatgagacagaagatgcagagtacggatcaggccactgtggagaacctcaatgaactgcgacaggacttgtcaaagttccgcaacgaaatgagagacctgcttggctttcgaacttccaagtatgctatgttttatccaagaaac
>Hirundo
gagtggaagtttgctcgtgccaagctttggcttagctacttcgatgataaatgcacgctccctcctccttttaacgttataccctctcccaagactatttgttaccttttcaacagtctcagtaaatggatctgctctcatacatcaagtggcaaagtgaaacgtcagaacagcctcaaggaatggagaaatctgaagcagaagagagatgagaattaccaaaaggtgatgtgttgcttagtccaccgctacttgacttccatgagacagaagatgcaaagtacagatcaggccaccgtggaaaacctcaatgagctgcggcaggacttgtcaaaattccggaacgaaatgagagacctgcttggctttcgaacttctaaatatgctatgttttatccaagaaac
>Indicator
gaatggaagtttgctcgtgccaagctttggcttagctactttgatgacaaatgcacactccctccacctttcaatgttattccctcccccaagactatctgttatcttttcaacagtcttagtaaatggatctgctctcatacatcaagtggcaaagtgaaacgtcagaacagcctaaaggaatggagaaatctgaagcaaaagagggatgagaactaccaaaaggtcatgtgctgcttagtccatcgttacttgacttccatgagacaaaagatgcaaagcacagatcaggccactgtggaaaacctgaatgagctgcggcaagatttgtcaaaattccggaatgaaatgagagacctgcttggctttcgaacttctaagtatgccatgttttatccaagaaac
>Lagopus
gaatggaaatttgctcgtgccaaactctggcttagctattttgatgacaaatgcactctacctccgcctttcaatgtgattccatctcccaagactatctgttatctcttcaacagtctcagtaaatggatttgctctcatacatcaagtggcaaagtgaaacggcagaatagccttaaggaatggaggaatctgaagcagaagagagatgagaattatcaaaaggtgatgtgttgcttagttcaccgttatttgacatccatgaggcaaaagatgcaaagcacagatcaggcaactgtggaaaacctaaatgagctgaggcaagacttatcaaaattccgcaatgaaatgagagacctacttggctttcgaacttcaaaatatgctatgttttatccaaggaat
>Lonchura
gagtggaagtttgctcgtgccaagctttggcttagctacttcgatgataaatgcacgctccctccaccttttaacgttataccctctcccaagacaatatgttaccttttcaacagtctcagtaaatggatctgctctcatacatcaagtggcaaagtgaaacgtcagaacagcctcaaggaatggagaaatctgaagcagaagagagatgagaattaccaaaaggtgatgtgttgcttagtgcaccgttacctgacttccatgaggcagaagatgcagagtacggatcaggccactgtggaaaacctcaatgaactgcggcaggacttgtcaaaattccggaacgaaatgagagacctgcttggctttcgaacttccaaatatgctatgttttatccaagaaac
>Manacus
gagtggaagttcgctcgtgccaagctctggctcagctactttgatgacaaatgcacactccccccacctttcaatgtcatcccttctcccaagactatctgttacctcttcaacagtctcagtaaatggatctgctctcatacatcaagtggcaaagtgaaacgtcagaacagcctgaaggaatggagaaatctgaagcaaaagagagatgagaattaccaaaaggtgatgtgttgcttagtccaccgttacttgacttccatgagacagaagatgcaaagtacggatcaggcaactgtggaaaacctcaacgagctgcggcaggacctgtcgaaattccgcaatgagatgagagacctgctcggcttccgcacttctaaatacgccatgttttatccaaggaac
>Melopsittacus
gaatggaagtttgctcgtgccaagctttggcttagctactttgatgacaaatgcacgctacctccacctttcaatgttattccctctcccaagactatctgttatcttttcaacagtcttagtaaatggatctgctctcatacatcaagtggcaaagtgaaacgtcagaacagtctaaaggaatggagaaatctgaagcagaagagagatgaaaattatcaaaaggtgatgtgttgcttagtccaccgttacttgacttccatgagacagaagatgcaaagcacagatcaggcaactgtggaaaacctaaatgaactgcggcaagacttgtcaaagtttcgaaatgaaatgagagacctgcttggttttcgaacttctaaatatgctatgttttatccgagaaac
>Motacilla
gagtggaagtttgctcgtgccaagctttggcttagctattttgatgataaatgcacactccctccaccttttaatgttataccctctcccaagacaatttgttaccttttcaacagtctcagtaaatggatctgctctcatacatcaagtggcaaagtgaaacgtcagaacagcctcaaggaatggagaaatctgaagcagaagagagatgagaattaccaaaaggtgatgtgctgcttagtccaccgttacttgacttccatgagacagaagatgcagagcacggatcaggccaccgtggaaaacctcaatgaactgcggcaggacttgtcaaaattccggaacgaaatgagagacctgcttggctttcgaacttccaaatatgctatgttttatccaagaaac
>Oenanthe
gagtggaagtttgctcgtgccaagctttggcttagctacttcgatgataaatgcacgctccctccaccttttaatgttataccctctcccaagactatttgttaccttttcaacagtctcagtaaatggatctgctctcatacatcaagtggcagagtgaaacgtcagaacagcctcaaggaatggagaaatctgaagcagaagagagatgagaattatcaaaaggtgatgtgttgcttagtccaccgttacttgacttccatgagacagaagatgcaaagtacggatcaggccactgtggaaaacctcaatgaactgcggcaggatttgtcaaagttccggaacgagatgagagacctgcttggctttcgaacttctaaatatgctatgttttatccaagaaac
>Parus
gagtggaagtttgctcgtgccaagctctggcttagctacttcgatgataaatgcacgctccctccacctttcaacgttatcccctctcccaagactatttgttaccttttcaacagtctcagtaaatggatctgctctcatacatcaagtggcaaagtgaaacgtcagaacagcctcaaggaatggagaaatctgaagcagaagagagatgagaattaccaaaaggtgatgtgttgcttagtccaccgttacttgacttccatgaggcagaaaatgcaaagtacggatcaggccacagtggaaaacctcaacgaactgcggcaggacttgtcaaagttccggaatgaaatgagagacctgcttggcttccgaacttctaagtatgctatgttttatccaagaaac
>Passer
gagtggaagtttgctcgtgccaagctttggcttagctactttgatgataaatgcacactccccccaccttttaatgttataccctctcccaagaccatttgttaccttttcaacagtctcagtaaatggatctgctctcatacatcaagtggcaaagtgaaacgtcagaacagcctcaaggaatggagaaatctgaagcagaagagagatgagaattaccaaaaggtgatgtgttgcttagtccaccgttacctgacttccatgaggcagaagatgcagagtacagatcaggccactgtggaaaacctcaatgagctgcggcaggacttgtcaaaattccggaatgaaatgagagacctgctcggcttccgaacttccaaatatgctatgttttatccaagaaac
>Pezoporus
gaatggaagtttgctcgtgccaagctttggcttagctactttgatgacaaatgcacgctacctccacctttcaatgttattccctctcccaagactatctgttatcttttcaacagtcttagtaaatggatctgctctcatacatcaagtggcaaagtgaaacgtcagaacagtctaaaggaatggagaaatctgaagcagaagagagatgaaaattatcaaaaggtgatgtgttgcttagtccaccgttacttgacttccatgaggcagaagatgcaaagcatggatcaggcaactgtggaaaacctaaatgaactgcggcaagacttgtcaaaatttcgaaatgaaatgagagacctgcttggttttcgaacttctaaatatgccatgttttatccaagaaac
>Phasianus
gaatggaaatttgctcgtgccaaactttggcttagctattttgatgacaaatgcacgctacctccacctttcaatgtgattccatctcccaagactatctgttatctcttcaatagtctcagtaaatggatttgctctcatacatcaagtggcaaagtgaaacgtcagaatagccttaaggaatggagaaatctgaagcaaaagagagatgagaattatcaaaaggtgatgtgttgcttagttcaccgttacttgacatccatgaggcaaaagatgcaaagcacagatcaggcaactgtggaaaacctaaatgaactgaggcaagacttatcaaaattccggaatgaaatgagagacctacttggctttcgaacttcaaaatatgctatgttttatccaaggaat
>Poecile
gagtggaagtttgctcgtgccaagctttggcttagctacttcgatgataaatgcacgctccctccacctttcaacgttataccctctcccaagactatttgttaccttttcaacagtctcagtaaatggatctgctctcatacatcgagtggcaaagtgaaacgtcagaacagcctcaaggaatggagaaatctgaagcagaagagagatgagaattaccagaaggtgatgtgttgcttagtccaccgttacttgacttccatgaggcagaaaatgcaaagtacggatcaggccacagtggaaaacctcaatgaactgcggcaggacttgtcaaaattccggaatgaaatgagagacctgcttggctttcgaacttctaagtatgctatgttttatccaagaaac
>Pyrgilauda
gagtggaagtttgctcgtgccaagctttggcttagctactttgatgataaatgcacactccccccaccttttaacgttataccttctcccaagaccatttgttaccttttcaacagtctcagtaaatggatctgctctcatacatcaagtggcaaagtgaaacgtcagaacagcctcaaggaatggagaaatctgaaacagaagagagatgagaattaccaaaaggtgatgtgttgcttagtccaccgttacctgacttccatgagacagaagatgcagagtacggatcaggccactgtggaaaacctcaatgagctgcggcaggacttgtcgaaattccggaacgaaatgagagacctgcttggctttcgaacttccaagtatgctatgttttatccacgaaac
>Rissa
gaatggaagtttgctcgtgccaagctttggcttagctactttgatgacaaatgcacactacctccacctttcaatgttattccctctcccaagactatctgttatcttttcaacagtctcagtaaatggatctgctctcatacatcaagtggcaaagtgaaacgtcagaacagcctaaaggaatggagaaatctgaagcaaaagagagatgagaattatcaaaaggtgatgtgttgcttagtccaccgttacttgacttccatgaggcagaagatgcaaagcacggatcaggcaactgtggaaaacttaaatgaactgcggcaagacttgtcaaaattccgaaatgaaatgagagacctgcttggctttcgaacttctaaatatgctatgttttatccaagaaac
>Sturnus
gagtggaagtttgctcgtgccaagctttggcttagctactttgatgataaatgcacgctgcctccaccttttaatgttataccctctcccaagactatttgttaccttttcaacagtctcagtaaatggatctgctctcatacatcaagtggcaaagtgaaacgtcagaacagcctcaaggaatggagaaatctgaagcagaagagagatgagaattaccaaaaggtgatgtgttgtttagtccaccggtacttgacttccatgagacagaagatgcaaagtacagatcaggccactgtggaaaacctcaatgagctgcggcaggatttgtcaaaattccgcaacgaaatgagagacctgcttggctttcgaacttcgaaatatgctatgttttatccaagaaac
>Tyto
gaatggaagtttgctcgtgccaagctttggcttagctactttgatgacaaatgcacgctacctccacctttcaatgttattccctctcccaagactatctgttatcttttcaacagtcttagtaaatggatctgctctcatacatcaagtggcaaagtgaaacgtcagaacagcctgaaggaatggagaaatctgaagcaaaagagagatgagaattaccaaaaggtgatgtgttgcttagtccaccgttacttgacttccatgagacagaagatgcaaagcacagatcaggcaactgtggaaaacctaaatgaactgcggcaagatttgtcaaaattccgaaatgaaatgagagacctgcttggctttcgaacttctaaatatgctatgttttatccaagaaac
>Zonotrichia
gagtggaagtttgctcgtgccaagctttggcttagctactttgatgataaatgcacactccccccaccttttaatgttattccctctcccaagaccatttgttaccttttcaacagtctcagtaaatggatctgctctcatacatcaagtggcaaagtgaaacgtcagaacagcctcaaggaatggagaaatctgaagcagaagagagatgagaattaccaaaaggtgatgtgctgcttagtgcaccgttacttgacttccatgagacagaagatgcagagtacggatcaggccactgtggagaacctcaatgaactgcggcaggacttgtcaaagttccgcaacgaaatgagagacctgctcggcttccgaacttccaaatatgccatgttctatccaagaaac
