# Supplementary material for: Molecular evolution of TRPC4 regulatory sequences supports a role in mammalian thermoregulatory adaptation
Source: PeerJ. 2025 Jul 8;13:e19697. doi: 10.7717/peerj.19697 (PMC12248226; doi:10.7717/peerj.19697)
Supplement: Supplemental Information 1 — Required and optional parameters that are read by the codeml package of PAML. This file is for information only, an explicit value must be selected for Model and the dummy file names must be replaced with explicit paths to function. The sequence and guide tree files are in standard formats (FASTA and Newick, respectively). [file peerj-13-19697-s001.zip › input.files/tetrapod.clade.omega.estimation/amphibian.trpc4.fas]

>Xenopus
gaatggaagtttgcaagaacaaagctgtggatgagctactttgaagaaggagggacacttcccaccccttttaacattatcccaagcccaaagtctttatggtatttaattaaatggataagaaaacagatctgtaagaaaaaaatgaaaaggaaacctgaaagctttggagcaatagggagaagagcagctgacaatttgcgaagacacaatcattaccaggaggttatgaaaaatctggttaaaagatatgttgctgccatgatcagggatgcgaagactgaagaaggattaacagaggaaaattttaaggaattaaagcaggacatttctagcttccgctttgaggttttggggttgttgaaaggaaacaaatttaat---atccagtcttcaaaaatgaataatggcatcggagatatccaagagactgaagaaaaatcgaaaataaaggaaaaaagaagtcgaacccagaaaaaaaatttcagcctctttgacataaccactatgatccatcccaaatcggcagtaatagcctctgacgtacacaatagcgtgagcaatgggtcggctttgttggcctcagaacttgtcaaggagaaacagagaaaaaacagctttgtcacagacataaaaagctttggcttgtttcacaaacgttccaagtcaaacttctcagatcccatttccaagacaatctactctgtttccgaagaagtcgccaaccaacaagacatggaactgggcgacaacacaactgacttacaagtcaaagagtcagagcctgcgagctgcgaactaaatgtgaataaactaactgaacagtatgcactctcccccagtagtgtaaatacctcggaaattccgtctcctcaaccctcggactctcaacacagttctgtagctttaaatgaacattctaca---gatgcccttaaacat---------atggattcgcctggggacgaaaat---------agcacaacagtagaatctcccaatgagcaagat---tctataacaagactg
>Nanorana
gaatggaagtttgctagaacaaagttgtggatgagttactttgaagaaggaggaacacttcccactccattcaatataatccctagtcccaaaactttttggtatttttttaaatggattaggaaacaagtatgcaagaaatacacaagaaaaaagccagaaagctttggaacaataggtagaagagcagctgacaatttccgaagacataatcagtatcaggaggtgatgaggaaccttgtgaagagatatgtagcagcaatgatcagagatgccaagaaagaagaaggactaacagaggaaaacttcaaggaattgaaacaagacatttcaagcttccgttttgaggttttgggtttgttaaagggaaacaaattgaat---atcaatagtacaaaaatgagcaacagc---tcagatgtctcagagacagaagagaagagtcgccccaaggaaaagaaaagccgaacgcaaaaaagcaactttagcttttatgacatcaccacactgatccatcccaggtcagcagagataactgctgataagcataac---ttgagtaatggatctgcgaccctggcttcagagactgccaaggagaagccaaagaaaattcagtttgccaaagacataaaaagctttggactttttcacagacgtccaaaacctaacagcacggaacagagcactagtaaaatttactctgtttcagaggaagttccagaacaactcatatccgatcccagtgaaaaaacatttgacaca---gtcaaagatgtagag---ccaaacagtgagttaaatgtaaatactttggatgaacagtgtacagtaacagaagatacccaggataccttggaatgtctaccactacagccttctgacagttgtcacagttttgtaaatgacagtcaaacagacaacattaaacccactatggacaaagatgatcatttggatacaagtagcgcacaa---------------gcagaagcgcctgcagaagaagaagat---tccataacaagactg
>Bufo
gaatggaagtttgcaagaacaaagctctggatgagttactttgaagaaggtgggacacttcccacacctttcaatataattccaagtcctaagtcgctgtggtacctttgtaaatgggctcggaaacaaatatgcaagaagtacacaaaaaaaaagcctaaaagttttgggacattagggagaagagcagctgataatcttcgaagacacaatcaatatcaggaggttatgaggaatcttgttaagagatatgttgctgcaatgatcagggatgctaagactgaagaagggttaacagaagaaaactttaaggaactaaagcaagatatttcgagtttccgttttgaagtcttgggtttgttaaagggaaacaagttaaat---cttcacaacactaaaatgtacaatgta---------tcagaggaagcagaagagaaatgtaaacccagggataataaaagtagaacgcaggagagcagcctcagcttctataacataaccacgatgattcgtcctcgattgggagacataacaaccgataagcataacaatgtgagcaatggctctgctttgttagcttcaataactgccaaggaaaagcagaagaaaattcaattcgccaaagacacaaaaagctttgggctttttcacagaaac---aaaactactagcacagaacagagttctactaaaatttactccgtttctgaggaaattttggagccagaaatatctagcccaacagaaaaaacatcgacaccc---ataaaaagccaagaa---cttacctctgaattaaatgttaacaaactggatgaacaatgcaaagtaactcaatgtgacatggacaccttggaatgtcaaccatcagagccttctgccagtggccacagtgtagtagggcaaagtcaatcagataaaggcaaacacacgttcagcaaagagctaaagtccgaaacaaagagcacacaa---------------gaagaaccctccaca---gaagaagat---accataacaagactg
>Spea
gaatggaagttcgcaagaacaaagttgtggatgagttactttgaagaaggaggtacacttcccactcccttcaatataattccaagtccaaagtctttgtggtatttatttaaatggttgagaaaacaaatatgcaagaagaacatgagacgaaagcctgaaagttttggaacaattgggagaagagcagctgataatttccgaaggcataatcaatatcaggaggtgatgcggaaccttattaagagatacgttgctgcaatgataagggatgctaagacagaagaagggttaacggaagagaattttaaagaactgaagcaagacatttctagcttccgctttgaggttttggggttattaaaaggaaacaaggttaat---ctccaagctttaaaaatgaataatggtgtggcagatgtttcagacacggaagaatcaggtgtaactaaagagaagagaaccagaccacaaaaaaaatcatttagcctttttgacataactactctgattcatcccaaaaccgcagagatagcgacggaaagacataataatgtaagcaatgggtctgccttgttgacaactgaacctactaaggagaaacagagaaaaatacacttcagcaaagacattaaaagttttgggttgttcaatagacattccaaaacctcatatttgcaacagagctccaacaaaatatactcggtctctgaagaagttccaaaccagcagatctctgatccgagcgagaagacccttcatctagaagtcaaagctccagaa---acaaattgtgcgttagatgtaaatacactt------gaatcaacaataactaatgaattgaaggatacctcagtatgtctacctttacagccttcaagcagttgccatggcttggtagctgaaaatgaaatgaacaca---aatgctactaatcacaacgtggagcaagatacaactgacaatgcagac---------agcgcaaacagtgactctcttgcacaagaagat---tctataacaagactg
>Rana
gaatggaagttcgctagaacaaagttgtggatgagttactttgaagagggtggaacacttcccactccattcaatataatacctagtcccaaatctgcgtggtatttttttaaatggattcagaaacaagtatgcaagcaatacacaagaaaaaagcctcaaagctttggaacaatcggtagaagagcagctgacaatttccgaagacataatcaatatcaggaggtgatgaggaaccttgtgaagagatatgtagcagcaatgatcagagatgccaagaaagaagaaggactaacagaagaaaacttcaaggaattgaaacaagacatttcaagcttccgttttgaggttttgggtttgttaaagggaaacaaactaaat---ctcaataatacaaaagtgagcaacagc---tcagataactccgaggcagaagagaagagtcggcccaaggaaaagaaaagtcgaacacaaaaaaacaggatcagcttctttgacatcaccacgatgatccatcccagaacagcagagataactgctgaaaagcatacc---ataagtaatggatctgccaccctggcttcagagactgccaaggagaagccaaagaaaatccagttttccaaagacataaaaagctttgggctttttcacagacgtccaaaatcttgcagcatggaacagagctctaacacaatttactctgtttcggaggaagttccagaagaactcatatccaatcccagtgaaaaaacattggacaca---gtcaaagctctagag---ccgaactgtgaattaaatgtaaatactttgaatgaacagtgtacagtaacagaagatacccaggataccttggaatgtctaccactacagccttccgac---------agttttgtaaatgacagtccaacagacaaggttgaacccactatagacaaagatgttattccggaaacaagtagcacacaa---------------gcagaaaaacctgcagaagaagaagat---tccataacaagactg
>Hyla
gaatggaagtttgcaagaacaaagctctggatgagttactttgaagaaggagcgacacttcctactccctttaatatcattccaagtccaaaatctctgtggtacctatgtaaatgggttcggaagcaaatatgcaaaaagtacacaaaaaaaaagcctgaaagttttggggcattagggagaagagctgcagacaatctcagaagacacaaccaatatcaggaggttatgaggaatcttgttaagagatatgttgctgcaatgatcagggacgctaagactgaagaagggttaacagaagaaaactttaaggaactaaagcaagatatttccagcttcaggtttgaagtcttgggattgttaaagggaaacaaattaaat---cttcacaacactaaaatgaacaatgta---------tcagaggaaggggaagagaaatctaaacccaaggagaagaaaagtagaacacagaagagcaacttcagcttttttgacataaccacgatgattcatcctagaacggcagagataacaaccgataagcataacaatgtgagcaacggctctgctctgctagcttcagagactaag---gaaaagccgaagaaaattcaatttgccaaagacataaaaagctttgggctttttcacagacatgtaaaaaatgctaacatagaccagagctcttctaaaatctactcagtttccgaggaagtcccagagccagaaatatctagtccgacagaaaaaacattgaattct---gtaaaaagtcaagaa---cttacctctgaattaaatgttaacaaactgaatgaacaatgc------agtcaaggtaatagggaaaccttggaatgtctaccattagagccttctgccagtggccccagtttagtagaggagagtcatctagatgatgtcaaatacatgccaagcaaagagctacag------acaaagagcacacaa---------------gaggaaccctccacagaagaacaagat---accataacaagactg
>Pelobates
gaatggaagtttgcaagaacaaaactctggatgagttactttgaagaaggaggaacacttcccactcctttcaatataatcccgagcccaaagaccatatggtatttatttaaatggatacggaaacaagtatgcaagaagaacataaggcgaaaacctgaaagttttggaacaataggaaggagagcagctgacaattttcgaagacacaatcaataccaggaggtaatgcgaaaccttattaaaagatatgttgcagcaatgatcagggatgccaagacagaagaaggcttaacagaagagaattttaaggaactaaagcaagacatttctagtttccgatttgaagtcttaggtttgttaaaaggaaacaaggttaat---cttcaagctttaaaaatgaacaacggtgtggcagatggctcagagagtgaaggtgcatgtcggaccaaagagaagcgaacaagaacgcagaaa---agttttagtctatttgatataacgaccatgatccatcctaaaacagcagagatcgcttcggaaagacacaaaaatgtgagcaacgggtctgctttgttgacaacagaacctaccaaggaaaagcaaaaaaaaatacatttcggtaaagatattaaaagctttggcttattccacagacactcaaaaaaatctttctcggaacagagtactaacaaaatatactctgtttccgaggaggtagcaaaccaagagacatttgacccaagtgataaaagttttcaactagaagaaaagggtccagaa---acaaatcaagaacttgatgtaaatgtcctcaatgaacaatcctcattaccacaaggtatacagggtacctcggaatgtctacccgcacagcattccagtacttgccacagtttatatgtttacaatgaaaacgttgta---gacaccagtaatcataattctaacatagataaacttttagatcaaact---------agcacaaatgcagaaaccattgcagaagaagat---tcagtaacgagactg
>Bombina
gaatggaaatttgccaggacaaagctctggatgagttactttgaagaaggagggacacttcctaccccctttaatataattccaagcccaaagtctttatggtatttctttgtgtggataaagagacaagtatgtaagaaggaaattaaaagaaaaccagaaacctttggtgcaatagggaggagagcagctgacaattttagaagacataatcaatatcaggaggttatgaggaatctggtaaagcgatatgttgctgctatgatcagggatgctaaaacagaagaaggattaacagaagagaattttaaggagttaaagcaagacatatcaagtttccgctttgaggttttgggtttactgaagggaaataaatttaat---cttcaacctcccaaagtaaacaatggtgtagcagatttctttgaaactgaagaaaaggagaaaagcaaagaaaaaagaagcaggacacagaaaaatccattcagcctctttgatataaccactatgattcatccaaaaacagcagagatagcatctgataaaaaaaatactgtaatcaatgggtctgccttattggcatctgaaatttccaaggagaaacagaaaaagactaat---------------------tttggtctatttcatagacattcaaagacaaactatccagaacataattccaataaaatttactctgtttcagaagaagttaccaaccaagaaacaattgatccaaaagaaaaaacatttgaactaaaagtcaaagagcttgaa---ccaaattgtgaactaaacataaacacgcttaatgaacaatgcacattagatcaaaatataccgaatacctctgaatgtctagctttacttgcttccaatcgttgtcatagtcttacagcagaagacaacaccagtaca---gataacagaatatcttctttggaccatgatatatctttagttggaaac---------agcacaaaagcagaatctgatattcaggaagat---actgtaacaagactg
>Rhinatrema
gagtggaaatttgcaaggacaaagctttggatgagttactttgaagaaggaggaactcttccacctccctttaatatcattccaagcccaaagtcattatggtacttctgtaaatggataaggaagcatgtgtgtaagaaaaacagtcgaagaaaacctgaaagttttggaacaatagggagacgtgcagctgataatttgagaagacatcatcaatatcaggaagttatgaggaatctagtgaagagatacgttgcagcaatgatcagagatgctaaaaaagaagaaggtcttacagaagagaattttaaggaattaaagcaagatatctccagttttcgctttgaagttctgggtttgttaaaaggaaataaattttct---ctgcaaactccaaaggtcaacaaggaacctactttctttcgtgatcctgatgaaactagtgaaaacaagggaaaa---gggaaagtgccaaaaagcaacctcagtcttttcgacataactactttgattcatccgagatcgactgcaataaactcagacaggtataacagtgtaagcaatggatctgtgcgggtagcttctgagcccacaaaggaaaagcagaagaaaattcacttcgtgaaagacatgaaacactttgggctgtttcacagacggtcaaaatcatataatacagatcagagcacaaacaaaatatactctgtatcagaggaagttgctagtcaggaggtagaaaacctgggctgcaagattctgaatctggaaggggcagaattgttt---ctgaatggtgaactaagcataaat------------gagtgtgcattagcaaacaatgaccaacaagagaaggaggattcagactcacaggctcctgacagtggctctagagcggaaaaccagaaggaaaccatgagacaggattcagacatgcttgaggaacagatgggctgggaattagagataaac------tccggtatagaaacagagacagttattcaggaagactatgtgacaacaaaattg
>Microcaecilia
gagtggaaatttgcaaggacaaagctttggatgagttactttgaagaaggaggaagtcttccagctccctttaatattattccaagccccaagtccttatggtatttttgcaaatggataaggaagcatgtgtgtaagaaaaatatccggaaaaaacctgaaagtcttggcgcactagggagacgtgcggctgataatgtgagaagacatcatcaatatcaggaagttatgaagaatctaataaagagatatgttgcagcaatgatcagagatgctaaaaaagaagaaggactcacagaagagaattttaaggaacttaagcaagacatctccagttttcgctttgaagttctgggtttgttaaaaggaaataaattttccaattcacaaatcccaaagttcaacaaggaagcctcttcctttcctaactccgatgaaactcatgaaagcaaagggaaa---ggaagagctgagaga---accttcagcctttttgacataaccactttgattcatccaagatcagcttccatcacctcagaccggtgtaacagtgtaagcaatggatcagcgctggtagctccggaaccccctaaggaaaagcagaagaaaagtaactttgtcaaagacatcaaaaactttgggctctttcacagacggtcaaaatcatactgtacacagcagagcacaaacaagatctattctgtttcagaagaagttgcaagtcaggaggtggaaagcagaggcagcaaacctctgaatttggaaaggaaagaactggtt---ctcaatggtgaactaagtataaatgattccagggacgaattcccactaccaaacagtgagcacaaggagaaggaggatacgaacgtgccatcttctgacagtgactctgtgttggaaacagagaaggaatcagtgacactggattcagacacactaatggaacagatagaccgcgaattaaacatgaaccatgtctcctgcctaaaaacagagacaataattcaggaagattgtgtgataacaaaattg
>Geotrypetes
gaatggaaatttgcaaggacaaaactttggatgagttactttgaagaaggaggaactcttccagctccttttaatattattccaagccctaagtccttatggtatttttgcaaatggataagaaagcacgtgtgtaagaaaaaaagacgaaagaaacctgaaagttttggagcaatagggagacgtgcagctgataatgtgagaagacatcatcaatatcaggaagttatgaagaatttaataaagagatatgttgcagcaatgatcagagatgctaaaaaagaagaaggacttacagaagagaattttaaggaactaaagcaagacatctccagttttcgctttgaagttctgggtttgttaaaaggaaataaattttccagtttgcaaaccccaaagctcaacaaagaagcctctttctttcctgactctgaggaaacccatgaaagcaaaggaaaa---ggaagagttgataga---accttcagcctttttgacataaccactttgattcatccgagatcggcttctatcacctcaaaccggcatagcagtataagtaatggatcagcactggtagccccagaacccccaaaggaaaagcagaagaaaaatcactttgtaaaagacatcaaaaactttgggctctttcacagacggtcaaaatcatactgtacacagcagagcacaaacaaaatatattctgtttcagaagaagttgcaaatcaggaggtggaaagcagaggcagcaaacctctgaatttggaagggaaagaactggtt---ctcaatggtgaactaagtataaatgattccagcgatgaattcccattaccaaatagtgattacaaggagaaagaggatacaaacttgacattttctgacagtgactctatgttggaaacagagaaggaatcagtgacacaggattcagacacactaatggaacagatagactgtgaattagacatgaaccatgttttctgcctaaaaagagacacaataattcaggaagactgtgtgacaacaaaattg
