# Supplementary material for: Molecular evolution of TRPC4 regulatory sequences supports a role in mammalian thermoregulatory adaptation
Source: PeerJ. 2025 Jul 8;13:e19697. doi: 10.7717/peerj.19697 (PMC12248226; doi:10.7717/peerj.19697)
Supplement: Supplemental Information 1 — Required and optional parameters that are read by the codeml package of PAML. This file is for information only, an explicit value must be selected for Model and the dummy file names must be replaced with explicit paths to function. The sequence and guide tree files are in standard formats (FASTA and Newick, respectively). [file peerj-13-19697-s001.zip › input.files/tetrapod.clade.omega.estimation/amphibian.trpc5.fas]

>Xenopus
gaatggaaatttgctaggactaagctatggatgagttattttgatgaaggtgcgacaatgcctcctccttttaacatcattgccagcccaaagtccatctggtacttctgcaagtgggtccgctataaactctgcccaggcaagaactccgaagaagacattcaaaagcagcacgaaaacctaaagacgtttacagaacggcatgccgacaacctgattcagaatcagcattaccaggaagttatcagaaatctggtaaaaagatatgttgctgcgatgatcagaaattcaaagaccaatgaagggctgacagaagaaaacttcaaggaactgaaacaggacatctccagctttagatatgaagtgctcgatctcttaggaaatcgaaagccaccgcgacgaagctactccaccagcagcaccgaggtgtctcaaaaagat------------gaggcgacagaagagcgccccaaggcaaaaagtgtttcttttggcataagcaacaaaaaaaaggatttcaatgtatcagcactgattaagacaatgtctgggattgaaatcgtggaggatgcacccaagagtaacggcattaat---aagcgctcctttatccggaatggtaacaagattcagaggctttcaagttctaagaaggagtcctttaaaaggctgggtctactcttttccaaaatgaatgggcatgtgaccgagccagcatctgaaccagtatacaccatttcagatggcgtggtccagcctcacgctatgtggcaggacttacaacatccccagactggccaagaggcagagcgctctgtaagtgaaactaacctcaatgaggtaagtcatgatgggagcattgttggacaaagcaatgagaatcctcctatttgcaccaactctttacactgtgcttccaacctctgctcttctaacaccaggcttatagactcaacagaagatgtttttgactcttggggtgaggcatgtgacctatttatcaataagtggaaagatggtcaggaagagcag---gtcacaacaagacta
>Nanorana
gaatggaagtttgccaggactaaactgtggatgagttattttgatgaaggtggcactctgccacccccgtttaacatcattgcaagcccaaagtctgtttggtacctttgcaagtggatccactataagttgtgtccacataaaaaacgtgaagaggaacttcagaaacagcacgagaacctaaagacctttacggagaggcacgctgacaacctgattcagaatcagcactaccaggaagttattagaaatttggtgaaacgatacgtggcagcaatgatcagaaattcaaagaccaatgaaggactgacagaggaaaactttaaggaattgaaacaggatatctccagcttccgttatgaggtgcttgatcttctgggaaacaggaaacctccaaggagaagctattccaccagcagtacagaggtatcacagaaggaa------------gatgcaacagaagagagacctaagtcaaagagtgtttcttttaatgtagccaacaaaaaaaaggatttcaatgtctcggctcttattaaaactgtgtctgggactgaaatcatagataatgcacccaaaagcaatggcattagc---aagcgttccttcatccgtaatggaaacaagctccaaaggctttcaagttccaaaaaggaatcttttaaaagactgggtttacttttctctaaaatgaatggacatatgccaacaccaccaactgaaccagtatactctatttctgatggacttattcagcctcactgcatgtggcaggacgcaaaatgtagc------gagcaagagccagagtgctctaaaattgaaattaacctcaatgaggtgagtcaagatgggagcattggtggtcaaagtcatgatcattctccgatctgttccaactccctacactgtgcttccgacctctgctcttctaatacaaagctaatagactcatcagaggatgtgtttgactcgtggggcgaagcatgtgacctgctcatgaacaagtggaaagaggggcaggaggagcaacaggtcacaacaagacta
>Rhinatrema
gaatggaagtttgcccggactaagctgtggatgagctatttcgacgaaggcggaactctgccgcctccttttaacattgtccccagccctaagtcaacctggtacctctgcaagtggatccacaaacagctgtgtcccgccaag---gaggtggaggatgaacagaagaagcacgaaaacttaaaaacattcacggaacggcacgctgacaacctgattcagaatcagcattaccaggaagtcatcaggaatttagtgaaacgatatgttgcagcgatgattagaaattcaaaaaccaacgagggactcacagaggaaaatttcaaggaactgaagcaagacatttccagttttcgttacgaggttcttgacctcttgggaaaccgcaaaccacccaggagaagttactccaccagcagtacggaggtttcccagaaagacgacatgaacgacgagagcaccggggagcaagccaaagccaagaacgtttctttcaacttggccaacaagaagaaagacttcaacgtgtctgctctcattaaaacgatgtctgggattgaaattgtggaagagaagcccaaaagcaatggattgcat---aagcgctctttcatcagaaacgggaacagacttcagagactgtccacctccaagaaggagtccttcaaaaggctgggcctcctcttctccaaaatgaacggacatttgcccgaagcaaattccgagccagtatataccattactgatggactcattcagccacactgcatgtggcaggattttaagcactctcagacagacagagaaaccgaagcctgtaaaagtgaatttaacctcaatgaggtgggctgtgatgggagcattactgggcagagcaatgaatgccctccagtttgtaccaactctcttcactgtgcttccagtatttgctcctctaattccaagctcatagagtcaacggaagacgtgtttgactcttggggcgaagcctgtgatttgcttataacccaatggaaagacggacaggaggatcag---gttaccactagacta
>Microcaecilia
gagtggaagtttgcccgaactaagctgtggatgagttattttgacgagggcggaactttaccacctcctttcaacattgttcccagccccaagtcaatctggtacctttgcaagtggatccataagcaactgtgtccagccaag---gatatggaagatgaacagaagaagcatgaaaacctaaaatcgttcacagaacggcatgctgacaacctgattcaaaatcagcattaccaggaagtcattcgaaatttagtgaaacggtatgttgctgcaatgataagaaattcaaaaaccaacgagggactcacagaagaaaatttcaaggaactgaagcaggatatttctagttttcgttatgaagttcttgacctcttgggaaaccgcaaaccaccgcggagaagctactccaccagcagtacagaggtttcccagaaagatgacctgaatgacgagagtactggggaacgaaccaaagcaaagaatgtttcatttaacttaacgaacaagaagaaagacttcaatgtctcagctctaattaaaacaatgtctgggattgaaatcgtggaagagaagccaaaaagcaatggcataaat---aagcgctctttcatccgaaatggcaatagactccagagattgtccacttccaaaaaggagtcctttaaaaggctgggtctcctgttctccaaaatgaacggacacgtgcctgaaccaaattcagacccagtgtataccatttctgatggacttattcagccacattgcatgtggcaggattttaagcattctcagacggacaaagaaacagaagcctgtaagagtgaatttcacctcaatgaggtaggctgtgatgggagcattactggacagagcaatgaatgcccttcggtcagtacaaactgccttcactatgcttccagtgtttgctcctctaattccaaacttagagagtccacagaggatgtgtttgactcttggggtgagacctgtgatttgcttttcacccagtggaaagatggacaggaagagcag---gtcacgactagacta
>Geotrypetes
gaatggaagtttgcccgaactaagctgtggatgagttattttgacgaaggcggaactctaccacctccttttaacattattgccagccccaagtcaatctggtacctctgcaagtggatccacaagcagctatgtccagtcaag---gatgtggaagatgagcagaagaagcacgaaaacctgaaaacgttcacggaacggcatgctgacaacctgattcagaatcagcattaccaggaagtcatccgaaatttagtgaaacggtatgttgctgcaatgataagaaattcaaaaaccaacgagggactcacagaagaaaatttcaaggaactgaagcaggacatttccagttttcgttacgaagttcttgacctcttgggaaaccgcaaaccaccacggagaagctactccaccagcagtacggaggtttcccagaaagacgacatgaacgacgagagtaccggggaacgagccaaagcaaagaatgtttcatttaacttagcaaacaagaagaaagacttcaatgtgtcagctctaattaaaacgatgtctgggattgaaatagggggccagaagccaaaaagcaatggattgaat---aagcgctctttcatccgaaatggcaatagactccagagactgtccacttccaaaaaggagtcctttaaaagactgggtctcctgttctccaaaatgaacggacatgtgcctgaaccaaattcagacccagtgtataccatttctgatggacttattcagccgcattgcatgtggcaggattttaagcattctcagacggacaaagaaacagaagcctgtaagagtgaatttcacctcaatgaggtaggctgcgacgggagcattactggacagagcaacgaatgccctccggtttgtactaactctcttcactgtgcttccagtgtgtgctcctccaattccaaacttatagagtccacagaggatgtgtttgactcgtggggcgagacctgtgatttgctcatcacccagtggaaagacggacaggaagatcag---gtcacaacaagacta
>Rana
gaatggaagtttgccaggactaaactgtggatgagttattttgatgaaggcggcactctgccacccccgtttaacattatcgcaagcccaaagtctatctggtacctttgcaaatggatccactataagttgtgcccacataaaaaacgtgaagaggaacttcagaagcagcatgagaacctaaaaaccttcacggagcggcacgctgacaacctgattcagaatcagcactaccaggaagttattagaaatttagtgaaacgatatgttgcagcaatgatcagaaattcaaagaccaatgaaggactaacagaggaaaattttaaggaattaaaacaggatatctccagcttccgttacgaggtgcttgatcttttgggaaacaggaaacctccaaggagaagctattccaccagcagtacggaggtatcacagaaggaa------------gaaggaacagaagagagacccaaatcaaagagtgtttcttttaatgtagccaacaagaaaaaggatttcaatgtctcagcccttattaaaactgtgtctggggttgaaatcatagataatacacccaaaagcaatggcattagt---aagcgttccttcatccgtaatggaaacaagctccaaaggctttcaagttccaaaaaggaatcttttaaaagactgggcttacttttctctaaaatgaatggacatatgccaacaccgccaactgaaccagtatattctatttcggatggacttattcaacctcactgcatgtggcaggacacaaaatgtagc------gagcaagagccagagtgctctaaaagtgaaattaacctcaatgaggtgagtcaagataggagtattggtggtcagagtcctgatcattctccaatttgttccaactccctacactgtgcttccgacctctgctcttctaataccaagctaatagactcgacggaggatgtgtttgactcatggggtgaagcatgtgacctgctcatgaacaagtggaaagaggggcaggaggagcaacaggtcacaacaagactt
>Bufo
gaatggaagtttgcaaggacaaaactgtggatgagttactttgatgaaggtgggactctgccacctccatttaatattatcgccagcccaaaatctatctggtatctgtgcaagtggatccactatcagctgtgcccagggaaa---cgtgaagaggagctccagcgacaacatgaaaatctaaaaacctttactgagcggcatgctgacaacctgattcaaaatcagcattaccaggaagttatcagaaatctggtcaaacgatacgttgcagcaatgattaggaattcaaaaacgaatgaagggttaacagaagaaaatttcaaggaactaaaacaagatatctccagcttccgctatgaagttcttgatcttctgggcaacaggaagcctccaaggagaagctattccaccagcagcacagagatctcacaaaaagaa------------gaagtgccagaagaacgttccaaagcaagaagtgtgtccttcaacgtagccaacaaaaaaaaagacttcaacgtctcagctctctttaaaacaatgtctgggattgaaataatggatgaggctcctaaaagtaatggcattagtaataagcgttcctttattcgaaacggcaacaaactccagaggctttcaagttccaagaaggagtcctttaaaagactgggcttactcttttctaagatgaacggacacatgccagagcctgctggtgaaccagtgtacaccatctctgatggtcttatccagcctcattgcgtgtggcaggaagtaaaacaaact------gatccagagccagagtgctctaaaagtgaaattaacctcaatgaggtgagtcaagataagagcattggcgtgccaagtcacgatcacctccctattcataccagctccctacactgtgcttccgacctctgctcttctaatgccaagttgatagactcaacagaggatgtgtttgactcatggggagatgcatgtgatctgttcatcaacaagtggaaagacgggcaggaggagcag---gtcacaacaagacta
>Spea
gaatggaaatttgctaggactaagctatggatgagttattttgacgaaggtgggactctgccaccgccatttaacataattgccagcccaaagtctatctggtacttttgcaaatggatccattttcagctgtgctcgggcaaa---agctgcgaagacatacagaagcaacatgagaatctgaaaaccttcacggaacggcatgctgacaacctgatacagaatcaacattaccaggaggttatcagaaatctggtgaagcgttatgttgcagcaatgatcagaaattcgaaaacaaatgaaggtctcactgaggaaaactttaaggagctaaaacaagatatctcaagcttcaggtatgaggtacttgaccttctgggaaataggaagcctccgagaagaagctactcaaccagcagcacagaggtatctcagaaagaa------------gatgtagctgaagatcgggtcaaatcaaaaagtgtttccttcagtgtagccaacaagaaaaaggatttcaatgtatcggctctaattaaaacaatgtctggaattgagacagtggatgatgcgcctaagagtaacggaattaat---aagcgctcatttattaggaatggaaacaagttacagaggctttcgagttctaagaaggagtccttcaaaagacttggtcttcttttttccaaaatgaatgggcatatgccagaaccaccttcaaaaccagtatataccataactgatggacttatccaacctcactgtatgtggcaggaattaaaacaaact------gagcaagagacagagggctctaaaagtgaaattaacctcaatgaggtaagtcatgatgggagcatcggtggacaaattagtgactcctctcctgtttgtaccaattccctacactgtgcttccagcctctcatcttcaagcgccaaactgatagactccacagaagatgtgtttgattcatggggtgaggcatgcaatttactcatgaacaagtggaaagatggccaagaagaccag---gtcacaacaagacta
>Bombina
gaatggaaatttgcaagaactaagctctggatgagctattttgatgaaggtgggacactaccgcccccttttaacatcattcctagtcccaaatccatctggtaccttttcaaatggacacactatcaactctgcccgggaaaa---gactctgaaggattccacaagcaacatgaaaatctcaaaaccttcactgaaaggcatgctgacaacctgattcagaatcagcattaccaggaggtgattagaaatctggtgaaaagatatgttgcagcaatgatcagaaattcaaaaaccaatgagggtttgacagaagaaaattttaaggagctgaagcaggacatctctagtttccgatatgaagtacttgacctcttaggaaacagaaaacctccaagaagaagttactccactagcagtactgaagtatctcaaaaggag------------gagacaccagaaaaccatgccaagtcaaagagtgtttccttcaatgtatcacagaaaaaaaaagatttcaatgtatctgccctgattaagacaatgtctgggattgaaatcattgaggacgcacccaaaagtaatgggattaat---aatcgctctttcattaggaatggcaacaagctacagaggctttcaagttctaagaaagagtccttcaaaaggctgggcctcctcttttccaaaatgaatggtcatgtgccagaaccagcttcagaaccagtatacaccatctctgatggacttattcagcctcactgcatgtggcaggacttaaaacacactcagactgatggagagacagaaggctctaaaagtgaaattaacctcagtgaggtgagtcaaggtgggagcattggtggccaaagtattgaacacgctcctgtttgtaccaactctctacactgtgcttccagcctatgctcctctagctccaagctgatagactctacagaagatgtatttgactcttggggtgaggcatgtgacctgctcatcaaccaatggaaagacggacaggaagagcag---gtcacaacaagacta
>Hyla
gaatggaagttcgcaaggacaaaactgtggatgagttactttgatgagggcgggactctgccacctccatttaatattatcgccagcccaaaatctatctggtatctgatcaagtggatccattatcagctgtgcccaggaaaa---cgtgaagaagagttcgagaaacaacatgaaaacctaaagagtttcactgagcggcatgctgacaacctgattcaaaatcagcattaccaggaggtgatcagaaatctggtcaaacgatatgttgcagcaatgataaggaattcaaaaacaaatgaagggttaacagaagaaaacttcaaggaattaaaacaagatatctccagcttccgttatgaagtgctcgatctcctgggaaacaggaagcctccaaggagaagctattccaccagcagcacagaggtttcacaaaaagag------------gaagggccagaagaacgtcccaaggcaaaaagtgtatccttcaatgtagccgacaaaaaaaaagacttcaacgtctcggctctctttaaaacaatgtctgggattgagatcatggatgatgctcccaaaagtaatggcattagt---aagcgctcctttattcgaaatggcaacaaactgcagaggctttcaagttccaagaaagagtccttcaaaagactaggcttactcttttctaagatgaacggacacgtgccagagcctgctagcaaaccagtatacaccatctccgatggtgtcatccagccgcaatacatgtggcaggaaggaaaacaaact------gaccaagagccagaatgctctaaaagtgaaattaacctcaatgaggtgagtcaagatgggggcactggtgtactaagtcaggatcacactcctattcataccagctccctacactgtgcttccaacctctgctcttctaatgccaagttgatagactcaacagaagacgtgtttgactcatggggcgaagcatgtgatctgctcatcaacaagtggaaagacgggcaggaggagcag---gtcacaacaagacta
>Pelobates
gaatggaaatttgctagaacaaagctatggatgagttacttcgacgaaggcgggaccttgccacctccttttaatatcgttgttagcccaaaatccatctggtacttttgcaagtggatccactctcagctgtgtcctggcaga---aactgtgaagatatacagaagcaacacgagaatctcaaaaccttcaccgaacgacacgctgacaacctgattcagaatcagcattatcaggaggttatcagaaatctggtgaaaagatatgttgcagcaatgattagaaattcaaaaaccaatgaaggtctaacagaagaaaatttcaaggagctaaaacaggatatatcaagcttccggtatgaagtgcttgaccttctcggaaatagaaaaccaccaaggaggagctactcaactagcagtacagaggtatcccaaaaagat------------gaggctgcagaagatcagggcaagtcaaaaagtgtatccttcagcattgccaacaaaaaaaaaaatttcaatgtctcagccctgattaaaacaatgtctgggattgaaattgtggaggatgcacccaagagtaatggtattaat---aagcgttccttcatccggaatggcaacaaactacagaggctttcaagttccaagaaggagtctttcaaaagacttggtctacttttctccaaaatgaatgggcatatgccagaaccagcttcagaaccagtatacaccatctctgatggacttatccaaccacactgtatgtggcaggacggaaaacacactaaaactgatcaagagacagagtgctctagaagtgaaattaacctcaatgaggtgagtcatgatgggagcattggtggacaacatattgactcctctcccatttgtaccaattctctacactgtgcttccaacctttgctcctctagcgccaagctgatagactctacagaagacgtatttgactcttggggcgaggcatgtgacctactcatgaacaagtggaaagatggacaagaagagcag---gtcacaacaagacta
