# Supplementary material for: Molecular evolution of TRPC4 regulatory sequences supports a role in mammalian thermoregulatory adaptation
Source: PeerJ. 2025 Jul 8;13:e19697. doi: 10.7717/peerj.19697 (PMC12248226; doi:10.7717/peerj.19697)
Supplement: Supplemental Information 1 — Required and optional parameters that are read by the codeml package of PAML. This file is for information only, an explicit value must be selected for Model and the dummy file names must be replaced with explicit paths to function. The sequence and guide tree files are in standard formats (FASTA and Newick, respectively). [file peerj-13-19697-s001.zip › input.files/tetrapod.clade.omega.estimation/amphibian.trpm2.fas]

>Xenopus
gatcaaatctggaagttccaacgacacgatttaatagaggagtatcatggtcgacctcctgcaccaccaccttttatactctgcagtcacatgtatctatttattaaacaagtgattctccatgaaccagcaggaagattgaagcaactaaaagaaaaattagaaaagaacgaagaagctgctcttctttcttgggaaacatatctaaaggaaaattatctacagaactatcagcactttcagaagcaaagtacagatcagaggattaaggacacatctgaaaaagttgcttcagtgttagaaatgttggaactagaacaggcgaaaagaactgggttgatggagaacagactgcttttcctggaagaacaggcactgaggtctgctaaggctttgaactggattgttaacacattactggaaaatggatttggctccaaggattctgctcctgtcattgtgtccagtaaatttaatgtaactgatttaggggatacc------------gaggacgttaaaatacaaactcatgtcattgcgcgaaatatttggtaccctgattctaacattattcgatttcctgttcctgatgaaaaggtttcttgggaggtgcacttcaagatttataatccacctttttacactgctgtaagaaaagataaaaagtattatgacccttttaatgactccatgcaggcactttcaaaaatcagttataatacaatggatggaaacattaaccgtcaaagcttttgtgcaacttatgaggttaaggatggactaccaatgaatccagttggtcggactggtttgaaaggaagagggagtttatgttggtttggaccaaaccatgcattgcattctataataacaaagttgagacgaaataaagatgggtcaatttgtagaaagaggtcaaagaaaatgctggaaaccttagttattaagagcaagttatcagaaaactgggccctaccgggaggttcaatggagcctggagaagcattaccttataaattaaggaaaatcttaaaatctgactttctgtcaacttttcaaagcatgctgaaaaaaggcattgaagtatacaaaggatatgttgatgatcctagaaatacagataatgcttggattgaaacaactgcagtcagcttacactttgataacctagatgacctgcaactatatgcattagagcaaaatttacagatacaccatcaggatatttttgttcgatggcaagtggttgaccagaagataccgctttatgcaaaccacaaagatattcttcagaaggcagtagattatcaccat
>Nanorana
gatcagatttggaagttccagcgacatgatttaattgaggagtataatggtcggccacctgcccctccaccctttattctatttaatcatctacatcagttaattcaaaacgtcattcttcataaacccgcaggaagacaaaagcaacttaaagaaaaattagaaaagaatgaagaagctgctctcctttcctgggaaacgtatctcaaagaaaattatttgcagcaccttcagaagcaaatgaagcaaagtacagagcagaagattagagatacttctgagaaagtaaatacagttgtggacatgttggaattggatcaagtgaaaaagaatggatccattgaaaacaggctaattttcttagaggaacaggcattaagatctgctaaagcattaaactggattgttaacacactcctagataatgggtttggctccaaagaatctgctcctgtcgttgtgtccagcaaattacttggagatatagacctaaaagatatgaat------gaaacacttttctctacatgccatgttaattcaaggaacatcctgtaccctgactctaatgtagtacgtttccctgtgcctgatgaaaaagttccctgggaggtagaattcagtatttacaaccctcctttttatactgctattagaaagaacaaacccttccatgatccttatacagactccccggagactctgatgaaaatcaactacaacactttagatggaacagtcaatcgtcaaagctactgtgcaacctatgtggtacaggatggtctaccactgaatcccattggacgaactggattaaaaggcagaggcagtttatgctggtttggtccaaaccatgctattcaccctataataacacagtggaaaagaaacaaagatggctctgtttgcagaaaaaagtcaaagaaagtgctagaggttttggccattaaacacgtttcatcagagcactgggctcttcttggtggtacaatggaaccaggagaaacacttccgcacaaactaaagagaatcttaaaatatagatttctagataaatttgaagaactgctgaacaatggcagtgaagtatataaaggttatgttgatgacccaagaaatacagacaatgcttggattgaaacaactgcaataagcctgcattttgatagacgagatgatcatgtactactggaattaaatcaaaatattcaaagtaaggaacaagaaatatctgtccgctggcaggttgtagaccagaagatacccctttatgcaaatcacaaagacattcttcagaaagtagtagattgttataac
>Rhinatrema
gatcagatctggaaatttcagcgtcatgacctgatagaggaataccaaggaagacccccggcacccccaccctttatactcttcaaccacctgcatctcttcatcaaaagggtcattcttcataaatccacccctcgatacaaacagctcaaggagaagctggagaagaatgaggaggcagccctgctttcctgggagacatatttgaatgaaaattacttacagcatctccagtaccagctaaagcagagcacagaacacaagattcgagacatttctgaaaatgctggaatgatagtaaacctattggagtcagatcaggctaaaaaaacaggatcaatggaacataggctgcttgtcctggaaaaacaggcataccaaacaactatggccttgaactggattgtcaaagcattgatagaaaatgggtttggctcaagtgagagtgcaccaattcttgtgcccagcagaatgcttgaagagcaagactttgattcaaaggatatgcatgaagcctcagtgattcagtgccatgtgaatgccagacatctcttgtaccctgattccaaaattagtcgcttccctgttcccgatgagaaggtaccttggcaggtggagtttaaaatatataaccctcccttttacaccatggtgagaaaagataaagcttcagatgacattatgacaaactcactggagactctttcaaaaatcaattacaatgccatggatgacaagattgatcgcaagagcttttgtggcacgtatctggttcaggatggacttcctctaaatccactgggacgaacaggcttacaaggcagaggaagactttgctggtttggaccaaatcatgcactgcaccctgtaattacatgctggaagagaaatctggatggatcaatttgtagaaaaaaatcaaagaaaatgctagaaatcttggctgttaaactgccgtcctctgaacattgggctcttcccgggggttcactggaaccaggagaaatgctccctcgtaagctgaaacaaatcctgaggcaggaattttgggcacagtttcgaagccttctgaatcgaggcacagaggtgtacagagggtatgtggatgaccccaggaatacggacaatgcctggatagaaacaattgccattaatgtgcacttcgaagaccaggatgacctagagctagaagagctaaattctcatctccatagctatgatccagaggtttctatccggtggcaagtagtggaccagaaaattccactctatgcaaatcacaaagaaattctccagcaagcagctgacttctttcaa
>Rana
gatcagatctggaaattccagcgacatgatttaattgaggagtatcacggtcggccacctgcccctccaccctttattctccttaatcatctgcatcagtttatcaaaaacgtcattcttcacgaacctacaggaagacaaatgcaacttaaagaaaaactggaaaagaatgaagaaactgccctcctttcctgggaaacctttctcaaagaaaattatttacaacatcttcaaaagcaaatgaagcaaagcacagagcagaagattagagatacttctaagaaagtaaatacagttgtggacatgctggaaatggatcaagtgaaaagaaatggatccatggaaaacagattagttttcttggaggaacaggcattaagatctgctaaagccttaaactggatcgttaatacactcctcgataatgggtttggctccaaagaatctgctcctgttgtcgtatccagcaaattgctttgcgatatagacctaaaagataaggat------gaaacacttttcgctccatgccatgttaattcaaggaacatccactaccctgactcaaatgtagtacgttttcctgtgcctgatgaaaaagttccctgggaggtagaattcagtatttataacccttctttttatactgctgttagaaaggacaaacccttccatgatccttatacagactccccagattctctgatgaaaataaactacaactcattagatggaacagtcaaccgtcaaagctactgtgcaacctatgtggtacagcatggtctgccactgaatcccattggtcgaactggattgagaggcagaggcagcttatgcttttttggtccaaaccatgctattcatcctataataacacagtggaaaagaaataaagatggctctgttggcagaaaaaagtcaaagaaaatgctagaagttttggccattaaatacaactcatcagagcactgggctcttcttggaggtacattggaaccaggagaaacactaccacgtaaactaaagaagatcttaaaatacagatttctagataagtttcaagaactgttaaacaatggcagtgaagtatataaagggtatgttgatgacccaagaaatacagacaacgcttggatggaaaccactgcagttagcctgcactttgatagacatgatgatcctatactgctagagttaaagcaaaatattcaaagtaatgaacaagaaatatctgtccgctggcaagttgtagaccagaagatacccctttatgcaaatcacaaagatattcttcagaaagtagtagattgttataaa
>Bufo
gatcagatctggaaatttcaaagacacgatttaatcgaagaatatcatagtcgaccaccagccccaccaccttttattctctttaaccacctacatctgtttatcaaacatgccattctgcatgaaccttcagggagacaaaagcagctaaaggaaaagctagaaaagaatgaagaatccactcttctctcatgggaaacttttctaaaagaaaactatatacatcaccttcaaaaacagatgaaacaaagcacagagcaaaagattcgagacacatctgaaaaagtaaacacagtgttggatatgctggaattggatcaagtcaaaaggactggctccatggaaaacagactgattttcttagaagaacagacgctaagatctgcaaaagctttgaactggattattaacacacttctggataatggatttggttccaaagaatctgctccagttactgagtccagtaagctacttggtgaaatagacctaaaggataaggaa------gaaactgttatctcttcatgtcatgtcaatgccagagatattcactaccctgactcaaatgttgtacgatttcctgtacccgatgagaaaataccgtgggaggtggaatttagtatatataatcctactttttatactgctattaggaaggacaaacaatttcatgaccctgatactgactccctagagacacttcaaaagatacattttaacacttttgatgggaccataaatcgtcaaagctactgtgcaacatatcgggttcaagatggactaccactaaatccagttgggagaacaggcctgagaggcagaggaagtctatgttggtttggcccaaatcatgctattcactcaataattacacgatggaagagaaacaaggatggatctattagtagaaaaaaatctaagaaaatgctggaaattctagccatgaagcacatttcttcagagcactgggctctccctggaggctccctcgaaccaggggaaacatttccacacaagctaaagaggattataaacttcaaattcttagagaaatttcagcaactgttaaatgaaagtattgaagtgtacaaggggtatgtggatgatccaaggaatacagacaatgcttggatagaaaccactgcacttagccttcattttgaaactgaggatgaccaactattactagaattaaacaagaatatacagactcatatccaagaaattgctatacgttggcaagttgtggaccagaaaatacctctttatgcaaatcacaaagacatacttcaaaaggcagtagattgttataat
>Spea
gaccagatatggaaatttcagagacacgatttaattgaagaatatcatggacgacctccagcacccccacccttaattatttttaaccatctccatcagttcatcaaacaagtcattctgcatcaaccagccgggagacaaaagcaactcaaagaaaagctggaaaaaaatgaagaggctgctcttctgtcctgggaaacatatttaaaagaaaactatgtgcaacaactccagtcccaactcaagcaatgcacagaacagaagattagagatacagctgaaaaaataaattcagtgatggatttgttggagttggatcaagttaaacgtacagggtctatggaacaccgttttgttttcttggaagaacaggcattaaggtctgctaaggccttgaactggatcatcaatacactcttggataatggatttgggtccaaagattctgctcctgtcattgtatctaaaaggttaattggagacattgatttaagagatcaggca------gagccttctaccacccattaccatgtcaatgccagaaacattcgttatccagactctaatgtcattcgctttcctgtccctgatgagaaagtgccttgggaggtggaatttaaaatttataaccctccgttttacacttctgttagaaaagataaacaatcccacgacccatacacagactcccttgagtcacttttaaagatccaatataacaccatggatgggagcattaatcgccaaagcttttgtgctacatatgcggtagaaaatggactgcctttaaatccaattggaaggactggattgagaggaagagggagcttgtgttggtttggaccaaaccatgcaatgcatcctataataacacagtggaggaggaacaaagatggctcaattggaagaaaaagatcaaagaaaatgctagaaatccttgctatcaaacacagctcctcggagcactgggctcttcctggtggctcactggaacctggagaatcgcttccccgcaaattgaagagaatcttaaagaatgattttttagaaaagtttcaaggtttattgaaaagaagtactgaagtgtacaaaggatatgtggatgatcctagaaatacagacaatgcttggatagaaactactgcagtgagcttgcactttgatagtcaggatgacccagagctgcaacaattaaatcttaatatacagggaaatgatccggaaatatctattcgatggcaagttgtagaccagaagatacctctatatgcaaaccataaggaaatcctccaaaaagcagtagataattatcac
>Bombina
gatcagatatggaaattccagcgccacgacctaattgaggagtatcatggtcgaccaccagcccctcccccatttattctttgcaaccatctacatatgtttgtgaaacaggtcattcttcataagccagctggaagacagatgcaactcaaagaaaagctggagaaaaatgaagaagctgctctgctctcctgggaaaactacttgaaagagaattatcttcagcacattcactaccagctaaagcagagcacagagcaaaagatcagagatacgtctgaaaaaatgaatacagtcattgacctgttggaactggatcaagcaaagagaactggatccatggagaacagactggtcttcttagaagaacaggcccttaggtctgctaaagccttaaactggattgtcaacacactcctggaaaatggttttggatcgagagaatctgctcccgttattgtatccaataagttaattgaagatatagacttgggtgataaggat------gaatccatcagaattcagtgtcacatcaatgccaggaatattcgttaccctgattctaatgtcatccgttttcctgtcccagatgagaaagtaccttgggaggtggagtttgcaatttataaccctcctttttacactgttattagaaaggataaaataaaccatgatccatatacagactctttagagactcttctaaaaaataagtataatgctatggatgggaatatcaatcgagaaagcttttgtgccttatatgtggttgaagatggattacctttaaatccaattggtcgaactgggttgaaaggaagaggaagtttgtgctggcttggaccaaatcatgcaatgcatcttataatatcacagtggagaagaaacagagatggatcaataggcaggaagaagtcaaagaaaatgctggagatcttggccattaaaagcacttcatcagaactgtgggcacttcctgggggttcattggagccaggagaaaccctcccactgaaaattaggagaatcctaaggccaacattcattgagaaatttcatcagatgcttaagaggagctctgaagtatacaaaggatatgttgatgatcctagaaatactgacaatgcttggatagaaacaacagcactcagcttgcactataatagcctagatgacccagattttcaagaactgcatcagaacataaagagccatgatccagagagttgtgtcagatggcaggttgttgaccagaagataccgctttatgccaatcacaaagaaattctgcagaaggtggtggattgtcaccat
>Hyla
gatcagatctggaaatttcaaagacatgatttgatagaagagtatcatggccgaccaccagcccccccacctcttattctcttcaatcatctacatctgtttatcaaacgggtcattctccatgaacctgcaggaagacaaaagcagctaaaggaaaagttagaaaagaatgaagaagctgctctcctctcatgggaagcttttctaaaagaaaactacttacagcacctacaaaaacagatgaaacaaagcacggaacacaagattagagacacgtctgacaaagtaaacacagtcatggacatgctggaattggatcaagtaaaaaggactggcactatggaaaacagactggttttcttagaagaacaggcactacgatctgcaaaagcattaaactggattgttaacacactcctggataatggatttggttccaaagagtctgctccagttattgtgtcaagtaagctccttgatgaaatagacctaaaggataaggat------gaaacttttatttcttcatgccatgtcaatgccaggaatattcgctaccctgactctaatgttgtacgttttccagtacctgatgagaaagtaccttgggaggttgaatttagtatttataatcctcctttttatactgctatcaggaaggacacacgttttcatgacccttatactgactctccagagacactgcaaaaaataagatataacacttttgatggaatcataaatcgtcaaagctactgtgcaacttatgtagtgcaaaatggactgccactgaatccagctggacgaactggtctcagaggcaggggaagtctttgttggtttggtccaaatcattccattcacccaataattacacagtggaaaagaaacaaagatggatctatcagtaaaagaaaatctaagaaaatgctggaaatcctagccatcaagcacattacttcagatcattgggctcttcctggaggctcccttgaaccaggggaaacacttccacacaagctaaagaagatcttgaagtacaaattcttagagaaatttcaacaattgttaaatgaaagtatggaagtgtacaaagggtatgtggatgatccaaggaatacagacaatgcttggatagaaactactgcactaagccttcattttgaaagacaggatgacccattattactacaattaaatcagaatatacaaactcataatcaagaaattgcaattcgttggcaagttgtggaccagaaaattcccctttatgcaaatcacaaagacattcttcaaaaggcagtagactgtcacaat
>Pelobates
gatcagatctggaaattccaaagacattacttaattgaagagtatcatgggcgacctccagcacccccaccattcattcttttaaaccacctgcatcaattcatcaaaactgtcattctgcgtgagcctgcaggaagacagaggcaacttaaggaaaagctagaaaagaatgaagaggctgctatcctctcctgggaaacatatctaaaagaaaattatgtgcagaaccttcagcaccagctcaagcaaagcacagagcagaaaatcagagacacatctgaaaaaatcaattcagtggtgaatttgttggagttggatcaagtaaaacgtactggatccatggaaagccgactggttttcttagaagaacagacattgaaatctgcgagagctttgaactggattattaacacactcctggaaaatggatttggttccaaggattctgctcccgtgattgtgtctgcaaaactgattggagatatggatgtgacagataaagat------gagtgtcctcattctcagtgtcatgtaaatgccaggaatatatattacccagactctaatattattcgttttccagttcctgatgaaaaggtgccgtggaaggtggaatttagtatttacaatcctcccttctatacagctgttagaagaaataaaccttcttatgacccttatacaaactctctggaatcacttttaaaaatcaaatataacatcatggatggatgcattaatcgtcaaagctattgtgatacatatgtggtagaagatggactgccattgaatccaattggtcgtactggactgaaagggagaggaagtttgtcctggtttggaccaaaccatgctatgcacttcataataacacagtggcggagaaataaagatgggtcaattggtagaaaaagggcaaagaaaatgcttgaaattctagccatgaaacagagctcctcagagcattgggcacttcctgggggttcactgcaacctggagaaacacttccacataaactgaagcgaattttaaagagcgaattcattgaaaagttcaacgaattattgaaaggaagttctgaagtttataaaggctatgtggatgaccctaggaatacagacaatgcttggatagaaacatctgcagttagtttgcattttgaaagtcaagatgacccagagctacaacaactaaaccaaaatatacaaagcaatgatccagacatatgtatccggtggcaagttgtggaccagcaaattcctctttatgcaaaccacaaagacattctccagaaggcagtagattgtcatcat
