# Supplementary material for: Molecular evolution of TRPC4 regulatory sequences supports a role in mammalian thermoregulatory adaptation
Source: PeerJ. 2025 Jul 8;13:e19697. doi: 10.7717/peerj.19697 (PMC12248226; doi:10.7717/peerj.19697)
Supplement: Supplemental Information 1 — Required and optional parameters that are read by the codeml package of PAML. This file is for information only, an explicit value must be selected for Model and the dummy file names must be replaced with explicit paths to function. The sequence and guide tree files are in standard formats (FASTA and Newick, respectively). [file peerj-13-19697-s001.zip › input.files/tetrapod.clade.omega.estimation/sauropsid.trpa1.fas]

>Podarcis
ctgaaaagaatagcaatgcaggtcagtcttcacacaaatttggagaagaaactgccatactggtttctcagcagagttgaccaggattcaatcactgtgtatcctaataggccaagatattgtggatttatggtgtttcaatattgctttggctgtaatgatatagcagcaaatacgcagaatgctgacacaactttggaactagaagtattgaaacagaagtacaggcttaaagatattgcagcacttatggagaaacagcatgacctccttaaactggttgttcaaaaaatggaaatcatatctgaggcggaggatgaagacacaaacgatctattccagcacaaatttaggaagaagcaattggagcataaaaacagtaaatgggatacagtattaaaggcagtgaaatgc
>Pogona
ctgaaaagaatagcaatgcaggtcaatcttcacacaaacttggagaaaaaactgccatactggttcctcagtagagttgaccaagaaactatcactgtatatcccaatagaccaagatattgcggattcatggtgttccagtattgctttggatgcaatagcacagcaacagatgcacagaatgccgactcatcgttagaactagaagtactgaaacaaaaatacaggctgaaggatattacaacactcatggagaggcagcatgagctccttaaactgattgtacaaaaaatggagatcatatctgaggcagaagatgaagacacaaatgatttattccagcacaaatttaggaagcaacatctggagaataagaacagcaaatgggatacagtgttaaatgcagttaaatcc
>Zootoca
ctgaaaagaatagcaatgcaggtcagtcttcacacaaatttggagaagaaactgccatactggtttctcagcagagttgaccaggattcaatcactgtgtatcctaataggccaagatattgtggatttatggtgtttcaatattgctttggcaataatgatatagcagcaaatacaccgaatgctgacacatctttggaactggaagtattgaaacagaagtacaggcttaaagatattgcagcacttatggagaaacagcatgacctccttaaactggtggttcaaaaaatggaaatcatatctgaggctgaggatgaagacacaaacgatctattccagcacaaatttaggaagaaacagttggagcataaaaacagtaaatgggatacagtattaaaggcagtgaaatgc
>Lacerta
ctgaaaagaatagcaatgcaggtcagtcttcacacaaatttggagaagaaactgccatactggtttctcagcagagttgaccaggattcaatcactgtgtatcctaataggccaagatattgtggatttatggtgtttcaatattgctttggctgtaatgatatagaagcaaatacacagaatgctgacacaactttggaactagaagtattgaaacagaagtacaggcttaaagatattgcagcacttatggagaaacagcatgacctccttaaactggttgttcaaaaaatggaaatcatatctgaggctgaggatgaagacacaaacgatctattccagcacaaatttaggaagaagcagttggagcataaaaacagtaaatgggatacagtattaaaggcagtgaaatcc
>Anolis
ttgaaaagaatagcaatgcaggtcaatcttcacacaaacttggagaagaaactgccatattggtttctcagcagagttgaccaagaatcaatcactgtttatcctaacaggccaagatattgtggattcatggtgtttcagtattgctttggatgtgatgatagagcatcagatatgcccagcgctgacacatcgttagagctagaagtattaaaacagaagtacagacttaaggatattgcaatactcttggagaagcagcatgacctccttaagctggttgtacaaaaaatggagatcatctcagaagctgaagatgaagacacaaatgatttgttccaacacaaatttaggaaacagcagttggagcacaagaacagtaagtgggatacagtcttaaaggcagtaaaatcc
>Varanus
ctgaaaagaatagcaatgcaggtgaatcttcacacaaacttggagaaaaaactgccatattggtttcttagcagagttgaccaggaatcaatcactgtgtatcctaataggccaagatattgtggattcatggttttccaatattgctttggatgggatgatacagcaacagatacgcagagtgctgacacatcattagaactagaagtattgaaacaaaagtacaggcttaaggatattgcagctcttatggaaaaacaacatgacctcctaaaattgattgttcaaagaatggaaatcatctctgaagctgaggatgaagatacaaatgatttattccagcataaatttagaaagcaacagctggaacataagaacagtaaatgggatacagtattaaaggcagtgaaatgc
>Rhineura
ctgaaaagaatagcaatgcaggtcattcttcacacaaatttggagaaaaaactaccatattggtttctcagcagagttgaccaggaatcaatcactgtgtatcctaataggccaagatattgtggattcatggtgttccaatattggtttggctgtgattggaaagcaactgatactcagaatcctgactcatctttagaactagaagtattaaaacagaagtacaggcttaaggatattgcaacacttatggagaaacagcatgacctccttaaactggttgttcaaaaaatggaaatcatatctgaggctgaggatgaagacccaaatgatctattccagcacaaatttaggaagcagcagttggagcataagaacagtaaatgggatacagtattacaggcaatgaaatcc
>Eublepharis
ttgaaaaggattgcaatgcaggtcaatcttcacacaaacttggagaaaaaacttccttattggtttctcagccgagttgatcaagaatcaatcactgtgtatcctaaccggccaagatactgtggattcatggtgtttcagtattgctttggatgtgatgatgcagcaacagaaactcaaagtgctgatacaactttagaactagaagtactgaaacagaaatacagacttaaggatatggcaacactcctggagaaacagcatgacctccttaaattggtcttacaaaaaatggagattatatctgaggttgaggatgaggatacaaatgatttattccagcacaaatttaggaaagagcaattggaccacaagaacagcaaatgggatacagtgttaaaggctgtaaaatgt
>Gopherus
ctgaaaaggattgcaatgcaggttcatcttcacacaaatttagagaagaagctgccatattggttcctaagtcgggtggaccaggaaacaatcactgtgtaccctaataggccaagatactgtggatttatggtgttcaacttttgctttggttgtaaagactctgtcacagatgctcagagtgctgacacaactttagaactggaaattttgaagcagaaatacaggcttaaggatatgtcaacgctcttggaaaaacagcatgagctcattaaactgattatacaaaagatggagatagtatcagaggctgatgatgaagacagtaaagatttatttcagcataggtttaggaaacagcagttagaacacatgaacagtaaatgggatactgtgttaaaagctgtaaaatca
>Crocodylus
ctcaaaaggatcgcaatgcaggttaatcttcacacaaacttagagaagaagctgccatattggttcctaagtcgggtagaccaggaatcaatcactgtgtatccaaataagccaagatactgtgggtttatggtgttccagtattgctttggctgtgaagacaataccatagatacacacagcactgactccactttagaactggaagttctaaagcagaaatacaggcttaaagatatatcaatactcttggaaaggcagcatgaccttattaagttgatcctacaaaaaatggaaatagtatcagaagctgaggatgaagacagtaatgatttatttcaacaaaattttaggaaacagcagttagaaaacaggaacagtaaatgggatactgttttaaaagttgtaaaatca
>Dermochelys
ctgaaaaggattgcaatgcaggtcaatcttcacacaaatttagagaagaagctgccatattggttcctaagtcgggtggaccaggaatcaatcactgtgtatcctaataggccaagatactgtggatttatggtgttcaattattgctttggttttgaagagactgtcacagacgctcagagtgctgacacaactttagaactggaaattttgaagcagaaatacaggcttaaggatatgtcaacgctcttggaaaaacagcatgagctcattaaactgatcatacaaaaaatggagatagtatcagaggctgaggatgaagacagtaatgatttatttcagcataagtttaggaaacagcagttagaacacatgaacagtaaatgggatactgtgttaaaagctgtaaaatca
>Alligator
ctcaaaaggatcgcaatgcaggtcaatcttcacacaaacttagagaagaagctgccatattggttcctaagtcgggtagaccaggaatcaatcactgtgtatccaaataggccaagatactgtgggtttatggtgttccagtattgctttggctgtgaagacaataccacagatacacacagcactgattccactttagaactggaagttctaaagcagaaatacaggcttaaagatatatcaacactcttggaaaggcagcatgaccttattaagttgatcctacaaaaaatggaaatagtatcagaagctgaggatgaagacagtaatgatttatttcaacaaaattttaggaaacagcagttagaaaacaggaacagtaaatgggatactgttttaaaagttgtaaaatca
>Chelonia
ctgaaaaggattgcaatgcaggtcaatcttcacacaaatttagagaagaagctgccatattggttcctaagtcgggtggaccaggaatcaatcactgtgtatcctaataggccaagatactgtggatttatggtgttcaattattgctttggttttgaagactctgtcacagatgctcagagtgctgacacaactttagaactggaaattttgaagcagaaatacaggcttaaggatatgtcaacgctcttggaaaaacagcatgagctcattaaactgatcatacaaaaaatggagatagtatcagaggctgaggatgaagacagtaatgatttatttcagcataagtttaggaaacagcagttagaacgcatgaacagtaaatgggatactgtgttaaaagctgtaaaatca
>Mauremys
ctgaaaaggattgcaatgcaggttaatcttcacacaaatttagagaagaagctgccatattggttcctaagtcgggtggaccaggaatcaatcactgtgtatcctaataggccaagatactgtggatttatggtgttcaactattgctttggttatgaagactctgtcacagatgctcagagtgctgacacaactttagaactagaaattttgaagcagaaatacaggcttaaggatatgtcaacgctcttggaaaaacagcatgagctcattaaactgatcatacaaaaaatggagatagtatcagaggctgatgatgaagacagtaatgatttatttcagcatagatttaggaaacagcagttagaacacatgaacagtaaatgggatactgtgttaaaagctgtaaaatca
>Caretta
ctgaaaaggattgcaatgcaggtcaatcttcacacaaatttagagaagaagctgccatattggttcctaagtcgggtggaccaggaatcaatcactgtgtatcctaataggccaagatactgtggatttatggtgttcaattattgctttggttttgaagactctgtcacagatgctcagagtgctgacacaactttagaactggaaattttgaagcagaaatacaggcttaaggatatgtcaacgctcttggaaaaacagcatgagctcattaaattgatcatacaaaaaatggagatagtatcagaggctgaggatgaagacagtaatgatttatttcagcataagtttagaaaacagcagttagaacgcatgaacagtaaatgggatactgtgttaaaagctgtaaaatca
>Trachemys
ctgaaaaggattgcaatgcaggttaatcttcatacaaatttagagaagaagctgccatattggttcctaagtcgggtggaccaggaatcaatcaccgtgtatcctaataggccaagatactgtggatttatggtgttcaactattgctttggttatgaagactctgtcacagatgctcagagtgctgatacaactttagaactggaaattttgaaacagaaatacaggcttaaggatatgtcaacgctcttggaaaaacagcatgagctcattaaactgatcatacaaaaaatggagatagtatcagaggctgatgatgaagacagtaatgatttatttcagcataggtttaggaaacagcagttagaacacatgaacagtaaatgggatactgtgttaaaagctgtaaaatca
>Pelodiscus
ctgaaaaggattgcaatgcaggtcaatcttcacacgaatttagaaaagaagctgccgtactggttcctaagtcgagtggaccaggaatcaatcaccgtgtatcctaataggccaagatactgtggattcatggtgtttaactattgctttggttatgaagactctgtcacagatgctcagagtgctgacacaactttagaactggaaatcttgaagcagaaatacaggcttaaggatatgtcaacactcttggaaaaacagcatgagctcattaaactgatcatacagaaaatggagatagtatcagaagctggggatgaagacagtaatgatttatttcagcataagtttaggaaacagcagttagaacacatgaacagtaaatgggatactgtgttaaaagctgtaaaatca
