# Supplementary material for: Molecular evolution of TRPC4 regulatory sequences supports a role in mammalian thermoregulatory adaptation
Source: PeerJ. 2025 Jul 8;13:e19697. doi: 10.7717/peerj.19697 (PMC12248226; doi:10.7717/peerj.19697)
Supplement: Supplemental Information 1 — Required and optional parameters that are read by the codeml package of PAML. This file is for information only, an explicit value must be selected for Model and the dummy file names must be replaced with explicit paths to function. The sequence and guide tree files are in standard formats (FASTA and Newick, respectively). [file peerj-13-19697-s001.zip › input.files/tetrapod.clade.omega.estimation/sauropsid.trpc3.fas]

>Alligator
gagtggaaatttgctcgctctaaactctggttatcttactttgatgatggaaaaacattaccccctccattcagtcttgtaccaagcccaaagtctttcgtctatttcatcatgaaaatcattaacttttctaagtgcagaaggagaagtttgcagaaagatatcgaaatgggaataggtaactccaagtctaggttaaacctcttcactcag------tctaactcaagggttttcgaatcacacagttttaacagcattctcaatcagccaacacgctatcagcaaatcatgaaaagacttataaaacgttatgttttgaaagcacaagtggacaaagaaaatgatgaagtaaatgaaggtgaactaaaggaaatcaaacaagatatctccagtcttcgctatgaacttttggaggacaagtcccaagcaacagaagaacttgcaatcctaatacataaactcagtgagaaactaaaccccagtatgttgagatgtgaa

>Anolis
gaatggaaatttgctcgctctaagctctggttgtcatactttgatgatgggaagactctgccacctccattcagtcttgtaccaagtcctaagtcctttatttatttcttcatgaggatctttagattatttatgtgcagaaggaaaaggctgcaaaaggatatggaaatgggaataggaaattcaaaatccaggctaaacctcttttcccaa------tccaactcgagggtttttgaatcacacagctttaatagcattctcaatcagccaacacgctatcagcaaatcatgaagagacttataaaacgttatgttctgaaagcacaagtggacaaggaaaatgatgaagtcaatgagggtgaattaaaggaaattaaacaagatatttcaagtcttcgctatgaacttctggaagacaagtctcaggcaacagaggagttggcaattcttatacataaactcagcgagaaactcaatccaaatatttcacgatgtgaa

>Caretta
gagtggaagtttgctcgctctaagctctggttatcttacttcgatgatggaaaaacgttacctccaccattcagtcttgtaccaagccccaagtcttttttctatttcatcatgaggatgatcagctttgctaagtgcaggaggagaaggctgcagaaagatactgaaatagggatgagtaactccaaatctaggttaaaccttgtcactcag------tctaactcaagggttttcgaatcgcacagttttaacagcattctcagtcagccaacacgctatcagcaaatcatgaaaaggcttataaaacgttatgttctgaaagcacaagtggacaaagaaaacgatgaagtgaatgaaggtgaattaaaggaaatcaaacaagatatctccagtcttcgctatgaacttttggaagataagtcccaagcaacagaagagttagcaattctaatacataaactcagtgagaaactcaacccccatatgtcaagatgtgaa

>Crocodylus
gagtggaaatttgctcgctctaaactctggttatcttactttgatgatggaaaaacattaccccctccattcagtcttgtacctagcccaaagtctttcttctatttcatcatgagaatcattaacttttctaaatgcagaagaagaaggttgcagaaagatatcgaaatgggaataggtaactccaagtctaggttaaacctcttcactcag------tctaactcaagggttttcgaatcacacagttttaacagcattctcaatcagccaacacgctatcagcaaatcatgaaaagacttataaaacgttatgttttgaaagcacaagtggacaaagaaaatgatgaagtaaatgaaggtgaactaaaggaaatcaaacaagatatttccagtcttcgctacgaacttttggaggacaagtcccaagcaacagaagaacttgcaatcctaatacataaactcagtgagaaactaaaccccaatatgttgagatgtgaa

>Dermochelys
gagtggaagtttgctcgctctaagctctggttatcttacttcgatgacggaaaaacgctacctccaccattcagtcttgtaccaagccccaagtcttttttctatttcatcatgagaatgatcagctttgctaagtgcagaaggagaaggctgcagaaagatactgaaatagggatgagtaactccaaatctaggttaaaccttgtcactcag------tctaactcaagggttttcgaatcgcacagttttaacagtattctcaatcagccaacacgctatcagcaaatcatgaaaaggcttataaaacgttatgttctgaaagcacaagtggacaaagaaaacgatgaagtgaatgaaggtgaattaaaggaaatcaaacaagatatctccagtcttcgctatgagcttttggaagataagtcccaagcaacagaagagttagcaattctaatacataaactgagtgagaaactcaacccccatatgtcaagatgtgaa

>Eublepharis
gagtggaaatttgctcgttctaaactctggttatcatattttgatgatggaaaaactctgccacctccttttagtattgtcccaagtcccaagtcctttttttatttcttcttgaggatcattagattatttacatgcaggaggagaagtctgcaaaaggatatggaaatgggaatgggcaactcaaaatctaggcttaacctcttttctcaa------tccaactcgagggtttttgaatcacacagctttaatagcattctccatcagcccacacgctatcagcaaatcatgaagagacttataaaacgttatgttttgaaagcacaagtggataaagaaaatgatgaagtcaatgagggtgaattaaaggaaattaaacaagatatttccagtcttcgttatgaacttctagaagataagtctcaagcaacagaggagttagcaattctcatacataaactgagcgagaaacttaacccaaatatactgagatgtgaa

>Lacerta
gagtggaaatttgctcgctctaagctctggttatcatactttgatgatgggaaaaccctgccgcctccattcagtcttgtcccaagccccaagtcttttgtttatttctttataaggatcattaagttattcaagtgcaggcggaaaagactgcagaaggatatggaactgggaataggcaactcaaaatccaggctcaatctcttttctcaa------tccaactcgagggtttttgaatcacacagctttaatagcattctcaatcagccaacacgctatcagcaaatcatgaagagacttataaaacgttatgttctgaaagcacaagtagacaaggaaaatgatgaagtcaatgagggtgaacttaaggaaattaagcaagatatttccagtcttcgctatgaactccttgaagacaagtctcaagcaacagaggaattggcagtcctcatccataaactcagtgagaaactcaacccaaatttaacgagatgtgaa

>Mauremys
gagtggaagtttgctcgctctaagctctggttatcttactttgatgatggaaaaacattacctccaccgttcagtcttgtaccaagccccaagtcttttttctatttcatcatgaggatcgtcagcttttctaagtgcaggaggagaaggctgcagaaagatactgaaatagggatgggtaactccaaatctaggttaaacctcgtcactcag------tctaactcaagggttttcgaatcacacagttttaacagcattctcaatcagccaacacgctatcagcaaatcatgaaaaggcttataaaacgttatgttctgaaagcacaagttgacaaagaaaacgatgaagtgaatgaaggtgaattaaaggaaatcaaacaagacatctccagtcttcgctatgaacttttggaagataaatcccaagcaacagaagatttagcaattctaatacataaactcagtgagaaactcaaccccaatatgtcaagatgtgaa

>Pelodiscus
gagtggaagtttgctcgctctaagctctggttatcttacttcgatgatggaaaaacattacctccgccattcagtcttgtaccaagtcccaagtcttttttctatttgatcatgaggatcatcggcttttctaagtgcaggaggagaaggctgcagaaagatattgaaataggaatgagtaattccaagtctaggttaaacctcttcactcaa------tctaactcaagggttttcgaatcgcacagttttaacagcattctcaatcagccaacacgctatcagcaaatcatgaaaaggcttataaaacgttatgttctgaaagcacaagtggacaaagaaaatgatgaagtgaatgaaggtgaattaaaggaaatcaaacaagatatctccagtcttcgctatgaacttttggaagataaatcccaagcaacagaagagttagcaattctaatacataaactcagtgagaaactcaatcccaatatgttgagatgtgaa

>Podarcis
gagtggaaatttgctcgctctaagctctggttatcatactttgatgatgggaaaaccctgccgcctccattcagtcttgtcccaagccccaagtcttttgtttatttctttataaggatcattaagttatttaagtgcaggcggaaaagactacagaaggatatggaactgggaataggcaactcaaaatccaggctcaatctcttttctcaa------tccaactcgagggtttttgaatcacacagctttaatagcattctcaatcagccaacacgctatcagcaaatcatgaagagacttataaaacgttatgttctgaaagcacaagtagacaaggaaaatgatgaagtcaatgagggtgaacttaaggaaattaagcaagatatctccagtcttcgctatgaactccttgaagacaagtctcaagcaacagaggagttggcaattctcatccataaactcagtgagaaactcaacccaaatttaacgagatgtgaa

>Pogona
gagtggaaatttgctcgttctaagctctggttatcgtattttgatgatggaaaaactctgccacctccattcagtcttgtaccaagccccaagtcttttgtgtattttttcatgaggatcatcagattattcacatgcaggagaaaaagactacagagggatatagaaatgggaattgggaactcaaaatccaggctaaatctcttttctcag------tccaactcaagggtttttgagtcacacagctttaacagcattctgaatcagccaacacgctatcagcaaatcatgaagaggcttataaaacgttatgttctgaaagcacaagtggacaaggaaaacgatgaagtcaatgagggtgaattaaaggaaattaaacaagatatttcgagtcttcggtatgaactccttgaagacaagtctcaagcaacagaggagttggcaattctcatacataaactcagcgagaaactcaaccccaacatatcaagatgcgaa

>Rhineura
gagtggaaatttgctcgctctaagctttggttatcatactttgatgatggaaaaactttgccacctccattcagtcttgtaccaagtccgaagtcttttgtttatttcttcatgaggatctttaaattatttaagtgcagacggaaaaggctgcagaaggatatggaactgggaataggcaactcaaaatccaggctaaaccttttttctcaa------tccagctcaagggtttttgaatcacacagctttaatagcattctcaatcagccaacacgctatcagcaaatcatgaagagacttataaaacgttatgttctgaaagcacaagtggacaaggagaatgatgaagtcaatgagggtgaattaaaggaaattaaacaagatatttccagtcttcgctatgaactgcttgaagacaagtctcaagcaacagaggagctggcagttcttatacataaactcagtgagaaactcaacccaaatataacaagatgtgaa

>Sceloporus
gaatggaaatttgctcgctctaagctctggttgtcatacttcgatgatggaaaaaccctgccacctccatttagtcttgtaccaagtcccaagtcttttatttatttcttcatgagaatcattaaattatttacatgcaggaggaaaaggctccaaaaagatatggaaatgggaataaacaattcaaaatccaggctaaacctcttttctcaa------tccaactcaagagtttttgaatcacacagctttaatagcattctcaatcagccaacacgctatcagcaaattatgaagagacttataaaacgctatgttctgaaagcacaagtggacaaagaaaatgatgaagtcaatgagggtgaattaaaggaaattaaacaagatatttccagtctccgctatgaactcctggaagacaagtctcaggcaacagaggagctggcaattcttatacataaactcagtgaaaaactcaatccaaatatttcacgatgtgaa

>Varanus
gaatggaaatttgcacgctctaagctctggttatcatactttgatgatggaaaaactctgccacctccattcagtcttgtaccaagtcccaagtcttttatttatttcttcatgaggatcatttcattattcaagtgcaggagaaaaaggcttcagaaggatatggaaatgggaattggcaactcaaaatccaggctaaacctcttttctcaa------tccaactcaagagtttttgaatctcacagctttaatagcattctcaatcagccaacacgctatcagcaaataatgaagcgacttataaaacgttatgttctgaaagcacaagtggacaaggaaaatgatgaagtcaatgagggtgaattaaaggaaattaaacaagatatttctagtcttcgctatgaacttctggaagacaagtcccaagcaacagaggagctggcaattctcatacataaactcagtgagaaactcaacccaaatatatcaagatgtgaa

>Zootoca
gagtggaaatttgctcgctccaagctctggttatcatacttcgatgatgggaaaaccctgccgcctccattcagccttgtcccaagtcccaagtcttttgtttatttctttataaggatcattaagttatttaagtgcaggcggaaaagactgcagaaggatatggaactgggaatagacaactcaaaatccaggctcaatctcttttctcaa------tccaactcgagggtttttgaatcacacagctttaatagcattctcaatcagccgacacgctatcagcaaatcatgaagagacttataaaacgttatgttctgaaagcacaagtagacaaggaaaatgacgaagtcaatgagggtgaactgaaggaaattaagcaagatatttccagtcttcgctatgaactcctcgaagacaagtctcaagcaacagaggagttggcaattctcatccataaactcagtgagaaactcaatccaaatttaacaagatgtgaa
