# Supplementary material for: Molecular evolution of TRPC4 regulatory sequences supports a role in mammalian thermoregulatory adaptation
Source: PeerJ. 2025 Jul 8;13:e19697. doi: 10.7717/peerj.19697 (PMC12248226; doi:10.7717/peerj.19697)
Supplement: Supplemental Information 1 — Required and optional parameters that are read by the codeml package of PAML. This file is for information only, an explicit value must be selected for Model and the dummy file names must be replaced with explicit paths to function. The sequence and guide tree files are in standard formats (FASTA and Newick, respectively). [file peerj-13-19697-s001.zip › input.files/tetrapod.clade.omega.estimation/sauropsid.trpc4.fas]

>Alligator
gagtggaaatttgctcgtacaaagctttggatgagttactttgaagaaggaggaactctacccactcctttcaatgtcataccaagcccaaagtctctctggtatttgactaaatggctgtggagacacttgtgcaagaaaaagatccggaggaaacctgaaagttttggaacaataggg------------------------aggcgcgcagctgataatttgagaagacatcatcaatatcaggaagttatgagaaatttggttaagagatatgttgcagcaatgataagagatgccaagactgaagaaggcctcacagaggagaattttaaggaattaaagcaagatatttccagctttcgttttgaagtcctgggtctgttaaaaggaaac---aagatatctaatctacagacttcaaaaggcagc---aaagaagctgcctccgtgtcagagactgaggaaaaaaatgagagtgaaggaaaacagaaagtgaagaagaagaacttcagcctttttgacataactacaatgattcatccacgttcagccagcattgcctctcaggcacataatgtgagcaatggatctgcaatgatagtgcctgagtccaccaaggagaaacaaaggagggtgaactttgtaacagatatcaagaactttgggttatttcataga---cggtcaaaaacaaactctacagagcagagtacaaataaaatatacaccgtttctgaagaagtttcacgtcaacaagtagaagaacaatgtgagaaagccactgaactggaagaagaaaaactgcccttgagttgtgaattaagtgtccaaagtctcaacgaagagtgcacgttaacagaaagtaagcaaaataatagtgagactttgaattcacagagtgaagagaatgcttgttcttcagaaaatgagaagacagaggtacaggactcaggcacatccccacaaaaagactgtcttgacaaagaatgggatgttaggagt---gactcagatatgaagcatgaggcagttgagcagggtgattatataaca---aggttg

>Anolis
gaatggaaatttgcacgaacaaaactctggatgagttactttgaagaagggggaactttgcccactcccttcaacgtcataccaagtcccaagtctctctggtacctcgtcagatggctatggaagcaattgtgcaggaaaaagattagaaggaaacctgaaagttttggaactatcggg------------------------agacgtgcagctgataatttgagaagacatcatcagtaccaggaggtcatgagaaatctggttaagagatatgtggcagcaatgataagagatgctaaaactgaagaggggctgactgaagagaattttaaggagttaaagcaggatatttctagcttccgctttgaagtactgggtctgctaaaaggaaac---aagctgcctaatttgcagtcctcgaaaaacagcagagaatcttcttct---ttgccggagtctgatgaaggcagtgaaaatggggggaatgagaaggctaaaaagaagccccttagcctctttgacttaactacaatgattcgccccagagtcgtgaccagaacctctggagcacacagccagagcaacgggtcagcagtggtggcattggaggccaccaaggaaaagcaaaagaaagtgaactttaaggctgatgcaaagaagtttgggttcttccacaga---cagtcaaaaaccagctccactgagcacagcacaaacaaaatctactccatttcagaagaagtttcgcggcaacaagcagatgaacaaagtgagaaagtccctgaaatgggagagaaaacattagttgtgaactatgaactaaacattcaggatctcagcggaaagtgctctgcaggcactaaaacacaaactaaaaatgacactttagattctgtcttggatgacaaggcaacttcttctgaaactaaggaggctatgattcaggactcagatctgaccataccaaaggacttgatggagaaggagcaggatatcaatagt---gattccactgtgaaacaagagacaattgttcaggataattatttgaccacaaggttg

>Caretta
gaatggaagtttgctcgaacaaagctttggatgagttactttgaagaaggagggactctgcccactcccttcaatgttttaccaagccccaagtctctctggtatctgatcaaatggacatggagacatctgtgcaagaagaagattagaaggaaacctgaaagttttggaaccataggg------------------------aggcgtgccgctgataatttgaggagacatcatcaataccaggaagtgatgagaaatctcgttaagcgatacgttgccgcaatgataagagatgccaaaactgaagaaggactcacagaagagaattttaaggagttaaagcaagatatttccagctttcgttttgaagtcctgggtttgttgaaaggaaac---aagctttctaatttgcaaacttcaaaaatcaac---aaagaagcctcttctttgttagagactgatgaaaaccgtgagagtggaggaaatgagaaagtaaagaaaaagaacttcagcctttttgacataactacactgattcatccaagatcagctgctatagcctctgaaccacataacataagcaatggaactgcactgatggtgtccaagcccataaaggagaaacaaaagagagtgaactttgtaacagacataaaaagctttggattatttcataga---cgatcgaaaacaagctctttggaactgagtgcaaataaaatatactctgtatctgaagaagtttcacaacaacaggtggacaaacaatgcaagaaaactactgaactggaaggggaaaaattggtcatgaactgtgaattaagcgtccaaggtctcaatgaaaagtgcatgctaacaaacaataagcaaaccgacagcgagactttggattcacagcacgaggagaatgattgtgctgtggaaaccgagaagacagaggtacaggactcagacccccccacaccagaggatttgctggacaagaagttggacattaccagt---gactcggagatgaacgaagagacagttgttcaggatgattatgtaacaacgaggttg

>Crocodylus
gagtggaaatttgctcgtacaaagctttggatgagttactttgaagaaggaggaactctacccactcctttcaatgtcataccaagcccaaagtctctctggtatttgattaaatggctgtggagacacttgtgcaagaaaaagatccggaggaaacctgaaagctttggaacaataggg------------------------aggcgtgcagctgataatttgagaagacatcatcaatatcaggaagttatgagaaatttggttaagagatacgttgcagcaatgataagagatgccaaaactgaagaaggcctcacagaggaaaattttaaggaattaaaacaagatatttccagctttcgttttgaagtcctgggtctgttaaaaggaaac---aagatatctaatctacaaacttcaaaaggcaac---aaagaagctgcgtccttgtcagagactgaggagaaaaatgagagcgaaggaaaacagaaagtgaagaagaagaacttcagcctctttgacataactacaatgattcatccgcgttcagccagcattgcctctcaggcacataacgtgagcaatggctctgcaatgatagtgcctgagtccaccaaggagaaacaaaagagggtgaactttgtaacagatatcaagaactttgggttatttcataga---cgatcaaaaacaaactctacagagcagagtacgaataaaatatacaccgtttctgaagaagtttcacttcaacaagtagaagaacaatgtgagaaagccactgaactggaagaagaaaaactgtccatgagttgtgaattaagtgtccaaagtctcaatgaaaagtgcacgttaacagaaaataagcaaaataatagtgagactttgaattcacagagtgaagagaatgcttgttcttcagacaatgagaagacagaggtacaggactcgggcacttccccacaaaaagactgtcttgacaaagaatgggatgttagtagt---gactcagatatgaagcgtgaggcagttgagcagggtgattatataaca---aggttg

>Dermochelys
gaatggaagtttgctcgaacaaagctttggatgagttactttgaagaaggagggactctgcctactcccttcaatgttttaccaagccccaagtctctctggtatctgatcaaatggacatggagacatctgtgcaacaaaaagattagaaggaaacctgaaagttttggaaccataggg------------------------aggcgtgcagctgataatttgaggagacatcatcaataccaggaagtgatgagaaatctcgttaagcgatacgttgccgcaatgataagagatgccaaaactgaagaaggactcacagaagagaattttaaggagttaaagcaagatatttccagctttcgttttgaagtcctgggtttgttgaaaggaaac---aaactttctaatttgcaaacttcaaaaatcaac---aaagaagcctcttctttgttagagactgatgaaaactgtgagagtggaggaaatgagaaagtaaagaaaaagaacttgagcctttttgaaataactacactgattcatccaagatcagctgctatagcctctgaaccacataacataagcaatggaactgcactgatggtgtccaagcccataaaggagaaacaaaagagagtgaactttgttacagacataaaaagctttggattatttcataga---cgatcgaaaacaagctctctggaactgagtgcaaataaaatatactctgtgtctgaagaagtttcacaacaacaggtggacaaacaatgcaagaaaattactgaactggaaggggaaaaattggtcatgaactgtgaattaagcatccaaggtctcaatgaaaagtgcatgctaacaaacaataagcaaaacaacagtgagactttggattcacagcacgaggagaatgattgtgctgtggaaaccgagaagacagagataaaggattcagactcccccacaccagaggatttgctggacaagaagttggacattaccagt---gactcggagatgaacgaagagacagttgttcaagatgattatgtaacaacgaggttg

>Eublepharis
gaatggaaatttgctcggacaaaattgtggatgagttactttgaagaaggagggacgcttcctacccctttcaatgtgatcccaagtccaaaatctctctggtacctgatccgatggctgtggagacgactgtgtgggaaaaagatccgaaagaaaccagagagttttggaacgatcggggtaagcaccacccatttcctccccagacgtgcagctgataatttgcggagacatcatcaatatcaggaggttatgaaaaaccttgttaagagatatgtggcggcgatgatcagagatgctaaaacggaagaggggctaacagaagagaactttaaggagttaaagcaagacatctccagttttcgcttcgaggtcctcggtttactaaagggaaac---aaactgcccaatttgcagggctcaaaacctggcaaagatgactcc---tctttaccagaggctgaggaaggagaaaaggccgaaggatgtgagaaagttaagcggagaagcctgagcctttttgatatcaccaccatgattcgcccaaaggctactgcaagggctgctgaagcacacatcctgagcaacgggtcggtgctgatggcatccgggtcaaccaaggaaaagcaaaagaaggtgaacttcatggctgatgtaaagaagttcgggttcttccacaaa---cagtcaaaaaacatggctgccgagcaaagtgccaatcaaatctactccatttctgaggaagtctcccgtcgacaaatggaagagcaacaggaggaagccacggagctgatggaggaggaactggttgtaaactgtgaattaaacatccacagccccagtgacaagtgcacagttatcagtgataagcaagctaaaaatgagactttggatttgaagctggatgaggtcatttcctctgctgacgtgaagaagagcatgagactggactctgaaccgctcacaccaaaggatttgctggacaaggagccggattttggtagg---gactctgctgggaaacaagagacaattgtgcaggacaattacttcacaacaaggttg

>Gopherus
gaatggaagtttgctcgaacaaagctttggatgagttactttgaagaaggagggactctgcccactcccttcaatgttttaccaagccccaagtcactctggtatctgatcaaatggacatggagacatctgtgcaagaaaaagattagaaggaaacccgaaagttttggaactataggg------------------------aggcgtgcagctgataatttgaggagacaccatcaataccaggaagtgatgagaaatcttgttaagcgatacgttgccgcaatgataagagatgccaaaactgaagaaggactcacagaagagaattttaaggagttaaagcaagatatttccagctttcgttttgaagtcctgggtttgttgaaaggaaac---agactttctaatttgcaaacttcaaaaatcaac---aaagaagcctcttctttgttagagactgatgaaaactgtgagagtggaggaaaggagaaagtaaagaaaaagaacttcagcctttttgacataactacactaattcatccaagatcagctgctatagcctctgaaccacataacataagcaatggagctgcactgatggtgtctgagcccataaaggagaaacaaaaaagggtgaactttgtaacagacataaaaagctttggattatttcataga---cgatcaaaaacaagctccctggaactgagtgcaaataaaatatactctgtgtctgaagaagtttcacaacaacaggtggatgaacaatgcgagaaaactactgaactggaaggggaaaaaatggtcatgaactgtgaattaagtgttcaagatctcaatgaaaagtgcatgctaacaaacaataagcaaaccaacagtgagactttggattcacagcacgaggagaatgattgtgctgtggaagccgagaagacagaggtacaggactcagacccccccacaccagatgatttgctggacaagaagttggacattaccagt---gactcagaaatgaacgaagagacagttgttcaggatgattatgtaacaacgaggttg

>Lacerta
gaatggaaatttgctcgcacaaaactttggatgagttacttcgaagaaggagggactctgcctactccgtttaatgtcataccaagtccaaaatctctctggtacctgatcagatggctgtggagacaagtgttcaggaaaaaaatcagaaagaaacctgaaagttttggaacaattggg------------------------aggcgtgcagctgataatttgagaaggcataatcagtatcaggaggtgatgagaaatctggttaagagatacgtggctgcaatgataagagatgctaaaactgaagaggggttgaccgaagagaattttaaggagttaaagcaagatatttccagtttccgctttgaagtcctgggtttgttaaaaggaaac---aagctgtctaatttacagtcctcgaaagtcagcagagaagagtcctct---ttgccggaatctgatgaaggaaatgaaaatggaggagacgagaaaaataagaagagaaaccttagcctttttgacataacttcaatgattcaccccaaagcagtggcaagagcctctgaggcacacagccacagcaatgggtcagccatgatgacaagagtttcctccaaggaaaagcagaggaaagtgaatttggtgagtgatgtaaagaagtttgggttctttcacaga---caatccaaaagt------gctgagcaaaggacg---agtatttactcgatttctgaagaagtttcgcgccaacaagca---gaagaatgtgagaaagctcctgaaatgggagtgaaagcgttggttgtgaactgtgaactcaacattcgggatctcagtgaaagctgtacagcaggcactcataatcaggccagaaatgaggcactggactcaaaggtggatgagaaaattgctgcttctgaaatgaagaaggct---------------aatttgcccacaccaaaggattctccggacaatgagcaggacttcagtagtagtgactctgttgtgaaacaagaaacagttgttcaggacaattacctgacgacaagattg

>Mauremys
gaatggaagtttgctcgaacaaagctttggatgagttactttgaagaaggagggactctgcccactcccttcaatgttttaccaagccccaagtctctctggtatctgatcaaatggacatggagacatctgtgcaagaaaaagattagaaggaaacccgaaagttttggaaccataggg------------------------aggcgtgcagctgataatttgaggagacatcatcaataccaggaagtgatgagaaatcttgttaagcgatacgttgccgcaatgataagagatgccaaaactgaagaaggactcacagaagagaattttaaggagttaaagcaagatatttccagctttcgttttgaagtcctgggtttgttgaaaggaaac---agactttctaatttgcaaacttcaaaaatcaac---aaagaagcctcttctttgttagaggctgatgaaaactgtgagagtggaggaaaggagaaagtaaagaaaaagaacttcagcctttttgacataactacactgattcatccaagatcagctgctatagcctctgaaccacataacataagcaatggagctgcactgatggtggctgagcccataaaggagaaacaaaagagggtgaactttgtaacagacataaaaagctttggattatttcataga---cgatcaaaaacaagctccctggaactgagtgcaaataaaatattctctgtgtctgaagaagtttcacaacaacaggtggatgaacaatgcgagaaaactactgaactggaaggggaaaaaatggtcatgaactgtgcattaagtatccaaggtctcaatgaaaagtgcatgctaacaaacaataagcaaaccaacagtgagactttggattcacagcacgaggagaatgattgtgctgtggaaactgagaagacagaggtacaggactcagaccccctcacaccagaggatttgctggacaagaagttggacattaccagt---gactcggagatgaacgaagagacagttgttcaggatgattatgtaacaacgaggttg

>Pelodiscus
gaatggaagtttgctcgaacaaaactttggatgagttattttgaagaaggagggactctgcccactcccttcaatgttttaccaagccccaagtctctctggtatctgatcagatggacatggagacatctgtgcaagaaaaagattagaagaaaacccgaaagctttggaaccataggg------------------------agacgtgcagctgataatttaagaagacatcatcaataccaggaagtgatgagaaatcttgttaagcgatacgttgctgcaatgataagagatgccaaaactgaagcaggactcacggaggagaattttaaggagttaaagcaagacatttccagctttcgttttgaagtcctgggtttactgaaaggaaac---aaactttttaatttgcaatcttcaaaaatcagc---aaggaagccgcttctttgtcagagactgatgaaaaatgtgagagtgcaggaaaagagaaagtaaagaaaaagaacttcagcctttttgacattactacactgattcacccaagatcagcttccatagcctctgaagcacataacataagcaatggtgctgcactggtggtgtccgagcccacaaaagagaaacaaaagagggtgaattttgtaactgatataaaaagttttggattatttcataga---cgatcgaaaacaaactgtctggaactgagtacaaataaaatatactctgtgtctgaagaaatttca---caacaggtagaagaacaatgtgagaaaactactgaactggaaggggaagaactgatcatgagctgtgaattaggcctccaaggtctcagtgaaaagtgcatgctaacaaac---aagcaaaccaacagtgagactctggattcacagcatgaggaaaaagattgtgctttggaagctgggcaaacagaggtgcaggattcagacccctccacgcctgaagattttctggacaaggagttggacattaacagt---gacttggaggtgaacgaaaagacagttgttcaggaggattctgtaacaacaaggttg

>Podarcis
gaatggaaatttgctcgaacaaaactttggatgagttacttcgaagaaggagggactctgcctactccgtttaatgtcataccaagtcccaaatctctctggtacctgatcagatggctgtggagacaagtgttcaggaaaaaaatcagaaagaaacctgaaagttttggaacaattggg------------------------aggcgtgcagctgataatttgagaaggcataatcagtatcaggaggtcatgagaaatctggttaagagatacgtggctgcaatgataagagatgctaaaactgaagagggcttgaccgaagagaattttaaggagttaaagcaagatatttccagtttccgctttgaagtcctgggtttgttaaaaggaaac---aagctgtctaacttacagtcctcgaaggtcagcagagaagagtcctct---ttgccggaatctgatgaaggaaatgaaaacggaggagacgagaaaattaagaagagaaaccttagcctttttgacataacttcaatgattcaccccaaagcagtggcaagagcctctgaagcccacagccacagcaatgggtcagccatgatgacaagagtttcctccaaggaaaagcagaggaaagtgaattttgtgagtgacgtgaagaagtttgggttctttcataga---caatccaaaagt------gctgagcaaaggacc---agtatttactcgatttctgaagaagtttcccgccaacaagca---gatgaatgtgagaaaactcctgaaatgggagtgaaagcattggttgtgaactgtgaactcaacattcgggatctcagcgaaagctgtaccgcaggcactcataatcaggccagaaatgaggcgctggactcaaaggtggatgagaaagttgctgcttctgaaatgaagaaggct---------------aatttgcccacaccaaaggattctccggacaatgagcaggacttcagtagtagtgactctgttgtgaaacaagaaacaattgttcaggacaattacctgacaacaagattg

>Pogona
gaatggaaatttgcccgaacaaaactttggatgagttactttgaagaaggcgggactctgcccactcctttcaatgttatacccagtccaaaatctctctggtacctgattcgatggctgtggagacaactgtgcaggaaaaagattagacggaaaccggaaagttttgggactattggg------------------------aggcgcgcagctgataatttgagaaggcatcatcagtatcaggaggtcatgaaaaatctggttaagagatatgtggcagcaatgataagagatgccaaaactgaggaggggctgaccgaagagaattttaaggagctgaagcaagacatttccagttttcgctttgaagtcttaggtctgttaaaaggaaac---aaacttcccaattcacaggcttcaaaaaacagcagagaatcttcttct---ttgccggaatcagatgaaggaagtgacagtggggggaatgagaaggttaagaagaaaccccttagcctttttgacgtcacctccatgattcaccccagggcagttgccaaagcttctagagctcatagtcagagcaatgggtcggccatgatgctgacagagtccatcaaggagaagcagaagaaagtaaactttgtggcggatgtaaagaagtttgggttctttcacaga---cagtccaaaaacagctctaacgagcacagtgcaaataaaatctattccatttctgaagaagtttcccgtcaacaagcagaagaacaatctgagaaagacactgaactggcagagaaaacgtccgttgcgaactgtgaattaaacattcagggtctcgacaaaacatgcccggtggccactaatcagcacactaaaagtgagacagtggagtctaggttgaaagaagaagcagtcccttctgaaatgcagaagacccaagtgcaggattctgattcacccctgccaaaagatttcctggtcactgatcaagatatcagtagtactgacttcattatgaaacaagagacaatcattcaggacaactacatgacaacaaggttg

>Rhineura
gaatggaaatttgctcgaacaaaactttggatgagttactttgaagaaggagggactctgcctactccgttcaatgtcataccaagtccaaagtctctctggtacctgataagatggttgtggagacaattgtgcaggaaaaaaatcagaaggaaacctgaaagttttggaacaattggg------------------------agacgtgcagctgataatttgagaaggcatcatcagtatcaggaggtaatgagaaatctggtaaagagatacgtggctgcaatgataagagatgctaaaactgaagaggggctgactgaagagaattttaaggagttaaagcaagatatttccagttttcgctttgaagtcctgggtttgttaaaagggaac---aaaccatctaattttcagtcctcaaaaatcagcagagaaacatcctct---ttgccagaatctgatgaaggaaacaaaaatgga---gatgagaaagttaagaagaaaacccttagcctttttgacgtaaccacaatgattcacccaagcgcagtggcaagagtctctgaagctcacagccagagcaatgggtcagcaatgataacaagagagtgcaccaaggaaaagcagaagaaagtgaactttgtgactgatgtaaagaagtttgggttctttcacaga---caatcaaaaaacagctgtactgagcaaaggacaaataaaatatactcaatctctgaagaagtttcccatcaacaagctgaagaacaatgtgagaaagatactgaattgggagtgaaagtgttggttgtgaactgtgaactaaacatgcagggtttcagtgaaagctgtccagtgggcgctaataatcaggctaaaaatgagtgtctggattataaactggatgagaaagctgttgtttctgaaatgaagaaggctgtggtacaggagcctgatttgcccacatcaaaggttttgctggacaatgagcaggacttcagtagcagcacctctgttgtgaaacaagagacaatttttcaggacaattacatgacaacaagattg

>Sceloporus
gaatggaaatttgcacgaacaaaactctggatgagttactttgaagaaggggggactttgcctactcccttcaatgtcataccaagccccaagtctctctggtatttgatcagatggctctggagacaactgtgcaggaaaaagatcagaaggaaacctgaaagttttggaaccattggg------------------------agacgtgctgctgataatttgagaaggcaccatcagtatcaggaggtcatgagaaatctggttaagagatatgtggcagcaatgataagagatgctaaaactgaagagggtttgactgaagagaattttaaggagttaaagcaagacatttctagttttcgctttgaagtcctaggactgttaaaaggaaac---aaactacctaatttgccgtcttcaaaaaacagccgagaatcttcttcc---ttgccagaatctgatgagggaagtgaaaatggaggaaatgagaaggttataaagaaacctcttagcctctttgacttaactacaatgattcatccaagagcagtggcaagagcctctggagcccacagtcaaagcaatgggtcagccgtgagggcaccagaagctaccaaagaaaagcaaaggaaagtgaactttgtgactgatggaaagaagtttgggttcttccacaga---cagtccaaaaacagctctactgagcacagtacaaaaaaaatctactccatttctgaagaagtttcccggcagcaagcagaggagcagagcgagaaagtcactgaaatgggggagaaaacattggtcgcgaactgtgaactaaacattcaggatctcagtgaaaagtacacagcggccactaagaagcaagttaaaaacgacactctggaatctaccttggatgagaaagctgctccttctgaaagtaagaaggctacccttcaggactctgatctgcctataccaaaggatttgatggacaatgagcaggatttcaatagt---gactctgttgggaaacacgagacagttgttcaggacaattacttgacaacaaggttg

>Terrapene
gaatggaagtttgctcgaacaaagctttggatgagttactttgaagaaggagggactctgcccactcccttcaatgttttaccaagccccaagtctctctggtatctgatcaaatggacgtggagacatctgtgcaagaaaaagattagaaggaaacccgaaagttttggaaccataggg------------------------aggcgtgcagctgataatttgaggagacatcatcaataccaggaagtgatgagaaatcttgttaagcgatacgttgccgcaatgataagagatgccaaaactgaagaaggactcacagaagagaattttaaggaattaaagcaagatatttccagctttcgttttgaagtcctgggtttgttgaaaggaaac---agactttctaatttgcaaacttcaaaaatcaac---aaagaagcctcttctttgttagagactgatgaaaactgtgcgagtggaggaaaggagaaagtaaagaaaaagaacttcagcctttttgacataactacactaattcatccaagatcagctgctatagcctctgaaccacataacataagcaatggagctgcactgatggtgtccgagcccataaaggagaaacaaaaaagggtgaactttgtaacagacataaaaagctttggattatttcataga---cgatcaaaaacaagctcccaggaagtgagtgcaaataaaatatactctgtgtctgaagaagtttcacaacaacaggtggacgaacaatgcgagaaaactactgaactggaagggggaaaattggtcatgaactgtgaattaagtgtccaaggtctcagtgaaaagtgcatgctaacaaacaataagcaaaccaacagtgagactttggattcacagcatgaggagaatgattgtgctgtggaaactgagaagacagaggtacaggacgcagacccccccacaccagaggatttgctggacaagaagttggacgttaccagt---gactcggagatgaacgaagagacagttgttcaggatgattatgtaacaacgaggttg

>Varanus
gagtggaaatttgctcgaaccaaactttggatgagttactttgaagaaggaggaactctgcccactcccttcaatgtcatcccaagtccaaagtccctgtggtatctgatcaggtggttgtggagacaattatgcaagagaaaaatcagaaagaaacctgaaagttttggaaccataggg------------------------aggcgtgcagctgataatttaagaaggcatcatcagtatcaggaggtcatgagaaacttggttaagagatatgtggcagccatgataagagatgctaaaactgaagaggggctgacagaagagaattttaaggagttaaagcaagatatttccagttttcgctttgaagtcctgggtctgttaaaaggaaac---aaattgtctaatttgcagtcttcaaaaatcagcagagaagcctcctct---ttgccagaatcagatgaaggaagtgaaaatggaggtaatgagaaggttaagaagaaaaaacttagcctttttgacataactacaatgattcaccccagagcagtggctattgcctccgatacgcaccatcagagcaatggatcaataatgatggtgacagagtctgccacagaaaagccaaaaaaagtcaactttgtttctgatgtaaagacatttgggttctttcataga---caatccaaaaacagctctactgagcagagtataaataaaatctactccatttctgaagaggtttcccgtcaacaaacagaacaacaacatgaaaaagtcactgaactgggagagaaagcattggctgtgaactgtgaactaaacattcagggtcctaatgaaaaatgcacagtggccacatataaacaagctaaaaatgagattttagattctaagttggacaggaaatctgctttttcagaaatgaagaaagccaaggcacgggacactgatatgcccaaatcaaaagatctgctggacaataaacatggtttcagtagt---aactctagtgtgaaacaagagaaaattgttcaggacacttacatgacaacaaggttg

>Zootoca
gaatggaaatttgctcgaacaaaactttggatgagttacttcgaagaaggagggactctacctactccatttaatgtcataccaagtccaaaatctctctggtacctggtcagatggctgtggaggcaagtgttcaggaaaaaaatcagaaagaaacctgaaagttttggaacaattggg------------------------aggcgtgcagctgataatttgagaaggcataatcagtatcaggaggtcatgagaaatctggttaagagatacgtggctgcaatgataagagatgctaaaacggaagaggggttgaccgaagagaattttaaggagttaaagcaagatatttccagtttccgctttgaagtcctgggcttgttaaaaggaaac---aaactctctagtttacagtcctcgaaagtcagcagagaagagccctct---ttgccagaatctgatgaaggaaatgaaaatggaggagacgagaaaattaagaagagaaacctgagcctttttgacataacttcaatgattcaccccaaagcggtggcaaagtcctctgaagcacacagccacagcaatgggtcagccatgatgacaagagtttcctccaaggaaaagcagaggagagtgaattgcgtgagtgatgtcaagaagtttgggttctttcacaga---caatccaaaagt------gctgagcaaaggacg---agtatttactcgatttctgaagaagtttcccgccaacaagcttcagaagaatgtgagaaagctcccgaaatgggagtgaaagcgttggttgtgaactgtgaactcaacattcgggatctccatgaa---------gtaggcactcataatcaggccagaaatgaggcactggactcaaaggtggatgagaaagttgctgcttctgaaatgaagaaggct---------------aatttgcccacaccaaaggattctccggacaatgagcaggacttcagtagtagtgactctgttgtgaaacaagaaacaattgctcaggacaattacctgacaacaagattg
