# Supplementary material for: Molecular evolution of TRPC4 regulatory sequences supports a role in mammalian thermoregulatory adaptation
Source: PeerJ. 2025 Jul 8;13:e19697. doi: 10.7717/peerj.19697 (PMC12248226; doi:10.7717/peerj.19697)
Supplement: Supplemental Information 1 — Required and optional parameters that are read by the codeml package of PAML. This file is for information only, an explicit value must be selected for Model and the dummy file names must be replaced with explicit paths to function. The sequence and guide tree files are in standard formats (FASTA and Newick, respectively). [file peerj-13-19697-s001.zip › input.files/tetrapod.clade.omega.estimation/sauropsid.trpc5.fas]

>Alligator
gagtggaagtttgcaaggaccaagctctggatgagttacttcgatgaaggggccacactgccccctccttttaacattatcccaagtcccaagtcaatctggtacctttgcaagtggattcattatcgactgtgtccgggcaaggaccctgaggatgaacagaagaggcatgaaaacctaaaaacatttacagaacggcacgctgacaacctgatccagaatcaacattaccaggaagtgatcagaaatctagtaaaaagatacgttgcagcaatgataagaaattccaaaaccaatgaggggttaactgaagaaaattttaaggaattaaagcaggacatctctagctttcgctatgaagttcttgacctcctgggaaacaggaaaccccagaggaggagttactccaccagcagcacagaggtctcccaaaaggatgacgcaaatgaagatggtgctggagaaaaagccaaagccaagagtgtgtctttcagcatagccaacaaaaaaaaagactttaatgtgtcagcgctcattaaaactatgtctgggattgacattccagatgagaagccaaaaagcaatggaataaataagcgctccttcgtccgaaatgggaatagagttcaaaggctttcaagctccaagaaagagtccttcaagagactgggccttctgttctccaagatgaatggacatctccccgagccaaattcagagcctatgtacactatttcagacggagttattcagccacattacatgtggcaggacattaaatattctcagattgataaagagagagaagagaactgttccaaaagtgaaattaacctcaatgaggtggactatagtgggaacacgagacat---acaggacagagcaaggaatgccctatggtctgtaccagctcccttcactgtgcttccagtatttgttcctctaactccaaacttatagactcaacagaggacgtgtttgactcatggggagatgcttgtgacttgtttataaaccaatggaaagatgggcaggaagatcatgttacaactcggtta

>Anolis
gaatggaagtttgcccgcaccaaactctggatgagctactttgacgaagggggcaccttgccgccccctttcaacatcatccccagccccaagtccttctggtatctctgcaaatggatccacaagcagctctgtccatcccaagatccagacgacgatgagaagaaacacgagaatctgaagaccttcacggaacgtcatgcagacaacttgattcagaatcagcattaccaggaagtgatcagaaacctggtgaagcgatacgttgctgccatgataagaaattccaaaagcaatgagggattgacagaagaaaactttaaggaactgaagcaggatatctccagtttccgctatgaagtcctcgaccttttggggaaccggaaaccgccacggcgaagttattccaccagcagcaccgaggtctcccagaaggacgaggccaacgaggagtgtgttggggagacctccaaatccaagagcgtgtctttcggcctcaccaacaagaagaaagacttcaacgtctcggctctcattaagacgatgtccgggattgacatggtgagcgagagacccaaaaacaatgggattaataagcgctcctttgtccggaacgggaacagagtccaaaggctttccagctccaagaaggaatccttcaagcgtttgggactcctgttctccaagatgaacggtcacctggcggagccaaacacggagcccatgtacaccatttcggacggggtcatccagccacattacatgtggcaagaccttaaatactcccagatggccaaagagcgggacgagaactgttccaaaagtgaaattaacctcaatgaggtggactatagtaggaacaccaggcac---ccagggcagagccca---tgccccgggccttgcaccagttccctccactgtgcttccagcatctgctcctccaactccaaactcatagactcctccgaggatgtttttgactcatggggagatgcctgcgacatgtttaggaaccaatggaaagacggacaagaggagcaggtcacgactcgccta

>Caretta
gagtggaagtttgcccggacaaagctgtggatgagttactttgatgaaggtggcactctgccacctccatttaatattatcccaagtcccaagtcaatctggtacctttgcaagtggatccacaagcaactgtgcccagacatggactctgaggatgaacagaagaggcatgaaaacctaaaaacattcacagaacggcacgctgacaacctgattcagaatcaacattaccaggaagtgatcagaaatctagtgaaaagatatgttgcagcaatgatacgaaattccaaaaccaacgagggattaactgaagaaaattttaaggaattaaagcaggacatatctagctttcgctatgaagtccttgacctcttgggaaacaggaaaccccagaggagaagttattctactagcagcacagaggtctcccaaaaggatgaaaacaacgaggatggttctggagaaaaagctaaagccaagagtgtttctttcaatatagccaacaagaaaaaagatttcaatgtgtccgctctgattaaaactatgtcggggatcgaaattgtggaagagaagccaaaaagcaacggaataaataagcgctctttcgtccgaaacgggaatagggttcagaggctttcgagctccaagaaagagtctttcaagaggctgggtctcctattctctaagatgaatggccatgtgcctgaaccaaattcagagcctatgtacactatttcagacggagttattcagccgcattacatgtggcaagacatgaaatattctcagatcaaaaaagagagagaagagaactgttccaaaagtgaaattaacctcaatgaggtggactacagtgggaatatgagactt---acaggacagagcaaggaatgccctatggtttgtaccagctctcttcactgtgcttccaatatttcctcctctaattccaaacttatagactccaccgaggatgtgtttgactcatggggagagacctgtgacttgcttataaaccagtggaaagatgggcaggaagatcatattacaactcggcta

>Chelonia
gagtggaagtttgcccggacaaagctgtggatgagttactttgatgaaggtggcactctgccacctccatttaatattatcccaagtcccaagtcaatctggtacctttgcaagtggatccacaagcaactgtgcccagacatggactctgaggatgaacagaagaggcatgaaaacctaaaaacattcacagaacggcacgctgacaacctgattcagaatcaacattaccaggaagtgatcagaaatctagtgaaaagatatgttgcagcaatgataagaaattccaaaaccaacgagggattaactgaagaaaattttaaggaattaaagcaggacatatctagctttcgctatgaagtccttgacctcttgggaaacaggaaaccccagaggagaagttactctactagcagcacagaggtctcccaaaaggatgaaaacaacgaggatggttctggagaaaaagctaaagccaagagtgtttctttcaatatagccaacaagaaaaaagatttcaatgtgtccgctctgattaaaactatgtcagggatcgaaattgtggaagagaaaccaaaaagcaatggaataaataagcgctctttcgtccgaaacgggaatagggttcagaggctttcgagctctaagaaagagtctttcaagaggctgggtctcctgttctctaaaatgaatggccatgtgcctgaaccaaattcagagcctatgtacactatttcagatggagttattcagccgcattacatgtggcaagacatgaaatattctcagatcgataaagagagagaagagaactgttccaaaagtgaaaataacctcaatgaggtggactacagtgggaacatgagactt---acaggacagagcaaggaatgccctatggtttgtaccagctctcttcactgtgcttccaatatttgctcctctaattccaaacttatagactccaccgaggatgtgtttgactcatggggagagacctgtgacttgcttataaaccagtggaaagatgggcaggaagatcatattacaactcggcta

>Crocodylus
gagtggaagtttgcaaggaccaagctctggatgagttacttcgatgaaggggccacactgccccctcctttcaacattatcccaagtcccaagtcaatctggtacctttgcaagtggattcattaccgactgtgtcctggcaaggactctgaggatgaacagaagaggcatgaaaacctaaaaacctttacagaacggcacgctgacaacctgatccagaatcagcattaccaggaagtgatcagaaatctagtaaaaagatatgttgcagcaatgataagaaattccaaaaccaatgaggggttaactgaagaaaattttaaggaattaaagcaggacatctctagctttcgctatgaagttcttgacctcctgggaaacaggaaaccccagaggaggagttactccaccagcagcacagaggtctcccaaaaggatgacgcaaatgaagatggtgctggagaaaaagccaaagccaagagtgtgtctttcagcatagccaacaaaaaaaaagactttaatgtgtcagcgctcattaaaactatgtctgggattgacattccagatgggaagccaaaaagcaatggaataaataagcgctccttcgtccgaaatgggaatagagttcaaaggctttcaagctccaagaaagagtccttcaagagactgggcctcctgttctccaagatgaatggacatctccccgagccaaattcagagcctatgtacactatttcagacggagttattcagccacattacatgtggcaagacattaaatattctcagattgataaagagagagaagagaactgttccaaaagtgaaattaacctcaatgaggtggactatagtgggaacatgagacac---acaggacagagcaaggaatgccctgtggtctgtaccagctcccttcactgtgcttccagtatttgctcctctaactccaaacttatagactcaacagaggacgtgtttgactcatggggagatgcttgtgacttgtttataaaccaatggaaagatgggcaggaagatcatgttacaactcggtta

>Dermochelys
gagtggaagtttgcccggacaaagctgtggatgagttactttgatgaaggtggcactctgccacctccatttaatattatcccaagtcccaagtcaatctggtacctttgcaagtggatccacaagcaactgtgcccagacatggactctgaggatgaacagaagaggcatgaaaacctaaaaacattcacagaacggcacgctgacaacctgattcagaatcagcattaccaggaagtgatcagaaatctagtgaaaagatatgttgcagcaatgatacgaaattccaaaaccaatgagggattaactgaagaaaattttaaggaattaaagcaggacatatctagctttcgctatgaagtccttgacctcttgggaaacaggaaaccccagaggagaagttactctactagcagcacagaggtctcccaaaaggatgaa---aacgaggagggttctggagaaaaagctaaagccaagagtgtttctttcaatatagccaacaagaaaaaagatttcaatgtgtccgctttgattaaaactatgtcggggatcgaaattgtggaagagaaaccaaaaagcaacggaataaataagcgctctttcgtccgaaacgggaatagggttcagaggctttcaagctccaagaaagagtctttcaagaggctgggtctcctattctctaagatgaatggccatgtgcctgaaccaaattcagagcccatgtacactatttcagacggagttattcagccgcattacatgtggcaagacctgaaatattctcagatcgatcaagagagagaagagaactgttccaaaagtgaaattaacctcaatgaggtggactacagtgggaacatgagactt---acaggacagagtaaggaatgccctctggtttgtaccagctctcttcactgtgcttccaatatttgctcctctaattccaaacttatagactccaccgaggatgtgtttgactcatggggagagacctgtgacttgcttataaaccagtggaaagatgggcaggaagatcatattacaactcggcta

>Eublepharis
gaatggaagtttgcacgcacaaagctctggatgagttactttgatgaagggggcactctgccgcccccttttaacatcatccccagccccaaatcgttctggtatctctgcaagtggatccacaatcggctgtgcccgtcaatggaccgtgagaatgaacagaagagacatgaaaacctgaagaccttcacggaacgtcatgctgacaacttaattcagaatcaacattaccaggaagtgattagaaacttggtgaagaggtatgttgcagcaatgataagaaattctaaaaccaatgagggattaactgaagaaaattttaaggaattaaagcaggacatctcaagtttccgctatgaagttcttgatctcttgggcaaccgaaaaccccagaggagaagttactccaccagcagcacagaggtctcccagaaggatgaaggcaacgaggaatgtgccggagaaacgtccaaagccaagagtgtttcttttggtgtttccaacaaaaaaaaagacttcaatgtttccgctctgattaagactatgggtggaatggatatgatgactgagaaacccaaaagcaatgggataaacaagcgctcatttgttcgcaatgggaatagggtgcaaaggctctccagttccaagaaagagtccttcaagagactgggtctcctattctccaagatgaacggccatctagccgagccaaattcagagcccatgtacacaatttcagatggggtcatccagccacattacatgtggcaagacattaaatattctcagatggctaaggaacgagacgaaaactgttccaaaagtgaaattaacctcaatgaggtggaatacagcaggaacattaggcat---acgggacagaaccag---tgccctgtggtttgtgccagctcccttcactgtgcttccagtatctgctcctcaaactccaaactcatagactcctcagaggacgtctttgattcatggggagatgcttgtgatatttttaggaaccaatggaaagatgggcaggaggaacatgttaccactcgccta

>Gopherus
gagtggaagtttgcacggacaaagctgtggatgagttactttgatgaaggtggcactctgccccctccatttaatattatcccaagtcccaagtcaatctggtacctttgcaagtggatccacaagcagctgtgcccagacatggactctgaggatgaacagaagaggcatgaaaacctaaaaacattcacagaacggcatgctgacaacctgattcagaatcaacattaccaggaagtgatcagaaatctagtgaaaagatatgttgcagcaatgatacgaaattccaaaaccaacgaaggattaactgaagaaaactttaaggaattaaagcaggacatatctagctttcgctatgaagttcttgacctcttgggaaacaggaaaccccagaggagaagttactctactagcagcacagaggtctcccaaaaggatgaaaccaacgaggatggtgctggagaaaaagctaaagccaagagtgtttctttcaatatagacaacaagaaacaagatttcaatgtgtcagctctgattaaaactatgtctgggatcgaaattgtggaagagaaaccaaaaagcaatggaataaataagcgctcttttgtccgaaacgggaatagggttcagaggctttcgagctccaagaaagagtctttcaaaagactgggtctcctcttctcgaagatgaatggacacgtgcctgagccaaattcagagcctatgtacactatttcagatggagttattcagccacattacatgtggcaagacattaaatattctcagatcgataaagagagagaagagaactgttccaaaagtgaaattaacctcaatgaggtggactacagtgggaacatgagactt---acaggacagagcaaggaatgccctatggtttgtaccagctctcttcactgtgcttccaatatttgctcctctaattccaaacttatagactccaccgaggatgtgtttgactcctggggagagacccgtgacttgcttataaaccagtggaaagatgggcaggaagatcatattacaactcggcta

>Lacerta
gaatggaagtttgcacgcaccaagctctggatgagttactttgatgaaggtggcactctgccacctccttttaacatcatccccagccccaagtccttctggtatctttgcaagtggatccacaaccaactctgcccgtctcgggacccagagaatgatcacaaaaagcatgaaaacctgaagacattcacggaacgtcatgctgacaacttgattcagaatcagcactatcaggaagtgatcaggaacttggtgaagagatatattgcagcaatgataagaaattcaaaaaccaatgaaggattaaccgaagaaaactttaaggaactaaagcaggatatctctagtttccggtatgaagtccttgacctcttaggtaaccgaaaaccccagcggagaagttattccaccagcagcacagaagtctcccagaaggatgacgctaatgaggacactgttggagaaacatccaaagcgaaaagcgttccttttggcacagccaacaagaagaaagatttcaacgtgtcggctctgattaagactatgtctgggttcgaaatggtcagtgagaagcccaaaagcaatgggatcaacaaacgctccttcatccgcaatggaaacagggtccaaaggctctctagctccaagaaagagtccttcaagcgactgggcctccttttttccaagatgaatggccacctcccagagccaaactcagagcccatgtacaccatctccgatggggtcatcca---ccatctcatgtggcaagacattaagtattctcagatggctaaagagcgagatgagaactgctccaagagtgaaattaacctcaatgaggtggactacagtaggaacgtcagacat---acgggacagagccag---tgccctgtggtttgttccagttcccttcactgtgcttccagcatctgcacctccaattccaaactcatagactcctctgaggatgtttttgactcgtggggagacgcctgtgatttgtttaggaaccaatggaaagatggacaggaggaacaggttaccactcgccta

>Mauremys
gagtggaagtttgcacggacaaagctgtggatgagttactttgatgaaggtggaactctgccccctccatttaatattatcccaagtcccaagtcaatctggtacctttgcaagtggatccacaagcaactgtgcccagacatggactctgaggatgaacagaagaggcatgaaaacctaaaaacattcacagaacggcatgctgacaacctgattcagaatcaacattaccaggaagtgatcagaaatctagtgaaaagatatgttgcagcaatgatacgaaattccaaaaccaacgagggattaactgaagaaaattttaaggaattaaagcaggacatatctagctttcgctatgaagttcttgacctcttgggaaacaggaaaccccagaggagaagttactctactagcagcacagaggtctcccaaaaggatgaaaccaacgaggatggtgctggagaaaaagctaaagccaagagtgtttctttcaatatagacgacaagaaaaaagatttcaatgtgtcagctctgattaaaactatgtctgggattgaaattgtggaagagaaaccaaaaagcaacggaataaataagcgctcttttgtccgaaacgggaatagggttcagaggctttcaagctccaagaaagagtctttcaaaagactgggtctcctcttctcgaagatgaatggacatgtgcctgagccaaattcagagcctatgtacactatttcagatggagttattcagccacattacatgtggcaagacattaaatattctcagatcgataaagagagagaagagaactgttccaaaagtgaaattaacctcaatgaggtggactacagtgggaacatgagactt---acaggacagagcaaggaatgccctatggtttgtaccagctctcttcactgtgcttccaatatttgctcctctaattccaaacttatagactccaccgaggatgtgtttgactcctggggagagacctgtgacttgcttataaaccagtggaaggaggggcaggaagatcatattacaactcggcta

>Pelodiscus
gagtggaagtttgcacggacaaagctgtggatgagttactttgacgaaggtggcactctgccacctccttttaatatcatccccagtcccaagtcaatctggtacctttgcaagtggatccacaaacaactgtgcccagacaaggactctgaggatgaacataagaggcatgaaaacctaaaaacgttcacggaacggcatgctgacaacctgattcagaatcaacattaccaggaagtgatcagaaatctagtgaaaaggtatgttgcagcaatgatacgaaattccaaaaccaacgagggattaactgaagaaaattttaaggaattaaagcaggacatatctagctttcgctatgaagttcttgacctcctgggaaacaggaaaccccagaggagaagttactctactagcagcacagaggtctcccaaaaggaggaaaccaatgaggatggttctggagaaaaagccaaagccaagagtgtttctttcaatgtagccaacaagaaaaaagatttcaatgtgtcagctctcattaaaactatgtctgggatcgagattgtggaagagaaaccaaaaagcaatggaataaataagcgctcctttgtccggaacgggaatagggttcagaggctttcaaactccaagaaagaatctttcaagagactgggtctcctattttctaagatgaatgggcatgtgcctgagccaaatgcagagcctatgtacactatttcagatggagtcattcagccacattacatgtggcaagacattaaatattctcagatagataaagagagggaagaaaactgttccaaaagtgaaattaacctcaatgaggtggactatagtgggaacatgcgactt---acaggacagagcaaggaatgccctatggtttgtaccagctcccttcactgtgcttccaatatttgctcctctaattccaaacttatagactccacggaggacgtatttgactcttggggagagacctgtgacttgtttataaaccagtggaaagatggtcaggaagatcatgttacaactcgacta

>Podarcis
gaatggaagtttgcacgcaccaagctctggatgagttactttgatgaaggtggcactctgccacctccttttaacatcatccccagccccaagtccttctggtatctttgcaagtggatccacaaccaactctgcccgtctcaggacccagagaatgatcagaaaaagcatgaaaacctgaagacattcacggaacgtcatgctgacaacttgattcagaatcagcactatcaggaagtgatcaggaacttggtgaagagatatattgcagcaatgataagaaattcaaaaaccaatgaaggattaaccgaagaaaactttaaggaattaaagcaggatatctctagtttccggtatgaagtccttgacctcttaggcaaccgaaaaccccagcggagaagctattccaccagcagcacagaagtctcccagaaggatgacgctaatgaggacactgctggagaaacatccaaagcgaagagcgttccttttggcacagccaacaagaagaaagatttcaacgtgtcggctctgattaagactatgtctgggttcgaaatggtcagcgagaagcccaaaagcaatgggatcaacaagcgctccttcatccgcaatgggaacagggtccaaaggctctctagctccaagaaagagtccttcaagcgactgggcctccttttttccaagatgaatggccacctcccagagccaaactcagagcccatgtacaccatctccgatggggtcatccagccacatctcatgtggcaagacattaagtattctcagatggctaaagagcgagacgagaactgctccaagagtgaaattaacctcaatgaggtggactacagtaggaacgtcagacat---acgggacagagccag---tgccctgcagtttgttccagttcccttcactgtgcttccagcatctgcacctctaattccaaactcatagactcctctgaggatgtttttgactcgtggggagacgcctgtgatttgtttaggaaccaatggaaagatggacaggaggaacaggttaccactcgccta

>Pogona
gaatggaagtttgcacgcacaaagctatggatgagttacttcgacgaagggggcactttgccccctccgtttaacatcatccccagccccaagtcattctggtatctctgtaagtggatccacaaggagctatgcccctctcaggacccagaggacgacgagaagaaacacgagaatctgaagacattcacggagcgtcacgctgacaacttgatccagaatcagcattatcaggaagtgatcagaaacctggtgaaaagatacgtggctgcaatgatacgaaattcaaaaactaacgaagggctgacggaagaaaacttcaaggaattaaagcaggatatctccagtttccggtacgaagtccttgacctcttggggaaccgaaaacctcaacggagaagctattccaccagcagcacggaggtctcccagaaggacgaggccaacgacgaatgtgccggggaaacgtccaaaggaaaaagctttccgttc------cccaacaagaagaaagacttcaacgtctccgcgctgatcaagaccatgtccggcatggagatggcgaacgagaaaccgaaaagcaacgggatcaacaagcgctccttcgtccgcaacgggaacagagttcaaagactttccagttctaagaaagagtccttcaaacgcctggggctccttttctccaagatgaacggccatcttgcggaaccccacgcggagcccatgtacaccatttcggacggggtcattcagccgcattatatgtggcaagacattaagtactctcagagggcgaaagagcgaggcgagaactgctccagaagcgaaattaacctcaatgaggtggactacgctagggacgtcaggcat---actgggcaaacccag---tgcccgggggtctgtcccagctcccttcactgtgcttccagcatgtgctcttcaaactccaaactcatagactcctcggaggacgttttcgactcgtggggagacgcttgcgatatgtttaggaaccaatggaaagacgggcaagaggaacaggtgaccacccgccta

>Rhineura
gaatggaagtttgcacgcaccaagctctggatgagctacttcgatgaaggtggcactctgccacctccttttaacattattcctagccccaaatcattctggtatctttgcaagtggatccacaagcagctatgcccatctcaggactcagagaatgatcagaagaagcatgagaacctgaagacattcacggaacgccatgctgacaacttgatccagaatcaacattatcaggaagtgatcagaaacctggtaaagagatacgttgcagcaatgataagaaactcaaaaagtaacgagggattaactgaagaaaattttaaggaattgaagcaggatatctccagcttccgctatgaagtccttgacctcttgggtaaccgaaaaccccaacgcagaagttattccaccagcagcacagaagtttcccagaaggacgatgctaatgaggactgtgctggtgaaacatccaaagcaaagagtgtttctttcagcacggccaacaagaagaaagacttcaatgtttcagctctgattaagactatgtctgggatcgaaatggtaaacgagaaaccaaaaagcaatgggataaacaagcgctccttcatccgcaatgggaatagggtgcaaaggctttccagctccaagaaagagtccttcaaacggctgggcctcctgttctccaagatgaacggtcatctctcggaaccaaactcagagcccatgtacaccatctcagatggggtaatccagccacatctcatgtggcaagacattaaatactctcagatggcaaaagagcaagacgagaactgctccagaagtgaaattaacctcaatgaggtggactacagtaggaacatcagacat---acgggacagagccag---tgccctgtggtttgttctagttcccttcactgtgcttccagcatctgctcctctaattccaaactcatagactcctcagaggacgtttttgactcatggggagatgcttgcgatatgtttaggaaccaatggaaagatgggcaggaggaacaggttaccactcgccta

>Sceloporus
gaatggaagtttgcccgcacaaagctctggatgagttactttgacgaaggaggcactttgccacccccttttaacatcattcccagccctaaatccttctggtacctctgcaagtggatccacaaccagctgtgcccgtctcaagacccggagaatgacgagaagaagcacgagaatctgaagtccttcacggaacgccatgcagacaacttgattcagaatcaacattatcaggaagtgatcagaaacctagtgaaacgatacgttgcagcaatgatccgaaattctaaaaccaatgaaggattaacagaagaaaactttaaggaactgaagcaggacatctccagtttccgctacgaagtccttgaccttttgggtaaccgaaaaccaccacggagaagctattccactagcagcaccgaggtctcccagaaggacgacgccaacgaagagtgcgccggggaaacatccaaagcgaaaagtgtttcgtttggcctagccaataagaagaaagacttcaatgtctcggctctaattaagacgatgtctgggattgaaatggtgaacgagaaacccaaaagcaatgggattaacaagcgctcctttgtccggaatgggaatagagtccaaaggctttctagctccaagaaggaatccttcaagcgcttgggactcctcttctccaagatgaacggtcatctggcagaaccaaatacggagcccatgtacaccatttcggatggggtcatccagccgcattacatgtggcaagacattaaatattctcagatggctaaaaagcgggatgagaactgttccaaaagtgaaattaacctcaatgaggtggactacagtaggaatatcaggcat---acggggcagagtcaa---tgcccggtggcctgttccagttcccttcactgtgcttccagcatctgttcctccaattccaaactcatagactcctccgaggacgtttttgactcatggggagatgcttgcgatatgtttaggaaccaatggaaagacgggcaagaggaacaggttaccactcgccta

>Varanus
gaatggaagtttgcacgcacaaagctctggatgagttactttgatgagggtggcaccttgccgcccccttttaacatcatccccagccccaagtccttctggtacctttgcaagtggatccacaagcagctgtgccagtctcaggatccagagagtgaccag---aagcatgagaacctgaagacgttcacggaacgccatgctgacaacttgattcagaatcagcattaccaggaagtgatccgaaacctggtgaagaggtatgttgcagcaatgataagaaattctaaaaccaatgaaggcttaactgaagaaaacttcaaggaattaaagcaggatatctctagtttccgctatgaagtccttgatctcttgggtaaccgaagaccccagagaagaagctattccaccagcagcacagaggtctcccagaaggatgatgccaatgaggattgtgctggagaaacatccaaagcaaagagtgtttcctttggtgtagccaacaagaaaaaggacttcaatgtctcagctctgattaagacaatgtctgggatggaaatggtgaatgagaaaccaaaaagtaatgggataaacaaacgttcctttgtccgaaatgggaacagagttcaaaggctttccagctccaagaaagagtccttcaaacggctgggcctcctgttctccaagatgaatggacatctcgccgaaccaagttcggagcccatgtatacaatttcagatggggtcatccagccgcattatatgtggcaagacattaaatattctcagatggctaaagagcgagatgagaactgctccaaaagtgaaattaacctcaatgaggtggactacagtaggaacatcaggcat---gcaggacagaatcaa---tgcccgggggtttgttccagctcccttcactgtgcttccagcatctgctcctcgaattccaaactcatagactcctccgaggatgtttttgactcatggggagatgcttgtgatatgtttaggaaccaatggaaagacgggcaggaggagcaggttacgactcgccta

>Zootoca
gaatggaagtttgcacgcaccaagctctggatgagttattttgatgaaggtggcactctgccacctccttttaacatcatccccagccccaagtccttctggtatctttgcaagtggatccacaaccaactctgcccgtttcaggacccagagaacgatcagaaaaaacatgaaaacctgaagacattcacggaacgtcatgctgacaacttgattcagaatcagcactatcaggaagtgatcaggaacttggtgaagagatatattgcagcaatgataagaaattcaaaaaccaatgaaggactaaccgaagaaaactttaaggaattaaagcaggatatctctagtttccggtatgaagtccttgacctcttaggtaaccgaaaaccccagcggagaagttattccaccagcagcacagaagtctcccagaaggatgaccctaatgaggacactgctggagaaacatccaaagcaaagagcgttccttttggcacagccaacaagaagaaagatttcaacgtgtcagctctgattaagactatgtctgggttcgaaatggtcaacgagaagcccaaaagcaatgggatcaacaagcgctccttcatccgcaacggaaacagggtccaaaggctctctagctccaagaaagagtccttcaagcgcctgggcctccttttttccaagatgaatggccacctcccagagccaaactcagagcccatgtataccatctccgatggggttatccagccacatctcatgtggcaagacattaagtattctcagatggctaaagagcgagatgagaactgctccaagagtgaaattaacctcaatgaggtggactacagtaggaacgtcagacat---acaggacagacccag---tgccctgtggtttgttccagttcccttcactgtgcttccagcatctgcacctccaattccaaactcatagactcctctgaggacgtttttgactcgtggggagacgcctgtgatttgtttaggaaccaatggaaagatggacaggaggaacaggttaccactcgccta
