# Supplementary material for: Molecular evolution of TRPC4 regulatory sequences supports a role in mammalian thermoregulatory adaptation
Source: PeerJ. 2025 Jul 8;13:e19697. doi: 10.7717/peerj.19697 (PMC12248226; doi:10.7717/peerj.19697)
Supplement: Supplemental Information 1 — Required and optional parameters that are read by the codeml package of PAML. This file is for information only, an explicit value must be selected for Model and the dummy file names must be replaced with explicit paths to function. The sequence and guide tree files are in standard formats (FASTA and Newick, respectively). [file peerj-13-19697-s001.zip › input.files/tetrapod.clade.omega.estimation/sauropsid.trpc6.fas]

>Alligator
gaatggaagtttgctagggctaaactttggttttcttactttgaagaggggagaactcttccagtacccttcaaccttgtgccaagtccaaaatctttgctttatctcttactcaaaattaaaaaatggatctcaaaactgttcctgtgccatcagaaaggttttcaggaagatgcagaaatgaatagtaagcaatctagtttaaaaagctcagatgatctccatttaaatagcttgaacaatcctccaagacaataccagaaaataatgaagcggctcattaaaagatacgtccttaaagctcagatagataaggagagcgacgaagtcaatgaaggtgagctaaaagaaatcaaacaggatatctcaagtcttcgttatgaactcctggaagaaaaatctcaaaacacagaagacctggcagagcttattagaaaacttggggagaaactgtctattgagtccaaagaggaagaaagcagaaga

>Anolis
gagtggaagtttgcaagagcaaaactatggttctcttattttgaggagggcagaacactcccagtacctttcaatctagtgcctagccctaaatctctgctttacatttcactcagaataaggaaattggtgtatacattattattgtgccataaaaaaggttttcagggagatgctgagatgaatcgtaaacagtccagtataagaagcattgatgacttcaatttaaacagttcaagcaatccacaaagaaagtaccagaaaattatgaaacgacttatcaagcgatacgtattgaaagctcaagtggacaaagagagtgatgaagtcaatgaaggtgagctgaaagaaattaagcaggacatctcaagcctccgttatgaactccttgaagagaaatcacaaaacacagaagacctggcagaactcatcagaaaacttggggaaaaactgtgcattgagccaaagcaggaacaaagtaacaga

>Crocodylus
gaatggaaatttgctagggctaagctttggttttcttactttgaggaggggagaactcttccagtaccgttcaaccttgtgccaagtccaaaatctttgctttatctcttactcaaaattaaaaaatggatatcaaaactgttcctatgccatcagaaaggctttcaggaagatgcagaaatgaatagtaagcaatctagtataagaagctcagatggtctccatttaaatagcttgaacaatcctccaagacaataccagaaaataatgaagcgtcttattaaaagatacgtccttaaagctcagatagataaggagagtgatgaagtcaatgaaggtgaactaaaagaaatcaaacaggatatctcaagtcttcgttatgaactcctggaagaaaaatctcaaaacacagaagacctggcagagctcattagaaaacttggggagaaactatctattgagtccaaagaggaagaaagcaaaaga

>Gopherus
gaatggaagtttgctagggctaaactctggttttcctactttgaagaggggagaactcttcctgtaccattcaacctagtgccaactccaaaatctttgctttatctcttactcagaataaaaaaatggatctctaaagtattcccatgtcataagaaaggttttcaggaagatgcagagatgaatagtaagcaatcaagtataagaagtgcagatgatctccatttagatagtttaagtaatcctccacgacagtaccagaagataatgaagcgtctcattaaaagatatgtactgaaagctcagacagacaaggagagtgatgaagtcaatgaaggtgaactgaaggaaattaaacaggacatctcaagtcttcgttatgaacttcttgaggaaaaatctcagaacacagaagacctggcagaactcattagaaaacttggggagaaacttttgattgagcccagagcagaagaaagcnnn---

>Varanus
gaatggaagtttgcaagagcaagactgtggttctcctattttgaggagggcagaacacttccagtacctttcaatctagtgcctagccccaaatccctactttacctctcactcagaataaaaaagtggatctctaaagtgttgctttgccataagaaaggttttcaggaagatgcagagatgaatagaaaacaatcaagtatcagaagcagagatgacttcaacttaaacagcttaagcaatccacaaaggaaatatcagaaaattatgaaacgtcttattaaacgatatgtattgaaagctcaagtggacaaggagagtgatgaagtcaatgaaggtgagctgaaagaaattaaacaggacatctcaagtctccgctatgagctccttgaagaaaaatcacagaacacagaagacctggcagaactcatcaggaaacttggagagaagctgtgtattgagccaaaacaggaacaaagtaacaga

>Pelodiscus
gaatggaaatttgctagagctaaactctggttttcctactttgaggaagggagaactcttccggtacccttcaacctagtgcctactccaaaatctttgctttatctcttactcagaattaaaaaatggatctccaaagtgttcctatgccataagaaaggttttcaggaagatgcagagatgaatagtaagcaatcaagtataagaagcacagatgatctccatttaaatagcttaagtaatcctccacgacaataccagaagataatgaagcgtctcattaaaagatatgtattgaaagctcagattgacaaagagaatgatgaagtcaatgaaggtgaactgaaggaaataaaacaggacatctcaagtctccgttacgaacttcttgaggaaaaatctcagaacacagaagacctggcagaactcattagaaagcttgcagagaaactttcaatggagcccagagaggaagaaagcaggagt

>Rhineura
gaatggaagtttgcaagagcaaaattgtggttctcctattttgaggagggcagaacacttccagtaccattcaatctagtgcctagccccaaatctttgctttatctttcactcagaataaagaagtggatttgtaaattattactttgccataaaaaaggttttcaggaagatgctgagatgaataggaggcaatcaagtataagaagctctgatgacctcaacttaaacagcttaagtaatcctcaaaggaagtatcagaaaattatgaaacgtcttatgaaacgatacgtgctgaaagctcaagtggataaagagagtgatgaagtcaatgaaggtgaactgaaagaaattaaacaggacatctcaagcctccgttatgagcttcttgaagaaaaatcacagaacacagaagacctggcagaactcatccggaaacttggggagaaactgtgtattgagccaaaacaggaacaaagtagcaga

>Sceloporus
gaatggaaatttgcaagagcaaaactatggttctcctattttgaggagggcagaacactcccagtacctttcaatttagtgcctagccctaaatctctgctttacctctcactcagaataaagaaattaatatataaattattaatgtgccataaaaagggttttcaggaagatgctgagatgaatcgtaaacagtcaagtataagaagcatagatgacctcaatttaaacagtttaagtaatccacaaaggaagtaccagaaaattatgaaacggcttattaagcgatatgtattgaaagctcaagtagacaaggagagtgatgaagtcaatgaaggtgagctgaaagaaattaaacaggacatctcaagcctccgttatgaactccttgaagaaaaatcacagaacacagaagacctggcagaactcatcagaaaacttggggagaaactgtgtattgagccaaagcaggaacaaagtaacaga

>Lacerta
gaatggaagtttgcaagagcaaaactgtggttctcctattttgaggagggcagaacactcccagtgccattcaacctagtgcctagccccaaatctctgatttacttctcgctcagaataaagaagtggatttttaagttgttgttttgcagtagaaaaggtttccaggaagacgctgagatgaatagtaaggaatcgagtataagaagctcagatgacctcaacttaaacagcttaaggaaccctcaaaggaagtatcagaaaattatgaaacgtcttataaagcgatacgtactgaaagctcaagtggacaaagaaagtgacgaagtcaatgaaggtgagctgaaagaaattaaacaggacatctcaagcctccgttacgagctccttgaagaaaaatcacagaacacagaagacctggcagaactcatccggaaacttggggagaaactgtgtattgagccaaaacaggaacaaaggacttct

>Podarcis
gaatggaagtttgcaagagcaaaactgtggttctcctattttgaggagggcagaacgctcccggtgccgttcaacctagtgcctagccccaaatctctgatttacttctcgctcagaataaagaagtgggtttttaagttgttgttttgcaatagaaaaggtttccaggaagacgctgagatgaatagtaaggaatcaagtataagaagctcagatgacctcaacttaaacagcttaaggaaccctcaaaggaagtatcagaaaattatgaaacgtcttatcaagcgatacgtactgaaagctcaggtggacaaagaaagtgatgaagtcaatgaaggtgagctgaaagaaattaaacaggacatctcaagcctccgttacgaactccttgaagaaaaatcacagaacacagaagacctggcagaactcatccggaaacttggggagaaactgtgtattgagccaaaacaggaacaaaggactttt

>Pogona
gaatggaagtttgcaagagcaaaattatggttctcctattttgaggagggtcgaacgctcccagtaccttttaatctagtgcctagccccaaatctctgctgtacctctcactcagaataaagaaactgatttataaattgttagtttgccataaaaagggcttcaaggaagatgctgaaatgaatcgtaaactatcaagtataaaaagcatagatgacctcaacttaaacagtttaagtaatccccaaaggaagtaccagaaaattatgaaacggcttattaaacgttatgtgttgaaagctcaagtagacaaggagagtgatgaagtaaatgaaggtgagctgaaagaaattaaacaggacatctcaagcctccggtatgagctccttgaagaaaaatcacagaacacagaagacctggcagaactaatcagaaaacttggagaaagactgtgtattgagccaaaacaggaacaaagtaacaga

>Zootoca
gaatggaagtttgcaagagcaaaactgtggttctcctattttgaggagggcagaacacttccggtgccgttcaacctagtgcctagccccaaatctctgatttccttctcgcttagaataaagaagtggatttttaagttgttgttttgcaatagaaaaggtttccaggaagatgctgagatgaatagtaaggaatcaagtatacgaagctcagatgacctcaacttaaacatcttaaggaatcctcaaaggaagtatcagaaaattatgaaacgtcttataaagcgatatgtactgaaagctcaagtggacaaggaaagtgacgaagtcaatgaaggtgagctgaaagaaattaaacaggacatctcaagcctccgttacgagctccttgaagaaaagtcacagaacacagaagacctggcagaactcatccagaaacttggggagaaactgtgtattgagccaaaacaggaacaaaggacttct

>Dermochelys
gaatggaagtttgctagggctaaactctggttttcctactttgaagaggggagaactcttcctgtacccttcaacctagtgccaactccaaaatctttgctttatctcatactcagaataaaaaaatggatctctaaagtgtacctatgccataagaatggttttcaggaagatgcagagatgaatagtaagcagtcaagtataagaagcacagatgatctccatttaaatagcttaagtaatcctccacgacaataccagaagataatgaagcgtctcattaaaagatatgtactcaaagctcagatagacaaggagaatgatgaagtcaatgaaggggaactgaaggaaattaaacaggacatctcaagtctccgttatgaacttcttgaggaaaaatctcagaacacagaagacctggcagaactcattagaaaacttggggagaaacttttgattgagcccagagaggaagaaaggaggagt

>Chelonia
gaatggaagtttgctagggctaaactctggttttcctactttgaagaggggagaactcttcctgtacccttcaacctagtgccaactccaaaatctttgctttatctcttactcagaataaaaaaatggatctctaaagtatacctatgtcataagaatggttttcaggaagatgcagagatgaatagtaagcaatcaagtataagaagcacagatgatctccatttaaatagcttaagtaatcctccacgacaataccagaagataatgaagcgtctcattaaaagatatgtactgagagctcagatagacaaggagaatgatgaagtcaatgaaggggaactgaaggaaattaaacaggacatctcaagtctccgttatgaacttcttgaggaaaaatctcagaacacagaagacctggcagaactcattagaaaacttggggagaaacttttgattgagcccagagaggaagaaagaaggagt

>Eublepharis
gaatggaagtttgcaagagcaaaactgtggttctcctattttgaggagggcagaacacttccagtaccttttaatctagtgcctagccctaaatctctgctttacctctcactcagaataaagaaatggatttataaattgttactttgccataaaaaaggtttccacgaagatgcagagatgaatagaaagcattcaagtataaaaagcacagaggacctcaatttaaacagcttaactaaacctcaaaggaagtatcagaagatcatgaaacgcctcattaaaagatatgtactgaaagctcaagtggacaaggagagtgatgaagtcaatgaaggtgagttgaaagaaattaaacaggacatctcaagcctgcgttatgaactccttgaagaaaaatcacagaacacagaagacctggcagaactcatcagaaaacttggggagaaattgtgcattgagccaaaacaggaacaaattaacaga

>Mauremys
gaatggaagtttgctagggctaaactctggttttcctactttgaagaggggagaactcttcctgtacccttcaacctagtgccaactccaaaatctttgctttatctcttactcagaataaaaaaatggatctctaaagtgttcccatgccataagaaagattttcaggaagatgcagagatgaatagtaagcaatcaagtctaagaagtgcagatgatctccatttagatagtttaagtaatcctccacgacaataccagaagataatgaagcgtctcattaaaagatatgtactgaaagctcagacagacaaggagagtgatgaagtcaatgaaggtgaactgaaggaaattaaacaggacatctcaagtcttcgttatgaacttcttgaggaaaaatctcagaacacagaagacctggcagaactcattagaaaacttggggaaaaacttttgattgagcccagagcggaagaaaggaggagc

>Caretta
gaatggaagtttgctagggctaaactctggttttcctactttgaagaggggagaactcttcctgtacccttcaacctagtgccaactccaaaatctttgctttatctcttactcagaataaaaaaatggatctctaaagggtacctatgtcataagaatggttttcaggaagatgcagagatgaatagtaagcaatcaagtataagaagcacagatgatctccatttaaatagcttaagtaatcctccacgacaataccagaagataatgaagcgtctcattaaaagatacgtactgaaagctcagataaacaaggagaatgatgaagtcaatgaaggggaactgaaggaaattaaacaggacatctcaagtctccgttatgaacttcttgaggaaaaatctcagaacacagaagacctggcagaactcattagaaaacttggggagaaacttttgattgagccccgaaaggaagaaaggaggagt
