# Supplementary material for: Molecular evolution of TRPC4 regulatory sequences supports a role in mammalian thermoregulatory adaptation
Source: PeerJ. 2025 Jul 8;13:e19697. doi: 10.7717/peerj.19697 (PMC12248226; doi:10.7717/peerj.19697)
Supplement: Supplemental Information 1 — Required and optional parameters that are read by the codeml package of PAML. This file is for information only, an explicit value must be selected for Model and the dummy file names must be replaced with explicit paths to function. The sequence and guide tree files are in standard formats (FASTA and Newick, respectively). [file peerj-13-19697-s001.zip › input.files/tetrapod.clade.omega.estimation/sauropsid.trpv1.fas]

>Podarcis
atgggagaaacggtcaacaagatttctcaggagagcaaaagcatttggaagctccagaga
gccatcaccatcttgaacatcgagaacagctattggaactgcattgtcaactccttccga
tctgggaaacaagttctggtggggactactccggacgggaaaaatgattaccgttggtgc
tttagagtggatgaggtgaactggtccacatggaacaccaatctgggcatcatcaacgaa
gaccctggtggatacagtgaggagctgaaacggaacctgagcttttctttcaaatatggg
aga---------------------------------------------------------
---------------------gtttcagggaaaaactggaagaccttggtcccgatccgg
agagat
>Eublepharis
atgggagaaaccgtcaacaagatctcccaggaaagcaaaagtatttggaagctccagcga
gccatcaccatcttgaatattgaaaatagctactggaactgcattgtcaatcctttccgg
tctgggaaacgagttttggtagggattacccccgatggcaaagatgattacaggtggtgc
ttcagggtggatgaggtgaactggtccacatggaacaccaacctgggt---atcaacgaa
gaccctggcggatacagcgaagagctgaaacgcaacctcagttttgcctttaagtatggg
aga---------------------------------------------------------
---------------------gtttcagggaaaaactggaagactttggttccgatgttg
cgggat
>Lacerta
atgggagaaacggtcaacaagatttctcaggagagcaaaagcatttggaagctccagaga
gccatcactatcttgaacattgagaacagctattggaactgcattgtcaactccttccga
tctgggaaacaagttctggtggggactactcctgacgggaaaaacgattaccgttggtgc
tttagggtggatgaggtgaactggtccacgtggaacaccaatctgggcatcatcaacgaa
gaccctggtggatacaatgaggagctgaaacggaacctgagcttttctttcaagtatggg
agagcttcaatgagctcagccacgtttctggaaaatcggcgtgcaagtgtcaaatcgaaa
caaaagccaatccccgtgtcagtttcagggaaaaactggaagaccttggtcccaatccgg
agagat
>Pogona
atgggggaaaccgtcaacaagatcgcccaggagagcaaaagcatttggaagctccagcga
gccatcaccattttgaacatcgagaacagctactggaattgtatcgtcaacccattccgg
tccgggagggaggttttggtggggacaacccctgacggcaaagatgattaccgttggtgc
ttcagggtcgacgaggtgaactggtccacatggaacaccaacctgggcatcatcaacgaa
gaccccggcggctgcaacgaagatttgaaacgaaacctgagcttttctctcaagcccggg
aga---------------------------------------------------------
---------------------gtttcagggaaaaactggagaactcttgtgccgatcctg
cgagat
>Rhineura
atgggagaaaccatcaacaagatttcgcaggagagcaaaagcatctggaagctccagcgg
gccattaccatcttgaacatcgaaaacagctactggaactgcatcatcaactccttccga
tccgggaaacaagttctcttggggactaccccagacgggaagaacgattaccgctggtgc
tttagggtggatgaggtaaactggtccacatggaacacaaatctcgggatcatcaatgaa
gaccctggtggatacgatgaggagttgaaacggaacctgagttgttatttcaagtctggg
aga---------------------------------------------------------
---------------------gtttcagggaaaaactggaagactttgatgccgatcttg
agagat
>Zootoca
atgggagaaacagtcaacaagatttctcaggagagcaaaagtatttggaagctccagaga
gccatcaccatcttgaacatcgagaacagctattggaactgcattgtcaactccttccga
tctgggaagcaagttatggtggggactactccagacgggaaaaacgattaccgttggtgc
tttagggtggatgaggtcaactggtccacatggaacaccaatctgggcatcatcaacgaa
gaccctggtggatacagtgaggagctgaaacggaacctgagcttttctttcaagtatggg
aga---------------------------------------------------------
---------------------gtttcagggaaaaactggaagaccttggtcccaatccgg
agagat
>Alligator
atgggggaaacggtgaacaagatcgcacaagagagcaaaagcatttggaaactccagaga
gccatcaccatcctggacatcgagaacagctacctgaactgtgtgagacgctcgttccga
tctgggaagcgagtcttagtggggacgacacctgacggcaaggacgattatagatggtgc
ttcagagtcgatgaggtgaactggtccacatggaacacgaatttgggcataatcaatgag
gaccctgga---tactatggagatttgaagcgaaactccagtttttcctttaaagctggc
aga---------------------------------------------------------
---------------------gtttcagggaaaaactggaaaactttagttcctctactg
agagat
>Crocodylus
atgggggaaacggtgaacaagatcgcacaagagagcaagagcatttggaaactccagaga
gccatcaccatcctggacattgagaacagctacctgaactgtgtgagacgctcattccga
tctgggaagagagtcttagtggggacgacacctgacggcaaggatgattatagatggtgc
ttcagagttgatgaggtgaactggtccacatggaacacaaatttgggcataatcaatgag
gaccctgga---tactttggagatttgaagagaaactccagtttttcctttaaagcaggc
aga---------------------------------------------------------
---------------------gtttcagggaaaaactggaagactttagttcccctactg
agagat
>Gopherus
atgggggaaactgtgaacaagatcgcacaagagagtaagagcatctggaaactccagaga
gccatcaccatcttgaatatcgaaaacagctatctgaactgcatgataagctcattccga
tccgggaagcgagttttagtgggaaccacacctgatgacaaggatgattacagatggtgt
ttcagagtcgatgaagtgaactggtccacatggaacactaatctgggcataatcaacgag
gagcccgga---tacagcatgggcttgaagcgaaactcaagtttttcttttaagtcaagc
aga---------------------------------------------------------
---------------------gtttcagggaaaaactggaagaccttggttccacttttg
agagat
>Trachemys
atgggggaaactgtgaacaagatcgcacaagagagtaagagcatctggaaactccagaga
gccatcaccatcttgaatattgaaaacagctacctgaactgcatgataagctcattccga
tccgggaagcgagtcttagtgggaaccacacctgatgacaaggacgattacagatggtgt
ttcagagtcgatgaggtgaactggtccacatggaacactaatctgggcataatcaacgag
gagcccgga---tacagcatgggcttgaagcgaaactcaagtttttcttttaagtctagc
aga---------------------------------------------------------
---------------------gtttcagggaaaaactggaagaccttggttccgcttttg
agagat
>Chelonoidis
atgggggaaactgtgaacaagatcgcacaagagagtaagagcatctggaaactccagaga
gccatcaccatcctgaatatcgaaaacagctatctgaactgcatgataagctcattccaa
tccggaaagcgagtcttagtgggaaccacacctgataacaaggacgattacagatggtgt
ttcagagtcgatgaagtgaactggtccacatggaacactaatctgggcataatcaacgag
gagcctgga---tactgcatgggcttgaagcgaaactcaagtttttcttttaagtcaagc
aga---------------------------------------------------------
---------------------gtttcagggaaaaactggaagaccttggttccacttttg
agagat
>Caretta
atgggggaaactgtgaacaaaatcgcacaagagagtaagagcatctggaaactccagaga
gccatcaccatcttgaatattgaaaacagctacctgaactgcatgataagctcattccga
tccgggaagcgagtcttagtgggaaccacgcctgatgacaaggacgattacagatggtgt
ttcagagtcgatgaggtgaactggtccacgtggaacactaatctgggcataatcaacgag
gagcccgga---tacagcgtgggcttgaagcgaaactcaagtttttcttttaagtctagc
aga---------------------------------------------------------
---------------------gtttcagggaaaaactggaagaccttggttccacttttg
agagat
>Mauremys
atgggggaaactgtgaacaagatcgcacaagagagtaagagcatctggaaactccagaga
gccatcaccatcttgaatatcgaaaacagctacctgaactgcatgataagctcattccga
tccgggaagcgagtcttagtgggaaccacacctgatgacaaggacgattacagatggtgt
ttcagagtcgatgaggtgaactggtccacatggaacactaatctgggtataatcaacgag
gagcctgga---tacagcatgggcttgaagcgaaactcaagtttttcttttaagtctagc
aga---------------------------------------------------------
---------------------gtttcagggaaaaactggaagaccttggttccacttttg
agagat
>Dermochelys
atgggggaaactgtgaacaaaatcgcacaagagagcaagagcatctggaaactccagaga
gccatcaccatcttgaatattgaaaacagctacctgaactgcatgataagctcattccga
tccgggaagcgagtcttagtgggaaccacacctgatgacaaggacgattacagatggtgt
ttcagagtcaatgaggtgaactggtccacgtggaacactaatctgggcataatcaatgag
gagcccgga---tacagcatgggcttgaagcgaaactcaagtttttcttttaagtctagc
aga---------------------------------------------------------
---------------------gtttcagggaaaaactggaagaccttggttccacttttg
agagat
