# Supplementary material for: Molecular evolution of TRPC4 regulatory sequences supports a role in mammalian thermoregulatory adaptation
Source: PeerJ. 2025 Jul 8;13:e19697. doi: 10.7717/peerj.19697 (PMC12248226; doi:10.7717/peerj.19697)
Supplement: Supplemental Information 1 — Required and optional parameters that are read by the codeml package of PAML. This file is for information only, an explicit value must be selected for Model and the dummy file names must be replaced with explicit paths to function. The sequence and guide tree files are in standard formats (FASTA and Newick, respectively). [file peerj-13-19697-s001.zip › input.files/tetrapod.clade.omega.estimation/bird.trpv1.paml.nwk]

(((((((((Ammospiza,Melospiza),(Motacilla,(Passer,Pyrgilauda))),(Vidua,(Lonchura,Taeniopygia))),(Parus,Oenanthe)),Corvus),Hirundo),Manacus),(((Melopsittacus,Pezoporus),Apus),(((Accipiter,Falco),Tyto),(Cuculus,(Rissa,Gavia))))),(Anas,(Gallus,Lagopus)),Apteryx);
