# Supplementary material for: Molecular evolution of TRPC4 regulatory sequences supports a role in mammalian thermoregulatory adaptation
Source: PeerJ. 2025 Jul 8;13:e19697. doi: 10.7717/peerj.19697 (PMC12248226; doi:10.7717/peerj.19697)
Supplement: Supplemental Information 1 — Required and optional parameters that are read by the codeml package of PAML. This file is for information only, an explicit value must be selected for Model and the dummy file names must be replaced with explicit paths to function. The sequence and guide tree files are in standard formats (FASTA and Newick, respectively). [file peerj-13-19697-s001.zip › input.files/tetrapod.clade.omega.estimation/eutherian.trpa1.fas]

>Myotis
ctgaagaggattgccatgcaggtggaactccacaccaacttagagaagaagctgccgctctggttcctgcgcaaagtggatcagaaatccatcgtcgtctatcccaaccgagccagaatatttcaccaattattttgcacccaagaagtaagacaagaaataccaaatgcggatacagctttagaagtagaaatattgaagcagaaataccgg---------------------------------------------------------------------------------------ctgaaggacgtgacttctcttctggaaaagcagcatgagcttattaaactcatcattcagaagatggaaatcatctcggagacagaggacgaagataaccatagttctttccaagaccgctataagagagagcagcaggagcaaaggaatagcaagtggaattctgtgctgaaagcagtaagggcccaaacgcag

>Eptesicus
ctgaagaggattgccatgcaggtggaactccataccaacttagagaagaagctgcctctctggttcttacgcaaagtggatcagaagtccatcgtcgtctatcccaacagagccagaatatttcatcaacttttttgcacccaagaagtaagacaagaaataccaaatgcggatacagctttagaagtagaaatattgaagcagaaataccgg---------------------------------------------------------------------------------------ctgaaggacgtgacttctcttctggaaaaacagcacgagcttattaaactcatcattcagaagatggaaatcatctcggagacagaggatgaagataaccatagttctttccaagaccggtataagagagagcagctggagcaaaggaatagcaagtggaattctgtgctgaaagcagtgagggcccaaacgcag

>Pteropus
ctgaagcggattgccatgcaggtggagcttcacaccaacctggagaagaagctgccgctctggttcctgcgccaagtggatcagagttccatcatcgtgtaccccaacaggcccagaatatttcattttctctgtcgcacccaagatgcaagacaagaaataccaaatgttgatacatctttagaagtagaaatattgaagcagaagtaccgg---------------------------------------------------------------------------------------ctgaaggatctgacttctcttgtggaaaaacagcacgagcttattaaactcatcattcagaagatggaaatcatttcggagacagaggatgaagataatcatagttcttttcaagacaggtataaaaaagagcagttagaacaaaggaatagcagatggaattctgtgctgaaggcagtaaaggcaaaaactcag

>Rousettus
ctgaagcggatcgcgatgcaggtggagcttcacaccaacctggagaagaagctgccgctctggttcctgcgcaaagtggatcagacttccgtcgtcgtgtaccccaaccgaccccgaatgtttcattttctctttaacacccaagaagcaagacaagaaataccaaatgttgatacatccttagaagtagaaatattgaagcagaagtaccgg---------------------------------------------------------------------------------------ctgaaggatctgacttctctgctggaaaaacagcacgagcttattaaactcatcattcagaagatggagatcatttcggagacagaggatgaagataatcatagttcttttcaagataggtataaaaaagagcagttagaacaaaggaacagcaggtggaattctgtgctgaaggcagtaaggacgaaaactcag

>Desmodus
ctgaagaggattgctatgcaggtggaacttcataccaacttagagaagaagctgccgctctggttcctacgcaaggtggatcagaaatccctcatcgtgtatcccaacagacccagaatatttcatcatatgttttgcactcatgaagcaagacaagaaataccaaatgtcgatacacctttagaagtagaaatattgaagcagaaataccgg---------------------------------------------------------------------------------------ctgaaggatgtgacatctcttctggaaaaacagcacgagcttattaaactcatcattcagaagatggaaatcatctcggagacagaggatgaagataaccatagttcttttcaagacaggtataaaaaagagcagttagaacaaaggaacagcaaatggaattctgtgctgagagcagtaaggaccaaaatgcag

>Phyllostomus
ctgaagaggattgctatgcaggtggaacttcataccaacttagagaagaagctgccactctggttcctgcgcaaagtggatcagaaatccaccatcgtgtatcccaatagacccagaatatttcagtatgtcttttgcactaatgaagcaagacaagaaataccaaatactgatacagctttagaagtagaaatattgaagcagaaataccgg---------------------------------------------------------------------------------------ctgaaggatgtgacttctcttctggaaaaacagcacgagcttattaaactcatcattcagaagatggaaatcatctcagagacagaggatgaagataaccatagttcttttcaagacaggtataaaaaagagcagttagaacaaaggaatagcaaatggaattccgtgctgagagcagtaaggaccaaaaccccg

>Rhinolophus
ttgaagaggattgctatgcaggtggaacttcacaccaacttagagaagaagctgccactctggtttctacgcaaagtggatcagaaatccatcatcgtgtatcccaacagacgcagaatattttattatatcttttgcacccaagaagcaaggcaagaaataccaaatgtcgatacatctttagaggtagaaatattgaagcagaaataccgg---------------------------------------------------------------------------------------ctgaaggatctgacttctcttctggaaaagcagcatgagcttattaagctcatcattcagaagatggaaatcatctcggagacagaggatgaagataaccacagttcttttcaggacaggtataaaaaagagcagttagaacaaaggaacagcaagtggaattctgtgctgagagcagtaagggcaaacgctcag

>Molossus
ctgaagaggattgctatgcaggtggaacttcacaccaacctagagaagaagctgccactctggttcctacacaaagtggatcagaaatccatcatcgtgtatcccaacagacccagaaagctctgttacgtcgtttgcacccacgaagtaagacaagaaatgccaaatgctgacacagcgttagaagtcgaaatgctgaagcagaaataccgg---------------------------------------------------------------------------------------ctgaaggacgtgacttctcttctggaaaaacagcacgagctcattaaactcatcattcagaagatggaaatcatctcggagacagaagatgaagataaccattgttcttttcaagacaggtataaaaaagagcagttagaacaaaggcacagcaaatggaattctgtgctgagagcagtaagggccaaaacaggc

>Pipistrellus
ctgaagaggattgccatgcaggtggaactccataccaacttagagaagaagctgcctctctggttcctacgccaagtggatcagaagtccatcgtcgtctatcccaacagagccagaatatttcatcaaatattttgcacccaagaagtgagacaagaaataccaaatgcggatacagcattagaagtagaaataatgaagcagaaataccgg---------------------------------------------------------------------------------------ctgaaggacgtgacttctcttctggaaaaacagcacgagcttattaaactcatcattcagaagatggaaatcatctcggagacagaggacgaagataaccacagttctttccaagaccggtataagagagagcagatggagcaaaggaacagcaagtggaattctgtgctgaaagcagtgagggcccgcacgcag

>Sturnira
ctgaagaggatcgctatgcaggtggaacttcataccaacttagagaagaagctgccactctggttcctgcgcaaagtggatcagaaatccgtcatcgtgtatcccaacagacccagaatatttcagtatatcttttgcactcatgaagcaagacaagaaataccaaatactgatacagctttagaagtagaaatattgaagcagaaataccgg---------------------------------------------------------------------------------------ctgaaggacgtgacttctcttctggaaaaacagcacgagcttattaaactcatcattcagaagatggaaatcatctcggagacagaggatgaagacaaccatagttcttttcaagacaggtataaaaaagagcagttagaacaaaggaatggcaaatggaagtctgtgctgagagcaataagggcccaaacaccg

>Artibeus
ctgaagaggatcgctatgcaggtggaacttcataccaacttagagaagaagctgcccctctggttcctacgcaaagtggatcagaaatccatcatcgtgtatcccaacagacccagaatatttcagtatctcttttccactcatgaagcaagacaagaaataccaaatgttgatacagctttagaagtagaaatattgaagcagaaataccgg---------------------------------------------------------------------------------------ctgaaggacatgacttctcttctggaaaaacagcacgagcttattaaactcatcattcagaagatggaaatcatctcagagacagaggatgaagataaccatagttcttttcaagacaggtataaaaaagagcagttagaacaaagaaatagcaaatggaattctgtgctgagagcagtaaggcccaaagcactg

>Pteronotus
ttgaagaggattgctatgcaggtggaacttcataccaacttagagaagaagctgcctatctggttcctacgtaaagtagatcagaaatccatcatcgtgtatcccaacagacccagaatatttcattatatcttttgcacttatgaaacaagacaagaaataccaaatgctgatacagctttagaagtagaaatactgaagcagaaataccgg---------------------------------------------------------------------------------------ctgaaggatgtgacttctcttctggaaaaacagcatgagcttattaaactcatcattcagaagatggaaatcatctcggagacagaggatgaagataaccatagttctttccaagacaggtataaaaaagagcagttagaacaaaggaatagcaaatggaattctgtgctgaaagcggtaaggaccaaacaacag

>Saccopteryx
ttgaagaggattgctatgcaggtggaacttcacaccaacttagagaagaagctgccactctggttcctacgcaaagtggatcagaaattcaccaccgtgtaccccaacaagcccagaatttttcgttctgtcttttgcacccaagaagcaagacaagaaataccaaatgtcgacacatctttagaagtagaaatattgaagcagaaataccgg---------------------------------------------------------------------------------------ctgaaggacgtgacttctcttctggagaagcagcatgagcttattaaactcatcattcagaagatggagatcatctcagagacggaggatgaagataaccacagttcttttcaagacaagtacaaaagagagcagttagaacaaaggagtagcaagtggaattctgtgctgagcgcagtcagggcccaagcacag

>Canis
ttgaagaggattgctatgcaggtggaacttcataccagcttagagaagaagctgccactctggttcctacgcaaagtagatcagaagtccatcgtcgtgtaccccaacagacccagaatatttcatttcattttttacaccaaagaggcaagacaggaaattccaaatgttgacacctctctagaaatagaaatatcaaaacagaaatatcgg---------------------------------------------------------------------------------------ctgaaggatctcacttctcttctggaaaaacagcatgagcttattaaactcatcattcagaagatggaaatcatctctgagacagaagatgaagataaccatagttcttttcaagataggtttaaaaaagagcagctggaacaaaggaatagcaggtggaattctgtgttgaaagcagtaaaggcaaagacacac

>Odobenus
ttgaagaggattgctatgcaggtggaacttcataccagcttggagaagaagctgcccctctggttcctacgcaaagtagatcagaaatccatcattgtgtatcccaacagacccagaatatttcattttattttttacatcaaagaaacaagacaggaaattccaaatgttgacacatctctagaaatagaaatattgaagcagaaatatcgg---------------------------------------------------------------------------------------ctgaaggatctcacgtctcttctggaaaaacagcatgagcttattaaactcatcattcagaagatggaaatcatctctgaggcagaggatgaagataatcatagtttttttcaagacaggtttaaaaaagaatggttagaacaaaggaatagcaagtggaaatctgtgttgaaagcagtaaagacaaacacacac

>Mustela
ttgaagaggattgctatgcaggtggaacttcataccagcttagagaagaagctgcccctctggttcctacgcagagtagaccagaaatccatcattgtgtatcccaacagacccagaatatttcattttctttttcacaccaaagaaacaagacaagaaattccaaatgttgacacatctctagaaatagaaatattgaagcaaaagtatcgg---------------------------------------------------------------------------------------ctgaaggatctcacttctcttctggaaaaacagcatgagcttatcaaactcatcattcagaagatggaaatcatctctgagacagaggatgaagataaccatagttcttttcaagataggtttaaaaaagaacagttagaacaaaggaatagcaagtggaattctgtattgaaagctgtaaagacaaagacccac

>Panthera
ttgaagaggattgctatgcaggtggaacttcataccagcttagagaagaagctgccactgtggttcctacgcaaagtagaccagaaatccatcatcgtgtatcccaacagacccagaatatttcattttattttttatacccaagaagaaaggcaggaaattccaaatgttgacacatctctggaaacagaaatattgaagcagaaatatcgg---------------------------------------------------------------------------------------ctgaaggatctcacttctcttgtggagaaacagcatgagcttattaaactcatcattcagaagatggaaatcatctctgagacagaggatgaagacaaccatcattcttttcaagacaggtttaaaaaagagcagttagaacaaaggaatagcaaatggaattctgtgttgaaagcagtaaaggcaaaaacaccc

>Ursus
ttgaagaggattgctatgcaggtggagcttcataccagcttagagaagaagctgcccctctggttcctacgcaaagtagatcagaaatccatcgtggtgtatcccaacaggcccagaatatttcagtttatgttttgcaccaaagaaacaagacaggaaattccaaatgttgacacatctctagaaatagaaatattgaagcagaaataccgg---------------------------------------------------------------------------------------ctgaaggatctcacttctcttctggaaaaacagcatgagcttattaaactcatcattcagaagatggaaatcatctctgagacagaggatgaagataaccatagttcttttcaagacaggtttaaaaaagaatggttagaacaaaggaatagcaagtggaattctgtgttgaaagcagtaaagacaaagacacac

>Enhydra
ttgaagaggattgctatgcaggtggaacttcataccagcttagagaagaagctgcccctctggttcctacgcagagtagaccagaaatccatcattgtgtatcccaacagacccagaatatttcattttctttttcacaccaaagaaacaagacaggaaattccaaatgttgacacatctctagaaatagaaatattgaagcagaagtatcgg---------------------------------------------------------------------------------------ctgaaggatctcacttctcttctggaaaaacagcatgagcttatcaaactcatcattcagaagatggaaatcatctctgagacagaggatgaagataaccatagttcttttcaagacaggtttaaaaaagaacggttagaacaaaggaatagcaagtggaattctgtgttgagagctgtaaagacaaagaaccac

>Zalophus
ttgaagaggattgctatgcaggtggaacttcataccagcttagagaagaagctgcccctctggttcctacgcaaagtagatcagaaatccatcattgtgtatcccaacagacccagaatatttcattttattttttacatcaaagaaacaagacaggaaattccaaatgttgacacatctctagaaatagaaatattgaagcagaaatatcgg---------------------------------------------------------------------------------------ctgaaggatctcacttctcttctggaaaaacagcatgagcttattaaactcatcattcagaagatggaaatcatctctgagacagaggatgaagataatcatagtttttttcaagacaggtttaaaaaagaatggttagaacaaaggaatagcaagtggaaatctgtgttgaaagcagtaaagacaaacacacac

>Suricata
ttgaagaggattgcgatgcaggtggaacttcataccagcttagagaagaagctgccactgtggttcctacacaaagtggatcagaaatccgtcgtcgtgtatcccaacagacccagaatatttcattttattttttatgcccaagacgacagacaggaaattccaaatgtcgacacatctctggaaacagaaatattgaagcagaaatatcgg---------------------------------------------------------------------------------------ctgaaggatctcacttctcttctggagaaacagcatgagcttattaaactcatcatccagaagatggaaatcgtctctgagacagaggatgaagacaaccataattcttttcaagacaggtttaaaaaagagcagttagaacaaaggaatagcaagtggaattctgtgttgaaagcagtaaaggcaaaaacccac

>Phoca
ttgaagaggattgctatgcaggtggaacttcataccagcttagagaagaagctgcccctctggttcctacgcaaagtagatcagaaatccatcattgtgtatcccaacagacccagaatatttcattttattttttacatcaaagaaacaagacaggaaattccaaatgttgacacatctctagaaatagaaatattgaagcagaaatatagg---------------------------------------------------------------------------------------ctgaaggatctcacttctcttctggaaaaacagcatgagcttattaaactcatcattcagaagatggaaatcatctctgagacagaggatgaagataatcatagtttttttcaagacaggtttaaaaaagaatggttagaacaaaggaatagcaagtggaaatctgtgttgaaagtagtaaagacaaagacacac

>Mirounga
ttgaagaggattgctatgcaggtggaacttcataccagcttagagaagaagctgcccctctggttcctacgcaaagtagatcagaaatccatcattgtgtatcccaacagacccagaatatttcattttattttttacatcaaagaaacaagaccggaaattccaaatgttgacacatctctagaaatagaaatattgaagcagaaatatagg---------------------------------------------------------------------------------------ctgaaggatctcacttctcttctggaaaaacagcatgagcttattaaactcatcattcagaagatggaaatcatctctgagacagaggatgaagataatcatagtttttttcaagacaggtttaaaaaagaatggttagaacaaaggaataggaagtggaaatctgtgttgaaagtagtaaagacaaagacacac

>Hyaena
ttgaagaggattgctatgcaggtggaacttcataccagcttagagaagaagctgccactgtggttcctacgcaaagtggatcagaaatccatcgtcgtgtatcccaacagacccagagtatttaattttattttttatacccaagaagagagacaggaaattccaaatgttgacccatctctggaaacagaaatattaaagcagaaataccgg---------------------------------------------------------------------------------------ctgaaggatctcacttatcttctggagaaacagcatgagcttattaaactcatcattcagaagatggaaatcatctctgagacagaggatgaagacagccatagttcttttcaagacaggtttaaaaaagagcagttagaacaaaggaatagcaagtggaattctgtgttgaaagcagtaaaggcaaaaacacac

>Leopardus
ttgaagaggattgctatgcaggtggaacttcataccagcttagagaagaagctgccactgtggttcctacgcaaagtagatcagaaatccatcatcgtgtatcccaacagacccagaatatttcattttattttttatacccaagaagaaaggcaggaaattccaaatgttgacacatctctggaaacagaaatattaaagcagaaatatcgg---------------------------------------------------------------------------------------ctgaaggatctcgcttctcttgtggagaaacagcatgagcttatcaaactcatcattcagaagatggaaatcatctctgagacagaggatgaagacaaccatcattcttttcaagacaggtttaaaaaagagcagttagaacaaaggaatagcaaatggaattctgtgttgaaagcagtaaaggcaaaaacacac

>Meles
ttgaagaggattgctatgcaggtggaacttcataccagcttagagaagaagctgcctctctggttcctgcgcagagtcgaccagaaaaccatcgttgtgtatcccaacagacccagaatatttcattttatttttcacaccaaagaaacaagacaggaaattccaaatgttgacacatctctagaaatagaaatattgaagcagaagtatcgg---------------------------------------------------------------------------------------ctgaaggatctcacttctcttctggaaaaacagcatgagcttatcaaactcatcattcagaagatggaaatcatctctgagacagaggatgaagataaccatagttcttttcaagataggtttaaaaaagaacagttagaacaaaggaatagcaagtggaattctgtgttgaaagcagtaaagacaaagacccac

>Bos
ttgaagagaattgccatgcaggtggaacttcacaccagcttggagaagaagctgccgctctggttcctacacaaagttgatcagaaatccatcatcgtgtatcccaacagacccagagtatttcattatatcttttgcccccatgaaacaagacaagaaataccaaatgttgatacatctttagaaacagaaataatgaaacaaaagtaccgg---------------------------------------------------------------------------------------ctgaaggatctcagttctcttctggaaaaacagcatgagcttattaaactcatcattcagaagatggaaatcatctctgagacagaggatgaagattaccacagttcttttcaagacaggtttaagaaacagcagttagaacaaaggaatagcaaatggaattgtgtattgagggcggtaaaggcaaaaacacac

>Sus
ttgaagaggattgccatgcaggtggaacttcataccagcttggagaagaagctgccactctggttcctacacaaggtcgatcagaaatccatcaccgtgtatcccaacagacccagagtacttcactatatcttttgcccccaagagacaagacaagaaataccaaatgttgatacatctttggaaacagaaataatgaagcaaaaataccgg---------------------------------------------------------------------------------------ctgaaggatctcagttctcttctggaaaagcagcatgaccttattaaactcatcattcagaagatggaaatcatctctgagacagaggatgaagattaccagagttcttttcaagacaggtttaagaaacaacagttagaacaaaggaatagcaaatggaattctgtattgagagcagtaaaggcaaaaacacac

>Ovis
ttgaagagaattgccatgcaggtggaacttcacaccagcttggagaagaagctgccgctctggttcctacacaaagttgatcagaaatccatcatcgtgtatcccaacagacccagagtgtttcattatatcttttgcccccatgaaacgagacaagaaataccaaatgttgatacatctttagaaacagaaataatgaagcaaaagtaccgg---------------------------------------------------------------------------------------ctgaaggatcttggttctcttctggaaaaacagcacgaacttattaaactcattattcagaagatggaaatcatctctgagacagaggatgaagattaccacagttcttttcaagacaggtttaagaaacagcagttagaacaaaggaatagcaaatggaattgtgttttgagggcagtaaaggcaaaaacacac

>Capra
ttgaagagaattgccatgcaggtggaacttcacaccagcttggagaagaagctgccgctctggttcctacacaaagttgatcagaaatccatcatcgtgtatcccaacagacccagagtgtttcattatatcttttgcccccatgaaacgagacaagaaataccaaatgttgatacatctttagaaacagaaataatgaagcaaaagtaccgg---------------------------------------------------------------------------------------ctgaaggatctcggttctcttctggaaaaacagcacgagcttattaaactcatcattcagaagatggaaatcatctctgagacagaggatgaagattaccacagttcttttcaagacaggtttaagaaacagcagttagaacaaaggaatagcaaatggaattgtgttttgagggcagtaaaggcaaaaacacac

>Bubalus
ttgaagagaattgccatgcaggtggaacttcacaccagcttggagaagaagctgccgctctggttcctacacaaagttgatcagaaatccatcatcgtgtatcccaacagacccagagtatttcattatatcttttgcccccatgaaacaagacaagaaataccaaatgttgatacatctttagaaacagaaataatgaaacaaaagtaccgg---------------------------------------------------------------------------------------ctgaaggatctcagttctcttctggaaaaacagcatgagcttattaaactcatcattcagaagatggaaatcatctctgagacagaggatgaagattaccacagttcttttcaagacaggtttaagaaacagcagttagaacaaaggaatagcaaatggaattgtgtattgagggcagtaaaggcaaaaacacac

>Camelus
ttgaagaggactgctatgcaggtggaacttcataccagcttagagaagaagctgccactctggttcctacacaaagtcgatcagaaatctatcgtcgtgtaccccaacagacccagagtatttcattatatcttctgcacccaagaagcaagacaagaaataccaaatgttgatacatctttggaaaccgaaataataaagcaaaaataccgg---------------------------------------------------------------------------------------ctgaaggatctcagttctcttctggaaaaacagcatgaacttattaaactcatcattcagaagatggagatcatctctgagacagaagatgaagattaccatagttcttttcaagacaggtttaagaaacagcagttagaacagaggaatagcaagtggaattctgtactgagagcagtaaaggtgaaaacacag

>Vicugna
ttgaagaggactgctatgcaggtggaacttcataccagcttagagaagaagctgccactctggttcctacacaaagtcgatcagaaatctatcgtcgtgtaccccaacagacccagagtatttcattatatcttctgcacccaagaagcaagacaagaaataccaaatgttgatacatctttggaaaccgaaatagtaaagcaaaaataccgg---------------------------------------------------------------------------------------ctgaaggatctcagttctcttctggaaaaacagcacgaacttattaaactcatcattcagaagatggagatcatctctgagacagaagatgaagattaccatagttcttttcaagacaggtttaagaagcagcagttagaacagaggaatagcaagtggaattctgtactgagagcagtaaaggcgaaaacacag

>Balaenoptera
ttgaagaggattgccatgcaggtggaacttcataccagcctggaaaagaagctgccgctctggttcctacacaaagtcgatcagaaatccaccgtcgtgtatcccaacagacccagagtatttcattatttcttttgcacccaagaagtgagacaagaaataccaaatgttgatacatctttagaaacagaaataatgaagcaaaagtaccgg---------------------------------------------------------------------------------------ctgaaggatctcagttctcttctggaaaaacagcatgagcttattaaactcatcactcagaagatggaaatcgtctctgagacagaggatgaagattaccacagttcttttcaagacaggtttaagaaacagcagttagaacaaaggaatagcaaatggaattctgtacggagagcagtaaaggcaaaaccacac

>Bison
ttgaagagaattgccatgcaggtggaacttcacaccagcttggagaagaagctgccgctctggttcctacacaaagttgatcagaaatccatcatcgtgtatcccaacagacccagagtatttcattatatcttttgcccccatgaaacaagacaagaaataccaaatgttgatacatctttagaaacagaaataatgaaacaaaagtaccgg---------------------------------------------------------------------------------------ctgaaggatctcagttctcttctggaaaaacagcatgagcttattaaactcatcattcagaagatggaaatcatctctgagacagaggatgaagattaccacagttcttttcaagacaggtttaagaaacagcagttagaacaaaggaatagcaaatggaattgtgtattgagggcggtaaaggcaaaaacacac

>Odocoileus
ttgaagagaattgccatgcaggtggaacttcacaccagcttggagaagaagctgccactctggttcctacacaaagttgatcagaaatctatcgtcgtgtatcccaacagacccagagtatttcattatatcttttgcccccacgaaacgagacaagaaataccaaatgttgatacatctttagaaacagaaataatgaagcaaaagtaccgg---------------------------------------------------------------------------------------ctgaaggatctcggttctcttctggaaaaacagcatgagcttattaaactcatcattcagaagatggaaatcatctctgagacagaggatgaagattaccacagttcttttcaagacaggtttaagaaacagcagttagaacaaaggaatagcaaatggaattgtgtattgagggcagtaaaggcaaaaacacac

>Oryx
ttgaagagaattgccatgcaggtggaacttcacaccagcttggagaagaagctgccactctggtttctacacaaagttgatcagaaatccatcatcgtgtatcccaacagacccagagtatttcattatatcttttgcccccatgaaacgagacaagaaataccaaatgttgatacatctttagaaacagaaataatgaagcaaaagtaccgg---------------------------------------------------------------------------------------ctgaaggatctcagttctcttctggaaaaacagcatgagcttattaaactcatcattcagaagatggaaatcatctctgagacagaggatgaagattaccacagttcttttcaagacaggtttaagaaacagcagttagaacaaaggaatagcaaatggaattgtgttttgagggcagtaaaggcaaaaacacac

>Cervus
ttgaagagaattgccatgcaggtggaacttcacaccagcttggagaagaagctgccactctggttcctacacaaagttgatcagaaatccatcatcgtgtatcccaacagacccagagtatttcattatatcttttgcccccacgaaacgagacaagaaataccaaatgttgatacatctttagaaacagaaataatgaagcaaaagtaccgg---------------------------------------------------------------------------------------ctgaaggatctcggttctcttctggaaaaacagcatgagcttattaaactcatcattcagaagatggaaatcatctctgagacagaggatgaagattaccacagttcttttcaagacaggtttaagaaacagcagttagaacaaaggaatagcaaatggaattgtgtattgagggcagtaaaggcaaaatcacac

>Phacochoerus
ttgaagaggattgccatgcaggtggaacttcataccagcttggagaagaagctgccactctggttcctacacaaggtcgatcagaaatccatcaccgtgtatcccaacagacccagagtacttcattatatcttttgcccccaagagacaagacaagaaataccaaatgttgatacatctttggaaacagaaataatgaagcaaaaataccgg---------------------------------------------------------------------------------------ctgaaggatctcagttctcttctggaaaagcagcatgaccttattaaactcatcattcagaagatggaaatcatctctgagacagaggatgaagattaccagagttcttttcaagacaggtttaagaaacaacagttagaacaaaggaatagcaaatggaattctgtattgagagcagtgaaggcaaaaacacac

>Budorcas
ttgaagagaattgccatgcaggtggaacttcacaccagcttggagaagaagctgccgctctggttcctacacaaagttgatcagaaatccatcatcgtgtatcccaacagacccagagtatttcattatatcttttgcccccatgaaacgagacaagaaataccaaatgttgatacatctttagaaacagaaataatgaagcaaaagtaccgg---------------------------------------------------------------------------------------ctgaaggatctcggttctcttctggaaaaacagcacgagcttattaaactcatcattcagaagatggaaatcatctctgagacagaggatgaagattaccacagttcttttcaggacaggtttaagaaacagcagttagaacaaaggaatagcaaatggaattgtgttttgagggcagtaaaggcaaaaacacac

>Moschus
ttgaagagaattgccatgcaggtggaacttcacaccagcttggagaagaagctgccgctctggttcctacacaaagttgatcagaaatccatcgtcgtgtatcccaacagacccagagtatttcattatatcttttgcccccatgaaacgagacaagaaataccaaatgttgatacatctttagaaacagaaatgatgaagcaaaagtaccgg---------------------------------------------------------------------------------------ttgaaggatctcggttctcttctggaaaaacagcatgagcttattaaactcatcattcagaagatggaaatcatctctgagacagaggatgaagattaccatagttcttttcaagacaggtttaagaaacagcagttagaacaaaggaatagcaaatggaattgtgtattgaaggcagtaaaggcaaaaacacac

>Hippopotamus
ttgaagagaatcgccatgcaggtggaacttcataccagcctggagaagaagctgccgctctggttcctatacaaagttgatcagaaatccatcgtcgtgtatcccaacagacccagagtatttcattatttattttgcacccaagaagtgagacaagaaataccaaatgccgatacctctttagaaacagaaataatgaagcaaaagtaccgg---------------------------------------------------------------------------------------ctgaaggatgtcagttctcttctggaaaaacagcatgagcttattaaactcattattcagaagatggaaatcatctctgagacagaggatgaagattaccacagttcttttcaagacaggtttaagaaacgacagttagaacaaaggaatagcaaatggaattctgtattgagagcagtaaaggcacacagccct

>Dama
ttgaagagaattgccatgcaggtggaacttcacaccagcttggagaagaagctgccactctggttcctacacaaagttgatcagaaatccatcatcgtgtatccgaacagacccagagtatttcattatatcttttgcccccacgaaacgagacaagaaataccaaatgttgatacatctttagaaacagaaataatgaaacaaaagtaccgg---------------------------------------------------------------------------------------ctgaaggatctcggttctcttctggaaaaacagcatgagcttattaaactaatcattcagaagatggaaatcatctctgagacagaggatgaagattaccacagttcttttcaagacaggtttaagaaacagcagttagaacaaaggaatagcaaatggaattgtgtattgagggcagtaaaggcaaaaacacac

>Eubalaena
ttgaagaggattgccatgcaggtggaacttcataccagcctggagaagaagctgccgctctggttcttacacaaagtcgatcagaaatccaccgtcgtgtatcccaacagacccagagtatttcattatttcttttgcacccaagaagtgagacaagaaataccaaatgttgatacatctttagaaacagaaataatgaagcaaaagtaccgg---------------------------------------------------------------------------------------ctgaaggatctcagttctcttctggaaaaacagcatgagcttattaaactcatcactcagaagatggaaatcatctctgagacagaggatgaagattaccacagttcttttcaagacaggtttaagaaacagcagttagaacaaaggaatagcaaatggaattctgtacggagagcagtaaaggcaaaaccacac

>Mus
ttgaagaggattgctatgcaggtggaacttcataccaacttagaaaaaaagctgccactctggtacttacgcaaagtggatcagaggtccaccatcgtgtatccaaatagacccaggttttttcattactttcttaatatgcaagaaacacgacaagaagtaccaaacattgacacatgcttggaaatggaaatattgaaacagaaatatcgg---------------------------------------------------------------------------------------ctgaaggacctcacttccctcttggaaaagcagcatgagctcatcaaactcatcatccagaagatggagatcatctcagagacagaagatgaagataaccattgctctttccaagacaggttcaagaaggagaggctggaacagatgcacagcaagtggaattttgtcttaaacgcagttaagactaaaacacat

>Rattus
ttaaagaggattgctatgcaggtggaactgcataccaacttagaaaaaaagctgccattctggtacttgcgcaaagtggatcagaggtccaccatcgtgtatccgaatagacccaggttttttcattactttcttagtatgcaagaaacacgacaagaagcaccaaacattgacacatgtttggaaatggaaatactgaaacagaaataccgg---------------------------------------------------------------------------------------ctgaaggacctcacttctcttttggaaaagcagcacgagctcatcaaactcatcatccaaaagatggagatcatctcggagacagaagatgaagataaccattgctctttccaagacaggttcaaaaaggaacggctagaacaaatgcatagcaaatggaactttgtcttaaacgcagttaagactaaaacacat

>Cavia
ttgaaaaggattgctatgcaagtagaacttcataccagtttagaaaaaaagctgcccatttggttcttacgcagagtggatcagaagtccaccatcgtgtatcccaacagacctagattatttcattatttttttggtgtccaagaaacaagacaagaattgccaaatactgatacatgtttagaattagaaatgttgaaacagaaataccgg---------------------------------------------------------------------------------------ctgaaagacctcacttcactcttagaaaagcagcatgaacttattaaactcatcattcagaagatggagatcatctctgagaccgaggatgaagataaccactcttcttttcaagacaggttcaaaaaagagcggctggaacaaatgaacagcaaatggaattttgttttaagagcagttaagacaaagccacac

>Cricetulus
ttgaagaggattgctatgcaggtggaacttcataccaacttggagaaaaagcttccactgtggtacctacgcaaagtagatcagaagtccaccattgtgtatccgaacagacccagattttttcattactttctttggacacaagaaacacggcaagaagtaccaaacactgacatgtgcttggaaatggaaatattgaaacagaaatacaga---------------------------------------------------------------------------------------ctgaaggacctcacttctctcttggaaaagcagcatgaactcatcaaactcatcatccagaagatggaaatcatctcagaaacagaagatgaagataaccattgttctttccaggacaagttcaaaaaggagcggctagaacaaatgcagagcaaatggaactttgtgttgaatgcagttaagactaaaacacac

>Jaculus
ttgaagaggattgctatgcaggtggaactacacaccaacttagagaaaaagctaccactttggtacttacgcaaagttgatcagaaatctaccaccgtgtatcccaacagacctcaattttttcattggtttttttatacccaagaaacaaaacaagaaataccaaatactgatacatgcttagaaatggaagtactgaaacagaaataccgg---------------------------------------------------------------------------------------ctgaaggatgttacttctctcctggaaaagcagcatgagctcatcaaactcatcattcagaagatggagattgtctcagagacagaagatgaagataaccactgttcttttcaagacaagttcaaaaaggagcggctagagcaaatgaatagcaaatggaattttgtgttgaaagcagttaagacaaatacacag

>Heterocephalus
ttgaagaggattgctatgcaagtagaacttcataccagcttagaaaaaaagctacccctttggttcttacgcaaagtggatcagaagtccatcgtcgtgtatcccaacaggcccagattatttcgttatttttttggcatccaagaagcaagacaagaaataccaaatactgatacgtgtttagaattggaaatgttgaaacagaaataccgg---------------------------------------------------------------------------------------ctgaaggaccttacttctctcttggaaaagcagcatgagctaattaagctcatcattcaaaagatggagatcatctctgagacagaggatgaagataaccacacttcttttcaagacagattcaaaaaagagcagctggaacaaatgaacagcaaatggaattttgttttaagagcatttaaagcaaaaccacac

>Mesocricetus
ttgaagaggattgctatgcaggtggaacttcataccaacttggagaaaaagctgccactgtggtacctacgcaaagtagatcagaagtccaccattgtgtatccaaacagacccaggtttttccattactttctttgtacacaagaaacacgacaagaagtacaaaacactgacatgtgtttggaaatggaaatattgaaacagaaatacaga---------------------------------------------------------------------------------------ctgaaggacctcacttctctcttggaaaagcagcatgaacttatcaaactcatcatccagaagatggaaatcatctcagagacagaagatgaagataaccattgttctttccaggacaagttcaaaaaggagcggctagaacaaatgcagagcaaatggaactttgtgttgaatgcagttaagaccaaaacacac

>Ictidomys
ttgaagaggatcgctatgcaggtggaacttcacaccagcttagagaaaaagctaccactctggttcttacgcaaagtagatcagaagtccaccattgtgtatcccaacaggcccagattatttcattacctttttggtagccacgaaataagacaagaaatatcaaatactgatacatgtttagaaatagaaatgttgaaacagaaataccgg---------------------------------------------------------------------------------------ctgaaggacctcacttctctcttggagaagcagcatgagctcatcaaactcatcattcagaagatggagatcatctctgagaccgaagatgaggataaccactgctcttttcaagacaagttcaaaaaagagcggttggaactcatgagtagcagatggaattccgtgttgagagcagtcaagacaaaaacacag

>Microtus
ttgaagaggattgctatgcaggtggaacttcataccaacttggagaaaaagctgccactgtggttcctacgcaaagtagatcagcagtacaccgtcgtgtatccaaacagacctcggttttttcattactttctttgtacacaagaaacacggcaagaagcaccaaacactgacatgtgtttggaaatagaaatattgaagcagaaatacagg---------------------------------------------------------------------------------------ctgaaggacctcacttctctcttggaaaagcagcatgaactcatcaaactcatcatccagaagatggaaatcatctcagagacagaggacgaagataaccattgctctttccaggacaagttcaaaaaggagcggctagaacagatgcagagcaaatggaattttgtgttgaatgcagttaagaacaaaccacac

>Chinchilla
ctgaagaggattgctatgcaagtagatcttcataccagtttagaaaaaaagctgcccatttggttcttacgcaaagtggaacagaggtccatcgttgtgtaccccaacagacccagattatttcattatttttttggtatccaagaaacaaaacaagaaataccaaatactgatacatgtttagaattagaaatgttgaaacagaaataccgg---------------------------------------------------------------------------------------ctgaaggacctcacttctctcttagaaaagcagcatgagctaattaaactcatcattcagaagatggagatcatctctgagaccgaggatgcagataaccactcctcttttcaagacaggttcaaaaaagagcggctggaacaaatgaacagcaaatggaattttgtcttaagagcagttaagacaaagccacac

>Peromyscus
ctgaagaggattgctatgcaggtggaacttcataccaacttagagaaaaagttgcctctctggtacttacgcaaagtagatcagaagtccaccatcgtgtatccgaacagacctaggttttttcattactttctttgtacacaagaaacacggcaagaagtaccaaacactgacatgtgtttggaaatggaaatattgaaacagaaatacaga---------------------------------------------------------------------------------------ctgaaggacctcacttctctcttggaaaagcaacatgaactcatcaaacttattatccagaagatggaaatcatctcagagacagaagatgaagataaccattgttctttccaggacagatttaagagggagaggctggagcacatgcacagcaaatggaattttgtgttgaatgcagttaagacaaaaccacac

>Nannospalax
ttaaaaaggattgctatgcaggtggaacttcataccaacttggagaaaaagctgccattctggtacttacgcaaagtagaccagaagtctaccatagtgtatcccaacagacccagattttttcattactttctttgtacccaagaagcaagacaagaaataccaaatactgatacatgtttggaaatggaaatattgaaacagaaataccgg---------------------------------------------------------------------------------------ctgaaggacctcacttcgctcttggaaaagcagcatgagctgatcaaactcatcattcagaagatggagatcatctcagagacagaagatgaagataaccactgttctttccaagacaagttcaaaaaagagcggctagaacaaatgcatagcaaatggaattttgtgttgaacgcagttaagacaaaaacacag

>Fukomys
ttgaagaggattgctatgcaagtagaacttcatacaagcttagaaaaaaagctgcccctttggttcttgcgcaaagttgatcagaagtccatcgtcgtgtatcccaatcggcccagattatttcattatttttttggcatccaagaaacaagacaagaaataccaaatactgatacatgtttagaattagaaatgttgaaacagaaataccgg---------------------------------------------------------------------------------------ctaaaagacctctctactctcttggaaaagcagcatgagctaattaaactcatcattcagaaaatggagatcatctccgagacagaggatgaagataaccactcttcttttcaagacagattcaaaaaagagcggctggagcaaatgaacagcaaatggaattttgttttaaaagcagttaaggcaaaaccgcac

>Dipodomys
ctaaagaggattgctatgcaggtagaacttcataccagcttagagaaaaagctgccagtgtggtttttacggaaagtagatcacaagtccaccattgtgtatcccaacagacccagactatttaattatttttttggtacccaagaaacaagacaagaaataccaaacacagatgcgtgtttagaaatggaaatattgaaacagaaataccga---------------------------------------------------------------------------------------ctgaaggacctcagttctctcttggaaaagcagcatgagctcatcaaactcatcattcaaaagatggagataatctctgaaacagaggatgaagataatcactgttcttttcaagacagtttcaaaaaagagcgcctggaacaaatgaatagcaagtggaattttgtgttgagagcagtgaagacaaaaacacac

>Marmota
ttgaagaggatcgctatgcaggtggaacttcacaccagcttagagaaaaagctaccactctggttcttacgcaaagtagatcagaagtccaccatcgtgtatcccaacaggcccagattatttcattacctttttggtagccacgaaataagacaagaaatatcaaatactgatacatgtttagaaatagaaatgttgaaacagaaataccgg---------------------------------------------------------------------------------------ctgaaggacctcacttctctcttggagaagcagcatgagctcatcaaactcatcattcagaagatggagatcatctctgagacagaagatgaggataaccactgttcttttcaagacaagttcaaaaaagagcggttggaactaatgagtagccgatggaattcagtgttgagagcagtcaagacaaaaacacag

>Castor
ttgaagaggattgctatgcaggtggaacttcacaccagcttagagaaaaagctgccactctggttcttacgcaaagtagatcagaagtccactatcgtgtatcccaacagaccaagattatttaattatttttttggtacccaagaaacaagacaagaaataccaaatgctgacacatgtttagaaatggagatattgaaacagaaataccgg---------------------------------------------------------------------------------------ctgaaggacctcacttctctcttggaaaagcagcatgagctcattaaactcatcattcagaagatggagatcatttctgagacagaggatgaagataaccactgttcttttcaagacaggttcaaaaaagagcggctagaacaaatgaatagcaaatggaattttgtgttgaaagcagttaagacaaagacacac

>Meriones
ttgaagaggattgctatgcaggtggaacttcataccaacttggaaaaaaagctgccactctggtacttacgcaaagttgatcagagatccaccgtcgtgtatccaaacagacccaggttttttcattactttctttgtacgcaagaaacacgacaggaggtgccaaacactgacacttgtttggaaatggaaatattgaaacagaaataccgg---------------------------------------------------------------------------------------ctgaaagacctcacttctctcttggagaagcaacatgaactcatcaagctcatcatccagaagatggaaatcatctcagagacagaggatgaagacaaccactgttctttccaagacaggttcaaaaaggagcggctagaacaaatgcatagcaagtggaattttgtcttaaatgcagttaagacaaaaacatgt

>Urocitellus
ttgaagaggatcgctatgcaggtggaacttcacaccagcttagagaaaaagctaccactctggttcttacgcaaagtagatcagaagtccaccattgtgtatcccaacaggcccagattatttcattacctttttggtagccacgaaataagacaagaaatatcaaatactgatacatgtttagaaatagaaatgttgaaacagaaataccgg---------------------------------------------------------------------------------------ctgaaggacctcacttctctcttggagaagcagcatgagctcatcaaactcatcattcagaagatggagatcatctcggagaccgaagatgaggataaccactgctcttttcaagacaagttcaaaaaagagcggttggaactcatgagtagcagatggaattccgtgttgagagcagtcaagacaaagacacag

>Mastomys
ttgaagaggattgctatgcaggtggaacttcataccaacttagaaaaaaagctgccactctggtacttacgcaaagtggatcagaggtccaccatcgtgtatccgaatagacccaggttttttcattactttcttagtatgcaagaaacacgacaagaagtaccaaacattgacacatgcttggaaatggaaatattgaaacagaaataccgg---------------------------------------------------------------------------------------ctgaaggacctcacttctctcttggaaaagcagcatgagctcatcaaactcatcatccagaagatggaaatcatctcggagacagaagatgaagataaccattgctctttccaagacaggttcaagaaggagaggctagaacaaatgcatagcaagtggaattttgtcttaaatgcagttaagactaaaacacat

>Arvicanthis
ctgaagaggattgctatgcaggtggaacttcataccaacttagaaaaaaagctgccattatggtacttacgaaaagtggatcagaggtccaccatcgtgtatccgaatagacccaggtttttccattactttcttagtatgcaagaaacacgacaagaagtaccaaacattgacacatgtttggagatggaaatattgaaacagaaataccgg---------------------------------------------------------------------------------------ctgaaggacctcacttctctcttggaaaagcaacatgaactcatcaaacttatcatccagaagatggaaatcatctcggagacagaagatgaagataaccattgctctttccaagacaggttcaaaaaggaacggctagaacaaatgcatagcaaatggaattttgtcttgaacgcagttaagacaaaaacacat

>Onychomys
ctgaagagaattgctatgcaggtggaacttcacaccaacttagagaaaaagctgcctctctggtacttacgcaaagtagatcagcagtccaccattgtgtatccaaacagacccaggtttttccattactttctttgtacacaagaaacacggcaagaagttccaaacactgacatgtgtttggaaatggaaatattaaaacagaaatacaga---------------------------------------------------------------------------------------ctaaaggacctcacttctctcttggaaaagcagcatgaactcataaaactcatcatccagaagatggaaatcatctcagagacagaagatgaagataaccattgttctttccaagacaggttcaagagggagaggctagaacacatgcacagcaaatggaattttgtgttgaatgcagttaagacaaaaccacac

>Arvicola
ttgaagaggattgctatgcaggtggaacttcataccaacttggagaagaagctgccactgtggttcctacggaaagtagaccagcagtacactgtcgtgtatccgaacagacctcggttttttcattactttcttagtacacaagaaacacggcaagaagcaccaaacactgacatgtgtttggaaatagaaatattgaagcagaaatacaga---------------------------------------------------------------------------------------ctgaaggacctcacttctctcttggaaaagcagcatgaactcatcaaactcatcatccagaagatggaaatcatctcagagacagaggacgaagataaccattgctctttccaggacaagttcaaaaaggagcggctagaacaaatgcagagcaaatggaattttgtgttgaatgcagttaagagcaaaccacac

>Sciurus
ttgaagaggattgctatgcaggtggaacttcacaccagcttagagaagaagctaccactctggttcttacataaagtagatcagaagtccatcatcgtgtatcccaataggcccagattatttcattacctctttggtacccaggaaataagacaagaaatatcaaatactgatacatgtttagaaatagaaatattgaaacagaaataccgg---------------------------------------------------------------------------------------ctgaaggacctctcttctctcttggagaagcagcatgagcttattaaactcatcattcagaagatggagatcatctctgagacagaagatgaggataaccattgttcgtttcaagacaggttcaaaaaagagcggttggaacaaatgagtagcaaatggaattccgtgctgaaagcagtcaagacaaaaacacag

>Perognathus
ttaaagaggattgctatgcaggtggaactccacaccagcttagagaaaaagctgccaatgtggtttttacggaaagtagatcacaaatccaccattgtgtatcccaacagacccagactatttaattacttttttggtacccaagaaacaaaacaagaaataccaaacacagacacatgtctagaaatggaaatattgaaacagaaataccgg---------------------------------------------------------------------------------------ctgaaggacctcacttctctcttagaaaagcagcacgaactcatcaaactcatcattcagaagatggagatcatctctgaaacagaggatgaagataaccattgttcttttcaagacagtttcaaaaaagagcgcctggaacaaatgaatagcaaatggaatttcgtgttgagagcagtgaagacaaaaacacac

>Myodes
ttgaagaggattgctatgcaggtggaacttcataccaacttggagaaaaagctgcccctgtggttcctacgtaaagtagatcagcagttcaccgtcgtgtatccaaacagacctcggttctttcattactttctttgtacacaagaaacacggcaagaagcaccaaacactgacatgtgtttggaaatagaaatattgaagcagaaatacagg---------------------------------------------------------------------------------------ctgaaggacctcacttctctcttggaaaagcagcacgaactcatcaaactcatcatccagaagatggaaatcatctcagagacagaggacgaagataaccattgctctttccaggacaagttcaaaaaggagcggctagaacaaatgaacagcaaatggaattttgtgttgaatgcagttaagagcaaaccacgc

>Acomys
ttgaagaggattgctatgcaggtggaacttcataccaacttagaaaagaagctgccgctctggtacttacgcaaagtggatcagagatccaccatcgtgtatccgaacagacccaggtttttccattactttctttgtatgcaagaaacacgacaagaggtgccaaacactgacccgtgtttggaaatagaaatattgaaacagaaataccgg---------------------------------------------------------------------------------------ctaaaggacctcacgtctctgttggaaaagcagcatgaactcatcaaactcatcatccagaagatggaaatcatctcagagacagaggatgaagacaaccactgctctttccaagacaggttcaaaaaggagcggctagaacaaatgcatagcaaatggaattttgtcttaaatgcagttaagacaaaaacgcgt

>Phodopus
ttgaagaggattgctatgcaggtggaacttcataccaatttggagaaaaagctgccactgtggtacctacgcaaagtagatcagaagtccaccgttgtgtatccgaacagacccaggtttttccattactttctttgtacacaagaaacacggcaagaagtaccaaacacggacatgtgtttggaaatggaaatattgaaacagaaatacaga---------------------------------------------------------------------------------------ctgaaggacctcacatctctcttggaaaagcagcatgaactcatcaaactcatcatccagaagatggaaatcatctcagagacagaagatgaagataaccattgctctttccaggacaagttcaaaaaggagcggctagaacagatgcatagcaaatggaactttgtgctgaatgcagttaagaccaaa------

>Apodemus
ttgaagaggattgctatgcaggtggaacttcataccaacttagaaaaaaagctgccactctggtacttacgcaaagtggatcagaggtccaccatcgtgtatccgaatagacccaggttttttcattactttcttagtatgcaagaaacaagacaagaggtaccaaacattgacacatgcttggaaatggaaatattgaaacagaaataccgg---------------------------------------------------------------------------------------ctgaaggacctcacgtctctcttggaaaagcagcatgagctcatcaaactcatcatccagaagatggaaatcatctcggagacagaagatgaagataaccattgctctttccaagacagattcaagaaggagaggctagaacaaatgcatagcaaatggaattctgtcttaaacgcagttaagactaaaacacat

>Psammomys
ttgaagaggatcgctatgcaggtggaacttcataccaacttggaaaaaaagctgccactctggtacttacggaaagttgatcagagatccacggtcgtatatccaaacagacccaggttttttcattactttctttgtacgcaagaaacacgacaggaggtgccaaacactgacacttgtttggaaatggaaatattgaaacagaaataccgg---------------------------------------------------------------------------------------ctgaaggacctcacttctctcttggagaagcaacatgaactcatcaagctcatcatccagaagatggaaatcatctcagagacagaggatgaagacaaccactgttctttccaagacaggttcaaaaaggaacggctagaacaaatgcatagcaagtggaattttgtcttaaatgcagttaagacaaaaacatgc

>Chionomys
ttgaagaggatcgctatgcaggtggaacttcataccaacttggagaaaaagctgccactgtggttcctacgcaaagtagatcagcagtacactgtcgtgtatccaaacagacctcggttttttcattactttctttgtacacaagaaacacggcaagaagcaccaaacactgacatgtgtttggaaatagaaatattgaagcagaaatacagg---------------------------------------------------------------------------------------ctgaaggacctcacttctctcttggaaaagcagcatgaactcatcaaactcatcatccagaagatggaaattatctcagagacagaggatgaagataaccattgctctttccaggacaagttcaaaaaggagcggctagaacaaatgcagagcaaatggaattttgtgttgaatgcagttaagagcaaaccacac

>Homo
ttgaagaggatagctatgcaggtggaacttcataccagcttagagaagaagctgccactttggtttctacgcaaagtggatcagaaatccaccatcgtgtatcccaacaaacccagaatattctgttttttattttgcactggggaaataagacaagaaataccaaatgctgataaatctttagaaatggaaatattaaagcagaaataccgg---------------------------------------------------------------------------------------ctgaaggatcttacttttctcctggaaaaacagcatgagctcattaaactgatcattcagaagatggagatcatctctgagacagaggatgatgatagccattgttcttttcaagacaggtttaagaaagagcagatggaacaaaggaatagcagatggaatactgtgttgagagcagtcaaggcaaaaacacac

>Callithrix
ctgaagaggatagctatgcaggtggagcttcacaccagcttagagaagaagctgccattatggtttctacgcaaagtggatcagaaatccactatcgtatatcccaacaaacccagaatattcttttgtttattttgcactggagaaataagacaagaaataccaaatgctgacacatctttagaaatggaaatattaaagcagaaatatcgg---------------------------------------------------------------------------------------ctgaaggatcttacttgtcttctggaaaaacagcatgagctcattaaactgatcattcagaagatggagatcatctctgagacagaggatgaagataaccattgttcttttcaagacaggtttaagaaagagcagatggaacaaaggaatagcagatggaatactgtgttgagagcagtcaaggcaaaaacacac

>Pongo
ttgaagaggatagctatgcaggtggaacttcataccagcttagagaagaagctgccactttggtttctacgcaaagtggatcagaaatccaccatcgtgtatcccaacaaacccagagtattctgttttttattttgcactggagaaataagacaagaaataccaaatgctgataaatctttagaaatggaaatattaaagcagaaataccgg---------------------------------------------------------------------------------------ctgaaggatcttacttttctcctggagaaacagcatgagctcattaaactgatcattcagaagatggagatcatctctgagacagaggatgaagatagccattgttcttttcaagacaggtttaagaaagagcagatggaacaaaggaatagcagatggaatactgtgttgagagcagtcaaggcaaaaacgcac

>Nomascus
ctgaagaggatagctatgcaggtggaacttcataccagcttagagaagaagctgccactttggtttctacgcaaagtagatcagaaatccaccatcgtgtatcccaacaaacccagaatattctgttttttattttgcaatggagaaataagacaagaaataccaaatgctgataaatctttagaaatggaaatattaaagcagaaataccgg---------------------------------------------------------------------------------------ctgaaggatcttacttttctcctggaaaaacagcatgagctcattaaactgatcattcagaagatggagatcatctctgagaccgaggatgaagacagccattgttcttttcaagacaggtttaagaaagagcagatggaacaaaggaatagcagatggaatactgtgttgagagcagtcaaggaaaaaacacac

>Saimiri
ctgaagaggatagctatgcaggtggaacttcacaccagcttagagaagaagctgccattatggtttctacacaaagtggatcagaaatccactatcgtgtatcccaacaaacccagaatattctgttttttattttgcactggagaaataagacaagaaataccaaatgctgacacatctttagaaatggaaatattaaagcagaaatatcgg---------------------------------------------------------------------------------------ctgaaggatctttcttttcttctggaaaaacagcatgaactcattaaactgatcattcagaagatggagatcatctctgagacagaggatgaagataaccattgttcttttcaagacaggtttaagaaagagcagatggaacaaaggaatagcagatggaatactgtgctgagagcagtcaaggcaaaaacacac

>Chlorocebus
ttgaagaggatagctatgcaggtggaacttcataccagcttagagaagaagctgccactttggtttctacgcaaagtggatcagaaatccatcatcgtgtatcccaacaaacccagaatattctattttttattttgcactggagaaataagacaagaaataccaaatgctgatacgtctttagaaatggaaatattaaagcagaaataccgg---------------------------------------------------------------------------------------ctgaaggatcttacttttctcctggaaaaacagcatgagctcattaaactgatcattcagaagatggagatcatctctgagacagaggatgaagataaccattgttcttttcaagacaggtttaagaaagagcagatggaacaaaggaatagcagatggaatactgtgttgagagcagtcaaggcaaaaacacac

>Rhinopithecus
ttgaagaggatagctatgcaggtggaacttcataccagcttagagaagaagctgccactttggtttctacgcaaagtggatcagaaatccatcatcgtgtatcccaacaaacccagaatattccgttttttattttgcactggagaaataagacaagaaataccaaatgctgatacatctttagaaatggaaatattaaagcagaaataccgg---------------------------------------------------------------------------------------ctgaaggatcttacttttctcctggaaaaacagcatgagctcattaaactgatcattcagaagatggagatcatctctgagacagaggatgaagataaccattgttcttttcaagacaggtttaagaaagagcagatggaacaaaggaatagcagatggaatactgtgttgagagcagtcaaggcaaaaacacac

>Aotus
ctgaagaggatagctatgcaggtggaacttcataccagcttagagaagaagctgccattatggtttctacgcaaagtggatcagaaatccactatcgtgtatcccaacaaacccagaatattcttttgtttattttgcactggagaaataagacaagaaataccaaatgctgacacatctttagaaatggaaatattaaagcagaaatatcgg---------------------------------------------------------------------------------------ctgaaggatcttacttttcttctggaaaaacagcatgagctcattaaacttatcattcagaagatggagatcatctctgagacagaggatgaagataaccattgttcttttcaagacaggtttaagaaagagcagatggaacaaaggaatagcagatggaatactgtgttgagagcagtcaaggcaaaaacacac

>Cebus
ctgaagaggatagctatgcaggtggaacttcacaccagcttagagaagaagctgccattatggtttctacataaagtggatcagaaatccactatcgtgtatcccaacaaacccagaatattcttttttttattttgcactggagaaataagacaagaaataccaaatgctgacacatctttagaaatggaaatattaaagcagaaatatcgg---------------------------------------------------------------------------------------ctgaaggatcttacttttcttctggaaaaacagcatgagctcattaaacttatcattcagaagatggagatcatctctgagacagaggatgaagataaccattgttcttttcaagacaggtttaagaaagagcagatggaacaaaggaatagcagatggaatactgtgttgagagcagtcaaggcaaaaacacat

>Lemur
ttgaagagaatcgctatgcaggtggaacttcataccagcttagagaagaagctgccacgctggttcctacgcaaagtggatcagaaatccaccattgtctatcccaacaaacccagattattttgttatttgttttacaaccaagaaaagagacaagaaacaccaaatactgatacatctttggaaatggaaatactgaaacagaaataccgg---------------------------------------------------------------------------------------ctgaaggatctcactgttcttctggaaaaacagcatgagctaattaaactcatcattcagaaaatggagatcatctctgaggcagaggatgaagataaccattgttcttttcaagacaagtttaagaaagagcagctggaacaaaggaatagcaaatggaattgtgtgttgaaagcagtcaaggcaaaaacacac

>Nycticebus
ctgaagaggattgctatgcaggtggaacttcataccagcttagagaagaagctgccactatggttcctacgcaaagtggatcagaaatcgaccatcgtctatcccaacaagcccaggttgttttgctatttattttgcaaccaagaaacaagacaagaaataccaaatgctgatacgtctttggaaatggaaatattaaagcagaaatacagg---------------------------------------------------------------------------------------ctgaaggatctcacttttcttctggaaaaacagcatgagctcattaaactcatcattcagaaaatggagatcatctctgagacagaggatgaagatacccattgttcttttcaagataagtttaagaaagagcagttggaacagaggcgcagcaaatggaattctgtgttaagagcagtcaaggcaaaaacacag

>Symphalangus
ctgaagaggatagctatgcaggtggaacttcacaccagcttagagaagaagctgccactttggtttctacgcaaagtagatcagaaatccaccatcgtgtatcccaacaaacccagaatattctgctttttattttgcaatggagaaataagacaagaaataccaaatgctgataaatctttagaaatggaaatattaaagcagaaataccgg---------------------------------------------------------------------------------------ctgaaggatcttacttttctcctggaaaaacagcatgagctcattaaactgatcattcagaagatggagatcatctctgagaccgaggatgaagacagccattgttcttttcaagacaggtttaagaaagagcagatggaacaaaggaatagcagatggaatactgtgttgagagcagtcaaggaaaaaacacac
