# Supplementary material for: Molecular evolution of TRPC4 regulatory sequences supports a role in mammalian thermoregulatory adaptation
Source: PeerJ. 2025 Jul 8;13:e19697. doi: 10.7717/peerj.19697 (PMC12248226; doi:10.7717/peerj.19697)
Supplement: Supplemental Information 1 — Required and optional parameters that are read by the codeml package of PAML. This file is for information only, an explicit value must be selected for Model and the dummy file names must be replaced with explicit paths to function. The sequence and guide tree files are in standard formats (FASTA and Newick, respectively). [file peerj-13-19697-s001.zip › input.files/tetrapod.clade.omega.estimation/eutherian.trpc1.fas]

>Pteropus
gaatggaagtttgctcgagcaaagttgtggcttagctactttgatgacaaatgtacattacccccaccttttaacatcattccttcacccaaaacaatctgctacatgattagcagcctcagtaaatggatttgctctcatacatcgaaaggcaaggttaaacggcaaaacagtttaaaggaatggagaaatttgaaacaaaagagagatgaaaactaccaaaaagtgatgtgctgcttagtgcatcgttacttgacttccatgagacagaagatgcaaagtacagatcaggcaactgtggaaaatctaaatgaattgcgccaagatctgtcaaaattccgaaatgaaataagggatttactcggctttcggacttctaaatatgctatgttttatccaagaaat
>Myotis
gaatggaagtttgcccgcgcaaagttgtggcttagttactttgatgacaagtgtacattacctccacctttcaacatcattccttcaccaaagaccatctgctacatgattagtagcctcagtaaatggatttgctctcatacatcaaaaggcagggttaaacggcaaaacagtttaaaggaatggagaacattgaaacaaaagagagatgaaaactaccaaaaagtgatgtgctgcttggtgcatcgttacttgacttccatgagacagaagctgcaaagcacagatcaggcaactgtggaaaatctaaatgaactgcgccaagatctgtcaaaattccgaaatgagataagggatttacttggctttcggacttctaaatatgctatgttttatccaagaaac
>Eptesicus
gaatggaagtttgcccgcgcaaagttgtggcttagttactttgatgacaaatgtacattacccccacctttcaacatcattccttcaccaaaaaccatctgctacatgattagtagcctcagtaaatggatttgctctcatacatcaaaaggcagggttaaacggcaaaacagtctaaaggaatggagaaacttgaaacaaaagagagatgaaaactaccaaaaagtgatgtgctgcttggtacatcgttacttgacttctatgagacagaagatgcaaagcacagatcaggcaactgtagaaaatctaaatgaactgcgccaagatctgtcaaaattccgaaatgagataagggatttacttggctttcggacttctaaatatgctatgttttatccaaggaac
>Rousettus
gaatggaagtttgctcgagcaaagttgtggcttagctactttgatgacaaatgtacattacccccaccttttaacatcattccttcaccaaaaacaatctgctacatgattagcagtctcagtaaatggatttgctctcatacatcgaaaggcaaggttaaacggcaaaacagtttaaaggaatggagaaatttgaaacaaaagagagatgaaaactaccaaaaagtgatgtgctgcttagtgcatcgttacttgacttccatgagacagaagatgcaaagtacagatcaggcaactgtggaaaatttaaatgaattgcgccaagatctgtcaaaattccgaaatgaaataagggatttacttggctttcgaacttctaaatatgctatgttttatccaagaaat
>Miniopterus
gagtggaagtttgcccgcgcaaagttgtggcttagctacttcgatgacaagtgtacgttacccccaccgtttaacatcattccttcaccgaagactatctgctatatgatcagcagccttagcaaatggatttgctcgcatacatcaaaaggcaaggttaaacggcagaacagtttaaaggagtggagggacttgaaacagaagcgagatgagaactaccagaaagtgatgtgctgcctggcgcaccgctacctgacgtccacgcgccagaggatgcagagctcggaccaggccactgtggagaatctgaacgagctgcgccaggacctggccgagttccgaaatgaaatcagggatttgcttggctttcggacttctaaatatgctgtgctttatccaagaaat
>Hipposideros
gaatggaagtttgctcgagccaagctgtggcttagctactttgatgacaaatgtactttacctccccctttcaacatcgttccctcaccaaagacaatctgctatatgatcagtagcctcagtaaatggatttgctctcatacatccaaaggcaaggttaaacggcaaaatagtttaaaggaatggagaaatttgaaacaaaagagagatgaaaactaccaaaaagtgatgtgctgcttagtgcatcgttacctgacttccatgaggcagaagatgcaaagtacagatcaggcaactgtggaaaatctaaatgaactgcgccaagatctgtcaaaattccgaaatgaaataagagatttacttggctttcggacttctaaatatgctatgttttatccaagaaat
>Desmodus
gaatggaagtttgctcgagcaaagttgtggcttagctactttgatgacaaatgtacattgcccccaccttttaacatcattccttcaccgaagactatctgctatatgattagtagcctcagtaaatggatttgctctcatacatcaaaaggcaaggttaaacggcaaaacagtttaaaggaatggagaaatttgaaacaaaagagagatgagaactaccaaaaagtgatgtgctgcttggtgcaccggtacctgacctccatgaggcagaagatgcagagcacggatcaggcgactgtggagaatctgagcgaactgcgccaagacctgtcgaaattccgaaatgaaataagggatttgcttggctttcggacctctaaatatgctatgttttatccaagaaac
>Molossus
gaatggaagtttgctcgtgcgaagttgtggcttagctactttgatgacaagtgtacgttacccccaccttttaacatcattccttcaccaaagactatctgctatatgattagtagcctcagtaagtggatttgctctcatacatcaaaaggcaaggttaaacggcaaaacagtttaaaggaatggagaaatttgaaacaaaagagagatgaaaactaccagaaagtgatgtgctgcttggtgcaccgttacctgacttctgtgagacagaagatgcagagcacagatcaggcaaccgtggagagtctgaatgagctgcgccaagatctgtcaaagttccgaaatgaaataagggatttacttggctttcggacttctaaatacgctatgttttatccaagaaat
>Artibeus
gaatggaagtttgctcgagcaaagttgtggctcagctactttgatgacaagtgtacattacccccaccttttaatatcattccttcaccaaagactatctgctatatgattagtagtctcagtaaatggatttgttctcatacatcaaaaggcaaggttaaacggcaaaacagtttaaaggaatggagaaatctgaaacaaaagagagatgaaaactaccagaaagtgatgtgctgcctggtgcaccgttacctgacctccatgagacagaagatgcagagcacggatcaggcgaccgtggaaaacctgaacgaactgcgccaagacctgtccaaattccgaaatgaaataagggatttgcttggctttcggactgctaaatacgccatgttttacccaagaaac
>Pteronotus
gaatggaagtttgctcgagcaaagttgtggcttagctactttgatgacaagtgtacattacccccaccttttaatatcattccttcaccaaagactatctgttatatgattagtagcctcagtaagtggatttgctctcatacatcaaaaggcaaggttaaacggcaaaacagtttaaaggaatggagaaatttgaaacaaaagagagatgaaaactaccaaaaagtgatgtgttgcttggtgcatcgttacttgacttccatgagacagaagatgcaaagcacggatcaggcaactgtggaaaatctcaatgaactgcgccaagatctgtcaaaattccgaaatgaaataagggatttacttggctttcggacttctaaatatgctatgttttatccaagaaat
>Phyllostomus
gaatggaagtttgctcgagcaaagttgtggcttagctactttgatgacaagtgtacattacccccacctttcaacatcattccttcaccaaagactatctgctatatgattagtagcctcagtaaatggatttgttctcatacatcgaaaggcaaggttaaacggcaaaacagtttaaaggaatggagaaatctgaaacagaagagagatgaaaactaccagaaagtgatgtgctgcctggtgcaccgctacctgacctccatgaggcagaagatgcagagtacggaccaggcgactgtggagaacctgaacgagctgcgccaagatctgtcgaaattccgaaatgaaatacgggacttgctgggctttcggacttctaaatatgctatgttttatcaaagaaac
>Canis
gaatggaagtttgctcgagcaaagttatggcttagctactttgatgacaaatgcacattacccccacctttcaacatcattccttcaccaaagactatatgctacatgattagtagcctcagtaagtggatttgctctcatacatcaaaaggcaaagttaaacggcaaaacagtttaaaggaatggagaaatctgaagcaaaagagggatgagaactaccaaaaagtgatgtgctgcttagtgcatcgttatctgacgtccatgaggcagaagatgcaaagtacagatcaggcaactgtggaaaacctaaatgaactacgtcaagatctgtcaaaattccgaaatgaaataagggatttacttggctttcggacttctaaatatgctatgttttatccaagaaat
>Enhydra
gaatggaagtttgctcgagcaaagttatggcttagctactttgatgacaaatgtacattacccccacctttcaacatcattccttcaccaaagactatttgctatatgattagtagcctcagtaagtggatttgctctcatacatcaaaaggcaaggttaaacgtcagaacagtttaaaggaatggagaaatctgaaacaaaagagggatgagaactaccaaaaagtgatgtgctgcttggtgcatcgttacctgacgtccatgaggcagaagatgcaaagtacagatcaggcaactgtggaaaatctaaatgaactacgccaagatctgtcaaaattccgaaatgaaataagggatttacttggctttcggacttctaaatatgctatgttttatccaagaaat
>Hyaena
gaatggaagtttgcccgagcaaagttgtggcttagctactttgatgacaaatgtacattacctccacctttcaacatcattccttcaccaaagactatttgctatatgattagtagcctcagtaagtggatttgctctcatacatcaaaaggcaaggttaaacggcaaaacagtttaaaggaatggagaaatttgaaacaaaagagagatgaaaactaccaaaaagtgatgtgctgcctagtgcatcgttacttgacgtccatgagacagaagatgcaaagtacagatcaggcaaccgtggaaaatctaaatgaactacgccaagatctgtcaaaattccgaaatgaaataagagatttacttggctttcggacttctaaatatgctatgttttacccaagaaat
>Leopardus
gaatggaagtttgctcgagcaaagttgtggcttagctactttgatgacaaatgtacattacccccacctttcaatatcattccttcaccaaagactatttgctatatgattagtagcctcagtaagtggatttgctctcatacatcaaaaggcaaggttaaacggcaaaacagtttaaaggaatggagaaatttgaaacaaaagagagatgaaaactaccaaaaagtgatgtgctgcctagtgcatcgttacttgacatccatgagacagaagatgcaaagtacagatcaggcaaccgtggaaaatctaaatgaactacgccaagatctttcaaaattccgaaatgaaataagggatttacttggctttcggacttctaaatatgctatgttttacccaagaaat
>Meles
gagtggaagttcgctcgagcaaagttatggcttagctactttgatgacaagtgtacattacccccacctttcaacatcattccttcaccaaagactatttgctatataattagtagcctcagtaagtggatttgctctcatacatcaaaaggcaaggttaaacgtcaaaacagtttaaaggaatggagaaatctgaaacaaaagagggatgagaactaccaaaaagtgatgtgctgcttggtgcatcgttacctgacatccatgaggcagaagatgcaaagtacagatcaagcaaccgtggaaaatctaaatgaactacgccaagatctgtcaaaatttcgaaatgaaataagagatttacttggctttcggacttctaaatatgctatgttttacccaagaaat
>Mirounga
gaatggaagtttgctcgagcaaagttatggcttagctactttgatgacaaatgtacattacccccacctttcaacatcattccttcaccaaagactatttgctatatgattagtagcctcagtaagtggatttgctctcatacatcaaaaggcaaggttaaacggcaaaacagtttaaaggaatggagaaatctgaaacaaaagagggatgagaactaccaaaaagtgatgtgctgcttggtgcatcgttacctgacatccatgaggcagaagatgcaaagtacagatcaggcaactgtggaaaacctaaatgaactacgccaagatctgtcaaaattccgaaacgaaataagggatttacttggctttcggacttctaaatatgctatgttttatccaagaaat
>Mustela
gaatggaagtttgctcgagcaaagttatggcttagctactttgatgacaaatgtacattacccccacctttcaacatcattccttcaccaaagactatttgctatatgattagtagcctcagtaagtggatttgctctcatacatcaaaaggcaaggttaaacgtcaaaacagtttaaaggaatggagaaatctgaaacaaaagagggatgagaactaccaaaaagtgatgtgctgcttggtgcatcgttacctgacgtccatgaggcagaagatgcaaagtacagatcaggcaaccgtggaaaatctaaatgaactacgccaggatctgtcaaaattccgaaatgaaataagggatttacttggctttcggacttctaaatatgctatgttttatccaagaaat
>Odobenus
gaatggaagttcgctcgagcgaagttatggcttagctactttgatgacaaatgtacattacccccacctttcaacatcattccttcaccaaagactatttgctatatgattagtagcctcagtaagtggatttgctctcatacatcaaaaggcaaggttaaacggcaaaacagtttgaaggaatggagaaatctgaaacaaaagagggatgagaactaccaaaaagtgatgtgctgcttggtgcatcgttacctgacgtccatgaggcagaagatgcaaagtacagatcaggcaaccgtggaaaacctaaatgaactacgccaagatctgtcaaaattccgaaatgaaataagggatttacttggctttcggacttctaaatatgctatgttttatccaagaaat
>Panthera
gaatggaagtttgctcgagcaaagttgtggcttagctactttgatgacaaatgtacgttacccccacctttcaatatcattccttcaccaaagactatttgctatatgattagtagcctcagtaagtggatttgctctcatacatcaaaaggcaaggttaaacggcaaaacagtttaaaggaatggagaaatttgaaacaaaagagagatgaaaactaccaaaaagtgatgtgctgcctagtgcatcgttacttgacatccatgagacagaagatgcaaagtacagatcaggcaaccgtggaaaatctaaatgaactacgccaagatctttcaaaattccgaaatgaaataagggatttacttggctttcggacttctaaatatgctatgttttacccaagaaat
>Suricata
gaatggaagtttgctcgagcaaagttgtggcttagctactttgatgacaaatgtacattacccccacctttcaacatcattccttcaccaaagactatttgctatatgattagtagcctcagtaaatggatttgctctcatacatcaaaaggcaaggttaaacggcaaaacagtttaaaggaatggagaaatttgaaacaaaagagagatgaaaactatcaaaaagtgatgtgctgcctagtgcatcgttacttgacgtccatgagacagaagatgcaaagtacagatcaggcaaccgtggaaaatctaaatgaactacgccaagatctgtcaaaattccgaaatgaaataagggatttacttggctttcggacttctaaatatgctatgttttacccaagaaat
>Ursus
gaatggaagtttgctcgagcaaagttatggcttagctactttgatgacaaatgtacattacccccacctttcaacatcattccttcaccaaagactatttgctatatgatcagtagcctcagtaagtggatttgctctcatacatcaaaaggcaaggttaaacggcagaacagtttaaaggaatggagaaatctgaaacaaaagagggatgagaactaccaaaaagtgatgtgctgcttggtgcatcgttacctgacatccatgaggcagaagatgcaaagtacagatcaggcaaccgtggagaacctaaatgaactacgccaagatctgtcaaaattcagaaatgaaataagggatttacttggctttcggacttctaaatatgctatgttttatccaagaaat
>Zalophus
gaatggaagttcgctcgagcaaagttatggcttagctactttgatgacaaatgtacattacccccacctttcaacatcattccttcaccaaagactatttgctatatgattagtagcctcagtaagtggatttgctctcatacatcaaaaggcaaggttaaacggcaaaacagtttgaaggaatggagaaatctgaaacaaaagagggatgagaactaccaaaaagtgatgtgctgcttggtgcatcgttacctgacgtccatgaggcagaagatgcaaagtacagatcaggcaaccgtggaaaacctaaatgaactacgccaggatctgtcaaaattccgaaatgaaataagggatttacttggctttcggacttctaaatatgctatgttttatccaagaaat
>Ovis
gaatggaagtttgctcgagcaaaattgtggcttagctactttgatgacaaatgtacattacccccacctttcaacatcattccttcaccaaagaccatttgctatatgattagtagcctgagtaagtggatttgctctcatacatcaaaaggcaaggttaaacggcagaacagcttgaaggaatggagaaatttgaaacaaaagagagatgaaaactaccaaaaggtgatgtgctgtctggtgcatcgctacttgacttccatgaggcagaagatgcagagcacagatcaggcaactgtggaaaatctgaatgaactgcgccaggatctgtcaaaattccgaaatgaaataagggatttacttggctttcggacttcaaaatatgccatgttttatccaagaaat
>Bubalus
gaatggaagtttgcgcgagcaaaattgtggcttagctactttgatgacaaatgtacattacccccacctttcaacatcattccttcgccaaagactatctgctatatgattagtagcctgagtaagtggatttgctctcatacatcaaaaggcaaggttaaacggcagaacagcttgaaggaatggagaaacttgaaacaaaagagagatgaaaactaccaaaaagtgatgtgctgtctggtgcatcgctacttgacttccatgagacagaagatgcaaagtacagatcaggcgactgtggaaaatctaaacgaactgcgccaagatctgtcaaagttccgaaatgaaataagggatttacttggctttcggacttcaaaatatgctatgttttatccaagaaat
>Camelus
gaatggaagtttgctcgagcaaagttgtggcttagctacttcgatgacaaatgtacattacccccacctttcaatatcattccttcgcccaagactatctgctatatgattagcagcctcagtaagtggatttgctctcatacatcaaaaggcaaggttaaacggcagaacagtttaaaggaatggagaaatttgaaacaaaagagagatgaaaactaccaaaaagtgatgtgctgtttagtgcatcgttacttgacttccatgagacaaaagatgcaaagtacagatcaggcaactgtggaaaatctaaatgaactgcgccaagatctgtcaaaattccgaaatgaaataagagatttacttggctttcggacttctaaatatgctatgttttatccaagaaat
>Balaenoptera
gaatggaagtttgctcgagcaaagttgtggcttagctactttgatgacaaatgtacattacccccacctttcaacatcattccttcaccaaagactatctgctatatgattagtagcctcagtaaatggatttgctctcatacatcaaaaggcaaggttaaacggcagaacagcttaaaggaatggagaaatttgaagcaaaagagagatgaaaactaccaaaaagtgatgtgctgtttagtgcatcgttacttgacttccatgagacaaaagatgcaaagtacagatcaggcaactgtggaaaatctaaatgaactgcgccaagatctgtcaaaattccgaaatgaaataagggatttacttggctttcggacttctaaatatgctatgttttatccaagaaat
>Odocoileus
gaatggaagtttgctcgagcaaaactgtggcttagctactttgatgacaaatgtacattacccccacctttcaacatcattccttcgccaaagactatctgctatatgattagtagcctgagtaagtggatttgctctcatacatcaaaaggcaaggttaaacggcagaacagcttaaaggaatggagaaatttgaaacaaaagagagatgaaaactaccaaaaagtgatgtgctgtctagtacatcgttatttgacttccatgagacaaaagatgcaaagtacagatcaggcaactgtggaaaatctaaatgaactgcgccaagatctgtcaaaattccgaaatgaaataagggatttacttggctttcggacttctaaatatgctatgttttatccaagaaat
>Cervus
gaatggaagtttgctcgagcaaaactgtggcttagctactttgatgacaaatgtacattacccccacctttcaacatcatcccttcgccaaagactatctgctatatgattagtagcctgagtaagtggatttgctctcatacatcaaaaggcaaagttaaacggcagaacagcttgaaggaatggagaaatttgaaacaaaagagagatgaaaactaccaaaaagtgatgtgctgtctagtgcatcgttacttgacttccatgagacaaaagatgcaaagtacagatcaggcaactgtggaaaatctaaatgaactgcgccaagatctgtcaaaattccgaaatgaaataagggatttacttggctttcggacttctaaatatgctatgttttatccaagaaat
>Oryx
gaatggaagtttgctcgagcaaaactgtggcttagctactttgatgacaagtgtacattgcccccacctttcaacatcattccttcaccaaagactatctgctatatgattagtagcctgagtaagtggatttgctcccatacatctaaaggcaaggttaagcggcagaacagcttgaaggaatggagaaatttgaaacaaaagagagatgaaaactaccaaaaggtgatgtgctgtttggtgcatcgctacttgacttccatgaggcagaagatgcagagcacagaccaggcaactgtggaaaatctaaatgaactgcgccaggacctgtcaaaattccgaaatgaaataagggatttacttggctttcggacttcaaaatatgccatgttttatccaagaaat
>Moschus
gaatggaagtttgctcgagcaaaactgtggcttagctactttgatgacaaatgtacattacccccacctttcaacatcattccttcaccaaagactatctgctatatgattagtagcctgagtaagtggatttgctctcatacatcaaaaggcaaggttaaacgacagaacagcttgaaggaatggagaaatttgaaacaaaagagagatgaaaactaccaaaaagtgatgtgctgtctagtgcatcgttacttgacttccatgagacaaaagatgcaaagtacagatcaggcaactgtggaaaatctaaatgaactgcgccaagatctgtcaaaattccgaaatgaaataagggatttacttggctttcggacttctaaatatgctatgttttatccaagaaat
>Hippopotamus
gaatggaagtttgctcgagcaaagttgtggcttagctacttcgatgacaaatgtacattacccccacctttcaacatcattccttcgccaaagaccatctgctatatgattagtagcctcagtaaatggatttgctctcatacatcaaaaggcaaggttaaacgacagaacagcttaaaggaatggagaaatttgaaacaaaagagagatgaaaactaccaaaaagtgatgtgctgtttagtgcatcgttacttgacttccatgagacaaaagatgcaaagtacagatcaggcaactgtggaaaatctaaatgaactgcgtcaagatctgtcaaaattccgaaatgaaataagagatttacttggctttcggacttctaaatatgctatgttttatccaagaaat
>Dama
gaatggaagtttgctcgagcaaaactgtggcttagctactttgatgacaaatgtacattacccccacctttcaacatcattccttcgccaaagactatctgctatatgattagtagcctgagtaagtggatttgctctcatacatcaaaaggcaaggttaaacggcagaacagcttgaaggaatggagaaatttgaaacaaaagagagatgaaaactaccaaaaagtgatgtgctgtctagtgcatcgttacttgacttccatgagacaaaagatgcaaagtacagatcaggcaactgtggaaaatctaaatgaactgcgccaagatctgtcaaaattccgaaatgaaataagggatttacttggctttcggacttctaaatatgctatgttttatccaagaaat
>Homo
gaatggaagtttgctcgagcaaaattatggcttagctactttgatgacaaatgtacgttacctccacctttcaacatcattccctcaccaaagactatctgctatatgattagtagcctcagtaagtggatttgctctcatacatcaaaaggcaaggtcaaacggcaaaacagtttaaaggaatggaggaatttgaaacagaagagagatgaaaactatcaaaaagtgatgtgctgcctagtgcatcgttacttgacttccatgagacagaagatgcaaagtacagatcaggcaactgtggaaaatctaaacgaactgcgccaagatctgtcaaaattccgaaatgaaataagggatttacttggctttcggacttctaaatatgctatgttttatccaagaaat
>Callithrix
gaatggaagtttgctcgagcgaagttatggcttagctacttcgatgacaaatgtacgttaccgccacctttcaacataattccttcaccaaagactatctgctatatgattagtagcctcagtaagtggatttgctctcatacatcaaaaggcaaggtcaaacgacaaaacagtttaaaggaatggagaaatttgaaacagaagagagatgaaaactatcaaaaagtgatgtgctgcctagtgcatcgttacttgacttccatgagacagaagatgcaaagtacagatcaggcaactgtggaaaatctaaacgaactgcgccaagatctgtcaaaatttcgaaatgaaataagggatttacttggctttcggacttccaaatatgctatgttttatccaagaaat
>Pongo
gaatggaagtttgcgcgagcgaagttatggcttagctactttgatgacaaatgtacgttacctccacctttcaacatcattccctcaccaaagactatctgctatatgattagtagcctcagtaagtggatttgctctcatacatcaaaaggcaaggtcaaacggcaaaacagtttaaaggaatggagaaatttgaaacagaagagagatgaaaactatcaaaaagtgatgtgctgcctagtgcatcgttacttgacttccatgagacagaagatgcaaagtacagatcaggcaactgtggaaaatctaaacgaactgcgccaagatctgtcaaaattccgaaatgaaataagggatttacttggctttcggacttctaaatatgctatgttttatccaagaaat
>Nomascus
gaatggaagtttgctcgagcgaagttatggcttagctactttgatgacaaatgtacattacctccacctttcaacatcattccctcaccaaagactatctgctatatgattagtagcctcagtaagtggatttgctctcatacatcaaaaggcaaggtcaaacggcaaaacagtttaaaggaatggagaaatttgaaacagaagagagatgaaaattatcaaaaagtgatgtgctgcctagtgcatcgttacttgacttccatgagacagaagatgcaaagtacagatcaggcaactgtggaaaatctaaacgaactgcgccaagatctgtcaaaattccgaaatgaaataagggatttacttggctttcggacttctaaatatgctatgttttatccaagaaat
>Otolemur
gagtggaaatttgctcgagcaaagttgtggcttagctactttgaggataaatgtacgttacccccacctttcaacatcattccttcaccaaagactatctgctatatgattagtagcctcagtaaatggatttgctctcatacatcaaaaggcaaagtcaaacgacaaaacagtctaaaggaatggaaaaacttgaaacaaaagagagatgaaaactaccaaaaagtgatgtgttgcttagtgcatcgttacttgacttctatgagacagaagatgcaaagtacagatcaggccactgtggaaaatctaaatgaactgcgccaagatctgtcaaaattccgaaatgaaataagagatttacttggctttcggacttctaaatatgctatgttttatccaagaaat
>Saimiri
gaatggaagtttgctcgagcgaagttatggcttagctacttcgatgacaaatgtacattacccccacctttcaacataattccttcaccaaagactatctgctatatgattagtagcctcagtaagtggatttgctctcatacatcaaaaggcaaggtcaaacgacaaaacagtttaaaggaatggagaaatttgaaacagaagagagatgaaaactatcaaaaagtgatgtgctgcctagtgcatcgttacttgacttccatgagacagaagatgcaaagtacagatcaggcaactgtggaaaatctaaacgaactgcgccaagatctgtcaaaatttcgaaatgaaataagggatttacttggctttcggacttccaaatatgctatgttttatccaagaaat
>Aotus
gaatggaagtttgctcgagcgaagttatggcttagctacttcgatgacaaatgtacattacccccacctttcaacataattccttcaccaaagactatctgctatatgattagtagcctcagtaagtggatttgctctcatacatcaaaaggcaaggtcaaacgacaaaacagtttaaaggaatggagaaatttgaaacagaagagagatgaaaactatcaaaaagtgatgtgctgcctagtgcatcgttacttgacttccatgagacagaagatgcaaagtacagatcaggcaactgtggaaaatctaaacgaactgcgccaagatctgtcaaaatttcgaaatgaaataagggatttacttggctttcggacttccaaatatgctatgttttatccaagaaat
>Cebus
gaatggaagtttgctcgagcgaagttatggcttagctacttcgatgacaaatgtacattacccccacctttcaacataattccttcaccaaagactatctgctatatgattagtagcctcagtaagtggatttgctctcatacatcaaaaggcaaggtcaaacgacaaaacagtttaaaggaatggagaaatttgaaacagaagagagatgaaaactatcaaaaagtgatgtgctgcctagtgcatcgttacttgacttccatgagacagaagatgcaaagtacagatcaggcaactgtggaaaatctaaatgaactgcgccaagatctgtcaaaatttcgaaatgaaataagggatttacttggctttcggacttccaaatatgctatgttttatccaagaaat
>Rhinopithecus
gaatggaagtttgctcgagcgaagttatggcttagctactttgatgataaatgtacattacctccacctttcaacatcattccttcaccaaagactatctgctatatgattagtagcctcagtaagtggatttgctctcatacatcaacaggcaaggtcaaacggcaaaacagtttaaaggaatggagaaatttaaaacagaagagagatgaaaactatcaaaaagtgatgtgctgcctagtgcatcgttacttgacttccatgagacagaagatgcaaagtacagatcaagcaactgtggaaaatctaaatgaactgcgtcaagatctgtcaaaattccaaaatgaaataagagatttacttggctttcggacttctaaatatgctatgttttatccaagaaat
>Lemur
gagtggaagtttgctcgagcaaagttgtggcttagctactttgaggacaaatgtacattacccccacctttcaacatcattccttcaccaaagactatctgctatatgattagtagcctcagtaagtggatttgttctcatacctcaaaaggcaaagtcaaacggcagaacagtttaaaggaatggagaaatttgaaacaaaagagagatgaaaactaccaaaaagtgatgtgctgcttagtgcatcgttacttgacttccatgagacagaagatgcaaagtacagatcaggcaactgtggaaaatctaaacgaactacgccaagatctgtcaaaattccgaaatgaaataagggatttacttggctttcggacttctaaatatgctatgttttatccaagaaat
>Symphalangus
gaatggaagtttgctcgagcgaagttatggcttagctactttgatgacaaatgtacattacctccacctttcaacatcattccctcaccaaagactatctgctatatgattagtagcctcagtaaatggatttgctctcatacatcaaaaggcaaggtcaaacggcaaaacagtttaaaggaatggagaaatttgaaacagaagagagatgaaaactatcaaaaagtgatgtgctgcctagtgcatcgttacttgacttccatgagacagaagatgcaaagtacagatcaggcaactgtggaaaatctaaacgaactgcgtcaagatctgtcaaaattccgaaatgaaataagggatttacttggctttcggacttctaaatatgctatgttttatccaagaaat
>Propithecus
gagtggaagtttgctcgagcaaagttgtggcttagctactttgaggacaaatgtacattacccccacctttcaacatcattccttcaccaaagactatctgctatatgattagtagcctcagtaagtggatttgttctcatacatcaaaaggcaaagtcaagcggcaaaacagtttaaaggaatggagaaatttgaaacaaaagagagatgaaaactaccaaaaagtgatgtgctgcttggtgcaccgttacttgacttccatgagacagaagatgcaaagtacagatcaggcaactgtggaaaatctgaatgaactacgccaagatctctcaaaattccgaaatgaaataagggatttacttggctttcggacttctaaatatgctatgttttattcaagaaat
>Microcebus
gagtggaagtttgctcgagcaaagttgtggcttagctactttgaggacaaatgtacattacccccacctttcaacatcattccttcaccaaagactatctgctatatgattagtagcctcagtaagtggatttgttctcatacatcaaaaggcaaagtcaaacggcaaaacagtttaaaggaatggagaaatttgaaacaaaagagagatgaaaattaccaaaaagtgatgtgctgcttagtgcatcgttacttgacttccatgagacagaagatgcaaagtacagatcaggcaactgtggaaaatctaaatgaactacgccaagatctgtcaaaattccgaaatgaaataagggatttacttggctttcggacttctaaatatgctatgttttattcaagaaat
>Mus
gaatggaagtttgctcgagcaaagctatggcttagctactttgatgacaaatgtacactgcccccacctttcaacattattccttctccaaagacgatctgctatatgatcagtagcctcagtaaatggatttgctcgcatacctcgaaaggcaaggtcaaacgtcaaaacagtttaaaggagtggagaaacttgaagcaaaagagagacgagaactaccagaaggtgatgtgctgcctggtgcaccgctacctgacgtccatgcgacagaagatgcagagcacagaccaggccaccgtggagaacctcaatgaactgcgccaagatctgtcaaaattccgaaatgaaataagggatttgcttggctttcggacttctaaatatgctatgttttatccaagaaat
>Rattus
gaatggaagtttgctcgagcgaagctatggctcagctactttgatgacaaatgcacactgcccccacctttcaacatcattccttctccaaagactatctgctatatgatcagcagcctcagcaagtgggtgtgctcgcacacctccaaaggcaaggtcagacggcagaacagcttgaaggagtggagaaacttaaaacaaaagagagatgagaactaccagaaggtgatgtgctgcctagtgcatcgatacctgacctccatgcgacagaagatgcagagcacagaccaggccaccgtggagaatctcaatgaactgcgccaagatctgtcaaaattcagaaatgaaataagggatttgcttggctttcggacttctaaatatgctatgttttatccaagaaat
>Cricetulus
gaatggaagtttgctcgagcaaagctgtggcttagctactttgatgacaaatgtacactgcccccgcctttcaacattattccttcaccaaagactatctgctatatgatcagtagtctcagtaagtgggtttgctctcatacatcaaaaggcaaggtcaaacggcaaaacagtttgaaggagtggagaaacttgaaacagaagagagacgagaactaccagaaagtgatgtgctgcctagtgcatcgttacttgacatctatgagacagaagatgcagagtacagaccaggcaaccgtggagaatctcaatgaactgcgccaagatctgtcaaaatttcgaaatgaaataagggatttgcttggctttcggacttctaaatatgctatgttttatccaagaaat
>Cavia
gaatggaaatttgctcgggcaaagctgtggcttagctactttgatgacaaatgtacattacccccaccgtttaacatcattccttcaccgaagactatttgctatatgattagtagcctcagtaagtggatttgctctcatacttcaaaaggcaaggtcaaacggcagaacagtttaaaggaatggagaaatttgaagcaaaaaagagatgaaaactaccaaaaagtgatgtgctgcttagtacatcgttacttgacctccatgagacagaagatgcaaagtacagatcaagcaaccgtggaaaatctaaacgaactacgccaagatttgtcaaaattccgaaacgaaataagggatttgcttggctttcggacttctaaatatgcaatgttttacccaagaaat
>Octodon
gaatggaaatttgctcgtgcaaagctgtggcttagctactttgatgacaaatgtacgttacccccacctttcaacatcattccttcaccaaagactatttgctatatgattagtagcctcagtaagtggatttgctctcacacttcaaaaggcaaggtcaaaaggcaaaatagtttaaaggaatggagaaatttgaagcagaagagagatgaaaactaccaaaaagtgatgtgctgcctagtgcatcgttacttgacctccatgagacagaagatgcaaagcacggatcaggcaactgtggaaaatctaaatgaactgcgccaagatttatcaaagttccgaaatgaaataagagatttgcttggctttcggacttccaaatatgctatgttttacccaagaaat
>Jaculus
gaatggaaatttgctcgagcaaagctgtggcttagctactttgatgataaatgtacactgcccccacctttcaacattatcccttcaccaaagactatttgctacatgattagtagcctcagtaagtggatttgctctcacacatcaaaaggcaaggtcaaacggcaaaacagtttgaaggagtggagaaatctgaaacaaaagagagatgaaaactaccagaaggtgatgtgctgcctggtgcatcgctacttgacttccatgcgacagaagatgcagagcacagatcaggcaactgtggaaaatctgaatgaactgcgccaagatttgtcaaaattccgaaatgaaataagggatttgcttggctttcggacttcgaagtatgccatgttttatccaagaaat
>Heterocephalus
gaatggaaatttgctcgtgcaaagttgtggcttagctactttgatgacaaatgtacattacccccacctttcaacatcattccttcaccaaagactatttgctatatgattagtagcctcagtaagtggatttgctctcatacttcaaaaggcaaggtcaaacggcagaacagtttaaaggaatggagaaatttgaaacaaaagagagatgaaaactaccaaaaagtgatgtgctgcttagtgcatcgttatttgacttccatgagacagaagatgcaaagtacagatcaggcaactgtggaaaatctaaatgaactacgccaagatttgtcaaaattccgaaatgaaataagggatttgcttggctttcggacttctaaatatgctatgttttacccaagaaat
>Mesocricetus
gaatggaagtttgctcgagcaaagctgtggcttagctacttcgatgacaaatgtacactgcccccacctttcaatattattccttcaccaaagacaatctgctatatgattagtagtctcagtaagtgggtttgctctcatacatcgaaaggcaaggtcaaacggcaaaacagtttgaaggagtggagaaacttgaaacagaagagagacgagaactaccagaaagtgatgtgctgcctcgtgcatcgttacttgacgtctatgcgacagaagatgcagagtacagaccaggcaaccgtggagaatctcaatgaactacgccaagatctgtcaaaattccgaaatgaaataagggatttgcttggctttcggacttctaaatacgctatgttttatccaagaaat
>Ictidomys
gaatggaaatttgctcgagcaaagttgtggcttagctactttgatgacaagtgtacattaccaccacctttcaacatcattccttctccaaagactatttgttatctgattagtagcctcagtaagtggatttgctctcatacatcaaaaggcaaggtcaaacggcaaaacagtttaaaggaatggagaaatttgaaacaaaagagagatgaaaactatcaaaaagtgatgtgctgcttagtacatcgttacttgacttccatgagacagaagatgcaaagtacagatcaggcaactgtggaaaatctaaatgaactgcgccaagatctgtcaaaattccgaaatgaaataagagatttgcttggctttcggacttctaaatatgctatgttttatccaagaaat
>Chinchilla
gaatggaaatttgctcgtgcaaagttgtggcttagctactttgatgacaagtgtacattacccccacctttcaacatcattccttccccgaagacgatttgctatatgattagtagcctcagcaagtggatttgctctcatacttcaaaaggcagggtcaaacggcaaaacagtttaaaggaatggagaaatttgaaacaaaagagagatgaaaattaccagaaagtgatgtgctgcttagtgcatcgttacttgacctccatgagacagaagatgcaaagtacggatcaggcaactgtggaaaatctaaatgaactacgccaagatttgtcaaaattccgaaatgaaatacgggatttgcttggctttcggacttctaaatatgctatgttctacccaagaaat
>Nannospalax
gaatggaagtttgctcgagcaaagctgtggctcagctactttgacgacaagtgtacactacccccacctttcaacattattccttcaccaaagactatttgctacatgatcagtagcctcagtaagtggatttgctctcacacatcaaaaggcaaagtcaaacggcaaaacagtttaaaggaatggagaaatttgaaacaaaaaagagatgaaaactatcagaaggtgatgtgctgcttagtgcatcgctacttgacgtccatgaggcagaagatgcaaagcacagaccaggcaacggtggagaatctaaatgaactgcgccaagatctgtcaaaattccgaaatgaaataagggatttgcttggctttcggacttctaaatatgccatgttttatccaagaaat
>Fukomys
gaatggaaatttgctcgtgcaaagttgtggcttagctactttgatgacaaatgtacgttacccccacctttcaacatcattccttcaccaaagactatttgctatatgattagtagcctcagtaagtggatttgctctcatacctcaaaaggcaaggtcaaacggcaaaacagtttaaaggaatggagaaatttgaaacaaaagagagatgaaaactaccaaaaagtgatgtgctgtttagtgcatcgttacttgacttccatgagacagaagatgcaaagcacagatcaggcaactgtggaaaatctaaatgaactacgccaagatttgtctaaattccgaaatgaaataagggatttgcttggctttcggacttctaaatatgctatgttttacccaagaaat
>Marmota
gaatggaaatttgctcgagcaaagttgtggcttagctactttgatgacaagtgtacattaccaccacctttcaacatcattccttctccaaagactatttgttatctgattagtagcctcagtaagtggatttgctctcatacatcaaaaggcaaggtcaaacggcaaaacagtttaaaggaatggagaaatttgaaacaaaagagagatgaaaactatcaaaaagtgatgtgctgcttagtacatcgttacttgacttccatgagacagaagatgcaaagtacagatcaggcaactgtggaaaatctaaatgaactgcgccaagatctgtcaaaattccgaaatgaaataagagatttgcttggctttcggacttctaaatatgctatgttttatccaagaaat
>Dipodomys
gaatggaagttcgcccgagcaaagctatggcttagctattttgacgacaagtgtacacttccgccacccttcaacatcattccttcaccaaagaccatctgctacatgatcagcagcctcagtaagtggatttgctctcacacttcaaaagggaaggtcaagcggcaaaacagtttaaaggaatggagaaacttgaaacaaaagagagatgagaactaccagaaagtgatgtgctgcttagtgcatcggtatttgacctccatgagacagaggatgcagagcacagatcaggccactgtggagaacctaaatgagctgcgccaagacctgtccaagttccggaatgaaataagggatttgcttggctttcggacttccaaatatgctatgttttatccaagaaat
>Mastomys
gaatggaagtttgctcgagcaaagctatggcttagctactttgatgacaaatgtacactgcccccacctttcaacattattccttctccaaagacgatctgctatatgatcagtagcctcagcaagtgggtttgttcgcatacctcgaaaggaaaggtcaaacgtcaaaacagtttaaaggagtggagaaacttgaagcaaaagagagatgagaactaccagaaagtgatgtgctgccttgtgcatcgctacctgacatccatgcgacagaagatgcagagcacagaccaggccaccgtggagaatctcaatgaactgcgccaagatctgtcaaaattccgaaatgaaataagggatttgcttggctttcggacttctaaatatgctatgttttatccaagaaat
>Meriones
gaatggaagtttgcgcgagcaaagctatggcttagctactttgatgacaagtgcacactgcccccacctttcaacatcattccttcgccaaagacgatctgctatatgatcagtagcctcagcaagtggatttgctcgcatacctcgaaaggcaaggtcaaacggcaaaacagtttaaaggagtggagaaacttgaagcaaaagagagatgagaactaccagaaagtgatgtgctgcctggtgcatcgttacctgacgtccatgcgacagaagatgcagagcacggaccaggccaccgtggagaaccttaatgaactgcgccaagatctgtcaaaattccggaatgaaataagggatttgcttggctttcggacttctaaatatgctatgttttatccaagaaat
>Grammomys
gaatggaagtttgctcgagcaaagctatggcttagctactttgatgacaaatgtacactgcccccacctttcaacattattccttctccaaagacgatctgctatatgatcagtagcctcagcaagtgggtttgctcgcacacctcaaaaggcaaggtcaaacgtcagaacagtttaaaggagtggagaaatttgaagcaaaagagagatgagaactaccagaaagtgatgtgctgcttagtgcatcgttacctgacgtccatgcgacagaagatgcagagcacagaccaggccaccgtggagaatctcaatgaactgcgccaagatctgtcaaaattccgaaatgaaataagggatttgcttgggtttcggacttctaaatatgctatgttttatccaagaaat
>Myodes
gaatggaagtttgctcgagcaaagctatggcttagctactttgatgacaaatgtacattgcccccacctttcaacattattccttcaccaaagactatctgctatatgatcagtagcctcagtaagtgggtttgctctcacacatcgaaaggcaaggtcaagcggcaaaacagcttaaaggagtggagaaacttgaagcaaaagagagatgagaactaccagaaagtgatgtgctgcctagtgcaccgttacctgacatctatgcggcagaagatgcagagcacagaccaggccactgtggagaacctcaatgaactgcgccaagatctgtcaaaattccggaatgaaataagagatttgcttggctttcggacttctaaatatgctatgttttatccaagaaat
>Arvicanthis
gaatggaagtttgctcgagcaaagctatggcttagctactttgatgacaaatgtacactgcccccacctttcaacattattccttctccaaagacgatctgctatatgatcagtagcctcagcaagtggatttgctcgcatacctcaaaaggcaaggtcaaacgtcaaaacagtttaaaggagtggagaaatttgaagcaaaagagagacgagaactaccagaaagtgatgtgctgcctcgtgcaccggtacctgacgtccatgcgacagaagatgcagagcacagaccaggccaccgtggagaatctcaatgaactgcgccaagacctgtcaaaattccgaaatgaaataagggatttgcttgggtttcggacttctaaatatgctatgttttatccaagaaat
>Microtus
gaatggaagtttgctcgagcaaagctatggcttagctactttgatgacaaatgtacactgcccccacctttcaacattattccttcaccaaagactatctgctatatgatcagtagcctcagtaagtgggtttgctctcacacatcgaaaggcaaggtcaagcggcaaaacagtttaaaggagtggagaaacttgaagcaaaagagagacgagaactaccagaaagtgatgtgctgcctagtgcatcgttacctgacatctatgcgacagaagatgcagagcacagaccaggccactgtggagaatctcaatgaactgcgccaagatctgtcaaaattccgaaatgaaataagggatttgcttggctttcggacttctaaatatgctatgttttatccaagaaat
>Onychomys
gaatggaagtttgctcgagcaaagctatggcttagctactttgatgacaaatgtacactgcccccacctttcaacattattccttcaccgaagactatctgctatatgatcagtagcctcagtaagtgggtttgctctcacacatcgaaaggcaaggtcaaacggcaaaacagtttaaaggagtggagagccttgaagcaaaagagaggcgagagctaccagaaggtgatgtgctgcctggtgcaccggtacctgacgtctgcgcgacagaagatgcagagcacagaccaggccactgtggagaatctcagtgaactgcgccaagatctgtccaaattccgaaatgaaataagggatttgcttggctttcggacttctaaatatgctatgttttacccaagaaat
>Sciurus
gaatggaagtttgctcgagcaaagttgtggcttagctactttgatgacaaatgtacattacccccacctttcaacatcattccttctccaaagactatttgctatttgattagtagcctcagtaagtggatttgttctcatacatcaaaaggcaaggtcaaacggcaaaacagtttaaaggaatggagaaatttgaaacaaaagagggatgaaaactaccaaaaagtgatgtgctgcttagtgcatcgttacttgacttccatgagacagaagatgcaaagtacagatcaggcaactgtggaaaatctcaatgaactgcgccaagatctgtcaaaatttcgaaatgaaataagagatttgcttggctttcggacttctaaatatgctatgttttatccaagaaat
>Perognathus
gagtggaagttcgcccgagcaaagctgtggctcagctactttgatgacaagtgcaccctcccgccgcccttcaacatcatcccttcacccaagaccatctgctacaccatcagcagcctcagcaagtggatctgctctcacacctcaaaagggaaggtcaaacggcagaacagcctaaaggaatggagaaacttgaaacaaaagagagatgagaactatcagaaggtgatgtgctgcttagtgcaccggtatttgacctccatgagacagaggatgcagagcacagatcaggccactgtggagaacctaaatgagctgcgccaggacctgtccaagttccggaacgaaatcagggatctgcttggctttcggacttctaaatatgctatgttttatccaagaaac
>Acomys
gaatggaagtttgctcgagccaagctgtggcttagctacttcgatgacaagtgtacgctgcccccgccgttcaatatcattccgtcaccaaagactatctgctatatggtcagcagcctcagtaagtggctctgctcgcacacctcgaaaggcaaggtcaaacggcaaaacagtttaaaggagtggagaaacctgaaacaaaagagagatgagaattaccagaaggtgatgtgctgcctcgtgcatcgctacctgacgtccatgcgacagaggatgcagagcacggaccaggccaccgtggagagtctcaacgagctgcgccaggatctgtcaaagttccgaaatgaaataagggatttgcttggctttcggacttctaaatacgctatgttttatccaagaaac
>Apodemus
gaatggaagtttgctcgagcaaagctgtggcttagctactttgatgacaaatgcacactgccccctccgttcaacattattccttctccaaagacaatctgctatatgatcagtagcctcagcaagtgggtttgctcgcacacctcgaaaggcaaggtcaaacggcagaacagtttaaaggagtggagaaacttgaagcagaagagagacgagaactaccagaaggtgatgtgctgcctagtgcaccgctacttgacatccatgcggcagaagatgcagagcacagaccaggccaccgtggagaatctcaatgaactgcgccaagatctgtcaaaattccgaaatgaaataagggatttgcttggctttcggacttctaaatatgctatgttttatccaagaaat
>Peromyscus
gagtggaagtttgctcgggcaaagctatggcttagctactttgatgacaaatgtaccctgcccccacctttcaacattattccttcaccgaagactatctgctacatgatcagtagcctcagtaagtgggtttgctctcacacatcgaaaggcaaggtcaaacggcagaacagtttaaaggagtggagaaacttgaaacaaaagagagacgagaactaccagaaggtgatgtgctgcctggtgcatcggtacctgacgtctatgcgacagaagatgcagagcacagaccaggcaaccgtggagaatctcaatgaactgcgccaagatctgtcgaaattccgaaatgaaataagggatttgcttggctttcggacttctaaatatgctatgttttatccaagaaat
>Chionomys
gaatggaagtttgctcgagcaaagctatggcttagctactttgatgacaaatgtacactgcccccacctttcaacattattccttcaccaaagactatctgctatatgatcagtagcctcagtaagtgggtttgctctcacacgtcgaaaggcaaggtcaagcggcaaaacagtttaaaggagtggagaaacttgaagcaaaagagagacgagaactaccagaaagtgatgtgctgcctagtgcatcgttacctgacgtctatgcgacagaagatgcagagcacagaccaggccactgtggagaatctcaatgaactgcgccaagatctgtcaaaattccgaaatgaaataagggatttgcttggctttcgaacttctaaatatgctatgttttatccaagaaat
>Psammomys
gaatggaagtttgcgagagcaaagctatggcttagctactttgatgacaagtgcacactacccccacctttcaacatcattccttcgccaaagactatctgctatatgatcagtagcctcagcaagtggatttgctcgcatacctcgaaaggcaaggtcaaacggcaaaacagtttaaaggagtggagaaacttgaagcaaaagagagatgagaactaccagaaagtgatgtgctgcctggtgcatcgttacctgacatccatgcgacagaagatgcagagcacggaccaggccaccgtggagaacctcaatgaactgcgccaagatctgtcaaaattccggaatgaaataagggatttgcttggctttcggacttctaaatatgctatgttttatccaagaaat
>Neogale
gaatggaagtttgctcgagcaaagttatggcttagctactttgatgacaaatgtacattacccccacctttcaacatcattccttcaccaaagactatttgctatatgattagtagcctcagtaagtggatttgctctcatacatcaaaaggcaaggttaaacgtcaaaacagtttaaaggaatggagaaatctgaaacaaaagagggatgagaactaccaaaaagtgatgtgctgcttggtacatcgttacctgacgtccatgaggcagaagatgcaaagtacagatcaggcaaccgtggaaaatctaaatgaactacgccaggatctgtcaaaattccgaaatgaaataagggatttacttggctttcggacttctaaatatgctatgttttatccaagaaat
>Bos
gaatggaagtttgcacgagcaaaattgtggcttagctactttgatgacaaatgtacattacccccacctttcaacatcattccttcgccaaagactatctgctatatgattagtagcctgagtaagtggatttgctctcatacatcaaaaggcaaggttaaacggcagaacagcttgaaggaatggagaaacttgaagcaaaagagagatgaaaactaccagaaagtgatgtgctgtctggtgcatcgctacttgacttccatgagacagaagatgcaaagcacagatcaggccactgtggaaaatctaaacgaactgcgccaagatctgtcaaagttccgaaatgaaataagggatttacttggctttcggacttcaaaatatgctatgttttatccaagaaat
>Delphinapterus
gaatggaagtttgctcgagcaaagttgtggcttagctactttgatgacaaatgtacattacccccacctttcaacatcattccttcgccaaagactatctgctatatgattagtagcctcagtaaatggatttgctctcacacatcaaaaggcaaggttaaacggcagaacagcttaaaggaatggagaaatttgaagcaaaagagagatgaaaactaccaaaaagtgatgtgctgtttagtgcatcgttacttgacttccatgagacaaaagatgcaaagtacagatcaggcaactgtggaaaatctaaatgaactgcgccaagacctgtcaaaattccgaaatgaaataagggatttacttggctttcggacttctaaatatgctatgttttatccaagaaat
>Lagenorhynchus
gaatggaaatttgctcgagcaaagttgtggcttagctactttgatgacaaatgtacattacccccacctttcaacatcattccttcgccaaagactatctgctatatgattagtagcctcagtaaatggatttgctctcatacatcaaaaggcaaggttaaacggcagaacagcttaaaggaatggagaaatttgaagcaaaagagagatgaaaactaccagaaagtgatgtgctgtttagtgcatcgttacttgacttccatgagacaaaagatgcaaagtacagatcaggcaactgtggaaaatctaaatgaactgcgccaagatctgtcaaaattccgaaatgaaataagggatttacttggctttcggacttctaaatatgctatgttttatccaagaaat
>Lipotes
gaatggaagtttgctcgagcaaagttgtggcttagctactttgatgacaaatgtacattacccccacctttcaacatcattccttcgccaaagactatctgctatatgattagtagcctcagtaaatggatttgctctcatacatcaaaaggcaaggttaaacggcagaacagcttaaaggaatggagaaatttgaagcaaaagagagatgaaaactaccaaaaagtgatgtgctgtttagtgcatcgttacttgacttccatgagacaaaagatgcaaagtacagatcaggcaactgtggaaaatctaaatgaactgcgccaagatctgtcaaaattccgaaatgaaataagggatttacttggctttcggacttctaaatatgctatgttttatccaagaaat
>Mesoplodon
gaatggaagtttgctcgagcaaagttgtggcttagctactttgatgacaaatgtacattacccccacctttcaacatcattccttcgccaaagactatctgctatatgattagtagcctcagtaaatggatttgctctcatacatcaaaaggcaaggttaaacggcagaacagcttaaaggaatggagaaatttgaagcaaaagagagatgaaaactaccaaaaagtgatgtgctgtttagtgcatcgttacttgacttccatgagacaaaagatgcaaagtacagatcaggcaactgtggaaaatctaaatgaactgcgccaagatctgtcaaaattccgaaatgaaataagggatttacttggctttcggacttctaaatatgctatgttttatccaagaaat
>Phoca
gaatggaagttcgctcgagcaaagttatggcttagctactttgatgacaaatgtacattacccccacctttcaacatcattccttcaccaaagactatttgctatatgattagtagcctcagtaagtggatttgctctcatacatcaaaaggcaaggttaaacggcaaaacagtttaaaggaatggagaaatctgaaacaaaagagggatgagaactaccaaaaagtgatgtgctgcttggtgcatcgttacctgacgtccatgaggcagaagatgcaaagtacagatcaggcaaccgtggaaaacctaaatgaactacgccaagatctgtcaaaattccgaaacgaaataagggatttacttggctttcggacttctaaatatgctatgttttatccaagaaat
>Physeter
gaatggaagtttgctcgagcaaagttgtggcttagctactttgatgacaaatgtacattacccccacctttcaacatcattccttcaccaaagactatctgctatatgattagtagcctcagtaaatggatttgctctcatacatcaaaaggcaaggttaaacggcagaacagcttaaaggagtggagaaatttgaagcaaaagagagatgaaaactaccaaaaagtgatgtgctgtttagtacatcgttacttgacttccatgagacaaaagatgcaaagtacagatcaggcaactgtggaaaatctaaatgaactgcgacaagatctgtcaaaattccgaaatgaaataagggatttacttggctttcggacttctaaatatgctatgttttatccaagaaat
