# Supplementary material for: Molecular evolution of TRPC4 regulatory sequences supports a role in mammalian thermoregulatory adaptation
Source: PeerJ. 2025 Jul 8;13:e19697. doi: 10.7717/peerj.19697 (PMC12248226; doi:10.7717/peerj.19697)
Supplement: Supplemental Information 1 — Required and optional parameters that are read by the codeml package of PAML. This file is for information only, an explicit value must be selected for Model and the dummy file names must be replaced with explicit paths to function. The sequence and guide tree files are in standard formats (FASTA and Newick, respectively). [file peerj-13-19697-s001.zip › input.files/tetrapod.clade.omega.estimation/eutherian.trpc3.fas]

>Callithrix_jacchus
gaatggaagtttgctcgttcaaaactttggttatcctattttgatgatggaaaaacattacctccacccttcagtctagttcctagtccaaaatcatttgtttatttcatcatgcgaattgttaactttcccaaatgcagaaggagaaggcttcagaaggatatagaaatgggaatgggtaactcaaagtccaggttaaacctcttcactcagtctaactcaagagtttttgaatcacacagttttaacagcattctcaatcagccaacacgttatcagcagataatgaaaagacttataaagcggtatgttttgaaagcacaagtagacaaagaaaatgatgaagttaatgaaggtgaattaaaagaaatcaagcaagatatctccagccttcgttatgaacttctggaggacaagagccaagcaactgaggaattagccattctaattcataaacttagtgagaaactgaatcccagcatgctgagatgcgaa
>Homo_sapiens
gaatggaagtttgctcgttcaaaactttggttatcctattttgatgatggaaaaacattacctccacctttcagtctagttcctagtccaaaatcatttgtttatttcatcatgcgaattgttaactttcccaaatgcagaaggagaaggcttcagaaggatatagaaatgggaatgggtaactcaaagtccaggttaaacctcttcactcagtctaactcaagagtttttgaatcacacagttttaacagcattctcaatcagccaacacgttatcagcagataatgaaaagacttataaagcggtatgttttgaaagcacaagtagacaaagaaaatgatgaagttaatgaaggtgaattaaaagaaatcaagcaagatatctccagccttcgttatgaacttttggaagacaagagccaagcaactgaggaattagccattctaattcataaacttagtgagaaactgaatcccagcatgctgagatgtgaa
>Pongo_abelii
gaatggaagtttgctcgttcaaaactttggttatcctattttgatgatggaaaaacattacctccacctttcagtctagttcctagtccaaaatcctttgtttatttcatcatgcgaatcgttaactttcccaaatgcagaaggagaaggcttcagaaggatatagaaatgggaatgggtaactcaaagtccaggttaaacctcttcactcagtctaactcaagagtttttgaatcacacagttttaacagcattctcaatcagccaacacgttatcagcagataatgaaaagacttataaagcggtatgttttgaaagcacaagtagacaaagaaaatgatgaagttaatgaaggtgaattaaaagaaatcaagcaagatatctccagccttcgttatgaacttttggaagacaagagccaagcaactgaggaattagccattctaattcataaacttagtgagaaactgaatcccagcatgctgagatgtgaa
>Nomascus_leucogenys
gaatggaagtttgctcgttcaaaactttggttatcctattttgatgatggaaaaacattacctccacctttcagtctagttcctagtccaaaatcgtttgtttatttcatcatgcgaatcgttaactttcccaaatgcagaaggagaaggcttcagaaggatatagaaatgggaatgggtaactcaaagtccaggttaaacctcttcactcagtctaactcaagagtttttgaatcacacagttttaacagcattctcaatcagccaacacgttatcagcagataatgaaaagacttataaagcggtatgttttgaaagcacaagtagacaaagaaaatgatgaagttaatgaaggtgaattaaaagaaatcaagcaagatatctccagccttcgttatgaacttttggaagacaagagccaagcaactgaggaattagccattctaattcataaacttagtgagaaactgaatcccagcatgctgagatgtgaa
>Saimiri_boliviensis
gaatggaagtttgctcgttcaaaactttggttatcttattttgatgatggaaaaacattacctccacccttcagtctagttcctagtccaaaatcatttgtttatttcatcatgcgaattgttaactttcccaaatgcagaaggagaaggcttcaaaaggatatagaaatgggaatgggaaactcaaagtccaggttaaacctcttcactcagtctaactcaagagtttttgaatcacacagttttaacagcattctcaatcagccaacacgttatcagcagataatgaaaagacttataaagcggtatgttttgaaagcacaagtagacaaagaaaatgatgaagttaatgaaggtgaattaaaagaaatcaagcaagatatctccagccttcgttatgaacttctggaggacaagagccaagcaactgaggaattagccattctaattcataaacttagtgagaaactgaatcccagcatgctaagatgtgaa
>Symphalangus_syndactylus
gaatggaagtttgctcgttcaaaactttggttatcctattttgatgatggaaaaacattacctccacctttcagtctagttcctagtccaaaatcgtttgtttatttcatcatgcgaatcgttaactttcccaaatgcagaaggagaaggcttcagaaggatatagaaatgggaatgggtaactcaaagtccaggttaaacctcttcactcagtctaactcaagagtttttgaatcacacagttttaacagcattctcaatcagccaacacgttatcagcagataatgaaaagacttataaagcggtatgttttgaaagcacaagtagacaaagaaaatgatgaagttaatgaaggtgaattaaaagaaatcaagcaagatatctccagccttcgttatgaacttttggaagacaagagccaagcaactgaggaattagccattctaattcataaacttagtgagaaactgaatcccagcatgctgagatgtgaa
>Cebus_imitator
gaatggaagtttgctcgttcaaaactttggttatcctattttgatgatggaaaaacattacctccacccttcagtctagttcctagtccaaaatcatttgtttatttcatcatgcgaattgttaactttcccaaatgcagaaggagaaggcttcagaaggatatagaaatgggaatgggtaactcaaagtccaggttaaacctcttcactcagtctaactcaagagtttttgaatcacacagttttaacagcattctcaatcagccaacacgttatcagcagataatgaaaagacttataaagcggtatgttttgaaagcacaagtagacaaagaaaatgatgaagttaatgaaggtgaattaaaagaaataaagcaagatatctccagccttcgttatgaacttctggaggacaagagccaagcaactgaggaattagccattctaattcataaacttagtgagaaactgaatcccagcatgctgagatgtgaa
>Rhinopithecus_roxellana
gaatggaagtttgctcgttcaaaactttggttatcctattttgatgatggaaaaacattacctccacccttcagtctagttcctagtccaaaatcgtttgtttatttcatcatgcgaatcattaacttccccaaatgcagaaggagaaggcttcagaaggatatagaaatgggaatgggtaactcaaagtccaggttaaacctcttcactcagtctaactcaagagtttttgaatcacacagttttaacagcattctcaatcagccaacacgttatcagcagataatgaaaagacttataaagcggtatgttttgaaagcacaagtagacaaagaaaatgatgaagttaatgaaggtgaattaaaagaaatcaagcaagatatctccagccttcgttatgaacttttggaagacaagagccaagcaactgaggaattagccattctaattcataaacttagtgagaaactgaatcccagcatgctgagatgtgaa
>Propithecus_coquereli
gaatggaagtttgctcgttcaaaactttggttatcatattttgatgatggcaaaacattacctccacccttcagtctagttcctagtccaaaatcgtttgtttatttcatcatgcgaatcattaactttcccaaatgcagaaggagaaggcttcagaaggatatagaaatgggaatgggtaactcaaagtccaggttaaaccgcttcactcagtctaactcaagagtttttgaatcacacagttttaacagcattctcaatcagccaacacgttatcagcagataatgaaaagacttataaagcggtatgttttgaaagcacaagttgacaaagaaaatgatgaagttaatgaaggtgaattaaaagaaatcaagcaagatatctccagccttcgttatgaacttttggaggacaagagccaagcgactgaggaattagccattcttattcataaacttagcgagaaactcaatcccagcatgctgagatgtgaa
>Aotus_nancymaae
gaatggaagtttgctcgttcaaaactttggttatcctattttgatgatggaaaaacattacctccacccttcagtctagttcctagtccaaaatcatttgtttatttcatcatgcgaattgttaactttcccaaatgcagaaggagaaggcttcagaaggatatagaaatgggaatgggtaactcaaagtccaggttaaacctcttcactcagtctaactcaagagtttttgaatcacacagttttaacagcattctcaatcagccaacacgttatcagcagataatgaaaagacttataaagcggtatgttttgaaagcacaagtagacaaagaaaatgatgaagttaatgaaggtgaattaaaagaaatcaagcaagatatctccagccttcgttacgaacttctggaggacaagagccaagcaactgaggaattagccattctaattcataaacttagtgagaaactgaatcccagcgttctgagatgtgaa
>Microcebus_murinus
gaatggaagtttgctcgttcaaaactttggttatcctattttgatgatggcaaaacattacctccacccttcagtctagttcctagtccaaaatcgtttgtttatttcatcatgcgaattattaactttcccaaatgcagaaggagaaggcttcagaaggatatagaaatgggaatgggtaactcaaagtccaggttaaacctcttcactcagtctaactcaagagtttttgaatcacacagttttaacagcattctcaatcagccaacacgttatcagcagataatgaaaagacttataaagcggtatgttttgaaagcacaagtagacaaagaaaatgatgaagttaatgaaggtgaattaaaagaaatcaagcaagatatctccagccttcgttatgaacttttggaggacaagagccaagcaactgaagaattagccattcttattcataaacttagtgagaaactcaatcccagcatgctgagatgtgaa
>Otolemur_garnettii
gagtggaagtttgctcgttcaaaactttggttatcatattttgatgatggcaaaacgttacctccacccttcagtctggttcctagtccaaaatcgtttgtttatttcatcatgcgaatcattaactttcccaaatgcagaaggagaaggcttcagaaggacatagaaatgggaatgggtaactcaaagtccaggttaaacctcttcactcagtctaactcaagagtttttgaatcacacagttttaacagcattctcaatcagccaacacgttatcagcaaatcatgaaaagacttataaagcggtatgttttgaaagcacaagtagacaaagaaaatgacgaagttaatgaaggtgaattaaaagaaatcaagcaagatatctccagccttcgttatgaacttttggaggacaagagccaagcaactgaggaattagccattcttatccataaacttagtgagaaactcaatcccagcgcgctgaggtgtgaa
>Lemur_catta
gaatggaagtttgctcgttcaaaactttggttatcctattttgatgatggcaaaacattacctccacccttcagtctagttcctagtccaaaatcatttgtttatttcatcatgcgaatcgttaactttcccaaatgcagaaggagaaggcttcagaaggatatagaaatgggaatgggtaactcaaagtccaggttaaacctcttcactcagtctaactcaagagtttttgaatcacacagttttaacagcattctcaatcagccaacacgttatcagcagataatgaaaagacttataaagcggtatgttttgaaagcacaagtagacaaagaaaatgacgaagttaatgaaggtgaattaaaagaaatcaagcaagatatctccagccttcgttatgaacttttggaggacaagagccaagcaaccgaggaattagccattcttattcataaacttagtgagaaactcaatcccagcatgctgagatgtgaa
>Pipistrellus_kuhlii
gaatggaagtttgctcgctcaaaactttggttatcttattttgatgatggaaaaacattacctccacccttcagtctagttcccagtccaaagtcatttgtttatttcatcatgcggattgttaacttttccaaatgcagaagaaggaggctccagaaagatatagaaatgggactggggaactcaaagtccaggttaaacctcttcactcagtctaactccagagtttttgaatcacacagttttaacagcattctcaatcagccaacacgttatcagcagataatgaaaaggctcataaagcggtatgttttgaaagcccaagtagacaaagagaatgatgaagtgaatgaaggcgaactaaaagaaatcaagcaagatatctccagccttcgttatgaactgttggaggacaagagccaggcgacagaggagctggccatgctaattcacaagctcagcgagaagctgagcccc------------------
>Rhinolophus_ferrumequinum
gaatggaagtttgctcgttcaaaactttggttatcttactttgatgatggaaaaacgttacctccacccttcagtctagttcctagtccaaagtcattcgtttatttcatcatgcggctcattaacttttccaaatgcagaaggagaaggctaccgaagaacatagaaatgggaatggggaactccaagtccaggttaaacctcttcactcaatctaactcaagagtttttgaatcacacagttttaacagcattctcaatcagccaacacgttatcagcagataatgaaaagacttataaagcgatatgttttgaaagcacaagtagacaaagagaatgatgaagtgaatgaaggtgaattaaaagaaatcaagcaagatatctccagccttcgctatgaacttctggaggacaagggccaagcgactgaggaattagccgctctaattcataagctcagcgagaagctgagcccc------------------
>Hipposideros_armiger
gaatggaagtttgctcgttcaaaactttggctgtcttattttgatgatggaaaaaccttacctccacccttcagcctagttcccagcccaaagtcattcgtgtatttcatcatgcgggtcattaacttttccaaatgcaggaggagaaggctccagaaggacatagaaatgggaatggggaactccaagtccaggttaaacctcttcactcagtctaactcaagagtttttgaatcacacagttttaacagcattctcaatcagccaacacgttatcagcagataatgaaaagacttataaaacgatacgttttgaaagcacaagtagacaaagaaaatgatgaagtgaatgaaggtgaattaaaagaaatcaagcaagatatctccagccttcgctatgaacttttggaggacaagggccaagcgactgaggaactagccgctctaattcataagctcagcgagaagctggccccc------------------
>Myotis_brandtii
gaatggaagtttgctcgctcgaaactttggttatcttattttgatgatggaaaaacattacctccacccttcagtctagttcctagtccaaagtcatttgtttatttcatcatgcggatcattaacttttccaaatgcagaaggagaaggcttcagaaagacatagaaatggggctggggaactcaaagtccaggttaaacctcttcactcagtctaactccagagtttttgaatcacacagttttaacagcattctcaatcagccaacacgttatcagcagataatgaaaagactcataaagcggtatgttttgaaagcacaagtagacaaagagaatgacgaggtgaacgaaggtgaattaaaagaaatcaagcaggatatctccagccttcgttacgagctgctggaggacaagagccaggccacggaggagctggccattctcattcataagctcagtgagaagctgagcccc------------------
>Eptesicus_fuscus
gaatggaagtttgctcgctcgaaactttggttatcttattttgatgatggaaaaacattacctccacccttcagtctagttcctagtccaaagtcatttgtttatttcatcatgcggatcattaatttttccaaatgcagaaggaggaggcttcagaaagacatagaaatggggctggggaactccaagtccaggttaaacctcttcactcagtctaactcgagagtttttgaatcacacagttttaacagcattctcaatcagccaacacgttatcagcagataatgaaaagactcataaagcggtatgttttgaaagcacaagtagacaaagagaatgacgaagtgaatgaaggcgaactaaaagaaatcaagcaggatatctccagccttcgttatgaactgttggaggacaagagccaggcgacggaggagctagccatgctcattcataagctcagcgagaagctgagcccc------------------
>Miniopterus_natalensis
gaatggaagtttgctcgttcaaaactttggttatcttactttgatgacggaaaaacgttacctccacccttcagtctagttcctagtccaaagtcatttgtttatttcatcatgcggatcattaacttttccaaatgcagaaggagaaggcttcagaaagacatagaaatgggactgggcaactcaaagtccaggttaaacctcttcactcagtctaactcgagagtttttgaatcacacagttttaacagcattctcaaccagccaacacgttaccagcagatcatgaaaaggctgataaagcgctacgttttgaaagcacaagtagacaaagagaatgatgaagtgaatgaaggtgaattaaaagaaatcaagcaagatatctccagtcttcgttatgaacttttggaggacaagagccaagcgaccgaggaactcgccgtcctaattcataagctcagcgagaagctgagcccc------------------
>Desmodus_rotundus
gagtggaagtttgctcgttcaaaactttggctgtcttatttcgatgatggaaaaacattacctccgcccttcagtctagtccctagtccaaagtcatttgtgtatctcatcgtgcggatcattaacttctccaaatgccagaggagaaggcttcagaaagacatagaaatgggactggggaactcgaagtccaggttaaacctcttcactcagtctaactcgagagtttttgaatcacacagttttaacagcattctcaatcagccaacacgttatcagcagataatgaaaagactgataaagcggtacgtcctgaaagcacaagtagacaaagagaatgacgaagtaaatgaaggtgaattaaaagaaatcaagcaagatatctccagccttcgttacgaacttttggaggacaagagccaagcgaccgaggaactagccattctaattcacaagctcagtgagaagctgaacccc------------------
>Artibeus_jamaicensis
gaatggaagtttgctcgttcaaaactttggctatcttattttgatgatggaaaaacattacctccacccttcagtctagtccccagtccaaagtcatttgtttatttcatcatgcggatcattaacttttccaaatgcagacggagaaggcttcagaaggacatagaaatgggactggggaactcgaagtccaggttaaacctcttcactcagtctaacccgagagtttttgaatcacacagttttaacagcattctcaatcagccaacacgctatcagcaaataatgaaaagactcataaaacgctacgtcctgaaagcacaagtagacaaagagaatgacgaagtaaatgaaggtgaattaaaagaaatcaagcaagatatctccagccttcgttacgaacttctggaggacaagagccaggcgaccgaggaactagccattctaatccacaagctcagtgagaagctggccccc------------------
>Molossus_molossus
gaatggaagtttgctcgctcaaagctttggttatcttattttgatgacggaagaacattaccaccacccttcagtctagttcctagtccaaagtcctttgtttatttcatcatgcggatcattaacttttccaaatgcagaaggagaagacttcagaaagacatcgaaatggggctggggaactcaaagtccaggttaaacctcttcactcagtctaactcgagagtttttgaatcacacagttttaacagcattctcaatcggccaacacgctatcagcagatcatgaaaagacttataaagcggtatgttttgaaagcacaagtagacaaagagaatgatgaagtcaacgaaggtgaattaaaagaaatcaagcaggatatctccagcctccgttacgaactcctggaggacaagagccaggcgactgaagagctcgccctgctgatccacaagctcagcgagaagctgggcccc------------------
>Pteronotus_mesoamericanus
gaatggaagtttgctcgttcaaaactttggctgtcttattttgatgatggaaaaacattacctccgcccttcagtctagtccccagtccaaagtcatttgtttatttcatcatgcggatcattaacttttccaaatgtagacggagaagacttcagaaagacatagagatgggcctggggaactcgaagtccaggttaaacctcttcactcagtctaactcgagagtttttgaatcacacagttttaacagcattctcaatcagccaacacggtatcagcagatcatgaaaaggcttatcaagcgctatgtcctgaaagcacaagtggacaaagagaacgacgaagtgaacgaaggtgaattaaaagaaatcaagcaagatatctccagccttcgttatgaacttttggaggacaaaagccaagcgaccgaggaactagccattctaattcacaagctcagcgagaagccggcccct------------------
>Pteropus_alecto
gaatggaagtttgcgcgttcgaaactttggttatcttattttgatgatgggaaaacattacctccacccttcagcctcgttcccagtccaaagtcatttgtgtatttcatcatgcggatcattaacttttccaaatgcagacggagaaggctgcagaaggacattgaaatgggcatggggaactcgaagtccaggttaaacctcttcactcagtctaactcaagagtttttgaatcacacagttttaacagcattctcaatcagccaacacgttatcagcagataatgaaaagactaataaagcgatacgtcttgaaagcacaagtagacaaagagaatgatgaagtgaatgaaggtgaattaaaagaaatcaagcaagatatctccagcctccgttatgaacttctggaggacaagagtcaagcaactgaggagttagccattctaattcataaactcagtgagaagctgcacccc------------------
>Rousettus_aegyptiacus
gaatggaagtttgctcgttcgaagctttggctatcttatttcgacgatggcaaaacgttacctccacccttcagcctggttcccagtcccaagtcgtttgtgtatctcatcatgcggatcctgaacttttccaaatgcagacggagaaggctgcagaaggacatcgaaatgggcatggggaactcgaagtccaggttaaacctcttcactcagtctaactcaagagtttttgaatcacacagttttaacagcattctcaatcagccaacacgttatcagcaaataatgaaaagacttataaaacgatacgttttgaaagcacaagtagacaaagagaacgatgaagtgaacgaaggtgaattaaaagaaatcaagcaagatatctccagcctccgttatgaacttctggaggacaagagccaagcaactgaggagttagccattctaattcataaactcagtgagaagctgcacccc------------------
>Phoca_vitulina
gaatggaagtttgcccgttcaaaactttggttatcttattttgatgatggaaaaacattacctccacccttcagtctagttcctagtccgaagtcatttgtttatttcatcatgcggatcattaacttctctaaatgcaggagaagccggctacagaaggatatagaaatgggaatgggtaactccaagtccaggttaaacctcttcactcagtctaactcaagagtttttgaatcacacagttttaacagcattctcaaccagccaacacgttatcagcagataatgaaaagacttataaagcgatatgttctgaaagcacaagtggacaaagaaaatgatgaagttaatgaaggtgaattaaaagaaatcaagcaagatatctccagccttcgttatgaacttttggaggacaagagccaagcaactgaggaattagctgttctgattcataaactcagtgagaaactgaatcctagcatgctgagatgtgaa
>Panthera_tigris
gaatggaagtttgcccgttcaaaactttggctatcttattttgatgatggaaaaacattacctccacccttcagtctagttcctagtccaaagtcatttgtttatttcgtcatgaggatcattaacttctctaaatgcagaaggagccggctacagaaggatatagaaatgggaatgggtaactccaagtccaggttaaacctcttcactcagtctaactcaagagtttttgaatcacacagttttaacagcattctcaaccagccaacacgttatcagcagataatgaaaagacttataaagcgatatgttctgaaagcacaagtggacaaggaaaacgatgaagttaatgaaggtgaattaaaagaaatcaaacaagatatctccagccttcgttatgaacttttagaggacaagagccaagcaactgaggaattagccgttctgattcataaactcagtgagaaactgaatcctagcatgctgagatgtgaa
>Mirounga_leonina
gaatggaagtttgcccgttcaaaactttggttatcttattttgatgatggaaaaacattacctccacccttcagtctagttcctagtccgaagtcatttgtttatttcatcatgcggatcattaacttctctaaatgcaggaggagccggctacagaaggatatagaaatgggaatgggtaactccaagtccaggttaaacctcttcactcagtctaactcaagagtttttgaatcacacagttttaacagcattctcaaccagccaacacgttatcagcagataatgaaaagacttataaagcgatatgttctgaaagcacaagtggacaaagaaaatgatgaagttaatgaaggtgaattaaaagaaatcaagcaagatatctccagccttcgttatgaacttttggaggacaagagccaagcaactgaggaattagctgttctgattcataaactcagtgagaaactgaatcctagcatgctgagatgtgaa
>Zalophus_californianus
gaatggaagtttgcccgttcaaaactttggttatcttattttgatgatggaaaaacattacctccacccttcagtctagttcctagtccgaagtcatttgtttatttcgtcatgtggatcattaacttctctaaatgcaggaggagccggctacagaaggatatagaaatgggaatgggtaactccaagtccaggttaaacctcttcactcagtctaactcaagagtttttgaatcacacagttttaacagcattctcaaccagccaacacgttatcagcagataatgaaaagacttataaagcgatatgttctgaaagcacaagtggacaaagaaaacgatgaagttaatgaaggtgaattaaaagaaatcaagcaagatatctccagccttcgttatgaacttttggaggacaagagccaagcaactgaggaattagccgttctgattcataaactcagtgagaaactgaatcctagcatgttgagatgtgaa
>Leopardus_geoffroyi
gaatggaagtttgcccgttcaaaactttggttatcttattttgatgatggaaaaacattacctccacccttcagtctagttcctagtccaaagtcatttgtttatttcgtcatgaggatcattaacttctccaaatgcagaaggagccggctacagaaggatatagaaatgggaatgggtaactccaagtccaggttaaacctcttcactcagtctaactcaagagtttttgaatcacacagttttaacagcattctcaaccagccaacacgttatcagcagataatgaaaagacttataaagcgatatgttctgaaagcacaagtggacaaggaaaatgatgaagttaatgaaggtgaattaaaagaaatcaaacaagatatctccagccttcgttatgaacttttagaggacaagagccaagcaactgaggaattagccgttctgattcataaactcagtgagaaactgaatcctagcatgctgagatgtgaa
>Ursus_maritimus
gaatggaagtttgcccgttcaaaactttggttatcctattttgatgatggaaaaacattacctccacccttcagtctagttcctagtccaaagtcatttgtttattttgtcatgcggatcattaacttctccaaatgcaggaggagccggctacagaaggatatagagatgggaatgggtaactccaagtccaggttaaacctcttcactcagtctaactcaagagtttttgaatcacacagttttaacagcattctcaaccagccaacacgttatcagcagataatgaaaagacttataaagcgatacgttctgaaagcacaagtggacaaagaaaatgatgaagttaatgaaggtgaattaaaagaaatcaagcaagatatctccagccttcgttatgaacttttggaggacaagagccaagcaactgaggaattagccgttctgattcataaacttagtgagaaactgaatcctagcatgctgagatgtgaa
>Suricata_suricatta
gaatggaagtttgcccgttcaaaactttggttatcttattttgatgatggaaaaacattacctccacccttcagtctagttcctagtccaaagtcatttgtttatttcatcatgaggatcattaacttctccaaatgcagaaggagccggctacagaaggatatagaaatgggaatgagtaattccaagtccaggttaaacctcttcactcagtctaactcaagagtttttgaatcacacagttttaacagcattctcaaccagccaacacgttatcagcagataatgaaaagacttataaagcgatatgttctgaaagcacaagtggacaaggaaaatgatgaagttaatgaaggtgaattaaaagaaatcaaacaagatatctccagccttcgttatgaacttttggaggacaagagccaagcaactgaggaattagccgttctgattcataaactcagtgagaaactgaatcctagcatgctgagatgtgaa
>Hyaena_hyaena
gaatggaagtttgcccgttcaaagctttggttatcttattttgatgatggaaaaacattacctccacccttcagtctagttcctagtccaaagtcatttgtttatttcgtcatgaggatcattaacttctccaaatgtagaaggagccggctacagaaggatatagaaatgggaatgggtaattccaagtctaggttaaacctcttcactcagtctaactcaagagtttttgaatcacacagttttaacagcattctcaaccagccaacacgttatcagcagataatgaaaagacttataaagcgatatgttctgaaagcacaagtggacaaagaaaatgatgaagttaatgaaggtgaattaaaagaaatcaaacaagatatctccagtcttcgttatgaacttttggaggacaagagccaagcaactgaggagttagctgttctgattcataaactcagtgagaaactgaatcctagcatgctgagatgtgaa
>Odobenus_rosmarus
gaatggaagtttgcccgttcaaaactttggttatcgtattttgatgatggaaaaacattacctccacccttcagtctagttcctagtccgaagtcatttgtttatttcgtcatgcggatcattaacttctctaaatgcaggaggagccggctacagaaggatatagaaatgggaatgggtaactccaagtccaggttaaacctcttcactcagtctaactcaagagtttttgaatcacacagttttaacagcattctcaaccagccaacacgttatcagcagataatgaaaagacttataaagcgatatgttctgaaagcacaagtggacaaagaaaatgatgaagttaatgaaggtgaattaaaagaaatcaagcaagatatctccagccttcgttatgaacttttggaggacaagagccaagcaactgaggaattagccgttctgattcataaactcagtgagaaactgaatcctagcatgttgagatgtgaa
>Meles_meles
gaatggaagtttgcccgttcaaaactttggttatcttattttgatgatggaaaaacattacctccacctttcagtctagttcctagtccgaagtcatttgtttatttcgtcatgcggatcattaacttttccaaatgcaggaggagccggctacagaaggatatagaaatgggaatgggtaactccaagtccaggttaaacctcttcactcagtctaactcaagagtttttgaatcacacagttttaacagcattctcaaccagccaacacgttatcagcagataatgaaaagacttataaagcgatatgttctgaaagcacaagtagacaaagaaaatgatgaagttaatgaaggtgaattaaaagaaatcaagcaagatatctccagccttcgttatgaacttttggaggacaagagccaagcaactgaggaattagcagtcctgattcataaactcagtgagaaactgaatcctagcatgccgagatgtgaa
>Enhydra_lutris
gaatggaagtttgcccgttcaaaactttggttatcttattttgatgatggaaaaacattacctccacctttcagtctagttcctagtccgaagtcatttgtttatttcgtcatgcggatcattaacttttccaaatgcaggaggagccggctacagaaggatatagaaatgggaatgggtaactccaagtccaggttaaacctcttcactcagtctaactcaagagtttttgaatcacacagttttaacagcattctcaaccagccaacacgttatcagcagataatgaaaagacttataaagcgatatgttctgaaagcacaagtggacaaagaaaatgatgaagttaatgaaggtgaattaaaagaaatcaagcaagatatctccagccttcgttatgaacttttggaggacaagagccaagcaactgaggaattagccgttctgattcataaactcagtgagaaactgaatcctagcatgccaagatgtgaa
>Neovison_vison
gaatggaagtttgcccgttcaaaactttggttatcttattttgatgatggaaaaacattacctccacctttcagtctagttcctagtccgaagtcatttgtttatttcgtcatgcggatcattaacttttccaaatgcaggaggagccggctgcagaaggatatagaaatgggaatgggtaactccaagtccaggttaaacctcttcactcagtctaactcaagagtttttgaatcacacagttttaacagcattctcaaccaaccaacacgttatcagcagataatgaaaagacttataaagcgatatgttctgaaagcacaagtggacaaagaaaatgatgaagttaatgaaggtgaattaaaagaaatcaagcaagatatctccagccttcgttatgaacttttagaggacaagagccaagcaactgaggaattagccgttctgattcataaactcagtgagaaactgaatcctagcatgccgagatgtgaa
>Canis_lupus
gaatggaagtttgcccgttcaaaactttggttatcttattttgatgatggaaaaacattacctccacccttcagtctagttcctagtccgaagtcatttgtttatttcgtcatgcgaatcattaacttctccaaatgcaggaggagccggctgcagaaggatatagaaatgggaatgggtaactccaagtccaggttaaacctcttcactcagtctaactcaagagtttttgaatcacacagttttaacagcattctcaaccagccaacacgttatcagcagataatgaaaagacttataaaacgatatgttctgaaagcacaagtggacaaagaaaatgatgaagttaatgaaggtgaattgaaagaaattaagcaagatatctccagccttcgttatgaacttttggaagacaagagccaagcgactgaggaattagctgttctgattcataaactcagtgagaaactgaatcctagcatgccaagatgtgaa
>Mustela_putorius
gaatggaagtttgcccgttcaaaactttggttatcttattttgatgatggaaaaacattacctccacctttcagtctagttcctagtccgaagtcatttgtttatttcgtcatgcggatcattaacttttccaaatgcaggaggagccggctgcagaaggatatagaaatgggaatgggtaactccaagtccaggttaaacctcttcactcagtctaactcaagagtttttgaatcacacagttttaacagcattctcaaccaaccaacacgttatcagcagataatgaaaagacttataaagcgatatgttctgaaagcacaagtggacaaagaaaatgatgaagttaatgaaggtgaattaaaagaaatcaagcaagatatctccagccttcgttatgaacttttggaggacaagagccaagcaactgaggaattagccgttctgattcataaactcagtgagaaactgaatcctagcatgccgagatgtgaa
>Ovis_aries
gaatggaagtttgctcgctcgaaactttggttatcttactttgatgatgggaaaacattacctccacccttcagtctggttcctagtccaaagtcatttgtttatttcatcatgcggatcattaacttttccaaatgcagaaggagaagactacagaaggatatagaaatgggaattggtaactcaaagtccaggttaaacctcttcactcagtctaactcaagagtttttgaatcacacagttttaacagcattctcaatcagccaacacgttatcagcaaataatgaaaagacttataaagcgatatgttttgaaagcacaagtagacaaagaaaatgatgaagttaatgaaggtgaattaaaggaaatcaagcaagatatctccagccttcgttatgaacttttggaggacaagagccaagcaactgaagaattagccattctaattcataagctcagtgagaaactgagccccagcatgctgagatgtgaa
>Moschus_berezovskii
gaatggaagtttgctcgctcgaaactttggttatcttactttgatgatggaaaaacattacctccacccttcagtctagttcctagtccaaagtcatttgtttatttcatcatgcggatcattaacttttccaaatgcagaaggagaagactacagaaggatatagaaatgggaattggtaactcaaagtccaggttaaacctcttcactcagtctaactcaagagtttttgaatcacacagttttaacagcattctcaatcagccaacacgttatcagcaaataatgaaaagacttataaagcgatatgttttgaaagcacaagtagacaaagaaaatgatgaagttaatgaaggtgaattgaaggaaatcaagcaagatatctccagccttcgttatgaacttttggaggacaagagccaagccactgaggaattagccattctaattcataagctcagtgagaaactgagccccagcgtgctgagatgtgaa
>Bubalus_kerabau
gaatggaagtttgctcgctcgaaactttggttatcttactttgatgatggaaaaacattacctccacccttcagtctagttcctagtccaaagtcatttgtttatttcatcatgcggatcattaacttttccaaatgcagaaggagaaggctgcagaaggatatagaaatgggaattggtaactcaaagtccaggttaaacctcttcactcagtctaactcaagagtttttgaatcacacagttttaacagcattctcaatcagccaacacgttatcagcaaataatgaaaagacttataaagcgatatgttttgaaagcacaagtagacaaagaaaatgatgaagttaatgaaggtgaattaaaggaaatcaagcaagatatctccagccttcgttatgaacttttggaggacaagagccaagcaactgaggaattagccattctaattcataagctcagtgagaaactgagccccagcgtgctgagatgtgaa
>Dama_dama
gaatggaagtttgctcgctcgaaactttggttatcttactttgatgatgggaaaacattacctccacccttcagtctagttcctagtccaaagtcatttgtttatttcatcatgcggatcattaacttttccaaatgcagaaggcgaagactacagaaggatatagaaatgggaattggtaactccaagtccaggttaaacctcttcactcagtctaactcaagagtttttgaatcacacagttttaacagcattctcaatcagccaacacgttatcagcaaataatgaaaagacttataaagcgatatgttttgaaagcacaagtagacaaagaaaatgatgaagttaatgaaggtgaattaaaggaaatcaagcaagatatctccagccttcgttatgaacttttggaggacaagagccaagcaactgaggaattagccattctaattcataagctcagtgagaaactgagccccagcatgctgagatgtgaa
>Hippopotamus_amphibius
gagtggaagtttgctcgctcaaaactttggttatcttattttgatgatggaaaaacattacctccacccttcagtctagttcctagtccaaagtcatttgtttatttcatcatgcggatcattaacttttccaaatgcagaaggagaaggctacagaaggatatagaaatgggaatgggtaactcaaagtccaggttaaacctcttcactcagtctaactcaagagtttttgaatcacacagttttaacagcattctcactccgccaacacgttatcagcagataatgaaaagacttataaagcggtatgttttgaaagcacaagtagacaaagaaaatgacgaagttaatgaaggtgaattaaaagaaatcaagcaagatatctccagccttcgctatgaactcttggaggacaagagccaagcaactgaggaattagccattctaattcataaactcagtgagaaactgaaccccagcatgctgagatgtgaa
>Bos_taurus
gagtggaagtttgctcgctcgaaactttggttatcttactttgatgatggaaaaacattacctccacccttcagtctagttcctagtccaaagtcatttgtttatttcatcatgcggatcattaacttttccaaatgcagaaggagaagactgcagaaggatatagaaatgggaattggtaactcaaagtccaggttaaacctcttcactcagtctaactcaagagtttttgaatcacacagttttaacagcattctcaatcagccaacacgttatcagcaaataatgaaaagacttataaagcgatatgttttgaaagcacaagtagacaaagaaaatgatgaagttaatgaaggtgaattaaaggaaatcaagcaagatatctccagccttcgttatgaacttttggaggacaagagccaagcaactgaggaattagccattctaattcataagctcagtgagaaactgagccccagcgtgctgagatgtgaa
>Oryx_dammah
gaatggaagtttgctcgctcgaaactttggttatcttactttgatgatggaaaaaccttacctccacccttcagtctagttcctagtccaaagtcgtttgtttatttcatcatgcggatcattaacttttccaaatgcagaaggagaagactacagaaggatatagaaatgggcattggtaactcaaagtccaggttaaacctcttcactcagtctaactcaagagtttttgaatcacacagttttaacagcattctcaatcagccaacacgttatcagcaaataatgaaaagacttataaagcgatatgttttgaaagcacaagtagacaaagaaaatgatgaagttaatgaaggtgaattaaaggaaatcaagcaagatatctccagccttcgttatgaacttttggaggacaagagccaagcaactgaggaattagccattctaattcataagctcagtgagaagctgagccccagcatgctgagatgtgaa
>Cervus_canadensis
gaatggaagtttgctcgctcgaaactttggttatcttactttgatgatggaaaaacattacctccacccttcagtctagttcctagtccaaagtcatttgtttatttcatcatgcggatcattaacttttccaaatgcagaaggagaagactacagaaggatatagaaatgggaattggtaactcaaagtccaggttaaacctcttcactcagtctaactcaagagtttttgaatcacacagttttaacagcattctcaatcagccaacacgttatcagcaaataatgaaaagacttataaagcgatatgttttgaaagcacaagtagacaaagaaaatgatgaagttaatgaaggtgaattaaaggaaatcaagcaagatatctccagccttcgttatgaacttttggaggacaagagccaagcgactgaggaattagccattctaattcataagctcagtgagaaactgagccccagcatgctgagatgtgaa
>Lagenorhynchus_albirostris
gaatggaagtttgctcgctcaaaactttggttatcgtattttgatgatggaaaaacattacctccacccttcagtctggttcctagtccaaagtcatttgtttatttcatcatgcggatcattaacttttccagatgcagaaggagaaggctacagaaggatatagaaatgggaatgggtaactcaaagtccaggttaaacctcttcactcagtctaactcaagagtttttgaatcacacagttttaacagcattctcaatccgccaacacgttatcagcagataatgaaaagacttataaagcggtatgttttgaaagcacaagtagacaaagaaaatgatgaagttaatgaaggtgaattaaaagaaatcaagcaagatatctccagccttcgctatgaacttttggaggacaagagccaagcgactgaggaattagccattctaattcataaactcagtgagaaactgaatcccagcgtgctgagatgtgaa
>Mesoplodon_densirostris
gaatggaagtttgctcgctcaaaactttggttatcgtattttgatgatggaaaaacattacctccacccttcagtctggttcctagtccaaagtcatttgtttatttcatcatgcggatcattaacttttccaaatgcagaaggagaaggctacagaaggatatagaaatgggaatgggtaactcaaagtccaggttaaacctcttcactcagtctaactcaagagtttttgaatcacacagttttaacagcattctcaatccgccaacacgttatcagcagataatgaaaagacttataaagcggtatgttttgaaagcacaagtagacaaagaaaatgatgaagttaacgaaggtgaattaaaagaaatcaagcaagatatctccagccttcgctatgaacttttggaggacaagagccaagcgactgaggaattagccattctaattcataaactcagtgagaaactgaatcccagcgtgctgagatgtgaa
>Lipotes_vexillifer
gaatggaagtttgctcgctcaaaactttggttatcgtattttgatgatggaaaaacattacctccacccttcagtctggttcctagtccaaagtcatttgtttatttcatcatgcggatcattaacttttccagatgcagaaggagaaggctacagaaggatatagaaatgggaatgggtaactcaaagtccaggttaaacctcttcactcagtctaactcaagagtttttgaatcacacagttttaacagcattctcaatccgccaacacgttatcagcagataatgaaaagacttataaagcggtatgttttgaaagcacaagtagacaaagaaaatgatgaagttaatgaaggtgaattaaaagaaatcaagcaagatatctccagccttcgctatgaacttttggaggacaagagccaagcgactgaggaattagccattctaattcataaactcagtgagaaactgaatcccagcgtgctgagatgtgaa
>Balaenoptera_acutorostrata
gaatggaagtttgctcgctcaaaactttggttatcgtattttgatgatggaaaaacattacctccacccttcagtctagttcctagtccaaagtcattcgtttatttcatcatgcggatcattaacttttccaaatgcagaaggagaaggctacagaaggatatagaaatgggaatgggtaactcaaagtccaggttaaacctcttcactcagtctaactcaagagtttttgaatcacacagttttaacagcattctcaatcagccaacacgttatcagcagataatgaaaagacttataaagcggtatgttttgaaagcacaagtagacaaagaaaatgatgaagttaatgaaggtgaattaaaagaaatcaagcaagatatctccagccttcgctatgaacttttggaggacaagagccaagcgactgaggaattagccattctaattcataaactcagtgagaaactgaatcccagcgtgctgagatgtgaa
>Delphinapterus_leucas
gaatggaagtttgctcgctcaaaactttggttatcatattttgatgatggaaaaacattacctccgcccttcagtctggttcctagtccaaagtcatttgtttatttcatcatgcggatcattaacttttccagatgcagaaggagaaggctacagaaggatatagaaatgggaatgggtaactcaaagtccaggttaaacctcttcactcagtctaactcaagagtttttgaatcacacagttttaacagcattctcaatccgccaacacgttatcagcagataatgaaaagacttataaagcggtatgttttgaaagcacaagtagacaaagaaaatgatgaagttaatgaaggtgaattaaaagaaatcaagcaagatatctccagccttcgctatgaacttttggaggacaagagccaagcgactgaggaattagccattctaattcataaactcagtgagaaactgaatcccagcgtgctgagatgtgaa
>Odocoileus_virginianus
gaatggaagtttgctcgctcgaaactttggttatcttactttgatgatggaaaaacattacctccacccttcagtctagttcctagtccaaagtcatttgtttatttcatcatgcggatcattaacttttccaaatgcagaaggagaagactacagaaggatatagaaatgggaattggtaactcaaagtccaggttaaacctcttcactcagtctaactcaagagtttttgaatcacacagttttaacagcattctcaatcagccaacacgttatcagcaaataatgaaaagacttataaagcgatatgttttgaaagcacaagtagacaaagaaaatgatgaagttaatgaaggtgaattaaaggaaatcaagcaagatatctccagccttcgttatgaacttttggaggacaagagccaagcaactgaggaattagccattctaattcataagctcagtgagaaactgagccccagcatgctgagatgtgaa
>Physeter_catodon
gaatggaagtttgctcgctcaaaactttggttatcgtattttgatgatggaaaaacattacctccacccttcagtctggttcctagtccaaagtcatttgtttatttcatcatgcggatcattaacttttccaaatgcagaaggagaaggctacagaaggatatagaaatgggaatgggtaactcaaagtccaggttaaacctcttcactcagtctaactcaagagtttttgaatcacacagttttaacagcattctcaatcagccaacacgttatcagcagataatgaaaagacttataaagcggtatgttttgaaagcacaagtagacaaagaaaatgatgaagttaatgaaggtgaattaaaagaaatcaagcaagatatctccagccttcgctatgaacttttggaggacaagagccaagcgactgaggaattagccattctaattcataaactcagtgagaaactgaatcccagcgtgctgagatgtgaa
>Mus_musculus
gaatggaagtttgctcgttccaaactttggctctcctacttcgatgatggaaaaacattacctccacccttcagtctggtccctagtccaaaatcatttgtttacttcatcatgaggatcactaacttttccaaatgcaggaggagaagactgcagaaggatctggaactgggcatgggtaactcaaagtccaggttaaacctcttcacacagtctaactcgagagtttttgaatcacacagttttaacagcattctcaatcagccaacacgatatcagcagataatgaaaagactcataaaacggtatgttttgaaagcacaagtagacaaagaaaacgatgaggtgaatgaaggtgaactgaaagaaatcaagcaggatatctccagccttcgttatgaacttttagaagataagagccaagcgacggaggaattagccatcttgattcataaactcagtgagaaactgaaccccagtgtgctgagatgtgag
>Nannospalax_galili
gaatggaaatttgctcgttcaaaactttggttatcatactttgatgatgggaaaacattgcccccacccttcagtctggttcctagtccaaaatcatttgtttatttcatcatgcggatcactaatttttccaagtgcaggaggagaaggctacagaaggatctggaaatgggaatgggtaactcaaagtccaggttaaacctcttcactcagtctaactcgagagtttttgaatcacacagttttaacagcatcctcagtcagccaacacgttatcagcagataatgaaaagacttataaagcggtatgttttgaaagcccaagtagacaaagaaaatgatgaagttaatgaaggtgaattaaaagaaatcaaacaagatatatccagccttcgctacgaacttttggaggacaagagccaagctacagaggaattagccatcctaattcataaactcagtgagaaactgaaccccaacatgctaaggtgtgaa
>Cricetulus_griseus
gaatggaagttcgcacgttcaaaactttggttatcctactttgatgatggaaaaacattacctccacccttcagcctggtccctagtccaaaatcgtttgtttatttcgtcatgcggatcactaacttttccaaatgcaggagaagaagacttcagaaggatctggagttgggaatgggtaactccaagtccaggttaaacctcttcactcagtctaactcgagagtttttgaatcacacagttttaacagcattctcaatcagccaacacgctatcagcagataatgaaaagactcataaaacggtatgttttgaaagcccaagtagacaaagaaaatgatgaagtgaatgaaggtgaactgaaagaaatcaagcaagatatctccagccttcgttatgaacttttggaagacaagagccaagcaacggaagaattagccatcttgattcataaactcagtgagaaactgaaccccagtgtgctgagatgtgaa
>Octodon_degus
gaatggaagtttgcacgttcaaaactctggttatcctattttgatgatgggaaaacattacctccgcccttcagtctggttcccagtccaaaatcctttgtttatttcatcatgcgaatcatcaacttttccaaatgcagaaggagaaggctgcagaaagatctagaaatgggaattggtaactcaaagtccaggttaaacctcttcactcagtctaattccagagtttttgaatcacacagttttaacagcattctcaatcagccaacacgctatcagcaaataatgaaaagacttataaaacggtatgttttgaaagcacaagtagacaaagagaatgatgaagttaacgaaggtgaattaaaagaaataaagcaagatatctccagccttcgttatgagcttttggaagacaagagccaagcaacagaggaactggccattctaattcataaactgagcgagaagctgaatcccagcctgctgagatgcgag
>Heterocephalus_glaber
gaatggaagtttgcgcgttcaaaactctggttatcctattttgatgatggaaaaacattacctccacccttcagtctggttcccagtccaaaatcctttgtttatttcatcatgcggatcattaacttttccaaatgcagaaggagaaggctgcagaaggatctggagatgggactgggtaactcaaagtctaggttaaacctcttcactcagtctaactcaagagtttttgaatcacacagttttaacagcattctcaatccgccaacacgttatcagcagataatgaaaagacttataaagcggtatgttttgaaagcacaagtagacaaagaaaatgatgaagttaatgaaggtgaattaaaagaaatcaagcaggatatctccagccttcgttatgagcttttggaagacaagagccaagcaaccgaggaattagccattttaattcataaactgagtgagaaactgaaccccagcctgctgagatgtgaa
>Sciurus_carolinensis
gagtggaaatttgctcgttcaaaactttggttatcctattttgatgatggaaaaacattgcctccacccttcagtctggttccaagtccaaaatcgtttgtttatctcatcatgcggatcattaacttctccaaatgtagaaggagaaggctacagaaggatctggaaatgggaatgggtaattcaaagtccaggttaaacctcttcactcagtctaactcaagagtttttgaatcacacagttttaacagcattctcaaccagccaacacggtatcagcagataatgaagagactgatcaagcgctatgtcctgaaagcccaagtagacaaggaaaacgacgaggtgaacgaaggtgaattgaaagaaatcaagcaagacatctccagccttcggtatgaacttctggaggacaagagccaagcaaccgaggaactggccatcctgatccacaaactcagcgagaaactgaatcccagcgtgctgagatgtgaa
>Arvicanthis_niloticus
gaatggaagtttgctcgttccaaactttggctatcctactttgatgatggaaaaacattacctccacccttcagtctggtccctagtccaaaatcatttgtttatttcatcatgaggatcactaacttttctaaatgtaggaggagaagacttcagaaggatctggaactgggcatgggtaactcaaagtccaggttaaacctcttcactcagtctaactcgagagtttttgaatcacacagttttaacagcattctcaatcagccaacacgatatcagcagataatgaaaagactcataaaacggtatgttttgaaagcacaagtagacaaagaaaatgatgaggtgaacgaaggtgaactgaaagaaatcaagcaggatatctctagccttcgttatgaacttttggaagataagagccaagcaacggaggaattagccatcctgattcataaactcagtgagaaactgaaccccagtgtgctgagatgtgaa
>Meriones_unguiculatus
gagtggaagttcgctcgctcaaagctttggttgtcctactttgatgatgggaagacattgcccccacccttcagtctggtccctagtccgaaatcattcgtgtacttcatcatgaggatcactaacttttccaaatgcaggaggagaagatttcagaaggacctggaattgggcatgggtaactcaaagtccaggttaaccctcttcactcagtctaactcgagagtttttgaatcacacagttttaacagcattctcaatcagccaacacgctaccagcagataatgaaaagactcataaagcggtatgttttgaaagcacaagtagacaaagaaaatgatgaagtgaatgaaggtgaattgaaagaaatcaagcaggatatctccagccttcgttatgaacttttggaagacaagagccaagcaacagaggaattagccatcttgattcataaactcagtgagaaactgaaccccagtgtgctgagatgtgaa
>Onychomys_torridus
gaatggaagtttgctcgttcaaaactttggttatcctactttgatgatggaaaaacattacctccacccttcagtctggtccccagtccaaagtcgttcgtttatttcgtcatgaggatcgctaacttttccaaatgcaggaggagaagacttcagaaggatctggagttgggaatgggtaactcgaagtccaggttaaacctcttcactcagtctaactcgagagtttttgaatcacacagttttaacagcattctcaatcagccaacacgctatcagcagatcatgaaaagactcataaaacggtatgttttgaaagcacaggcagacaaggaaaacgatgaagtgaacgaaggtgaattgaaagaaatcaagcaggatatctccagccttcgttatgaacttttggaagacaagagccaagcaacagaagaattagccatcttgattcataaactcagtgagaaactgaaccccagtgtgctgagatgtgaa
>Marmota_flaviventris
gaatggaaatttgctcgttccaaactttggctctcctattttgatgatgggaaaaccttgcccccacccttcagcctggttcctagtccaaaatcatttgtgtatctcatcatgcggatcatcaacttctccaaatgtagaaggagaaggctacagaaggatccagaaatgggaatgggtaactcaaagtccaggttaaacctcttcactcagtctaactcaagagtttttgaatcacacagttttaacagcattctcaaccagccaacacgttatcagcagataatgaagagactgataaagcggtatgtcctgaaagcgcaagtggacaaggaaaacgacgaggtgaacgaaggtgaattaaaagaaatcaagcaagacatctccagccttcggtatgagcttttggaggacaagagccaagcgaccgaggagctggccattctgatccacaaactcagcgagaagctgagtcccagcgtgctgaggtgtgaa
>Chionomys_nivalis
gagtggaagtttgcacgttcaaaactttggttatcctactttgacgacgggaagacgctgcctccgcccttcagcctggtccctagtccaaaatcctttgtttacttcatcatgcggatcactaacctttccaaatgcaggaggagaagactgcagaaggacctggagttgggaatgggtaactccaagtccaggttaaacctcttcactcagtctaactcgagagtttttgaatcacacagttttaacagcattctccatcagccaacccgctatcagcagataatgaaaagactcataaaacggtatgttctgaaagcacaagtagacaaagaaaatgacgaggtgaatgaaggtgaactgaaagaaatcaagcaggatatctccagcctccgttatgaacttttggaagacaagagccaagccacggaagaactagccatcttgattcataaactcagtgagaaactgaaccccagtgtgctgagatgtgaa
>Grammomys_surdaster
gagtggaagtttgctcgttccaaactttggctatcctactttgatgatggaaaaacattacctccgcccttcagtctggtccctagtccaaaatcgcttgtttacttcatcatgaggatcgctaacttttctaaatgtaggaggagaagacttcagaaggatctggaactgggcatgggtaactcaaagtccaggttaaacctcttcactcagtctaactcgagagtttttgaatcacacagttttaacagcattctcaatcagccaacacgatatcagcagataatgaaaagactcataaaacgatatgttttgaaagcacaagtagacaaagaaaatgatgaggtgaacgaaggtgaactgaaagaaatcaagcaggatatctctagccttcgttatgaacttttggaagataagagccaagcaacggaagaattagccatcctgattcataaactcagtgagaaactgaaccccagtgtgctgagatgtgaa
>Mesocricetus_auratus
gaatggaagtttgcacgttcaaaactttggttatcctactttgatgatggaaaaacattacctccgcccttcagtctggtccccagtccaaaatcgtttgtttatttcatcatgcggatcactaacttttccaaatgcaggaggagaagacttcagaaggatctggagttgggaatgggtaactcgaagtccaggttaaacctcttcactcagtctaactcgagagtttttgaatcacacagttttaacagcattctcaatcagccaacacgctatcagcagataatgaagagactcataaaacggtacgttttgaaagcacaagtagacaaagaaaatgatgaagtgaatgaaggtgaactgaaagaaatcaagcaagatatctccagccttcgttatgaacttttggaagacaagagtcaagcaacggaagaattagccatcttgattcataaactcagtgagaaactgaaccccagtgtgctgagatgtgaa
>Perognathus_longimembris
gaatggaaatttgcccgctcaaagctctggttatcctattttgacgatgggaaaaccttacctccacccttcagtctggtccctagtcccaagtcttttgtgtatttcatcatgcggatcttgaacctttccaaatgcagaaggagaaggctacagaaggatctggaaatgggaatgggtaactcaaagtcaaggttaaacctcttcactcagtctaactcaagagtttttgaatcacacagtttcaacagcattctcaaccaaccaacaagataccagcagataatgaaaagacttatcaagcgctatgttctgaaagcacaagttgacaaagaaaatgacgaagtcaatgaaggtgaattaaaggaaatcaagcaagatatctccagccttcgatatgaacttttggaagacaagagccaggccactgaggaattagccattctaattcataaactcagcgagaaactgaatccgagtgtgctcaggtgtgaa
>Myodes_glareolus
gagtggaagtttgcacgttcaaagctgtggttatcctactttgacgacgggaaaacgctgcctccgcccttcagcctggtccctagtccaaaatcctttgtttacttcatcatgcggatcgctaacctttccaaatgcaggaggagaagactgcagaaggatctggagttgggaatgggtaactccaagtccaggttaaacctcttcactcagtctaactcgagagtttttgaatcacacagttttaacagcattctccatcagccaacacgctaccagcagataatgaaaagacttataaagcggtatgttctgaaagcacaagtagacaaagaaaatgacgaggtgaatgaaggtgaactgaaagaaatcaagcaggatatctccagcctccgttatgaacttttggaagacaagagtcaagcaacggaagaactagccatcttgattcataaactcagtgagaaactgaaccccagtgtgctgagatgtgaa
>Microtus_fortis
gagtggaagtttgcacgctcaaagctttggttatcctattttgacgacgggaagacgctgcctccgcccttcagcctggtccctagcccgaaatcctttgtttacttcatcatgcggatcactaacctttccaaatgcaggaggagaagactgcagaaggacctggagttgggaatgggtaactccaagtccaggttaaacctcttcactcagtctaactcgagagtttttgaatcacacagttttaacagcattctccatcagccaacccgctatcagcagataatgaaaagactcataaaacggtacgttctgaaagcacaagtagacaaagaaaatgacgaggtgaatgaaggtgaactgaaagaaatcaagcaggatatctccagcctccgttacgaacttctggaagacaagagccaagccacagaagaactagccatcttgattcataaactcagtgagaaactgaaccccagtgtgctgagatgtgaa
>Apodemus_sylvaticus
gaatggaagtttgctcgttccaaactttggctctcctacttcgacgatggaaaaacattgcctccgcccttcagtctggtccctagtccaaaatcatttgtttatttcatcatgaggatcactaacttttccaaatgcaggaggagaaggcttcagaaggatctggaactgggcatgggtaactcaaagtccaggttaaacctcttcactcagtctaactcgagagtttttgaatcacacagttttaacagcattctcaatcagccaacacgatatcagcagataatgaaaagactcataaaacgatatgttttgaaagcacaagttgacaaagaaaacgatgaggtgaacgaaggtgaactgaaagaaatcaagcaggatatctccagccttcgttacgaacttttggaagataagagccaagcaacggaggaattagccatcttgattcataaactcagtgagaaactgaaccccagtgtgctgcgatgtgaa
>Fukomys_damarensis
gaatggaagtttgcacgttcaaaactctggttgtcctattttgatgatggaaaaacattacctccacccttcagtctggttcccagtccaaaatcctttgtttatttcatcatgcggatcattaacttttctaaatgcagaaggagaagactgcagaaagacctggagatgggaatgggtaactcaaagtctaggttaaacctcttcactcagtctaactcaagagtttttgaatcacacagttttaacagcattctcaatcagccaacacgttatcagcagataatgaaaagacttataaagcgatatgttttgaaagcacaagtagacaaagaaaatgatgaagttaatgaaggtgaattaaaagaaatcaagcaggatatctccagccttcgttatgagcttttggaagacaagagccaagcaaccgaggaattagccattctaattcataaactaagtgagaaattgaatcccagcctgttgagatgtgaa
>Peromyscus_californicus
gaatggaagtttgctcgttcaaaactttggttatcctactttgatgatggaaaaacattacctccacccttcagtctggtccccagtccaaaatcgttcgtttatttcatcatgagaatcgctaacttttccaaatgcaggaggagaagacttcagaaggatctggagttgggaatgggtaactcgaagtccaggttaaacctcttcactcagtctaactcgagagtttttgaatcacacagttttaacagcattctcaatcagccaacacgctatcagcagatcatgaaaagactcataaaacggtatgttttgaaagcacaagtagacaaagaaaacgatgaagtgaatgaaggtgaattgaaagaaatcaagcaggatatttccagccttcgttatgaacttttggaagacaagagccaagcaacagaagaattagccatcttgattcataaactcagtgagaaactgaaccccagtgtgctgagatgtgaa
>Psammomys_obesus
gagtggaagtttgctcgctcaaagctttggttgtcctactttgatgatgggaagacattgcctccacccttcagtctggtccctagtccaaaatcatttgtgtatttcatcatgcggatcactaacttttccaaatgcaggaggagaagatttcagaaggacctggaattgggcatgggtaactcaaagtccaggttaaccctcttcactcagtctaactcgagagtttttgaatcacacagttttaacagcattctcaatcagccaacacgctaccagcagataatgaaaagactcataaaacggtatgttttgaaagcacaagtagacaaagaaaatgatgaagtgaatgaaggtgaattgaaagaaatcaagcaggatatctccagccttcgttatgaacttttggaagacaagagccaagcaacagaggaattagccatcttgattcataaactcagtgagaaactgaaccccagtgtgctgagatgtgaa
>Jaculus_jaculus
gaatggaagtttgcacgttcaaaactttggttatcctattttgatgatgggaaaacattgcctccacccttcagcctggttcctagtccaaaatcatttgtgtatctcatcatgcgaatcatgaatttttccaaatgcagaaggagaaggctgcagaaagatctggaaatgggaatgggtaactcaaagtccaggttaaacctcttcactcagtctaactcgagagtttttgaatcacacagttttaacagcattctcaatcagccaacacgttatcagcaaataatgaaaagacttataaagcggtatgttttgaaagcacaagtagacaaagaaaatgatgaagttaatgaaggtgaattaaaagaaatcaagcaagatatctccagtcttcgttatgaacttttggaggacaagagccaagcaactgaggaattagccatcctaattcataaactcagtgagaaactgaatcccaacgtactgaggtgtgaa
>Dipodomys_ordii
gaatggaagtttgctcgttcaaagctctggttatcctattttgacgatggaaaaaccttacctccacccttcagtctggtccctagccccaaatcttttgtgtatttcatcatgaggatcatgaacttttccaaatgcagaaggagaaggctacagaaggatctggaaatgggaatgggtaactcaaagtcaaggttaaacctcttcactcagtctaactcaagagtttttgaatcacacagtttcaacagcattctcaaccagccaacacgctatcagcagataatgaaaagacttatcaagcgctatgttctgaaagcacaagttgacaaagaaaatgatgaagttaatgaaggtgaattaaaagaaatcaagcaagatatctccagccttcgatatgaacttttggaggacaagagccaggccacagaggaattagccattctaattcataaactcagcgagaaactgaatccgggcatgctcaggtgtgag
>Chinchilla_lanigera
gaatggaagtttgctcgttcaaaactctggttatcctattttgatgatggaaaaacattacctccacccttcagtctggttcccagtccaaaatcctttgtttatttcatcatgcggatcattaacttttccaaatgcagaaggagaaggctgcagaaagatctggaaatgggaatgggtaactcaaagtccaggttaaacctcttcactcagtctaactccagagtttttgaatcacacagttttaacagcattctcaatcagccaacacgttatcagcagataatgaaaagacttataaagcggtacgttttgaaagcacaagtagacaaggagaatgatgaagttaatgaaggtgaattaaaagaaatcaagcaagatatctccagccttcgttatgagcttttggaagacaagagccaagcaaccgaggaattagccattctaattcataaactgagcgagaaactgaaccccagcctgctgagatgtgaa
>Rattus_norvegicus
gagtggaagtttgctcgttccaaactctggctatcctacttcgatgatggaaaaacattacctccacccttcagtctggtccctagtccaaaatcgtttgtttatttcatcatgaggatcactaacttttccaaatgcaggaggagaagacttcagaaggatctggaactgggcatgggtaactcaaagtccaggttaaacctcttcactcagtctaactcgagagtttttgaatcacacagttttaacagcattctcaatcagccaacacgatatcagcagataatgaaaagactcataaaacggtatgttttgaaagcacaagtagacaaagaaaatgatgaggtgaacgaaggtgaactgaaagaaatcaagcaggatatctccagccttcgttacgaacttttggaagataagagccaagcgacggaggaactggccatcttgattcataaactcagtgagaaactgaaccccagtgcgctgaggtgtgaa
>Ictidomys_tridecemlineatus
gaatggaaatttgctcgttccaaactttggctctcctattttgatgatgggaaaaccttgcccccacccttcagcctggttcctagtccaaaatcatttgtgtatctcatcatgcggatcatcaacttctccaaatgtagaaggagaaggctacagaaggatccagaaatgggaatgggtaactcaaagtccaggttaaacctcttcactcagtctaactcaagagtttttgaatcacacagttttaacagcattctcaaccagccaactcgttatcagcagataatgaagagactgataaagcggtatgtcctgaaagcgcaagtggacaaggagaacgatgaggtgaacgaaggtgaattaaaagaaatcaagcaagacatctctagccttcggtatgagcttttggaggacaagagccaagcgaccgaggagctggccattctgatccacaaactcagcgagaagctgagtcccagcgtgctgaggtgtgaa
>Mastomys_coucha
gaatggaagtttgctcgttccaaactttggctctcctatttcgatgatggaaaaacattacctccacccttcagtctggtccctagccccaaatcgtttgtttatttcatcatgaggattgctaacttttccagatgcaggaggagaagacttcagaaggatctggaactgggtatgggtaattcaaagtccaggttaaacctcttcactcagtctaactcgagagtttttgaatcacacagttttaacagcattctcaatcagccaacacgatatcagcagataatgaaaagactcataaaacggtatgttttgaaagcacaagtagacaaagaaaatgatgaggtgaacgaaggtgaactgaaagaaatcaagcaggatatctccagccttcgttacgaacttttggaagataagagccaagcaacggaggaattagccatcttgattcataaactcagtgagaaactgaaccccagtgtgcagagatgtgaa
>Acomys_russatus
gaatggaagtttgctcgctcaaaactctggttgtcctactttgacgacgggaaaacgttacctccacccttcagtctggtccctagtcccaaatcgtttgtttacttcatcatgcggattgctaacttttccaaatgcaggaggagaagacttcagaaagacctggaactgggcatgggtaactcaaagtccaggttaaacctcttcactcagtctaactcgagagtttttgaatcacacagttttaacagcattctcaatcagccaacacgctaccagcagataatgaaaagactcataaaacggtatgttttgaaagcacaagtagacaaagaaaacgacgaggtgaatgaaggtgaactgaaagaaatcaagcaggatatctccagccttcgttatgagcttctggaagacaagagccaagcaacggaggaattagccatcttgattcataaactcagtgagaaactgagccccagtgtgcagagatgtgaa
