# Supplementary material for: Molecular evolution of TRPC4 regulatory sequences supports a role in mammalian thermoregulatory adaptation
Source: PeerJ. 2025 Jul 8;13:e19697. doi: 10.7717/peerj.19697 (PMC12248226; doi:10.7717/peerj.19697)
Supplement: Supplemental Information 1 — Required and optional parameters that are read by the codeml package of PAML. This file is for information only, an explicit value must be selected for Model and the dummy file names must be replaced with explicit paths to function. The sequence and guide tree files are in standard formats (FASTA and Newick, respectively). [file peerj-13-19697-s001.zip › input.files/tetrapod.clade.omega.estimation/eutherian.trpc4.fas]

>Aotus_nancymaae
gaatggaaatttgcacgaacaaagctttggatgagttattttgaagaaggaggtactctgcctactcccttcaatgtcatcccgagccccaagtctctctggtacctgatcaaatggatctggacacacttgtgcaagaaaaagatgagaagaaagccggaaagttttggaacaatagggaggcgagctgctgataatttaagaagacatcaccaatatcaagaagttatgaggaacctcgtgaagcgatatgttgctgcaatgattagagatgctaaaactgaagaaggcctgaccgaagagaactttaaggaactaaagcaagacatttccagtttccgctttgaagttctgggattactaagaggaagcaaactttccacaatacaatctgcaaatgcctcgaaggagtcttcaaattcggcagactcggatgaaaagagtgataacgaaggtaatagcaaggacaagaaaaagaatttcagcctttttgatttaaccaccctgattcatccgagatcagcagcaattgcctct------gaaagacataacataagcaatggctct------gccctggtggtgcaggagccacac---agggagaagcagagaaaagtgaattttgtgaccgatatcaaaaactttgggttatttcatagacgatcaaaacaaaatacaaaccaaatcttctctgtttcagaagaagttgctcgt---caacaggctgcagga------ccacttgagagaaatattcaactggaatct---cgaggattagcttcacggggtgacctgagcattcctggtctcagtgaacagtgtgtgttagtagaccatagagaaaggaatacggacacactggggttacaggtaggcaaaagagtgtgtcca---ttcaagtcagagaaggtggtggtggaggacacggttcctataataccaaaggagaaa---catgcaaaagaagaggactctagtatagactatgatctaaacctcccagacacagtcacccacgaagattatgtgacaacgagattg
>Cebus_imitator
gaatggaaatttgcacgaacaaagctttggatgagttattttgaagaaggaggtactctgcctactcccttcaatgtcatcccaagccccaagtctctctggtacctgatcaaatggatctggacacacttgtgcaagaaaaagatgaggagaaagccagaaagttttggaacaatagggaggcgagctgctgataatttaagaagacatcaccaataccaagaagttatgaggaaccttgtgaagcgatacgttgctgcaatgatcagagatgctaaaactgaagaaggcctgactgaagagaactttaaggaactaaagcaagacatttccagtttccgctttgaagttctgggattactaagaggaagcaaactttccacaatacaatctgcaaatgcctcgaaggagtcttcaaattcggcagactcggatgaaaagagtgacaacgaaggtaatagcaaggacaagaaaaagaatttcagcctttttgatttaaccaccctgattcatccgagatcagcagcaattgcctct------gaaagacataacataagcaatggctct------gccctggtggtgcaggagccacac---agggagaagcagagaaaagtgaattttgtgaccgatatcaaaaaccttgggttatttcatagacgatcaaaacaaaatgcaaaccaaatcttctctgtttcagaagaagttgctcgt---caacaggctgcagga------ccacttgagagaaatattcaactggaatct---cgaggattagcttcacggggtgacctgagcattcctggtctcagtgaacagtgtgtgttagtagaccatagagaaaggaatacggacacactggggttacaggtaggcaagagagtgtgtcca---ttcaagtcagagaaggtggtggtggaggacacggttcctataataccaaaggagaaa---catgcaaaagaagaggactctagtatagactatgatctaaacctcccagacacagtcacccacgaagattatgtgacgacaagattg
>Callithrix_jacchus
gaatggaaatttgcacgaacaaagctttggatgagttattttgaagaaggaggtaccctgcctactcccttcaatgtcatcccaagccccaagtctctctggtacctgatcaaatggatctggacacacttgtgcaagaaaaagatgagaagaaagccagaaagttttggaacaatagggaggcgagctgctgataatttaagaagacatcaccaataccaagaagttatgaggaacctcgtgaagcgctacgttgctgcaatgattagagatgctaaaactgaagaaggcctgaccgaagagaactttaaggaactaaagcaagacatttccagtttccgctttgaagttctgggattactaagaggaagcaaactttccacgatacaatctgcaaatgcctcgaaggagtcttcaaattcggcagactcagatgaaaagagtgataacgaaggtaatagcaaggacaagaaaaagaatttcagcctttttgatttaaccaccctgattcatccgagatcagcagcaattgcctct------gaaagacataacataagcaatggctct------gccctggtggtgcaggagccacac---agggagaagcagagaaaagtgaattttgtgaccgatatcaaaaactttggtttatttcatagacgatcaaaacaaaatgcaaaccaaatcttctctgtttcagaagaagttgctcgc---caacaggctgcagga------ccacttgagagaaatattcaactggaatct---cgaggattagcttcacggggtgacctgagcattcctggtctcagtgaacagtgtgtgttagtagaccatagagaaaggaatacggacacactggggttacaggtaggcaagagagtgtgtcct---ttcaagtcagagaaggtggtggtggaggacacggttcctataataccaaaggagaaa---catgcaaaagaagaggactctagtgtagactctgatctaaacctcccggacacagtcacccacgaagattatgtgacaacaagattg
>Saimiri_boliviensis
gaatggaaatttgcacgaacaaagctttggatgagttattttgaagaaggaggtactctgcctactcccttcaatgtcatcccgagccccaagtctctctggtacctgatcaaatggatctggacacacttgtgcaagaaaaagatgagaagaaagccagaaagttttggaacaatagggaggcgagctgctgataatttaagaagacatcaccaataccaagaagttatgaggaaccttgtgaagcgatacgttgctgcaatgattagagatgctaaaactgaagaaggcctgaccgaagagaactttaaggaactaaagcaagacatttccagtttccgcttcgaagttctgggattactaagaggaagcaaactttccacaatgcaatctgcaaatgcctcgaaggagtcttcaaattcggcagactcggatgaaaagagtgataacgaaggtaatagcaaggacaagaaaaagaatttcagcctttttgatttaaccaccctgattcatccgagatcagcagcaattgcctct------gaaagacataacataagcaatggctct------gctctggtggtgcaggagccacac---agggagaagcagagaaaagtgaattttgtgaccgatatcaaaaactttgggttatttcatagacgatcaaaacaaaatgcaaaccaaatcttctctgtttcagaagaagttgctcgt---caacaggctgcagga------ccacttgagagaaatattcaactggaatct---cgaggattagcttcacggggtgacctgagcattcctggtctcagtgaacagtgtgtgttagtagaccatagagaaaggaatacggacacactggggttacaggtaggcaagagagtgtgtcca---ttcaagtcagagaaggtggtggtggaggacaccgttcctataataccaaaggagaaa---catgcaaaagaagaggactctagtatagactatgatctaaacctcccagacacagtcacccacgaagattatgtgacaacaagattg
>Pongo_abelii
gaatggaaatttgcacgaacaaaactttggatgagttattttgaagaaggaggtactctgcctactcccttcaatgtcatcccgagccccaagtctctctggtacctgatcaaatggatctggacacacttgtgcaagaaaaagatgagaagaaagccagaaagttttggaacaatagggaggcgagctgctgataacttgagaagacatcaccaataccaagaagttatgaggaacctggtgaagcgatacgttgctgcaatgattagagatgctaaaactgaagaaggcctgaccgaagagaactttaaggaactaaagcaagacatttctagtttccgctttgaagtcctgggattactaagaggaagcaaactttccacaatacaatctgcaaatgcctcgaaggagtcttcaaattcggcagactcagatgaaaagagtgataacgaaggtaatagcaaggacaagaaaaagaatttcagcctttttgatttaaccaccctgattcatccgagatcagcagcaattgcctct------gaaagacataacataagcaatggctct------gccctggtggtgcaagagccaccc---cgggagaagcagagaaaagtgaattttgtgaccgatatcaaaaactttgggttgtttcatagacgatcaaaacaaaacgcaaaccaaatcttctctgtttcagaagaagttgctcgt---caacaggctgcagga------ccacttgagagaaatattcaactggaatct---cgaggattagcttcacggggtgacctgagcattcccggtctcagtgaacaatgtgtgttagtagatcatagagaaaggaatacggacacactggggttacaggtaggaaagagagtgtgtcca---ttcaagtcagagaaggtggtggtggaggacacggttcctataataccaaaggagaaa---catgcaaaagaagaggactctagtatagactatgatctaaacctcccagacacagtcacccacgaagattatgtgaccacaagattg
>Homo_sapiens
gaatggaaatttgcacgaacaaagctttggatgagttattttgaagaaggaggtactctgcctactcccttcaatgtcatcccgagccccaagtctctctggtacctgatcaaatggatctggacacacttgtgcaagaaaaagatgagaagaaagccagaaagttttggaacaatagggaggcgagctgctgataacttgagaagacatcaccaataccaagaagttatgaggaacctggtgaagcgatacgttgctgcaatgattagagatgctaaaactgaagaaggcctgaccgaagagaactttaaggaactaaagcaagacatttctagtttccgctttgaagtcctgggattactaagaggaagcaaactttccacaatacaatctgcgaatgcctcgaaggagtcttcaaattcggcagactcagatgaaaagagtgatagcgaaggtaatagcaaggacaagaaaaagaatttcagcctttttgatttaaccaccctgattcatccgagatcagcagcaattgcctct------gaaagacataacataagcaatggctct------gccctggtggttcaggagccgccc---agggagaagcagagaaaagtgaattttgtgaccgatatcaaaaactttgggttatttcatagacgatcaaaacaaaatgcaaaccaaatcttctctgtttcagaagaagttgctcgt---caacaggctgcagga------ccacttgagagaaatattcaactggaatct---cgaggattagcttcacggggtgacctgagcattcccggtctcagtgaacaatgtgtgttagtagaccatagagaaaggaatacggacacactggggttacaggtaggaaagagagtgtgtcca---ttcaagtcagagaaggtggtggtggaggacacggttcctataataccaaaggagaaa---catgcaaaagaagaggactctagtatagactatgatctaaacctcccagacacagtcacccacgaagattacgtgaccacaagattg
>Rhinopithecus_roxellana
gaatggaaatttgcacgaacaaagctttggatgagttattttgaagaaggaggtactctgcctactcccttcaatgtcatcccaagccccaagtctctctggtacctgatcaaatggatctggacacacttgtgcaagaaaaagatgagaagaaagccagaaagttttggaacaatagggaggcgagctgctgataatttgagaagacatcaccagtaccaagaagttatgaggaacctggtgaagcgatacgttgctgcaatgattagagatgctaaaactgaagaaggactgaccgaagagaactttaaggaactaaagcaagacatttctagtttccgctttgaagttctgggattactaagaggaagcaaactttccacaatacaatctgcaaatgcctcgaaggagtcctcaaattcggcagactcagatgaaaagagtgataacgaaggtaatagcaaggacaagaaaaagaatttcagcctttttgatttaaccaccctgattcatccaagatcagcagcaattgcctcc------gaaagacataacataagcaatggctct------gccctggtggtgcaggagccaccc---agggagaagcagagaaaagtgaattttgtgaccgatatcaaaaactttgggttatttcatagacgatcaaaacaaaatgcaaaccaaatcttctctgtttcagaagaagttgctcgt---caacaggctgcagga------ccacttgagagaaacattcaactggaatct---cgaggattagcttcacgggctgacctgagcattcccggtctcagtgaacagtgtgtgttagtagaccatagagaaaggaatacggacacactggggttacaggtaggcaagagagtgtgtcca---ttcaagtcagagaaggtggtggtggaagacacggttcctataataccaaaggagaaa---catgcaaaagaagaggactctagtatagactatgatctaaacctcccagacacagtcacccaggaagattatgtgaccacaagattg
>Nomascus_leucogenys
gaatggaaatttgcacgaacaaagctttggatgagttattttgaagaaggaggtactctgcctactcccttcaatgtcatcccgagccccaagtctctctggtacctgatcaaatggatctggacacacttgtgcaagaaaaagatgagaagaaagccagaaagttttggaacaatagggaggcgagctgctgataacttgaggagacatcaccaataccaagaagttatgaggaacctggtgaagcgatacgttgctgcaatgattagagacgctaaaactgaagaaggcctgaccgaagagaactttaaggaactaaagcaagacatttctagtttccgctttgaagttctgggattactaagaggaagcaaactttccaaaatacaatctgcaaatgcctcgaaggagtcttcaaattcggcagactcagatgaaaagagtgataacgaaggtaatagcaaggacaagaaaaagaatttcagcctttttgatttaaccaccctcattcatccgagatcagcagcaattgcctct------gaaagacataacataagcaatggctcc------gccctggtggcacaggagccaccc---agggagaagcagagaaaagtgaattttgtgaccgatatcaaacactttgggttatttcatagacgatcaaaacaaaatgcaaaccaaatcttctctgtttcagaagaagttgctcgt---caacaggctgcagga------ccacttgagagaaatattcaactggaatcc---cgaggattagcttcacggggtgacctgggcattcctggtctcagtgaacagtgtgtgttagtagaccatagagaaaggaacacggacacactggggttacaggtgggaaagagagtgtgtcca---ttcaagtcagagaaggtggtggtggaggacacggttcctatcataccaaaggagaaa---catgcgaaagaagaggactgtagtatagactatgatctaaacctcccagacacagtcacccacgaagattatgtgaccacaagattg
>Symphalangus_syndactylus
gaatggaaatttgcacgaacaaaactttggatgagttattttgaagaaggaggtactctgcctactcccttcaatgtcatcccgagccccaagtccctctggtacctgatcaaatggatctggacacatttgtgcaagaaaaagatgagaagaaagccagaaagttttggaacaatagggaggcgagctgctgataacttgaggagacatcaccaataccaagaagttatgaggaacctggtgaagcgatacgttgctgcaatgattagagatgctaaaactgaagaaggcctgaccgaagagaactttaaggaactaaagcaagacatttctagtttccgctttgaagttctgggattactaagaggaagcaaactttccacaatacaatctgcaaatgcttcgaaggagtcttcaaattcggcagactcagatgaaaagagtgataacgaaggtaatagcaaggacaagaaaaagaatttcagcctttttgatttaaccaccctgattcatccgagatcagcagcaattgcctct------gaaagacataacataagcaatggctcc------gccctggtggcgcaggagccaccc---agggagaagcagagaaaagtgaattttgtgaccgatatcaaacactttgggttatttcatagacgatcaaaacaaaatgcaaaccaaatcttctctgtttcagaagaagttgctcgt---caacaggctgcagga------ccacttgagagaaatattcaactggaatct---cgaggattagcttcacggggtgacctgagcattcctggtctcagtgaacagtgtgtgttagtagaccatagagaaaggaacacagacacactggggttacaggtaggaaagagagtgtgtcca---ttcaagtcagagaaggtggtggtggaggacacggttcctatcataccaaaggagaaa---catgcgaaagaagaggactgtagtatagactatgatctaaacctcccagacacagtcacccacgaagattatgtgaccacaagattg
>Propithecus_coquereli
gaatggaaatttgctcgaacaaagctttggatgagttattttgaagaaggagggactctgcctactcccttcaatgtcatcccaagccccaagtcactctggtacctgatcaaatggatatggacacacttgtgcaagaaaaagatgagaagaaagccagaaagttttggaacaatagggagacgagctgctgataatttgagaagacatcatcaatatcaagaagttatgaggaacctggtgaagcgctacgtcgccgcaatgattagagatgctaaaactgaagaaggcctgaccgaagagaactttaaggaactcaagcaagacatttctagtttccgctttgaggttctgggattactaagaggaagcaagctttctacaatacaatctgcaaatgccacgaaggagtcccctaattcagcagactcagatgaaaagagtgacaatgaaggtactagcaaggacaagaaaaagaatttcagcctctttgacttaaccacgctcattcatccgagatcagcagccattgcggcc------gaaagacataacataagcaatggctcc------gccctggtggtgcaggagccacca---agggagaagcagagaaaagtgaatttcgtgaccgatatcaaaaacttcgggttgtttcatagacgatcaaaacaaaatgcaaaccaaatcttctctgtttcagaagaagttgcgcgt---caacaggccacagga------ccacttgagagaaacattcaactggaatcc---cgaggcttagcttcacggggcgacctgagcattcctggcctcagcgaacagtgcgtgttagtagaccacagggaaaggaacacggacgcactggggtcacaggcaggccagagagcgtgttca---ttcgagtcggagaaggtggtggtggaggacaccgttcctataataccaaaggagaaa---cacgcaagggaagaggactctagtatagactatgacgtcaacctcacagacacagtcgcccacgaagattacgtgaccacgagattg
>Microcebus_murinus
gaatggaaatttgctcgaacaaagctttggatgagttattttgaagaaggagggactctgcctactcccttcaatgtcatcccaagccccaagtcactctggtacctgatcaaatggatatggacacacttgtgcaagaaaaagatgagaagaaagccagaaagttttggaacaatagggaggcgagctgctgataatttgagaagacatcaccaatatcaagaagttatgaggaacctggtgaagcgctatgtggccgcaatgattagagatgctaaaactgaagaaggcctgaccgaagagaactttaaggaactcaagcaagacatttctagtttccgctttgaagtgctgggattactgagaggaagcaagctttctacgatacaatctgcaaatgccacgaaggagtcctctaattcagcagactcggatgaaaagagtgacagtgaaggtactagcaaggacaagaaaaagaacttcagcctttttgacttaaccacgctcattcacccgagatcagcagccatcgcggcc------gaaagacataacataagcaacggctcg------gccctggtggtgcaggagccacca---agggagaagcagaggaaagtgaattttgtgaccgatatcaaaaacttcgggttgtttcacagacgatcaaaacaaaacgcaaaccagatcttctctgtttcagaagaagttgctcgt---caacaggctgcaggg------ccgctggagagaaatattcaactggaagcc---cgaggcttagcgtcccggggcgacctgagcattcctggtctcagcgaacagtgtgtgttggtggaccacagggagaggaacacggacgctctggggctgcaggcaggcaagagagcgtgttca---ttcgagtcggagaaggtggtggtggaggacaccgttcctataataccaaaggagaag---catgcaaaggaggaggactccagtatagactatgacgtacacctcacagacacagtcacccacgaagattacgtgaccaccagattg
>Lemur_catta
gaatggaaatttgctcgaacaaagctttggatgagttattttgaagaaggagggactctgcctactcccttcaatgtcatcccgagccccaagtcgctctggtacctgatcaaatggatatggacacacttgtgcaagaaaaagatgagaagaaagccagaaagttttggaacaatagggaggcgagctgctgataatttgagaagacatcaccaatatcaagaagttatgaggaacctggtgaagcgctacgtggctgcaatgattagagacgctaaaactgaagaaggcctgaccgaagagaactttaaggaactcaagcaagacatttctagtttccgctttgaagttctgggattactaagaggaagcaagctttccacaatccaatccgccaatgccacgaaggagtcctctaattcagcagactcggatgaaaagagtgacagtgaaggtagtagcaaggacaagaagaagaatttcagcctttttgacttgaccacgctcattcatccgagatcggcagccatcgcggcc------gagagacataacataagcaacggctcc------gccctggtggcgcaggagccgccg---cgggagaagcagagaaaagtgaattttgtgaccgatatcaaaaatttcgggttgtttcatagacgatcaaaacaaaatgcacaccaaatcttctctgtttcagaagaagtggctcgt---caacaggccgcagga---ggacccctcgagagaaacatgcagctggaaccc---cgaggcttcgcttcccggagcgagcggggcatcccgggcctcagtgaacagtgcgtgctcgtggagcaccgggcaagggccgcggacggcccggggccacaggcaggcgggagggcgtgcgcg---ttcgagtccgagaaggtggtggtggaggacacggttcctataataccaaaggagaaa---cacgccaaggggggggactcgagcatagactatgacgtgaacctcacagacaccgccacccacgaagattacgtgacaacgagattg
>Otolemur_garnettii
gaatggaaatttgctcgaacaaagctgtggatgagttattttgaagaaggaggtactctgcctacacccttcaatgtcatcccgagccccaagtcactgtggtacctgattaaatggatatggacacacttgtgcaagaaaaagatgagaagaaagccagaaagttttggaacaatagggaggcgagctgctgataatttgcggagacatcaccaatatcaagaagttatgaggaacctggtgaagcgctatgttgctgcaatgattagagatgctaaaactgaagagggcctgactgaggagaactttaaggaactaaagcaagacatttctagtttccgctttgaagttctgggactgctgagaggaagcaagctctctgcaatcccg---------gccatggaggagccctgcagctccgcagaccccaacagcaggagcgatgacgaggggcctagcaaggacaagaaaaagaatttcagccttttcgatttgaccactctgatccacccgagatcagcagcgattgcctcc------gagagacacaacataagcaacggcgcc------gccctggtggcgcaggagccgccc---agggaaaggcagagaaaagtcaactttgtgaccgacatcaaaaacttcggattatttcacagacggtcaaaacaaagtgcaaaccagatcttctctgtttcagaagaagttgctcgt---cggcaggcggcagga------cccccggagaggagcatccccctggagccc---cgcgcgctggcgtcccggggcggcccgagcctcccgggcctcggggagcagtgcgtgctggtcaaccgccgcgagcgggccacggacgcgccgggg---------ggccggggcgcgcgctcc---tttgactcggagaaggtggtggtggaggacactgtgcccatcattccgaaggagcag---cgcaccaaggaggaggactccagcacggactacgaccggagcctcccggacacagtcacccacgacgattatgtgacaaccaggttg
>Hipposideros_armiger
gaatggaaatttgctcgaacaaagctttggatgagttactttgaagaaggaggtaccctacctactcccttcaatgtcatcccgagccccaagtctctctggtacctgatcaaatggatatggacacacctgtgcaagaaacagatgagaagaaagccagaaagttttggaacaatagggaggcgagctgctgataatttaagaagacatcaccagtatcaagaagttatgaggaacctggtgaagcgatatgttgccgcaatgattagagacgccaaaactgaagaaggcctgactgaagagaactttaaggaactaaagcaagacatttctagtttccgctttgaagtcttggggctactgagaggcagcaaactctccgcagtccag---------gctgcgaaggactcgtccaattcagcagactcagatgaaaagagtgataacgaaggtagcagcaaggacaagaagaaaaacttcagccttttcgatttaaccactctgattcacccgcgatcggcagccattgcggca------gaaagacacaacataagcaatggctcc------gccctggtggtccaggagccgccg---cgggagaagcagagaaaagtgaattttgtgaccgatatcaaaaacttcggtctatttcatagacgttcaaaacaaaacgcaaatcagatcttctctgtttcagaagcggttgctcgt---caacaggctgaagga------cccctggagagaaatattcaactggaatct---cgaggattagcttcccggggtgacccgagcatcccgggtctcagtgaacagtgcatcttagtagaccatcgggagaggaatacggacagcctgggtttacaggtcagcaagagaatgtgttcg---ttcaagtcagagaaggtggtggtggaggacactgttcccataataccaaaggaggag---catggaaaggaagaggactccagcacaggctatgatgtaaccctctcagacacagtcacccacgaagattatgtgaccacaagattg
>Rhinolophus_ferrumequinum
gaatggaaatttgctcgaacaaaactttggatgagttattttgaagaaggaggtaccctgcctactcccttcaatgtcatcccaagccccaagtctctctggtacctgatcaaatggatttggacacacctgtgcaagaaaaagatgagaagaaagccagaaagttttggaacaatagggaggcgagctgctgataatttaagaagacatcaccagtatcaagaagttatgaggaatctggtgaagcgatatgttgccgcgatgattagagatgccaaaactgaagagggcctgactgaagagaactttaaggaactaaagcaagacatttctagtttccgctttgaagtcctggggttactgagaggctgcaaactctctgcagtccagtcggctcaggccgcgaaggactctcccaattcggcagactccgatgaaaagagtgataacgaaggtagcagcaaagacaagaagaagaacttcagccttttcgatttaaccactctgattcacccgcgatcagcagcaattgccgca------gaaagacacagcataagcaatggctcc------gccctggtggtacaggagcccccg---cgggagaagcagagaaaagtgaattttgtgaccgatatcaaaaacttcgggttatttcatagacgatcaaaacaaaacgcaaatcagatcttctctgtttcagaagatgttgctcgt---catcaggctgaagga------cccctggagaaaaatattcaactggaatct---cgaggactagcttcccggggtgacctgagcatcccaggtctcagtgaacagtgcgtattagtagaccatcgggaaaggaatacggacagcctgggtttacaggtcagcaagagaatgtgttcg---ttcaagtcagaaaaggtggcggtggaggacactgttccaataataccaaaggaggag---cacggaaaggaagaggactccagcataggctatgatgtcaccctcccagactcagctacccatgacgattatgtgaccacaagattg
>Pteropus_alecto
gaatggaaatttgctcgaacaaagctttggatgagttattttgaagaaggaggtaccctgcctactccgttcaatgtcatcccaagccccaagtctctctggtacttgatcaaatggatatggacacacttgtgcaagaaaaagatgagaagaaagccagaaagttttggaacaatagggaggcgagctgctgataatttgagaagacatcaccagtatcaagaagttatgaggaacctggtgaagcgatatgttgctgcgatgattagagatgccaaaaccgaagaagggctgactgaagagaactttaaggaactaaagcaagacatttctagttttcgctttgaagtcctggggttactaagaggaagcaaactctctgcagtacagtctgctcaggccacgaaagactttcctaatccagcagactcagatgaaaagagcgataacgaaggtagcagcaaagacaagaagaagaacttcagcctttttgatttaacagctctgattcacccgcgatcagctgcaattgca---------gaaagacacaacataagcaacggctct------gcgctggtggtgcaggagcccctg---cgggagaagcagagaaaaatgaattttgtgacagatataaaaaccttcgggttatttcatagacgatcaaaacaaaacgcaaatcaaatcttctctgtttcagaagaggttgctcgt---caacaagctgaggga------ccactggagagaaatattcaactggaatct---cgaggattagcttcacggggcgacctgagcatccccgggctcagtgaacagtgcatacttgtagaccatcgggaaaggaacacggacagcctgggtttacagatgggcaagagaatgtgttcg---ttcaagtcagagagggtggtggtggaagacactgttccaataataccaaaggagaag---cacgcaaaggaagaagactctagtacagactatgatgtaaccctcacagacacagtcacccacgaagattatgtgaccacaagattg
>Rousettus_aegyptiacus
gaatggaaatttgctcgaacaaagctttggatgagttattttgaagaaggaggtaccctgcctactccgttcaatgtcatcccaagccccaaatctctctggtacttgatcaaatggatatggacacacttgtgcaagaaaaagatgagaagaaagccagaaagttttggaacaatagggaggcgagctgctgataatttgagaagacatcaccagtatcaagaagttatgaggaacctggtgaagcgatatgttgctgcaatgattagagatgccaaaaccgaagaagggcttactgaagagaactttaaggaactaaagcaagacatttctagttttcgctttgaagtcctggggttgctaaaaggaagcaaactctctacaggacagtctgctcaggccatgaaagactttcctaatccagcagactcagatgaaaagagcgataatgaaggtagcagcaaagacaagaagaagaacttcagcctttttgatttaactgctctgattcacccgcgatcagcagcaattgccgca------gaaagacacaacataagcaacggctct------gtgctggtggtacaggagcccctg---cgggagaagcagagaaaaatgaattttgtgacagatataaaaacctttggtttatttcatagacgatcaaaacaaaacgcaaatcaaatcttctctgtttcagaagaggttgctcgt---caacaagctgaggca------gctctggagagaaatattcaactggaatct---cgaggattagcttcaaggggcgacctgagcatccccgggctcagtgaacagtgcatactcgtagaccatcgggaaaggaacacggacagtctgggtttacaggtgggcaagagaatgtgttca---ttcaagtcagagagggtggtagtggaggacactgttccaataataccaaaggagaag---cacgcaaaggaagaagactctagtacagattatgatgtaaccctaaaagacacagtcacccacgaagattatgtgaccacacgatta
>Eptesicus_fuscus
gaatggaaatttgctcgaacaaagctttggatgagttattttgaagaaggaggtaccctacctactcccttcaatgttattccgagccctaaatctctttggtacctgatcaaatggatatggacacacctgtgcaagaaaaagataagaagaaagccagaaagctttggaacaatagggaggcgaactgctgataatttgagaaaacatcaccagtatcaagaagttatgaggaacctggtgaagcgatatgttgctgcaatgattagagatgccaaaacagaagaaggcctgactgaagaaaactttaaggaactaaagcaagacatttctagtttccgctttgaagtcctggggttactaagaggaagcaaactctctacaatacaatctgctcagaccatgaaggacacttctaattcagcagactcaggtgaaaagagtgataacgaagttaccagcaaagacaagaag---aacttcagccttttcgatttaaccaccctgatccatcctcgatcagcagcaattaccgca------gaaagacacaacataagcaatggttct------gcactggtggtgcaggaacgcctg---cgggagaaacagagaaaaatgaattttgtgactgatataaaaaactttgggttattttatagacgatcaaaacaaaatgcaaaccaaatcttctctgtttcagaagaggttgctcgt---caacaggctgaggta------tcactggagagaaatattcaactggaatct---ccaggattatcttcaaggggtgacctgggcatacctggtctcagtgaacaatgcatattagtagaccaccgagaaaggaatatggacagtctaggtttgcaagttggaaagagaatgtgtgcc---ttcaaatcagagaaggtgatggtggaagacactgttccaataataccaaaggagaag---catgcaaggaaagaggactctagtacagactatgatgcaagcctcacaaacacagtcattcatgaagattatgtgactacaagattg
>Pipistrellus_kuhlii
gaatggaaatttgctcgaacaaagctttggatgagttattttgaagaaggaggtaccctgcctactcccttcaatgttattccgagccccaaatctctttggtacctgatcaaatggatatggacacacctgtgcaagaaaaagataagaagaaagccagaaagctttggaacaatagggaggcgagctgctgataatttgagaagacatcaccagtatcaagaagttatgaggaacctggtgaagcgatatattgctgcaatgattagagatgccaaaactgaagaaggcctgactgaagagaactttaaggaactaaagcaagacatttctagtttccgctttgaagtcctggggttactaagaggaagcaaactctctacagtacaatctgctcagaccacaaaggacacttctaattcagcagactcagatgaaaagactgataatgaaggtaccagcaaagacaagaag---aacttcagcctttttgatttaaccaccttgattcatcctcgatcatcagcaattaccaca------gaaagacacagcataagcaatggttct------gcactggtggtgcaggaacgcctg---cgggagaaacagagaaaaatgaattttgtgactgatttaaaaaactttggattattttatagacggtcaaaacaaaatgcaaaccaaattttctctgtttcagaagaggttgctcat---caacatgctgaggta------tctctggagagaaatattcaactggaatct---ccaggaatatcttcaaagggtgacctgggcattcctggtctcagtgaacaatgcatattaatagaccaccgagaaaggaatatagacagtcaagatttacaagttggaaagagaatgtatgcc---ttcaaatcagagaaggtgatgatggaagacactgttccaataatactaaaggagaag---catgcaaggaacgaggactctagtacagactatgatgcagccctcagaaacacagtcatttacgaagattatgtgactacaagattg
>Myotis_brandtii
gaatggaaatttgctcgaacaaagctttggatgagttattttgaagaaggaggtaccctgcctactcccttcaatgtcattccgagccccaaatctctttggtacctgatcaaatggatatggacacacctgtgcaagaaaaagataagaagaaaaccagaaagctttggaacaatagggaggcgagctgctgataatttgagaagacatcaccagtatcaagaagttatgaggaacctggtgaagcgatatgttgctgcaatgattagagatgccaaaactgaagaaggcctgactgaagagaactttaaggaactaaagcaagacatttctagtttccgctttgaagtcctggggttactaagaggaagtaaactctctacagtacaatccgctcaggccacgaaggacacttctaattcagcagactcagatgaaaagagtgataacgaaggtatcagcaaagacaagaag---aacttcagccttttcgacttaaccaccctgatccacccgcgatcagcagcaattgctgca------gaaagacacaacataagcaatggttct------gcgctggtggtgcaggagcgcctg---cgggagaagcagagaaaagtgaattttgtgactgatataaaaaacttggggttattttatagacgatcaaaacaaaatgcaaaccaaatcttctctgtttcagaagaggttgctcgt---caacaggctgaagta------tcattggagagaaatattcaactggaatct---ccaggattatcttcaaggggtgacccgagcatccctggtctcagtgaacaatgcatattagtagaccaccgggaaaggaataccgacagtctgggtttacaagttggaaagagaatgtgtgct---ttcaaatcagagaaggtggtgatagaagacactcttccaataataccaaaggagaag---catgcaaggaaagaggactctagtgcagactatgatgcaaccctcactaacacagtcatccaggaagattatgtgaccacaagattg
>Miniopterus_natalensis
gaatggaaatttgctcgaacaaagctttggatgagttattttgaagaaggaggtaccctgcctactcccttcaatgtcatcccgagtcccaagtctctttggtacctgatcaaatggatatggacacacctgtgcaagaaaaagatgagaagaaagccagaaagttttggaacaatagggaggcgagctgctgataatttgagacgacaccaccagtatcaagaagttatgaggaacctggtgaagcgatatgttgctgcaatgattagagatgccaaaactgaagaaggcctgactgaagagaactttaaggagctaaagcaagacatttctagttttcgctttgaagtcctggggttactaagaggaagtaaactgtctgccctacagtctgctcaggccacgaaggactcttctaattcagcaggttctgatgaaaagagtgataacgaaggtaccagcaaagacaagaagaagaactttagtcttttcgatttaaccaccctgatccaccctcgatcagcagcaattgctgca------gaaagacacaacataagcaatggctcc------cctccagtggtgcaggagcgcctg---cgggaaaagcagagaaaaatgaattttgtgaccgatatcaaaaacttcgggctattttatagacgatcaaaacaaaatgcaaaccaaatcttctctgtttcagaagaggttgcttgt---caacaggctgaagca------tcactggagagaaatagccaactggaatct---cgaggattagcttcaaggggtgacctgagcatccctggtctcagtgaacaatgcatattagtagaccaccgggaaaggaatgcggacagtctgggtttacaggttggcaagataatgtgttcc---ttcaaatcagagaaggcagtggtggaggacactgtcccaataataccaaaggagaag---catgcaagggaagaggactccaatacagactatgatgcagccctcataaacacagtcacccatgaagattatgtgaccacaagactg
>Molossus_molossus
gaatggaaattcgctcggacgaagctctggatgagctactttgaagaaggaggaaccctgccgactcccttcaacgtcatcccaagccccaaatctctctggtacctgatcaaatggatatggacacacctgtgcaagaaaaagataagaagaaaaccggaaagttttggaacaatagggcggcgagcggctgacaacttgaggagacaccaccagtaccaagaggtcatgaggaacctggtgaagcgctatgtggctgccatgatcagagacgccaagaccgaggagggtctgacagaggataacttcaaggagctgaagcaggacatctcgagcttccgcttcgaggtgctgggcttgctgagaggggcccagctgcccggggtgcaggccgcgccccccgcgcaggaccccggcccctcggcgcacccggcggccaagggcgacagcgaaggcggcggccgggaccggaggaagaacttcagcctcttcgacctgaccacgctgatccacccgcgctcggccgcgatcgcggcg------gacagacacggcctcagcaacggctcg------gccctggcggcgcccgcgcgccca---cgcgagcggccccggaaggcgccc---gcggccgacgtccggaacctcgggctgttccaccggcgcgcccggcccaaggcgaaccacgtcttctccgtctcgggggaggtcgccggt---cgacaggccgaaggg------gcgctggacaggcccgcgccgctggagccg---cgcgccttggcctccagggccgacctgggcatcccggggctcagcgaacagtgcgtcctggtggaccgccgggagcggaatcccgacagcctgggggtgccggtggcccagagaatgtgtccc---tccgaggcagagacgggggtggcgggggacgcggtgcccatcgtgcccaaagggaag---cgcgcgaggggcgaggacgcgcgtgcggaccacgccgcctccctccccagcgccgccgcccacgagggggacgtgaccacgcgattg
>Pteronotus_mesoamericanus
gagtggaagtttgctcgaacaaagctttggatgagctattttgaagaaggggggaccctgcccacgcccttcaacgtcatcccgagccccaagtctctctggtacctggtcaagtggatatggacgcacctgtgcaagaagaagatgagaaggaagccggaaagctttggaacgatagggaggcgggcggctgacaacttgaggcgacaccaccagtaccaggaagtgatgaggagcctggtgaagcgctacgtggccgcgatgatccgagacgcccgcaccgaggaaggcctgaccgaggagaacttcaaggaactgaagcaggacatctccagcttccgctttgaagtcctgggcttgctgaggggaagcaagctctctccagtgcagcccgctcccgccgagaagggctcctctaacttagccgactgggaggacaggggcgac---gaagccgcaggcaaagacaagaagaagaacttcagcctcttcgacctgaccaccctgatccacccacgctcggcggccatcgccgca------gagagacaccccgtgagcaacggctcc------gccctggtggggcaggagcccccgccgcgggagaagcagaggagaatgaattttgtggccgacatcaaacatttcgggttgtttcacagacggtccaaacacagcgcacacccgatctcgtctgtttcggaagaggtggctcgg---caccaggccgagggg------tccctggagaggagcgctcagctggagccg---cgagggctggcggcccgcggcgagcgcagcatccccgggctcagcgaacagtgcgtcctggtggaccaccgggagcgcagcgcggacagcctgcccgtgcaggtgggcaagaggatctgcgcc---ttcaaacccgagaaggcggtggtggaggacacagtccccattatccccaaggggggg---cgtgcccgggaggaggactccagctccgactacgacgccaccctctccgacaccgtcgcccacgaagactacgtgaccaccaggttg
>Desmodus_rotundus
gagtggaagtttgctcgaacaaagctctggatgagctactttgaagaaggtggcaccctgcccacgcccttcaacgtcatcccgagccccaagtccctctggtacctggtcaagtggctatggacacacctgtgcaagaaaaagatgcgaaggaagcccgagagcttcggaacaatagggaggcgagcagctgataatttgagacgacaccaccagtatcaagaggtgatgaggagcctggtgaagcggtacgtggccgcgatgatccgagacgcccgcacggaggaaggcctgaccgaggaaaacttcaaggaactgaagcaagacatctccagtttccgcttcgaagtcctggggctgctgagaggaagtaaactctctccagtccagtccactccggccacaaagggctcttcctatgccgcggacccagaggacaggagcgat---gaaggccccggcaaagacaagaagaagaacttcagcctcttcgacctgaccacgctgatccacccgcgctccgcagccatcgcagcc------gaaaggcacaccgtgagcaacggctcg------gcgctggtggggcaggagccccctccgcgggagaagcagagaaaaatgaacttcgtgaccgacatcaaacactttgggctattccacagacgatccaaacacagtgcaaaccagatcctatctgtttccgaagaggtggctcgt---caccaggccgaaggg------tccctggagagacacagtcagctggaagct---cgagggctggcttcccggggcgagcgcagcatcccggggctcagcgaacagtgcgtcctggtggaccaccgcgagcggaacacggacagcctgcccgtgcaggtgggcaagcggatctgctcc---ttcaagtcggagaaggcggtggtggaggacactgtccccattatccccaaggagagg---cacgcccgggaggaggactccagctcagactacgatgccaccctctccgacactgtcgcccacgaagattatgtgaccaccaggttg
>Artibeus_jamaicensis
gagtggaagttcgctcgaacgaagctctggatgagctactttgaagaaggtggcaccctgcccacgcccttcaacgtcatccccagccccaagtccctctggtacctggtcaagtggatctggacacacctgtgcaagaaaaagatgcgaagaaagcccgagagcttcgggacgatagggaggcgagcggctgataatttgagacgacaccaccagtatcaagaggtgatgaggagcctggtgaagcggtacgtggccgcgatgatccgagacgcccgcacggaggagggtctgaccgaggagaacttcaaggaactgaagcaggacatctccagtttccgcttcgaagtcctggggttgctaagaggaagcaaactgtctccggtccagcccgatccagccccaaagggctgttcctattccgcggactcggaggacaggagtgac---gaaggcgccggcagagacaagaagaagaacttcagcctcttcgacctgaccaccctgatccacccgcgctccgcggccatcacggcc------gaaaggcacactgtgagcaacggctcc------gccctgctggggcaggagctccctccgcgggagaagcagaggaaaatgaatttcgtgaccgacatcaagcacttcggcttatttcacagacgatccaaacacagcacaaaccagatcgcatctgtttccgaggaggtggcccgt---ctgcaggccgagggg------tccctggagagaaccggccagctggaagct---cgggggctggccgcccggggcgagcgcggcatccccgggctcagcgaacagtgcgtcctggtggaccaccgcgagcggagcacggacagcctgcccgtgcaggtgggcaggcggatctgcccc---ttcaagtccgagaaggcggtggtggaggacaccgtgcccatcattcccaaggagagg---cgcagccggggggaggactccagctcagactacgacgccgccctctccgacactgtcgcccgcgaagattacgtgaccaccaggttg
>Phyllostomus_hastatus
gagtggaagttcgcgcggacgaagctctggatgagctacttcgaggaaggcggcaccctgcccacgcccttcaacgtcgtccccagccccaagtccctgtggtacctggtcaagtggctctggacccacctgtgcaagaagaagatgcggaggaagcccgagagcttcgggaccatagggaggcgagcggctgataacttgcgacgacaccaccagtatcaggaggtgatgcggagcctggtgaagcggtacgtggccgccatgatccgagacgcccgcaccgaggaaggcctgaccgaggagaacttcaaggagctgaagcaagacatctccagcttccgcttcgaggtgctggggctgctgagagggggcaagctctccccggcccagcccgccccggccagcaggggccgcccctgccccgcggacccggag---------gac---gagggcgccggcagggacaagaggaagaacttcagcctcttcgacctgaccacgctgatccacccacgctccgccgccatcgcggcc------gagcggcaccccgtgagcaacggctcc------gccctgctgggccaggagccgccgccgcgggagaagcagcggcgcatgcacttcgtggccgacatcaagcacttcgggctgttccacaggcggtccaggcacagcgggcaccccatcgcgtccgtgtccgaggaggtggcccgc---caccaggccgagggg------tccctggcccgggacggcccgctggaggcgcgaggggggctggccgcccggggcgagcgcggcctcccggggctcggcgaacagtgcgtgctggtggaccaccgcgagcgcggcgccgacagcctgcccgcgcaggtgggcaggcgcctctgcccc---ttcaaggcggagagggcggtggtggaggacaccgtccccatcatccccaggggcagg---cacgcccggggggaggactccagctcggactgcgacgccgccccctccgacacggccgcccacgaggactacgtgaccacccggttg
>Odobenus_rosmarus
gaatggaaattcgctcgaacaaagctttggatgagttatttcgaagaaggaggtactctgcctactcccttcaatgtcatcccaagccccaagtctctctggtacctgattaaatggatctggacacacctgtgcaagaaaaagatgaggagaaagcctgaaagttttggaacaatagggaggcgagctgctgataatttgagaagacatcaccaatatcaagaggttatgaggaacttggtgaagcgatacgttgccgcaatgatcagagatgccaaaactgaagaaggtctgactgaagagaactttaaggaactaaagcaagacatttccagtttccgctttgaagtcctggggttgctccggggaagcaaactctccaccgtgcaggcggctcaggccacgaaggagtccttcaattcagccgactcggatgaaaagagcgataacgaaggcagcagcaaggacaagcgaaagaacttcagccttttcgacttaaccactctcattcacccgcgatccgcagccattgcctcc------gagagacacaacataagcaacggctcc------gccctggtggtgcaggagccgctg---agggagaagcagagaaaagtgaattttgtgaccgatatcaaaaacttcgggttatttcacagacgagcaaaacaaaatgcaacccaaatcttctctgtttcagaagaagttactcgt---caacaggccgaaaga------ccactggagagaaatattcaactggaatct---cgaggattagcttcgcggggtgacttgaacatcccgggtctcagtgaacagtgtatattagtagaccaccgagaaaggaatacggacaccctgggtttacaggtgggcaagagagtgtgttcc---ttcaagtcggagaaggtggtggtggaggacactgttccaatcataccaaaggagaag---catgcaaaggacgaggactctagtatagactatgatgtaaacctcacagacacagtcacccacgaagattacatgaccacacgattg
>Zalophus_californianus
gaatggaaattcgctcgaacaaagctttggatgagttatttcgaagaaggaggtactctgcctactcccttcaatgtcatcccgagccccaagtctctctggtacctgattaaatggatctggacacacctgtgcaagaaaaagatgaggagaaagcctgaaagttttggaacaatagggaggcgagctgctgataatttgagaagacatcaccaatatcaagaggttatgaggaacctggtgaagcgatacgttgccgcaatgatcagagatgccaaaactgaagaaggtctgactgaagagaactttaaggaactaaagcaagacatttccagtttccgctttgaagtcctggggttgctccggggaagcaaactctccacggtgcaggcggctcaggccacgaaggagtccttcaattcagccgactcggatgaaaagagcgataacgaaggcagcagcaaggacaagcgaaagaacttcagtcttttcgacttaaccactctcattcacccgcgatccgccgcccttgcctcc------gagagacacaacataagcaacggctcc------gccctggtggtgcaggagccgctg---agggagaagcagagaaaagtgaattttgtgaccgatatcaaaaacttcgggttatttcacagacgagcaaaacaaaatgccacccaagtcttctctgtttcagaagaagttactcgt---caacaggccgaaaga------ccgctggagagaaatattcaactggaatct---cgaggattcgcttcgcgcggtgacttgaacatcccgggtctcagtgaacagtgtatattagtagaccaccgagaaaggaatacggacaccctgggtttacaggtgggcaagagagtgtgttcc---ttcaagtcggagaaggtggtggtggaggacactgttccaatcataccaaaggagaag---catgcaaaggacgaggactctagtatagactatgatgtaaacctcacagacacagtcacccacgaagattacatgaccacacgattg
>Phoca_vitulina
gaatggaaattcgctcgaacaaagctttggatgagttatttcgaagaaggaggtactctgcctactcccttcaatgtcatcccgagccccaagtctctctggtacctgattaaatggatctggacacacctgtgcaagaaaaagatgaggagaaagcctgaaagttttggaacaatagggaggcgagctgctgataatttgagaagacatcaccaataccaagaggttatgaggaacctggtgaagcgatacgttgccgcaatgatcagagatgccaaaactgaagaaggtctgactgaagagaactttaaggaactaaagcaagacatttccagtttccgctttgaagtcctggggttgctccggggaagcaaactctccaccgtgcaggcggctcaggccacgaaggagtccttcaattcagccgactcggatgaaaagagcgataacgaaggcagcagcaaggacaagcgaaagaacttcagccttttcgacttaaccactctgattcacccgcgatccgccgccatagcctcc------gagagacacaacataagcaacggctcc------gccctggtggtgcacgagccggcg---agggagaagcagagaagagtgaattttgtgaccgatatcaaaaacttcgggttatttcacagacgatcaaaacaaaatgcaacccaaatcttctctgtttcagaagaagttactcgt---caacaggccgaaaga------ccactggagagaaatattcaactggaatct---cgaggattagcttcgcggggtgacttgaacatcccgggtctcagtgaacagtgtatattagtagaccaccgagaaaggaatacggacaccctgggtttacaggtgggcaagagagtgtgttcc---ttcaagtcggagaaggtggtggtggaggacactgttccaatcataccaaaggagaag---catgcaaaggacgaggactctagtatagactatgatgtaaacctcacagacacagtcacccacgaagattacgtgaccacaagattg
>Mirounga_leonina
gaatggaaattcgctcgaacaaagctttggatgagttatttcgaagaaggaggtactctgcctacccccttcaatgtcatcccaagccccaagtctctctggtacctgattaaatggatctggacacacctgtgcaagaaaaagatgaggagaaagcctgaaagttttggaacaatagggaggcgagctgctgataatttgagaagacatcaccaatatcaagaggttatgaggaacctggtgaagcgatacgttgccgcaatgatcagagatgccaaaactgaagaaggtctgactgaagagaactttaaggaactaaagcaagacatttccagtttccgctttgaagtcctggggttgctccggggaagcaaactctccacggtgcaggcggctcaggccacgaaggagtccttcaattgcgccgactcggatgaaaagagcgacaacgaaggcagcagcaaggacaagcggaagaacttcagccttttcgacttgaccactctgattcacccgcgatcggccgccattgcctcc------gagagacacaacgtaagcaatggctcc------gccctggtggtgcaggagccgccg---agggagaagcagagaagagtgaattttgtgaccgacatcaaaaacttcgggttatttcacagacggtcaaaacaaagtgcaacccagatcttctctgtctcagaagaagttactcgt---caacaggccgaaagg------ccactggggagaaacattcaactggaatct---cgaggattagcttcgcggggtgacttgaacatcccgggtctcagtgaacagtgtatgttggtagaccaccgagaaaggaatacggacaccctgggcttacaggtgggcaagagagtgtgttcc---ttcaagtcggaggaggtggtggtggaggacaccgttccaatcataccaaaggagaag---catgcaaaggacgaggactctagcatagactatgatgtaaacctcacagacgcagtcgcccacgaagattacgtgaccacaagattg
>Enhydra_lutris
gaatggaaattcgctagaacaaagctttggatgagttattttgaagaaggtggtactctgcctactcccttcaatgtcatcccaagccccaagtctctctggtacctgatcaaatggatatggacacacctgtgcaagaaaaagatgaggagaaagcctgaaagttttggaacaatagggaggcgagctgctgataatttgagaagacatcaccaatatcaagaggttatgaggaacctggtaaagcgatacgttgccgcaatgatcagagatgccaaaactgaagaagggctgactgaagagaactttaaggaactaaagcaagacatttccagtttccgctttgaagtcctggggttgctacgaggaagcaaactctccacagtgcaggcggctcaggccacgaaggagtcctccaattcggccgactcggatgagaagagcgataacgagggcagcagcaaggacaagcgaaagaacttcagcctgttcgacttaaccacgctgattcacccgcgatcagccgccattgcctcc------gaaagacacaacataagcaacggctcg------gctctggtgatgcaggagcccccg---agggagaagcagagaaaagtgaattttgtgaccgatatcaaaaacttcgggttatttcacagacgatccaaacaaaacgcaaaccagatcttctctgtttcagaagaagtcactcgt---caacaggccgaaaga------ccaatggagagaaatattcaactggaatct---cgagggttggcttcccggggtgacttgaacatcccgggtctcagcgaacagtgtatattagtagaccaccgagaacggaacacggacaccctgggcttacaggtgggcaagagagtgtgttcc---ttcaagtcggagaaggtggtggtggaggacaccgtcccaatcataccaaaggagaag---catgagaaggaagaagactctagcatagactatgacggaaacctcacagacacagtcagccacgaggattacgtgaccaccaggttg
>Meles_meles
gaatggaaattcgctagaacaaagctttggatgagttattttgaagaaggtggtactctgcctactcccttcaatgtcatcccgagccccaagtctctctggtacctgatcaaatggatatggacacacctgtgcaagaaaaagatgaggagaaagcctgaaagttttggaacaatagggaggcgagctgctgataatttgagaagacatcaccaatatcaagaggttatgaggaacctggtaaagcgatacgttgccgcaatgatcagagatgccaaaactgaagaagggctgactgaagagaactttaaggaactaaagcaagacatttccagtttccgctttgaggtcctggggttgctacgaggaagcaaactctccacagtacaggcggctcaggccacgaaggagtcttccaactcggcggactcggatgagaagagcgataacgagggcagcagcaaggacaggagaaagaacttcagcctcttcgacttaaccacgctgattcacccgcgatcagccgccattgcctcg------gaaagacacaacataagcaacggctcg------gccctggtgatgcaggagcccccg---agggagaagcagagaaaagtgaattttgtgaccgatatcaaaaacttcgggttatttcacagacgatccaaacaaaacgcaaaccaaatcttctctgtttcagaagaagtcactcgt---caacaggccgaaaga------ccaatggagagaaatattcaactggaatct---cgagggttggcttcccggggtgacttgaacatccccggcctcagtgaacagtgtatattagtagaccaccgagaacgcagtacggacaccctgggcttacaggtgggcaagagagtgtgttcc---ttcaagtcggagaaggtggtggtggaagacaccgtcccaatcatacccaaggagaag---catgagaaggaagaagactccagcatagactatgacggaaacctcacagacacagtcagccacgaggattacgtgaccaccagattg
>Mustela_putorius
gaatggaaattcgctagaacaaagctttggatgagttattttgaagaaggtggtactctgcctactcccttcaatgtcatcccgagccccaagtctctctggtacctgatcaaatggatatggacacacctgtgcaagaaaaagatgaggagaaagcctgaaagttttggaacaatagggaggcgagctgctgataatttgagaagacatcaccaatatcaagaggttatgaggaacctggtaaagcgatacgttgctgcaatgatcagagatgccaaaactgaagaagggctgactgaagagaactttaaggaactaaaacaagacatttccagtttccgctttgaagtcctggggttgctacgaggtagcaaactgtccacagtacaggcggctcaggccacgaaggagtcctccaattcggccgactcggatgagaagagcgataacgagggcagcggcagggacaagcgaaagaacttcagcctcttcgacttaaccacgctgatccacccgcgatccgctgccattgcctcc------gaacgacacaacataagcaacggctcg------gccctggtgatgcaggagcccccc---agggagaagcagagaaaagtgaattttgtgaccgatatcaaaaacttcgggttatttcacagacgatccaaacagaacgcaaaccaaatcttctctgtttcagaagaggtcactcgt---caacaggccgaaaga------ccaatggagaggagtattcaactggaatct---cgagggttggcttcccggggggacttgaacatcccgggtctcagtgaacagtgtatattagtagaccaccgagaacggaatacggactccctgggcttacaggtgggcaagagagtgtgttcc---ttcaagtcggagaaggtggtggtggaggacaccgtcccaatcataccaaaggagaag---catgagaaggaagaagactctagcatagactatgacggaaacctcaccgacacagccagccatgaggattacgtgaccaccagattg
>Neogale_vison
gaatggaaattcgctagaacaaagctctggatgagttattttgaagaaggtggtactctgcctactcccttcaatgtcatcccgagccccaagtctctctggtacctgatcaaatggatatggacacacctgtgcaagaaaaagatgaggagaaagcctgaaagttttggaacaatagggaggcgagctgctgataatttgagaagacatcaccaatatcaagaggttatgaggaacctggtaaagcgatacgttgctgcaatgatcagagatgccaaaactgaagaagggctgactgaagagaactttaaggaactaaaacaagacatttccagtttccgctttgaagtcctggggttgctacgaggtagcaaactctccacagtacaggcggctcaggccacgaaggagtcctccaattcggccgactcggatgagaagagcgataacgagggcagcagcaaggacaagcgaaagaacttcagcctcttcgacttaaccacgctgatccacccgcgatccgctgccattgcctcc------gaaagacacaacataagcaacggctcg------gccctggtgatgcaggagcccccg---agggagaagcagagaaaagtgaattttgtgaccgatatcaaaaacttcgggttatttcacagacgatccaaacaaaacgcacaccaaatcttctctgtttcagaagaagtcacgcgt---caacaggccgaaaga------ccaatggagaggaatattcaactggaatct---cgagggttggcttcccggggtgacttgaacatcccgggtctcagtgaacagtgtatattagtagaccaccgagaacggaatacggacaccctgggcttacaggtgggcaagagagtgtgttcc---ttcaagtcggagaaggtggtggtggaggacaccgtcccaatcataccaaaggagaag---catgagaaggaagaagactctagcatagactatgacggaaacctcacagacacagccagccatgaggattacgtgaccaccagattg
>Ursus_maritimus
gaatggaaattcgctcgaacaaagctttggatgagttatttcgaggaaggagggactctgcctactcccttcaatgtcatcccaagccccaagtctctctggtacctgatcaaatggatatggacacacctgtgcaagaaaaagatgagaagaaagcctgaaagttttggaacaatagggaggcgagctgctgataatttgagaagacatcaccaatatcaagaggtcatgaggaacctagtgaagcgatatgtcgccgcaatgatcagagatgccaaaactgaggaaggtctgaccgaagagaactttaaggaactaaagcaagacatttccagtttccgctttgaagtgctggggttgctacgaggaagcaaactctcgacagtgcaggcggctcaggccacgaaggagtcctccaattccgccgactcggatgaaaagagtgacaacgaaggcagtagcaaggacaagcgaaagaacttcagcctcttcgatttaaccacgctcattcacccccgatcagccgccattgcctcc------gagagacacaacataagcaacggctcg------gccctggtggtgcaggagcccccg---agggagaagcagagaaaagtgaattttgtgaccgatatcaaaaacttcgggttatttcacagacgatcaaaacaaaatgcaaaccaaatcttctctgtttcagaagaagttactcgt---caacaggccgaaaga------ccactggagagaaatattcaactggaatct---cgaggattagcgtcgcggggtgacttgaacatccccgggctcagtgaacagtgtatattagtggaccaccgagaaaggaatacggacaccctgggtttgcaggtgggcaagagagtgtgttcc---ttcacgtcggagaaggtggtggtggaggacactgtgccaatcataccaaaggagaag---cacgcaaaggaagaggactctagtatagactatgatcccagcctcacagacacagtcacccacgaggattacgtcaccacaagattg
>Canis_lupus
gaatggaaatttgctcgaacaaagctttggatgagttatttcgaagaaggaggtactctaccaacacctttcaatgtcatcccgagccccaagtctctctggtacctaatcaaatggatctggacacacttgtgcaagaaaaagatgagaagaaagcctgaaagttttggaacaatagggaggcgggctgctgataatttgaggagacatcaccaatatcaagaggtcatgaggaacctggtgaagcgatacgttgctgcaatgatcagagatgccaaaactgaagaaggtttgacagaagagaactttaaggaactaaagcaagacatttccagtttccgctttgaagtcctgggtttactacgaggaagcaaattctcgacggtacagtcagctcaggcttcgaaggagccctccaattccgccgactccgatgaaaagagtgataatgaaggtagtagcaaggacaagagaaagaacttcagcctgtttgatttaaccactctgattcacccccgatcagcagcaattgcctcc------gaaagacacaacatcagcaatggctct------gccctggtggtgcaagagcccccc---agggagaagcagagaaaagtgaattttgtgaccgatataaaaaattttgggttgtttcatagacgatcaaaacaaaacgcaaaccaaatcttttctgtttcagaagaagttactcgt---caacaggccgaaaga------ccactggagagaaatattcaactggaatcc---cgaggattggcttcacggggtgacttgaacatccctggtctcagtgaacaatgtatattagtggaccatcgagaaaggaatacggactgcctgggtttacaggtgggcaagagagtgtgttcc---ttcaagtcagagaaggtggtggtggaggacactgttcccataataccaaaggagaag---catgcaaaggaagaggactctagtatagactatgatgtgaacctcacagacacagtcacccatgaagattatgtgaccacaagactg
>Panthera_tigris
gaatggaagtttgctcgaacaaagctttggatgagttatttcgaagaaggaggtactctgcccactcccttcaatgtcatcccgagccccaagtctctctggtacctgatcaaatggatatggacacacctgtgcaagaaaaagatgagaagaaagcctgaaagttttggaacaatagggaggcgagctgctgataatttgagaagacatcaccagtatcaagaggttatgcggaacctggtgaagaggtatgttgccgcaatgatcagagatgccaaaactgaagaaggtctgactgaagagaactttaaggaactaaagcaagacatttctagtttccgctttgaagtcctggggttactaagaggaagcaagctctctaccgtccagtcggctcaggccacaaaggagtcctccaactctgcggactcggatgaaaagagtgacaacgaaggcagtagcaaagacaagaaaaagaacttcagccttttcgatttaaccaccctgattcacccgcgatcggcagcgattgcctcc------gaaagacacaacatcagcaatggttcc------gccctagtggtgcaagagccccca---agagagaagcagagaaaagtgaactttgtgaccgatatcaaaaacttcgggttatttcacagacggtcaaaacaaaacgcaaaccaaatcttctctgtttcagaagaagttgctcgt---cagcaggccgaaaga------ccactggagagaaatattcaactggaatcc---cgagggttagcttcgcggggtgacttgaacatccctggtctcagtgaacagtgtatcttagtagaccatcgagaaaggaatacggacaccctgggtttacaggtgggcaagagagtgtgttcc---ttcaagtcggagaaggtggtggtggaggacactgttccaataataccaaaggagaag---cacgcaaaagaagaggactccagtatagactatgatgtaaacctcacggacacagccacccacgaagattatgtgaccacaagattg
>Leopardus_geoffroyi
gaatggaagtttgctcgaacaaagctttggatgagttatttcgaagaaggaggtactctgcccactcccttcaatgtcatcccgagccccaagtctctctggtacctgatcaaatggatatggacacacctgtgcaagaaaaagatgagaagaaagcctgaaagttttggaacaatagggaggcgagctgctgataatttgagaagacatcaccagtatcaagaggttatgcggaacctggtgaagaggtatgttgccgcaatgatcagagatgccaaaactgaagaaggtctgactgaagagaactttaaggaactaaagcaagacatttctagtttccgctttgaagtcctggggttactaagaggaagcaagctctctaccgtccagtcggctcaggccacaaaggagtcctccaactctgcggactcggatgaaaagagtgacaacgaaggcagtagcaaagacaagaaaaagaacttcagccttttcgatttaaccaccctgattcacccgcgatcggcagcgattgcctcc------gaaagacac---atcagcaatggctcc------gccctagtggtgcaagagccccca---agagagaagcagagaaaagtgaactttgtgaccgatatcaaaaacttcgggttatttcacagacggtcgaaacaaaacgcaaaccaaatcttctctgtttcagaagaagttgctcgt---cagcaggccgaaaga------ccactggagagaaacattcaactggaatcc---cgagggttagcttcgcgaggtgacttgaacatccctggtctcagtgaacagtgtatcttagtagaccatcgagaaaggaacacagacaccctgggtttacaggtgggcaagagagtgtgttcc---ttcaagtcggagaaggtggtggtggaggacactgttccaataataccaaaggagaag---cacgcaaaggaagaggactccagtatagactacgatggaaacctcacggacacagccacccacgaagattatgtgaccacaagattg
>Suricata_suricatta
gaatggaaattcgctcgcacaaagctttggatgagttatttcgaagaaggaggtactctgcccactcccttcaatgtcatcccgagccccaagtctctctggtacctgatcaaatggatatggacacacctgtgcaagaaaaagatgagaagaaagcctgaaagttttggaacaatagggaggcgagctgctgataatttgagaagacatcaccaatatcaagaggtcatgcggaacctggtgaagcggtatgtcgcagcgatgatcagagatgccaaaactgaagaaggtctgactgaagagaactttaaggaactaaagcaagacatttctagtttccgctttgaagttctggggttactaagaggaagcaaactgtctacggtgcagtcagctcaggccacaaaggagtcctccaactcagcggactcagatgaaaagagtgacaatgaaggcagtagcaaggacaagaaaaagaacttcagcctcttcgatctaaccactctgattcacccacgatcagcagcgattgcctgc------gaaagacacaacatcagcaatggctct------gccctagtagttcaagagccccca---agagagaagcagagaaaagtgaattttgtaaccgatatcaaaaacttcgggttatttcacaggcggtcaaaacaaaatgcaaacccaatcttctctgtttcagaagaagttgctcgt---caacaggcagtaaga------ccactggagagaaatattcaactggaatct---cgagggttagcttcccggggtgacttgaacatccccggtctcagtgaacaatgtatattagtagaccatcgagaaaggaatacggacacgctgggtttacaggtgggcaaaagagtgtgttcc---ttcaagtcggagaaggtggtggtggaggacactgttccaataataccaaaggagaag---cacgcaaaggaggaggactccagtatagactatgatgtgaacctcacggacacagtcacccacgaagattatgtgaccacaagattg
>Hyaena_hyaena
gaatggaaattcgcacgcacaaagctttggatgagttatttcgaagaaggaggcactctgcccactcccttcaatgtcatcccgagccccaagtccctctggtacctgatcaaatggatatggacgcacctgtgcaagaaaaagatgagaagaaagcctgaaagttttggaacgatagggaggcgagcggccgataatttgagaagacatcaccaatatcaagatgtcatgcggaacctggtgaagcggtatgttgctgcaatgatcagagatgccaaaactgaagaaggtctgactgaagagaactttaaggaactaaagcaagacatttctagtttccgctttgaagtcctggggttactaagaggaagcaaactgtctacggtgcagtcggctcaggccacaaaggaatcctccaactcagcggactcagatgaaaagagtgacaacgaaggcagtagcaaggacaagaaaaagaacttcagcctcttcgatctaaccactctgattcacccgcgatcagcagcgattgcctgc------gaaagacacaatatcagtaatggctct------gccttagtggtgcaagagccccca---agagagaagcagagaaaagtgaattttgtgaccgatatcaaaaactttgggctgtttcacagacggtcaaaacaaaatgcaaacccaatcttctctgtttcagaagaagttgctcgt---caacaggcagaaaga------ccactggagagaaatattcaactggaatct---cgagggttagcttcgcggggtgacttgaacatccctggtctcagtgaacaatgtatattagtagatcatcgagaaaggaatacggacaccctgggtttacaggtgagcaagagagtgtgttcc---ttcaagtcggagaaagtggtggtggaggacaccgttccaataataccaaaggagaag---catgcgaaggaagaggactcctgtatagactatgatgtgaacctcacggacacagtcacccacgaagattatgtgaccacaagattg
>Leptonychotes_weddellii
gaatggaaattcgctcgaacaaagctttggatgagttatttcgaagaaggaggtactctgcctactcccttcaatgtcatcccaagccccaagtctctctggtacctgattaaatggatctggacacacctgtgcaagaaaaagatgaggagaaagcctgaaagttttggaacaatagggaggcgagctgctgataatttgagaagacatcaccaatatcaagaggttatgaggaacctggtgaagcgatacgttgccgcaatgatcagagatgccaaaactgaagaaggtctgactgaagagaactttaaggaactaaagcaagacatttccagtttccgctttgaagtcctgggcttgctccggggaagcaaactctccaccgtgcaggcggctcaggccatgaaagagtccttcaattccgccgactcggatgaaaagagcgataacgaaggcagcagcaaggacaagcgaaagaacttcagccttttcgacttaaccactctgattcacccgcgatccgccgccattgcctcc------gagagacacaacgtaagcaatggctcc------gccctggtggtgcaggagccgccg---agggagaagcagagaaaagtgaattttgtgaccgatatcaaaaacttcgggttatttcacagacgatcaaaacaaaatgcaacccaaatcttctctgtctcagaagaagttactcgt---caacaggccgaaaga------ccactggagagaaatattcaactggaatct---cgaggattagcttcgcggggtgacttgaacatcccgggtctcagtgaacagtgtatattagtagaccaccgagaaaggaatacggacaccctgggtttacaggtgggcaagagagtgtgttcc---ttcaagtcggagaaggtggtggtggaggacactgttccaatcataccaaaggagaag---catgcaaaggacgaggactctagcatagactatgatgtaaacctcacagacacagtcacccacgaagattacgtgaccacaagattg
>Ailuropoda_melanoleuca
gaatggaaattcgctcgaacaaagctttggatgagttatttcgaagaaggagggactctgcctactcccttcaatgtcatcccaagccccaagtctctctggtacctgatcaaatggatatggacgcacctgtgcaagaaaaagatgagaagaaagcctgaaagttttggaacaatagggaggcgagctgctgataatttgagaagacatcaccaatatcaagaggtcatgaggaacctagtaaaacgatacgttgccgcaatgatcagagacgccaaaactgaagaaggtttgaccgaagagaactttaaggaactaaagcaagacatttccagtttccgctttgaagtgctggggttgctacgaggaagcaaactctcgacagagcaggcggctcaggcctcgaaggagtcctccaattcagccgactcggatgaaaagagtgacaacgaaggcagtagcaaggacaggcgaaagaacttcagtctcttcgatttaaccacgctcattcacccccgatcagccgccatagcctcc------gagagacacaacataagcaacggctcg------gccctggtggtgcaggagcccccg---agggagaagcagagaaaagtgaattttgtgaccgatatcaaaaacttcgggttatttcacagacgatcaaaacaaaatgcaaaccaaatcttctctgtttcagaagaagttactcgt---caacaggccgagaga------ccactggagagaaatattcaactggaatct---cgaggattagcgtcgcggggtgacttgaacatccccgggctcagtgaacagtgtatattagtggaccaccgagaaaggaacacggacaccctgggtttgcaggtgggcaagagagtgtgttcc---ttcacgtcggagaaggtggtggtggaggacactgtgccaatcataccaaaggagaag---cacgcaaaggaagaggaccctagtatagactatgaggccaacctcacagacacagtcacccacgaggattacgtcaccacgagattg
>Mus_musculus
gaatggaaatttgctcgaacaaagctttggatgagctactttgaagaaggaggtaccctgcctacacctttcaatgtcatcccaagccccaagtccctgtggtacctggtcaagtggatatggacacacttatgtaagaaaaaaatgagaaggaagccagaaagcttcgggacaattgggcggcgtgctgctgataacttgagaagacatcaccaataccaagaggtgatgaggaacctggtgaagcggtacgtggcagccatgatcagagaggcaaaaaccgaagaaggcttgacggaggagaatgttaaggaactaaagcaagacatttctagcttccgcttcgaagttctgggattgctcagaggaagcaagctctctacaatacagtcagccaac---------gcggcgagttca---gcggactccgacgagaagagccagagcgaaggtaatggcaaggacaagagaaagaatctcagcctctttgatttaaccactctgatccacccgcggtcggcagccattgcctcc------gagagacataacctaagcaatggttcc------gccctggtggtgcaggagccgccc---agggagaagcagaggaaagtgaattttgtggctgatatcaaaaacttcgggttatttcatagacggtcaaaacaaaatgcaaaccaaatcttctctgtttcagaagaaattactcgtcaacaggcggcagga---------gcacttgagcgaaatatcgaactggaatcc---aaaggattagcttcacggggtgaccgcagcattcctggtctcaatgaacagtgtgtgctagtagaccatagagaaaggaatacggacactttgggtttacaggtaggcaagagagtgtgctccaccttcaagtcggagaaggtggtggtggaagacaccgtccctattataccaaaggagaaa---cacgcccacgaggaggactcgagcatagactatgacttaagccccacggacacagctgcccacgaagattatgtgaccacaagattg
>Rattus_norvegicus
gagtggaaatttgctcgaacaaagctttggatgagctactttgaagaagggggtaccctgcctacacctttcaatgtcatcccaagccccaagtccctgtggtacctggtcaagtggatatggacgcacttatgtaagaaaaagatgagaagaaagccagaaagctttgggacaattgggcggcgtgctgctgataacttgagaaggcatcaccaataccaagaggtgatgaggaatctggtgaagcggtacgtggcagccatgatcagagaggcaaaaactgaagaaggcttgacagaggagaatgttaaggaactaaagcaagacatttctagcttccgcttcgaagttctgggattgctccggggaagcaagctctcaacaatacagtcagccaacgcagcgagttcagccagc---tccgcggactccgatgagaagagccacagcgaaggtaatggcaaggacaagagaaagaatctcagcctctttgatttaaccactctgatccacccgcggtcggcagtcattgcctcc------gagagacataacctaagcaatggttct------gccctggtggtgcaggagccgccc---agggagaagcagaggaaagtgaattttgtggctgatatcaaaaacttcgggttatttcatagacggtcaaagcaaaatgcaaaccaaatcttctctgtttcagaagaaattactcgtcaacaggcggcagga---------gcacttgagagaaatatccaactggaatcc---caaggattagcttcacggggtgaccgcagcattcctggtctcaatgaacagtgtgtgctagtagaccatagagaaaggaatacggacactttgggtttacaggtaggcaagagagtgtgctcctccttcaagtcggagaaggtggtggtggaagacaccgtccctattataccaaaggagaaa---cacgcccaggaggaggactcaagcatagattatgatttaagccccacggacacagttgcccatgaagattatgtgaccacgagattg
>Bos_taurus
gaatggaaatttgctagaacaaagctttggatgagttattttgaagaaggaggtacccttcctacccccttcaatgtcatcccgagccccaagtctctctggtacctgatcaaatggatatggacacacctgtgcaagaaaaagatgagaagaaagccagaaagttttggaacgatagggaggcgagctgctgataatttgagaagacatcaccaatatcaagaagttatgcggaacctggtaaagcgatacgttgccgcaatgattagagatgccaaaactgaggaaggtctgacagaggagaactttaaggaactcaagcaagacatttctagcttccgctttgaagtcctggggttattaagaggaagcaaactctccacggtccagtctgcccagggcaccaaggagtcttctaactccgcagactcggatgaaaagagtgataacgaaggtagcagcaaggacaagaaaaagaacttcagcctcttcgacctgaccaccctcattcacccgcggtcggcggcaattgccgct------gaaagacacaccatcagcaatggctcc------gccctcgtggtgcaggagcccccg---agggagaagcagagaaaagtgaattttgtgaccgatatcagacactttggattgtttcacagacgatcgaaacaacacgcaaaccagatcttctccgtttcagaaggggtggcccgccaacaagctgaagga---------cccctggagaggagcatccagctggagtcc---cgaactctagcttcacggggtgacttgaacattccggggctcagcgaacagtgtatattggtagatcatcgagaaagaaatacagactcccttggtgtacaggtgagcaagagagtgtgttca---ttcaagtcagagaaggtggtggtggaggacacggttcccatcataccaaaggagaagaaacacgcgaaagaggaggactcgagtgcagactatgatgcaaacctcacagacaccatcacccacgaagactatgtgaccacaaggttg
>Cavia_porcellus
gagtggaaatttgctcgaacaaagctctggatgagctactttgaagaaggaggaactctgcccactcccttcaatgtcatccccagtcccaagtctctgtggtacctgatcaaatggatatggacccatctgtgcaagaaaaagatgagaagaaagccagaaagttttggaacaatagggaggcgagctgctgataatctgagaagacatcaccaatatcaagaagttatgaggaacctggtgaagcgctatgtcgcagcgatgattagagatgctaaaacagaagaaggcctgacagaagagaattttaaggaactaaagcaagacatttctagtttccgctttgaagttctgggcttactccgagggagcaaactctccaccgcacaaggtgcaagtgccaccaaggagtcttcgaatccagcagactcagacgaaaagagtgataacgaaggtaatagcaaggacaagaaaaagcatttcagcctttttgatttaaccactctgatccatccgaggtcagcagccattgcctcc------gagagacataacatgagcaatggctcc------gccttggtggtgcaggagctgccg---agggagaagcaaaggaaagtgaattttgtagccgatatcaaaaacttcgggttgtttcatagacgatcaaaacaaaacgcaaacccaatcttctctgtttcagaagaagttgctcgtcaacaggctgcggga---------ccacttgggagaaatattcagctggagtcc---cgaggattagccacacggggtgacctgagcattcccggtctcagtgaacagtgtgtgttagtagaccataaagaaaggaatacggacacactgggtttgcaggtaggcaagagagtgtgttcg---ttcaagtcagagaaggtggtggtggaggacactgtgcccatcataccaaaggagaga---cacgacaaggacgaggactccagtacagactacgacttaacccccacagacacaggggcccacgaggactacgtgaccacaagattg
>Cricetulus_griseus
gaatggaaatttgctcgaacaaagctttggatgagctactttgaagaaggaggcaccttgcctacgcctttcaatgtcatcccaagccctaaatccctgtggtacctggttaaatggatatggacccatctgtgtaagaaaaagatgagaaggaagccagaaagcttcggaacaattgggcggcgagctgctgataacctgagaagacaccaccaatatcaagaggtgatgaggaacctggtgaagcgatacgtggctgccatgatcagagaggcaaaaaccgaggaaggcctgactgaggagaatgtcaaggaactaaagcaagacatttctagcttccgctttgaagttctgggattgctccgaggaagcaagctctccacaatacagtcagccaat------------gcggcgagtccggcagactccgatgaaaagagccatagcgaaggtaatagcaaggacaagaaaaagaatctcagcctctttgatttaaccactctgatccacccgaggtcagcagccattgcctcc------gagagacataacataagcaatggttcc------gccctggtggtgcaggagccgcca---agggagaagcagagaaaagtgaattttgtggctgatatcaaaaacttcgggttatttcatagacggtcaaaacaaaatgcaaaccaaatcttctctgtttcagaagaaattactcgtcaacaggcggcagga---------ccacttgagagaaatatccaactggaatcc---caaggattagcttcacggggtgacctcagcattcctggtctcaatgaacagtgtgtgctagtagaccatagagaaaggaatacggacactttgggtttacaggtaggcaagagagtgtgctcc---ttcaagtcagagaaggtggtggtggaagacactgtccctatcataccaaaggagaag---catgcccaagaggaggactcaagcatagactatgatttaagccccacggacacaacagcccatgaagattatgtgaccacaagattg
>Ovis_aries
gaatggaaatttgctagaacaaagctttggatgagttattttgaagaaggaggtacccttcctacccccttcaatgtcatcccaagccccaagtctctctggtacctgatcaaatggatatggacacacctgtgcaagaaaaagatgagaagaaagccagaaagttttggaacaatagggaggcgagctgctgataatttgagaagacatcaccagtatcaagaagttatgaggaacctggtaaagcgatacgttgccgcaatgattagagatgccaaaactgaggaaggtttgacagaggagaactttaaggaactcaagcaagacatttctagcttccgctttgaagtcctggggttattaagaggaagcaaactctccacggtccagtctgcccagggcacgaaggagtcttctaactctgcagactcggatgaaaagagtgataacgagggtagcagcaaggacaagaaaaagaacttcagcctcttcgacctgaccaccctcattcacccgcggtcggcggcaattgccgcg------gaacgacacaccatcagcaacggctcc------gccctcgtggtgcaggagcccccg---agggagaagcagagaaaagtgaattttgtgacggatatcagacactttgggttgtttcacagacgatcgaaacaacacgcaaaccagatcttctccgtttcagaaggggtggcccgtcaacaagctgaagga---------cccctggagaggagcatccagctggagtcc---cgagctctagcttcacggggtgacttgaacatcccggggctcagcgaacagtgtatattggtagatcatcgagaaagaaatacagactccctgggtgtacaggtgagcaagagagtgtgttca---ttcaagtcagagaaggtggtggtggaggacacggttcccatcataccaaaggagaagaaacacgcgaaagaggaggactcgagtgtagactatgatgcaaacctcacagacaccgtcacccacgaagactatgtgaccacaaggttg
>Octodon_degus
gaatggaaatttgctcgaacgaagctctggatgagctattttgaagaaggcggtactctgcccacccccttcaatgtcatccccagccccaagtctctctggtacctgatcaagtggatatggacccatctgtgtaagaaaaagatgaggagaaagccagaaagttttggaacaatagggaggcgagctgctgataatttgagaagacatcaccaatatcaagaagttatgaggaacctggtgaagcgctacgtggcagccatgatcagagatgctaaaactgaagaaggcctgacagaggagaattttaaggaactgaagcaagacatttctagcttccgctttgaagttctgggcttgctccgaggaagccagctctgctccgcaccgtctgcgagcgccaccaaggagtcctcgaattccgcggactcagacgagaagagtgacaatgaaggtaatggcaaggacaagaaaaagcagttcagcctttttgatttaaccaccctgatccacccgaggtcagcagccattgcctcc------gagagacagagcctaagcaacggctccgcgctggcgctggcggtgcgcgagccgccc---agggagaagcagaggagagtgaattttgtagctgatatcaaaaacttcgggttgtttcatagacgatcaaaacaaaacgcaaacccaatcttctctgtttcagaagaagttgctcgtcaacaggccgcggga---------ccacttgagagaaatattcagctggagtcc---cgaggattagcttcacggggcgacctgagcatccccggtctcagtgaacagtgtgtgttagtagaccataaagaaaggaatgcggacacactgggcttgcaggtaggcaagagagtgtgttcg---ttcaagtcagacaaggtggtggtggaggacactgtgcccatcataccaaaggagaag---cacgagaaggacgaggactccagcacagactatgacttaagcctcccagacacagtcgcccacgacgactatgtgacaaccagactg
>Jaculus_jaculus
gagtggaaatttgctcgaaccaagctctggatgagctattttgaagaaggaggtactctgcctaccccattcaacgtcatcccaagcccaaagtccctctggtatctgatcaagtggttatggacacacctgtgcaagaaaaagatgagaagaaagccagaaagctttggaaccatagggagacgggctgctgacaatttacgacgacatcaccagtatcaagaagtgatgaggaacctggtgaagcggtacgtggcagccatgatcagagatgcaaagactgaggaaggcttgactgaagagaactttaaggagctaaagcaagacatttctagtttccgcttcgaagttctgggtttactccgcggaagcaagctctctacaatccaggcagccaat------------gccacgaactccgccgactccgac---aagagtgatagcgaaggtaatagcaaggacaagaaaaagaatctcagcctttttgatttaaccaccctgattcacccgaggtcagcagcaattgcctcc------gagagacataacataagcaatggctcc------gccctggtggtgcaggagccaccc---agggagaagcagaggaaagtgaattttgtggctgatatcaaaaacttcgggttgtttcatagacgatcgaaacaaaacgcaaaccaaatcttctctgtttcagaagaagttgctcgtcaacaggcggcagga---------ccacttgagagaaatatccaactggaatcc---agaggattagccacacggggtgacctgggcatccctggtctcagtgaacagtgtgtgttagtagaccatagagaaaggaacacggactccttgggtttccaggtaggcaagagagtgtcctcg---ttcgagtcagacaaggtggtggtggaggacactgtccccatgattccaaaggagaag---tactctaaggacgagggttccagcatagactatgactccagcctcaacgacagc------catgaagattatgtgaccaccagattg
>Heterocephalus_glaber
gaatggaaatttgctcgaacaaagctctggatgagttactttgaagaaggaggtaccctccccactcccttcaatgtcattccaagccccaagtctctctggtacctgatcaaatggatatggactcatctgtgcaagaaaaagatgagaagaaagccagaaagttttggaacaatagggaggcgagctgctgataatctgagaagacatcaccaatatcaagaggtaatgaggaatctggtgaagcgctatgtggcagccatgattagagatgctaaaactgaagaaggcctgaccgaagagaattttaaggaactaaagcaagacatttctagcttccgctttgaagttctgggattactcaaaggaagcaaattttctaccacacaatctgcaaatgccaccaaggagtcttcgaattcagcagactcagatgaaaagagtgataacgaaggtaatggcaaggacaagaaaaggcatttcagcctttttgatttaaccactctgatccatccgaggtcagcagccattgcctct------gagagacataacataagcaatggctcc------gccctggtggtgcaggagccacca---agggagaagcagagaaaagtgaattttgtagctgatatcaaaaacttcgggttgtttcatagacgatcaaaacaaaacgcaaaccaaatcttctctgtttcagaagaagttgctcgtcaaaaggctgcagga---------ccacttgagagaaatattcagctggaatcc---cgaggattagctacacggggtgacctgagcattcctggtctcagtgaacagtgtgttttagtagaccatagagaaaggaatacggacacactgggtttgcaggtaggcaagagagtgtgttcc---ttcaagtcagagaaggttgtggtggaggacactgtacctatcataccaaaggagaaa---cacgagaaggatgaggactccagtatagactatgatttaaacctcacagacacagttgcccatgaagattacgtgacaaccagattg
>Mesocricetus_auratus
gaatggaaatttgctcgaacaaagctttggatgagctactttgaagaaggaggcaccctgcctacacctttcaatgtcatcccaagccctaaatccctgtggtacctggtcaagtggatatggacacatctgtgtaagaaaaagatgagaaggaagccagaaagcttcgggacgattgggcggcgagcggctgacaacctgaggagacaccaccaatatcaagaggtcatgaggaacctggtgaaacgctacgtggcagccatgatcagagaggcaaagacagaggaaggcctgactgaggagaatgtcaaggaactaaaacaagacatttctagcttccgctttgaagtcctgggattgctccgaggaagcaagctctccacaatacagtcagccaac------------gcggcgagtccggcagactccgacgaaaagagccatagcgaaggtaatagcaaggacaagaaaaagaatctcagcctctttgatttaaccactctgatccacccgaggtcagcagccattgcctcc------gagagacataacataagcaatggttcc------gccctggtggtgcaggagccaccc---agggagaagcagagaaaagtgaattttgtggctgatatcaaaaacttcgggttatttcatagacggtcaaaacaaaatgcaaaccaaatcttctctgtttcagaagaaattactcgtcaacaggcggcagga---------ccacttgagagaaatatccaactggaatcc---caaggattagcttcacggggtgacctcagcattcctggtctcaatgaacagtgtgtactagtagaccatagagaaaggaatacggacactttgggtttacaggtaggcaagagagtgtgctcc---ttcaagtcagagaaggtggtggtggaagacactgtccctatcataccaaaggagaag---catgcccaagaggaggactcaagcatagactatgatttaagccccacggacacaacagcccatgaagattatgtgaccacaagattg
>Ictidomys_tridecemlineatus
gaatggaaatttgctagaacaaagctttggatgagttactttgaagaaggaggtactctgcctactcctttcaatgtcatcccaagccccaagtccctctggtacctgatcaaatggatatggacacacctatgcaagaaaaagatgagaagaaagccagaaagttttggaacaatagggaggagagctgctgataacttgagaagacatcatcaatatcaagaagttatgaggaacctggtgaagcgatatgtcgcagccatgattagagatgctaaaactgaagaaggactgacagaagagaactttaaggaactaaagcaagacatttctagtttccgcttcgaagttctgggattactcagaggaagcaagctttctacaatacagtctgcaaacgccacgaaggaatcttccaattcagcagattcagacgaaaagagtgataatgaaggtaataacaaggacaagaaaaagaatttcagcctttttgatttaaccactctgattcatccaaggtcagcagcaattgcctcc------gaaagacataacataagcaatggctct------gccctggtggttcaggagccaccg---agggagaagcagagaaaagtgaattttgtggctgatatcaaaaacttcgggttatttcatagacgatcaaaacaaaacgcaaaccaaatcttctctgtttcagaagaagttgctcgccaacaggctgcagga---------ccacttgagagaaatattcaactggaatcc---cgaggattagctacacggggtgacctgagcattcctggtctcagtgaacagtgtgtgttagtagaccatagagaaaggaacacggacacattgggtttacaggtaggcaagagagtgtgttct---ttcaagtcagagaaggtggtggtggaggacactgttcctattatccccaaagagaag---catgcgaaggaggaggactccagcatagactatgatttaagcctcacagacacagtcacccatgaagattatgtgacaacaagattg
>Chinchilla_lanigera
gaatggaaatttgctcgaaccaagctctggatgagttattttgaagaaggaggtactctgcccactcccttcaatgtcattcccagccccaagtctctctggtacctgatcaagtggatatggacccatctgtgcaagaaaaagatgagaagaaagccagaaagttttggaacaatagggaggcgagctgctgataatttgagaagacatcatcaatatcaagaagttatgaggaacctggtgaagcgctatgtagcagccatgattagagacgctaagactgaagaaggcctgacagaagagaatttcaaggaactaaagcaagacatttctagtttccgctttgaagttctgggattacttagaggaagcaaactttccaccacacaatctgcaaatgccaccaaggagtcctcgaattcagcagactcagatgaaaagagtgacaatgaaggtaatagcaaggacaagaaaaagcatttcagcctttttgatttaaccactctgatccatccgaggtcagcagccattgcctcc------gagagacataacataagcaatggctcc------gccctggtggtgcaggagccaccg---agggagaagcagagaaaagtgaattttgtagccgatatcaaaagcttcgggttgtttcatagacgatcaaaacaaaacgcaaaccaaatcttctctgtttcagaagaagttgctcgtcaacaggctgcagga---------ccacttgagagaaatattcagctggagtcc---cgaggattagctacacggggtgacctgagcattcccggtctctgtgaacagtgtgttttagtagaccataaagaaaggaatacggacacactgggtttgcaggtaggcaagagagtgtgttcg---ttcaagtcagagaaggtggtggtggaggacacggtacctatcataccaaaggagaaa---cacgagaaggacgaggactccagcatagactatgacttaagcctcacagacacagtcgcccacgaagattacgtgacgacacgattg
>Bubalus_bubalis
gaatggaaatttgctagaacaaagctttggatgagttattttgaagaaggaggtacccttcctacccccttcaatgtcatcccgagccccaagtctctctggtacctgatcaaatggatatggacacacctgtgcaagaaaaagatgagaagaaagccagaaagttttggaacgatagggaggcgagctgctgataatttgagaagacatcaccaatatcaagaagttatgcggaacctggtaaagcgatacgttgctgcaatgattagagatgccaaaactgaggaaggtctgacagaggagaactttaaggaactgaagcaagacatttctagcttccgctttgaagtcctgggtttattaagaggaagcaaactctccacggtccagtctgcccagggcacgaaggagtcttctaactccgcagactcggatgaaaagagtgataacgagggtagcagcaaggacaagaaaaagaacttcagcctcttcgacctgaccaccctcattcacccgcggtcggcggcaattgccgcc------gaaagacacaccatcagcaacggctcc------gccctcgtggtgcaggagcccccg---agggagaagcagagaaaagtgaattttgtgactgatatcagacactttgggttgtttcacagacgatcgaaacaacacgcaaaccagatcttctccgtttcagaaggggtggctcgccaacaagctgaagga---------cccctggagaggagcatccagctggagtcc---cgagctctagcttcacggggtgacttgaacatcccggggctcagcgaacagtgtatattggtagatcatcgagaaagaaatacagactccctgggtgtacaggtgagcaagagagtgtgttca---ttcaagtcagagaaggtggtggtggaggacacggttcccatcataccaaaggagaagaaacacgcgaaagaggaggactcgagtgtagactatgatgcaaacctcacagacaccatcacccacgaagactatgtgaccacaaggttg
>Peromyscus_maniculatus
gaatggaaatttgccagaacaaagctttggatgagctactttgaagaagggggtaccctgcctacgcctttcaatgtcatcccaagccccaaatccctgtggtacctggtcaagtggatatggacacacctgtgcaagaaaaagatgagaaggaagccagaaagctttggaacaattgggcggcgtgctgctgataacctgagaagacaccaccaatatcaagaggtgatgaggaacctggtgaagcgctatgtggcagccatgatcagagaggcaaaaactgaagagggcctgacggaggagaatgtcaaggaactaaagcaagacatttctagcttccgctttgaagttctgggattgctccgaggaagcaagctctccacaatacagtcagccaac---------gccacggcgagtccggcagactccgacgaaaagagccacagtgaaggtaatagcaaggacaagaaaaagaatctcagcctctttgatttaaccactctgatccacccaaggtcagcagtcattgcctcc------gagagacagaacgtaagcaatggttcc------gccctggtggtgcaggagccgccc---agggagaagcagagaaaagcgaattttgtggctgagatcaaaaacttcgggttatttcatagacggtcaaaacaaaatgcaaaccaaatcttctctgtttcagaagaaattactcgtcaacaggcggcagga---------ccacttgagagaaatatccaactggaatcc---caaggattagcctcacggggtgacctcagcattcctggtctcaatgaacagtgtgtactagtagaccatagagaaaggaatacggacactttgggtttacaggtaggcaagagagtgtgctcc---ttcaagtcggagaaggtggtggtggaagacacggtcccaatcataccaaaggggaag---cgtgcccacgaggaggactcgagcattgactatgatttaagccccacagacacaacgtcccatgaagattatgtgaccacaagattg
>Physeter_catodon
gaatggaaatttgctcggacaaagctttggatgagttattttgaagaaggaggtaccctgcccactcccttcaatgtcatcccaagccccaagtctctctggtacctgatcaaatggatatggacacacctgtgcaagaaaaagatgagaagaaagccagaaagttttggaacaatagggaggcgagctgctgataatttaagaagacatcaccaatatcaagaagttatgagaaacctggtaaagcgatacgtggctgcaatgattagagacgccaaaactgaagaaggtctgactgaggagaactttaaggaactgaagcaagacatttctagcttccgctttgaagtcctggggttactaagaggaagcaaactctctacggtccaatctgctcagggcacgaaggattcttctaactccgcagactcggatgaaaagagtgataacgaaggtagtagcaaggacaagaaaaagaacttcagcctcttcgacttaaccaccctgattcacccacgatcagcagcgatcgcttcc------gaaagacacaccatcagcaacggctcc------gccctggtggtgcaggagccaccg---agggagaagcagagaaaagtgaattttgtgaccgatatcaaaaacttcgggttatttcatagacgatcaaaacaacacgcaaaccaaatcttctccgtttcggaagaggtggctcgtcaacaagttgaagca---------ccactagagacaaacatccaactggaatct---cgagggttagcttcccggggtgacttgaacatcccaggtctcagcgaacagtgtatattagtagatcatcgagaaagaaatacggattccctgggtttacaggtgggcaagagagtgtgttcg---ttcaagtcagagaaggtggtggtggaggacacggttccaatcataccaaaggagaaa---catgcaaaggaagaggactgcagtgtagactacgatgcaaacctcacagacatggtcacccacgaagattacgtgaccacaagattg
>Balaenoptera_acutorostrata
gaatggaaatttgctcggacaaagctttggatgagttattttgaagaaggaggtaccctgcctactccattcaatgtcatcccaagccccaagtctctctggtacctgatcaaatggatatggacacacctgtgcaagaaaaagatgagaagaaagccagaaagttttggaacaatagggaggcgagctgctgataatttaagaagacatcaccaatatcaagaagttatgaggaacctggtaaagcgatacgtggctgcaatgattagagacgccaaaactgaagaaggtctgactgaggagaactttaaggaactaaagcaagacatttctagcttccgctttgaagtcctggggttactaagaggaagcaaactctctacggtccaatctgctcagggcacgaaggattcttctaactccgcagactcggatgaaaagagcgataacgaaggtagtatcaaggacaagaaaaagaactttagcctctttgacttaaccaccctgattcacccacgatcagcagcgatcgcctcc------gaaagacacaccatcagcaacggctcc------gccctggtggtgcaggagccaccg---agggagaagcagagaaaagtgaattttgtgaccgatatcaaaaacttcgggttatttcatagacgatcaaaacaacacgcaaaccaaatcttctccgtttcagaagaggtggctcgtcaacaagctgaagca---------ccactagagacaaacatccaactggaatct---cgagggttagcttcccggggtgacttgaacatcccaggtctcagcgaacagtgtatattagtagatcatcgagaaagaaatacggattccctgggtttacaggtgggcaagagagtgtgttcg---ttcaagtcagagaaggtggtggtggaggacacggttccaatcataccaaaggagaaa---cactcaaaggaagaggactgcagtgtagactacgacgcaaacctcacagacatggtcacccacgaagactacgtgaccacaagattg
>Lipotes_vexillifer
gaatggaaatttgctcggacaaagctttggatgagttattttgaagaaggaggtaccctgcctactcctttcaatgtcatcccaagccccaagtctctctggtacctgatcaaatggatatggacacacctgtgcaagaaaaagatgagaagaaagccagaaagttttggaacaatagggaggcgggctgctgataatttaagaagacatcaccaatatcaagaggttatgaggaacctggtaaagcgatacgtggctgcaatgattagagacgccaaaactgaagaaggtctgactgaagagaactttaaggaactgaagcaagacatttctagcttccgctttgaagtcctggggttactaagaggaagcaaactctctacggtccaatctgctcagggcacgaaggattcttctaactccgcagactcggatgagaagagtgataacgaaggtagtagcaaggacaagaaaaagaactttagcctcttcgacttaaccaccctgattcacccacgatcagcagcgatcgcctcc------gaaagacacaccatcagcaacggctcc------gccctggtggtgcaggagccaccg---agggagaagcagagaaaagtgagttttgtgaccgatataaaaaacttcgggttatttcatagacgatcaaaacaacacgcaaaccaaatcttctccgtttcggaagaggtgactcgtcaacaagctgaagca---------ccactagagacaaacatccaactggaatct---cgagggttagcttcccggggtgacttgaacatcccaggtctcagcgaacagtgtatattagtagatcatcgagaaagaaatacggattccctgggtttacaggttggcaagagagtgtgctca---ttcaagtcggagaaggtggtggtggaggacacggttccaatcataccaaaggagaaa---cacgcaaagaaagaggactgcggcgtagactatgatgcaaacctcacagacatggtcacccccgaagattacgtgaccacaagattg
>Nannospalax_galili
gaatggaaatttgctagaacaaagctttggatgagctactttgaagaaggaggtactctgccgactcctttcaatgtcatcccaagtcccaaatccctctggtacctggtcaagtggatatggacacacctgtgcaagaaaaagatgagaagaaaaccagaaagttttggaacaatagggaggcgtgctgctgacaatttgagaagacatcaccagtatcaagaagttatgaggaacctggtgaagcggtatgtggcagccatgatcagagatgccaaaaccgaagagggcctgactgaagagaactttaaggaactaaagcaagacatttctagtttccgctttgaagttctgggattgctaagaggaagcaagctctccacaatacaatcagccaac------------gctgcgaattcagcagactctgatgaaaagagtgatagcgaaggtaatagcaaggacaagaaaaagaatttcagcctttttgatttaaccactctgattcacccgaggtcagcagcaattgcctcc------gagagacataacttaagcaatggctct------gccctgatggtgcaggagccgcac---agggagaagcagagaaaagtgaattttgtggctgatatcaaaaacttcgggttatttcatagacgatcaaaacaaaacgcaaaccaaatcttctctgtttcagaagaaattgctcgtcaacaggcggcagga---------ccacttcagagaaatattcaactggaatcc---cgaggattagctacacggggtgacctgagcattcctggtctcagtgaacagtgtgtgttagtagaccatagagaaaggaatacggacactttgggtttacaggtaggcaagagagtgtgctcc---ttccagtcagagaaggtggtggtcgaggacacagtgcccatcataccaaaggacaag---catgcccaggaagaggactcgagcatagactatgatttaagcctcacggacacagttgcccacgaagattatgtgaccacaagattg
>Fukomys_damarensis
gaatggaaatttgctcgaacaaagctctggatgagttattttgaagaaggaggtactctgcccactcccttcaatgtcattcccagccccaagtctctctggtatctgatcaaatggatatggacccatctgtgcaagaaaaagatgagaagaaaaccagaaagttttggaacaatagggaggcgagctgctgataatttgagaagacatcaccaatatcaagaggttatgaggaacctggtgaagcgctatgtggcagccatgattagagatgccaaaactgaggaaggcctcacagaagagaattttaaggaactcaagcaggacatttctagtttccgctttgaagttctgggattacttagaggaagcaaactttctaccacacaatctgcaaatgccaccaaggagtcttcgaattcagcagactcagatgaaaagagtgaccatgaaggtaatagcaaggacaagaaaaggcacttcagccttttcgatttaaccactctgatccatccgaggtcagcagccattgcctcc------gagagacataccataagcaatggctct------gccctagtggtgcaggaaccaccg---agggagaagcagagaaaagtgaattttgtagccgatatcaaaaacttcgggttgtttcatagacgatcaaagcaaaacgcaaaccaaatcttctctgtttcagaagaagttgctcgtcaacaggctgcagga---------ccacttgagagaaatattcagctggaatcc---cgaggattagctacacggggtgacctgagcattcctggtctcagtgaacagtgtgtgttagtagaccatagagaaaggaatacggacacactgggtttgcaggtaggcaagagagtgtgttcc---ttcaagtcagacaaggtggtggtggaggacactgtgcctattataccaaaggagaaa---cacgagaaggacgaggactccagtatagactacgacttaaccctcgcagacacagtcacccacgaagattacgtgacaaccagattg
>Camelus_bactrianus
gagtggaaatttgctcgaacaaagctttggatgagttattttgaggaagggggcaccctgcctactcccttcaacgtcatcccgagccccaagtctctctggtacctgatcaaatggatatggacccacctgtgcaagaaaaagatgagaagaaagccagaaagttttggaaccatagggaggcgagcggctgataatttaagaagacatcaccaatatcaagaagttatgaggaacctggtgaagcggtatgtcgccgctatgattagagacgccaaaactgaagaaggcctgactgaggagaactttaaggaactcaaacaagacatttctagtttccgctttgaggtcctgggcttactaagaggaagcaaactctccacggtacagtctgctcagggcatgaaggagtcttctaactccgtcgactccgatgagaagagtgacaacgaaggcagcagcaaggacaagaaaaagaacttcagcctcttcgacttaaccaccctgattcacccgcgatcggccgccatcgcctcc------gagagacac---atgagcaatggctcg------gcgctcgtggtgcaggagcccccg---agggagaagccgaggaaagtcaattttgtgaccgatattaaaaacttcgggctgtttcacagacgatcaaaacaccacgcaaaccaaatcttctccgtttcggaaggggttgctcgccaacaagccgaagga---------cccccggagagaaatatccccctggaatct---cgaggattagcttcccggggtgacctgaacatccccgggctcagcgaacagtgtatattagtagatcatcgagagagaaacacggactccctgggtttacaggcaagcagggcagtgggttcg---ttcgagtcggataaggtggtggtggaggacacggttccgatcataccaaaggagaag---cacgcgaaggacaaggactcgagtcgagactacgaggccaca------gacacggtcacccacgaggattatgtgaccacaagactg
>Dipodomys_ordii
gaatggaaatttgcacgaacaaagctgtggatgagctactttgaagaaggaggtactctgcctacgccttttaatgtcattccaagccctaagtccctgtggtacctggtcaaatggatatggacgcacctgtgcaagaaaaagatgagaagaaagccagaaagttttggaacaatagggaggcgagctgctgataatttgagaagacatcaccaatatcaagaagtgatgaggaacctggtgaagagatatgttgctgccatgattagagatgctaaaacagaagaagggctgacagaagagaattttaaggaactaaagcaagacatttctagcttccgctttgaagtcctgggattgttaagagggagcaaactatccaccatccaatccgccagcgccaccaaagagtcttccaactccgcggactcggacgagaagagtgacagcgaaggtcacggtaaggacaagaaaaagaacctcagcctctttgacctgaccaccctaattcatccgaggtccgcagccatcgcgtcg------gagagacgcaccatcagcaatggctct------gctctggcggtgcagggcccaccc---agggagaagcagaggaaagtgaattttgtggctgatatcaaacacttcgggttgtttcacagacgccccaaacaatccacaaaccccatcttctcggtttcagaagaagtggcccggcagcaggcggccgcg------ggaccctctgagagtggcatcgcgctgggatcgcggggc---ctcggggccaggggggaccccaacctccccggcctcagtgaacagtgtgtgctagtggaccatagggaaaggaattcggactccttgggtgtgcagatgagcaagagagtgtgtgcg---ttcacgtccgagaaagtcgtggtggaggacacggtgcccatcatccccaaggagaaa---cacgcgagggatgaggatgccagcctagactacgacttgcacctcaaggacaccgtcagccacgaagactatgtgacgaccagattg
>Marmota_marmota
gaatggaaatttgctagaacaaagctttggatgagttactttgaagaaggaggaactctgcctactcctttcaatgtcatcccaagccccaaatccctctggtacctgatcaaatggatatggacacacctatgcaagaaaaagatgagaagaaagccagaaagttttggaacaatagggaggagagctgctgataacttgagaagacatcatcaatatcaagaagttatgaggaacctggtgaagcgatatgtcgcagccatgattagagatgctaaaactgaagaaggactgacagaagagaactttaaggaactaaagcaagacatttctagtttccgcttcgaagttctgggattactcagaggaagcaagctttcttcaatacagtctgcacatgccacgaaggaatcttccaattcagcagactcagacgaaaagagtgataatgaaggtaataacaaggacaagaaaaagaatttcagcctttttgatttaaccactctgattcatccgaggtcagcagcaattgcctcc------gaaagacataacataagcaatggctct------gccctggtggttcaggagccaccg---agggagaagcagagaaaagtgaattttgtggctgatatcaaaaacttcgggttatttcatagacgatcaaaacaaaacgcaaaccaaatcttctctgtttcagaagaagttgctcgccaacaggccgcagga---------ccacttgagagaaatattcaactggaatcc---cgaggattagctacacggggtgacctgagcattcctggtctcagtgaacagtgtgtattagtagaccatagagaaaggaacacggacacattgggtttacaggtaggcaagagagtgtgttct---ttcaagtcagagaaggtggtggtggaggacactgttcctataatccccaaagagaag---catgcgaaggaggaggactcgagcatagactatgatttaagcctcacagacacagtcacccatgaagattatgtgacaacaagattg
>Arvicanthis_niloticus
gaatggaaatttgctcgaacaaagctttggatgagctactttgaagaaggaggtaccctgcctacacctttcaatgtcatcccaagtcccaagtccttgtggtacctggtcaaatggatatggacacacttatgtaagaaaaaaatgagaagaaagccagaaagctttgggacaattgggcggcgtgctgctgataacttgagaagacaccaccaataccaagaggtgatgaggaacctggtgaagcggtacgtggcagccatgatcagagaggcaaaaacagaagaaggcttgacagaggagaatgtcaaggaactaaagcaagacatttctagcttccgcttcgaagttctggggttgctcagaggaagcaagctctcgacgatacagtcagccaac---------gcagcgagccca---gcggactccgacgagaagagccatagcgaaggtaatggcaaggacaagagaaagaatctcagcctctttgatttaaccactctgatccacccgcggtcggcagtcattgcctcc------gagagacataacctaagcaatggttct------gccctggtggtgcaggagccgccc---agggagaagcagaggaaagtgaattttgtggctgatatcaaaaacttcgggttatttcatagacggtcaaaacaaaatgcaaaccaaatcttctctgtttcagaagagattactcgtcaacaggcggcagga---------gcacttgagagaaatatccaactggaatcc---caaggattagcttcacggggtgaccgcagcattcctggtctcaatgaacagtgtgtgctagtagaccatagagaaaggaatacggacactttgggtttacaggtaggcaagagagtgtgctcctccttcaagtcggagaaggtggtggtggaagacactgttcctattataccaaaggagaaa---cacgcccaggaggaggactcaagcattgactatgatttaagccccacggacacagctgcccacgaagattatgtgaccacaagattg
>Odocoileus_virginianus
gaatggaaatttgctagaacaaaactttggatgagttattttgaagaaggaggtacccttcctacccccttcaatgtcatcccgagccccaagtctctctggtacctgatcaaatggatatggacacacctgtgcaagaaaaagatgagaagaaagccagaaagttttggaacgatagggaggcgagctgctgataatttgagaagacatcaccaatatcaagaagttatgcggaacctggtaaagcgatacgtggccgcaatgattagagatgccaaaactgaggaaggtctgacagaggagaactttaaggagctcaagcaagacatttctagcttccgctttgaagtcctggggttattaagaggaagcaaactctctacggtccagtctgctcagggcacgaaggagtcttctaactccgcagactcggatgaaaagagtgataacgagggtagcagcaaggacaggaaaaagaacttcagtctcttcgacctgaccaccctcattcacccgcgatcagcggcaattgccgcc------gaaagacacaccatcagcaacggctcc------gcgctggtgctgcaggagcccccg---agggagaagcagagaaaagtgaattttgtgaccgatatcagacactttgggttgtttcacagacgatcgaaacaacacgcaaaccagatcttctccgtgtcagaaggggtggcccgccaacaagctgaagga---------cccctggaaaggagcatccagctggagtcc---cgagctttagcttcgcggggtgacttgaacatcccggggctcagcgaacagtgtatattggtagatcatcgagaaagaaatacagactccctgggtgtacaggtgagcaagagagtgtgttca---ttcaagtcagagaaggtggtggtggaggacacggttcccatcataccaaaggagaagaaacacgcgaaagaggaggactcgagtgtagactatgatgcaaacctcacagacaccgtcacccacgaagactatgtgaccacaaggttg
>Mus_pahari
gaatggaaatttgctcgaacaaagctttggatgagctactttgaagaaggaggtaccctgcctacacctttcaatgtcatcccaagccccaagtctctgtggtacctggtcaagtggatatggacacatttatgtaagaaaaagatgagaaggaagccagaaagcttcgggacaattgggcggcgtgctgctgataacttgagaagacatcaccaataccaagaggtgatgaggaacctggtgaagaggtacgtggcagccatgatcagagaggcaaaaacggaagaaggcttgacggaggagaatgttaaggaactaaagcaagacatttctagcttccgcttcgaagttctgggattgctcagaggaagcaagctctctacaatacagtcagccaac---------gcggcgagttca---gcggagtctgacgagaagaaccggagcgaaggtaatggcaaggacaagagaaagaatctcagcctctttgatttaaccactctgatccacccgaggtcggcagtcattgcctcc------gagagacataacctaagcaatggttct------gccctggtggtgcaggagccgccc---agggagaagcagaggaaagtgaattttgtggctgatatcaaaaacttcgggttatttcatagacggtcaaaacaaaatgcaaaccaaatcttctctgtttcagaagaaattactcgtcaacaggcggcagga---------gcacttgagcgaaatctcgaactggaatcc---aaaggattagcttcacggggtgaccgcagcattcctggtctcaatgaacagtgtgtgctagtagaccatagagaaaggaatacggacactttgggtttgcaggtaggcaagagagtgtgctccaccttcaagtcggagaaggtggtggtggaagacaccgtccctattataccaaaggagaaa---cacgcccacgaggaggactcgagcatagactatgatttaagccccacggacacagctgcccacgaagattatgtgaccacaagattg
>Meriones_unguiculatus
gagtggaaatttgctcgaacaaagctttggatgagctactttgaagaaggaggtaccctgcctacccccttcaacgtcatcccaagccccaagtccttgtggtacctggtcaagtggatatggacccacctgtgtaagaaaaagatgcgaagaaagccagaaagcttcggaacaattgggagacgagctgctgataacttgagaagacatcaccaataccaagaggtgatgaggaacctggtgaagcgctacgtggcagccatgatcagagaggcaaaaacggaagaaggcctgacggaggagaacgttaaggaactaaagcaagacatttctagcttccgctttgaagttctgggattgctcagaggaagcaagctctccactatacagtcagccaacgcagcgagt------------tcggcagactccgatgaaaagagccatagcgaaggtaatagcaaggacaagaaaaagaatctcagcctctttgatttaaccactctgatccacccaaggtcggcagtcattgcctcc------gagagacataacataagcaatggttcc------gccctggtggtgcaggagccgccc---agggagaagcagagaaaagtgaattttgtggctgatatcaaaaacttcgggttatttcatagacggtcaaaacaaaatgcaaaccaaatcttctctgtttcagaagaaattactcgtcaacaggcggcagga---------gcacttgagagaaatatccaactggaatcc---caaggattagcttcacggggtgaccgcagcattcctggtctcaatgaacagtgtgtgctagtagaccatagagaaaggaatacggacactttgggtttacaggtaggcaagagagtgtgctcctccttcaagtcggagaaggtggtggtggaagacaccgtccctatcataccaaaggagaaa---cacgcccaggaggaggactcaagcatagactatgatttaagccccacggacacatctgcccctgaagattatgtgaccacaagattg
>Delphinapterus_leucas
gaatggaaatttgctcggacaaagctttggatgagttattttgaagaaggaggtaccctgcctactcccttcaatgtcatcccaagccccaagtctctctggtacctgatcaaatggatatggacacacctgtgcaagaaaaagatgagaagaaagccagaaagttttggaacaatagggaggcgagctgctgataatttaagaagacatcaccaatatcaagaagttatgaggaacctggtaaagcgatacgtggctgcaatgattagagacgccaaaactgaagaaggtctgactgaggaaaactttaaggaactgaagcaagacatttctagcttccgctttgaagtcctggggttactaagaggaagcaagctctctacggtccaatctgctcagggcacgaaggattcttctaactccgcagactcggatgaaaagagtgataacgaaggtagtagcaaggacaggaaaaagaactttagcctcttcgacttaaccaccctgattcacccacgatcagcagcgatcacctcc------gaaagacacaccatcagcaacggctcc------gccctggtggtgcaggagccaccg---agggagaagcagagaaaagtgaattttgtgaccgatatcaaaaacttcgggctatttcacagacgatcaaaa---cacgcaaaccaaatcttctccgtttcggaagaggtggctcgtcaacaagctgaagca---------ccactagagacaaacatccaactggaatct---cgagggttagcttcccggggtgacttgaacatcccaggtctcagcgaacagtgtatattagtagatcatagagaaagaaatacggattccctgggtttacaggttggcaagagagtgtgttca---ttcaagtcggagaaggtggtggtggaggacacggttccaatcataccaaaggagaaa---cacgcaaaggaagaggactgcagtgtagactatgatgcaaacctcacagacatggtcacccacgaagattacgtgaccacaagattg
>Lagenorhynchus_obliquidens
gaatggaaatttgctcggaccaagctttggatgagttattttgaagaaggaggtaccctgcctactcccttcaatgtcatcccaagccccaagtctctctggtacctgatcaaatggatatggacacacctgtgcaagaaaaagatgagaagaaagccagaaagttttggaacaatagggaggcgagctgctgataatttaagaagacatcaccaatatcaagaagttatgaggaacctggtaaagcgatacgtggctgcaatgattagagatgccaaaactgaagaaggtctgactgaggagaactttaaggaactgaagcaagacatttctagcttccgctttgaagtcctggggttactaagaggaagcaaactctctacggtccaatctgctcagggcacgaaggattcttctaactccgcagactcggatgaaaagagtgataacgaaggtagtagcaaggacaagaaaaagaactttagcctcttcgacttaaccaccctgattcacccacgatcagcagcgatcgcctcc------gaaagacacaccatcagcaacggctcc------gccctggtggtgcaggagccaccg---agggagaagcagagaaaagtgaattttgtgaccgatatcaaaaacttcgggttatttcatagacgatcaaaacaacacacaaaccaaatcttctccgtttcagaagaggtggctcgtcaacaagctgaagca---------ccactagagacaaacatccaactagaatct---cgagggttagcttcccggggtgacttgaacatcccaggtctcagcgaacagtgtatattagtagatcatcgagaaagaaatacggattccctgggtttacaggttggcaagagagtgtgttca---ttcaagtcggagaaggtggtggtggaggacacggttccaatcataccaaaggagaaa---catgcaaaggaagaggactgcagtgtagactacgatgcaaacctcacagacatggtcacccatgaagattacgtgaccacaagattg
>Grammomys_surdaster
gaatggaaatttgctcgaacaaagctttggatgagctactttgaagaaggaggtaccctacctacaccgttcaatgtcatcccaagtcccaagtccctgtggtacctggtcaaatggatatggacacacttatgtaagaaaaaaatgagaagaaagccagaaagctttgggacaattgggcgtcgtgctgctgataacttgagaagacaccaccaatatcaagaggtgatgaggaacctggtgaagcggtacgtggcagccatgataagagaggcaaaaaccgaagaaggcttgacggaggagaatgtcaaggaactaaagcaagacatttctagcttccgcttcgaagttctgggattgctcagaggaagcaagctctctacaatacagtcagccaacgcagcgagt------------tcaacggactccgacgagaagagccatagcgaaggtaatggcaaggacaagagaaagaatctcagcctctttgatttaaccactctgatccacccgcggtcggcagtcattgcctcc------gaaagacataacctaagcaatggttct------gccctggtggtgcaggagccgccc---agggagaagcagaggaaagtgaattttgtggctgatatcaaaaacttcgggttatttcatagacggtcaaaacaaaatgcaaaccaaatcttctctgtttcagaagagattactcgtcaacaggcggcagga---------gcacttgagagaaatatccaactggaatcc---caaggattagcttctcggggtgaccgcagcattcctggtctcaatgaacagtgtgtgctagtagaccatagagaaaggaatacggacactttgggtttacaggtaggcaagagagtgtgctcctccttcaagtcggagaaggtggtggtggaagacaccgtccctattataccaaaggagaaa---cacgcccaggaggaggactcaagcatagactatgatctaagccccacggacacagctgcccacgaagattatgtgaccacaagattg
>Mastomys_coucha
gaatggaaatttgctcgaacaaagctttggatgagctactttgaagaaggtggtaccttgcccacacctttcaatgtcatcccaagccccaagtccctgtggtacctggtcaagtggatatggacacacttatgtaagaaaaagatgagaagaaagccagaaagctttgggactattgggcggcgtgctgctgataacttgagaagacatcaccaataccaagaggtgatgagaaacctggtgaagcggtatgtggcagccatgatcagagaggcaaagaccgaagaaggcttgacagaggagaatgttaaggaactaaagcaagacatttctagcttccgcttcgaagttctgggattgctcagaggaagcaagctctctacaatacagtcagccaac------------gcggcgagttcagcggactccgatgagaagagccatagcgaaggtaatggcaaggacaagagaaagaatctcagcctctttgatttaaccactctgatccacccgcggtcggcagtcattgcctcc------gagagacataacctaagcaatggttcc------gccctggtggtgcaggagccgccc---agggagaagcagaggaaagtgaattttgtggctgatatcaaaaacttcgggttatttcatagacggtcaaaacaaaatgcaaaccaaatcttctctgtttcagaagaaattactcgtcaacaggcggcagga---------gcacttgagagaaatatccaactggagtcc---caaggattagcttcacggggtgactgcagcattcctggtctcaatgaacagtgtgtgctagtagaccatagagaaaggaatacggacactttgggtttacaggtaggcaagagagtgtgctcctccttcaagtcggagaaggtggtggtggaagacaccattcctattattccaaaggagaaa---cacgcccaggaggaggactcgagcatagactatgatttaagccccacggacacagctgcccatgaagattatgtaaccacaagattg
>Perognathus_longimembris
gagtggaaatttgcacgaacaaagctgtggatgagctactttgaagaaggaggtactctgcctactccctttaatgtcattccaagccctaagtccctgtggtacctagtcaaatggatatggacacacctgtgcaagaaaaagatgagaagaaagccagaaagttttggaacaatagggagacgagctgctgataatttgagaagacatcaccaatatcaagaagttatgaggaacctggtgaagagatacgtggcagccatgattagagatgctaaaacggaagaagggctgacagaagagaactttaaggaactaaagcaagacatctctagcttccgcttcgaagtcctggggttgctaagagggagcaaactgtccaccatccaatctgccagcgccaccaaggagtcccccaactccgccgactcggacgagaagagcgatagcgaaggtaacagcaaggacaagaaaaagaacctcagcctcttcgacctgactaccctgatccacccgaggtccgcagccatcgcctca------gagagacgcaccatcagtaatggctct------gccctggcggtgcagggggccccc---agggagaagcagaggaaagtgaactttgtggctgacatcaaacacttcgggttgtttcacagacgcccgaagcaagccacagctcccatcttctccgtgtccgaagaagtggctcgtcagcaggcagcggga---------ccctcggagagcagcattgcgctgggatcgcgaggc---ctgggggccaggggggaccccagccttcccggcctcagtgaacagtgtgtgttagtggaccacagagaacggaattcggactcgttgggtctgcaagtgggcaagagggtttgtgcg---ttcacatccgagaaggtggtggtggaagacacggttcccatcataccaaaggagcag---cacgcgcaagaggaggatggcagcctcgactacgacttgcacctgcaggacacggtcagccacgaagactatgtgaccacgagattg
>Onychomys_torridus
gaatggaaatttgccagaacaaagctttggatgagctactttgaagaagggggtaccctgcctacgcctttcaatgtcatcccaagccccaaatcactgtggtacctggtcaagtggatatggacgcacctgtgtaagaaaaagatgagaaggaagccagaaagctttggaacaattgggcggcgtgctgctgataacctgagaagacaccaccaatatcaagaggtgatgagaaacctggtgaagcgctatgtggcagccatgatccgagaggcaaaaactgaagagggcctgacggaggagaatgtaaaggaactaaagcaggacatttctagcttccgctttgaagttctgggattgctccgaggaagcaagctctccacaatacagtcggccaac---------gccgcggcgagttccgcagactcggacgaaaacagccacagtggaggtaatagcaaggacaagaaaaagaatctcagcctctttgatttaaccactctgatccacccaaggtcggcagtcattgcctcc------gagagacataacgtaagcaatggttcc------gccctggtggtgcaggagccgccc---agggagaagcagagaaaagcgaattttgtggctgatatcaaaaacttcgggttatttcatagacggtcaaaaccaaatgcaaaccaaatcttctctgtttcagaagaaattactcgtcaacaggcggcagga---------ccacttgagagaaatatccaactggaatcc---caaggattagcttcacggggtgacctcagcattcctggtctcaatgaacagtgtgtactagtagaccatagagaaaggaatacggacactttgggtttacaggtaggcaagagagtgtgctcc---ttcaagtcagagaaggtggtggtggaagacacggtccctatcataccaaaggggaag---cgtgcccacgaggaggactcgagcattgactatgatttaagccccacggacacaacgtcccatgaagattatgtgaccacaagattg
>Microtus_fortis
gaatggaaatttgcccgaacgaagctttggatgagctactttgaagaaggcggcaccctgcctacgcctttcaacgtcatcccaagccccaaatccctgtggtacctggtcaagtggatctggacgcacctgtgcaagaaaaagatgagaaggaagccagaaagcttcgggacaatcgggcggcgggctgctgacaacctgaggagacatcaccaatatcaagaggtcatgaggaatctggtgaagcggtacgtggcggccatgatcagagaggcaaaaaccgaagaaggcctgacagaggagaatgtcaaggaactaaagcaagacatttctagcttccgctttgaagttctgggattgctccgaggaagcaagctctccacaataccatcaggc------------actgcggcgagttcagcagacgccgacgaaaagagccacagtgaaggtaatagcaaggacaagagaaagaatctcagcctctttgatttaaccactctgatccacccgaggtcagcagccattgcctcc------gagagacataccataagcaatggttcc------gctctggtggtgcaggagccgccc---agggagaagcagagaaaagtgaattttgtggctgatatcaaaaacttcgggttgtttcatagacggtcaaaacaaaatgccaaccaaatcttctctgtttcagaagaaattactcgtcaacaggcggcagga---------ccacttgagagaaatatccaactggaatcc---cacggattagcttcacggggtgacctcagcattcctgggctcaatgaacagtgtgtactagtagaccatagagaaaggaatacggacactttgggtttacaggtaggcaagagagtgtgctcc---ttcaagtcagagaaggtggtggtggaagacactgtccctatcataccgaaggagaag---catgcccacgaggaggactcgagcatagactatgacttaagccccacggacacagcagccctcgaagattacgtgaccacgagattg
>Oryx_dammah
gaatggaaatttgctagaacaaagctttggatgagttattttgaagaaggaggtacccttcctacccccttcaatgtcatcccgagccccaagtctctctggtacctgatcaaatggatatggacacacctgtgcaagaaaaagatgagaagaaagccagaaagttttggaacgatagggaggcgagctgctgataatttgagaagacatcaccaatatcaagaagttatgcggaacctggtaaagcgatacgttgccgcaatgattagagatgccaaaactgaggaaggtctgacagaggagaactttaaggaactcaagcaggacatttctagcttccgctttgaagtcctggggttattaagaggaagcaaactctccacggtccagtctgcccagggcacgaaggagtcttctaactccgcagactcggatgaaaagagtgataacgagggtagcagcaaggacaagaaaaagaacttcagcctcttcgacctgaccaccctcattcacccgcggtcggcggcaattgccgcc------gaacgacacaccatcagcaacggctcc------gccctcgtggtgcaggagcccccg---agggagaagcagagaaaagtgaattttgtgacggatatcagacactttgggttgtttcacagacgatcgaaacaacacgcaaaccagatcttctcggtttcagaaggggtggcccgccaacaagctgaagga---------cccctggagaggagcatccagctggagtcc---cgagctctagcttcacggggtgacttgaacatcccggggctcagcgaacagtgtatattggtagatcatcgagaaagaaatacagactccctgggtgtacaggtgagcaagagagtgtgttca---ttcaagtcggagaaggtggtggtggaggacacggttcccatcataccaaaggagaagaaacacgcgaaagaggaggactcgagtgtagactacgatgcaaacctcacagacaccgtcacccacgaagactatgtgaccacaaggttg
>Cervus_canadensis
gaatggaaatttgctagaacaaagctttggatgagttattttgaagaaggaggtacccttcctacccccttcaatgtcatcccgagccccaagtctctctggtacctgatcaaatggatttggacacacctgtgcaagaaaaagatgagaagaaagccagaaagttttggaacgatagggaggcgagctgctgataatctgagaagacatcaccaatatcaagaagttatgcggaacctggtaaagcgatacgtggccgcaatgattagagatgccaaaactgaggaaggtctgacagaggagaactttaaggaactcaagcaagacatttctagcttccgctttgaagtcctggggttattaagaggaagcaaactctctacggtccagtctgctcagggcacgaaggagtcttctaactccgcagactcggatgaaaagagtgataacgagggtagcagcaaggacaggaaaaagaacttcagtctcttcgacctgaccaccctcattcacccgcgatcggcggcacttgccgcc------gaaagacacaccatcagcaacggctcc------gccctcgcgctgcaggagccccag---agggagaagcagagaaaagtgaattttgtgaccgatatcagacactttgggttgtttcacagacgatcgaaacaacacgcaaaccagatcttctccgtttcagaaggggtggcccgccaacaagctgaagga---------cccctggagaggagcatccagctggagtcc---cgagctttagcttcgcggggtgacttgaacatcccggggctcagcgaacagtgtatattggtagatcatcgagaaagaaatacagactccctgggcgtacaggtgagcaagagagtgtgttca---ttcaagtcagagaaggtggtggtggaggacacggttcccatcataccgaaggagaagaaacacgcgaaagaggaggactcgagtgtagactatgatgcaaacctcacagacaccgtcacccacgaagactatgtgaccacaaggttg
>Dama_dama
gaatggaaatttgctagaacaaagctttggatgagttattttgaagaaggaggtacccttcctacccccttcaatgtcatcccgagccccaagtctctctggtacctgatcaaatggatttggacacacctgtgcaagaaaaagatgagaagaaagccagaaagttttggaacgatagggaggcgagctgctgataatctgagaagacatcaccaatatcaagaagttatgcggaacctggtaaagcgatacgtggccgcaatgattagagatgccaaaactgaggaaggtctgacagaggagaactttaaggaactcaagcaagacatttctagcttccgctttgaagtcctggggttattaagaggaagcaaactctctacagtccagtctgctcagggcacgaaggagtcttctaactccgcagactcggatgaaaagagtgataacgagggtagcagcaaggacaggaaaaagaacttcagtctcttcgacttgaccaccctcattcacccgcgatcggcagcaattgccgcc------gaaagacaccccatcagcaacggctcc------gcccttgtgctccaggagcccccg---agggagaagcagagaaaagtgaattttgtgaccgatatcagacactttgggttgtttcacagacgatcgaaacaacacgcaaaccagatcttctccgtttcagaaggggtggcccgccaacaagctgaagga---------cccctggagaggagcatccagctggagtcc---cgagctttagcttcgcggggtgacttgaacatcccggggctcagcgaacagtgtatattggtagatcatcgagaaagaaatacagactccctgggtgtacaggtgagcaagagagtgtgttca---ttcaagtcagagaaggtggtggtggaggacactgttcccatcataccgaaggagaagaaacacgcgaaagaggaggactcgagtgtagactatgatgcaaacttcacagacactgtcacccacgaagactatgtgaccacaaggttg
>Sciurus_carolinensis
gaatggaaatttgctagaacaaagctttggatgagttactttgaagaaggaggtactctgcctactcctttcaatgtcatcccaagccccaagtctctctggtacctgatcaaatggatatggacacacctatgcaagaaaaagatgagaagaaagccagaaagttttggaacaatagggaggcgagctgctgataacttgagaagacatcaccaatatcaagaagttatgaggaacctggtgaagcgatatgtcgcagccatgattagagatgctaaaactgaagaaggtctgacagaagagaactttaaggaactaaagcaagacatttctagtttccgcttcgaagttctgggattactcagaggaagcaagctttctacaatacaatctgcaaatgccacgaaggagtcttccaattcagcagactcagacgaaaagagtgataatgaaggtaatagcaaggacaagaaaaagaatttcagcctttttgatttaaccacactgattcatccaaggtcagcagcaattgcctcc------gaaagacataacataagcaatggctct------gccctggtggttcaggagccaccg---agggagaagcagagaaaagtgaattttgtggctgatatcaaaaacttcgggttatttcatagacgatcaaaacaaaacgcaaaccaaatcttctctgtttcagaagaagttgctcgtcaacaggccgcagga---------ccacttgagagaaatattcaactggaatcc---cgaggattagctacacggggtgacctgagcattcccggtctcagtgaacagtgtgtattagtagaccatagagaaaggaacacggacacattgggtttacaggtaggcaagagagtgtgttct---ttcaagtcagagaaggtggtggtggaggacactgttcctataatcccaaaggagaag---catgcgaaggaagaggactcgagtatagactatgatttaagcctcacagacacagtcacccatgaagattatgtgacaacaagattg
>Myodes_glareolus
gaatggaaatttgctcgaacaaagctctggatgagctactttgaagaaggcggcaccctgcctacgcctttcaatgtcatcccaagccccaaatccctgtggtacctggtcaagtggatctggacgcacctgtgtaagaagaagatgagaaggaagccagaaagcttcgggacaatcgggcggcgggctgctgacaacctgaggagacaccaccaatatcaagaggtcatgaggaatctggtgaagcggtacgtggcggccatgatcagagaggccaaaactgaagaaggcctgacagaggagaacgtcaaggaactaaagcaagacatttctagcttccgctttgaagttctgggattgctccgaggaagcaagctctccacaatacagtcaggcaac---------gcggcagcgagttcagcagacgccgacgaaaagagccacagcgaaggtaatagcaaggacaagaaaaagaatctcagcctctttgatttaaccacgctgatccacccgaggtcagcggccattgcctcc------gagagacagaccataagcaatggttcc------gccctggtggtgcaggagccgccc---agggagaagcagaggaaagtgaattttgtggctgatatcaaaaacttcgggttatttcatagacggtcaaaacaaaatgccaaccaaatcttctctgtttcagaagaaattgctcgtcaacaggcggcagga---------ccacttgagagaaatatccaactggaatcc---caaggattagcttcacggggtgacctcagcattcctgggctcaatgaacagtgtgtactagtagaccatagagaaaggaatacggacactttgggtttacaggtaggcaagagagtgtgctcc---ttcaagtcagagaaggtggtggtggaagacactgtccctatcataccgaaaaagaag---catgcccacgaggaggactcgagcatagactatgatttaagccccacggacacagcagcccacgaagattacgtgaccacgcgattg
>Acomys_russatus
gagtggaaattcgcccgaacaaagctttggatgagctactttgaagaaggaggtaccctgcctactcctttcaatgtcatcccaagccccaagtccttgtggtacctcgtcaagtggatatggacacacctgtgtaagaaaaagatgagaaggaagccagagagctttggaaccattgggcggcgcgctgctgataacttgagaagacaccaccaataccaagaggtgatgaggaacctggtgaagcggtacgtggcggccatgatcagagaggcaaaaaccgaagagggcctgactgaggagaacgttaaggaactaaaacaagacatttctagcttccgcttcgaagttctgggattgctcagaggaagcaagctctccacaatacagtcagccaacgcagcgact------------tcagccgactccgacgaaaagagccatagcgaaggtaatagcaaggacaagaaaaagaatctcagcctctttgatttaaccactctgatccacccgaggtcggcagccattgcctcc------gagagacataacataagcaatggttct------gccctggtggtgcaggagccgccc---agggagaagccgagaaaagtgaattttgtggctgatatcaaaaacttcgggttatttcatagacggtcaaaacaaaatgcaaaccaaatcttctctgtttcagaagaaattactcgtcaacaggcggcagga---------ccacttgagagaaatatccaactggaatcg---caaggattagcttctcggggtgaccgcagcattcctggtctcaatgaacagtgtgtgctagtagaccatagagaaaggaatacggacactttgggtttacaggtaggcaagagagtgtgctcctctttcaagtcggagaaagtggtggtggaagacaccgtccctatgataccaaaggagaaa---cacgcccaggaggaggactcaagcatagactatgatttaagccccacggacacatctgcccatgaagattatgtgaccacaagattg
>Apodemus_sylvaticus
gaatggaaatttgctcgaacaaagctttggatgagctactttgaagaaggaggtaccctgcctacacctttcaatgtcatcccaagccccaagtccctgtggtacctggtcaagtggatatggacacacttatgtaagaaaaagatgagaagaaagccagaaagcttcgggacaattgggcggcgtgctgctgataacttgagaagacatcaccaataccaagaggtgatgaggaatctggtgaagcggtacgtggcagccatgatcagggaggcaaaaaccgaagaaggcttgacggaggagaacgttaaggaactaaagcaagacatttctagcttccgcttcgaagttctgggattgctcagaggaagcaagctctctacgatacagtcagccaac---------gcggcgagttca---gcggactccgatgagaagagccagagcgaaggtaatgacaaggacaagagaaagaatctcagcctctttgatttaaccactctgatccacccgcggtcggcagtcattgcctct------gagagacataacctaagcaatggttcc------gccctggtggtgcaggagccgccc---agggagaagcagaggaaagtgaattttgtggctgatatcaaaaacttcgggttatttcatagacggtcaaaacaaaatgcaaaccaaatcttctctgtttcagaagaaattactcgtcaacaggcggcagga---------gcacttgagagaaatatccagctggaatcc---caaggattagcttcacggggtgaccgcagcattcctggtctcaatgaacagtgtgtgctagtagaccatagagagaggaatacggacactttgggtttacaggtaggcaagagaatgtgctcctccttcaagtcggagaaggtcgtggtggaagacaccgtccctattataccaaagcagaaa---cacgcccaggaggaagactcaagcatagactatgatttaagccccacggacacagctgcccacgaagattacgtgaccacaagattg
>Peromyscus_californicus
gaatggaaatttgccagaacaaagctttggatgagctactttgaagaagggggtaccctgcctacgcctttcaatgtcatcccaagccccaaatccctgtggtacctggtcaagtggatatggacacacctgtgtaagaaaaagatgagaaggaagccagaaagcttcgggacaattgggcggcgtgctgctgataacctgagaagacaccaccaatatcaagaggtgatgaggaacctggtgaagcgctatgtggcagccatgatcagagaggcaaaaactgaagagggcctgacggaggagaatgtcaaggaactaaagcaagacatttctagcttccgctttgaagttctgggattgctccgaggaagcaaactctccacaatacagtcagccaac---------gccgcggcgagtccggcagactccgacgaaaagagccacagtgaaggtaatagcaaggacaagaaaaagaatctcagcctctttgatttaaccactctgatccacccaaggtcagcagtcattgcctcc------gagagacataacgtaagcaatggttcc------gccctggtggtgcaggagccgccc---agggagaagcagagaaaagcgaattttgtggctgagatcaaaaacttcgggttatttcatagacggtcaaaacaaaatgcaaaccaaatcttctctgtttcagaagaaattactcgtcaacaggcggcagga---------ccacttgagagaaatatccaactggaatcc---caaggattagcttcacggggtgacctcagcattcctggtctcaatgaacagtgtgtactagtagaccatagagaaaggaacacggacactttgggtttgcaggtaggcaagagagtgtgctcc---ttcaagtcagagaaggtggtggtggaagacacggtcccaatcataccaaaggggaag---cgtgcccacgaggaggactcgagcatagactatgatttaagccccacggacacaacgtcccatgaagattacgtgaccacaagattg
>Moschus_berezovskii
gaatggaaatttgctagaacaaagctttggatgagttattttgaagaaggaggtacccttcctacccccttcaatgtcatcccgagtcccaagtctctctggtacctgatcaaatggatatggacacacctgtgcaagaaaaagatgagaagaaagccagaaagttttggaacgatagggaggcgagctgctgataatttgagaagacatcaccaatatcaagaagttatgcggaacctggtaaagcgatacgttgccgcaatgattagagatgccaaaactgaagaaggtctgacagaggagaactttaaggaactcaagcaagacatttctagcttccgctttgaagtcctggggttattaagaggaagcaaactctccacggtccagtctgctcagggcacgaaggagtcttctaattccgcagactcggatgaaaagagtgataacgagggtagcagcaaggacaagaaaaagaacttcagcctcttcgacctgaccaccctcattcacccgcggtcggcggcaattgccgct------gaaagacacaccatcagcaacggctcc------gccctcgtggtgcaggagcccccg---agagagaagcagagaaaagtgaattttgtgaccgatatcagacactttgggttgtttcacagacgatcgaaacaacacgcaaaccagatcttctctgtttcagaaggggtggcccgccaacaagctgaagga---------cccctggagaggagcatccagctggagtcc---cgagctttagcgtcacggggtgacttgaacatcccggggctcagcgaacagtgcatattggtagatcatcgagaaagaaatacagactccctgggtgtacaggtgagcaagagagtgtgttca---ttcaagtcagagaaggtggtggtggaggacacggttcccatcataccaaaggagaagaaacacgcgaaagaggaggactcgagtgtagactatgatgcagacctcacagacaccatcacccacgaagactatgtgaccacaaggttg
>Psammomys_obesus
gagtggaaatttgctcgaacaaagctttggatgagctactttgaagaaggaggtaccctgcctacccccttcaacgtcatcccaagccccaagtccttgtggtacctggtcaagtggatatggacccacctgtgtaagaaaaagatgcgaagaaagccagaaagctttggaacaattgggaggcgtgctgccgataacttgagaagacatcaccaataccaagaggtgatgaggaacctggtgaagcgctacgtggcagccatgatcagagaggcaaaaacggaagaaggcctgacagaggagaatgttaaggaactaaagcaagacatttctagcttccgctttgaagttctgggattgctcagaggaagcaagctctccactatacagtcagccaacgcagcgagt------------tcagcagactccgatgaaaagagccatagcgaaggtaatagcaaggacaagaaaaagaatctcagcctctttgatttaaccactctgatccacccgaggtcggcagtcattgcctcc------gagagacataacataagcaatggttcc------gccctggtggtgcaggagccgccc---agggagaagcagagaaaagtgaattttgtggctgatatcaaaaacttcgggttatttcatagacggtcaaaacaaaatgcaaaccaaatcttctctgtttcagaagaaattactcgtcaacaggcggcagga---------ccacttgagagaaatatccaactggaatcc---caaggattagcttcacggggtgaccgcggcattcctggtctcagtgaacagtgtgtgctagtagaccatagagaaaggaatacggacactttgggtttacaggtaggcaagagggtgtgctcctccttcaagtcggagaaggtggtggtggaagacaccgtccctatcataccaaaggagaaa---catgcccaggaggaggactcaagcatagactatgatttaagccccacggacacatctgcccctgaagattatgtgaccacaagattg
>Hippopotamus_amphibius
gaatggaaatttgctcgaacaaagctttggatgagttattttgaagaagggggtaccctgcctactcccttcaacgtcatcccaagccccaaatctctctggtacctgatcaaatggatatggacacatctgtgcaagaaaaagatgagaagaaagccagaaagttttggaacaatagggaggcgagctgctgataatttgagaagacatcaccaatatcaagaagttatgaggaacctggtaaagcgatacgtggctgcaatgattagagatgccaaaactgaagaaggtctgactgaggagaactttaaggaactcaagcaagacatatccagcttccgttttgaagtcctggggttactaagaggaagcaaactctctacggtccagtctgctcaaggcacgaaggattcttctaactccgcagactcggatgaaaagagtgataatgaaggttgtagcaaggacaggaaaaagaacctaagcctcttcgacttgaccaccttgattcacccgcgatccgcagcgatcgcctcc------gaaagacacaccatcagcaacggctcc------gccctggtggtgcaggagcctccc---agggagaagcacagaaaagtgaattttgtgaccgatatcaaaaacctcgggttatttcatagacgatcaaaacaacacgcaaagcagatcttctccgtttcagaagaggtggctcgccaacaagctgaagga---------ccacgggagaggaacatccaactggaatct---cgagggttagcttcccggggtgacttgaacatcccaggtctcagcgaacagtgtatattagtagatcatcgagaaagaaatacggactccctgggtttacaggtgggcaagagagtgtgttcg---ttcaagtcagagaaggtggtggtggaggacacggttccgatcataccaaaggagaaa---cacgcaaaggaggaggactctagtgtagactacgatgcaaacctcacagacacagtcacccacgaagattacgtgaccacaagattg
>Chionomys_nivalis
gaatggaaatttgctcgaacgaagctttggatgagctactttgaagaaggcggcaccctgcctacgcctttcaatgtcatcccaagccccaaatccctgtggtacctggtcaagtggatctggacgcacctgtgtaagaaaaagatgagaaggaagccagaaagcttcgggacaatcgggcggcgggctgctgacaacctgaggagacaccatcaatatcaagaggtcatgaggaatctggtgaagcggtatgtggcagccatgatcagagaggcaaaaaccgaagagggcctgacagaggagaacgtcaaggaactaaagcaagacatttctagcttccgctttgaagttctgggattgctccgaggaagcaagctctccacaataccgtcaggc------------accacggcgagttcagcagacgccgacgaaaagagctgcagtgaaggtaatagcaaggacaagagaaagaatctcagcctctttgatttaaccactctgatccacccgaggtcagcagccattgcctcc------gagagacataccataagcaatggttcc------gctctggtggtgcaggagccgccc---agggagaagcagagaaaagtgaattttgtggctgatatcaaaaacttcgggttgtttcatagacggtcaaaacaaaatgccaaccaaatcttctctgtttcagaagaaattactcgtcaacaggcggcagga---------ccacttgagagaaatatccaactggaatcc---caaggattagcttcacggggtgacttcagcattcctgggctcaatgaacagtgtgtactagtagaccatagagaaaggaatacggacactttgggtttacaggtaggcaagagagtgtgctcc---ttcaagtcagagaaggtggtggtggaagacactgtccctatcataccgaaggagaag---catgcccacgaggaggactcgagcatagactatgacttaagccccacggacacagcagccctcgaagattacgtgaccacgagatta
>Mesoplodon_densirostris
gaatggaaatttgctcggacaaagctttggatgagttattttgaagaaggaggtaccctgcctactcccttcaatgtcatcccaagccccaagtctctctggtacctgatcaaatggatatggacgcacctgtgcaagaaaaagatgagaagaaagccagaaagttttgggacaatagggaggcgagctgctgataatttaagaagacatcaccaatatcaagaagttatgaggaacctggtaaagcgatacgtggctgcaatgattagagacgccaaaactgaagaaggtctgactgaggagaactttaaggaactgaagcaagacatttctagcttccgctttgaagtcctggggttactaagaggaagcaaactctctacggtccaatctgctcagggcacgaaggattcttctaactccgcagactcggatgaaaagagtgataacgaagctagtagcaaggacaagaaaaagaactttagcctcttcgacttaaccaccctgattcacccacgatcagcagcaatcgcctcc------gaaagacacaccatcagcaacggctcc------gccctggtggtgcaggagccaccg---agggagaagcagagaaaagtgaattttgtgaccgatatcaaaaactttgggttatttcatagacgatcaaaacaacacgcaaaccaaatcttctccgtttccggagaggtggctcgtcaacaagctgaagca---------ccactagagacaaacatccaactggaatct---cgagggttagcttcccggggtgacttgaacatcccaggtctcagcgaacagtgtatattagtagatcatcgagaaagaaatacggattccctgggtttacaggttggcaagagagtgtgttca---ttcaagtcagagaaggtggtggtggaggacacagttccaatcataccaaaggagaaa---cacgcaaaggaagaggactgcagtgtagactacgatgcaaacctcacagacatggtcacccacgaagattacgtgaccacaagattg
