# Supplementary material for: Molecular evolution of TRPC4 regulatory sequences supports a role in mammalian thermoregulatory adaptation
Source: PeerJ. 2025 Jul 8;13:e19697. doi: 10.7717/peerj.19697 (PMC12248226; doi:10.7717/peerj.19697)
Supplement: Supplemental Information 1 — Required and optional parameters that are read by the codeml package of PAML. This file is for information only, an explicit value must be selected for Model and the dummy file names must be replaced with explicit paths to function. The sequence and guide tree files are in standard formats (FASTA and Newick, respectively). [file peerj-13-19697-s001.zip › input.files/tetrapod.clade.omega.estimation/eutherian.trpc5.fas]

>Artibeus
gagtggaaatttgcaaggacaaagctctggatgagttactttgatgaaggtggtactttgccacctccttttaacatcatccctagccccaagtcatttctataccttggtaactggtttaataacaccttctgccccaaaaaagactctgatggtagacggagaaggcacaacttgagaagcttcacagaagagcatactgacagcctgatacagaatcaacattatcaggaagttatcaggaatttagtcaaaagatatgtggctgctatgataagaaattccaaaacaaatgagggactgacagaagaaaattttaaggaattaaagcaggacatctccagctttcgatatgaagtgcttgacctcttaggaaatagacaacacccaaggagaagcttttccacc---agcagcactgaattctct---caaagggaagataccagtgatggcagtggtggggctcgggccaaatccaacagtgtctctttccatttaggctgcaagaaaaaggcccgccatgggcca------tctcttaccagaaccatgccaagagccagtggtgtccaaggaaagtcaaaagctgagtcatcaagcaaacactccttcatgggtccttctctcaagaaactcggtctcctattctcc---aagtttaat---ggtcgtacctctgaaccc---agtttagagccgatgtacacaatttctgatggaattactcagcagcactgtatgtggcaagatgtcagatattctcagatggagaaagggaaagcagaggcctgtttgcagagtgaaattaacctcaatgaggtaaaattaggtgaagcccaaggc---actgctcagagcagtgaatgccctctagcctgttccagcccttttcactgcacacccagcatctgctccttgaattttaaacttttagactcctcagaggatgtatttgaaacttggggagaggcttgtgacctgctcatgcacaaatggggcgatggacaggaagaacaagttacaactcacctc
>Desmodus
gagtggaaatttgcaaggacaaagctctggatgagttactttgatgaaggtggtaccttgccacctccttttaacatcatccctagccccaagtcatttctataccttggtaactggtttaataacaccttctgcccaaaacgagaccctgatggtagacggagaaggcacaacttgagaagcttcacagaacgccatgctgacagcctgatacagaatcaacattatcaggaagttatcaggaatttagtcaaaagatacgtggctgctatgataagaaattccaaaacaaatgagggactaacagaagaaaattttaaggaattaaagcaggacatctccagctttcgatatgaagtgcttgacctcttaggaaatagaaaacacccaaggagaagcttttccacc---agcaacactgaactttct---cagagggaagataccagtgacggcagtggtggggctcgggcgaaatccaagagtgtctctttcagtttaggctgcaaggaaaaggcctaccatgggcca------tctctcatcagaaccatgccaagagccagtggtgtccaaggaaagtcaaaagctgagtcatcaagcaaatgctccttcatgggtccttctctcaagaaactgggtctcctattctcc---aagtttaat---ggtcatacatctgaaccc---agttcagagacgatgtacacaatttctgatggaattgctcagcagcactatatgtggcaagacgtcagatattctcagatggagaaagggaaagcagaggcctgttcccagagtgaaattaacctcagtgaggtaaaattaggtgaaccccggggc---actgctcagagcagtgaaagccctctagcctgttccagctctcttcactacacatccagcatctgttcctcaaattctaaacttttagactcctcagaggatgtatttgaaacttggggagaggcctgtgacctgctcatgcacaaatggggtggtggacaggaagaacaggtcacaactcagctc
>Eptesicus
gagtggaaatttgcaaggacaaagctctggatgagttactttgatgaaggcggaaccttgccacctccttttaacatcatccctagtcccaagtcatttctataccttggcaactggtttaataacaccttctgcccaaaaagagaccctgatggtagacggagaaggcacaacttgaggagcttcacagaacgccatgctgacagcctgatacagaatcaacattatcaggaagttattaggaatttagtcaaaagatatgtggctgctatgatacgaaattccaaaacaaatgagggactaacagaagaaaattttaaggagttaaagcaggacatctccagctttcgatatgaagtgcttgacctcttaggaaatagaaaacacccaaggagaagtttttccacc---agcagcactgaattctct---cagagggatgataccaatgatggcagtggtggggctcgggccaaatccaagagtgtctctttcagtttaggctgcaagaaaaaggcctgccatgggcca------cctctcatcagaaccacaccaagagccagtggtgctcaaggaaagtcaaaagctgagtcatcaagcaaacgctcctttatgggtccttctctcaagaaactgggtctcctcttctcc---aagtttaat---ggtcatatgtctgaaccc---agttcagagccaatgtacacaatttctgatggaattgttcagcagcactatatgtggcaagacatcagatattctcagatggagaaagggaaagcagaggcctgttctcagagtgaaattaacctcagtgacgtagaatcaggcaaagcccaggga---gctgctcagagcagtgaatgtcctctagtctgttccagctcccttcactgcgcacccagcatctgctcctcaaattcaaaacttttagactcctcagaggatgtgtttgaaacttggggagaggcttgtgacctgctcatgcacaaatggggtgatggacaggaagaacaagttacaactcggctc
>Hipposideros
gagtggaaatttgcaaggacaaagctttggatgagctactttgatgaaggtggcaccttgccacctcctttcaacatcatccccagccccaagtcatttctataccttggtaactggttcaacaacaccttctgccccaaaagagaccctgatgggaaacggagaaggcacaacttgagaagcttcacagaacgccatgttgacagcctgatacagaatcaacattatcaggaagttatcaggaatttagtcaaaagatatgtggctgctatgataagaaattccaaaacaaacgaggggctaacagaagagaattttaaggaattaaagcaggacatctccagctttcgatatgaagtgcttgacctcttaggaaataggaaacacccaaggaggagcttttccacc---agcagcgctgaactgtct---cagagggatgatactaatgatggcagtggtggggctcgggccaaatccaagagtgtctctttcaatttagcctgcaagaaaaaggcctgccatgggaca------cctctcatcagaaccatgccaagagacagtggtgcccaagggaagtcaaacgctgagtcatcaagccaacgctccttcatgggttcttctctgaagaaactgggtctcctattctcc---aaatttaat---ggtcatatgtctgaaccc---agttcagagccaatgtacacaatttctgatggaattgctcagcagcactatatgtggcaggacatcagatattctcagatggagaaagggagagcagaggcctgttctcaaagcgaaattaacctcagtgaggtagcattaggtgaagcccagggc---cttgctcagagcagtgaatgcccactggcctgttccagctctctgcactgcgtatccagcatctgctcctcaaattctaaacttttagattcctcagaggatgtatttgaaacttggggagaggcttgtgacctgctgatgcacaaatggggtgatggacaggaagaacaagttacaactcagctc
>Miniopterus
gagtggaaatttgcaaggacaaagctctggatgagttactttgatgaagggggtaccttgccacctcctttcaacatcatccccagtcccaagtcatttctatatcttggcaactggtttcataacaccttctgccccaaaagagaccctgatggtagacggagaaggcgcaacttgcgaagcttcacaggacgccatgctgacagcctgatacagaatcaacattatcaggaagttatcaggaatttagtcaaaagatatgtggctgctatggtaagaaattctaaaacaaatgagggactaacagaagaaaattttaaggaattaaagcaggacatctccagctttcgatatgaagtgcttgaccttttaggaaatagaaaacacccacggagaagcttttccacc---agcagcactgaactctat---cacagggatgataccaatgatggcagtggtggggctcgggccaaatccaagagtgtctctttcagtttaggctgcaagaaaaaggcctgccacaagcca------cctctcatcagaaccaggccaagagccagtggtgcccaaggaaagtcaaaagctgagtcatcaagcaaacgctccttcatgggtccttctctcaagaaactgggtctcctattctcc---aagtttaat---ggtcatacatctgaaccc---agttcagagccaatgtacacaatttctgatggaatcgttcagcagcactatatgtggcaagacatcaggtattctgagatggagaaagggagagcacaggcctgttctcagagtgaaattaacctcagtgaggtagaatcaggtgaagcccgggga---gctgctcagagcagtgaatgccctctagcctgtgccagctctcttcactgcatacccagcatctgctcctcaagttctaaacttttagactcttcagaggatgtgtttgaaacttggggagaggcttgtgacctgctcatgcacaaatggggtgatgtacaggaagaacaagttacaacccggctc
>Molossus
gagtggaaatttgcaaggacaaagctctggatgagttactttgatgaaggcggtactttgccacctcctttcaacatcatccccagtcccaagtcatttctatatcttggcaactggtttaataataccttctgccccaaaagagaccctgatggtagacagagaaggcatgacttgagaagcttcacagaacgccatgctgacagcctgatacagaatcaacattatcaggaagttatcaggaatttagtcaaaagatatgtggctgctatgataagaaattcgaaaacaaatgaaggactaacagaagaaaattttaaggaattaaagcaggatatctccagctttcgatatgaagtgcttgacctcttaggaaatagaaaacaccaaaggagaagcttttccacc---agtagcactgaattctct---cagagggatgatactaatgatggcagtggtggggctcgggccaaatccaagagtgtctctttcaggttaggctgcaagaaaaaggcctgccatgggcca------cctctcatcagaaccatgccaaaagccagtggtgcccaaggaaagtcaaaaactgagtcatcaagcaaacgctccttcatgggtccttctctcaagaaactgagtctcctattctcc---aagtttaat---ggtcatatgtctgaaccc---agttcagagacaatgtacacaatttctgatggactcattcagcagcaccatatgtggcaagacatcagatattctcagatggagaaagggaaagcacaggcgtgttctcagagtgaaattaacctcagtgaggtagaatcaggtgaagcccggggc---actgctcagagcagtgaatgccctctagcctgttccagctctcttcactgtgcatccagcatctgctcctcaaattctaaacttttagactcctcagaggatgtatttgaaacttggggagaggcttgtgacttgctcatgcacaaatggggtgatggacaggaagaacaagttacaactcggctc
>Myotis
gaatggaaatttgcaaggacaaagctctggatgagttactttgatgaaggcggtaccttgccacctccttttaacatcatccctagtcctaagtcatttctataccttggcaactggtttaataacaccttctgcccaaaaagagaccctgatggtagacggagaaggcacaacctgagaagtttcacagaacgccatgctgacagcctgatacagaatcaacattatcaggaagttatcaggaatttagtcaaaagatatgtggctgctatgataagaaattccaaaacaaatgagggactaacagaagaaaattttaaggagttaaagcaggacatctccagctttcgatatgaagtgcttgacctgttaggaaatagaaaacacccaaggagaagtttttccacc---agcagcactgaattctct---cagagggatgataccaatgatggcagtggtggggctcgggccaaatccaagagtgtctctttcagtttaggctgcaagaaaaaggcctgccacgggcca------cctctcatcagaaccacaccaagagccagtggtgcccaaggaaagtcaaaagctgagtcatcaagcaaacgctcctttatgggtccttctctcaagaaactgggtctcctcttctcc---aagtttaat---ggtcatatgtctgaaccc---agttcagagccaatgtacacaatttctgatggaatcgttcagcagcactatatgtggcaagacatcagatattctcagatggagaaagggaaagcagaggcctgttctcaaagtgaaattaacctcagtgaggtagaatcaggtgtagcccaggga---gctgctcagagcagtgaatgtcctctagtctgttccagctcccttcactgcgcatccagcatctgctcctcaaattcgaaacttttagactcctcagaggatgtgtttgaaacttggggagaggcttgtgacctgctcatgcacaaatggggtgatggacaggaagaacaagttacaactcggctc
>Phyllostomus
gagtggaaatttgcaaggacaaagctctggatgagttactttgatgaaggtggtaccttgccacctccttttaatatcatccctagtcccaagtcatttctataccttggtaactggtttaataacaccttctgcccaaaacgagaccctgatggtagacggagaaggcataacttgagaagcttcatggaacgccacactgacagcctgatacagaatcaacattatcaggaagttatcaggaatttagtcaaaagatatgtggctgctatgataagaaattccaaaacaaatgagggactaacagaagaaaattttaaggaattaaagcaggacatctccagctttcgatatgaagtgcttgacctcttaggaaatagaaaatacccaaggagaagcttttccacc---agcagcactgacttctct---cagagggaagacagcagtgatggcagtggtggggctcaggccaaatccaagactgtctctttcagtttaggctgcaagagaaaggtctgccatgggcca------tctctcaccagaaccataccaagagccagtggtgtccaagaaaagtcaaaagctgagtcatcaagcaaacactccttcatgggttcttctctcaagaaactgggtctcctattctcc---aagtttaat---ggtcatacccctgaagcc---aattcagagcctatatacacaatttctgatggaatcgctcagcagcactgtatgtggcaagatgtcagatattctcagatggagaaagggaaagcagaggcatgtttgcagagtgaaattaacctcagtgagataaaattaggtgaagcccagggc---actgctcagagaagtgaatgccctctagcctgttccagctctcttcactgcacatccagcatctgctcctcaaattctaaacttttagactcctcagaggatgtatttgaaacttggggagaggcttgtgacctgctcatgcacaaatggggtgatggacaggaagaacaagttacaactcagctc
>Pipistrellus
gagtggaaatttgcaaggacaaagctctggatgagttactttgatgaaggtggaaccttgccacctccttttaacatcatacctagtcccaagtcatttctataccttggcaactggtttaataacaccttctgcccaaaaagagaccctgatggtagacggagaaggcacaacttgaggagcttcacagaacgccatgctgacagcctgatacagaatcaacattatcaggaagttattaggaatttagtcaaaagatatgtggctgctatgatacgaaattccaaaacaaatgagggactaacagaagaaaattttaaggagttaaagcaggacatctccagctttcgatatgaagtgcttgacctcttaggaaatagaaaacacccgaggagaagcttttcaacc---agtagcactgacttctct---cagagggatgatactaatgatggcagtggtggggctcgggccaaatccaagagtgtctctttcagtttaggctgcaaaaaaaaggcctgccacgggcca------cctctcatcagaaccacaccaagagccagtggtgccaaaggaaagtcaaaagctgagtcatcaagcaaacgttcctttatgggtccttctctcaagaaactgggtctcctcttctcc---aagtttaat---ggtcatatgtctgaaccc---agttcagagccaatgtacacaatttctgatggaatcgctcagcagcactatatgtggcaagacatcagatattctcagatggagaaagggaaagcagaggcctgttctcagagtgaaattaacctcagtgaggtagaatcaggcaaagcccaggaa---gctgctcagagcagtgaatgtcctctagtctgttccagctcccttcactgcgcatccagtatctgctcctcaaattcaaaacttttagactcctcagaggatgtgtttgaaacttggggagaggcttgtgatctgctcatgcacaaatggggtgatggacaggaagaacaagttacaactcggctc
>Pteronotus
gagtggaaatttgcaaggacaaagctttggatgagttactttgatgaaggtggtaccttgccacctcctttcaacatcatccctagccccaagtcatttctataccttggtaactggtttaataacaccttctgcccaaaaagagacactgatggtagacggagaaggcacaacttgagaagcttcacagaacgtcatgctgacagcctgatacagaatcaacattatcaggaagttataaggaatttagtcaaaagatatgtggctgctatgatacgaaattccaaaacaaatgaaggactaacagaagaaaattttaaggaattaaagcaggacatctctagctttcgatatgaagtgcttgacctcttaggaaatagaaaacacccaaggagaagcttttccacc---agcagcactgaactctct---cagaggggagataccagtgattgcagtggtggggctcgggccaaatccaagagtgtctctttcagtttaggctgcaagaaaaaggcccaccatgggcca------tctctcattagaaccatgccaagagccagtggtgcccaaggaaagtcaaaagctgagtcatcaagcaaaggctccttcatgggtccttctctcaagaaactgggtctcctattctcc---aagtttaat---ggtcatacatctgaaccc---agttcagagccaatgtacacaatttctgatggaatcattcagcagcactatatgtggcaagacgtcagatattctcagatggagaaagggaaagcagaggcctgttcgcagagtgaaattaacctcagtgaggtaaagttaggcgaagcccagggc---actgctcagggcagtgagtgcactctagcctgttccagctctcttcactgcgcatccagcatctgctcctcaaattctaaacttttagactcctcagaggatgtatttgaaacttggggagaggcgtgtgatatgctcatgcacaagtgggctgatggacaggaagaacaagtcaccactcggctc
>Pteropus
gagtggaaatttgctagaacaaagctctggatgagttactttgatgaaggaggcaccttgccacctccttttaacatcatccccagtcccaagtcatttttgtacctcggtaactggttcaacaacaccttctgcccaaaaagagaccctgatggtagacggagaaggcacaacttgagaagcttcacagaacgccatgctgacagcctgatacagaatcaacattatcaggaagttatcaggaatttggtcaaaagatatgtggctgctatgataagaaattccaaaacaaatgagggactaacagaggagaattttaaggaattaaagcaggacatctctagctttcgatatgaagtgcttgacctcttaggaaataggaaacactcaaggagaagcttttctacc---agcagccctgaactctct---cagagggatgataccaatgatggcagtggtggggctcgggccaaatccaagagtgtctctttcaatttaggctgcaagaaaaaggcctgccatgggcca------cctctcatcagaaccatgccaatagatagtggtgcccaagggaagtcaaaagctgagtcatcaagcaaatgctccttcatgggtccttctctcaagaaattgggtttcctattctcc---aagtttaac---ggtcatatgtctgaaccc---agttcagagccaatgcacacaatttctgatggaatcgttcagcagcactatatgtggcaagacatcagatattctcagatggagaaaggaaaagcagaagcctgttctcaaagtgaaattaacctcagtgaggtagaattaggtgaaacccggggt---gctgctcagagcagtgaatgccctctagcctgttccagctctcttcactgcgcatccagcatctgctcctcaaattctaaacttttagactcctcagaggatgtatttgaaacttggggagaagcttgcgacctgctcatgcacaaatggggtgatggacaggaagaacaagttatgactcggctc
>Rhinolophus
gagtggaaatttgcaaggacaaagctctggatgagttactttgatgaagggggcaccttgccacctcctttcaacattatccccagcccaaagtcatttctataccttggtaactggttcaacaacaccttctgccccaaaagagagcctgatgggagacggagaaggcacaacttgagaagcttcacagaacgccatgctgacagcctgatacagaatcaacattatcaggaagttatcaggaatttagtcaaaaggtatgtggctgctatgataagaaattccaaaacaaatgaggggctaacagaagagaattttaaggaattaaagcaggacatctccagctttcgatatgaagtgcttgacctcttaggaaataggaaacacccaaggagaagcttttccacc---agcagcactgaactctct---cagagggatgataccaatgatggcagtggtggggctcgggccaaatccaagagtgtctctttcaatttacactgcaagaaaaaggcctgccatgggcca------tctctcatcagaaccatgccaagagacagtggtgcccaagggaagttaaaagctgagtcaagc---aaacgctctttcatgggttcttctctcaagaaactgggtctcctattctcc---aagtttaat---ggtcatatgtctgaaccc---agttcacagccaatgtatacaatttctgatggaatcgttcagcagcactatatgtggcaggacatcaaatattctcagatgaagaaagggaaatcagaggcctgttctcaaagtgaaattaacctcagtgaggtagaattaggtgaagcccggggc---cctgctcagagcagtgagtgccctctagcctgttccagctctctgcactgtgtatccagtatctgctcctcaaattctaaacttttagactcctcagaggatgtatttgaaacttggggagaggcttgtgacctgctcatgcacaaatggggtgatggacaggaagaacaagttataactcgactc
>Rousettus
gagtggaaatttgcaagaacaaagctctggatgagttactttgatgaaggaggcaccttgccacctccttttaacatcatccccagtcccaagtcatttttgtacctcggtaactggttcaacaacaccttctgccccaaaagagaccctgatggtagacggagaagacacaacttgaaaagcttcacagaacgccatgctgacagcctgatacagaatcaacattatcaggaagttatcaggaatttggtcaaaagatatgtggctgctatgataagaaattccaaaacaaatgagggactaacagaggagaattttaaggaattaaagcaggacatctctagctttcgatatgaagtgcttgacctcttaggaaataggaaacacccaaggagaagcttttctacc---agcagccctgaactctct---cagagggatgataccaatgatggcagtggtggggctcgggccaaatccaagagtgtctctttcaatttaggctgcaagaaaaaggcctgccatgggcca------cctctcatcagaaccatgccaatagatagtggtacccaagggaagccaaaagctgaatcatcaagcaaatgctccttcatgggtccttctctcaagaaactgggtttcctattctcc---aagtttaac---ggtcatatgcctgaaccc---agttcagaaccaatgtacacaatttctgatggaatcattcagcagcactatatgtggcaagacattagatattctcatatggagaaagggaaggcagaagcttgttctcaaagtgaaattaacctcagtgaggtagaattaggtgaaacccagggt---gctgctcagagcagtgaataccctctagcctgttccagctctcttcactgtgcatccagcatctgctca---aattctaaacttttagactcctcagaggatgtatttgaaacttggggagaagcttgtgacctgctcatgcacaaatggggtgatggacaggaagaacaagttacgactcggctc
>Canis
gagtggaagtttgcaaggacgaagctctggatgagttactttgatgaaggcggcaccttgccacctcctttcaacatcatccccagtcccaagtcatttctataccttggtaactggttcaacaataccttctgccccaaaagagatcctgatggtagacggagaaggcataacttgagaagcttcacagaacgccacgctgacagcctgatacagaatcaacattatcaggaagttatcaggaatttagtcaaaagatatgtggccgctatgataagaaattccaaaacaaatgagggactaacagaagaaaattttaaggaattaaagcaggacatctccagctttcgatatgaagtacttgacctcttaggaaataggaaacactcaaggagaagcttttccacg---agcagcaccgaactctct---cagagggacgataccaatgatggcagtggtggggcacgggccaaatccaagagtgtctctttcaatttaggctgcaaaaaaaaggcctgccacgggcca------cctctcatcagaactgtgccaagagccagtggcacccaagggaagtcaaaatctgagtcatcgagcaaacgctccttcgtgggtccttctctcaagaaactcggtctcctgttttcc---aagttcaat---ggtcatatgtccgaacca---agttcagagccaatgtacaccatttcggatggcattgctcaacagcactacatgtggcaagacatcagatattctcagatggagaaagggaaagcaggggcctgttctcagagtgaaatgaacctcagtgaggtagaattaggtgaagcccggggt---gctgctccaagcagtgaatgccctctagcctgttccagctctcttcactgtgcatccagcatctgctcctcaaattccaaacttttagactcctcagaggacgtgttcgaaacttggggagaggcctgcgacctgctcatgcacaaatggggtgatggacaggaagaacaagtaacaactcgactc
>Enhydra
gagtggaagtttgcaaggacaaagctctggatgagttactttgatgaaggtggcaccttgccacctcctttcaacatcatccccagtcccaagtcatttctctaccttggtaactggtttaacaacaccttctgccccaaaagagaccctgatggtagacggaggaggcacaacttgagaagcttcacggaacgccatgctgacagcctgatacagaatcaacattatcaggaagtcatcaggaatttagtcaaaagatatgtggctgctatgataagaaattccaaaacaaacgagggactaacagaagaaaattttaaggaattaaagcaggacatttccagctttcgatatgaagtacttgacctcttaggaaacaggaaacactcaaggagaagcttttccgcg---agcagcactgaactctct---cagagggatgacaccaatgatggcagtggtggggctcgggccaaatccaagagtgtctctttcaacttgggctgcaagaaaaaggcctgccacgggcca------cctctcatcagaaccatgccaagagccgggggtgcccaagggaagtcaaaagctgagtcatcaagtaaacggtccttcatgggtccttctctcaagaaactcggtctcttgttctcc---aaatttaat---ggtcatatgtctgaaccc---agttcagagccaatgtacaccatttcggatggcatcgctcagcagcactatatgtggcaggacatcagatattctcagatggagaaagggaaagcaggggcctgttctcaaagtgaaattaacctcagtgaggtagaattaggtgacgcccggggt---gctgctgagagcagtgaatgccccctagcctgttctagctctctccactgtgcatccagcatctgctcctcaaattctaaacttttagactcctcagaggatgtatttgaaacttggggagaggcttgcgacctgctcatgcacaaatggggtgatggacaggaagaacaagttacaacgcggctc
>Hyaena
gagtggaagtttgcaaggacaaagctctggatgagttacttcgatgaaggtggcaccttgccacctcctttcaatatcatccccagccccaagtcatttctctaccttggtaactggttcaacaacaccttctgccccaaaagagaccctgatgggagacggagaaggcacaacttgagaagcttcacagaacgccatgctgacagcctgatacagaatcaacattatcaggaagttatcaggaatttagtcaaaagatacgttgctgctatgataagaaattccaaaacgaacgagggactgacagaagaaaattttaaggagttaaagcaggacatctccagctttcgatacgaagtactcgacctcttaggaaataggaaacactcaaggagaagcttttccgca---agcagcactgaactgtcc---cagagggatgataccaatgatggaagtggtggggctcgggccaaatccaaaagtgtctctttcaatttaggctgcaagaaaaaggcctgccatgtgcca------cctctcatcagaaccatgccaagagtcggtggtgcccaagggaagtcaaaagccgagtcatcaagcaaacgctccttcatgggtccttctctcaagaaactcggtctcctattctcc---aagtttaat---ggtcatatggctgaaccc---agttcagagccaatgtacaccatttcggatggcatcgctcagcagcattatatgtggcaggacatcagatattctcagatggagaaagggaaagcagaggcctgttctcaaagtgaaattaacctcagtgaggtagaattaggtgaagcccggggc---gctgctcagagtagtgaatgccctctaacctgttccagttctctccactgtgcatccagcatctgctcctcaaattctaaacttttagactcctcagaggatgtatttgaaacttggggagaggcttgcgacctgctcatgcacaaatggggtgatgggcaggaagaacaagttacaactcggctc
>Leopardus
gagtggaaatttgcaaggacaaagctctggatgagttactttgatgaaggcggcaccttgccacctcctttcaatatcatccccagtcccaagtcatttctctaccttggtaactggttcaacaacaccttctgccccaaaagagaccctgatgggagacggaggaggcacaacttgagaagcttcacagaacgccatgctgacagcctgatacagaatcaacattaccaggaagttatcaggaatttagtcaaaagatacgtggctgctatgataagaaattccaaaacgaacgagggactgacagaagaaaattttaaggaattaaagcaggacatctccagctttcgatatgaagtactcgacctcttaggaaataggaaacactcaaggagaagtttttccgcg---agcagcaccgaactgtcc---cagagggatgataccaatgatggcagtggtggggctcgggccaaatccaagagtgtctctttcaatttaggctgcaagaaaaaggcctgccacgggcca------cctctcatcagaaccatgccaagagccggcggtgcccaagggaagtcaaaagccgagtcatcaagcaaacgctccttcatgggtccttctctcaagaaactcggcctcctattctcc---aagtttaac---ggtcatatgtctgaaccc---agttcagagccaatgtgcaccatttcggatggcatcgctcagcagcactatatgtggcaggacatcaggtattctcagatggagaccgggaaagcagaggcctgctctcaaagtgaaattaacctcagtgaggtagaattaggggaagcccggggc---gctgctcagagccgtgaatgccctctagcctgttccagctctctccactgtgcatccagcatctgttcctcgaattctaaacttttagactcctcagaggacgtctttgaaacttggggagaggcttgcgacctgctcatgcacaaatggggtgacggacaggaagaacaagttacaactcggctc
>Meles
gagtggaagtttgcaaggacaaagctctggatgagttactttgatgaaggtggcaccttgccacctcctttcaacatcatccccagtcccaagtcatttctctaccttggtaactggtttaacaacaccttctgccccaaaagggaccctgatggtagacggagaaggcacaacttaagaagcttcacggaacgccatgctgacagcctgatacagaatcaacattatcaggaagtcatcaggaatttagtcaaaagatatgtggctgctatgataagaaattccaaaacaaacgagggactaacagaagaaaattttaaggaattaaagcaggacatttccagctttcgatatgaagttcttgacctcttaggaaacaggaaacactcaaggagaagcttttccgcg---agcagcactgaactctcg---cagagggatgacaccaatgatggcagtggtggggctcgggccaaatccaagagtgtctctttcaacttgggctgcaagaaaaaggcctgccatgggcca------cctctcatcagaaccacgccaagagccgggggtgcccaaggaaagtcaaaagctgagtcatcaagtaaacggtccttcatgggtccttctctcaagaaactcggtctcttgttttcc---aaatttaat---ggtcgtatgtctgaaccc---agttcagagccaatgtacaccatttcggatggcatcgctcagcagcactgtatgtggcaggacatcagatattctcagatggagaaagggaaagcaggggcctgctctcaaagtgaaattaacctcagtgaggtagaattaggtgacgcccggggc---gctgctgagagcagtgaatgccccctagcctgttctagctctctccactgtgtatccagcatctgctcctcaaattctaaacttttagactcctcagaggatgtatttgaaacttggggagaggcttgcgacctgctcatgcacaaatggggtgatggacaggaagaacaagttacaacgcggctc
>Mirounga
gagtggaagtttgcaaggacaaaactctggatgagttactttgatgaaggcggcaccttgccacctcctttcaacatcatccccagtcccaagtcatttctctaccttggtaactggttcaacaacaccttctgccccaaaagagaccctgatggtagacggagaaggcacaacttgagaagcttcacagaacgccacgctgacagcctgatacagaatcaacattatcaggaagtcatcaggaatttagtcaaaagatatgtagctgctatgataagaaattccaaaacaaacgagggactaacagaagaaaattttaaggaattaaagcaggacatctccagctttcgatatgaagtacttgacctcttaggaaataggaagcactcaaggagaagcttttccaca---agcagcactgaactctct---cagagggatgataccaatgatggcagtggtggggctcgggccaaatccaagagtgtctctttcaacttaggctgcaagaaaaaggcctgccatgggcca------cctctcatcagaaccatgccgagagccgggggtgcccaagggaagccaaaagctgagtcatcaagcaaacggtccttcatgggtccttctctcaagaaactcgggctcctgttctcc---aagtttaac---ggtcatatgtctgaaccc---agttccgagccaatgtacaccatttcagatggcatcgctcagcagcattatatgtggcaggacatcagatattctcagatggagaaagggaaagcaggggcctgctctcaaagcgaaattaacctcagtgaggtagaattaggtgaagcccggggc---gctgctgagagcagtgaatgccccctagcctgttctagctctctccactgtgcatccagcatctgctcctcaaattctaaacttttagactcctcggaggacgtatttgaaacttggggagaggcttgcgacctgctcatgcacaaatggggtgatggacaggaagaacaagttacaacgcggctc
>Mustela
gagtggaagtttgcaaggacaaagctctggatgagttactttgatgaaggtggcaccttgccacctcctttcaacatcatccccagtcccaagtcatttctctaccttggtaactggtttaacaacaccttctgccccaaaagagaccctgatggtagacggagaaggcacaacttgagaagcttcacggaacgccatgctgacagcctgatacagaatcaacattatcaggaagtcatcaggaatttagtcaaaagatatgtggctgctatgataagaaattccaaaacaaacgagggactaacagaagaaaattttaaggaattaaagcaggacatttccagctttcgatatgaagtacttgacctcttaggaaacaggaaacactcaaggagaagcttttccgcg---agcagcactgaactctct---cagagggatgatgccaatgatggcagtggtggggctcgggccaaatccaagagtgtctctttcaacttgggctgcaagaaaaaggcctgccacgggcca------cctctcatcagaaccatgccaagagctgggggtgcccaagggaagtcaaaagctgagtcatcaagtaaacggtccttcatgggtccttctctcaagaaacttggtctcttgttctcc---aaatttaat---ggtcatatgtctgaaccc---agttcagagccaatgtacaccatttcggatggcatcgctcagcagcactatatgtggcaggacatcagatattctcagatggagaaagggaaagcaggggcctgttctcaaagtgaaattaacctcagtgaggtagaattaggtgacgcccggggt---gctgctgagagcagtgaatgccccctagcctgttctagctctctccactgtgcatccagcatctgctcctcaaattctaaacttttagactcctcagaggatgtatttgaaacttggggagaggcttgcgacctgctcatgcacaaatggggtgatggacaggaagaacaagttacaacgcggctc
>Neovison
gagtggaagtttgcaaggacaaagctctggatgagttactttgatgaaggtggcaccttgccacctcctttcaacatcatccccagtcccaagtcatttctctaccttggtaactggtttaacaacaccttctgccccaaaagagaccctgatggtagacggagaaggcacaacttgagaagcttcacggaacgccatgctgacagcctgatacagaatcaacattatcaggaagtcatcaggaatttagtcaaaagatatgtggctgctatgataagaaattccaaaacaaacgagggactaacagaagaaaattttaaggaattaaagcaggacatttccagctttcgatatgaagtacttgacctcttaggaaacaggaaacactcaaggagaagcttttccgcg---agcagcactgaactctct---cagagggatgatgccaatgatggcagtggtggggctcgggccaaatccaagagtgtctctttcaacttgggctacaagaaaaaggcctgccacgggcca------cctctcatcagaaccatgccaagagccgggggtgcccaagggaagtcaaaagctgagtcatcaagtaaacggtccttcatgggtccttctctcaagaaactcggtctcctgttctcc---aaatttaat---ggtcatatgtctgaaccc---agttcagagccaatgtacaccatttcggatggcatcgctcagcagcactatatgtggcaggacatcagatattctcagatggagaaagggaaagcaggggcctgttctcaaagtgaaattaacctcagtgaggtagaattaggtgacgcccggggt---gctgctgagagcagtgaatgccccctagcctgttctagctctctccactgtgcatccagcatctgctcctcaaattctaaacttttagactcctcagaggatgtatttgaaacttggggagaggcttgcgacctgctcatgcacaaatggggtgatggacaggaagaacaagttacaacgcggctc
>Odobenus
gagtggaagtttgcaaggacaaaactctggatgagttactttgatgaaggcggcaccttgccacctcctttcaacatcatccccagtcccaagtcatttctctaccttggtaactggttcaacaacaccttctgtcccaaaagagaccctgatggtagacggagaaggcacaacttgagaagcttcacagaccgccacgctgacagcctgatacagaatcaacattatcaggaagtcatcaggaatttagtcaaaagatatgtagctgctatgataagaaattccaaaacaaacgagggactaacagaagaaaattttaaggaattaaagcaggacatctccagctttcgatatgaagtacttgacctcttaggaaataggaagcactcaaggagaagcttttccaca---agcagcactgaactccct---cagagggatgataccaatgatggcagtggtggggctcgggccaaatccaagagtgtctctttcaacttaggctgcaagaaaaaggcctgccatgggcca------cctctcatcagaaccatgccgagagccgggggtgcccaagggaagccaaaagctgagtcatcaagcaaaccgtccttcatgggtccttctctcaagaaactcgggctcctgttctcc---aagtttaac---ggtcatatgtctgaatcc---agttcagagccaatgtacaccatttcggatggcatcgctcagcagcattatatgtggcaggacatcagatattctcagatggagaaagggaaagcaggggcctgctctcaaagcgaaattaacctcagtgaggtggaattaggtgaagcccggggc---gctgctgagagcagtgaatgccccctagcctgttctagctctctccactgtgcatccagcatctgctcctcaaattctaaacttttagactcctcggaggacgtatttgaaacttggggagaggcttgcgacctgctcatgcacaaatggggtgatggacaggaagaacaagttacaacgcggctc
>Panthera
gagtggaaatttgcaaggacaaagctctggatgagttactttgatgaaggcggcaccttgccacctcctttcaatatcatccccagtcccaagtcatttctctaccttggtaactggttcaacaacaccttctgccccaaaagagaccctgatgggagacggaggaggcacaacttgagaagcttcacagaacgccatgctgacagcctgatacagaatcaacattaccaggaagttatcaggaatttagtcaaaagatacgtggccgctatgataagaaattccaaaacgaacgagggactgacagaagaaaattttaaggaattaaagcaggacatctccagctttcgatatgaagtactcgacctcttaggaaataggaaacactcaaggagaagcttttccgca---agcagcaccgaactgtcc---cagagggatgataccaatgatggcagtggtggggctcgggccaaatccaagagtgtctctttcaatttaggctgcaagaaaaaggcctgccacgggcca------cctctcatcagaaccatgccaagagccggcggtgcccaagggaagtcaaaagccgagtcatcaagcaaacgctccttcatgggtccttctctcaagaaactcggtctcctattctcc---aagtttaac---ggtcatatgtctgaaccc---agttcagagccaatgtacaccatttcggatggcatcgctcagcagcactatatgtggcaggacatcagatattctcagatggagaccgggaaagcagaggcctgctctcaaagtgaaattaacctcagtgaggtagaattaggggaagcccggggc---gctgctcagagccgtgaatgccctctagcctgttccagctctctccactgtgcatccagcatctgttcctcgaattctaaacttttagactcctcagaggacgtctttgaaacttggggagaggcttgcgacctgctcatgcacaaatggggtgacggacaggaagaacaagttacaactcggctc
>Phoca
gagtggaagtttgcaaggacaaaactctggatgagttactttgatgaaggcggcaccttgccacctcctttcaacatcatccccagtcccaagtcatttctctaccttggtaactggttcaacaacaccttctgccccaaaagagaccctgatggtagacggagaaggcacaacttgagaagcttcacagaacgccacgctgacagcctgatacagaatcaacattatcaggaagtcatcaggaatttagtcaaaagatatgtagctgctatgataagaaattccaaaacaaacgagggactaacagaagaaaattttaaggaattaaagcaggacatctccagctttcgatatgaagtacttgacctcttaggaaataggaagcactcaaggagaagcttttccaca---agcagcactgaactctct---cagagggatgataccaatgatggcagtggtggggctcgggccaaatccaagagtgtctctttcaacttaggctgcaagaaaaaggcctgccatgggcca------cctctcatcagaaccatgccgagagccgggggtgcccaagggaagccaaaagctgagtcatcaagcaaacggtccttcatgggtccttcgctcaagaaactcgggctcctgttctcc---aagtttaac---ggtcatatgcctgaaccc---agttcagagccaatgtacaccatttcggatggcatcgctcagcagcattatatgtggcaggacatcagatattctcagatggagaaagggaaagcaggggcctgctctcaaagcgaaattaacctcagtgaggtagaattaggtgaagcccgggat---gctgctgagagcagtgaatgccccctagcctgttctagctctctccactgtgcatccagcatctgctcctcaaattctaaacttttagactcctcggaggatgtatttgaaacttggggagaggcttgcgacctgctcatgcacaaatggggtgatggacaggaagaacaagttacaacgcggctc
>Suricata
gagtggaagtttgcaaggacaaaactctggatgagttacttcgatgaaggcggcaccttgccacctcctttcaatatcatccccagtcccaagtcatttctctaccttggtaactggttcaacaacaccttctgccccaaaagagaccctgatggaagacggaggaggcacaacttgagaagcttcacagaacgccacgctgacagcctaatacagaatcaacattatcaggaagttatcaggaatttagtcaaaagatacgtggctgctatgataagaaattccaaaacgaacgagggattgacagaagaaaattttaaggagttaaagcaggacatctccagctttcgatacgaagtactagacctcttaggaaataggaaacactcaaggagaagcttttccgcg---agcagcactgaactgtcc---cagagggatgataccaatgatggcagtggtggggctcgggccaaatccaagagtgtctctttcaatttaggctgcaagaaaaaggcctgccatgggcca------cctctcatcagaaccatgccaagagccagtggtgcccaagggaagtcaaaagccgagtcatcaggcaaacgctccttcatgggtccttctctcaagaaactcggtctcctattctcc---aagtttaac---ggtcatatgtctgaaccc---agttcagagccaatgtacactatttcggatggcatcgctcagcagcactatatgtggcaggacatcagatattctcagatggagaaagggaaagcagaggcctgttctcaaagtgaaattaacctcagtgaggtagaattaggggaagcccggggc---gctgctcagagcagtgaatgccctctaacctgttccagctctctccactgtgcatccagcatctgctcctcaaattctaaacttttagactcctcagaggatgtatttgaaacttggggagaggcttgcgacctgctcatgcacaaatggggtgacggacaggaagaacaagttacaactcggctc
>Ursus
gagtggaagtttgcaaggacaaagctctggatgagttactttgatgaaggtggcaccttgccacctcctttcaacatcatccccagtcccaagtcatttctttaccttggcaactggttcaacaacaccttctgccccaaaagagaccctgatggcagacggagaaggcacaacttgagaagctttacagaacgccacgctgacagtctgatacagaatcaacattatcaggaagtcatcaggaatttagtcaaaagatatgtggctgctatgataagaaattccaaaacaaacgagggactaacagaagaaaattttaaggaattaaagcaggacatctccagctttcgatatgaagtacttgacctcttaggaaataggaaacactcaaggagaagcttttccacg---agcagcactgaattcttt---cagagggatgataccaatgatggcagcggcggggctcgggcgaaatccaagagtgtctctttcaacttaggctgcaagaaaaaggcctgccatgggcca------cctctcatcagaaccatgccgagagctgggggtgcccaagggaagtcaaaagctgagtcatcaagcaaacggtccttcatgggtccttctctcaagaaactcggtctcctgttctcc---aagtttaac---ggtcataagtccgaaccc---agttcagagccaatgtacaccatttcggatggcattgctcagcagcactatatgtggcaggacatcagatattctcagatggagaaagggaaagcgggggcctgttctcaaagtgaaattaacctcagtgaggtagaattaggtgaagtccggggc---ggggctgagagcagtgaatgccccctagcctgtgctagctctcttcgctgtgcatccagcatctgctcctcaaattctaaacttttagactcctcagaggacgtatttgaaacgtggggagaggcctgcgacctgctcatgcacaaatggggtgatggacaggaagaacaagttacaacgcggctc
>Zalophus
gagtggaagtttgcaaggacaaaactctggatgagttactttgatgaaggcggcaccttgccacctcctttcaacatcatccccagtcccaagtcatttctctaccttggtaactggttcaacaacaccttctgccccaaaagagaccctgatggtagacggagaaggcacaacttgagaagcttcacagaacgccacgctgacagcctgatacagaatcaacattatcaggaagtcatcaggaatttagtcaaaagatatgtagctgctatgataagaaattccaaaacaaacgagggactaacagaagaaaattttaaggaattaaagcaggacatctccagctttcgatatgaagtacttgacctcttaggaaataggaagcactcaaggagaagcttttccaca---agcagcactgaactctct---cagagggatgataccaatgatggcagtggtggggctcgggccaaatccaagagtgtctctttcaacttaggctgcaagaaaaaggcctgccatgggcca------cctctcatcagaaccatgccgagagccgggggtgcccaagggaagccaaaagctgagtcatcaagcaaaccgtccttcatgggtccttccctcaagaaactcgggctcctgttctcc---aagtttaac---ggtcatatgtctgaatcc---agttcagagccaatgtacaccatttcggatggcatcgctcagcagcattatatgtggcaggacatcagatattctcagatggagaaagggaaagcaggggcctgctctcaaagcgaaattaacctcagtgaggtagaattaggtgaagcccggggc---gccgctgagagcagtgaatgccccctagcctgttctagctctctccactgtgcatccagcatctgctcctcaaattctaaacttttagactcctcggaggacgtatttgaaacttggggagaggcttgcgacttgctcatgcacaaatggggtgatggacaggaagaacaagttacaacgcggctc
>Balaenoptera
gagtggaagtttgcaaggacgaagctctggatgagttacttcgatgaaggcggcaccttgccacctcctttcaacatcatccccagccccaagtcatttctataccttggtaactggttcaacaacaccttctgcccccaaagagaccctgatggtagacggagaaggcacaacttgagaagcttcacagaacgccatgctgacagcctgatacagaatcaacattaccaggaagttatcaggaatttagtcaaaagatatgtggcagctatgataagaaattccaaaacaaatgagggactaacagaagaaaattttaaggaattaaagcaggacatttccagctttcgatatgaagtgcttgacctcttgggaaataggaagcaccaaaggagaagtttttccact---agcagcactgaactctct---cagagagatgataccaatgatggcagtggcggggctcgggccaaatccaagagtgtctctttcaatttaggctgcaagaaaaaagcctgccatgggcca------cctctcatcaggaccatgccaagagttggtggtgcccaagggaagtcaaaagctgagtcatcaagcaaacgctccttcatgggtccctctctcaagaaactgggtctcctattctcc---aagtttaat---ggtcatatgtctgaaccc---agttcagagccgatgtacacaatttctgatggaatcgttcagccgcactatatgtggcaggacatcaaatattctcagatggagaaagggaaagcagagtcctgttctcagagtgaaattaacctcagtgaggtagaatcaggcgaagcccggggc---gctgctcagagcagtgaatgccctctcgcctgttccagctctcttcactgcgcatccagcatctgctcctcgaattctcaacttttagactcctcagaggatgtatttgaaacttggggagaggcttgtgacctgctcatgcacaaatggggtgacggacaggaagaacaagttacaactcggctc
>Bos
gagtggaagtttgcaaggacgaagctctggatgagttactttgatgaaggtggcaccttgccacctcctttcaacattatccccagccccaagtcatttctataccttggcaactggttcaacaacaccttctgccctaaaagagaccctgatggtagacgaagaaggcacaacttgagaagcttcacagaacgccatgctgacagcctgatacagaaccaacattaccaggaagttatcaggaatttagtcaaaagatatgtggcagctatgataagaaattccaaaacaaatgagggactaacagaagaaaattttaaggaattaaagcaggatatctccagctttcgatatgaagtgcttgacctcttgggaaacaggaagcaccaaaggagaagcttttccact---agcagcactgaactctct---cagagggatgataccaatgatggcagtggtggggctcgggccaaatccaagagtgtctctttcaatgtaggctgcaagaaaaaagcctgccatgggcca------cctctcatcaggactatgccaagagtcggtggtgcccaaggcaagtcaaaagctgagtcatcaagcaaacgatccttcatgggtccctctctcaagaaactgggtctcctattctcc---aagtttaat---ggtcatatgtccgaaccc---agttcagagccgatgtacacaatctctgatggaattgttcagccacactatatgtggcaggacatcagatattctcagatggagaaagggaaagcagaggcctgttctcaaagtgaaattaacctcagtgaggtagaattaggtgaagcccggggc---actgctcagagcactgaatgccctctagcctgttccagctctcttcactgtgtatccagcatctgttcctcaaattctaaacttttagactcctcagaggatgtatttgaaacgtggggagaggcttgtgacctgctcatgcacaaatggggtgatggacaggaagaacaagttacaactcggctc
>Bubalus
gagtggaagtttgcaaggacgaagctctggatgagttactttgatgaaggtggcaccttgccacctcctttcaacattatccccagccccaagtcatttctataccttggcaactggttcaacaacaccttctgccctaaaagagaccctgatggtagacggagaaggcacaacttgagaagcttcacagaacgccatgctgacagcctgatacagaaccaacattaccaggaagttatcaggaatttagtcaaaagatatgtggcagctatgataagaaattccaaaacaaatgagggactaacagaagaaaattttaaggaattaaagcaggatatctccagctttcgatatgaagtgcttgacctcttgggaaacaggaagcaccaaagaagaagcttttccact---agcagcactgaactctct---cagagggatgataccaatgatggcagtggtggggctcgggccaaatccaagagtgtctctttcaatgtaggctgcaagaaaaaagcctgccatgggcca------cctctcatcaggactatgccaagagtcggtggtgcccaaggcaagtcaaaagctgagtcatcaagcaaacgatccttcatgggtccctctctcaagaaactgggtctcctattctcc---aagtttaat---ggtcatatgtccgaaccc---agttcagagccgatgtacacaatctctgatggaattgttcagccacactatatgtggcaggacatcagatactctcagatggagaaagggaaagcagaggcctgttctcaaagtgaaattaacctcagtgaggtagaattaggtgaagcccggggc---actgctcagagcactgaatgccctctagcctgttccagctctcttcactgtgtatccagcatctgttcctcaaattctaaacttttagactcctcagaggatgtatttgaaacgtggggagaggcttgtgacctgctcatgcacaaatggggtgatggacaggaagaacaagttacaactcggctc
>Camelus
gaatggaagtttgcaaggacaaagctctggatgagttacttcgacgaaggcggcaccttgccaccccctttcaacatcatccccagtcccaagtcatttctataccttggtaactggttcaacaacaccttctgccccaaaagagaccctgatggtagacggagaaggcacaacctgagaagtttcacagaacgccatgctgacagcctgatacagaatcaacattaccaggaagttatcaggaatttagtcaaaagatatgtggcagctatgataagaaattccaaaacaaatgagggattaacagaagaaaattttaaggaattaaagcaagacatctccagctttcgctatgaagtgcttgacctcttgggaaataggaagcaccccaggagaagtttttccact---agcagcactgaactctcctctcagagggatgataccaatgatggcagtggtggggctcgggctaaatccaagagtgtctctttcaatttaggctgcaagaaaaaagcctgtcacgggcca------cctctcatcaggaccatgccaagagttggtggtgcccaagggaagtcaaaagctgagccatcaagcaaacgctccttcatgggtccctctctcaagaaactgggtctcctattctcc---aagtttaat---ggtcatatgtctgaaccc---agttcagagccaatgtacaccatttctgatggaatcgttcagcagcactatatgtggcaggacatcagatattctcagatggagaaagggaaagcagaggcctgttctcaaagtgaaattaacctcagtgaggtagaattaggtgaagcccggggc---gctgctcagagcagtgaatgccctctagcctgttcaagctctcttcactgcgcatccagcatctgctcctcaaattctaaacttttagactcctcagaggatgtatttgaaacttggggagaggcttgtgacctgctcatgcacaaatggggtgatggacaggaagaacaagttacaactcggctc
>Cervus
gagtggaagtttgcaaggacgaagctctggatgagttactttgacgaaggtggcaccttgccacctcctttcaacattatccccagccccaagtcatttctataccttggcaactggttcaacaacaccttctgccctaaaagagaccctgatggtagacgaagaaggcacaacttgagaagcttcacagaacgccatgctgacagcctgatacagaaccaacattaccaggaagttatcaggaatttagtcaaaagatatgtggcagctatgataagaaattccaaaacaaatgagggactaacagaagaaaattttaaggaattaaagcaggatatctccagctttcgatatgaagtgcttgacctcttgggaaacaggaagcaccaaaggagaagtttttccact---agcagcactgaactctct---cagagggatgataccaatgatggcagtggtggggctcgggccaaatcgaagagtgtttctttcaatgtaggctgcaagaaaaaagcctgccatgggcca------cctctcatcaggactatgccaagagtcggtggtgcccaaggcaagtcaaaagctgagtcatcaagcaaacgatccttcatgggtccctctctcaagaaactgggtctcctattctcc---aagtttaat---ggtcatatgtccgaaccc---agttcagagccaatgtacacaatctctgatggaattgttcagccacactatatgtggcaggacatcagatattctcagatggagaaagggaaagcagaggcctgttctcaaagtgaaattaacctcagtgaggtagaattaggtgaagcccggggc---actgctcagagcactgaatgccctctagcctgttccagctctcttcactgcgtttccagcatctgttcctcaaattctaaacttttagactcctcagaggatgtatttgaaacatggggagaggcttgtgacctgctcatgcacaaatggggtgatggacaggaagaacaagttacaactcggctc
>Dama
gagtggaagtttgcaaggacgaagctctggatgagttactttgacgaaggtggcaccttgccacctcctttcaacattatccccagccccaagtcatttctataccttggcaactggttcaacaacaccttctgccctaaaagagaccctgatggtagacgaagaaggcacaacttgagaagcttcacagaacgccatgctgacagcctaatacagaaccaacattaccaggaagttatcaggaatttagtcaaaagatatgtggcagctatgataagaaattccaaaacaaatgagggactaacagaagaaaattttaaggaattaaagcaggatatctccagctttcgatatgaagtgcttgacctcttgggaaacaggaagcaccaaagaagaagtttttccact---agcagcactgaactctct---cagagggatgataccaatgatggcagtggtggggctcgggccaaatcgaagagtgtttctttcaatgtaggctgcaagaaaaaagcctgccatgggcca------cctctcatcaggactatgccaagagtcggtggtgcccaaggcaagtcaaaagctgagtcatcaagcaaacgatccttcatgggtccctctctcaagaaactgggtctcctattctcc---aagtttaat---ggtcatatgtccgaaccc---agttcagagccaatgtacacaatctctgatggaattgttcagccacactatatgtggcaggacatcagatattctcagatggagaaagggaaagcagaggcctgttctcaaagtgaaattaacctcagtgaggtagaattaggtgaagcccggggc---actgctcagagcactgaatgccctctagcctgttccagctctcttcactgcgtttccagcatctgttcctcaaattctaaacttttagactcctcagaggatgtatttgaaacatggggagaggcttgtgacctgctcatgcacaaatggggtgatggacaggaagaacaagttacaactcggctc
>Delphinapterus
gagtggaagtttgcaaggacgaagctctggatgagttacttcgatgaaggcggcaccttgccacctcctttcaacatcatccccagccccaagtcatttctataccttggtaactggttcaacaacaccttctgcccccaaagagaccctgatggtagacggagaaggcacaacttgagaagcttcacagaacgccatgctgacagcctgatacagaatcaacattaccaggaagttatcaggaatttagtcaaaagatatgtggcagctatgataagaaattccaaaacaaatgagggactaacagaagaaaattttaaggaattaaagcaggacatttccagctttcgatatgaagtgcttgacctcttaggaaataggaagcaccaaaggagaagtttttccact---agcagcactgaactctct---cagagagatgataccaatgatggcagtggcggggctcgggccaaatccaagagtgtctctttcaatttaggctgcaagaaaaaagcctgccatgggcca------cctctcatcaggaccatgccaagagttggtggtggccaagggaagtcaaaagctgagtcatcaagcaaacgctccttcatgggtccctctctcaagaaactgggtctcctattctcc---aagtttaat---ggtcatatgtctgaaccc---agttcagagccgatgtacacaatttctgatggaatcgttcagccgcactatatgtggcaggacatcaaatattctcagatggagaaagggaaagcagagtcctgttctcaaagtgaaattaacctcagtgaggtagaattaggtgaagcccggggc---gctgctcagagcagtgaatgccctctagcctgttccagctctcttcactgcgcatccagcatctgctcctcaaattctaaacttttagactcctcagaggatgtatttgaaacttggggagaggcttgtgacctgctcatgcacaaatggggtgatggacaggaagaacaagttacaactcggctc
>Hippopotamus
gagtggaagtttgcaaggacgaagctctggatgagttactttgacgaaggcggcaccttgccacctcctttcaacatcatccctagccccaagtcatttctataccttggtaactggttcaacaacaccttctgccccaaaagagaccctgatggtagacggagaaggcgcaacttgagaagcttcacagaacgccatgctgacagcctgatacagaatcaacattaccaggaagttatcaggaatttagtgaaaagatatgtggcagctatgataagaaattctaaaacaaatgagggactaacagaagaaaattttaaggagttaaagcaggacatttccagctttagatatgaagtgcttgacctcttgggaaataggaagcaccaaaggagaagcttttccact---agcagcactgaactctct---cagagggatgataccaatgatggcagtggtggggctcgggccaaatccaagagtgtctctttccatttaggctgcaagaaaaaaacctgccatgggcca------cctctcatcaggaccatgccaagagtcggtggtgcccaagggaagtcaaaatctgagtcgtcaagcaaacgctccttcatgggtccttcgctcaagaaactgggtctcctgttctcc---aagtttaat---ggtcatatgtctgaaccc---agttcagagccgatgtacacaatttctgatggaatcgttcagccgcattatatgtggcaggacatcaaatattctcagatggagaaagggaaagcagaggcctgttctcaaagtgaaattaacctcagtgaggtagaattaggtgaagcccggggc---gctgctcagagcagtgaatgccctctagcctgttccagctctcttcactgcgtatccagcatctgctcctcaaattctaaacttttagactcctcagaagatgtatttgaaacttggggagaggcgtgtgacctgctcatgcacaaatggggtgatggacaggaagaacaagttacaactcggctc
>Lagenorhynchus
gagtggaagtttgcaaggacgaagctctggatgagttacttcgatgaaggcggcaccttgccacctcctttcaacatcatccccagccccaagtcatttctataccttggtaactggttcaacaacaccttctgcccccaaagagaccctgatggtagacggagaaggcacaacttgagaagcttcacagaacgccatgctgacagcctgatacagaatcaacattaccaggaagttatcaggaatttagtcaaaagatatgtggcagctatgataagaaattccaaaacaaatgagggactaacagaagaaaattttaaggaattaaagcaggacatttccagctttcgatatgaagtgcttgacctcttaggaaacaggaagcaccaaaggagaagtttttccact---agcagcactgaactctct---cagagagatgataccaatgatggcagtggcggagctcgggccaaatccaagagcgtctctttcaatttaggctgcaagaaaaaagcctgccatgggcca------cctctcatcaggaccatgccaagagttggtggtgcccaagggaagtcaaaagctgagtcatcaagcaaacgctccttcatgggtccctctctcaagaaactgggtctcctattctcc---aagtttaat---ggtcatatgtctgaaccc---agttcagagccgatgtacacaatttctgatggaatcgttcagccgcactatatgtggcaggacatcaaatattctcagatggagaaagggaaagcagagtcctgttctcaaagtgaaattaacctcagtgaggtagaattaggtgaagcccggggc---gctgctcagagcagtgaatgccctctagcctgttccagctctcttcactgcgcatccagcatctgctcctcaaattctaaacttttagactcctcagaggatgtatttgaaacttggggagaggcttgtgacctgctcatgcacaaatggggtgatggacaggaagaacaagttacaactcggctc
>Lipotes
gagtggaagtttgcaaggacgaagctctggatgagttacttcgatgaaggcggcaccttgccacctcctttcaacatcatccccagccccaagtcatttctataccttggtaactggttcaacaacaccttctgcccccaaagagaccccgatggtagacggagaaggcacaacttgagaagcttcacagaacgccatgctgacagcctgatacagaatcaacattaccaggaagttatcaggaatttagtcaaaagatatgtggcagctatgataagaaattccaaaacaaatgagggactaacagaagaaaattttaaggaattaaagcaggacatttccagctttcgatatgaagtgcttgacctcttgggaaataggaagcaccaaaggagaagtttttccact---agcagcactgaactctct---cagagagatgataccaatgatggcagtggcggggctcgggccaaatccaagagtgtctctttcaatttaggctgcaagaaaaaagcctgccatgggcca------cctctcatcaggaccatgccaagagttggtggtgcccaagggaagtcaaaagctgagtcatcaagcaaacgctccttcatgggtccctctctcaagaaactgggtctcctattctcc---aagtttaat---ggtcatatgtctgaaccc---agttcagagccgatgtacacaatttctgatggaatcgttcagccgcactatatgtggcaggacatcaaatattctcagatggagaaagggaaagcagagtcctgttctcaaagtgaaattaacctcagtgaggtagaattaggtgaagcccggggc---gctgctcagagcagtgaatgccctctagcctgttccagctctcttcactgcgcatccagcatctgctcctcaaattctaaacttttagactcctcagaggatgtatttgaaacttggggagaggcttgtgacctgctcatgcacaaatggggtgatggacaggaagaacaagttacaactcggctc
>Mesoplodon
gagtggaagtttgcaaggacaaagctctggatgagttacttcgatgaaggtggcaccttgccacctcctttcaacatcatccccagccccaagtcatttctataccttggtaactggttcaacaacaccttctgcccccaaagagaccctgatggtagacggagaaggcacaacttgagaagcttcacagaacgtcatgctgacagcctgatacagaatcaacattaccaggaagttatcaggaatttagtcaaaagatatgtggcagctatgataagaaattccaaaacaaatgagggactaacagaagaaaattttaaggaattaaagcaggacatttccagctttcgatatgaagtgcttgacctcttgggaaacaggaaacaccaaaggagaagtttttccact---agcagcactgaattttct---cagagagatgataccaatgatggcagtggcggggctcgggccaaatccaagagtgtctctttcaatttaggctgcaagaaaaaagcctgccatgggcca------cctctcatcaggaccatgccaagagttggtggtgcccaagggaagtcaaaagctgagtcatcaagcaaacgctccttcatgggtccctctctcaagaaactgggtctcctattctcc---aagtttaat---ggtcatatgtctgaaccc---agttcagagccgatgtacacaatttctgatggaatcgttcagccacattatatgtggcaggatatcaaatattctcagatggagaaagggaaagcagagtcctgttctcaaagggaaattaacctcagtgaggtagaattaggtgacgcccggggc---gctgctcagagcagtgaatgccctctagcctgttccagctctcttcactgcgcatccagcatctgctcctcaaattctaaacttttagactcctcagaggatgtatttgaaacttggggagaggcttgtgacctgctcatgcacaaatggggtgatggacaggaagaccaagttacaactcggctc
>Moschus
gagtggaagtttgcaaggacgaagctctggatgagttactttgatgaaggtggcaccttgccacctcctttcaacattattcccagccccaagtcatttctataccttggcaactggttcaacaacaccttctgccctaaaagagaccctgacggtagacggagaaggcacaacttgagaagcttcacagaacgccatgctgacagcctgatacagaaccaacattaccaggaagttatcaggaatttagtcaaaagatacgtggcagctatgataagaaattccaaaacaaatgagggactaacagaagaaaattttaaggaattaaagcaggatatctccagctttcgatatgaagtgcttgacctcttgggaaataggaagcaccaaaggagaagcttttccgct---agcagcactgaactctct---cagagggatgataccaatgatggtagtggtggggctcggcccaaatccaagagtgtctctttcaatgtaggctgcaagaaaaaagcctgccatgggcca------cctctcatcaggactatgccaagagttggtggtgcccaaggcaagtcaaaagctgagtcatcaagcaaacgatccttcatgggtccctctctcaagaaactgggtctcctattctcc---aagtttaat---ggtcatatgtctgaagcc---agttcagagccaatgtacacaatctctgatggaattgttcagccacactacatgtggcaggacatcagacattctcagatggagaaagggaaagcagaggcctgttctcaaagtgaaattaacctcagtgaggtagaattagatgaagcccggggc---actgctcagagcaaagaatgccctctatcctgttccagctctcttcactgcatatccagcatctgttcctcaaattctaaacttttagactcctcagaggatgtatttgaaacgtggggagaggcttgtgacctgctcatgcacaaatggggtgatggacaggaagaacaagttacaactcggctc
>Odocoileus
gagtggaagtttgcaaggacgaagctctggatgagttactttgacgaaggtggcaccttgccacctcctttcaacattatccccagccccaagtcatttctataccttggcaactggttcaacaacaccttctgccctaaaagagaccctgatggtagacgaagaaggcacaacttgagaagcttcacagaacgccatgctgacagcctgatacagaaccaacattaccaggaagttatcaggaatttagtcaaaagatatgtggcagctatgataagaaattccaaaacaaatgagggactaacagaagaaaattttaaggaattaaagcaggatatctccagctttcgatatgaagtgcttgacctcttggggaacaggaagcaccaaaggagaagtttttccact---agcagcactgaactctct---cagagggatgataccaatgatggcagtggtggggctcgggccaaatccaagagtgtctctttcaatgtaggctgcaagaaaaaagcctgccatgggcca------cctctcatcaggactatgccaagagttggtggtgcccaaggcaagtcaaaagctgagtcatcaagcaaacgatccttcatgggtccctctctcaagaaactgggtctcctattctcc---aagtttaat---ggtcatatgtctgaaccc---agttcagagccaatgtacacaatctctgatggaattgttcagccacactatatgtggcaggacatcagatattctcagatggagaaagggaaagcagaggcctgttctcaaagtgaaattaacctcagtgaggtagaattaggtgaagcccggggc---actgctcagagcactgaatgccctctagcctgttccagctctcttcactgcgtttccagcatctgttcctcaaattctaaacttttagactcctcagaggatgtatttgaaacgtggggagaggcctgtgacctgctcatgcacaaatggggtgatggacaggaagaacaagttacaactcggctc
>Oryx
gagtggaagtttgcaaggacgaagctctggatgagttactttgatgaaggtggcaccttgccacctcctttcaacattatccccagccccaagtcatttctataccttggcaactggttcaacaacaccttctgccctaaaagagaccctgatggtagacggagaaggcgcaacttgagaagcttcacagaacgccatgctgacagcctgatacagaaccaacattaccaggaagttatcaggaatttagtcaaaagatatgtggcagctatgataagaaattccaaaacaaatgagggactaacagaagaaaattttaaggaattaaagcaggatatctccagttttcgatatgaagtgcttgacctcttgggaaacaggaagcaccaaaggagaagcttttccact---agcagcactgaactctca---cagagggatgataccaacgatggcagtggtggggctcgggccaaatccaagagtgtctctttcaatgtaggctgcaagaaaaaagcctgccatgggcca------cctctcatcaggactatgccaagagtcggtggtgcccaaggcaagtcaaaagctgagtcatcaagcaaacgatccttcatgggtccctctctcaagaaactgggtctcctattctcc---aagtttaat---ggtcatatgtccgaaccc---agttcagagccaatgtacaccatctctgatggaattgttcagccacactatatgtggcaggacatcagatattctcagatggagaaagggaaagcagaggcctgttctcaaagtgaaattaacctcagtgaggtagaattaggtgaagcccagggc---actgctcagagcactgaatgccctctagcctgttccagctctcttcactgcgtatccagcatctgttcctcaaattctaaacttttagactcctcagaggatgtatttgaaacgtggggagaggcttgtgacctgctcatgcacaaatggggtgatggacaggaagaacaagttacaactcggctc
>Ovis
gagtggaagtttgcaaggacgaagctctggatgagttactttgatgaaggtggcaccttgccacctcctttcaacattatccccagccccaagtcatttctataccttggcaactggttcaacaacaccttctgccctaaaagagaccctgatggtagacggagaaggcacaacttgagaagcttcacagaacgccatgctgacagcctgatacagaaccaacattaccaggaagttatcaggaatttagtcaaaagatatgtggcagctatgataagaaattccaaaacaaatgagggactaacagaagaaaattttaaggaattaaagcaggatatctccagctttcgatatgaagtgcttgacctcttgggaaacaggaagcaccaaaggagaagcttttccact---agcagcactgaactctcg---cagagggatgataccaacgatggcagtggtggggctcgggccaaatccaagagtgtctctttcaatgtaggctgcaagaaaaaagcctgccatgggcca------cctctcatcaggactatgccaagagtcggtggtgcccaaggcaagtcaaaagctgagtcatcaagcaaacgatccttcatgggtccctctctcaagaaactgggtctcctattctcc---aagtttaat---ggtcatatgtccgaaccc---agttcagagccaatgtacaccatctctgatggaattgttcagccacactatatgtggcaggacatcagatattctcagatggagaaagggaaagcagaggcctgttctcaaagtgaaattaacctcagtgaggtagaattaggtgaagcccggggc---actgctcagagcactgaatgccctctagcctgttccagctctcttcactgcgtatccagcatctgttcctcaaattctaaacttttagactcctcagaggatgtatttgaaacgtggggagaggcttgtgacctgctcatgcacaaatggggtgatggacaggaagaacaagttacaactcggctc
>Physeter
gagtggaagtttgcaaggacgaagctctggatgagttacttcgatgaaggcggcaccttgccacctcctttcaacatcatccccagccccaagtcatttctataccttggtaactggttcaacaacaccttctgcccccaaagagaccctgatggtagacggagaaggcacaacttgagaagcttcacagaacgccatgctgacagcctgatacagaatcaacattaccaggaagttatcaggaatttagtcaaaagatatgtggcagctatgataagaaattccaaaacaaatgagggactaacagaagaaaattttaaggaattaaagcaggacatttccagctttcgatatgaagtgcttgacctcttgggaaataggaagcaccaaaggagaagtttttccact---agcagcactgaactctct---cagagagatgataccaatgatggcagtggcggggctcgggccaaatccaagagtgtctctttcaatttaggctgcaagaaaaaagcctgccatgggcca------cctctcatcaggaccatgccaagagttggtggtgcccaaggcaagtcaaaagctgagtcatcaagcaaacgctccttcatgggtccctctctcaagaaactgggtctcctattctcc---aagtttaat---ggtcatatgtctgaaccc---agttcagagccgatgtacacaatttctgatggaatcgttcagccgcactatatgtggcaggacatcaaatattctcagatggagaaagggaaagcagagtcctgttctcaaagtgaaattaacctcagtgcggtagaatcaggtgaagcccggggc---gctgctcagagcagcgaatgccctctagcctgttccagctctcttcactgcgcatccagcacctgctcctcaaattctaaacttttagactcctcagaggatgtatttgaaacttggggagaggcttgtgacctgctcatgcacaaatggggtgatggacaggaagaacaagttacaactcggctc
>Aotus
gagtggaagtttgcaaggacgaagctctggatgagttactttgatgaaggtggcaccttgccacctcctttcaacatcatcccaagccccaagtcatttttataccttggtaactggttcaacaacaccttctgccccaaaagagaccctgacggtagacggagaaggcgaaacttgagaagcttcacagatcgcaatgccgacagcctgatacaaaatcaacattatcaggaagttatcaggaatttagtcaaaagatacgtggctgctatgataagaaattccaaaacaaatgaggggctaacagaagaaaattttaaggaattaaagcaagacatctccagctttcgatatgaagttcttgacctcttgggaaatagaaaacacccaaggagaagcttttccact---agcagcactgaactctct---cagagagacgatactaatgatggcagtggtggggctcgggccaaatccaagagtgtctcttttaatttaggctgcaagaaaaaggcttgccatgggcca------cctctcatcagaaccatgccaagatccagtggtgcccagggaaagtcaaaagctgagtcatcaagcaaacgctccttcatgggtccttctctcaagaaactgggtctcctattctcc---aaatttaat---ggtcatatgtctgaaccc---agttcagagtcaatgtacacaatttctggtggaattgttcagcagcactgtatgtggcaggacatcagatattctcagatggagaaagggaaagcagaggcctgtgctcaaagtgaaatcaacctcagtgaggtagaattaggtgaagtccagggc---gctgctcagagtagtgaatgccctctagcctgttccagctctcttcactgtgcatccagcatctgctcctcaaattctaaacttttagactcctcagaggatgtatttgaaacttggggagaggcttgtgacttgctcatgcacaaatggggtgatggacaggaagaacaagttacaactcggctc
>Callithrix
gagtggaagtttgcaagaacgaagctctggatgagttactttgatgaaggtggcactttgccacctcctttcaacatcatcccaagccccaagtcatttctataccttggtaactggttcaacaacaccttctgtcccaaaagagaccctgatggtagacggagaaggcgaaacttgagaagcttcacagatcgcaatgcagacagtctgatacaaaatcaacattatcaggaagttatcaggaatttagtcaaaagatatgtggctgctatgataagaaattccnaaacaaatgaggggctaacagaagaaaattttaaggaattaaagcaagacatctccagctttcgatatgaagttcttgacctcttgggaaatagaaaacacccaaggagaagcttttccact---agcagcactgaactctct---cagagagatgatactaatgatggcagtggtggggctcgggccaaatccaagagtgtctcttttaatttaggctgcaagaaaaaggcttgccatgggcca------cctctcatcagaaccatgccaagatccagtggtgcccagggaaagtcaaaagctgagtcatcaagcaaacgctccttcatgggtccttctctcaagaaactgggtctcctattctcc---aaatttaat---ggtcatatgtctgaatcc---agttcagagccaatgtacacaatttctggtggaattgttcagcagcactgtatgtggcaggacatcagatattctcagatggagaaagggaaagcagaggcctgtgctcaaagtgaaattaacctcagtgaggtagaattaggtgaagtccagggc---gctgctcagagcagtgaatgccctctagcctgttccagctctcttcactgtgcatccagcatctgctcctcaaattctaaacttttagactcctcagaggatgtatttgaaacttggggagaggcttgtgacttgctcatgcacaaatggggtgatggacaggaagaacaagttacaactcggctc
>Cebus
gagtggaagtttgcaaggacgaagctctggatgagttactttgatgaaggtggaacgttgccacctcctttcaacatcatcccaagccccaagtcatttctataccttggtaactggttcaacaacaccttctgccccaaaagagaccctgacggtagacggagaaggcgaaacttgagaagcttcacagatcgcaatgccgacagcctgatacaaaatcaacattatcaggaagttatcaggaatttagtcaaaagatatgtggctgctatgataagaaattccaaaacaaatgaggggctaacagaagaaaattttaaggaattaaagcaagacatctccagctttcgatatgaagttcttgacctcttgggaaatagaaaacacccaaggagaagcttttccact---agcagcactgaactctct---cagagagacgatactcatgatggcagtggtggggctcgggccaaatccaagagtgtctcttttaatttaggctgcaagaaaaaggcttgccatgggcca------cctctcatcagaaccatgccaagatccagtggtgcccagggaaagtcaaaagctgagtcatcaagcaaacgctccttcatgggtccttctctcaagaaactgggtctcctattctcc---aaatttaat---agtcatatgtctgaaccc---agttcagagccaatgtacacaatttctggtggaattgttcagcagcactgtatgtggcaggacatcagatattctcagatggagaaagggaaagcagaggcctgtgctcaaagtgaaattaacctcagtgaggtagaattaggtgaagtccagggc---gctgctcagagcagtgaatgccctttagcctgttccagctctcttcactgtgcatccagcatctgctcctcaaattctaaacttttagactcctcagaggatgtatttgaaacttggggagaggcttgtgacttgctcatgcacaaatggggtgatggacaggaagaacaagttacaactcggctc
>Homo
gagtggaagtttgcaaggacgaagctctggatgagttactttgatgaaggtggcaccttgccacctcctttcaacatcatccccagccccaagtcatttctataccttggtaactggttcaacaacaccttctgccccaaaagagaccctgacggtagacggagaaggcgcaacttgagaagtttcacagaacgcaatgctgacagcctgatacaaaatcaacattatcaggaagttatcaggaatttagtcaaaagatatgtggctgctatgataagaaattccaaaacacatgagggacttacagaagaaaattttaaggaattaaagcaagacatctccagctttcggtatgaagtgcttgacctcttgggaaatagaaaacatccaagg---agcttttccact---agcagcactgaactgtct---cagagagacgataataatgatggcagtggtggggctcgggccaaatccaagagtgtctcttttaatttaggctgcaagaaaaagacttgccatgggcca------cctctcatcagaaccatgccaaggtccagtggtgcccaaggaaagtcaaaagctgagtcatcaagcaaacgctccttcatgggtccttctctcaagaaactgggtctcctattctcc---aaatttaat---ggtcatatgtctgaaccc---agttcagagccaatgtacacaatttctgatggaattgttcagcagcactgtatgtggcaggacatcagatattctcagatggagaaagggaaagcagaggcctgttctcaaagtgaaattaacctcagtgaggtagaattaggtgaagtccagggc---gctgctcagagcagtgaatgccctctagcctgttccagctctcttcactgtgcatccagcatctgctcctcaaattctaaacttttagactcctcagaggatgtatttgaaacttggggagaggcttgtgacttgctcatgcacaaatggggtgatggacaggaagaacaagttacaactcgcctc
>Lemur
gagtggaagtttgcaaggacaaagctctggatgagttactttgatgaaggtggtaccttgccacctcctttcaacatcatccccagtcccaagtcatttctataccttggtaactggttcaacaacaccttctgccccaaaagagaccctgatggtagacggagaaggcacaacttgagaagcttcacagaacgccatgctgacagcctgatacaaaatcaacattatcaggaagttatcagaaatttagtcaaaagatatgtggctgctatgataagaaattccaaaacaaatgaggggctaacagaagaaaattttaaggaattaaagcaggacatctccagcttccgatatgaagtccttgacctcttaggaaatagaaaacacccaaggagaagcttttctact---agcagcactgaactctct---cagagggatgataccaatgatggcagtggtggggctcgggccaaatccaagagtgtctctttcaatttagattgcaagaaaaaggcctgccatgggcca------cctctcatcagaacagtgccaagagccagtggtgcccaagggaagtcaaaagctgagtcatcaagcaaacgctccttcatgggtccttctctcaagaaactgggtctcctattctcc---aaatttaat---ggtcgtatgtctgagccc---agttcagagccaatgtacacaatttctgatggaatcattcagcagcactatatgtggcaggacatcagatattctcagatggagaaagggaaagcagaggcctgttctcaaagtgaaattaacctcagtgaggtagaattaggtgaagtccggggc---gctgctcagagcagtgaatgccccctagcctgttccagctctcttcactgtgcatccagcatctgctcctcaaattctaaacttttagactcctcagaggatgtatttgaaacttggggagaggcttgcgacttgctcatgcacaaatggggtgatggacaggaagaacaagttacaactcggctc
>Microcebus
gagtggaagtttgcaaggacaaagctctggatgagttactttgatgaaggtggtaccttgccacctcctttcaacatcatccccagtcccaagtcatttttataccttggtaactggttcaacaacaccttctgccccaaaagagaccctgatggaagacggagaaggcataacttgagaagcttcacagaacgccatgctgacagcctgatacaaaatcaacattaccaggaagttatcagaaatttagtcaaaagatatgtggctgctatgataagaaattccaaaacaaatgaggggctaacagaagaaaattttaaggaattaaagcaggacatctccagcttccgatatgaagtgcttgacctcttaggaaatagaaaacacccaaggagaagcttttctact---agcagcactgaactctct---cagagggatgataccaatgatggcagtggtggggctcgggccaaatccaagagtgtctctttcaatttaggttgcaagaaaaaggcctgccatgggcca------cctctcatcagaaccatgccaagagccagtggtgcccaagggaagtcaaaagctgagtcatcaagcaaacgctccttcatgggtccttctctcaagaaactgggtctcctattctcc---aaatttaat---agtcagatgtctgagccc---agttcagagccaatgtacacaatttctgatggaatcattcagcagcactatatgtggcaggacatcagatattctcagatggagaaagggaaagcagaggcctgttctcaaagtgaaattaacctcagtgaggtagaattaggtgaagtccggggc---gctgctcagagcagtgaatgtcccctagcctgttctagctctcttcactgtgcatccagcatctgttcctcaaattctaaacttttagactcctcagaggatgtgtttgaaacttggggagaggcttgtgacttgctcatgcacaaatggggtgatggacaggaagaacaagttacaactcgcctc
>Nomascus
gagtggaagtttgcaaggacgaagctctggatgagttactttgatgaaggtggcaccttgccacctccgttcaacatcatccccagccccaagtcatttctataccttggtaactggttcaacaacaccttctgccccaaaagagatcctgatggtagacggagaagacgcaacttgagaagcttcacagaacgcaatgctgacagcctgatacaaaatcaacattatcaggaagttatcaggaatctagtcaaaagatatgtggctgctatgataagaaattccaaaacaaatgaggggctaacagaagaaaattttaaggaattaaagcaagacatctccagctttcgatatgaagtgcttgacctcttgggaaatagaaaacatccaaggagaagcttttccact---agcagcactgaattctct---cagagagacgataataatgatggcagtggtggggctcgggccaaatccaagagtgtctcttttaatttaggctgcaagaaaaaggcttgccatgggcca------cctctcatcagaaccatgccaaggtccagtggtgcccaaggaaagtcaaaagctgaatcatcaagcaaacgctccttcatgggtccttctctcaagaaactgggtctcctattctcc---aaatttaat---ggtcatatgtctgaaccc---agttcagagccaatgtacacaatttctgatggaattgttcagcagcactgtatgtggcaggacatcagatattctcagatggagaaagggaaagcagaggcctgttctcaaagtgaaattaacctcagtgaggtagaattaggtgaagtccagggc---gctgctcagagcagtgaatgccctctagcctgttccagctctcttcactgtgcatccagcatctgctcctcaaattctaaacttttagactcctcagaggatgtatttgaaacttggggagaggcttgtgacttgctcatgcacaaatggggtgatggacaggaggaacaagttacaactcgcctc
>Otolemur
gagtggaagtttgcaaggaccaaactctggatgagttactttgacgaaggtggcaccttgccacctcctttcaacatcattcccagtcccaagtcatttctatacctcggtaactggttcaacaacaccttctgccccaaaagagaccctgatggtagacggagacggcacaacttgagaaacttcacagaccgacatgctgacagcctgatacaaaatcaacattatcaggaagttatcagaaatttagtcaaaagatatgtggctgctatgatacgaaattctaaaacaaatgaaggactaacagaagaaaatttcaaggaattaaaacaggacatctccagcttccgatatgaagtgcttgacctcttaggaaatagaaaacacccaaggagaagcttttccact---agcagcactgaactctct---cagagggatgataccaatgatggcagtggtggggctcgggccaaatccaagagtgtttctttcaatttaggttgcaagaaaaaggcctgccatgggcca------cctctcatcagaaccatgccaaaagccagtggtgcccaagggaagtcaagagctgagtcatcaagcaagcgctccttcatgggtccttctctcaagaaactgggtctcctgttctcc---aaatttaat---ggtcatacgtctgagccc---agttcagagccaatgtacacaatttctgatggaatcgttcagcagcactatatgtggcaggacgtcagatattctcagatggagaaagggaaagcagaggcctgttctcaaagtgaaatggacctcagtgaggtagaattaggtgaagtccggggc---gctgctcagagcagtgaatgccccctagcctgttccagctctcttcactgtgcatccagcatctgctcctcaaattctaaacttttagactcctcagaggatgtgtttgagacttggggagaggcttgtgacttgctcatgcacaaatggggtgatggacaggaagaacaagttacaactcggctc
>Pongo
gagtggaagtttgcaaggacgaagctctggatgagttactttgatgaaggtggcaccttgccacctcctttcaacatcatccccagccccaagtcatttctataccttggtaactggttcaacaacaccttctgccccaaaagagaccctgatggtagacggagaaggcgcaacttgagaagcttcacagaacgcaatgctgacagcctgatacaaaatcaacattatcaggaagttatcaggaatttagtcaaaagatatgtggctgctatgataagaaattccaaaacaaatgaagggcttacagaagaaaattttaaggaattaaagcaagacatctccagctttcggtatgaagtgcttgacctcttgggaaatagaaaacatccaaggagaagcttttccact---agcagcactgaactctct---cagagagacgataataatgatggcagtggtggggctcgggccaaatccaagagtgtctcttttaatttaggctgcaagaaaaagacttgccatgggcca------cctctcatcagaaccatgccaaggtccagtggtgcccaaggaaagtcaaaagctgagtcatcaagcaaacgctccttcatgggtacttctctcaagaaactgggtctcctattctcc---aaatttaac---ggtcatatgtctgaaccc---agttcagagccaatgtacacaatttctgatggaattgttcagcagcactctatgtggcaggacatcagatattctcagatggagaaagggaaagcagaggcctgttctcaaagtgaaattaacctcagtgaggtagaattaggtgaagtccagggc---gctgctcagagcagtgaatgccctctagcctgttccagctctcttcactgtgcatccagcatctgctcctcaaattctaaacttttagactcctcagaggatgtatttgaaacttggggagaggcttgtgacttgctcatgcacaaatggggtgatgaacaggaagaacaagttacaactcgcctc
>Propithecus
gagtggaagtttgcaaggacaaagctctggatgagttactttgatgaaggtggtaccttgccacctcctttcaacatcatccccagtcccaagtcatttctataccttggtaactggttcaacaacaccttctgccccaaaagagaccctgacggtagacggagaaggcacaacttgagaagcttcacagaacgccatgctgacagcctgatacaaaatcaacattatcaggaagttatcagaaatttagtcaaaagatatgtggctgctatgataagaaattccaaaacaaatgaggggctaacagaagaaaattttaaggaattaaagcaggacatctccagcttccgatatgaagtgcttgacctcttaggaaatagaaaacacccaaggagaagcttttccact---agcagcactgaactctct---cagagggatgataccaatgatggcagtggtggggctcgggccaaatccaagagtgtctctttcaatttaggttgcaagaaaaaggcctgccatgggcca------cctctcatcagaaccatgccaagagccagtggtgcccaagggaagtcaaaagctgagtcatcaagcaaacgctccttcatgggtccttctctcaagaaactgggtctcctattctcc---aaatttaat---ggtcatatgtctgagccc---agttcagagccaatgtacacaatttctgatggaatcattcagcagcactatatgtggcaggacatcagatattctcagatggagaaagggaaagcagaggcctgttctgaaagtgaaattaacctcagtgaggtagaattaggtgaagtccggggc---gctgctcagagcagtgaatgccctctagcctgttccagctctcttcactgtgcatccagcatctgctcctcaaattctaaacttttagactcctcagaggatgtatttgaaacttggggagaggcctgtgacttgctcatgcacaaatggggtgatggacaggaagaacaagttacaactcggctc
>Rhinopithecus
gagtggaagtttgcaaggacaaagctctggatgagttactttgatgaaggtggcaccttgccacctcctttcaacatcatccccagccccaagtcatttctataccttggtaactggttcaacaacaccttctgccccaaaagagaccctgatggtagacggagaaggcgcaacttgagaagcttcacagaacgcaatgctgacagcctgatacaaaatcaacattatcaggaagttatcaggaatttagtcaaaagatacgtggctgctatgataagaaattctaaaacaaatgaggggctaacagaagaaaattttaaggaattaaagcaagacatctccagctttcggtatgaagtgcttgacctcttgggaaatagaaaacacccaaggagaagcttttccact---agcagcactgaactctct---cagagagatgatactaatgatggcagtggtggggctcgagccaaatccaagagtgtctcttttaatttaggctgcaagaaaaaggcttgccatgggcca------cctctcatcagaaccatgccaaggtccagtggtgcccaaggaaagtcaaaagctgagtcatcaagcaaacgctccttcatgggtccttctctcaagaaactgggtctcctgttctcc---aaatttaat---ggtcatatgtctgaaccc---agttcagagccaatgtatacaatttctgatggaattgttcagcagcactgtatgtggcaggacatcagatattctcagatggagaaagggaaagcagaggcctgttctcaaagtgaaattaacctcagtgaggtagaattaggtgaagtccagggc---gctgctcagagcagtgaatgccctctagcctgttccagctctcttcactgtgcatccagcatctgctcctcaaattctaaacttttagactcctcagaggatgtatttgaaacttggggagaggcttgtgacttgctcatgcacaaatggggtgatggacaggaagaacaagttacaactcgcctc
>Saimiri
gagtggaagtttgcaaggacgaagctctggatgagttactttgatgaaggtggcaccttgccacctcctttcaacatcatcccaagccccaagtcatttctataccttggtaactggttcaacaacaccttctgtcccaaaagagaccctgacggtagacggagaaggcgaaacttgagaagcttcacagatcgcaatgccgacagcctgatacaaaatcaacattatcaggaagttatcaggaatttagtcaaaagatatgtggctgctatgataagaaattccaaaacaaatgaggggctaacagaagaaaattttaaggaattaaagcaagacatctccagcttccgatatgaagttcttgacctcttgggaaatagaaaacacccaaggagaagcttttccacc---agcagcactgaactctct---cagagagatgatactaatgatggcagtggtggggctcgggccaaatccaagagtgtctcttttaatttaggctgcaagaaaaaggcttgccatgggcca------cctctcatcagaaccatgccaagatccagtggtgcccagggaaagtcaaaagctgagtcatcaagcaaacgctccttcatgggtccttctctcaagaaactgggtctcctattctcc---aaatttaat---ggtcatatgtctgaaccc---agttcagagccaatgtacacaatttctggtggaattgttcagcagcactgtatgtggcaggacatcagatattctcagatggagaaagggaaagcagaggcctgtgctcaaagtgaaattaacctcagtgaggtagaattaggtgaagtccagggc---gctgctcagagcagtgaatgccctctagcctgttccagctctcttcactgtgcatccagcatctgctcctcaaattctaaacttttagactcctcagaggatgtatttgaaacttggggagaggcttgtgacttgctcatgcacaaatggggtgatggacaggaagaacaagttacaactcggctc
>Symphalangus
gagtggaagtttgcaaggacgaagctctggatgagttacttcgatgaaggtggcaccttgccacctccgttcaacatcatccccagccccaagtcatttctataccttggtaactggttcaacaacaccttctgccccaaaagagatcctgacggtagacggagaagacgcaacttgagaagcttcacagaacgcaatgctgacagcctgatacaaaatcaacattatcaggaagttatcaggaatttagtcaaaagatatgtggctgctatgataagaaattccaaaacaaatgaggggctaacagaagaaaattttaaggaattaaagcaagacatctccagctttcgatatgaagtgcttgacctcttgggaaatagaaaacatccaaggagaagcttttccact---agcagcactgaattctct---cagagagacgataataatgatggcagtggtggggctcgggccaaatccaagagtgtctcttttaatttaggctgcaagaaaaaggcttgccatgggcca------cctctcatcagaaccatgccaaggtccagtggtgcccaaggaaagtcaaaagctgaatcatcaagcaaacgctccttcatgggtccttctctcaagaaactgggtctcgtattctcc---aaatttaat---ggtcatatgtctgaaccc---agttcagagccaatgtacacaatttctgatggaattgttcagcagcactgtatgtggcaggacatcagatattctcagatggagaaagggaaagcagaggcctgttctcaaagtgaaattaacctcagtgaggtagaattaggtgaagtccagggc---gctgctcagagcagtgaatgccctctagcctgttccagctctcttcactgtgcatccagcatctgctcctcaaattctaaacttttagactcctcagaggatgtatttgaaacttggggagaggcttgtgacttgctcatgcacaaatggggtgatggacaggaggaacaagttacaactcgcctc
>Acomys
gagtggaagtttgccagaacaaagctctggatgagttactttgatgaaggtggtaccttgccacctcctttcaacattatccccagccccaaatcatttctatatcttggcaactggttcaacaacaccttctgtcccaaaagagaccctgatggaagaagaaggagacataacttgagaagcttcacagaacgccatgctgatagcctgatacaaaatcaacattatcaggaagttatcaggaatttagtcaagagatatgtggctgcaatgataagaaactccaaaacaaatgaggggctaacagaagaaaattttaaggaattaaagcaggacatttccagctttcggtatgaagtacttgacctcttgggaaacagaaaacatccaagaagaagcttttccact---agcagcgcagaattctct---caaagggatgataccaatgatggcagtggtggggctcgggccaaatctaagagtgtctctttcaatttaggctgcaagaaaaaggcctgccagggagca------cctctcgtcagaaccatgccaagagccagcggtgctcagggaaagcaaaaagctgagtcatcaagcaaacggtccttcatgggtccctcattcaagaaactgggcttcctgttctcc---aagtttaat---ggtcagacatctgaagcc---agttcagagcccatgtatacgatctctgacggaatcgcacaacagcattacatgtggcaggacatccgatactctcagatggagaaagggaaggcagaggcctgttctcaaagtgaaatgaacctcagtgaggtagagttaggtgaaatccggggt---gccactcggagcagtgaatgtcccctagcctgttccagctctcttcactgtgcatctggtatttgttcctcaaattcgaaacttttagactcatcagaggatgtctttgaaacttggggagaggcctgtgacttgctcatgcacaaatggggtgatggacaggaagaacaagttacaactcggctc
>Apodemus
gagtggaagtttgcaagaacaaagctctggatgagttactttgatgaaggtggcaccttgccacctcctttcaacattatccccagccccaaatcatttctctatcttggcaactggtttaacaacaccttctgtcccaaaagagaccctgatggaagacgaaggaggcacaacttgagaagtttcacagaacgtcatgctgacagcctgatacaaaatcaacattatcaggaagttatcagaaatttagtcaagagatacgtggctgcaatgataagaaactcgaaaacaaatgaggggctaacagaagaaaattttaaggaattaaagcaggacatctccagctttcgatatgaagtccttgacctcttgggaaacagaaaacatccgagaagaagcttctccact---agcagcgctgaattctct---caaagggatgataccaatgatggcagtggtggggctcgggccaaatctaagagtgtctctttcaatttaggctgcaagaaaaaggcctgccatggagca------cctctgatcagaaccatgccaagagctagtggcgcgcaaggaaagccaaaagctgagtcgtctagcaaacggtccttcatgggtccctctttcaagaaactgggtctcttcttctcc---aagtttaat---ggtcagacatctgaacct---cctccggagccaatgtacaccatctctgatggcattgcacagcagcattacatgtggcaggacatcagatattctcagatggagaaagggaaagcagaggcctgttctcaaagtgagatgaacctcagtgaggtagagttaggtgaaatccggggtgctgctgctcggagcagtgaatgccccctagcctgttccagctctcttcactgtgcgtccggcatctgctcctcaaattcgaaacttttagactcgtcagaggacgtatttgaaacttggggagaagcttgtgacttgctcatgcacaaatggggtgatggacaggaagaacaagttacaactcggctc
>Arvicanthis
gagtggaagtttgcgagaacaaagctctggatgagttactttgatgaaggtggcaccttaccacctcctttcaacattatccccagccccaaatcatttctctatcttggcaactggttcaacaacaccttctgtcccaaaagagaccccgatggaagacgaaggaggcacaacttgagaagcttcacagaacgtcatgctgatagcctgatccaaaatcaacattatcaggaagttatcagaaatttagtcaagagatacgtggctgcgatgataagaaactcgaaaacaaatgaggggctaacagaagaaaattttaaggaattaaagcaggacatttccagctttcgatatgaagtacttgacctcttgggaaatagaaaacatccaagaagaagcttttccact---agcagcgctgaattctct---caaagggatgataccaatgatggcagtggtggggctcgggccaaatctaagagtgtctctttcaatttaggctgcaagaaaaaggcctgccatggaggc------cctctcatcagaaccatgccaagagctagtggcactcaaggaaagccaaaagctgagtcgtcaagcaaacggtccttcatgggtccctctttcaagaaactgggtctcttcttctcgtccaagtttaat---ggtcagacacctgaacct---ccttcagagccaatgtacacaatctctgatggcattgcacagcagcattatatgtggcaagacatcagatattctcagatggagaaagggaaggcagaggcctgttctcaaagcgagatgaacctcagtgacgtagagttaggtgaaatccggggtgctgccgctcggagcagtgaatgccccctagcctgttccagctctcttcactgtgcgtctggcatctgctcctcaaattcgaaacttttagactcgtcagaggacgtatttgaaacttggggagaagcttgtgacttgctcatgcacaaatggggtgacggacaggaagaacaagttacaactcggctc
>Cavia
gagtggaaatttgcaaggacaaagctctggatgagttactttgatgaaggaggcaccttgccacctcctttcaacatcatccccagccccaaatcgtttctatatcttggtaactggttcaacaataccttctgccctaaaagagatcctgatggtagaaggagaagacacaacttgagaaacttcaccgaacgccatgctgacagcttgatacaaaatcaacattatcaggaagttattaggaatttagtcaaaagatacgtggctgctatgataagaaattccaaaacaaatgaggggctaacagaagaaaactttaaggaattaaagcaggacatttctagctttcgatatgaagtgcttgacctcctaggaaatagaaaacacccaagaagaagcttttccact---agcagcactgaactctct---cagaaagatgataccaatgatggcagtggtggagctcgggccaaatccaagagtgtttctttcaatttaggctgcaagagaaaggcctgccacgggaca------cctctcattacaaccatgccaagagccagcggtacccaagggaagtcaaaagccgagtcatcaagcaaacgctccttcatgggtccttccctcaagaaactgggtctcctattctcc---aagtttaat---ggtcatatgtctgaaccc---agttcagagccaatgtacacaatttctgatggaatcgttcagcagcactatatgtggcaggacatcaggtattctcagatggagaaagggaaagcagaagtgtgttctcaaagtgaaatgaacctcagtgaggtagaattagatgaagtccggggc---actgctcagagcagtgaatgccctctagcctgttccagctctcttcactgtgcatccagcatttgttcctcaaattctaaacttttagactcctcagaggatgtatttgaaacttggggagaggcttgtgacttgctcatgcacaaatggggtgatggacaggaagaacaagttacaactcggctc
>Chinchilla
gagtggaaatttgcaaggacgaagctctggatgagttattttgatgaaggaggcaccttaccacctcctttcaacatcatccccagccccaagtcatttctatatcttggtaactggttcaacaataccttctgccctaaaagagatcctgatggtagaaggagaagacacaacctgagaagtttcacggaacgccatgctgacagcttgatacaaaatcaacattatcaggaagttatcaggaatttagtcaaaagatatgtggctgctatgataagaaattccaaaacaaatgaggggctaacagaagaaaattttaaggaattaaagcaggacatttccagctttcgatatgaagtgcttgacctcttagggaacagaaaacacccaagaagaagcttttccacg---agcagcactgaactctct---cagaaggatgatgccaatgatggcagtggtggagctcgggccaaatccaagagtgtctctttcaatttaggctgcaagaagaaggccagccatgggcca------cctctcatcagaaccatgccaagagccagtggtacccaaggaaagtcaaaagcagagtcatcaagcaaacgctccttcatgggtccttccctcaagaaactgggtctcctattctcc---aggtttaat---agtcatacgtctgaaccc---agttcagagccaatgtacacaatttctgatggaatcgtccagcagcattatatgtggcaggacatcaggtattctcagatggagaaagggaaagcagaggcctgttctcaaagtgaaattaacctcagtgaggtagaattagatgaagtccggggc---gctgctcagagcagtcaatgccctctagcctgttccagctctcttcactgtgcatccagcatttgttcctcaaattcaaaacttttagactcctcagaggatgtatttgaaacttggggagaggcttgtgacttgctcatgcacaaatggggtgatggacaggaagaacaagttacaactcggctc
>Chionomys
gagtggaagtttgcaagaacaaagctctggatgagttactttgatgaaggtggtaccttgccacctcctttcaacattatccccagtcccaaatcatttctctatcttggcacctggttcaataacaccttctgtccaaaaagagaccccgatggaagacgaaggagacgcaacttgagaagcttcacagaacgccatgctgatagcctgatccaaaatcaacattatcaggaagttatccgaaatttagtcaagagatatgtggctgcaatgataagaaactccaaaacaaatgagggattaacagaagaaaactttaaggaattaaaacaggacatctcaagctttcgatatgaagtacttgacctcttgggaaacagaaaacaaccaagaagaagcttttccact---agcagtgctgaattctct---caaagggatgataccaatgatggcagtggtggggcacgggccaaatctaagagcgtctctttcaatttaggctgcaagaaaaaggcctgccatggggca------cctctcatcagaaccatgccaagagccagtggtactcacgagaagtcaaaagcagagtcatcaagcaaacggtccttcatgggcccctctttcaagaaattgggtctcctattctcc---aagtttaat---ggtcagagctctgaacct---acgtcagagccaatgtacaccatctccgatggcattgcccagcagcattatatgtgggacgacatcagatattctcagatggagaaagggaaggcagaggcctgttctaaaagcgatttgaacctcggtgagatagagttaggtgaaatccggggt---gctgctaggagcagtgaatgccccctagcctgttccagctctcttcactgtgtatccagcatctgctcctcaaattctaaacttttagactcatcagaggatgtgtttgaaacttggggagaggcttgtgacttgctcatgcacaaatggggtgataaacaggaagaacaagttacaactcggctc
>Cricetulus
gagtggaagtttgcgagaacgaagctctggatgagttactttgatgaaggtggaacgttgccaccacctttcaacattatccccagccccaaatcattcctctatcttggcaactggttcaacaaaaccttctgtcccaaaagagacccggatggaagacgaaggaggcacaacttgagaagcttcacagaacgccatgctgatagcctgatacaaaatcaacattatcaggaagttatcagaaatttagtcaagagatatgtggctgcaatgataagaaactccaaaacaaatgaggggctaacagaagaaaattttaaggaattaaagcaggacatctccagctttcgctatgaagtgcttgacctcttgggaaacagaaaacatccaagaagaagcttttccact---agcagcgctgaattctct---caaagggatgataccaatgatggcagtggaggggctcgggccaagtctaagagtgtctctttcaatttaggctgcaagaaaaaggcctgtcatggggca------cctctcatcagaaccatgccaagagccggtgacgctcaaggaaagtcgaaagctgagtcatcaagcaaacggtccttcatgggtccctcgttcaagaaactgggtctcctattctcc---aaatttaac---ggccacaactctgaaccc---acttcagagccaatgtacacgatctccgacggcatcgcacagcagcattatatgtggcaggacatcagatattctcagatggagagagggaaggcagaggcctgctctcaaagtgaaatgaaccttagtgaggtagagttaggtgaaatccggggt---gctgctgggagcagtgaaggcgccctggcctgttccagctctcttcacggtgcatctggcatctgctcctcaaattctaaacttttagagtcatcagaggatgtatttgaaacttggggagaggcttgtgacttgctcatgcacaaatggggtgacggacaggaaggacaagttacaactcggctc
>Dipodomys
gaatggaagtttgcaagaacgaagctttggatgagttattttgatgaaggtggtactttgccacctccttttaacatcatccccagtcccaaatcatttctctatcttggtaactggttcaacaatactttctgccccaaaagagatcctgacggtagacggagaaggcacaacttgagaagcttcacagagcgccatgctgacagcctgatacaaaatcaacattatcaggaagttatcaggaacttagtcaaaagatatgtggctgccatgataagaaattccaaaacaaatgagggtctaacagaagaaaattttaaggaattaaagcaagacatctccagctttcgatatgaagtgcttgatctcttaggaaatagaaagcccccaaagagaagcttttccact---agcagcactgaactctct---cagagggatgataccaatgatggcagtggtggggctcgggccaaatccaagagtgtctcttttaatttaggctgcaaaaaaaaggcctgtcatgggccc------cctctcatcagaaccatgccaagatccagcagtgcccaaggaaagtcaaaagctgagtcatcaagcaaacgctccttcatgggtccttctttcaagaaactgggtctcttattctcc---aagtttaat---ggtcatatgtctgagccc---agttcagagccaatgtacacaatttctgatggactcgttcagcagcactatatgtggcaggacatcagatattctcaaatggagaaagggaaagcagaggcctgttctcaaagtgaaattaacctcagtgaggtagaattaggtgaagttcggggc---gctgctcagagcagtgaatgccctctagcctgttccagctctcttcactgtgcatccagcatctgctcctcaaattctaaacttttagactcctctgaggatgtatttgaaacttggggagaggcttgtgacttgctcatgcacaaatggggtgacggacaggaagaacaagttacaactcggctc
>Fukomys
gagtggaaatttgcaaggacgaagctctggatgagttactttgatgaaggaggcaccttgccacctcctttcaacatcatccccagccccaaatcatttctatatcttggtaactggttcaacaataccttctgccctaaaagagatcctgatggtagaagg------cacaacttgagaagcttcacagaacgtcatgctgacagcctgatacaaaatcaacattatcaggaagttatcaggaatttagtcaaaagatatgtggctgctatgataagaaattccaaaacaaatgaggggctcacagaagaaaattttaaggaattaaagcaggacatctccagctttcgatatgaagtgcttgacctcttaggaaatagaaaacacccaaggagaagcttttccact---agcagcacggaactctct---cagaaggatgataccaatgatggcagcggtagagctcgggccaaatccaagagtgtctctttcaatttaggctgcaagaaaaagacctgccacaggcca------actgtcatcacaaccatgccaagaaccagtggtacacaagggaagtcaaaagctgagtcatcaagcaaacgttccttcatgggtgcttccctcaagaaactgggtctactattctcc---aagtttaat---ggtcaaaggtctgaaccc---agttcagagccaatgtacacaatttctgacgggatcgttcagcagcactatatgtggcaggacatcaggtattctcagatggagaaagggaaagcagaggcctgttctcaaagtgaaattaacctcagtgaggtagaattagatgaagtccggggc---gctgctcagagcagtgaatgccctctagcctgttccagctctcttcactgtgtatccagcatttgttcctcaaattctaaacttttagactcctcagaggatgtatttgaaacttggggagaggcttgtgacttgcttatgcacaaatggggtgatggacaggaagaacaagttacaactcggctc
>Grammomys
gagtggaagtttgccagaacaaagctctggatgagttactttgatgaaggtggcaccttaccacctcctttcaacattatccccagccccaaatcatttctctatcttggcaactggttcaacaacaccttctgtcccaaaagagaccccgatggaagacgaaggaggcacaacttgagaagcttcacagaacgtcatgctgatagcctgatccaaaatcaacattatcaggaagttatcagaaatttagtcaagagatacgtggctgcaatgataagaaactcaaaaacaaatgagggcctaacagaagaaaattttaaggaattaaagcaggacatttccagctttcgatatgaagtacttgacctcttgggaaatagaaaacatccaagaagaagcttttccact---agcagcgctgaattctct---caaagggatgataccaatgatggcagtggcggggctcgggccaaatctaagagtgtctctttcaatttaggctgcaagaaaaaggcctgccatggaggt------cctctcatcagaaccatgccaagagctagtggcacccaaggaaagccaaaagccgagtcatcaagcaaacggtccttcatgggcccctctttcaagaaactgggtctcttcttctcctccaagtttaat---ggtcagacatctgaacct---ccttcggagccgatgtacacaatctctgatggcattgcacagcagcattatatgtggcaagacatcagatattctcagatggagaaagggaaggcagaggcctgttctcaaagtgaaatgaacctcagtgatgtagagttaggtgaaatccggggtgctgccgctcggagcagcgaatgccccctagcctgttccagctctcttcactgtgcgtctggcatctgctcctcaaattcgaaacttttagactcatcagaggacgtatttgaaacttggggagaggcttgtgacttgctcatgcacaaatggggtgatggacaggaagaacaagttacaactcggctc
>Heterocephalus
gagtggaaatttgcaaggacgaagctctggatgagttactttgatgaaggaggcaccttgccacctcctttcaacatcatccccagccccaaatcatttctatatcttggtaactggttcaacaataccttctgccctaaaagagatcctgatggtaggagaaga---cacaacttgagaagcttcacagaacgccatgctgacagcctcatacaaaatcaacattatcaggaagttatcaggaatttagtcaaaagatatgtggctgctatgataagaaattccaaaacaaatgaggggctaacagaagaaaattttaaggaattaaagcaggacatctccagctttcgatatgaagtgcttgacctcttaggaaatagaaaacacccaaggagaagcttctccact---agcagcactgaactctct---cagaaggatgataccaatggtggcagtggtagagctcgaggcaaatccaagagtgtctccttcaatttaggctgcaagaaaaagacctgccacgggcca------ccactcatcagaaccatgccaggagccagtggtacccaagggaagtcaaaagctgagtcatcaagcaaacgctcattcatgggtccttccctcaagaaactgggtctcctattctcc---aagtttaat---ggtaatacatctgaaccc---agttcagagccagtgtacacaatttctgaaggaatcattcagcagcactatatgtggcaggacatcaggtattctcagatggagaaagggaaagcagaggcctgttctcaaagtgaaattaacctcagtgaggtagaattagatgaaatccggggc---gctgctcagagcagtgaatgccctctagcctgttccagctctcttcattgtgtatccagcatttgttcctcaaattctaaacttttagactcctcagaggatgtatttgaaacttggggagaggcttgtgacttgctcatgcacaaatggggtgatggacaggaagaagaagttacaactcggctt
>Ictidomys
gagtggaagtttgcaaggacaaagctctggatgagttactttgatgaaggtggcaccttaccacctccttttaacatcatccccagccccaaatcatttctctatcttggtaactggttcaacaataccttctgccccaaaagagaccctgatggtagacgaagaagacacaacttgagaagcttcacagaacgccatgctgacagcctgatacaaaatcaacactatcaggaagttatcaggaatttagtcaaaagatatgtggctgctatgataagaaattccaaaacaaatgaggggctaacagaagaaaattttaaggaattaaagcaggacatctccagcttcagatatgaagtgcttgacctcttaggaaacagaaaacacccaaggagaagcttttccaca---agcagcactgaattctct---cagagggatgacaccaatgatggctgtggtggggctcgggccaaatccaagagcgtctcattcaatttaggctgcaagaaaaaggcctgccatgggcca------cctctcatcagaaccatgccaagagccagtggttcccaggggaagtcaaaagctgagtcatcaagcaaacgctccttcatgggtccttctctcaagaaactgggtcttcttttctca---aagtttaat---ggtcatatgtctgaaccc---agttcagagccaatgtacacaatttctgatggaatcgtccagcagcattatatgtggcaggacatcagatattctcagatggagaaagggaaagcagaagcctgttctcaaagtgaaattaacctcagtgaggtagaattaggtgaagtccagggt---gctgctcagagcagtgaatgccctctagcctgttccagctctcttcactgtgcatccagcatctgctcctcaaattctaaacttttagactcctccgaggatgtatttgaaacttggggagaggcctgtgacttgctcatgcacaaatggggtgatggacaggaagaacaagttacaactcggctc
>Jaculus
gagtggaagtttgcaagaacaaagctctggatgagttactttgatgaaggtggtaccttgccacctcctttcaacattatccccagccccaaatcgtttctctaccttggtaactggttcaacaataccttctgccccaaaagagaccctgatggtagacgaaggaggcacaacttgaggagctttacagaacgtaatgctgatagcctcatacaaaatcaacattaccaggaagttatcaggaatttagtcaaaagatatgtggctgctatgataagaaattccaaaacaaatgaggggctaacagaagaaaatttcaaggaattaaagcaggacatctccagctttcgatatgaagtacttgacctcttaggaaatagaaagcacccaaggagaagcttttcaact---agcagcactgaactccct---cagagggatgatcccaatgatggtagtggtggggctcgggccaaatccaagagtgtttctttcagtttaggctgcaagaaaaaggcctgccatgggcca------cctctcgtcagaaccatgccaagaaccactggtacccaagggaagtcaaaagctgagtcatcaagcaaacgttccttcatgggtccgtctctcaagaaactgggtctccttttctcc---aaatttaat---ggtcatatgtctgaaccc---agtgcagagcccatgtacacaatttctgatggaatcattcagcagcattatatgtggcaggacatcagatattcacagatggagaaagggaaagcagaggcctgttctcaaagtgaaatcgacctcagtgaggtagaattaggtgaagtccgaggc---gctgctcagagcagtgaatgccctctagcctgttccagctctcttcactgtgcatccagcatctgctcctccaattctaaactgttagactcctcggaggatgtatttgaaacttggggagaggcttgcgacttgctcatgcacaaatggggtgatggacaggaagaacaagttacaactcggctc
>Marmota
gagtggaagtttgcaaggacaaagctctggatgagttactttgatgaaggtggcaccttaccacctccttttaacatcatccccagccccaaatcatttctctatcttggtaactggttcaacaataccttctgccccaaaagagaccctgatggtagacgaagaagacacaacttgagaagcttcacagaacgccatgctgacagcctgatacaaaatcaacactatcaggaagttatcaggaatttagtcaaaagatatgtggctgctatgataagaaattccaaaacaaatgaggggctaacagaagaaaattttaaggaattaaagcaggacatctccagcttcagatatgaagtgcttgacctcttaggaaacagaaaacacccaaggagaagcttttccaca---agcagcactgaattctct---cagagggatgacaccaatgatggctgtggtggggctcgggccaaatccaagagcgtctcattcaatttaggctgcaagaaaaaggcctgccatgggcca------cctctcatcagaaccatgccaagagccagcggttcccaggggaagtcaaaagctgagtcatcaagcaaacgctccttcatgggtccttctctcaagaaactgggtcttcttttctca---aagtttaat---ggtcatatgtctgaaccc---agttcagagccaatgtacacaatttctgatggaatcgtccagcagcattatatgtggcaggacatcagatattctcagatggagaaagggaaagcagaagcctgttctcaaagtgaaattaacctcagtgaggtagaattaggtgaagtccggggt---gctgctcagagcagtgaatgccctctagcctgttccagctctcttcactgtgcatccagcatctgctcctcaaattctaaacttttagactcctccgaggatgtatttgaaacttggggagaggcctgtgacttgctcatgcacaaatggggtgatggacaggaagaacaagttacaactcggctc
>Mastomys
gagtggaagtttgcgagaacgaagctctggatgagttactttgatgaaggtggcaccttaccacctcctttcaacattatccccagccccaaatcatttctctaccttggcaactggttcaacaacaccttctgtcccaaaagagaccctgatggaagacgaaggaggcacaacttgagaagcttcacagaacgtcatgctgacagcctgatacaaaatcaacattatcaggaagttatcagaaatttagtcaagagatacgtggctgcaatgataagaaactcgaaaacaaatgaagggctaacagaagagaattttaaggaattaaagcaggacatttccagctttcgatatgaagtgcttgacctcttgggaaacagaaaacatccacgaagaagcttttccagc---agcagcgctgaattctct---caaagggatgataccaatgatggcagtggtggggcgcgggccaaatctaagagtgtctctttcaatttagggtgcaagaaaaaggcctgccatggagca------cctcttatcagaaccatgccaagagctagtggcgcccaaggaaagccaaaagctgagtcgtcaagcaaacggtccttcatgggtccctctttcaagaaactgggtctcttcttctcc---aagtttaac---ggtcagacatctgaacct---acttcggagccaatgtacacaatctctgatggcatcgcacagcagcattatatgtggcaggacatcagatattctcagatggagaaagggaaggcagaggcctgttctcaaagtgagatgaacctcagtgaggtagagttaggtgaaatccggggtgctgctgctcgaagcagtgaatgccccctagcctgtaccagctctcttcactgtgcatccggcatctgctcctcaaattcgaaacttttagactcgtcagaggatgtatttgaaacttggggagaggcttgtgacttgctcatgcacaaatggggtgacggacaggaagagcaagttacaactcggctc
>Meriones
gagtggaagtttgcaagaacaaagctctggatgagttactttgatgaaggtggcaccttgccacctcctttcaacattatacccagccccaaatcatttctctatcttggcaactggctcaacaacaccttctgtcccaaaagagaccctgatggaagacgaagaaggcacaacctgagaagcttcacagaacgccatgctgatagcctgatacaaaatcaacattatcaggaggttatcaggaatttagtcaagaggtatgtggctgcaatgataagaaactccaaaacaaacgaggggctaacagaagaaaattttaaggaactaaagcaggacatctccagctttcgatacgaagtccttgacctcttaggaaatagaaaacagccaagaagaagcctttccacc---agcagtgctgacctttct---caaagggacgacacccatgatggtagtgggggggctcgagccaaatcgaagagcgtctccttcaatttgggctgcaagaaaaagtccacccagggagca------cccctcgtcagaaccgtgccaagagccagcagtgctcaaggaaagcagagggccgaggcatcaggcagacgtcccttcatgggtccctccttcaagaaactgggtttcctgttctcc---aagtttaat---ggtcattcgtctgaacct---agttcagagcccatgtacacgatctctgatgggatcgcccagcagcatcacatgtggcgggacgtcagctatccccagatggagacagggcaggccgaggcctgttcccgaagtgcaatggacctcagtggggtagagttgggtgagatccggggt---gctgctcggagcagcgagtgccctctggcctgctccagctctctccactgcgcgtccagcatctgctcctccaactctaaactcttggactcgtcagaggatgtctttgaaacttggggagaggcctgtgacttgctcatgcacaaatggggtgatggacaggaagaacaagtcaccacccggctc
>Mesocricetus
gagtggaagtttgcgagaacgaagctctggatgagttactttgatgaaggtggtaccttgccacctcctttcaacattatccctagccccaaatcattcctctaccttggcaactggttcaacaacaccttctgtcccaaaagagaccctgatgggagacgaagaaggcacaacttgagaagcttcacagaacgccatgctgatagcctgatacaaaatcaacattatcaggaagttatcagaaacttagtcaagagatatgtggctgcaatgataagaaactccaaaacaaatgaggggctaacagaagaaaattttaaggaattaaagcaggacatctccagctttcgatatgaagtgcttgacctcctgggaaacagaaaacaaccaagaagaagcttttccact---agcagtgctgaattctct---caaagggatgataccaatgatggcagtggtggggctcgggccaaatctaagagtgtctctttcaatttaggctgcaagaaaaaggcctgtcatggggca------cctctcatcagaaccatgccaagagccagtggtgatcaaggaaagtcgaaagctgagtcatcaagcaaacggtccttcatgggtccctctttcaagaaactgggtctcctattctcc---aagtttaac---ggtcataactctgaaccc---ccttcagagccaatgtacacaatctctgatggaattgcacagcagcattatatgtggcaggacatcagatattctcagatggagaaagggaaggcagaggcctgttctcaaagtgaaatgaacctcagtgaggtagagttaggtgaaatccggggt---gctgctaggagcagtgagtgccccctagcctgttccagctctcttcactgtgcatctggcatctgctcctcaaattctaaacttttagactcatcagaggatgtatttgaaacttggggagaggcttgtgacttgctcatgcacaaatggggtgatggacaggaagaacaagttacaactcggctc
>Microtus
gagtggaaatttgcaagaacaaagctctggatgagttattttgatgaaggtggtaccttgccacctcctttcaacattatccccagccccaaatcatttatgtatcttggcaactggttcaataaaaccttctgtccaaaaagagacgctgatggaagacgaaggagacacaacttgagaagcttcacagaacgccatgctgatagcctgatccaaaatcaacattatcaggaagttatcagaaatttagtcaagagatatgtggctgcaatgataagaaactccaaaacaaatgagggattaacagaagaaaactttaaggaattaaaacaggacatctcaagctttcgatatgaagtacttgacctcttgggaaacagaaaacaaccaagaagaagcttttccact---agcagtgctgaattctct---caaagggatgataccaatgatggcagtggtggggcacgggccaaatctaagagtgtctctttcaatttaggctgcaagaaaaaggcctgccatggggca------cctctcatcagaaccatgccaagagccagtggtactcacgagaagtcaaaagcagagtcatcaagcaaacggtccttcatgggcccctctttcaagaaactgggtctcctattctcc---aagtttaat---ggtcagagctctgagcctactacgtcagagccaatgtacacaatctccgatgccattgcccagcagcattatatgtgggaggacatcagatattctcagatggagaaagggaaggcagaggcctgttctaaaagcgatttgaacctcagtgaggtagagttaggtgaaatccggggt---gctgctcggagcagtgaatgccccctagcctgttccagctcttttcactgtgtatccagcatctgctcctcaaattctaaacttttagactcatcagaggatgtgtttgaaacttggggagaggcttgtgacttgatcatgcacaaatggggtgataaacaggaagaacaagttacaactcggctc
>Mus
gagtggaagtttgcgagaacaaagctctggatgagttactttgatgaaggtggcaccttaccacctcctttcaacattattcccagccccaaatcatttctctatcttggcaactggttcaacaacaccttctgtcccaaaagagaccctgatggaagacgaaggaggcacaacttgagaagcttcacagaacgtcatgctgacagcctgatacaaaatcaacattatcaggaagttatcagaaatttagtcaagagatatgtggctgcaatgataagaaactccaaaacaaatgaggggctaacagaagaaaattttaaggaattaaagcaggacatttccagctttcgatatgaagtgcttgacctcttgggaaacaggaaacatccaagaagaagcctctccacc---agcagtgctgatttctct---caaagggatgataccaatgacggcagtggtggggctcgggccaagtctaagagtgtctctttcaatgtaggctgcaagaaaaaggcctgtcacggtgca------ccgctcatcagaaccgtgccaagagctagtggcgcccaaggaaagccaaaatccgagtcgtcgagcaaacggtccttcatgggtccgtctttcaagaaattgggtctcttcttctcc---aagttcaat---ggtcaaacatctgaacct---acttcggagccaatgtacacaatctctgatggcatcgcacagcagcattgtatgtggcaggacatccgctattctcagatggagaaagggaaggcagaggcctgttctcaaagtcagatgaaccttggcgaggtagagctaggtgaaatccggggggctgctgctcggagcagtgagtgccccctagcctgttccagctcccttcactgtgcatccggcatctgctcctcaaattcgaaacttttggactcgtcagaggacgtatttgaaacttggggagaggcttgtgacttgctcatgcacaaatggggtgatggacaggaagaacaagttacaactcggctc
>Myodes
gagtggaagtttgcaagaacgaagctctggatgagttactttgatgaaggtggtaccttgccacctcctttcaacattatccccagtcccaaatcatttctctatcttggcaactggttcaataacaccttctgtccgaaaagagaccctgatggaagacgaaggagacacaacttgcgaagcttcacagaacgccatgctgatagtctgatccaaaatcaacattatcaggaagttatcagaaatttagtcaagagatatgtggctgcaatgataagaaactccaaaacaaatgagggactaacagaagaaaactttaaggaattaaaacaggacatctcaagctttcgatatgaagtacttgacctcttgggaaacagaaaacaaccaagaagaagcttttccact---agcagtgctgaattctct---caaagggatgataccaatgatggcagtggtggggcacgggccaagtctaagagcgtctctttcaatttaggctgcaagaaaaaggcctgccacggggca------cctctcatcagaaccatgccaagagccagcggtactcacgagaagtcaaaagcagagtcatcaagcaaacggtctttcatgggcccctctttcaagaaactaggtctcctattctcc---aagtttagt---ggccagacctctgaaccc---acttcagagccaatgtacaccatctccgatggcattgcacagcagcattatatgtggcaggacatcgaatattctcagatggagaaagggaaggcagaggcctgttctaaaagcgaaatgaacctcagtgaagtagagttaggtgaaatccggggt---gctgctcggagcagtgaatgccccctagcctgttccagctctcttcactgtgtatccagcatctgctcttcaaattctaaacttttagactcatcagaggatgtatttgaaacttggggagaggcttgtgacttgctcatgcacaaatggggtgatggacaggaagaacaagttacaactaggctc
>Nannospalax
gagtggaagtttgcaagaacaaagctctggatgagttactttgatgaaggtggaaccttgccacctcctttcaacatcatccccagccccaaatcatttctctatcttggcaactggttcaacaacaccttctgccccaaaagagaccctgatggaagacgaagaaggcacaacttgagaagcttcacagaacgccatgctgatagtctgatacaaaatcaacattatcaggaagttatcaggaatttagtcaaaagatatgtggctgcaatgataagaaattccaaaacaaatgaggggctaacagaagaaaattttaaggaattaaagcaggacatctccagctttcgatacgaagtgcttgacctcttaggaaatagaaaacacccaaggagaagcttttccact---agcagtgctgaactttct---cagagagatgataccaatgacggcagtggtggggctcgggccaaatccaagagtgtctctttcaatttaggctgcaagaaaaagacctgccatgggcca------cctctcgtcagaaccatgccaagagccagtagtgcccaagggaagtcaaaagctgagtcatcgagcaaacgctccttcatgggaccctctctcaagaaactgggtctcctattctcc---aagtttaac---ggtcaaatgtctgaaccc---aggtcagagccaatgtacacaatctctgacggaatcgtgcagcagcattatatgtggcaggacatcagatattctcagatggagaaagggaaagcagaggcctgttctcaaagtgaaattaacctcagtgaggtagaattaggtgaagtccggggc---gcttctcagagcagtgaatgccctctagcctgttccagctctcttcactgtgcatccagcatctgttcctcaaattctaaacttttagactcctcagaggatgtatttgaaacttggggagaggcttgtgacttgctcatgcacaaatggggcgatggacaggaagaacaagttacaactcggctc
>Octodon
gagtggaaatttgcaaggacgaagctctggatgagttactttgatgaaggaggcaccttgccacctcctttcaacatcatccccagccccaaatcatttctctatcttggtagctggttcaacaatactttctgccctaaaagagatcctgatggtagaaggagaagacacaacttgagaagcttcacagagcgtcacgctgacagcctcatacaaaaccaacactatcaggaagttatcaggaatttagtcaaaagatatgtggctgctatgataagaaattccaaaacaaatgaggggttaacagaagaaaatttcaaggaattaaagcaggacatttccagttttcgctatgaagtgcttgaccttttaggaaacagaaaacactcaaggagaagcttttccgct---agcagcactgacctctct---cagaaggatgacaccaatgatggcagtagtggagctcgggccaaatccaagagtgtctctttcaatttaggctgcaagaaaaaggcctgccatgggccg------cctctcatcagaaccatgccaagagccagtggtacccaagggaagtcaaaagctgagtcatcaagcaaacgctccttcatgggtccttccctcaagaaactgggtcttctattctcc---aagtttaat---ggtcatatgtctgaaccc---agttcagagccaatgtacacaatttctgatggaatcgttcagcagcactatatgtggcaggacatcaggtattctcagatggagaaagggaaatcagaggcctgttctcaaagtgaaattaacctcagtgaggtagaattagatgaagtccggggc---gctgctcagagcagtgaatgccctctagcctgttccagctctcttcactgtgcatccagcatttgttcctcaaattctaaacttttagactcctcagaggatgtatttgaaacttggggagaggcttgtgacttacttatgcacaaatggggtgatggacaggaagaacaagttacaactcggctc
>Onychomys
gagtggaagtttgcaagaacaaagctctggatgagttactttgatgaaggtggtaccttgccacctcctttcaacattatccccagccccaaatcattcctctatcttggcaactggttcaacaacaccttctgtcccaaaagagaccctgatggaagacggaggaggcacaacttgagaagcttcacagaacgccatgctgatagcctgatacaaaatcaacattatcaggaagttatcagaaatttagtcaagagatatgtggctgcaatgataagaaactctaaaacaaatgaggggctaacagaagaaaattttaaggaattaaagcaggacatctccagctttcgatatgaagtacttgacctcttgggaaacagaaaacatccaagaagaagcttttccact---agcagcgctgaactctct---caaagagatgataccaatgatggcagtggtggggctcgggccaaatctaagagtgtctctttcaatttaggctgcaagaaaaaggccagccacggggca------cctctcatcagaaccatgccaagagccagtgatgctcaaggaaagtcaaaagctgagtcatcaagcaaacggtccttcatgggtccctctttcaagaaactgggtctcctgttctcc---aagtttaat---ggtcagacctctgaacct---acttcagagccaatgtacacaatctccgatgggatcgcacagcagcattatatgtggcaggacatcagatattctcagatggaaaaagggaaggcagaggcctgttctcaaagtgaaatgaacctcagtgaagtagagttaggtgaaatccggggt---gctgctcggagcagtgaatgccccctagcctgttccagctctcttcactgtgcatctggcatttgctcctcaaattctaaacttttagactcatcggaggatgtatttgaaacttggggagaggcttgtgacttgctcatgcacaaatggggtgatggacaggaagaacaagttacaactcggctc
>Perognathus
gaatggaagtttgcaagaacgaagctctggatgagttattttgatgaaggtggtactttaccaccccctttcaacatcatccccagtcccaaatcatttctgtatcttggtagctggttcaacaatactttctgccccaaaagagatcctgatggtagacggagaaggcacaacttgagaagcttcacggagcgacatgctgacagcctgatacaaaatcaacattatcaggaagttatcaggaatttagtgaaaagatatgtggctgccatgataagaaattccaaaacaaatgaggggttaacagaagaaaattttaaggaattaaagcaagacatctccagctttcgatatgaagtgcttgatctcttaggaaatagaaagcccccaaagagaagtttttccact---agcagcgctgaactctct---cagagggacgataccaatgatggcagtggtggggcccgggccaaatccaagagtgtctcttttaatataggctgcaaaaagaaggcctgtcatggtcatgggacccctctcatcagaaccatgccaagagccagcagtgcccaaggaaagtcaaaagtggagtcatcaagcaaacgctccttcatgggtccttctttcaagaaactgggtctcttattctcc---aagtttaat---ggtcattcgtctgaaccc---agttcagagccaatgtacacaatttctgatggactcgttcagcagcactatatgtggcaggacatcagatattctcaaatggagaaagggaaagcagaggcctgttctcaaagtgaaattaacctcagtgaggtagaattagctgaagttcggggc---gctgctcagagcagtgaatgccctctagcttgttccagctctcttcactgtgcatccagcatctgctcctcaaattctaaacttttagactcctctgaggatgtatttgaaacttggggagaggcttgtgacttgctcatgcacaaatggggtgacggacaggaagaacaagttacaactcggctc
>Peromyscus
gagtggaagtttgcgagaacgaagctctggatgagttactttgatgaaggtggtaccttgccacctcctttcaacattatccccagccccaaatcattcctctatcttggcaactggttcaacaacaccttctgtcccaaaagagaccctgatggaagacgaaggaggcacaacttgagaagcttcacagaacgccatgctgatagcctgatacaaaatcaacattatcaggaagttatcagaaatttagtcaagagatatgtggctgcaatgataagaaactctaaaacaaatgaggggctaacagaagaaaattttaaggaattaaagcaggacatctccagctttcgatatgaagtgcttgacctcttgggaaacagaaaacatccgagaagaagcttttccact---agcagcgctgaactctct---caaagagatgataccaatgatggcagtggtggggctcgggccaaatcgaagagtgtctctttcaatttaggctgcaagaaaaaggcctgtcacggggca------cctctcatcagaaccatgccaagagccagtgatgctcaaggaaagtcaaaagctgagtcatcaagcaaacggtccttcatgggtccctctctcaagaaactgggtctcctgttctcc---aagtttaat---ggtcagacctctgaacct---acttcagagcccatgtacacaatctccgatgggatcgcacagcagcattatatgtggcaggacatcagatattctcagatggagaaaggcaaggcagaggcctgttctcaaagtgaaatgaacctcagtgaggtagagttaggtgaaatccggggt---gctgctgggagcagtgaatgccccctagcctgttccagctctcttcactgtgcatccggcatttgctcctcaaattctaaacttttagactcatcagaggatgtatttgaaacttggggagaggcttgtgacttgctcatgcacaaatggggtgatggacaggaagaacaagttacaactcggctc
>Psammomys
gagtggaagtttgcaagaacaaagctctggatgagttactttgatgaaggtggcactttgccacctcctttcaacattatccccagccccaaatcctttctctatcttggcaactggctcaacaacaccttctgtcccaaaagagaccctgatggaagacgaagaaggcacaacctgagaagcttcacagaacgccatgctgatagcctgatacaaaatcaacattatcaggaggttatcaggaatttagtcaagaggtatgtggctgcaatgataagaaactccaaaacaaacgaggggctaacagaagaaaattttaaggaactaaagcaggacatctccagctttcgatacgaagtccttgacctcttaggaaatagaaaacagccaagaagaagcctttccacc---agcagtgctgacctttct---caaagggacgacacccatgatggcagtgggggggctcgagccaaatcgaagagcgtctccttcaatttgggctgcaagaaaaagtcctcccagggagca------cccctcgtcagaaccgtgccaagagccagcagtgctcaaggaaagcagagggccgaggcatcaggcagacgtcccttcatgggtccctccttcaagaaactgggtttcctgttctcc---aagtttaat---ggtcattcgtctgaacct---acttcagagcccatgtacacgatctctgatgggatcgcccagcagcatcatatgtggcgggacgtcagctatcccgagatggagacagggcaggccgaggcctgttccagaagtgcaatggacctcagtgggatagagttgggtgagatccggggt---gctgctcggagcagcgagtgccctctggcctgctccagctctctccactgcgcgtccagcatctgctcctccaactctaaactcttggactcgtcggaggatgtctttgaaacttggggagaggcctgtgacttgctcatgcacaaatggggtgatggacaggaagaacaagtcaccacccggctc
>Rattus
gagtggaagtttgcgagaacgaagctctggatgagttactttgatgaaggtggcaccttaccacctcctttcaacatcatccccagccccaaatcatttctctatcttggcaactggttcaacaacaccttctgtcccaagagagaccccgatgggagacgaaggaggcacaacttgagaagcttcacagaacgtcatgctgacagcctgatccaaaatcaacattatcaggaagttatcagaaatctagtcaagagatatgtggctgccatgataagaaactcgaaaacaaatgaggggctaacagaagaaaattttaaggaattaaagcaggacatttccagctttcgatacgaagtacttgacctcttgggaaatagaaaacatccaagaagaagcttttccact---agcagcgctgaattctct---caaagggatgataccaatgatggcagtggtggggctcgggccaaatctaagagtgtctctttcaatttaggctgcaagaaaaaggcctgccagggagca------cctctcatcagaaccatgccaagagctagtggtgcccaaggaaagccgaaagctgagtcgtcaggcaaacggtccttcatgggtccctctttcaagaaactgggtctcctgttctcc---aagtttaat---ggtcagacctctgaacct---acttcggagccaatgtacacaatctctgatggcatcgcacagcagcactctatgtggcaggacatcagatattctcagatggagaaagggaaggcagaggcctgttcgcaaagtgagatgaacctcagtgaggtagagttaggtgaaatccggggt---gctgctcggagcagtgaatgccccctagcctgttccagctctcttcactgtgcatccggcatctgctcctcaaattcgaaacttttagactcatcagaggacgtatttgaaacttggggagaggcctgtgacttgctcatgcacaaatggggtgatggacaggaagaacaagttacaactcggctc
>Sciurus
gagtggaagtttgcgaggacaaagctctggatgagttactttgatgaaggtggcaccttgccacctccttttaacatcatccccagccccaaatcatttctctatctcggtaactggttcaacaataccttctgccccaaaagagaccctgatggtagacggagaaggcacaacttgagaagcttcacagaacgccatgctgacagcctgatacaaaatcaacattatcaggaagttatcaggaatttagtaaaaagatatgtggctgctatgataagaaattccaaaacaaatgaagggctaacagaagaaaattttaaggaattaaagcaggacatctccagcttccgatatgaagtgcttgacctcttaggaaacagaaaacacccaaggagaagcttttccaca---agtagcactgaattctct---cagagggatgataccaatgatggctgtggtggggctcgggccaaatccaagagcgtctcattcaatttaggctgcaagaaaaaggcctgccatgcacca---------ctcatcagaaccatgccaagagccagtggttcccaggggaagtcaaaagctgagtcatcaagcaaacgctccttcatgggtccttctctcaagaaactgggtctccttttctca---aagtttaat---ggtcatatgtctgaaccc---agttcagagccgatgtacacaatttctgatggaatcgtccagcagcattatatgtggcaggacatcagatattctcagatggagaaagggaaagcagaagcctgttctcaaagtgaaattaacctcagtgaggtagaattaggtgaagtccggggt---gctgctcagagcagtgaatgccctctagcctgttccagctctcttcactgtgcatccagcatctgctcctcgaattctaaacttttagactcctcagaggatgtatttgaaacttggggagaagcctgtgacttgctcatgcacaaatggggtgatggacaggaagaacaagttacaactcggctc
