# Supplementary material for: Molecular evolution of TRPC4 regulatory sequences supports a role in mammalian thermoregulatory adaptation
Source: PeerJ. 2025 Jul 8;13:e19697. doi: 10.7717/peerj.19697 (PMC12248226; doi:10.7717/peerj.19697)
Supplement: Supplemental Information 1 — Required and optional parameters that are read by the codeml package of PAML. This file is for information only, an explicit value must be selected for Model and the dummy file names must be replaced with explicit paths to function. The sequence and guide tree files are in standard formats (FASTA and Newick, respectively). [file peerj-13-19697-s001.zip › input.files/tetrapod.clade.omega.estimation/eutherian.trpc7.fas]

>Homo
gaatggaagttcgcccgagcaaaactctggctgtcttactttgatgaaggaagaactcta
cctgctccttttaatctagtgccaagtcctaaatcattttattatctcataatgagaatc
aagatgtgcctcataaaactctgcaaatctaaggccaaaagctgtgaaaatgaccttgaa
atgggcatgctgaattccaaattcaagaagactcgctaccaggctggcatgaggaattct
gaaaatctgacagcaaataacactttgagcaagcccaccagataccagaaaatcatgaaa
cggctcataaaaagatacgtcctgaaagcccaggtggacagagaaaatgacgaagtcaat
gaaggcgagctgaaggaaatcaagcaagatatctccagcctgcgctatgagcttcttgag
gaaaaatctcaagctactggtgagctggcagacctgattcaacaactcagcgagaagttt
ggaaagaacttaaacaaagaccacctgagggtgaacaagggcaaagacatt
>Callithrix
gaatggaaatttgcccgagcaaaactctggctgtcttactttgatgagggaagaactcta
cctgctccttttaatctagtgccaagtcctaaatcattttactatctcataatgagaatc
aagatgtgcctcataaaactctgcaaatctaaggccaaaaactgtgaaaatgaccttgaa
atgggcatgctgaattccaaattcaagaagactcgctaccaggctggcatgagaaattct
gaaaacctgacggcaaataacactttcagcaagcccaccagataccagaaaatcatgaaa
cggctcataaaaagatacgtcctgaaagcccaggtggacagagaaaatgatgaagtcaat
gaaggtgagctgaaggaaatcaagcaagacatctctagcctgcgctatgagcttcttgag
gaaaagtctcaagctactggtgagctggcagacctgatccaacagctcagcgagaagttt
ggaaagaacttaaacaaagaccacctgagggtgaacaagggcaaagacatt
>Pongo
gaatggaaattcgcccgagcaaaactctggctgtcttattttgatgaaggaagaactcta
cctgctccttttaatctagtgccaagtcctaaatcattttattatctcataatgagaatc
aagatgtgcctcataaaactctgcaaatctaaggccaaaagctatgaaaatgaccttgaa
atgggcatgctgaattccaaattcaagaagactcgctaccaggctggcatgaggaattct
gaaaatctgacagcaaataacactttcagcaagcccaccagataccagaaaatcatgaaa
cggctcataaaaagatatgtcctgaaagcccaggtggacagagaaaatgacgaagtcaat
gaaggcgagctaaaggaaatcaagcaagatatctccagcctgcgctacgagcttcttgag
gaaaaatctcaagctactggtgagctggcagacctgattcaacaactcagcgagaagttt
ggaaagaacttaaacaaagaccacctgagggtgaacaagggcaaagacatt
>Otolemur
gaatggaaatttgcccgagcaaaactctggctgtcttactttgatgaaggaagaactcta
cctgctccttttaacctagtgccaagtcctaaatcattttattatctcataatgagaatc
aagatgtgcctcataaaactctgcaaatctaaggccaaaagctgtgaaaatgaccttgaa
atgggcatgctgaattccaaattcaggaagacgcgctaccaggctggcatgaggaattct
gaaaacctgacagcaaataacactttcagcaaacccaccagatatcagaaaatcatgaaa
cggctcataaaaagatatgtcctgaaggcccaggtggacagagaaaacgacgaagtcaat
gaaggtgaactgaaagaaatcaagcaagatatctccagcctacgctacgaacttcttgaa
gagaagtctcaagctacgggtgagctggcagacctgatccaacagctcagtgagaaattt
ggaaagaacttaaacaaagatcacttgagggtaaacaaaggcaaagacatt
>Saimiri
gaatggaagtttgcccgagcaaaactctggctgtcttactttgatgaaggaagaactcta
cctgctccttttaatctagtgccaagtcctaaatcattttattatctcataatgagaatc
aagatgtgcctcataaaactctgcaaatctaaggccaaaagctgtgaaaatgaccttgaa
atgggcatgctgaattccaaattcaagaagactcgctaccaggccggcatgagaaattct
gaaaacctgacagcaaataacactttcagcaagcccaccagataccagaaaatcatgaaa
cggctcataaaaagatatgtcctgaaagcccaggtggacagagaaaatgacgaagtcaat
gaaggcgagctgaaggaaatcaagcaagacatctctagcctgcgctacgagcttcttgag
gaaaagtctcaagctactggtgagctggcagacctgatccaacagctcagtgagaagttt
ggaaagaacttacacaaagaccacctgagggtgaacaagggcaaagacatt
>Nomascus
gaatggaaattcgcccgagcaaaactctggctgtcttactttgatgaaggaagaactcta
cctgctccttttaatctagtgccaagtcctaaatcattttattatctcataatgagaatc
aagatgtgcctcataaaactctgcaaatctaaggccaaaagctgtgaaaatgactttgaa
atgggcatgctgaattccaaattcaagaagactcgctaccaggctggcatgaggaattct
gaaaatctgacagcaaataacactttcagcaagcctaccagataccagaaaatcatgaaa
cggctcataaaaagatacgtcctgaaagcccaggtggacagagaaaatgacgaagtcaat
gaaggcgagctgaaggaaatcaagcaagacatctccagcctgcgctacgagcttcttgag
gaaaaatctcaagctactggtgagctggcagacctgattcaacaactcagcgagaagttt
ggaaagaacttaaacaaagaccacctgagggtgaacaagggcaaagacatt
>Rhinopithecus
gaatggaaattcgcccgagcaaaactctggctgtcttactttgatgaaggaagaactcta
cctgctccttttaatctagtgccaagtcctaaatcattttattatctcataatgagaatc
aagatgtgcctcataaaactctgcaaatctaaggccaaaagctgtgaaaatgaccttgaa
atgggcatgctgaattccaaattcaagaagactcgctaccaggctggcatgaggaattct
gaaaacctgacagcaaataacactttcagcaagcccaccagataccagaaaatcatgaaa
cggctcataaaaagatatgtcctgaaagcccaggtggacagagaaaatgacgaagtcaat
gaaggcgagctgaaggaaatcaagcaagacatctccagcctgcgctacgagcttcttgag
gaaaagtctcaagctaccggtgagctggcagacctgattcaacaactcagcgagaagttt
ggaaagaacttaaacaaagaccacctgagggtgaacaagggcaaagacatt
>Aotus
gaatggaaatttgccagagcaaaactctggctgtcttactttgatgagggaagaactcta
cctgctccttttaatctagtgccaagtcctaaatcattttattatctcataatgagaatc
aagatgtgcctcataaaactctgcaaatctaaggccaaaagctgtgaaaatgaccttgaa
atgggcatgctgaattccaaattcaagaagactcactaccaggctggcatgagaaattct
gaaaacctgacagcaaataacactttcagcaagcccaccagataccagaaaatcatgaaa
cgactcataaaaagatatgtcctgaaagcccaggtggacagagaaaatgacgaagtcaat
gaaggagagctgaaggaaatcaagcaagacatctctagcctgcgctatgagcttcttgag
gaaaagtctcaagctactggtgagctggcagacctgatccaacagctcagcgagaagttt
ggaaagaacctaaacaaagaccacctgagggtgaacaagggcaaagacatt
>Propithecus
gaatggaaatttgcacgagcaaaactctggctgtcttactttgatgaaggaagaactcta
cccgctccttttaatctagtgccaagtcctaaatcattttattatctcataatgagaatc
aagatgtgcctcataaaactctgcaaatctaaggccaaaagctgtgaaaatgaccttgaa
atgggcatgctgaattccaaatccaggaagactcgctaccaggcaggcgtgaggaattct
gaaaacctgacatcgaataacactttcagcaagcccaccagataccagaaaatcatgaaa
cggctcataaaaagatacgtcctgaaggcccaggtggacagagaaaacgacgaagtcaat
gaaggtgagctgaaggaaatcaagcaagacatctccagcctgcgctacgagctcctcgaa
gagaagtctcaagctaccggtgagctggcggacctgatccagcagctcagtgagaagttc
ggaaagaacttaaacaaagaccacttgagggtgaacaagggcaaagacatt
>Microcebus
gaatggaaatttgcccgagcaaaactctggctgtcttacttcgatgaaggaagaactcta
cctgctccctttaatctagtgccaagtcctaaatcgttttattatctcataatgagaatc
aagatgtgcctcataaaactctgcaaatctaaggccaaaagctgtgaaaacgaccttgag
atgggcatgctgaattccaaattcaggaaaactcgctaccaggcaggcatgaggaattct
gaaaacttgacgtcaaacaacactttcagcaagcccacccggtaccagaaaatcatgaaa
cggctcatcaagagatacgtcctgaaggcccaggtggacagggaaaatgacgaagtcaat
gaaggtgagctgaaggaaatcaagcaggacatctccagcctgcgctacgagcttctcgaa
gagaagtcccaggccaccggcgagctggcagacctgatccagcagctcagcgagaagttc
ggaaagaacctgaacagagaccacttgagggtgaacaagggcaaagacatt
>Cebus
gaatggaaatttgcccgagcaaaactctggctgtcttactttgatgaaggaagaactcta
cctgctccttttaatctagtgccaagtcctaaatcattttattatctcataatgagaatc
aagatgtgcctcataaaactctgcaaatctaaggccaaaagctgtgaaaatgaccttgaa
atgggcatgctgaattccaaattcaagaagactcgctaccaggctggcatgagaaattct
gaaaatctgacagcaaataacactttcagcaagcccaccagataccagaaaatcatgaaa
cggctcataaaaagatatgtcctgaaagcccaggtggacagagaaaatgacgaagtcaat
gaaggcgagctgaaggaaatcaagcaagacatctctagcctgcgctatgagcttcttgag
gaaaagtctcaagctactggtgagctggcagacctgatccaacaactcagcgagaagttt
ggaaagaacttaaacaaagaccacctgagggtgaacaagggcaaagacatt
>Lemur
gaatggaagtttgcccgagcaaaactctggctgtcttactttgatgaaggaaggactctg
cctgctccttttaatctagtgccaagtcctaaatcattttattatctcataatgagaatc
aagatgtgcctcataaaactctgcaaatctaaggccaaaagctgtgaaaatgaccttgag
atgggcatgctgaactccaaattcaggaagactcgctaccaggcaggcgtgaggaattct
gaaaacctgacagcaaataacactttcagcaagcccaccagataccagaaaatcatgaaa
cggctcataaaaagatacgtcctgaaggcccaggtggacagagaaaatgacgaagtcaat
gaaggtgagctgaaggaaatcaagcaagacatctccagcctgcgctacgagcttctcgaa
gagaagtctcaagccaccggtgagctggcagacctgatccagcagctcagcgagaagttt
ggaaagaacctaaacaaagaccacttgagggtgaacaagggcaaagacatt
>Symphalangus
gaatggaaattcgcccgagcaaaactctggctgtcttactttgatgaaggaagaactcta
cctgctccttttaatctagtgccaagtcctaaatcattttattatctcataatgagaatc
aagatgtgcctcataaaactctgcaaatctaaggccaaaagctgtgaaaatgaccttgaa
atgggcatgctgaattccaaattcaagaagactcgctaccaggctggcatgaggaattct
gaaaatccgacagcaaataacactttcagcaagcccaccagataccagaaaatcatgaag
cggctcataaaaagatacgtcctgaaagcccaggtggacagagaaaatgacgaagtcaat
gaaggcgagctgaaggaaatcaagcaagacatctccagcctgcgctacgagcttcttgag
gaaaaatctcaagctactggtgagctggcagacctgattcaacaactcagcgagaagttt
ggaaagaacttaaacaaagaccacctgagggtgaacaagggcaaagacatt
>Myotis
gagtggaaatttgcccgggcaaagctctggctgtcttattttgatgaaggaagaactcta
cctgctcctttcaatctagtgccaagtcctaaatcattttattatctcataatgagaatc
aagatgtgcctcatcaaactctgcaaatccaaggccaaaagctgtgaaaatgaccttgaa
atgggcatgctaaattccaaattcaggaagactcgataccaggctggcatgaggaattct
gagaacctgacagcaaataacactttcagcaaacccaccagataccagaaaatcatgaaa
cggctcataaaaagatatgtcctgaaggcccaggtggacagagaaaatgacgaagtcaat
gaaggcgaactgaaggaaatcaagcaagatatctccagcctgcgctatgagcttcttgaa
gagaaatctcaagctactggggagctggcagacctgatccaacaactcagtgagaaattt
ggaaagaatttaaacaaagaccacctgagggtgaacaagggtaaagacatt
>Pteropus
gagtggaaatttgcgcgagcaaagctctggctgtcttattttgatgaaggaagaacttta
cctgctccttttaatctagtgccaagtcctaaatcattttattatctcataatgagaatc
aagatgtgcctcataaaactctgcaaatctaaggccaaaagctgtgaaaatgaccttgaa
atgggcatgctgaattccaaattcaggaagactcgctaccaggctggcatgaggaattct
gaaaacctgacagtaaataacactttcagcaaacccaccagataccagaaaatcatgaaa
cggctcataaaaagatacgtcctgaaggcccaggtggacagagaaaacgatgaagtcaat
gaaggcgaactgaaggaaatcaagcaagatatctccagcctgcgctatgaacttctggaa
gagaagtcccaagctactggcgagctggcagacctgatccaacagctcagtgagaaattc
gggaagaatttaaacaaagaccacctgagggtgaacaagggtaaagacatt
>Eptesicus
gaatggaaatttgcccgggcaaagctctggctgtcttattttgatgaaggaagaactcta
cctgctcctttcaatctagtgccaagtcctaaatcattttattatctcataatgagaatc
aagatgtgcctcatcaaactctgcaaatccaaggccaaaagctgtgaaaatgaccttgaa
atgggcatgctaaattccaaattcaggaagactcgataccaggctggcatgaggaattcg
gaaaacctgacagcaaataacactttcagcaaacccaccagataccagaaaatcatgaaa
cggctcataaaaagatatgtcctgaaggcccaggtggacagagaaaatgatgaagtcaat
gaaggtgaactgaaggaaatcaagcaagatatctccagcctgcgctatgagcttcttgaa
gagaaatctcaagctactggagagctggcagacttgatccaacagctcagtgagaaattt
ggaaagaatttaaacaaagaccacctgagggtaaacaagggtaaagacatt
>Rousettus
gagtggaaatttgcgcgagcaaagctctggctgtcttattttgatgaaggaagaacttta
cctgctccttttaatctagtgccaagtcctaaatcattttattatctcataatgagaatc
aagatgtgcctcataaaactctgcaaatctaaggccaaaagctgtgaaaatgaccttgaa
atgggcatgctgaattccaaattcaggaagactcgctaccaggctggcatgaggaattct
gaaagcctgacagtaaataacactttcagcaaacccaccagataccagaaaatcatgaaa
cggctcataaaaagatacgtcctgaaggcccaggtggacagagaaaacgatgaagtcaat
gaaggcgaactgaaggaaatcaagcaagatatctccagcctgcgctatgagcttctggaa
gagaaatcccaagctactggcgagctggcagacctgatccaacagctcagtgagaaattt
gggaagaacttaaacaaagaccacctgagggtgaacaagggtaaagacatc
>Miniopterus
gagtggaaatttgcccgagcgaagctctggttgtcttattttgatgaaggaagaactcta
cctgctccttttaatctagtgccaagtcctaagtcattttattatctcataatgagaatc
aagatgtgcctcatcaaactctgtaaatctaaggccaaaagctgtgaaaatgaccttgaa
atgggcatgctaaattccaaattcaggaagactcgctaccaggctggcatgaggaattct
gagaacctgacagtaaataacactttcagcaaacccaccagataccagaaaatcatgaaa
cggctcataaaaagatatgtcctgaaggcccaggtagacagagaaaatgatgaagtcaat
gaaggtgaactgaaggaaatcaagcaagatatctccagcctgcgctatgagcttctagaa
gagaaatcacaagctactggtgagctggcagacctgatccaacagctcagtgagaaattt
ggaaagaatttaaacaaagagcacctgagggtgaacaagggtaaagacatt
>Hipposideros
gagtggaaatttgcccgagccaaactctggctgtcttattttgatgaaggaagaactcta
cctgctccttttaatctagtgccaagtcccaaatcattttattatctcataatgagaatc
aagatgtgcctcataaaactctgcaaatctaaggccaaaagctgtgaaaatgacctcgaa
atgggcatgctaaattccaaattcaggaagactcgctaccaggctggcatgaggaattct
gaaaacctgacagcaaataacactttcagcaaacccaccagataccagaaaatcatgaaa
cggctcataaaaagatacgtcctgaaggcccaggtggacagagaaaatgacgaagtcaat
gaaggcgaactgaaggaaatcaagcaagatatctccagcctgcgctatgagcttctcgaa
gagaaatctcaagctaccggcgagctggcagacctgatccaacagctcagtgagaaattt
gggaagaatttaaacaaagaccacctgagggtgaacaagggtaaagacatt
>Desmodus
gagtggaaattcgcccgagcgaagctctggctgtcttattttgacgaaggaagaactcta
cctgctccttttaatctagtgccaagtcctaaatcattttattatctcataatgagaatc
aagatgtgcctcatcaaactctgcaaatctaaggccaaaagctgtgaaaatgacctcgaa
atgggcatgctaaattccaagttcaggaaggctcgctaccaggctggcatgaggaattct
gagaacctgaccgcaaataacactttcagcaaacccaccagataccagaaaatcatgaaa
cggctcataaagagatacgtgctgaaggcccaggtggacagagaaaatgacgaagtcaac
gaaggcgagctgaaggagatcaagcaagacatctccagcctgcgctacgagctcctcgaa
gagaaatctcaagcgactggcgagctggccgacctgatccagcagctcagtgagaaattt
ggaaagaacttaaacaaagaccacctgagggtgaacaagggtaaagacatt
>Phyllostomus
gagtggaaattcgcccgagcgaagctctggctgtcttattttgatgaaggaagaactcta
cctgctccttttaatctagtgccaagtcctaaatcattttattatctcataatgagaatc
aagatgtgcctcatcaaactctgcaaatctaaggccaaaagctgtgaaaatgaccttgaa
atgggcatgctaaattccaagttcaggaagactcgataccatgctggcatgaggaattct
gagaacctgactgcaaataacactttcagcaaacccaccagataccagaaaatcatgaaa
cggctcataaagagatacgtcctgaaggcccaggtggacagagagaacgacgaagtcaac
gaaggcgagctgaaggaaatcaagcaagacatctccagcctgcgctatgagctcctcgaa
gagaaatctcaagcgaccggcgagctggccgacctgattcagcagctcagtgagaaattt
ggaaagaacttaaacaaagaccacctgagggtaaacaagggtaaagacatt
>Rhinolophus
gagtggaagtttgcccgagccaaactctggctgtcttattttgatgaaggaagaactcta
cctgctccttttaatctagtaccaagtcccaaatcattttattatctcataatgagaatc
aagatgtgcctcataaaactctgcaaatctaaggccaaaagctgtgaaaacgaccttgaa
atgggcatgctaaattccaaattcaggaagactcgctaccaggctggcatgaggaattct
gaaaacctgacagcaaataacaccttcagcaaacccaccagataccagaaaatcatgaaa
cggctcattaaaagatacgtcctgaaggcccaggtggacagagaaaacgacgaagtcaat
gaaggtgaactgaaggaaatcaagcaagatatctccagcctgcgctatgagcttctcgaa
gagaaatctcaagctaccggcgagctggcagacctgatccaacagctcagtgagaaattt
gggaagaatttaaacaaagaccacctgagggtgaacaagggtaaagacatt
>Molossus
gagtggaaatttgcccgagcgaagctctggctgtcttattttgatgaaggaagaactcta
cctgctccttttaatctagtgccaagtcctaaatcattttattatctcataatgagaatc
aagatatgcctcatcaaactctgcaaatctaaggccaaaagctgtgaaaatgatcttgaa
atgggcatgctaaattccaaattcaggaagactcgctaccagcctggcatgaggaattct
gagaacctgacagcaaataacattttcagcaaacccactagataccagaaaatcatgaaa
cggctcataaaaagatatgtcctgaaggcccaggtggacagagaaaatgacgaagtcaat
gaaggcgaactgaaagaaatcaagcaagatatctccagcctgcgttatgagcttcttgaa
gagaaatctcaagctactggtgagcttgcagacctgatccaacagctcagtgagaaattt
ggaaagaatttaaacaaagaccacctgagggtgaacaagggtaaagacatt
>Pipistrellus
gaatggaaatttgcccgggcaaagctctggctgtcctattttgatgaaggaagaactcta
cctgctcctttcaatctagtgccaagtcctaaatcattttattatctcataatgagaatc
aagatgtgcctcatcaaactctgcaaatcaaaggccaaaagctgtgaaaatgaccttgaa
atgggcatgctaaattccaaattcaggaagactcgataccaggctggcatgaggaattct
gaaaacctgacagcaaataatactttcagcaaacccaccagataccagaaaatcatgaaa
cggctcataaaaagatatgtcctaaaggcccaggtagacagagaaaatgacgaagtcaat
gaaggtgagctgaaggaaatcaagcaagatatctccagcctgcgttatgagcttcttgaa
gagaaatctcaagctactggagagctagcagacttgatccaacagctcagtgagaaattt
ggaaagaatttaaacaaagaccacctgagggtaaacaagggtaaagacatt
>Artibeus
gagtggaagttcgcccgagcgaagctctggctgtcttattttgatgaagggagaactcta
cctgctccttttaatctagtgccaagtcctaaatcattttactatctcacaatgagaatc
aagatgtgcctcatcaaactctgcaaatctaaggccaaaagctgtgaaaatgaccttgaa
atgggcatgctacattccaagttcaggaagactcgctaccaggctggcatgaggaattct
gagaacctgaccccaaataacactttcagcaaacccaccagataccagaaaatcatgaaa
cggctcataaagagatatgtcctgaaggcccaggtggacagagaaaatgacgaagtcaac
gaaggcgagctgaaggaaatcaagcaagacatctccagcctgcgctacgagctcctcgaa
gagaaatctcaagcgaccggcgagctggccgacctgatccaacagctcagtgagaaattt
ggaaagaacttaaacaaagaccacctgagggtgaacaagggtaaagacatt
>Pteronotus
gagtggaaatttgcccgagcaaagctctggctgtcttattttgatgaaggaagaactcta
cctgctccttttaacctagtgccaagtcctaaatcattttattatctcataatgagaatc
aagatgtgcctcatcaaactctgcaaatctaaggccaaaagctgtgaaaatgaccttgaa
atgggcatgctaaattccaaattcaggaagactcgctaccaggctggcatgaggaactct
gaaaacctgacagcaaataacactttcggcaaacccaccagataccagaaaatcatgaaa
cggctcattaaaagatacgtcctgaaggcccaggtggacagagaaaatgatgaagtcaat
gaaggcgaactgaaggaaatcaagcaagacatctccagcctgcgctatgagctccttgag
gagaaatctcaagcgaccggcgagctggccgacctgatccagcagctcagcgagaaattt
gggaagaacttaaacaaagaccacctgagggtgaacaagggtaaagacatt
>Canis
gagtggaaatttgcccgggcgaagctctggctgtcctattttgatgaaggaagaaccctt
cctgctcctttcaatctagtgcccagtcccaaatcattttattatctcataatgagaatc
aagatgtgcctcataaaactctgtaaatctaaggccaaaagctgtgaaaatgaccttgaa
atgggcatgctgaattccaagttcaggaagactcgctaccaggctggcatgaggaattct
gaaaacctgacagcaaataacagtttcagcaagcccactcgataccagaaaatcatgaag
cggctcataaaaagatacgtcctgaaggcccaggtggatagagaaagtgatgaagtcaat
gaaggtgaactgaaggaaattaagcaagacatctccagcctgcgctacgagcttctggaa
gagaaatctcaagctaccggtgagctcgcagacctgatccaacagctcagtgagaaattt
ggcaagaatttaaacaaagaccacctgagggtaaacaagggcaaagacatc
>Odobenus
gagtggaaatttgcccgagccaagctctggctgtcttactttgatgaaggaagaactctt
ccggctcctttcaatctagtgccaagtcctaaatcattttattatctcataatgagaatc
aagatgtgcctcataaaactctgcaaatctaaggccaagagctgtgaaaatgaccttgaa
atgggcatgctgaattccaaattcaggaagactcgctaccaggctggcatgaggaattct
gaaaacctgacagcaaataacagtttcagcaagcccactcgataccagaaaatcatgaag
cggctcataaaaagatacgtcctgaaggcccaggtagatagagaaagtgacgaagtcaac
gaaggtgaactgaaggaaatcaagcaagatatctccagcctgcgctatgagcttctggaa
gagaaatctcaagctaccggggagctggcagacctgatccaacagctcagtgagaaattt
ggaaagaacttaaacaaagaccacctgagggtaaacaagggcaaagacatt
>Panthera
gagtggaaatttgccagggcaaagctctggctgtcttactttgatgaaggaagaactcta
cctgctcctttcaatcttgtgccaagtcctaaatcattttattatctcataatgagaatc
aagatgtgcctcataaaactctgcaaatctaaggccaaaagctgtgaaaatgaccttgaa
atgggcatgctgaattccaaattcaggaagactcgctaccaggctggcacaaggaattct
gaaaacctaacagcaaataacagtttcagcaagccgaccagataccagaaaatcatgaaa
cggctcattaaaagatacgtcctgaaggcccaggtggatagagaaaacgacgaagtcaat
gaaggtgaactgaaggaaatcaagcaagatatctccagcctgcgctacgagcttctggaa
gagaaatctcaagctaccggtgagctggcagacctgatccaacagctcagcgagaaattt
ggaaagaatttaaacaaagaccacctgcgggtaaacaagggcaaagacatt
>Ursus
gagtggaaatttgcccgagcaaagctctggctgtcttactttgatgaaggaagaactctt
cctgctcctttcaatctagtgccaagtcctaaatcattttattatctcataatgagaatc
aagatgtgcctcataaaactctgtaaatccaaggccaaaagctgtgaaaatgaccttgaa
atgggcatgctgaattccaaattcaggaagactcgctaccaggctggcatgaggaattct
gaaaacctgacagcaaataacagtttcagcaagcccacccgataccagaaaatcatgaag
cggctcataaaaagatacgtcctgaaggcccaggtggatagagaaagtgacgaagtcaat
gaaggtgaactaaaggagatcaagcaagatatctccagcctgcgctatgagcttctggaa
gagaaatctcaagctactggggagctggcagacctgatccaacagctcagtgagaaattt
ggaaagaatttaaacaaagaccacctgagggtaaacaagggcaaagacatt
>Mustela
gagtggaaatttgcccgagcaaagctctggctgtcttactttgatgaaggaagaactctt
cctgctcctttcaatctagtgccaagtcctaaatcattttattatctcataatgagaatc
aagatgtgcctcatcaaactctgtaaatccaaggccaaaagctgtgaaaatgaccttgaa
atgggcatgctgaattccaaattcaggaagactcgctaccaggctgggatgaggaattct
gaaaacctgacagcaaataacagtttcagcaagcccacccggtatcagaaaatcatgaag
cggctcataaagagatatgtcctgaaagcccaggtggacagagaaagtgacgaagtcaat
gaaggtgaactgaaggaaatcaagcaagatatctccagcctgcgctatgagcttctggaa
gagaaatctcaggctactggggagctggcagacctgatccaacagctcagtgagaaattt
ggaaagaatttaaacaaagaccacctgagggtgaacaagggcaaagacatt
>Enhydra
gagtggaaatttgcccgagcaaagctctggctgtcttactttgatgaaggaagaactctt
cctgctcctttcaatctagtgccaagtcctaaatcattttattatctcataatgagaatc
aagatgtgcctcatcaaactctgtaaatccaaggccaaaagctgtgaaaatgaccttgaa
atgggcatgctgaattccaaattcaggaagactcgctaccaggctgggatgaggaattct
gaaaacctgacagcaaataacagtttcagcaagcccacccgatatcagaaaatcatgaag
cggctcataaagagatatgtcctgaaagcccaggtggatagagaaagtgacgaagtcaat
gaaggtgaactgaaggaaatcaagcaagatatctccagcctgcgctatgagcttctggaa
gagaaatctcaagctactggggagctggcagacctgatccaacagctcagcgagaaattt
ggaaagaatttaaacaaagaccacctgagggtgaacaagggcaaagacatt
>Zalophus
gagtggaagtttgcccgagccaagctctggctgtcttactttgatgaaggaagaactctt
ccggctcctttcaatctagtgccaagtcctaaatcattttattatctcataatgagaatc
aagatgtgcctcataaaactctgcaaatccaaggccaaaagctgtgaaaatgaccttgaa
atgggcatgctgaattccaaattcaggaagactcgctaccaggctggcatgaggaattct
gaaaacctgacagcaaataacagtttcagcaagcccacccgataccagaaaatcatgaag
cggctcataaaaagatatgtcctgaaggcccaggtggatagagaaagtgacgaagtcaac
gagggtgaactgaaggaaatcaagcaagatatctccagcctgcgctacgagcttctggaa
gagaaatctcaagctaccggggaactggcagacctgatccaacagctcagtgagaaattt
ggaaagaacttaaacaaagaccacctgagggtaaacaagggcaaagacatt
>Suricata
gagtggaagtttgccagggcgaagctctggctgtcttactttgatgaaggaagaactcta
cctgctcccttcaatcttgtgccaagtcctaaatcattttattatctcataatgagaatc
aagatgtgcctcataaaactctgcaaatctaaggccaaaagctgtgaaaatgaccttgaa
atgggcatgctgaattccaaattcaggaagactcgctaccaggctggcatgaggaattct
gaaaacctaacagcaaataacagtttcagcaagcccacgagataccagaaaatcatgaaa
cggctcataaaaagatatgtcctgaaggcccaggtggatagagaaaatgacgaagtcaac
gaaggtgaactgaaggaaatcaagcaagatatctccagcctacgctatgagcttctggaa
gagaaatctcaagcgaccggggagctggcagacctgatccaacagcttagtgagaaattt
ggaaagaacttaaacaaagaccatctgagggtcaacaagggcaaagacatt
>Phoca
gagtggaaatttgcccgagccaagctctggctgtcttactttgatgaaggaagaactctt
cctgctcctttcaatctagtgccaagtcctaaatcattttattatctcataatgagaatc
aagatgtgcctcataaaactctgtaaatccaaggccaaaagctgtgaaaatgaccttgaa
atgggcatgctgaattccaaattcaggaagactcgctaccaggctggcatgaggaattct
gaaaacctgacagcaaataacagtttcagcaagcccacccgataccagaaaatcatgaag
cggctcataaaaagatacgtcctgaaggcccaggtggatagagaaagtgacgaagtcaac
gaaggtgaactgaaggaaatcaagcaagatatctccagcctgcgctatgagcttctagaa
gagaaatctcaagctaccggggagctggcagacctgatccaacagctcagtgagaaattt
ggaaagaacttaaacaaagaccacctgagggtaaacaagggcaaagacatt
>Mirounga
gagtggaaatttgcccgagccaagctctggctgtcttactttgatgaaggaagaactctt
cctgctcctttcaatctagtgccaagtcctaagtcattttattatctcataatgagaatc
aagatgtgcctcataaaactctgcaaatccaaggccaaaagctgtgaaaatgaccttgaa
atgggcatgctgaattccaaattcaggaagactcgctaccaggctggcatgaggaattct
gaaaacctgacagcaaataacagtttcagcaagcccacccgataccagaaaatcatgaag
cggctcataaaaagatacgtcctgaaggcccaggtggatagagaaagtgacgaagtcaac
gaaggtgaactgaaggaaatcaagcaagatatctccagcctgcgctatgagcttctggaa
gagaaatctcaagctaccggggagctggcagacctgatccaacagctcagcgagaaattt
ggaaagaacttaaacaaagaccacctgagggtaaacaagggcaaagacatt
>Hyaena
gagtggaaatttgccagggcaaagctctggctgtcttactttgatgaaggaagaactcta
cctgctcctttcaatcttgtgccaagtcctaaatcattttattatctcataatgagaatc
aagatgtgcctcataaaactctgcaaatctaaggccaaaagctgtgaaaatgaccttgaa
atgggcatgctgaattccaaattcaagaagactcgctaccaggctggcatgaggaattct
gaaaacctaacagcaaataacagtttcagcaagcccaccagataccagaaaatcatgaaa
cggctcataaaaagatatgtcctgaaggcccaggtggatagagaaaatgacgaagtcaat
gaaggtgagctgaaggaaatcaagcaagatatctccagcctgcgctatgagcttctggaa
gagaaatctcaagctactggtgagctggcagacctgatccagcagctcagtgagaaattt
ggaaagaatttaaacaaagaccacctgagggtaaacaagggcaaagacatt
>Leopardus
gagtggaaatttgccagggcaaagctctggctgtcttattttgatgaaggaagaactcta
cctgctcctttcaatcttgtgccaagtcctaaatcattttattatctcataatgagaatc
aagatgtgcctcataaaactctgcaaatctaaggccaaaagctgtgaaaatgaccttgaa
atgggcatgctgaattccaaattcaggaagactcgctaccaggctggcacaaggaattct
gaaaacctaacagcaaataacagtttcagcaagcccaccagataccagaaaatcatgaaa
cggctcattaaaagatacgtcctgaaggcccaggtggatagagaaaacgacgaagtcaat
gaaggtgaactgaaggaaatcaagcaagatatctccagcctgcgctacgagcttctggaa
gagaaatctcaagctaccggtgagctggcagacctgatccaacagctcagtgagaaattt
ggaaagaatttaaacaaagaccacctgcgggtaaacaagggcaaagacatt
>Meles
gagtggaaatttgcccgagcaaagctctggctgtcttactttgatgaaggaagaactctt
cctgctcctttcaatctagtgccaagtcctaaatcattttattatctcataatgagaatc
aagatgtgcctcatcaaactctgtaaatccaaggccaaaagctgtgaaaatgaccttgaa
atgggcatgctgaattccaaattcaggaagactcgctaccaggctggcatgaggaattct
gaaaacctgacagcaaataacagtttcagcaagcccacccgataccagaaaatcatgaag
cggctcataaaaaggtatgtcctgaaagcccaggtggatagagaaagtgacgaagtcaat
gaaggtgaactgaaggaaatcaagcaagatatctccagcctgcgctatgagcttctggaa
gagaaatctcaagctactggggagctggcagacctgatccaacagctcagcgagaaattt
ggaaagaatttaaacaaagaccacctgagggtgaacaagggcaaagacatt
>Rattus
gagtggaaatttgctcgagccaagctctggctttcctactttgatgaaggaagaactctc
cctgctccctttaacctggtgccgagtcctaaatccttttattatctcataatgagaatc
aagatgtgcctcataaagctctgcaaatctaaggccaaacgctgtgaaaacgacctggaa
atgggcatgctgaactccaaattcaggaagactcgctaccaggccggcatgaggaattct
gaaaacctgacagctaacagcaccttcagcaagcccaccagataccagaagatcatgaag
cgtctcattaagagatacgtgctgaaggcccaggtggaccgggagaatgatgaagtcaac
gaaggtgaactcaaagagatcaagcaagacatctcaagccttcgctatgagctcctggag
gagaagtctcaagctaccggagagctggcagacctgatccaacagctcagtgagaagttt
ggaaagaatttgaacaaagaccacctgagggtgaacaagggcaaggacatt
>Mus
gagtggaaatttgctcgagcgaagctctggctttcttactttgatgaaggaagaactctc
cctgctccctttaacctggtgccgagccctaaatccttttattatctcataatgagaatc
aagatgtgcctcatagagctctgccaatctaaggccaaacgctgtgaaaacgacctggaa
atgggcatgctgaactccaagttcaggaagactcgctaccaggctggcatgaggaattct
gaaaacctgacagccaatagcaccttcagcaagcccaccagataccagaagatcatgaag
cggctcataaagagatacgtgctgaaggcccaggtggacagagagaacgatgaagtcaat
gaaggtgaactcaaggagatcaaacaagacatctcaagccttcgctatgagctcctggag
gagaagtctcaggctacaggagagctggcagacctgatccagcagctcagcgagaagttt
gggaagaatctgaacaaagaccacctgcgggtgaaccagggcaaggacatt
>Bos
gagtggaagtttgcccgagcgaagctctggctgtcttattttgatgaaggaagaactcta
cctgctccttttaatctagtgccaagtcctaaatcattttattatctcataatgagaatc
aagatgtgcctcataaaactctgcaaatctaaggccaaaagctgtgaaaatgaccttgaa
atgggcatgctgaattctaaattcaggaagactcgataccaggctggcatgaggaattct
gaaaacctgacagcaaataacacttacagcaagcccaccagataccagaaaatcatgaaa
cggctcataaaaagatatgtcctgaaggcccaggtggacagagaaaatgatgaagtcaat
gaaggtgaactgaaggaaatcaagcaagacatctccagcctgcgctatgagctccttgaa
gagaaatctcaagctaccggagagctggccgacctcatccaacagctcagtgagaagttc
gggaagaacttaaacaaagaccacctgcgggtgaacaagggcaaagacatt
>Cavia
gagtggaaattcgcccgagcaaaactctggctgtcttattttgatgaaggaagaacgcta
cctgccccttttaatctagtgccaagtcctaaatcattttattatctcataataagaatc
aagatgtgcctcataaaactctgcaaatctaaggccaaaagctgtgaaaatgaccttgaa
atgggcatgctgaattccaaattcaggaagactcgctaccaggctggcatgagaaattct
gaaaacctgactgcaaacaacactttcagcaagcccaccagataccagaaaatcatgaaa
cggctcataaaaagatacgtgttgaaagcccaagtggacagagaaaatgatgaagtcaac
gaaggggagctgaaggaaattaagcaagatatctccagcctgcgctatgagcttcttgag
gagaagtcccaagctacaggtgaactggcagacctgatccaacagctcagtgagaaattt
ggaaagaacttaaacaaagaccacttgagggtaaataagggcaaagacatt
>Ovis
gagtggaagtttgcccgagcgaagctctggctgtcttattttgatgaaggaagaactcta
cctgctccttttaatctagtgccaagtcctaaatcgttttattatctcataatgagaatc
aagatgtgcctcataaaactctgcaaatctaaggccaaaagctgtgaaaatgaccttgaa
atgggcatgctgaattctaaattcaggaagactcggtaccaggctggcatgaggaattct
gaaaatctgacagcaaataacacttatagcaagcccaccagataccagaaaatcatgaaa
cggctcataaaaagatatgtcctgaaggcccaggtggacagagaaaatgatgaagtcaat
gaaggcgaactgaaggaaatcaagcaagatatctccagcctgcgctacgagctccttgaa
gagaaatctcaagctaccggagagctggccgacctcatccaacagctcagtgagaagttt
gggaagaacttaaacaaagaccacctgcgggtgaacaagggcaaagacatt
>Octodon
gagtggaaattcgcccgagcaaaactctggctatcttattttgatgaaggaagaactcta
cctgccccttttaatctagtgccaagtcctaaatcattttattatctcataatgagaatc
aagatgtgcctcataaaactctgcaaatctaaggccaaaagctgtgaaaatgaccttgaa
atgggcatgctgaattccaaattcaggaagactcgctaccaggctggcataagaaattct
gaaaacctgactgcaaacaacactttcagcaagcctaccagataccagaaaatcatgaaa
cggctcataaagagatacgtgctgaaggcccaagtggacagagagaatgatgaagtcaat
gagggagagctgaaggaaatcaagcaagatatctccagtctgcgctatgaacttctcgaa
gagaagtcccaagctacaggcgaactggcagacctgatccaacagctcagtgagaaattc
ggaaagaacttaaacaaagaccacctgagggtgaacaagggcaaagacatt
>Jaculus
gaatggaaatttgcccgagcgaaactctggctgtcttactttgatgaaggaagaactcta
cctgctccctttaatctagtgccaagtcccaaatcattttattatctcataatgagaatc
aagacgtgcctcataaaactctgcaaatctaaggccaaaagctgtgaaaacgaccttgaa
atgggcatgctgaactccaaattcaggaagacacgctaccaggctggcatgaggaattct
gaaaatctgacagcaaacaacaccttcagcaagcccaccagatatcagaaaatcatgaaa
cggctcataaaaagatatgtcctgaaggcccaggtggacagagaaaatgacgaagttaac
gaaggtgaactgaaagaaatcaagcaggatatctccagtctgcgctatgagctcctggaa
gagaagtcccaagctactggggagctggccgacctgatccaacagctcagtgagaagttt
ggaaagaacttaaacaaagaccacctgagagtgaataaaggcaaagacatt
>Heterocephalus
gagtggaaattcgcccgagcaaaactctggctgtcttattttgatgaaggaagaactcta
cctgctccttttaatctagtgccaagtcctaaatcattttattatctcataatgagaatc
aagatgtgcctcataaaactctgcaaatctaaagccaaaagctgtgaaaatgaccttgaa
atgggcatgctgaattccaaattcaggaagactcgctaccaggctggcatgagaaattct
gaaaacctgactgcaaacaacactttcagcaagcccaccagataccagaaaatcatgaaa
cggctcataaaaagatatgtgctgaaggcccaagtagacagagaaaacgatgaagtcaat
gaaggggagctgaaggaaatcaagcaagatatctccagcctgcgctatgagcttctggaa
gagaaatcccaagctacaggggagctggcagacctgatccaacagctcagtgagaaattt
ggaaagaacttaaacaaagaccacctgagggtgaataagggcaaagacatt
>Mesocricetus
gagtggaaatttgctcgcgcaaagctctggctttcttacttcgacgaaggcagaactcta
cctgctccttttaacctagtgccaagtcctaaatccttttattatctcataatgagaatc
aagatgtgcctcataaagctctgcaaatccaaggccaaaagctgtgaaaacgacctggaa
atgggcatgctgaactccaaattccggaagacccgataccaggcaggcatgaggaattct
gaaaatctgacagcaaataacactttcagcaagcccaccagataccagaaaatcatgaag
cggctcataaagagatacgtgctgaaggcccaggtggacagggagaacgacgaggtcaac
gaaggtgaactcaaagagatcaagcaagacatctccagccttcgctatgagcttctcgaa
gagaagtcgcaagctacaggcgagctggcagacctgatccaacagctcagtgagaagttt
gggaagaacttaaacaaagaccacctacgggtgaacaagggcaaggacatt
>Ictidomys
gaatggaaatttgcccgagcaaaactctggctgtcttactttgatgaaggaagaactcta
cctgctccttttaatctagtgccaagtcctaaatcattttattatctcataatgagaatc
aagatgtgcctcataaaactctgcaaatctaaggccaaaagctgtgaaaatgaccttgaa
atgggcatgctgaattccaaattcaggaagactcgttaccaggctggcatgaggaattct
gaaaacctgacagcaaataacactttcagcaagcccaccagataccagaaaatcatgaaa
cggctcataaaaagatatgtcctgaaggcccaggtggacagagagaacgatgaagtcaac
gaaggtgaattgaaagaaatcaagcaggatatctctagtctgcgctatgagcttcttgaa
gagaagtcccaagctactggcgagctggctgacctgatccaacagctcagtgagaaattt
ggaaagaacttaaacaaagaccacctgagggtgaacaagggcaaggacatt
>Microtus
gagtggaaattcgctcgagcgaagctctggctttcttacttcgatgaaggaaggactcta
cccgctccctttaacctagtgccgagccctaaatccttctattatctcataatgagaatc
aagatgtgcctcataaagctctgcaaatctaaggccaaaagctgtgaaaacgacctggaa
atgggcatgctgaactccaaattcaggaaggcccgctaccaggctggcatgaggaattct
gaaaacctgacatcaaacaacactttcagcaaacccaccagataccagaaaatcatgaaa
cggctcataaagagatatgtgctgaaggcccaggtggacagagaaaacgatgaggtcaat
gaaggtgaactcaaggaaatcaagcaagacatctccagccttcgctatgagcttctcgaa
gagaagtcacaagctacaggcgagctagcggacctgatccaacagctcagtgagaaattt
gggaagaacttaaacaaagaccacctgcgggtgaacaagggcaaggacatt
>Bubalus
gagtggaagtttgcccgagcgaagctctggctgtcttattttgatgaaggaagaactcta
cctgctccttttaatctagtgccaagtcctaaatcattttattatctcataatgagaatc
aagatgtgcctcataaaactctgcaaatctaaggccaaaagctgtgaaaatgaccttgaa
atgggcatgctgaattctaaattcaggaagactcgataccaggctggcatgaggaattct
gaaaacctgacagcaaataacacttacagcaagcccaccagataccagaaaatcatgaaa
cggctcataaaaagatatgtcctgaaggcccaggtggacagagaaaatgatgaagtcaat
gaaggcgaactgaaggaaatcaagcaagatatctccagcctgcgctatgagctccttgaa
gagaaatctcaagctaccggagagctggccgacctcatccaacagctcagtgagaagttt
gggaagaacttaaacaaagaccacctgcgggtgaacaagggcaaagacatt
>Camelus
gagtggaagtttgcccgagcaaagctctggctgtcttattttgatgaaggaagaactcta
cctgctccttttaatctagtgccaagtcctaaatcattttattatctcataatgagaatc
aagatgtgcctcataaaactctgcaaatctaaggccaaaagctgtgaaaatgaccttgaa
atgggcatgctgaattctaaattcaggaagactcactaccatgctggcatgaggaattct
gaaatcctgacagcaaataacacttacagcaagcccaccagataccagaaaatcatgaaa
cggctcataaagaggtatgtcctgaaggctcaggtggacagagaaaatgatgaagtcaat
gaaggtgaactgaaggaaatcaagcaagatatctccagcctgcgctatgagcttctcgaa
gagaaatctcaagctactggagagctggcagacctgatccaacagctcagcgagaaattt
gggaagaacttaaacaaagaccacctgagggtgaacaagggcaaagacatt
>Peromyscus
gagtggaagtttgcccgagcgaagctctggctttcttactttgatgaagggagaactctg
cctgctcctttcaacctagtgccaagtcctaagtccttttattatctcataatgagaatc
aagatgtgcctcataaagctctgcaaatctaaggccaaaagctgtgaaaacgaccttgaa
atgggcatgctgaactccagattcaggaaggctcgctaccaggctggcatgaggaattct
gagaacctgacagcaaacaacactttcagcaagcccaccagataccagaaaatcatgaag
cgcctcataaagagatacgtgctgaaggcccaggtggacagagaaaatgatgaagtcaat
gaaggtgaactcaaagaaatcaagcaagacatctcgagtcttcgctacgagcttctcgaa
gagaagtcgcaagctacgggggagctggcagacttgatccaacagctcagtgagaaattt
gggaagaacttaaacaaagaccacctgcgggtgaacaagggcaaagacatt
>Physeter
gagtggaagtttgcccgagcaaagctctggctgtcttattttgatgaaggaagaactcta
cctgctccttttaatctagtgccaagtcctaaatcattttattatctcataatgagaatc
aagatgtgcctcataaaactctgcaaatctaaggccaaaagctgtgaaaatgaccttgaa
atgggcatgctgaattctaaattcaggaagactcgctaccaggctggcatgaggaattct
gaaaacctgacagcaaataacacttacagcaagcccaccagatatcagaaaatcatgaaa
cggctcataaaaagatacgtcctgaaggcccaggtggatagagaaaatgacgaagtcaat
gaaggcgaactgaaggaaatcaagcaagatatctccagcctgcgctatgagcttcttgaa
gagaaatctcaagctaccggcgagctggcagacctcatccaacagctcagtgagaagttt
ggaaagaacttaaacaaagaccacctgagggtgaacaagggcaaagacatt
>Balaenoptera
gagtggaagtttgcccgagcaaagctctggctgtcttattttgatgaaggaagaactcta
cctgctccttttaatctagtgccaagtcctaaatcattttattatctcataatgagaatc
aagatgtgcctcataaaactctgcaaatctaaggccaaaagctgtgaaaatgaccttgaa
atgggcatgctgaattctaaattcaggaagactcgctaccaggctggcatgaggaattct
gaaaacctgacagcaaataacacttacagcaagcccaccagatatcagaaaatcatgaaa
cggctcataaaaagatatgtcctgaaggcccaggtggatagagaaaatgacgaagtcaat
gaaggcgaactgaaggaaatcaagcaagatatctccagcctgcgctatgagcttcttgaa
gagaaatctcaagctacccgcgagctggcagacctcatccaacagctcagtgagaagttt
ggaaggaacttaaacaaagaccacctgagggtgaacaagggcaaagacatt
>Lipotes
gagtggaagtttgcccgagcaaagctctggctgtcttattttgatgaaggaagaactcta
cctgctccttttaatctagtgccaagtcctaaatcattttattatctcataatgagaatc
aagatgtgcctcataaaactctgcaaatctaaggccaaaagctgtgaaaatgaccttgaa
atgggcatgctgaattctaaattcaggaagactcgctaccaggctggcatgaggaattct
gaaaacctgacagcaaataacacttacagcaagcccactagatatcagaaaatcatgaaa
cggctcataaaaagatatgtcctgaaggcccaggtggatagagaaaatgacgaagtcaat
gaaggcgaactgaaggaaatcaagcaagatatctccagcctgcgctacgagcttcttgaa
gagaaatctcaagctaccggtgagctggcagacctcatccaacagctcagcgagaagttt
ggaaagaacttaaacaaagaccacctgagggtgaacaaaggcaaagacatt
>Nannospalax
gagtggaaatttgctcgagccaaactctggctgtcttactttgacgaaggaagaactcta
cctgctccttttaatctagtgccaagtcctaaatccttttattatctcataatgagaatc
aagatgtgcctcataaaattctgcaaatctaaggccaaaagctgtgaaaacgaccttgaa
atgggcatgttaaattctaaattcaggaagactcgctaccaagctggcatgaggaattct
gaaaacctgacagcaaataacactttcagcaagccaaccagataccagaaaatcatgaag
cggctcataaaaagatatgtcctgaaggcccaggtggacagagaaaatgatgaagtcaac
gaaggtgaattgaaggaaatcaagcaggacatctcgagcctgcgctatgaacttcttgaa
gagaagtcccaagctactggcgagctggcagacttgatccaacagctcagtgagaaattt
ggaaagaacttaaacaaagaccacctgagggtgaacaagggcaaggatatt
>Fukomys
gagtggaaattcgcccgagcgaaactctggctgtcttattttgatgaaggaagaactcta
cctgctccttttaatctagtgccgagtcctaaatcattttattatctcataatgagaatc
aagatgtgcctcataaaactctgcaaatctaaggccaaaagctgtgaaaatgaccttgaa
atgggcatgctgaattccaaattcaggaagactcgctaccaggctggcatgagaaattct
gaaaacctgactgcaaacaacactttcagcaagcccaccagataccagaaaatcatgaaa
cggctcataaaaagatatgtgctgaaggcccaagtggacagagaaaacgatgaagtcaat
gaaggggagctgaaggaaatcaagcaagatatctccagcctgcgctatgagcttctcgaa
gagaaatcccaagctactggtgagctggcagacttgatccaacagctcagtgagaaattt
ggaaagaacttaaataaagaccacctgagggtgaacaagggcaaagacatt
>Dipodomys
gagtggaagtttgcccgagcaaagctctggctgtcgtacttcgacgaggggaggactcta
cctgctccttttaacctagtgccaagccccaaatccttttattatctcataatgagaatc
aagatgtgcctcataaaactctgcaaatctaaggccaaaagctgtgaaaacgaccttgaa
atgggcatgctgaattccaaattcaggaagactcgctaccaggctggcatgaagaattct
gaaaacctgacagcaaacaacaccttcagcaagcccaccagataccagaagatcatgaaa
cggctcataaaaagatacgtcctgaaggcccaggtggacagagagaacgacgaagtcaat
gaaggtgagctgaaggaaatcaagcaggatatctccagccttcgctacgagcttctcgag
gagaaatcccaagccactggcgagctggcagatctgatccaacagctcagcgagaaattc
ggaaagaacttaaacaaagatcac---cgggtgaacaagggcaaggacatt
>Marmota
gaatggaaatttgcccgagcaaaactctggctgtcttactttgatgaaggaagaactcta
cctgctccttttaatctagtgccaagtcctaaatcattttattatctcataatgagaatc
aagatgtgcctcataaaactctgcaaatctaaggccaaaagctgtgaaaatgaccttgaa
atgggcatgctgaattccaaattcaggaagactcgttaccaggctggcatgaggaattct
gaaaacctgacagcaaataacactttcagcaagcccaccagataccagaaaatcatgaaa
cggctcataaaaagatatgtcctgaaggcccaggtggacagagagaatgatgaagtcaac
gaaggtgaattgaaagaaatcaagcaggatatctctagcctgcgctatgagcttcttgaa
gagaagtcccaagctactggcgagctggctgacctgatccaacagctcagtgagaaattt
ggaaagaacttaaacaaagaccacctgagggtgaacaagggcaaggacatt
>Odocoileus
gagtggaagtttgcccgagcaaagctctggctgtcttattttgatgaaggaagaactcta
cctgctccttttaatctagtgccaagtcctaaatcattttattatctcataatgagaatc
aagatgtgcctcataaaactctgcaaatctaaggccaaaagctgtgaaaatgaccttgaa
atgggcatgctgaattctaaattcaggaagactcgataccaggctggcatgaggaattct
gaaaagctgacagcaaataacacttacagcaagcccaccagataccagaaaatcatgaaa
cggctcataaaaagatatgtcctgaaggcccaggtggacagagaaaatgatgaagtcaat
gaaggcgaactgaaggaaatcaagcaagatatctccagcctgcgctatgagctccttgaa
gagaaatctcaagctactggagagctggccgacctcatccaacaactcagtgagaagttt
gggaagaacttaaacaaagaccacctgcgggtgaacaagggcaaagacatt
>Meriones
gagtggaaatttgctcgagcaaagctctggctttcctactttgatgaaggaagaactcta
cctgctccttttaacctagtgccaagtcctaaatctttttattatctcatcatgaaaatc
aagatgtgcctcataaagctctgtaaatctaaggccaaaagctgtgaaaatgaccttgaa
atgggcatgctgaactccaaattcaggaagacccgctaccaggctggcatgaggaattct
gaaaacctgacagcaaacagcactttcagcaagcccaccagataccagaaaatcatgaaa
cggctcataaaaagatatgtgctgaaggcccaggtggacagagaaaatgatgaagtcaat
gaaggcgaactcaaagagataaagcaggacatctcaagcctccgctatgagctcctggaa
gagaagtcgcaagcgacgggcgagctggcagacctgatccagcagctcagtgagaagttc
gggaagaatttaaacaaggaccacctgagggtgaacaagggcaaggacatt
>Delphinapterus
gagtggaagtttgcccgagcaaagctctggctgtcttattttgatgaaggaagaactcta
cctgctccttttaatctagtgccaagtcctaaatcattttattatctcataatgagaatc
aagatgtgcctcataaaactctgcaaatctaaggccaaaagctgtgaaaatgaccttgaa
atgggcatgctgaattctaaattcaagaagactcgctaccaggctggcatgaggaattct
gaaaacctgacagcaaataacacttacagcaagcccaccagatatcagaaaatcatgaaa
cggctcataaaaagatatgtcctgaaggcccaggtggatagagaaaatgacgaagtcaat
gaaggcgaactgaaggaaatcaagcaagatatctccagcctgcgctatgagcttcttgaa
gagaaatctcaagctaccggcgagctggcagacctcatccaacagctcagcgagaagttt
ggaaagaacttaaacaaagaccacctgagggcgaacaagggcaaagacatt
>Grammomys
gagtggaaatttgcccgcgcgaagctctggctttcttactttgatgaaggaagaactctc
cctgctcccttcaacctggtgcccagtcctaaatccttttattatctcataatgagaatc
aagatgtccctcataaagctctgcaaatctaaggccaaacgctgtgaaaacgacctggag
atgggcatgctcagctccagattcaggaagactcgctaccaggccggcatgaggaattct
gaaaacctgacagcaaacagcaccttcagcaagcccaccagataccagaagatcatgaag
cggctcataaagagatacgtgctgaaggcccaggtggacagagagaacgacgaagtcaac
gaaggtgaactcaaagagatcaaacaagacatctcaagccttcgctatgagctcctggag
gagaagtctcaggctacaggagagctggcagacctgatccaacagctcagtgagaagttc
gggaaaaacctgaacaaagaccacctgagggcaaacaagggcaaggacatc
>Mastomys
gagtggaaatttgctcgagcgaagctctggctttcttactttgatgaaggaagaactctc
cctgctccctttaacctggtgccgagccctaaatccttttattatctcataatgagaatc
aagatgtgcctcataaagctctgccaatctaaggccaaacgctgtgaaaacgacctggaa
atgggcatgctgaactccaagttcaggaagactcgctaccaggccggcatgaggaattct
gaaaacctgacagcaaacagcaccttcagcaagcccactagataccagaagatcatgaag
cggctcataaagagatacgtgctgaaggcccaggtggacagagagaacgatgaagtcaac
gaaggtgaactcaaagagatcaagcaagacatctcaagccttcgctatgagctcctggag
gagaagtctcaagctacaggagagctggcagacctgatccagcagctcagtgagaagttt
ggaaagaatttgaacaaagaccacctgagggtgaacaagggcaaggacatt
>Arvicanthis
gagtggaaatttgctcgagcgaagctctggctttcttactttgatgaaggaagaactctc
cctgctccctttaacctggtgccgagtcctaaatccttttattatctcataatgagaatc
aagatgtgcctcataaagctctgcaaatctaaggccaaacgctgtgaaaacgacctggaa
atgggcatgctcaactccaaattcaggaagactcgctaccaggccggtatgaggaattct
gaaaacctgacagcaaacagcaccttcagcaagcccaccagataccagaagatcatgaag
cggctcataaagagatacgtgctgaaggcccaggtggacagagagaacgatgaagtcaac
gaaggtgaactcaaagaaatcaagcaagacatctcaagccttcgctatgagctcctggag
gagaagtctcaagctacaggagagctggcagacctgatccaacagctcagtgagaagttt
gggaagaatctgaacaaagaccacctgagggtgaacaagggcaaggacatt
>Onychomys
gagtggaaatttgctcgagcgaagctctggctttcttactttgatgaaggaagaactcta
cctgctccttttaacctagtgccaagtcctaaatccttttattatctcataatgagaatc
aagatgtgcctcataaagctctgcaaatctaaggccaaaagctgtgaaaatgaccttgaa
atgggcatgctgaactccagattcaggaaggctcgctaccaggctggcatgaggaattct
gaaaacctggcagcaaacaacactttcagcaagcccactagataccagaaaatcatgaag
cggctcataaagagatacgtgttaaaggcccaggtggacagagaaaacgatgaagtcaat
gaaggtgaacttaaagaaatcaagcaagacatctcgagtcttcgctatgagcttctcgaa
gagaagtcccaagctacgggggagctggcagacctgatccaacagctcagtgagaaattt
gggaagaacttaaacaaagaccacgtgcgggtgaacaagggcaaagacatt
>Oryx
gagtggaagtttgcccgagcgaagctctggctgtcttactttgatgaaggaagaactcta
cctgctccttttaatctagtgccaagtcctaaatcattttattatctcataatgagaatc
aagatgtgcctcataaaactctgcaaatctaaggccaaaagctgtgaaaatgaccttgaa
atgggcatgctgaattctaaattcaggaagactcgataccaggctggcatgaggaattct
gaaaatctgacagcaaataacacttacagcaagcccaccagataccagaaaatcatgaaa
cggctcataaaacgatatgtcctgaaggcccaggtggacagagaaaatgatgaagtcaat
gaaggcgaactgaaggaaatcaaacaagatatctccagcctgcgctacgagctccttgaa
gagaaatctcaagctactggagagctggccgacctcatccaacagctcagtgagaagttt
gggaagaacttaaacaaagatcacctgcgggtgaacaagggcaaagacatt
>Cervus
gagtggaagtttgcccgagcgaagctctggctgtcttattttgatgaaggaagaactcta
cctgctccttttaatctagtgccaagtcctaaatcattttattatctcataatgagaatc
aagatgtgcctcataaaactctgcaaatctaaggccaaaagctgtgaaaatgaccttgaa
atgggcatgctgaattctaaattcaggaagactcgataccaggctggcatgaggaattct
gaaagcctgacagcaaataacacttacagcaagcccaccagataccagaaaatcatgaaa
cggctcataaaaagatacgtcctgaaggcccaggtggacagagaaaatgatgaagtcaat
gaaggcgaactgaaggaaatcaagcaagatatctccagcctgcgctacgagctccttgaa
gagaaatctcaagctaccggagagctggccgacctcatccaacaactcagtgagaagttt
gggaagaacttaaacaaagaccacctgcgggtgaacaagggcaaagacatt
>Sciurus
gaatggaaatttgcccgagcaaaactctggctgtcttactttgatgaaggaagaactcta
cctgctccttttaatctagtgccaagccctaaatcattttattatctcataatgagaatc
aagatgtgcctcataaaactctgcaaatctaaggccaaaagctgtgaaaatgaccttgaa
atgggcatgctgaattccaaattcaggaagactcgctaccaggctggcatgaggaattct
gaaaacctgacagcaaataacactttcagcaagcctaccagataccagaaaatcatgaaa
cggctcataaaaaggtatgtcctgaaggcccaggtggacagagaaaatgacgaagtcaat
gaaggtgaattgaaggaaatcaagcaggatatctctagcctgcgctatgagcttcttgaa
gagaagtcccaagctactggtgagctggctgacctgatccaacagctcagtgagaaattt
ggaaagaacttaaacaaagaccacctgagggtgaacaagggcaaggacatt
>Perognathus
gaatggaaatttgcccgagcaaagctctggctgtcctactttgatgagggaaggactcta
cctgctccttttaatctagtgccaagtcctaaatccttttattatctcataatgagaatc
aagatgtgcctcataaaactctgcaaatctaaggccaaaagctgtgaaaacgaccttgaa
atgggcatgctgaattccagattcaggaagactcgctatcaggcgggcatgaagaattct
gaaaacctgacagcaaataacaccttcagcaagcccacaagataccagaagatcatgaaa
cggctcataaaaagatatgtcctgaaggcccaggtggacagagaaaacgacgaagtcaac
gaaggtgagctgaaggaaatcaaacaagatatctctagccttcgctacgaactcctcgaa
gaaaaatcccaagccactggcgagctggcagatctgatccaacagctcagtgagaaattt
ggaaagaacttaaacaaagaccacctgagggtgaacagggacaaggacatt
>Myodes
gagtggaagttcgctcgagcgaagctctggctttcttacttcgacgaaggaaggactcta
cctgctccttttaacctagtgccaagccctaaatccttctactatctcataatgagaatc
aagatgtgcctcataaagctctgcaaatctaaggccaaaagctgtgaaaacgacctggaa
atgggcatgctgaactccaaattcaggaaggcccgctaccaggctggcatgaggaattcc
gaaaacctgacatcaaacaacactttcagcaaacccaccagataccagaaaatcatgaaa
cggctcataaagagatatgtgctgaaggcccaggtggacagagaaaacgacgaggtcaac
gaaggtgaactcaaggaaatcaagcaagacatctccagccttcgctatgagcttctcgaa
gagaagtcacaagctacgggcgagctagcggacctgatccaacagctgagtgagaaattt
gggaagaacttaaacaaagaccacctgcgggtgaataagggcaaggacatt
>Acomys
gagtggaaatttgcccgagcaaagctctggctttcctacttcgatgaaggcagaactcta
cctgctccctttaacctagtgccaagtcctaagtccttttattatctcataatgagaatc
aagatgtgcctcataaagctctgcaaatctaaggccaaaagctgtgaaaatgaccttgaa
atgggcatgctgaactccaagttcaggaagacacgctaccaggctggcatgaggaattct
gaaaacctgacagcaaacagcactttcagcaagcccaccagataccagaaaatcatgaag
cgactcataaaaagatacgtgctgaaggcccaagtggacagggaaaacgatgaagtcaat
gaaggtgaactcaaagagataaagcaagacatctccagccttcgctatgagcttctagaa
gaaaagtcgcaagctacaggagagctggcagacctgatccaacagctcagtgagaaattt
gggaagaatttaaacaaagaccacctgagggtaaacaagggcaaggatatt
>Moschus
gagtggaagtttgcccgagcgaagctctggctgtcttattttgatgaaggaagaactcta
cctgctccttttaatctagtgccaagtcctaaatcattttattatctcataatgagaatc
aagatgtgcctcataaaactctgcaaatctaaggccaaaagctgtgaaaatgaccttgaa
atgggcatgctgaattctaaattcaggaagactcgataccaggctggcatgaggaattct
gaaaacctgacagcaaataacacttacagcaagcccaccagataccagaaaatcatgaaa
cggcttataaaaagatatgtcctgaaggcccaggtggacagagaaaatgatgaagtcaat
gaaggcgaactgaaggaaatcaagcaagatatctccagcctgcgctacgagctccttgaa
gagaaatctcaagctacgggagagctggccgacctcatccaacagctcagtgagaagttt
gggaagaacttaaacaaagaccacctgcgagtgaaccagggcaaagacatt
>Psammomys
gagtggaaatttgctcgagcaaagctctggctttcctactttgatgaaggaagaactcta
cctgctccttttaacctagtgccaagtcctaaatctttttattatctcatcatgaaaatc
aagatgtgcctcataaagctctgcaaatctaaggccaaaagctgtgaaaatgaccttgaa
atgggcatgctgaactccaaattcaggaagactcgataccaggctggcatgaggaattct
gaaaacctgacagcaaacagcactttcagcaagcccaccagataccagaaaatcatgaaa
cggctcataaaaagatacgtgctgaaggcccaggtggacagagaaaatgatgaagtcaat
gaaggtgaactcaaagagataaagcaggacatctcaagcctccgctatgagctcctggaa
gagaagtcgcaagcaacgggcgagctggccgacctgatccagcagctcagtgagaaattc
gggaagaatttaaacaaagaccacctgagggtgaacaagggcaaggacatt
>Hippopotamus
gaatggaagtttgcccgagcaaagctctggctgtcttatttcgatgaaggaagaactcta
cctgctccttttaatctagtgccaagtcctaaatcattttattatctcataatgagaatc
aagatgtgcctcataaaactctgcaaatctaaggccaaaagctgtgaaaatgaccttgaa
atgggcatgctgaattctaaattcaggaaaactcgctaccaggctggcatgaggaattct
gaaaacctgacagcaaataacacttacagcaagcccaccagataccagaaaatcatgaaa
cggctcataaaaagatacgtcctgaaggcccaggtggatagagaaaatgatgaggtcaat
gaaggtgaactgaaggaaatcaagcaagatatctccagtctgcgctatgagcttcttgaa
gagaaatctcaagctactggtgagctggcagacctcatccaacagctcagtgagaagttt
ggaaagaacttaaacaaagaccacctgagggtgaacaagggcaaagacatt
>Chionomys
gagtggaaattcgctcgagcgaagctctggctttcttacttcgatgaaggaaggactcta
cccgctccctttaacctagtgccgagccctaaatccttctattatctcataatgagaatc
aagatgtgcctcataaagctctgcaaatctaaggccaaaagctgtgaaaacgacctggaa
atgggcatgctgaactccaaattcaggaaggcccgctaccaggctggcatgaggaattct
gaaaacctgacatcaaacaatactttcagcaaacccaccagataccagaaaatcatgaaa
cggctcataaagagatatgtgctgaaggcccaggtggacagagaaaacgatgaggtcaat
gaaggtgaactcaaggaaatcaagcaagacatctccagccttcgctatgagcttctcgaa
gaaaagtcacaagctacgggcgagctagcagacctgatccaacagctcagtgagaaattt
gggaagaacttaaacaaagaccacctgcgggtgaacaagggcaaggacatt
>Mesoplodon
gagtggaagtttgcccgagcaaagctctggctgtcttattttgatgaaggaagaactcta
cctgctccttttaatctagtgccaagtcctaaatcattttattatctcataatgagaatc
aagatgtgcctcataaaactctgcaaatctaaggccaaaagctgtgaaaatgaccttgaa
atgggcatgctgaattctaaattcaggaagactcgctaccaggctggcatgaggaattct
gaaaacctgacagcaaataacacttacagcaagcccaccagatatcagaaaatcatgaaa
cggctcataaaaagatatgtcctgaaggcccaggtggatagagaaaatgacgaagtcaat
gaaggcgaactgaaggaaatcaagcaagatatctccagcctgcgctatgagcttcttgaa
gagaaatctcaagctaccggcgagctggcggacctcatccaacagctcagtgagaagttt
ggaaagaacttaaacaaagaccacctgagggtgaacaagggcaaagacatt
>Lagenorhynchus
gagtggaagtttgcccgagcaaagctctggctgtcttattttgatgaaggaagaactcta
cctgctccttttaatctagtgccaagtcctaaatcattttattatctcataatgagaatc
aagatgtgcctcataaaactctgcaaatctaaggccaaaagctgtgaaaatgaccttgaa
atgggcatgctgaattctaaattcaggaagactcgctaccaggctggcatgaggaattct
gaaaacctgacagcaaataacacttacagcaagcccaccagatatcagaaaatcatgaaa
cggctcataaaaagatatgtcctgaaggcccaggtggatagagaaaatgacgaagtcaat
gaaggcgaactgaaggaaatcaagcaagatatctccagcctgcgctatgagcttcttgaa
gagaaatctcaagctaccggcgagctggcagacctcatccaacagctcagcgagaagttt
ggaaagaacttaaacaaagaccacctgagggcgaacaagggcaaagacatt
>Dama
gagtggaagtttgcccgagcgaagctctggctgtcttattttgatgaaggaagaactcta
cctgctccttttaatctagtgccaagtcctaaatcattttattatctcataatgagaatc
aagatgtgcctcataaaactctgcaaatctaaggccaaaagctgtgaaaatgaccttgaa
atgggcatgctgaattctaaattcaggaagactcgataccaggctggcatgaggaattct
gaaagcctgacagcaaataacacttacagcaagcccaccagataccagaaaatcatgaaa
cggctcataaaaagatacgtcctgaaggcccaggtggacagagaaaatgatgaagtcaat
gaaggcgaactgaaggaaatcaagcaagatatctccagcctgcgctacgagctccttgaa
gagaaatctcaagctaccggagagctggccgacctcatccaacaactcagtgagaagttt
gggaagaacttaaacaaagaccacctgcgggtgaacaagggcaaagacatt
>Neogale
gagtggaaatttgcccgagcaaagctctggctatcttactttgatgaaggaagaactctt
cctgctcctttcaatctagtgccaagtcctaaatcattttattatctcataatgagaatc
aagatgtgcctcatcaaactctgtaaatccaaggccaaaagctgtgaaaatgaccttgaa
atgggcatgctgaattccaaattcaggaagactcgctaccaggctgggatgaggaattct
gaaaacctgacagcaaataacagttttagcaagcccacccggtatcagaaaatcatgaag
cggctcataaagagatatgtcctgaaagcccaggtggatagagaaagtgacgaagtcaat
gaaggtgaactgaaggaaatcaagcaagatatctccagcctgcgctatgagcttctggaa
gagaaatctcaagctactggggagctggcagacctgatccaacagctcagtgagaaattt
ggaaagaatttaaacaaagaccaccttagggtgaacaagggcaaagacatt
