# Supplementary material for: Molecular evolution of TRPC4 regulatory sequences supports a role in mammalian thermoregulatory adaptation
Source: PeerJ. 2025 Jul 8;13:e19697. doi: 10.7717/peerj.19697 (PMC12248226; doi:10.7717/peerj.19697)
Supplement: Supplemental Information 1 — Required and optional parameters that are read by the codeml package of PAML. This file is for information only, an explicit value must be selected for Model and the dummy file names must be replaced with explicit paths to function. The sequence and guide tree files are in standard formats (FASTA and Newick, respectively). [file peerj-13-19697-s001.zip › input.files/tetrapod.clade.omega.estimation/eutherian.trpm2.fas]

>Cebus
gaccagatctggaagttccagcgccacgacctgatcgaggagtaccacagccggccccctgcaccgccccccttcatcctgctcagtcacctgcagctcttcatcaagagggtggtcctgaagaccccggccaagaggcacaagcagctcaagaacaagctggagaagaacgaggaggtggccctgctgtcctgggagatctacctgaaggagaactacctgcagcaccagcagttccagcagaagcagcggcccgagcagaagattgaggacatcagcaat---------------------------------------------------------------------------------------------------------------------------------------------------------------------------aaggttgacgccatggcggacctgctggacctggacccactgaagagttcgggctccatggagcagaggttggcctccctggaggagcag------------------------------------------------------------------------------gtggcccagacagcccaagccctgcactggatcgtgaggacactgcgggacagtggcttcggctcggaggcggacgtccctactctggcctcc------------------------------------------------ccgaaggcctcggaggagcctgatgctgagccaggaggtgggaagaagatggaggagtggggtgatggctaccatgtgagcgcccggcacctcctctaccccagctgcgccgtcacgcgcttccctgtgcccaacgagaaggtgccctgggagacggagttcctcatctacgac---ccacccttttacacggcggagaggaaggacatagccaccacggaccctgtggga------------------------------------------------gacgccctggagctgctgtccaccatccagtacaacgcagtggacggcctgaggaaccgccagagcttccatgggccatacgtggtgcaggctgggctgcccctgaaccccatgggccgcacagggctgcgtgggcgcgggagcctcagctgcttcggacccaaccacgcgctgcaccccgtggtcacacgg---------------------------------------------------------------------------------------------------------------------------------------tggaagtggaacgaggaaggagccatctgcaggaagagcataaagaagatgctggaagtgctggtggtgaagttccctctctctgagcactgggccctgcctgggggctcccgggagccgggggagacgctgcctcagaagctgaagcagatcctccggcgggagcactggccgtcttttgagaagctgctgaagcgtggctcggag---------------------------------------------------------------------gtgtacaaaggctacgtggatgacccgaggaacacagacaacgcctggatcgagacggtggccgtcagtatccacttccaagaccagaacgacgtggagctcaacaggctggactccaacctgcatgcctgtgacccg---------------------ggagtcaccatccgatggcaggtggtggacaggcgtgtcccgctctatgcgaaccacaagaccctcctccagaaggtggctgctgagttgggggctcactac
>Pongo
gaccagatctggaagttccagcgccacgacctgatcgaggagtaccacagccgccccgccgcgccgccccccttcatcctccttagccacctgcagctcttcatcaagagggtggtcctgaagactccagccaagaggcacaagcagctcaagaacaagctggagaagaatgaggaggcggccctgctatcctgggagatctacctgaaggagaactacctccagaaccagcagttccagcaaaagcagcggcctgagcagaagatcgaggacatcagcaat---------------------------------------------------------------------------------------------------------------------------------------------------------------------------aaggttgatgccatggtggacctgctggacctggacccactgaagaggtcgggctccatggagcagaggttggcctccctggaggagcag------------------------------------------------------------------------------atggcccagacagcccgagccctgcactggatcgtgaggacgctgcgggccagcggcttcagctcggaggcggacatccccactctggcctcc------------------------------------------------cagaaggccacagaggagccggatgctgagctgggaggcaggaagaagacggaggagccgggcgacagctaccacgtgaatgcccggcacctcctctaccccaactgccccgtcacgcgcttccccgtgcccaacgagaaggtgccctgggagacggagttcctgatctatgac---ccacccttttacacggcagagaggaaggatgcggccgccactgaccctgtggga------------------------------------------------gacaccctggagccgctgtccacgatccagtacaacgtggtggatggcctgagggaccgccggagcttccacgggccgtacacagtgcaggccgggttgcccctgaaccccatgggccgcacgggactgcgtgggcgcgggagcctcagctgcttcggacccaaccacacgctgtaccccatggtcacgcgg---------------------------------------------------------------------------------------------------------------------------------------tggaggcggaacgaggacggagtcatctgcaggaagagcataaagaagatgctggaagtgctggtggtgaagctccctctctccgagcactgggccctgcctgggggctcccgggagccaggggagacgctgcctcggaagctgaagcggatcctccagcaggagcactggccgtcttttgagaatttgctaaagcgcggcatggag---------------------------------------------------------------------gtgtacaaaggctacatggacgacccgaggaacacggacaatgcctggatcgagacggtggccgtcagcatccacttccaggaccagaacgacgtggagctgaacaggctgaactctaacctgcacgcctgcgactta---------------------ggggcctccatccgatggcaggtggtggacaggcgcgtcccgctatatgcgaaccacaagaccctcctccagaaggtggtggctgagttcggggctcactac
>Rhinopithecus
gaccagatctggaagttccagcgtcatgacctgattgaggagtaccacagccgccccgccgcaccaccccccttcatcctcctcagccacctgcagctcttcatcaagagggtgatcctgaagactccggccaagaggcacaagcagctcaagaacaaactggagaagaacgaggaggcggccctgctctcctgggagatctacctgaaggagaactacctgcagaatcagcagttccagcaaaagcagaggcccgagcagaagatcgaggacatcagcaat---------------------------------------------------------------------------------------------------------------------------------------------------------------------------aaggttgacgccatggtggacctgctggacctggacccactgaagaggtcgggctccatggagcagaggttggcctccctggaggagcag------------------------------------------------------------------------------gtggcccagacggcccgagccctgcactggattgtgaagacactgagggccggcggcttcggctcggaggtggacgtccccactctggcctcc------------------------------------------------cagaaggccgtggaggagccagatactgagctaggaggtgggaagaagatggaggagccaggcgacagctaccacgtgaatgcccggcaactcctctatcccaactgccccatcacgcgcttccccgtgcccaacgagaaggtgccctgggagacggagttcctgatctatgac---ccgcccttttacacggcggagaggaaggacgcggccgtcatggaccctgtggga------------------------------------------------gacaccctggagccgctgtccacgatccagtacaacatggtggacggcctgagggaccgccggagcttccacgggccgtacgcagtccaggccgggttgcccctgaaccccatgggccggacgggactgcgtgggcgggggagcctcagctgctttggacccaaccacacgctgtactccatggtcacgcgg---------------------------------------------------------------------------------------------------------------------------------------tggaggcggaatgaggatggagccatctgcaggaagagcataaagaagatgctggaagtgctggtggtgaagctccctctctctgagcactgggccctgcctgggggctcccgggagccaggggagacgctgcctcagaagctgaagcggatcctccggcaggaacactggctggcttttgagaacttgctaccgcgcggcacagag---------------------------------------------------------------------gtgtacaaaggctacatggacgacccgaggaacacggacaatgcctggatcgagacggtggccatcagcatccacttccaggaccagaacgacgtggaactgaacaggctgaactctaacctgcacgcctgcgactcg---------------------ggggcctccatccgatggcaggtggtggacaggcgcatcccactatatgcgaaccacaagaccctcctccagaaggtggcagctgaatttggggctcactac
>Saimiri
gaccagatctggaagttccagcgccacgacctgattgaggagtaccacagccggccccccgcgccgccccccttcatcctgctcagccacctgcagctcttcatcaagagggtggtcctgaagaccccggccaagaggcacaagcagctcaagaacaagctggagaagaacgaggaggcggccctgctgtcctgggagatctacctgaaggagacctacctgcagcaccagcagttccagcagaagcagcggcccgagcagaggatcgaggacatcagcaag---------------------------------------------------------------------------------------------------------------------------------------------------------------------------aaggttgacgccatggcggacgtgctggacctgggcccgctgaagaggtcgggctccatggagcagaggttggcctccctggaggagcag------------------------------------------------------------------------------gtggcccagacggcccgagccctgcactggatcgtgaggacgcttcgggacagcggcttcggctcggaggcggacgtccccagtctggcctcc------------------------------------------------cagaaggcctcggaggagccggatgctgagccgggagtggggaagagtatggaggagcggggtgatggctaccatgtgagcgcccggcacctcctctaccccagctgcgccgtcacgcgcttccccgtgcccaacgagaaggtgccctgggagacggagttcctcatctacgac---ccgcccttttacacggcggagaggaaggacatgggcgccacagaccccgtggga------------------------------------------------gacaccctggagctgctgtccaccatccagtacaacgcagtggacggcctgagggaccgccagagcttccatgggccatacgtggtgcaggccgggctgcccctgaaccccatgggccgcacagggctgcgtgggcgcgggagcctcagctgcttcggacccaaccacgcgctgcaccccgtggtcacacgg---------------------------------------------------------------------------------------------------------------------------------------tggaagcgaaatgaggatggaaccatctgcaggaagagcataaagaagatgctggaagtgctggtggtgaagctccctctctctgagcactgggccctgcctgggggctcccgggagccaggggagatgctgcctcggaagctgaagtggatcctccggcgggagcactggctgtctttcgagaagctgctgaagcatggctcggag---------------------------------------------------------------------gtgtacagaggctacgtggatgacccgaggaacacggacaatgcctggatcgagacagtggccgtcagcatccacttccaagaccagaacgacgtggagctcaacaggctgaactccaacctgcatgcccgtgacccg---------------------ggggtctccatccgatggcaggtggtggacaggcgcgtcccgctgtatgcgaaccacaagaccctcctccagaaggtggccgctgagttgggggctcactac
>Symphalangus
gaccagatctggaagttccagcgccacgacctgatcgaggagtaccacagccgccctgccgcaccgccccccttcatcctcctcagtcaccttcagctcttcatcaagagggtggtgctgaagactccggccaagaggcacaagcagctcaagaacaagctggagaagaacgaggaggcagccctgctctcctgggagatctacctgaaggagaactacctccagaaccagcagttccagcaaaagcagcggcccgagcagaagatcgaggacatcagcaataaggcagggctggagctttgggggtcaaggacaagctctgtctgcaaatctagancc---ctgcatctcacagtggtggaatcacgtgggtccgagaaggctccagtaaccaccgtcgcatgtttgcaaggctgtctgggaaaatgtggc---------------------agggttgacgccatggtggacttgctggacctggacccactgaagaggtcgggctccctggagcagaggttggcctccctggaggagcag------------------------------------------------------------------------------gtggcccagacagcccgagccctgcactggattgtgaggacgctgcgggccagcggcttcagctcggaggcggacgtccccactctggcctcc------------------------------------------------cagaaggccgtggaggagccggatgctgagccgggaggcaggaagaagacggaggagccgggcgacagctaccacgtgaatgcccggcacctcctctaccccaactgccccgtcacgcgcttccctgtgcccaacgagaaggtgccctgggagacggagttcctgatctatgac---ccacccttttacacggcagagaggaaggacgcggccgccctggaccccgtggga------------------------------------------------gacaccctggagccgctgtccatgatccagtacaacgtggtggatggcctgagggaccgccggagcttccacgggccgtacacagtgcaggccgggttgcccctgaacccgatgggccgcacgggactgcgtgggcgcgggagcctcagctgcttcggacccaaccacacgctttaccccatagtcactcgg---------------------------------------------------------------------------------------------------------------------------------------tggaggcgcaacaaggacggagccatctgcaggaagagcgtaaagaagatgctggaagtgctggtggtgaagctccctctctccgagcactgggccctgcctgggggctcccgggagccaggggagacgctgcctcagaagctgaagtgggtcctccggcaggagcactggccggcttttgagaacttgctaaagtgcggcatggag---------------------------------------------------------------------gtgtacaaaggctacatggacgacccgaggaacacggacaatgcctggatcgagacggtggccgtcagcgtccacttccaggaccagaacgatgtggagctgaacaggctgaactctaacctgcacgcctgcgactcg---------------------ggggcctccatccgatggcaggtggtggacaggcgtgtcccactatatgcaaaccacaagaccctcctccagaaggtggccgctgagttcggggctcactac
>Aotus
gaccagatctggaagttccagcgccatgatctgatcgaggagtaccacggccggccccccgcgccgccccccttcatcctgctcagccacctgcagctcttcataaagagggtggtcctgaagaccccggccaagaggcacaagcagctcaagaacaagctggagaagaatgaggaggtggccctgctgtcctgggagatctacctgaaggagaactacctacagcaccagcagttccagcagaagcagcagcccgagcagaagattgaggacattggcaat---------------------------------------------------------------------------------------------------------------------------------------------------------------------------aaggttgatgctatggtcgacctgctggacctggacccgctgaagaggtcgggctccatggagcagaggttggcctccctggaggagcag------------------------------------------------------------------------------gtggcccagacgacccgagccctgcactggatcgtgaggacgctgcgggacagcggcttcggctcggaggcagatgtccccactctggcctcc------------------------------------------------cagaaggcctcgggggagctagatgctgagccgggaggtgggaagaagatggaggagcgtggcgatggctaccacgtgagcgcccggcacctcctctaccccagctcccccgtcacgcgcttccccgtgcccaacgagaaggtgccctgggagacggagttcctgatctacgac---ccgcccttttacacggcggagaggaaggacgcggccgccacggaccccatggga------------------------------------------------gacgccctggagctgctgtccgccatccagtacaacgcagtggatggcctgagggaccgccagagcttccatgggccatatgtggtggaggccgggctgcccctgaaccccatgggccgcacagggctgcgtgggcgcgggagcctcagctgcttcggacccaaccatgcactgcaccctgtggtcacacgg---------------------------------------------------------------------------------------------------------------------------------------tggaagcggaacgaggatggagccatctgcaggaagagcataaagaagatgctggaagtgctggtggtgaagctccctctctctgagcactgggccctgcctgggggctcccgggagccgggggagacgctgcctcggaagctgaagcagatcctccggcaggagcactggccgtcttttgagaaggtgctgaagcatggctcggag---------------------------------------------------------------------gtgtacaaaggctacgtggatgatccgaggaacacggacaatgcctggatcgagacggtggccgtcagcgtccacttccaagaccagaacgacgtggagctcaacagactgaactccaacctgcatgcccgtgatccg---------------------ggggtctccatccgatggcaggtggtggacaggcgcgtcccgctgtatgcgaaccacaagaccctcctccagaaggtggccgctgagttgggggctcactac
>Chlorocebus
gaccagatctggaagttccagcgccatgacctgatcgaggagtaccacagccgccccgccgcaccgccccccttcatcctcctcagccacctgcagctcttcatcaagagggtgatcctgaagactccggccaagaggcacaagcagctcaagaacaaactggagaagaacgaggaggcggccttgctatcctgggagatctacctgaaggagaactacctgcagaatcagcagtttcagcaaaagcagcggcccgagcagaagatcgaggacatcagcaataaagcagggctggagccttgggggtcaaggacaagctctgtctgcaaatctagacagtttctgcatctcacggtggtggaatcacgcgggtccgagaaggcgccagtaaccaccctcgcatgtttgcaaggctgtctgggaaaacacagc---------------------agggttgacgccatggtggacctgctagacctggacccgctgaagaggttgggctccatggagcagaggttggcctccctggaggagcag------------------------------------------------------------------------------gtggcccagacggcccgagccctgcactggattgtgaagacactgcgggccagtggcttcggctcggaggtggacgtccccactctggcttcc------------------------------------------------cagaaggccgtggaggagccagatactgagctaggaggcaggaagaagatagaagagccaggcgacagctaccacgtgaatgcccggcacctcctctatcccaactgccccgtcacacgcttccccgtgcccaacgagaaggtgccgtgggagacggagttcctgatctatgac---ccgcccttttacacagcggagaggaaggacgcggccgccatggaccccgtggga------------------------------------------------gacaccctggagccgctgtccacgatcaagtacaacatggtagacggcctgagggaccgccggagcttccacgggccgtacgcagtccaggccgggttgcccctgaaccccatgggccggacgggactgcgtgggcgcgggagcctcagctgctttggacccaaccacacgctgtaccccatggtcacgcag---------------------------------------------------------------------------------------------------------------------------------------tggaggcggaacaaggacggagccatctgcaggaagagcataaagaagatgctggaagtgctggtagtgaagctccctctctcggagcactgggccctgcctgggggctcccgggagccaggggagacgctgcctcggaagctgaagcagatcctccggcaggagcactggctgtcttttgagaacttgctaacgcgcggcatggag---------------------------------------------------------------------gtgtacaaaggctacatggacgacccgaggaacacagacaatgcctggatcgagacggtggccgtcagcgtccacttccaggaccagaacgacgtggaactgaacaggctgaactctaacctgcacgcctgcgactcg---------------------ggggcctccatccgatggcaagtggtggacaggcgcatcccactatatgcaaaccacaagaccctcctccagaaggtggcagctgaatttggggctcactac
>Callithrix
gaccagatctggaagttccagcgccatgacctgatcgaggagtaccacggccggccccccgcaccgccccccttcatcctgctcagccacctgcagctcttcatcaagagggtggtcctgaagaccccggccaagaggcacaagcagctcaagaacaagctggagaagaacgaggaggtggccctgctgtcctgggagctgtacctgaaggagaactacctgcagcaccagcagatccagcagaagcagcggcctgagcagaagatcgaggacatcggcaat---------------------------------------------------------------------------------------------------------------------------------------------------------------------------aaggttgatgccatggtggacctgctggacctggacccgctgaagaggtcgggctccatggagcagaggttggcctccctggaggagcag------------------------------------------------------------------------------gtggcccagacggcccgagccctgcactggatcgtgaggacgctgcgggacagcggcttcggctcggaggcggacgtccccactctggcctcc------------------------------------------------cagaaggcctcggaggagacagatgctgagctgggagctgggaagaagatggaggagcggtgcgatggctaccatgtgagcgcccggcacctcctctaccccagctgccccgtcacgcgcttccctgtgcccaacgagaaggtgccctgggagacggagttcctgatctacgat---ccgcccttttacacggcggagaggaaggacgcagccgccacggaccccgtggga------------------------------------------------gatgccatggagctgctgtccaccatccagtacaacgcagtggatggcctgagggaccgccagagcttccatgggccatacgtggtgcaggccggactgcccctgaaccccatgggccgcacagggctgcgtgggcgcgggagcctcagctgcttcggacccaaccacgcgctgcaccccgtggtcacacgg---------------------------------------------------------------------------------------------------------------------------------------tggaagcggaatgaggacggagccatctgcaggaagagcataaagaaaatgctggaagtcctggtggtgaagctccctctctctgagcactggtccctgcctgggggctcccgggagccgggggagacgctgcctcggaagctgaagcagatcctccggcaggagcactggccgtcttttgagaagctgctgaagcatggctcggag---------------------------------------------------------------------gtgtacaaaggctacgtggatgacccgaggaatacggacaatgcctggatcgagacggtggccgtcagcgtccacttcgaagaccggaacgacgtggagctcaacaggctgaattccaacctgcatgcccgtgacccg---------------------ggggtctccatccgatggcaggtggtggacaggcgcgtcccgctgtatgcgaaccacaagactctcctccagaaggtggccgctgagttgggggcccactac
>Homo
gaccagatttggaagttccagcgccatgacctgatcgaggagtaccacggccgccccgccgcgccgccccccttcatcctcctcagccacctgcagctcttcatcaagagggtggtcctgaagactccggccaagaggcacaagcagctcaagaacaagctggagaagaacgaggaggcggccctgctatcctgggagatctacctgaaggagaactacctccagaaccgacagttccagcaaaagcagcggcccgagcagaagatcgaggacatcagcaat---------------------------------------------------------------------------------------------------------------------------------------------------------------------------aaggttgacgccatggtggacctgctggacctggacccactgaagaggtcgggctccatggagcagaggttggcctccctggaggagcag------------------------------------------------------------------------------gtggcccagacagcccaagccctgcactggatcgtgaggacgctgcgggccagcggcttcagctcggaggcggacgtccccactctggcctcc------------------------------------------------cagaaggccgcggaggagccggatgctgagccgggaggcaggaagaagacggaggagccgggcgacagctaccacgtgaatgcccggcacctcctctaccccaactgccctgtcacgcgcttccccgtgcccaacgagaaggtgccctgggagacggagttcctgatctatgac---ccacccttttacacggcagagaggaaggacgcggccgccatggaccccatggga------------------------------------------------gacaccctggagccactgtccacgatccagtacaacgtggtggatggcctgagggaccgccggagcttccacgggccgtacacagtgcaggccgggttgcccctgaaccccatgggccgcacaggactgcgtgggcgcgggagcctcagctgcttcggacccaaccacacgctgtaccccatggtcacgcgg---------------------------------------------------------------------------------------------------------------------------------------tggaggcggaacgaggatggagccatctgcaggaagagcataaagaagatgctggaagtgctggtggtgaagctccctctctccgagcactgggccctgcctgggggctcccgggagccaggggagatgctacctcggaagctgaagcggatcctccggcaggagcactggccgtcttttgaaaacttgctgaagtgcggcatggag---------------------------------------------------------------------gtgtacaaaggctacatggatgacccgaggaacacggacaatgcctggatcgagacggtggccgtcagcgtccacttccaggaccagaatgacgtggagctgaacaggctgaactctaacctgcacgcctgcgactcg---------------------ggggcctccatccgatggcaggtggtggacaggcgcatcccactctatgcgaaccacaagaccctcctccagaaggcagccgctgagttcggggctcactac
>Nomascus
gaccagatctggaagttccagcgccacgacctgatcgaggagtaccacagccgccctgccgcaccgccccccttcatcctcctcagtcaccttcagctcttcatcaagagggtggtgctgaagactccggccaagaggcacaagcagctcaagaacaagctggagaagaacgaggaggcggccctgctctcctgggagatctacctgaaggagaactacctccagaaccagcagttccagcaaaagcagcggcccgagcagaagatcgaggacatcagcaat---------------------------------------------------------------------------------------------------------------------------------------------------------------------------aaggttgacgccatggtggacttgctggacctggacccactgaagaggtcgggctccctggagcagaggttggcctccctggaggagcag------------------------------------------------------------------------------gtggcccagacagcccgagccctgcactggatcgtgaggacgctgcgggccagcggcttcagctcggagacggacgtccccactctggccttc------------------------------------------------cagaaggccgtggaggagccggatgctgagccgggaggcaggaagaagacggaggagccgggcgacagctaccacgtgaatgcccggcacctcctctaccccaactgccccgtcacgcgcttccccgtgcccaacgagaaggtgccctgggagacggagttcctgatctatgac---ccacccttttacacggcagagaggaaggacgcggctgccctggaccccgtggga------------------------------------------------gacaccctggagccgctgtccacgatccagtacaacgtggtggatggcctgagggaccgccggagcttccacgggccgtacacagtgcaggccgggttgcccctgaacccgatgggccgcacgggactgcgtgggcgcgggagcctcagctgcttcggacccaaccacacgctgtaccccatagtcactcgg---------------------------------------------------------------------------------------------------------------------------------------tggaggcggaataaggacggagccatctgcaggaagagcgtaaagaagctgctggaagtgctggtggtgaagctccctctctccgagcactgggccctgcctgggggctcccgggagccaggggagacgctgcctcagaagctgaagtgggtcctccggcaggagcactggccggcttttgagagcttgctaaagtgcggcatggag---------------------------------------------------------------------gtgtacaaaggttacatggacgacccgaggaacacggacaatgcctggatcgagacggtggccgtcagcgtccacttccaggaccagaacgatgtggagctgaacaggctgaactctaacctgcacgcctgcgactcg---------------------ggggcctccatccgatggcaggtggtggacaggcgtgtcccactatatgcgaaccacaagaccctcctccagaaggtggctgctgagttcggggctcactac
>Propithecus
gaccagatctggaagttccagcgccacgacctgatcgaggagtaccacgggcgcccccccgccccgccgcccttcatcctgctcagccacctgcagctcgtcatccggagggtggtcctgaagatcccagccaagcgtcaccggcagctcaagaacaagcttgagaagaacgaggaggccgccctgctgtcctgggagatctacctgaaagagaactacctgcagagccagcagttccagcagaggcagaggccggagcagaagatcgacgacatcagcgac---------------------------------------------------------------------------------------------------------------------------------------------------------------------------aaggtggacaccatggtggacctgctggacagggaccgtctgaagaggtcgggctccgtggagcagaggctggcctcgctggaggagcag------------------------------------------------------------------------------gtggctcagacggccagagccctgcactggatcgtaaggaccctgagggacagtggctttggctcggaggcaggcgtccccgcgctggcctcc------------------------------------------------cagaaggccgccgaggagcaggacgtggagccgggcagcaggaagaaggtggaggagccgggcgacggctaccacgtggacgcgcggcacctcctctaccccagccgccgcgtcacgcgcttccccgtgcccaacgagaaggtgccctgggagacggagtttctgatctacaag---ccccccttctactcagctgagaggaaggatgcagccgccacggaccccatggga------------------------------------------------gacgtcccggagctgctgtctgagatcagcttcaacgcggtggatggacagacggaccgccggagcttccacgggccctacgcggttcggggtgggctccccctgaaccccatgggccgcacgggcctgcgcgggcgcgggagcctcagctgcttcggacccaaccatgcactgcaccccgtggtcacccgg---------------------------------------------------------------------------------------------------------------------------------------tggaggcggaatgaggatggcgccatctgcaggaagagcataaagaagatgctggaagtgctggtggtgaaggtgccacactcggagctctgggccctgccggggggctccccggagccaggcgagacgctgccccggaagctgaagcagatcctccgacaggagtcctggccgtcttttgagaacctgctgaagcacagcacggag---------------------------------------------------------------------gtgtacaaagggtacatggacgacccgaggaacacggacaacgcctggatcgagacggtggccgtcagcatccacttccaggaccagaacgacgtggagctgaagaggctgaactcgaacctgcacagccacgaccgg---------------------ggcgtgtccatccggtggcaggtggtggacaagcgcatccccctgtatgcgaaccacaagactctcctccagaaggtggccgccctgttcggggctcactac
>Fukomys
gaccagatctggaaattccagcgtcatgacctgatcgaggagtaccacggccggccgcccgcgccgcccccgctcatcctgctgagccacctgcagctgctggtcaggagggtggtcctgaagacgcctgccaagaggcacacgcagctcaagaacaaactggagaagaacgaggaggcagccctgctgtcctgggagatctacctgaaggagaactacctgcacaaccagcagcaccagcagcaccagcggccagagcagcgtatccaggacatcagcgag---------------------------------------------------------------------------------------------------------------------------------------------------------------------------aaggtggacagcatggtggacctgttggacatggaccgtctgaagagatcaggccccacagagcagaggctggcttccctggaagagcag------------------------------------------------------------------------------gtggcccagatggccaggtctttgcactggatcgtgaggaccctgaaggacagtggctttggctctacagcgggcgtggctgccctggcaccc------------------------------------------------ccaaaggccctcgatgagccggatgccgagctggctggcaggaggaaggaggaggagccaggggatggcttccatgtgaacgcccggcacctcctttaccccagctcccctgtcacccgcttccccgtgcccaacgagaaggtgccgtgggagacagagtttctgatctacgag---cctcctttctacacggctgagagaaaggacacatccctcacggaccccatggga------------------------------------------------gatgtccctgagcctctggctaacatccggtacaacgccctagacggacccacggaccgccgcagcttccacggggcctacgtggtccaggacgggctccccctgaaccccatgggccgcacagggctgcgtggacgtgggagcctcagttgctttggccccaaccacatgctgcaccccgtggtcactcgg---------------------------------------------------------------------------------------------------------------------------------------tggaggaggaatcaggacggtgccatctgcaggaaaagcataaagaagatgctggaggtgctcgtggtgaagcggcccctctcggagctctgggccctgccagggggctccagggagccaggggagacactgccaaggaagctgaagcagatcctactgcgggaggcctggctggaggtggagggcctactgcagcggggctccgag---------------------------------------------------------------------gtatacaaagggtacatggatgaccctcggaacacagacaatgcctggattgaaacggtggccaccagtgtccacttcccagaccagaacgacgtggagctgaagaggctgaactctcacctgcatgcctgcgaccca---------------------ggtgtgtccatccggtggcaggtggtggacaagcgcatcccactgtatgtgaaccacaagaccatcctgcagaagacagccgctctgttcggggcccactac
>Carlito
gaccagatttggaagttccagcgccatgacctgatcgaggagtaccacggccgcccccctgcaccgccccccttcatcctgctcagccacctgcagctcttcgtcaagagggtggtcctgaagatccctgccaagcgacacaagcaactcaagaacaagcttgagaagaacgaggaggcagccctgttgtcctgggagatctacctcaaggagaattacctgcagaaccagcagtaccagcaaaagcagagaccggagcagaagattgaggacatcagcaat---------------------------------------------------------------------------------------------------------------------------------------------------------------------------aaggtggacaccatggtggacctgctcgatttggaccggctgaagaggtcaggctccatggagcagaggttggcctccttggaggagcag------------------------------------------------------------------------------gtgacccagacgactagagctctgcattggattgtgaggaccctgcgggacagtggctttggctctgaggcaggcattccctctatggcttcc------------------------------------------------caggaggccccagagaagcaagatgtggagcctggcataaggaagaaggtggaggagctgggtgactgctatcacgtgaacgcccggcaccttctgtaccccaactgccctgtcatgcgcttccctgtgcccaacgagaaggtgccctgggaggcagagtttatcatctatgat---cctctcttctacacggctgagaggaaggacatggctgccatggaccctgtggga------------------------------------------------gataatccagactcactgtccaagatctgctacaacaccctggatggcttgacagatcgccagagctcccacgggctctacgtggtccaggatgggctgcccctgaaccccatgggccgcacgggactgcgtgggcgtgggagtctcagctgctttggacccaaccacgcactgcaccctgtggtcaccagg---------------------------------------------------------------------------------------------------------------------------------------tggaggcggaatcaggatggtgccatctgcaggaagagtatcaagaagatgctggaggtgctggtgctcaagcgtcccctctcggaacactgggccttgccagggggctcccgggagccaggggagatgctgccccggaagctgaagcagatcctcctgcaggaatactggccatcttttgagaacttgctgaagcacagcacggag---------------------------------------------------------------------gtgtacagaggatacatggatgacccgaggaacacagacaatgcctgggtcgagacggtggctgtcagcatccacttccaggaccagaacgacgtggagctgaagaggctgaactctcacctgcacacctgtgacccg---------------------gctgtgtccattcgatggcaggtggtggacaggcgtatcccactgtatgcgaaccacaagaccatcttgcagaaggcagccaccctgtttggggctcactac
>Ictidomys
gaccagatctggaagttccagcgccatgacctgatagaggagtaccacggccggccacctgcgccgccccccttcatcctcctcagccacctgcagctcctggtcaagagggtggtgctgaagatcccagccaagaggcacaagcagctcaagaacaagctggagaagaacgaggaggcggccctcctgtcctgggagatgtacctgaaggagaactacctgcagaaccggcagtgccagctccagcagcagccggagcagaggatccaggacatcagcagc---------------------------------------------------------------------------------------------------------------------------------------------------------------------------aaggtggacgccatggtggagctgctggacatggaccgtgtgaagagatcgagctccatggagcagagactggcctccctggaggaacag------------------------------------------------------------------------------gtggcccagacgaccagagccttgcagtggatcgtgacgaccctgaaggacagcggctttggctcagaagcaggtgtgcccactctggcaccc------------------------------------------------cagagggccaccgacgagccggatgctgagctgggcagccggaggcaggcagaggaagcaggagatggctatcacgtgaatgcccggcacctcctctaccccaactcccccgtcacacgcttccctgtgcccaacgagaaggtgccctggcaggtggagtttgcgatctatgac---cctcccttttacacggccgagaggaaggacacagccctcgtggatcccgtggga------------------------------------------------gatgccccggagcctctgtccaggatcagtttcaacaccctggatggaccaagggaccgccgcagcttccacggggcctacgcagtgcgggacgggctccccctgaaccccatgggccgcactgggctgcgtggacgcgggagcctcagctgctttggacccaaccatgcgctgcaccccgtggtcacccgg---------------------------------------------------------------------------------------------------------------------------------------tggcggaggaaccaggacggagccatctgcaggaagagcatcaagaagatgctggaggtgctggtggtgaagcgtcctcttccagagctctgggccttgccaggggggtcccgggagccaggggagaagctgccgcagaagctgaagcagattctccggcgagagtcctggccggccgttgaggacctgctgcagcagggggtggag---------------------------------------------------------------------gtgtacaaagggtacgtggacgacccgaggaacacggacaacgcctggatcgagacagtggccatcagcgtccacttccaggaccacaatgacgtagagctgaagaggctgaattcttacctgcacgcccgcgacccc---------------------ggggtgtccatccgctggcaggtggtggacaggcgcatcccactgtatgcgaaccacaagaccatcctccagaaggcggccgctctgtttggagctcactac
>Sciurus
gaccagatctggaagttccagcgccatgacctgatagaggagtaccacgggcggccccccgcgccaccccctttcatcctcctcagccacctgcagctcctggtcaagagagtggtcctgaagatcccagccaagaggcacaagcagctcaagaacaaactggagaagaatgaggaggcagccctcctgtcctgggagatttacctgaaggagaacttcctgcagaaccagcagtaccagcaccaccagcagccagagcagaagattcgagacattagcagc---------------------------------------------------------------------------------------------------------------------------------------------------------------------------aaggtggacaccatggtggagctgctggacatggaccgtttgaagagatcgagctccgtggaacagagactggcctccctggaggaacag------------------------------------------------------------------------------gtggcgcagacgaccagagctctgcactggatcgtgacgaccctgaaggacagtggctttggctcggaggcaggcgtgcccactctggcaccc------------------------------------------------cagaaggcctgcgacgagccagatgctgacctgggcgccaggaggaaggcggaggagccaggagatggctatcacgtgaacgcccggcacctcctctaccccagctcccccgtcacacgcttccccgtgcccaacgagaaggttccctgggaggtggaatttacgatctacgac---cctcccttttacacggccgagaggaaggacgtggctctcgtggaccccgtggga------------------------------------------------gacaccccgcagcctctgtccaagatcacctacaacgccctggacggaccgagggaccggcgcagcttccacggggcctacgtggtgcgggacgggctccccctgaaccccatgggccgcacagggctgcgtggacgcgggagcctcagctactttggacccaaccatgcactgcaccctgtggtcacccgg---------------------------------------------------------------------------------------------------------------------------------------tggaggaggaaccaggacggagccatctgcaggaagagcatcaagaaaatgctggaggtgctggtggtaaagtggcctctctcggagctctgggccctgccaggggggtcccgggagccaggggagatgctgccgcagaagctgaagcagattctccggcaagagtcctggccggctgttgagaacttgctgaagcagggcgtggag---------------------------------------------------------------------gtgtacaaagggtatgtggacgatccgaggaacacagacaatgcctggatcgagacagtggccatcagtgtccacttccaggaccagaatgacgtggaactgaagagactgaactcttcctggcacgcccgcgacccc---------------------ggggtgtccatccgatggcaggtggtggacaggcgcatccctctgtacgctgaccacaaggccttgctccaggaggcagccgctctgttcggagctcactac
>Nycticebus
gaccagatctggaagttccagcgccacgacctgattgaggagtaccacgggcgtccccctgcaccaccacccttcatcctgctcagccacctgcagctctttgtccggagggtggtgctgaagatccccgccaagcggcacaagcagctcaagaacaagctggagaagaacgaggaggcagccctgctgtcctgggagatctacctgaaggagaactacctgcagcatcagcagcaccagcagaggcagagcccagagcagaagattgaggacatcggcagc---------------------------------------------------------------------------------------------------------------------------------------------------------------------------aaggtggacaccatggtggacctgctggacatggaccgtctgaagaggtcgggctctgtggagcaaagactggcctccctggaggagcag------------------------------------------------------------------------------atggcgcagacggccagagccctgcactggatcgtgaggaccctgagggacagtggctttggctcagaggctggggtccccactctggtcacc------------------------------------------------cagaagaccgccgaggagcaggacatggagccaggtggcaggaagaaggtagaggagccgggagatggctaccacgtagatgcacgacacctcctctaccccagccgccctgtcacccgctttcccgtgcccaacgagaaggtgccctgggagatggagtttctgatctacgac---ccccccttttactctgctgagaggaaggatgcagctgccatggaccctgtggga------------------------------------------------gaggccccggaaccgctgtccaagatcagcttcaacgcgatagacggacagacagaccgccggagcttccacgggccctacacggttcagggtgggctccccctgaaccccatgggccgcacaggccttcgtggacgagggagcctcagatgctttggacccaaccatgcgctgcaccccctggtcacccag---------------------------------------------------------------------------------------------------------------------------------------tggaggcggaatcaggatggcgccatctgtaggaaaagcataaagaagatgctggaagtgctggtggtgaagttcccactctctgagcactgggctctgccggggggctcccaggatccaggggagacgctgccccggaagctgaagcagatcctccgacaggagtcctggccgtcttttgagaacttgctaaagcatggcacagag---------------------------------------------------------------------gtgtacaaagggtacatggacgaccccaggaatacagacaatgcctggattgagacagtggctgtcagcatccacttccaggaccagaacgatgtggagctgaagagactgaactcgagcctgctcaccagcaaccca---------------------gaggtgtccatccgatggcagggggtggacaagcgcatccccctgtactcaaaccacaaggctctcctccagaaggcagccgctctgttcggggctcactat
>Marmota
gaccagatctggaagttccagcgccatgacctgatagaggagtaccacggccggccacctgcgccgccccccttcatcctcctcagccacctgcagctcctggtcaagagggtggtgctgaagatcccagccaagaggcacaagcagctcaagaacaagctggagaagaacgaggaggcagccctcctgtcctgggagatgtacctgaaggagaactacctgcagaaccggcagtgccagctccagcagcagccggagcagaggatccaggacatcagcagc---------------------------------------------------------------------------------------------------------------------------------------------------------------------------aaggtggacgccatggtggagctgctggacatggaccgtgtgaagagatcgagctccatggagcagagactggcctccctggaggaacag------------------------------------------------------------------------------atggcccagacgaccagagccttgcagtggatcgtgatgaccctgaaggacagcggctttggctcagaagcaggtgtgcccactctagcaccc------------------------------------------------cagaaggccaccgacgagccggatgctgagctgggcagccggaggcaggcagaggaagcaggagatggctatcacgtgaatgcccggcacctcctctaccccaactcccccgtcacacgcttccctgtgcccaacgagaaggtgccctggaaggtggagtttgccatctatgac---cctcccttttacacggccgagaggaaggacacagccctcgtggatcctgtggga------------------------------------------------gatgccccggagcctctgtccaggatcagtttcaacaccctggatggaccgagggaccgccgcagcttccatggggcctacgcagtgcgggacgggcttcccctgaaccccatgggccgcacagggctgcgtggacgcgggagcctcagctgctttggacccaaccatgcgctgcaccccgtggtcacccgg---------------------------------------------------------------------------------------------------------------------------------------tggcggaggaaccaggacggagccatctgcaggaagagcataaagaagatgctggaggtgctggtggtgaagcgtcctctcccagagctctgggccttgccaggggggtcccgggagccagggaagaagctgccgcagaagctgaagcagattctccggcaagagtcctggccggccgttgaggacctgctgcagcagggggtggag---------------------------------------------------------------------gtgtacaaagggtacgtggacgacccgaggaacacggacaacgcctggatcgagacagtggccatcagcgtccacttccaggaccacaatgacgtagagctgaagaggctgaattcttacctgcacgcccgcgaccct---------------------ggggtgtccatccgctggcaggtggtggacaggcgcatcccgctgtacgcgaaccacaagaccatcctccagaaggcagccgctctgttcggagctcactac
>Otolemur
gaccagatctggaagttccagcgccacgacctgatcgaggagtaccacgggcgtccccctgccccaccacccttcatcctgctcagccacctgcagctctttgtccggagggtggtgctgaagatccccgccaagcggcacaagcagctcaagaacaagctggagaagaacgaggaggcggccctgctgtcctgggagatctacctgaaggagaactacctgcagcatcagcagtaccagcagaggcagaggccggagcagaagattgaggacatcggcagc---------------------------------------------------------------------------------------------------------------------------------------------------------------------------aaggtggacaccatggtggacctgctggacatggaccgtctgaagaggtcaggctctgtggagcaaagactggcctccctggaggagcag------------------------------------------------------------------------------gtggcccagacggccagagccctgcactggatcgtgaggaccctgagggacagtggctttggctcagaggctggcgtccccactctggccacc------------------------------------------------cagaaggccaccgaggagcaggacatggagtcaggtggcaggaagaaggcagaggagctgggcgacggctaccatgtagatgcacggcacctcctctaccccagccgccctgtcacccgcttccctgtgcccaacgagaaggtgccctgggagatggagtttctgatctatgac---cctcccttttactctgctgagaggaaggatgcggctgccacggatcctgtggga------------------------------------------------gaggccccggagccgctatccaagatcagcttcaatgcagtagacggacagacagaccgccggagcttccacgggccctacacggttcagggtgggctccccctgaaccccatgggccgcacagggcttcgtggacgtgggagcctcagatgctttggacccaaccatgcgctgcaccccctggttacccgg---------------------------------------------------------------------------------------------------------------------------------------tggaggcggaatcaggatggcgccatctgcaggaaaagcataaagaagatgctggaagtgctggtggtgaagttcccactctctgagcactgggctctgccggggggatcccaggacccaggggagacgctgccccggaagctgaagcagatcctccgacaggagtcctggccgtcttttgagaacttgctaaagcacggcacagag---------------------------------------------------------------------gtgtacaaagggtacatggacgacccccggaacacagacaatgcctggatcgagacagtggctgtgagcatccacttccaggaccagaacgatgtggagctaaagagactgaagtcgagcctactcaccagcaaccca---------------------gaggtgtccatccgatggcagggggtggacaagcgcatccccctgtactcgaaccacaaggccctcctccagaaggcggccgctctgttcggggctcactat
>Chinchilla
gaccagatctggaagttccagcgccatgacctgatcgaggagtaccatggccggccgccggcgccgcccccgctcatcctgctcagccacctgcagctgctggtcaagagggtggtcctgaagatccccgccaagaggcacaggcagctcaagaacaagctggagaagaacgaggaggcggccctgctgtcctgggagatctacctgaaggagaactacctgcataaccagcagcaccagcaccaccagcggccggagcagaggatccaggacatcagtgag---------------------------------------------------------------------------------------------------------------------------------------------------------------------------aaagtggacagcatggtggacctgctggacatggaccgtctgaagaggtcaggccccacggagcagaggctggcatccctggaggagcag------------------------------------------------------------------------------gtggcccaggtggccaggtctttgcactggatcgtgaggacgctgaaggacagtggtttgggctctgcagcaggcgcgcctgcgttggcaccc------------------------------------------------ccaaaggcccctgacgagccggatgccgagttagctggcaggaagaaggaggaagagccaggcgatggctaccacgtgaatgcccggcacctgctgtacccccgctcccccgtcacccgcttccccgtgcccaatgagaaggtgccgtgggagacagagttcctgatctacgag---cctcctttctacacggcagagaggaaggacgaagcccttgtagaccccatggga------------------------------------------------gaggcccttgagcctctggctaagatccagtacaacgccctagatggaccagtggaccggcgcagcttccacggggcctacatggtccaggacgggctcccactgaaccccatgggccgcacagggctccgtggacgcgggagcctcagttgctttggacccaaccacatgctgcatcctgtggtcacccgg---------------------------------------------------------------------------------------------------------------------------------------tggaggaggaatcaggacggcgccatctgcaggaaaagcataaaaaagatgctggaggtgctggtggtgaagcggcccctctcggagctctgggccttgccggggggctccctggagccaggggagttgctgccaaggaagctgaagcaggtcctgcttccagaggcctggcgggaagtggagggcctgctgcagcagggctctgag---------------------------------------------------------------------gtgtacaaagggtatgtagacgacccacggaacaccgacaatgcgtggatcgagacggtggctatcagcgtccacttcccagaccagaacgacgtggagctgaagaggctgaactctcacctgcacacctgcgaccca---------------------ggtgtgtccatccggtggcaggtggtggacaagcgcatcccactgtatgagaaccacaagaccatcctgcagaagacggccactctgttcggcgcccactac
>Dipodomys
gaccagatctggaagttccagcggcacgacctgattgaggagtaccatggccggccgcccgcgccgccccccttcatcctgctcaaccacctgcagctgctcatcaagaggctggtcctgaagatcccggccaagcgccacaagcagctcaagaacaagctggagaagaatgaggaggcggccctgctctcgtgggagctgtacctgaaggagaactacctacagagccagcagcagcagcagcgccagcggccagagcagcagatgcaggacatcagcaac---------------------------------------------------------------------------------------------------------------------------------------------------------------------------aaagtggacaccatggtgagcctgctggacatggaccatgtgaagaggtcgggctccatggagcagagactggtcgccctggaggagcag------------------------------------------------------------------------------gtgacccagaccgcccgggccctgcagtggatcgtgacctcactcaaggacgctggctttggcgcggcagtggaggctcccactctggcgccg------------------------------------------------ccgaaggcctgcgaggagctggacggggagcccggcgtcaggaagaaggcggaagagccgggggacagctaccacgtgcacgcccgccacctcctctaccccagctccccggtctcccgcttcccggtgcccaatgagaaggtgccgtgggagacggagttcccgatctaccac---cctcctttccacacggctgagaagaaggacgtggccctcgtggaccctgtggga------------------------------------------------gacgccccagaacctctgaccaggatccgctacaatgccctggacgggctgacggaccgccgcagcttccacggggcctatgcggtccaggaggggctcccgcggaaccccatgggacgcacggggctgcgggggcgcggcagcctccgctggtttggacccaaccacacgctgcatcctgtggtcacccgg---------------------------------------------------------------------------------------------------------------------------------------tggcggaggaaccaggacggagccatctgcaggaagagcatcaagaagatgctggaggtgctggtggtgaagcgccccggctccgagcactgggccttgcctgggggctcccgggagccaggggaggcgcttccccggaagctgcggcaagtgctccggcaggagttctgggagcccttcgaggcgctgctggcacagggcgcagag---------------------------------------------------------------------gtgtacaaagggtatgtggacgacccgaggaacaccgacaacgcctgggttgagacggtggctgtcagcattcacttccgggaccagaacgacttggaactgaagaggctgaactcgcacctgcgtgcccgcgacccg---------------------gaggtggccgtgcgatggcaggtggtggacaggcgcacccccctctacccgagccacaagtccatcctgcagaaggccgctgccctgttcacagcccactac
>Octodon
gaccagatctggaagttccaacgccatgacttgatcgaggagtaccatggccggcccccagcaccgcccccactcatcctgctcagccacctgcagctgctggtcaagagggtggtcctgaagacccctgccaagaggcacacgcaactcaagaacaagctggagaagaatgaggaggcagccctgctatcctgggagatttacctgaaagagaactacctgcataatcagcagtaccagcaccaccagcggccagagcagaggatccaggacattagtgag---------------------------------------------------------------------------------------------------------------------------------------------------------------------------aaggtggacagcatggtggagctgctggacatggaccgtctgaagaggtcaggtcccacagagcagaggctggcatccctggaggaacag------------------------------------------------------------------------------gtggcccaggtggccaggtctttgcactggattgtgaggaccctgaaggacagtaactttggcttggcatcaggcatgtctgccttggcacca---------------------------------------------------aaggctcccgatgagccagatgctgagctggctgtcaagaggaaggaggaggagccaggtgatggctaccatgtaaatgctcgacatctcctgtaccccagttctcctgtcaccaggtttcctgtgcccaatgagaaggtaccatgggagatggagttcctgatctacgag---cctcctttctacacagcagagaggaaggatacagttctggtggaccctgtggga------------------------------------------------gaggacagcgagcctctgaccaagatccagtacaatgccctggatggaccaatagaccgccgcagctttcacgggacctatgtgatccaggatgggctcccactgaaccccatgggccgcacagggctgcgtggacgcgggagcctcagttgctttgggcccaaccacatgctgcaccctgtggtcacccgg---------------------------------------------------------------------------------------------------------------------------------------tggaggaggaatcaggatggtgccatctgcaggaaaagcataaagaagatgctggaggtgctggtggtgaagcggcctctctcggagctgtgggccttgccagggggctcccaggagccaggggagatgctgccaaggaagctgaagcaggtcttgctgcaagaggcctggccagaaatggagggtctgctgcagcggggcttggag---------------------------------------------------------------------gtgtacaaaggttatgtggatgatccacggaacactgacaatgcgtggattgagacggtggccatcagcatccactttccagaccagaatgatgtggagttgaagaggcttaactctcatctacatgcatgcgaccta---------------------ggtgtgtccatccggtggcaggtggtggacaagcgcatcccactgtatgagaaccacaagaccatcctgcagaagacagccattctgtttggagcccactac
>Cavia
gaccagatctggaagttccagaggcacgacctgatcgaggagtaccacagccggcccccagcgccaccaccgctcatcctgctcagccacctgtacctgctggtcaagaaggtggtgctgaaggtccccaacaagaggcacatgcagctcaagaccaagctgaagaaggaggaggaggcggccctgctgtcctgggagatctacctgaaggagaactacctgcataaccagcagtaccagcaccagcagcagccggagcagaggatccaggatatcagtgag---------------------------------------------------------------------------------------------------------------------------------------------------------------------------aaggtggacagcatggtggacctgctggacatggaccgtctgaagaggtcgggccccacagagcagaggctggcatccttagaggagcag------------------------------------------------------------------------------gtggcccaggtgaccaagtctttgcactggattgtgaaaaccctgaaggacagtggctttggctctgcagtgggcgcacctggcctggcaccc------------------------------------------------acaaagacccctgatgagccggatgccgagctggtgggcaggaggaaggaggaggagccaggtgatggctaccatgtgaatgcccggcaccttctgtaccccagctcccctatcacccggttccctgtgcccaatgagaaggtgccatggaagacggagttcctgatctacaag---cctcctttctacacggtggagaggaaggacgcagcccttgtggaccccgtggga------------------------------------------------gaggcccctgagcttctggccaagatccgctacaatgctctagatggatcaacagaccgccgcagcttccacggagcctacatggtccaggatgggctcccactgaaccccatgggccgcacagggctgcgcggacgtgggagcctcaaatgctttggacccaaccacatgctgcatccggtggtcacccgg---------------------------------------------------------------------------------------------------------------------------------------tggaggaggaaccaggacggggccatctgcaggaagagcataaagaagatgctggaggtgctggtggtgaagcagcccctctcagagctctgggctttgccagggggctcccgggagctgggggagagactgccgaggaagctgaaggagattctgctgcagggagcctggcccatggtggaaggattgctgcagaagggcgtggag---------------------------------------------------------------------gtatacaaagggtatgtggatgacccacggaacactgacaatgcgtggatcgagacggtggccattagcatccacttttcagaccagaatgatgtggagctgacgaggctgaactctcacctgcttgcctccgaccca---------------------ggtgtgtccgtccggtggcaggtggtggacaagcgcatcccgatgtacgagaaccacaagaccatcctgcagaagacggccattctgttcggagcccactac
>Lemur
gaccagatctggaagttccagcgccatgacctgatcgaggagtaccacgggcggccccccgccccgccgcccttcatcctgctcagccacctgcagctcttcatccggagggtggtcctgaagatccccgccaggcggcaccggcagctcaagaacaagcttgagaagaacgaggaggcggccctgctgtcctgggagatctacctgaaggagaactacctgcagagccagcagttccagcagaggcagcggctggagcagaagatcggccacatcagcgat---------------------------------------------------------------------------------------------------------------------------------------------------------------------------aaggtggacaccatggtggacctgctggacagggaccgtctgaagaggtcgagctccgtggagcagagactggcctccctggaggagcag------------------------------------------------------------------------------gtggcccagacggccacagccctgcactggatcgtgaggaccctgagggacagtggctttggctcggagacgggcgtccccatcctagcctcc------------------------------------------------cagaaggccgctgaggagcaggacctggagctgggcggcaggaagaaggtggaggagccgggggacggctaccatgtggatgcgcggcacctcctctaccccagccgccgtgtcacgcgcttccctgtgcccaacgagaaggtgccctgggagacggagtttctgatctacaac---ccccccttctactcggccgagaggaaggatgcagccgctacggaccccatggga------------------------------------------------gatgtccccgagctgctgtctgagatcagcttcaacgcggtggatggacagacggaccgccggagcttccacgggccctacgcggtgcggggtgggctccccctgaaccccatgggccgcacgggccttcgcgggcgcgggagcctcagctgcttcggacccaaccatgcgctgcaccccgtggtcacccgg---------------------------------------------------------------------------------------------------------------------------------------tggaggcggaatgaggatggcgccatctgcaggaagagcataaagaagatgctggaagtgctggtggtgaaggtgccgccctcggagctctgggccctgccggggggctccccggagcctggagagacgctgccccggaagctgaagcagatcctccgagaagagtcctggccatgttttgagaatttgctgaagcacagcacggag---------------------------------------------------------------------gtgtacaaagggtacatggacgacccgaggaacacggacaacgcctggatcgagacggtggccgtcagcatccacttccaggaccagaatgacgtggagctaaagcggctgaactctaacctgcacacccgcgaccag---------------------gacgtgtccatccggtggcaggtggtggacaagcgcatccccgtgtacgcgaaccacaagaccctcctgcagaaggtggccacgctgttcggggctcactac
>Mustela
gaccagatctggaagttccagcgccacgacctgatagaggagtaccacggcaggccccccgcgccgccccccttcatcctcctcagccacctgcacctgttcatcaagagggtggtcctgaaggtgcccgccaagaggcacaagcagctcaagagcaagctggagaagaacgagcaggccgcgctcctgtcctgggaggcctacctgaaggagaattacctgcagaaccagcggtaccagcagaagcagaggccggagcagcagattcaagacatcggcgag---------------------------------------------------------------------------------------------------------------------------------------------------------------------------aaggtcaacaccgcggtggacctgctggaaatggagggtcgcaagcggtccagctccctggagcagaggctcgcctccctggaggcgcag------------------------------------------------------------------------------gtggcccagacgtccagagcattgcactgggtcatgaaggcactgagggacagtggctttggctcagaggaggccctccccaccctggcaccc------------------------------------------------cagaaggcctcagaggggcaggaccgtgagctggacggcaggcagaaggcggaggatgtgggcgacagccaccacgtgaacgcccggcacctcctttaccctcactcccacgtcacacgtttccccgtgcccaacgagaaggtgccctgggagacggagtttctcatctacgac---ccgcccttttacacggacgacaagaaggacaagggctcggtggaccccgtggga------------------------------------------------aacgccccggaagccttggccggtgtcagctacaacgccgtggacgggcccacagaccggcggagcttccacgggctctacgtgctgcaggatgggctccctctgaaccccatgggccgcacaggactgcgtgggcgagggagcctttgtcgctttggacccaaccacacgctgcagcccgtgatcacgcggtccctgtcccttggcgtgcctctgggaggaggggaagcaccaaggcccaggcccacagacaggctggaaacacgtatgaccccacccagcatttccaaagagcgagcagcggaacagcagagccca------gggtggaggcggaaccaggacggagccatctgcaggaagggcatcaagaaaatgctggaagtgctggtcgtgaggcccctgcgctcggagtcctgggccctgccagggggctcccgggagccgggggagatgctgccccggaagctgaagcaggtcctccgaagggagttctggtcgtccttccagaacttgctgattcagggcaccgag---------------------------------------------------------------------gtgtacaagggctacgtggacgacccgaggaacacagacaacgcctggatagagacagtggccgtcagcatccacttctcagaccagagcgacatggatctgaagaggctgaactctcacctgcacacctgcgacccc---------------------gggatgtccgtccagtggcaggtcgtggacaagcgcattccgctctacgccaaccacaagaccatcctccagaaggtggccgctctgtttggggctttctat
>Enhydra
gaccagatctggaagttccagcgccacgacctgatagaggagtaccatggcaggccgccagcaccgccccccttcatcctcctcaaccacctgcacctgtttgtcaagaggatggtcctgaaggtgcccgccaagaggcacaagcagctcaagagcaagctggagaagaacgaggaggccgccctcctgtcctgggagatctacctgaaggagaattacctgcagaaccagcggtaccagcagaagcagaggccggagcagcagattcaagacatcggcgag---------------------------------------------------------------------------------------------------------------------------------------------------------------------------aaggtcaacaccgtggtggacctgctggaaatggagggtcgcaagcggtccagctccctggagcagaggcttgcctccctggaggcgcag------------------------------------------------------------------------------gtggcccagacgtccagagcattgcactgggtcatgaaggcactgagggacagtggctttggctcagaggagggcctccccaccctggcaccc------------------------------------------------cagaaggcctcagaggggcaggacagtgaactggacggcaggcagaaggcggaggatgtgggcgacagccaccacgtgaatgcccggcacctcctttaccctcactcccatgtcacacgtttccctgtgcccaacgagaaggtgccctgggagatggagtttctcatctacgac---ccgcccttttacacggacgacaggaaggacaacggcttggtggaccccatggga------------------------------------------------aatgccccggaagccttggccagcatcagctacaacaccgtggacgggcccacagaccggcggagcttccacgggctctatgtggtgcaggacgggctccctctgaaccccatgggccgcacaggactgcgcgggcgagggagcctttgtcgcttcggacccaaccacacgctgcagcccgtgatcacgcgg---------------------------------------------------------------------------------------------------------------------------------------tggaggcggaaccaggacggagccatctgcaggaagggcatcaagaaaatgctggaagtgctggttgtgaggcccccgcgctcggagtcctgggccctgccagggggctcccgagaaccgggagagatactgccccggaagctgaagcaggtcctccgaagggagttctggtcttccttccagaacttgctgattcagggcaccgag---------------------------------------------------------------------gtgtacaaggggtacgtggacgacccaaggaacacagacaacgcctggatagagacagtggccctcagcatccacttcccagaccagagtgacatggatctgaagaggctgaactctcacctgcacacctgcgaccct---------------------gggatgtccgtccagtggcaggtcgtggacaagcgcatcccgctgtatgccaaccacaagaccatcctccagaaggtggccgctctgtttggggctttctat
>Heterocephalus
gaccagatctggaaattccagcgtcacgacctgatcgaggagtaccatggccggccgcctgcgccgcccccactgatcctgctcagccacctgcagctgctggtcaagaggctggtcctgaaggtccccgccaagaggcacacgcagctcaagaacaagctggagaagaacgaggaggcagccctgctgtcctgggagatctacctgaaggagaactacctgcataaccagcagcaccagcaccaccagcggccggagcagcggatccaggacatcagtgag---------------------------------------------------------------------------------------------------------------------------------------------------------------------------aaggtggacagcatggtggacctgctggacatggaccgtctgaagaggtcgggccccacggagcagaggctggcttccctggaggagcag------------------------------------------------------------------------------gtggcccagatggccgggtctttgcactggatcgtgaggaccctgaaggacagtggctttggctctgcggcgggcgtgcctgccctggcaccc------------------------------------------------ccgaaggcccctgacgagccggatgccgacttggctggcagaaggaaggaggaggagccaggcgacggcttccatgtgaacgcccggcacctcctgtaccccgtctcccctgtcacccgcttccctgtgcccaacgagaaggtgccgtgggagacagagttcctgatctacaag---cctcctttctacacggccgagaggaaggacacagccctcatggaccctgtggga------------------------------------------------gatgtccccgatcttctggctaagatccggtacaacaccctagatggacccacagaccgccgcagcttccacggagcctacgtggtccaggacgggctccccctgaaccccatgggccgcacaggcctgctcggacgcgggagccttagttgctttggccccaaccacatgctgcaccccgtggtcacccgg---------------------------------------------------------------------------------------------------------------------------------------tggaggaggaatcaggacggcgtcatctgcaggaaaagcataaagaagatgctggaggtgctggtggtgaagcagcccctctcggggctctgggccctcccaggggggtccagggagccaggggagacgctgccaaggaagctgaaacagatcctgctgcgagaggcctggccagaggtggagggcctactgcagcggggctccgag---------------------------------------------------------------------gtgtacaaggggtacgtggatgaccctcggaacacagacaatgcctgggtcgagacggtggccatcagcatccacttcccagaccagaacgacatggagctgaagaggctgaactctcacctgcacgcctgcgaccca---------------------ggtgtgtccatccggtggcaggtggtggacaagcgcatcccgctgtacgtgaaccacaagaccatcctgcagaagacggctgttctgtttggagcccactac
>Mastomys
gaccagatctggaagttccagcgccacgacctgattgaggagtaccacgggcggcccccggcccctcccccactcatcctcctcagccacctgcagctcctgatcaagaggattgtcctgaagatccccgccaagaggcacaagcagctcaagaacaagctggagaagaacgaggagacagccctcctgtcctgggagctctacctgaaggagaattacctgcagaaccagcagtaccagcataatcagcggccagagcagaagatccaggacatcagtgag---------------------------------------------------------------------------------------------------------------------------------------------------------------------------aaagtggacaccatggtggaactgctggacatggaccaggtgaagaggtcaggctccacagagcagagactggcgtccctggaggagcag------------------------------------------------------------------------------gtgactcagatgaccagagctttgcactggattgtgacaaccctaaaggacagcggctttggctcaggggcaggtgcgctgaccctggcaccc------------------------------------------------ccaagggcctttgatgagccagatgctgagctgggcagcaggaagaaggtagaggagcctggagatggttaccacgtgagcgcccggcacctcctttaccccagtgcccgcatcatgcgcttccctgtgcctaatgagaaggtgccttgggaggcggagtttctgatctatgac---cctccattttacacagctgagaagaaggacgtgaccctcacagaccctgtggga------------------------------------------------gacacggcagaacctctgtctaagatcaattacaatgtcgtggatggactgacagaccgtcgcagcttccatggagcttatgtggtccagtatgggttccctttgaaccccatgggccgcacggggttgcgtggtcgtgggagcctcagctggtttggtcccaaccacactctgcagccggttgttacacgg---------------------------------------------------------------------------------------------------------------------------------------tggaagaggaaccagggtggagccatctgccggaagagtgtcaggaagatgctggaagtgctagtgatgaagctgcctcactcggagcactgggccttgcctgggggttctcgggagccaggggagatgctaccacggaagctgaaacgggtcctccggcaggagttctgggtggcctttgagaccttgctgatgcaaggtacagag---------------------------------------------------------------------gtgtacaaagggtatgtggatgacccaaggaacacggacaatgcctggatcgagacagtggctatcagcatccatttccaggaccagaatgataccgatctgaagaggctggaagagaacctgcacactcgtgatccaaaggagttgactcgtggcctggacttgtctactgaatggcaggtggtagaccggcggatccctctgtacacaaaccacaagaccgtcctccagaaggtggcctcactgtttggagctcacttc
>Rousettus
gaccagatctggaagttccagcgccacgacttcatagaggagtaccagagcaggtccccggccccgccgcccttcatcctgctcagccacctgcagctcttcatcaagaggctggtgctgaagattcccgccaagcggcacaggcagctcaggaacaagctggaggagaaggaggaagcagcgctcctgtcctgggagacctacctgaaggagaactacctgcagagcctgcagagccagcagcggcagcggccggagcacaggatccagcacatcagtgac---------------------------------------------------------------------------------------------------------------------------------------------------------------------------agggtggacagcatggcggacgtgctgcagatggaccgcctgaagcagccgggctccgtggagcagaggctggcctccctggaggtgcag------------------------------------------------------------------------------gtggcccagacggccagcgccgtgcgctggattgtggaggccctgaggggcagcggcctgggctccaaggagggcgcccccaccctggcaccc------------------------------------------------cagaaggcctcggaggggcaggacccggccctgagcggcgggtggcaggcggaggacggaggtgacggccaccacgtcaacgcccggcacctgctctaccccgacgccctcgtcacacgcttccccgtccccgacgagaaggtgccctgggagatggagtttctcatctatgac---ccgcccttctacacggcggacagaaaggacaaggccttggtggaccccacgggagac------------------------------------------------accccggaatctctgtccaggatcagctacaacgccgtggacggccccaccgaccgccgcagcttccacggcagctacgcggtccaggacgggctcccgctgaaccccatgggccgcacggggctgcgggggcgcggggcccttagcttcttcggacccaaccacacgctgcagcccgtggtcact---------------------------------------------------------------------------------------------------------------------------------------cggtggaagaggaaccaggatggcgccatctgcaggaagagcgtaaggaaggtgctggacgtgctggtggtgaagcatccccgctccgagcactgggccttgcccgggggctcccgggaaccaggggagacgctgccccggaagctgaagcaggtcctccagagagagttctggccggccttcgagagcctgctggcgcggggcaaggag---------------------------------------------------------------------gtgtacacgggctacatggacgacgctcggaacacggataacgcctggattgagacagtggccatcagcgtccacttcccagaccagagcgacgtggagctgaataagctaaacatgcacctgcttgcccaggacccg---------------------gagacgtccatccgctggcaggtggtggacaagcgcatcccgctgtatgccagccacaaggccattctccagaaggtggccactctgttcggagcttactac
>Oryx
gaccagatctggaagttccagcgccacaacctgatcgaggagtaccagggcaggccccccgcgccgccccccttcatcctcctcagccacctgcacctcttcatcaagagggtcgtgctgaagatccctgccaagcggcataagcagttcaagaacaagctagagaagaacgaggaggcggccctcctgtcctgggagatctacctgaaggagaactacctgcaggaacagcagttccagcagaagcagaggccggagcagaagatccaggacgtcagtgac---------------------------------------------------------------------------------------------------------------------------------------------------------------------------aaggtggacaccatggtgcgcctgctggaaatggcacgtctgaagcagtcaggcgccgtggagcagagactggcctccctggaggaacag------------------------------------------------------------------------------gtggcccagacagccacagcattgcactggattgtgaaggccctgagggacagtggctttggctcagaagaaggtgtccccactctggcaccc------------------------------------------------cagaaggcctcggtggggcgggaccctgagctggacagcggatcaaaggcagaagacccaggtgacgcctaccacgtgaatgcccgtcacctgctctacccgagttgctctgtcctgcggttcccggtgcccaacgagaaggtgccctgggaaacggagttcctcatgtacaac---ccgcccttctacacggctgacaggaaggacagggacctggtggatcccgcgggg------------------------------------------------gatgccctggaacctctgtccaggatcagctacaattcggtggatggaccactggaccggcgcagcttccatggagtctacgcagtgcaggacgggctccctctgaatcccatgggtcgcacgggactgcgtggccgcggggatctcagctacttcggccccaatcacacgctgcagcctgtgatcacccgc---------------------------------------------------------------------------------------------------------------------------------------tggaggcggagcctggatggtgccatctgcaggaagaacgtcaagaagatgctggaggtgctggtggtgaagcgtggcccctccgagcactggatgttgcctgggggctcccgggagccaggagagatgctgccctggaagctaaagcaggtcctgcgaagagaattctggtcttcctttgagagcctgctgactcagggcatggag---------------------------------------------------------------------gtatacaaaggatacatggatgaccccaggaacacggacaatgcctggatcgagacggtggccgtgagcatccacttcccagaccagagtgatgtggagctcaagaggctgaactctcatctgcactcctgtgacgag---------------------gggatggccattcgctggcaggtggtggatgagcgcatctccctgtatgacgaccacaaggtcatcctccagaaagtggccgccttgttcggggcctactac
>Eptesicus
gaccagatctggaagttccagcgccacgatctgatcgaggagtaccagggcaggcccccggccccgccccccttcatcctcctcagccacctgcatctcttcatcaagagggtcatcctgaagatccccgccaagcggcacaagcagctcaagaacaagctggagaagaacgaggaggcggcgctcctgtcctgggagatctacctgaaggagaactacctgcagaaccagcagtaccagcagaagcagaggacggagcagaagatccaagacattagccac---------------------------------------------------------------------------------------------------------------------------------------------------------------------------agggtggacaccatggtggacctgctggaaatggaccggctgaagggttcgggctccatggagcagagactggcctccctggagaagcag------------------------------------------------------------------------------gtggcccagacagccagagcgctgcactgggtcgtgaagaccctgcgagacagcggctttggctcggacgagggagccccctccctg------------------------------------------------gcctcccagacggcctcggaggggcaggacccggagctggacggcaggcagaaggcggaggacctgggcgacgcccaccacgtgaacgcccggcacctgctctaccccaactcccccatcgtgcgtttccctgtgcccaacgagaaggtgccctgggagacagagtttctcatctacgac---ccgcccttctactcggccgagaggaaggacaaggacttggtggaccccgtggga------------------------------------------------aacgccctggaccctctggccaggatcacctacaacgccgtggacgggcccacggaccgccggagcttccacggcagctacgcggttcaggacgggttccccctgaaccccatgggccgcacggggctgcgagggcgcggggccctctgctgcttcggacccaaccacacgctgcagcccgtggtcactcgg---------------------------------------------------------------------------------------------------------------------------------------tggaggaggaaccaggacggagccatctgccggagaagcatcaagaaagtgctggaggtgctggtggtgaagcacgtcttggcagagcactgggccttgccagggggctcccgggaacccggagagacgctgccccgcaagctgaagcaggtcctccagagagagttctggccttccttccagaacctgctgctacagggcacggag---------------------------------------------------------------------gtgtacaaaggctacgtggacgaccctcggaacacggacaacgcctggatcgagacggtggctgtcagtgtccacttcccagaccagagcgacgtggagctgaagaggctgaactctcacctgcacgccggcgacccc---------------------gggatgtccgtccgatggcaggtcgtggacaagcgcatctcgctgtatgccaaccacaaggccatcctgcagaaggtggccgctctgttcggggcctactac
>Myotis
gaccagatctggaagttccagcgccacgacctgatcgaggagtaccagggccggcccccggccccgccccccttcatcctcctcagccacctgcacctcttcatcaagagggtcatcctgaagatcccggccaagcggcacaagcagctcaagaacaagctggagaagaacgaggaggccgcactcctgtcctgggagatctacctgaaggagaactacctgcagaaccagcagtaccagcagaagcagaggacggagcagaagatccaagacattagcaac---------------------------------------------------------------------------------------------------------------------------------------------------------------------------agggtggacaccatggtggacctgctggaaatggaccgactgaagggctcgggctccatggagcagagattggcctccctggagaggcag------------------------------------------------------------------------------gtggcccagacggccagagcgctgcactgggtcgtgaagaccctgcgcgacagcggcttcggctcggacgagggcgcccccaccctg------------------------------------------------gcctcccagccggcctcggaggggcaggacccggagctggacggcaggcagcaggcggaggacctgggcgatgctcaccacgtgaacgcccggcacctcctctaccccaactcccccatcgtgcgtttccctgtgcccaacgagaaggtgccctgggagacagagtttctcatctacgac---ccccccttttactcagccgagaggaaggacaaggacttggtggaccccgtggga------------------------------------------------aacgccctggaccctctgtccaggatcacctacaacgccgtggatgggcccaccgaccgccggagcttccacggcagctacgcggttcaggacgggttccctctgaaccccatgggccgcaccgggctgcgagggcgcggggccctctgctgcttcggacccaaccacacgctgcagcctgtggtcactcgg---------------------------------------------------------------------------------------------------------------------------------------tggaggaggaaccaggatggagccatttgccggagaagcatcaagaaagtgctggaggtgctggtggtgaagcatgtcctggcagagcactgggccttgccagggggctcccgggaacccggagagacgctgccccggaagctgaagcaggtcttccagagagagttctggccttccttcgagaacctgctgctgcagggcacggag---------------------------------------------------------------------gtgtacaaaggctacgtggacgaccctcggaacacggacaacgcctggatcgagacggtggccgtcagtgtccacttcccagaccagagcgacgtggaactgaagaggctgaactctcacctgcatgcctgcgaccct---------------------gggatgtccgtccgatggcaggtcgtggacaagcgcatctcgctgtatgccaaccacaaggccatcctgcagaaggtggccaccctgttcgcggcctactac
>Suricata
gaccagatctggaagttccagcgccacgacctgatagaggagtaccagggcaggccccccgcgccgccccccttcatcgtcctcagccacctgcatctcttcatcaagagggtggtcctgaagatacccgccaggaggcgcaagcagctcaagaacaagctggagaagaacgaggaggccgcgctcctgtcctgggagatctacctgaaagagagctacctgcagaaccagcagtaccagcagaagcagcggcctgagcagaagattcaagatattggcaat---------------------------------------------------------------------------------------------------------------------------------------------------------------------------aagatcagcaccgtggtggacctgctggaaatggagagtctgaagcggtcaggctccacggggcagagactggcctccctggaggagcag------------------------------------------------------------------------------gtggcgcagatgtccagagcgctgcactgggtcattaaggccctgagggacggaggcttcggctcagaggagggcatcccggccccggccccc------------------------------------------------cagaaggcctcagaggggcaggacctcgagctggacggcaggcaggaggaggaggatgtgggcgacagccaccacgtgaacgcccggcacctcctgtaccccgactcccacgtcacgcgcttcccggtgcccaacgagaaggtgccctgggagacggagtttcccatctaccag---ccgcccttctacacagacgacaggaaggacaagggcttcgtggaccccgcggga------------------------------------------------agtgcccgtgagcctccgtccgggatcagctacaatgccgtggatggacccacagaccggaggagtttccacggggtctacgcagtgcaggacgggctccctctgaaccccatgggccgcacgggactgcgcgggcgcggagccctgggttgctttggacccaaccacacgctgcagcctgtgatcacccgg---------------------------------------------------------------------------------------------------------------------------------------tggaggcggaaccaggacggagccatctgcaggaaaagcatcaagaaaatgctggaagtgctggttgtgaagcaccccctctcggagcactgggccttgccagggggctcccgggacccgggagagatgctgccccggaagctgaagcaggtcctccgtagagagttctggtcttccttccagaacctgctgacgcagggcacagag---------------------------------------------------------------------gtgtacaaagggtatgtggacgacccgaggaacacagacaatgcctggattgagaccgtggccatcagcatccacttcccagaccagagcgacatggatctgaagagactgaactctcacctgcatgcctgtgacccc---------------------gggatgtccgtccgatggcaggtcgtggacaagcgcatcccgctgtacgccaaccacaagaccatcctccggaaggtggccgctctatacggggccttctac
>Cervus
gaccagatctggaagttccagcgccacgacctgatcgaggagtaccagggcaggccccccgccccaccccccttcatcctcctcagccacctgcacctcttcatcaagagggtcgtgctgaagatccccgccaagcggcataagcaattcaagaacaagctggagaagaacgaggaggcggccctcctgtcctgggagatctacctgaaggagaactacctgcaggaacagcagttccagcggaagcagaggccagagcagaagatccaggacatcagtgac---------------------------------------------------------------------------------------------------------------------------------------------------------------------------aaggtggataccacagtggacctgctggaaatggcaactctgaagcagtcgggcgccgtggagcagagactggcctccctggaggagcag------------------------------------------------------------------------------gtggcccagacagccacagcattgcactggattgtgaaggccctgagggacagtggctttggctcggaagaaggtgtccccactctggtaccc------------------------------------------------cagaaggcctcagaggggcaggaccctgagctggacagcagatcaaaggtggaggaccccggcgatgcctaccacgtgaatgcccggcacctgctctacccgagttgctctgtcctgagattcccggtgcccaacgagaaggtgccctgggagatggagttcctcatgtacaac---ccgcccttctacaccgccgacaggaaggacaaggacctggtggaccccgtgggg------------------------------------------------gatgccctggaacctctgtccaagatcagctacaactcggtagatgggctgctggaccggcgcagcttccatggagtctatgcagtgcgggacgggctccccctgaaccccatgggccgcacgggactgcgtggccgcggggacctcagctgcttcggccccaatcacacgctgcagcctgtgatcacccgc---------------------------------------------------------------------------------------------------------------------------------------tggaggcggagcctggatggtgccatctgcaggaagagcgtcaagaagatgctggaggtgctggtggtgaagcgtggcccctctgagcactggatgctacctgggggctcccgggagccaggagaggtgctgccccggaagctaaagcaggtcctgcgaagagagttctggtcttcctttgagagcttgctgactcagggcacggag---------------------------------------------------------------------gtgtacaaaggatacgtggatgaccccaggaacacggacaatgcctggatcgagacggtggctgtgagcatccacttccaagaccagagcgatatggagctcaagaggctgaactctcatctgtactcctgtgacgag---------------------gggatggccattcgctggcaggtggtggatgagcgcattcccctgtatgacaaccacaaggccatcctccagaaagtggctgcctggttcgaggcctactac
>Budorcas
gaccagatctggaagttccagcgccacgacctgatcgaggagtaccagggcaggccccccgcgccaccccccttcatcctcctcagccacctgcacctcttcatcaagagggtcgtgctgaagatccctgccaagcggcataagcagttcaagaacaagctagagaagaacgaagaggcggccctcctgtcctgggagatctacctgaaggagaactacctgcaggaacagcagctccagcagaagcagaggccggagcagaagatccaggacgtcagtgac---------------------------------------------------------------------------------------------------------------------------------------------------------------------------aaggcggacaccatggtgcgcctgctggaaacggcacgtctgaagcagtcgggcgccgtggagcggagactggcctccctggaggagcag------------------------------------------------------------------------------gtggcccagacagccgcagcagtgcactggattgtgaaggccctgagggacagtggctttggctcagaagaaggtgtccccactctggcaccc------------------------------------------------cagaaggcctcagtggggcgggaccctgagctggacagcagatcgaaggcagaggacccaggtgacgcctaccacgtgaatgcccggcacctgctctacccgagttgctctgtcctgagattcccggtgcccaacgagaaggtgccctgggaaacggagttcctcgtgtacaac---ccgcccttctacacggccgacaggaaggacaaggacctggtggaccccgtgggg------------------------------------------------gatgccctggaacctctgtccaggatcagctacaatgcggtggacggaccactggaccggcgcagcttccatggagtctacgcagtgcgggacgggctccctctgaaccccatgggtcgcacaggactgcgtggccgcggggacctcagctacttcggccccaatcacacactgcagcctgtgatcacccgc---------------------------------------------------------------------------------------------------------------------------------------tggaggcggagcctggatggtgccatctgcaggaagaacgtcaagaagatgctggaggtgctggtggtgaaacgtggcccctccgagcactggatgttgcctgggggctcccgggagccaggagagatgctgccctggaagctaaagcaggtcctgcgaagagaattctggtcttcctttgagagcctgctgactcagggcatggag---------------------------------------------------------------------gtatacaaaggatacatggatgaccccaggaacacggacaatgcctggatcgagacggtggccgtgagcatccacttcccagaccaaagtgatgtggagctcaagaggctgaactctcatctgcactcctgtgacgag---------------------gggatggccattcgctggcaggtggtggatgagcgcatctccctgtgtgacaaccacaaggtcatcctccagaaagtggccaccttgttcggggcctactac
>Bubalus
gaccagatctggaagttccagcgccacgacctgattgaggagtaccagggcaggccccccgcgccgccccccttcatcctcctcagccacctgcacctcatcatcaagagggtcatgctgaagatccctgctgagcggcataagcagttcaagaacaagctagagaagacagaggaggcggccctcctgtcctgggagatctacctgaaggagaactacctgcaggaacagcagttccagcagaagcagaggccggagcagaagatccaggacgtcagtgac---------------------------------------------------------------------------------------------------------------------------------------------------------------------------aaggtggattccatggtgcgcctgctggaaatggcacatctgaagcagtcgggcgctgtggagcagagactggcctccctggaggagcag------------------------------------------------------------------------------gtggctcagacagccacagcattgcactggattgtgaaggccctgagggacagtggctttggctcagaagaaggtgtccccactctggcaccc------------------------------------------------cagaaggcctcagtggggtgggaccctgagctggacagtggatcaaaggcagaggacccaggtgacacctaccacgtgaatgcccggcacctgctctacccgagttgctctgtcctgcgattcccggtgcccaacgagaaggtgccctggaagacggagttcctcatgtacaac---ccgcccttctatacggccgacaggaaggacaaggacttggtggaccctgtgggg------------------------------------------------gatgccctggaacctctgtccaggatcagctacaatgcggtggacggaccactggaccggcgcagcttccatggagtctacacagtgcgggatgggctccctctgaaccccatgggccgcacgggactgcgcggccgcggggacctcagctgcttcggccccaatcacacgctgcagcctgtgatcacctgc---------------------------------------------------------------------------------------------------------------------------------------tggaggcggaatctggatggtgccatctgcaggaagaacgtcaagaagatgctggaggtgctggtggtgaagcatggcccctccgagcactggatgctgcctgggggctcccgggagccaggagagatgctgccccggaagctaaagcaggtcctgcgaagagagttatggtcttccttcgagcgcctgctgactcagggcatgaag---------------------------------------------------------------------gtgtacaaaggatacgtggatgaccccaggaacacagacaatgcctggatcgagacggtggctgtgagcatccacttcccagaccagaacgatgtggagctcaagaggctgaactctcatctgcactcctgtgacgag---------------------gggatggccattcgctggcaggtggtggatgagcgcatccccctgtatgacaaccacaaggtcatcctccagaaagtggcctccttgttcatggcctactac
>Monodon
gaccagatctggaagttccagcgccacgacctgatcgaggagtaccagggcaggccccctgcgccgccccccttcatccttctcaaccacctgcatctcttcatcaagagggtcatcctgaagatccccaccaagcgacacaagcagctcaagaacaagctagagaagaacgaggaggcggccctcctgtcctgggagatctacctgaaggagaactacctgcaggaccagcagatccagcagaagcagaggccggagcagaagatccaggacatcagtgac---------------------------------------------------------------------------------------------------------------------------------------------------------------------------aaggtggacaccatggtggacctgctggaaatggcacatctgaagcagtcgagctccatggagcagagactggcctctctagaggagcag------------------------------------------------------------------------------gtggcccagacggccagagcgctgcactggatcatgaaagccctgagggacagcggctttggctcggaggagggcgtccccaccctggcaccc------------------------------------------------cagaaggcctcggtggggcgggaccctgagctggacggcgggctgaaggtggaggacccgggcgacgcctaccacgtggatgccaggcacctcctctaccccaactgccccgtccagcgtttcccagtgcccaacgagaaggtgccctgggagacggagttccttatctacagc---ccgcccttctacacagccgacaggaaaaacaaggacctggtggaccctgtgggg------------------------------------------------gacgccctggagcctctgtccaggatcagctacaacgcggtggatggatgcctggaccggcgcagcttccacggggtctacgctgtgcaggatgggctccctctgaaccccatgggccgcacagggctgcgcgggcgcggggacctcagctgctttggccccaaccacaccctgcagcccgtggtcacccgc---------------------------------------------------------------------------------------------------------------------------------------tggaggcggagccaggacggtgccatctgcaggaagggcataaagaaggtgctggaggtgctggtggtgaagcgctccgtctcagagcactgggttctgcccgggggctcccgggaaccaggagagacgctgccccggaagctgaagcaggtcctccggagagagttctggccttccttcgagagcctgctgacgcagggcatggag---------------------------------------------------------------------gtgtacaaagggtacgtggatgacccaaggaacacggacaacgcctggatcgagacggtggccgtgagcgtccactttccagaccagagcgacgtggagctgaagaggctgaactctcacctatactcctgcgatgcg---------------------ggggtgtccatccggtggcaggtggtggacgagcgcatcccgctgtatgccaaccacaaggccatcctccagaaggtggctgccttgttcggggcctactac
>Delphinus
gaccagatctggaagttccagcgccacgacctgatcgaggagtaccagggcaggccccccgcgccgccccccttcatccttctcaaccacctgcatctcttcatcaagagggtcatcctgaaggtccccgccaagcgacacaagcagctcaagaacaagctagagaagaacgaggaggcggccctcctgtcctgggagatctacctgaaggagaactacctgcaggaccagcagatccagcagaagcagaggccggagcagaagatccaggacatcagtgac---------------------------------------------------------------------------------------------------------------------------------------------------------------------------aaggtggacaccatggtggacctgctggaaatggcacatctgaagcagtcgagctccatggagcagagactggcctctctagaggagcag------------------------------------------------------------------------------gtggcccagacggccagagcgctgcactggattgtgaaagccctgagggacagcggctttggctcggaggagggcgtccccaccctggcaccc------------------------------------------------cagaaggcctcggtggggcgggaccctgagctggacggcgggctgaaggtggaggacccgggcgacgcctaccacgtggatgccaggcacctcctctaccccaactgccccgtccagcgtttcccagtgcccaacgagaaggtgccctgggagacggagttccttatctacagc---ccgcccttctacacggccgacaggaaaaacaaggacctggtggaccctgtgggg------------------------------------------------gacgccctggagcctctgtccaggatcaactacaacgcggtggatggatgcctggaccggcgcagcttccatggggtctacactgtgcaggatgggctccctctgaaccccatgggccgcacagggctgcgcgggcgcggggacctcagctgctttggccccaaccacacgctgcagcccgtggtcacccgc---------------------------------------------------------------------------------------------------------------------------------------tggaggcggaaccaggacggcgccatctgcaggaagggcataaagaagatgctggaggtgctggtggtgaagcgctccctctcagagcactgggtgctgccagggggctcccgggaaccaggagagatgctgccccggaagctgaagcaggtcctccggagagagttctggccttccttcgagagcctgctgacgcagggcatggag---------------------------------------------------------------------gtgtacaaagggtacgtggatgacccaaggaacacggacaacgcctggatcgagacggtggccgtgagcgtccactttccagaccagagcgacgtggagctgaagagtctgaactctcacctgtactcctgcgatgcg---------------------ggggtgtccatccggtggcaggtggtggacgagcgcatccctctgtacgccaaccacaaggccatcctccagaaggtggccgccttgttcggggcctactac
>Saccopteryx
gaccagatctggaagttccagcgccatgacctgattgaggagtaccagggccggcccccggcccctcctcccttcatcctgctcagccacctgcacctcttcatcaagagggtcgtcctgaagatacccgccaagcgacacaagcagctcaagaacaagctggagaagaatgaggaggcagcactcctgtcctgggagatctacctgaaggagaactacctgcagaaccagcagtaccagcagaagcagaggccagagcagaagattcaagacattagcaacaggtctgaggctggccggctgggctcagctttgcgctctttc---------------------------------------------------------------------------------------------------------------------------------agggtggacacgatggtggatctgctggaaatggaccatctgaagggttcaggctccatggagcagagattggcttccctggaggagcag------------------------------------------------------------------------------gtggcccagacaaccagagccctgcactggattgtgaagaccctgagagatagcggctttggatcagaggagggcgcccctagtcta------------------------------------------------gtatctcagaaggtctcggaggggcaggaccccgagttggatggcaggcagaaggcagaggaccttggtgacgcacaccacacaaatgcccggcacctcctctaccccaactcccccatcgtgcgcttccccgtgcccaatgagaaggtgccctgggagacagagtttctcatctatgac---ccgcccttttactcggctgagaggaaggacaaggacttggtggaccccatggga------------------------------------------------aacaccctggactctctgtccagggtcacctacaacgctgtggatgggcctgtggaccgccggagcttccacggcagctatgtggttcaggatgggctccctctgaaccccatgggccgcacagggctgcgagggcgcgggggcctcagctgcttcggacccaaccacacgctgcagcccgtggtcactcgg---------------------------------------------------------------------------------------------------------------------------------------tggaggaggaaccaggacggagccatttgccggagaagcataaagaaggtgctggaagtgctggtgatgaagcatgccctctcagagcactgggccttgccagggggatcccgggatccaggagagacactgccccggaagctgaagcaagtcctccagagagagttctggccttcctttgagaacctgctaatgcatggcacagag---------------------------------------------------------------------gtgtacaaaggctacgcggatgaccctcggaacacagacaatgcctggattgagacggtggctgtcagtgtccactttccagaccagagtgacatggagctgaagagactgaactctcacctgcacgcctgcgaccca---------------------gggatgtccatccgatggcaggtcgtggataagcgcatcccactgtatgctgaccacaaggccatcctccagaaggtggctattctgtttggggcttactac
>Bos
gaccagatctggaagttccagcgccacgacctgatcgaggagtaccagggcaggccccccgcgccgccccccttcatcctcctcagccacctgcacctcatcatcaagagggtcgtgctgaagatccctgccaagcggcataagctgttcaagaacaagctagagaagacagaggaggcggccctcctgtcctgggagatgtacctgaaggagaactacctgcaggaacagcagttccagcagaagcagaggccagagcagaagatccaggacgtcagtgac---------------------------------------------------------------------------------------------------------------------------------------------------------------------------aaggtggattccatggtgcgcctgctggaaatggcacatctgaagaagtcgggcgccgtggagcagagactggcctccctggaggagcag------------------------------------------------------------------------------gtggcccagacagccacagcattgcactggattgtgaaggccctgagggacagtggctttggctcagaagaaggtgtccccactctggcaccc------------------------------------------------cagaaggcctcagtggggcgggatcctgagctggacagcagatcgaaggcagaggacccaggtgacgcctaccacgtgaatgcccggcacctgctctacccgagttgctctgtcctgcgattcccggtgcccaatgagaaggtgccctgggagacggagttcctcatgtacaac---ccgcccttctacacggccgacaggaaggacaaggacctggtggaccccgtggga------------------------------------------------gatgccctggaacctctgtccaggatcagctacaatgcagtggacggaccactggaccggcgcagcttccatggagtctacacagtgcgggacgggctccctctaaaccccatgggtcgcacgggactgcgcggccgcggggacctcagccgcttcggccccaatcacacactgcagcctgtgatcacccgc---------------------------------------------------------------------------------------------------------------------------------------tggaggcggagcctggatggtgccatctgcaggaagaacgtcaagaagatgctggaggtgctggtggtgaagcatggcccctccgagcactggatgctgcctgggggctcccgggagccaggagagttgctgccccagaagctaaagcaggtcctgcgaagagagttctggtcttccttcgagcgcctgctgactcagggcatgaag---------------------------------------------------------------------gtgtacagaggatacatggatgaccccaggaacacggacaatgcctggatcgagacggtggctgtgagcatccacttcccagaccagagcgatgtggagctcaagaggctgaactctcatctgcactcctgtgacgag---------------------gggatggccattcgctggcaggtggtggatgagcgcatccccctgtatgacaaccacaaggtcatcctccagaaagtggccgccttgttcatggcctactac
>Dama
gaccagatctggaagttccagcgccacgacctgatcgaggagtaccagggcaggccccccgccccaccccccttcatcctcctcagccacctgcacctcttcatcaagagggtcgtgctgaagatccccgccaagcggcataagcagttcaagaacaagctggagaagaatgaggaggcggccctcctgtcctgggagatctacctgaaggagaactacctgcaggaacagcagttccagcggaagcagaggccagagcagaagattcaggacatcagtgac---------------------------------------------------------------------------------------------------------------------------------------------------------------------------aaggtggataccacagtggacctgctggaaatggcaactctgaagcagtcgggcgctgtggagcagagactggcctccctggaggagcag------------------------------------------------------------------------------gtggcccagacagccacagcattgcactggattgtgaaggccctgagggacagtggctttggctcggaagaaggtgtccccacttttgtaccc------------------------------------------------cagaaggcctcagcggggcaggaccctgagctggacagcagatcaaaggtggaggaccccggcgatgcctaccacgtgaatgcccggcacctgctctacccgagttgctctgtcctgagattcccggtgcccaacgagaaggtgccctgggagacggagttcctcatgtacaac---ccgcccttctacacggccgacaggaaggacaaggacctggtggaccccgtgggg------------------------------------------------gatgccctagaacctctgttcaagatcagctacaactcggtagacgggccgctggaccggcgcagcttccatggagtctatgcagtgcgggacgggctccccctgaaccccatgggccgcacgggactgcgtggccgcggggacctcagctgcttcggccccaatcacacgctgcagcctgtgatcacccgc---------------------------------------------------------------------------------------------------------------------------------------tggaggcggagcctggatggtgccatctgcaggaagagcgtcaagaagatgctggaggtgctggtggtgaagcgtggcccctccgagcactggatgctgcctgggggctcccgggagccaggagaggtgctgccccggaagctaaagcaggtcctgcgaagagagttctggtcttcctttgagagcttgctgactcagggcatggag---------------------------------------------------------------------gtgtacaaaggatacgtggatgaccccaggaacacggacaatgcctggatcgagacggtggctgtgagcatccacttccaagaccagagcaatatggagctcaagaggctgaactctcatctgtactcctgtgacgag---------------------gggatggccattcgctggcaggtggtggatgagcgcattcccctgtatgacaaccacaaggccatcctccagaaagtggctgcctggttcgaggcctactac
>Phyllostomus
gaccagatctggaagttccagcggcacgacctgatcgaggagtaccacggccggcctccggccccgccccccttcatcctcctcagccacctgcacctcttcatcaagcgggtcatcctgaagatcccggccaagcggcacaagcagctcaagaacaagctggagaagaacgaggaggcggcgctcctgtcctgggagatctacctgaaggagaactacctacagaacatacagtaccagcagaagcagaggccggagcagaagatccaggacattagcagc---------------------------------------------------------------------------------------------------------------------------------------------------------------------------agggtggacaccatggtggacctgctggaaatggaccgtctgaagggctcgggctccatggagcagagactggcctccctggaggagcag------------------------------------------------------------------------------gtggcccagacaaccagagcattgcactgggtcgtgaagaccctcagaaatggtggcttaggctcggaggaaggagcccccaccctc------------------------------------------------gcaccccagaaggtcttggaggggcaggaccctgagctggacagagggcagaaggcggaggacctaggtgacgcctaccacatcaacgcccggcacctcctgtaccccaactccactgtcgtgcgtttccctgtgcccaacgagaaggtgccctgggagacggagtttctcatctatgatgacccgcccttctactcggctgacaggaaggacaaggacctgatggaccccacggga------------------------------------------------gacaccctggaccctccgctcagtatcaccttcaatgctatggacggattcatagaccgccagagccaccacggcatctacatggttcggaaggggtttcctctgaaccccatgggccgcacggggctgcgaggccgtgggagcctcagccgcttcggacccaaccacacgctgcagcccgtggtcactcgg---------------------------------------------------------------------------------------------------------------------------------------tggaggaggaaccaggatggcgccatctgccggagaagcatcaagaaagtgctggaagtgctggtggtgaagcacgccctctcagaacactgggccttgccagggggctcccaggaacccggagaggtgctgccccggaagctgaagcaggtccttcagaaagagttctggccatccttcaagagcctgctggagcagggcacgcag---------------------------------------------------------------------gtgtacaaaggctacgtggatgaccctcggaacacggacaatgcctggatcgagacgctggccgtcagcatccacttcccagaccagagcagcgtggagctgaagcggctgaactctcacctgcacaccagtgaccca---------------------gggatgtccgtccgatggcaggtcgtggacaagcgcatcccgctgtacaccaaccacaaggccatcctccagaaggtggccgctctgttcggggctcactac
>Capra
gaccagatctggaagttccagcgccacgacctgatcgaggagtaccagagcaggccccccgcgccgccccccttcatcctcctcagccacctgcacctcttcatcaagagggtcgtgctgaagatccctgccaagcggcataagcagttcaagaacaagctagagaagaacgaagaggcggccctcctgtcctgggagatctacctgaaggagaactacctgcaggaacagcagttccagcagaaacagaggccagagcagaagatccaggacgtcagtgac---------------------------------------------------------------------------------------------------------------------------------------------------------------------------aaggtggacaccatggtgcgcctgctggaaacagcacgtctgaagcagtcgggcgccgtggagcagagactggcctccctggaggagcag------------------------------------------------------------------------------gtggcccagacagccacagcattgcactggattgtgaaggccctgagggacagtggctttggctcagaagat---gtccccactctggcaccc------------------------------------------------cagaaggcctcagtggggcgggaccctgagctggacagcggatcgaaggcagaggacccaggtgatgcctaccacgtgaatgcccggcacctgctctacccgagttgctctgtcctgagattcccggtgcccaacgagaaggtgccctgggaaacggagttcctcgtgtacaac---ccgcccttctacacggctgacaggaaggacaaggacctggtggaccccgtgggg------------------------------------------------gatgccctggaacctctgtccaggatcagctacaatgtggtggacggaccactggaccggcgcagcttccatggagtctacgcagtgcgggacgggctccctctgaaccccatgggtcgcacgggactgcgtggccgtggggaccttagctactttggccccaatcacacgctgcagcctgtgatcacccgc---------------------------------------------------------------------------------------------------------------------------------------tggaggcggagcctggatggtgccatctgcaggaagaacgtcaagaagatgctggaggtgctggtggtgaagcgtggcccctccgagcactggatgttgcctgggggctcccgggagccaggagagatgctgccccggaagctaaagcaggtcctgcgaagagaattctggtcttcctttgagagcctgctgactcagggcatggag---------------------------------------------------------------------gtatacaaaggatacatggatgaccccaggaacacggacaatgcctggatcgagacggtggccgtgagcatccacttcccagaccagagtgatgtggagctcaagaggctgaactctcatctgcactgttatgacgag---------------------gggatggccattcgctggcaggtggtggatgagcgcatctccctgtgtgacaaccacaaggtcatcctccagaaagtggccgccttgttcggggcctactac
>Balaenoptera
gaccagatctggaagttccagcgccacgacctgatcgaggagtaccagggcaggccccctgcgccgccccccttcatcctcctcaaccacctgcatctcttcatcaagagggtcatcctgaaggtccccaccaagcggcacaagcagctcaagaacaagctagagaagaacgaggaggcggccctcctgtcctgggagatctacctgaaggagaactaccttcaggaccagcagatccagcagaagcagaggccggagcagaagatccaggacgtcagcgac---------------------------------------------------------------------------------------------------------------------------------------------------------------------------aaggtggacaccatggtggacctgctggaaatggcacatctgaagcagtcgggctccatggagcagagactggcctccctagaggagcag------------------------------------------------------------------------------gtggcccagacgtccagagcactgcactggatcgtgaaggccctgagggacaacggctttggctcggaggagggcgtccccaccctggcaccc------------------------------------------------cagaaggcctcggtggggcgggaccctgagctggacggagggctgaaggtggaggatccgggcgacgcctaccacgtggatgcccggcacctcctctaccccaactgccccgtccagcgtttcccggtgcccaacgagaaggtgccctgggagacggagttcctcatctacaac---ccgcccttctacacggccgacaggaagaacaaagacctggtggaccctgtgggg------------------------------------------------gacgccctggagcctctgtccaggatcagctacaacgcggtggatggacgcctggaccggcgcagcttccacggggtctacgccgtgcaggatggtctccctctgaaccccatgggccgcacagggctgcgcgggcgcggggacctcagctgctttggccccaaccacacgctgcagcccgtggtcacccgc---------------------------------------------------------------------------------------------------------------------------------------tggaggcggaaccaggacggcgccatctgcaggaagggcataaagaagatgctggaggtgctggtggtgaagcgctccctctcagagcactgggtgctgcccgggggctcccgggaaccaggagagacgctgccccggaagctgaagcaggtcctccggagagagttctggccttccttcgagagcctgctgacgcacggcatggag---------------------------------------------------------------------gtgtacaaagggtacatggatgacccaaggaacacggacaacgcctggatcgagacggtggccgtgagcgtccactttccagaccagggcgacgtggagctgaagaggctgaactctcacctgcactcctgcgatgcg---------------------ggcgtgtccatccggtggcaggtggtggacgagcgcatcccgctgtacgccaaccacaaggccatcctccagaaggtggccgccttgttcggggcctactac
>Ursus
gaccagatctggaagttccagcggcacgacctcatagaggagtaccacagccggccccccgcgccgccccctttcatcctcctcagccacctgcacctggtcatcaagagggtggtcctcaagattcctgccaagaggcacaagcagctcaagagcaagctggagaagaacgaggaatctgccctcttgtcctgggagacctacctgaaggacaactacctgcagaaccagcagtgccagcacaagcagaggcccgagcggcagattcaagacatcggcaat---------------------------------------------------------------------------------------------------------------------------------------------------------------------------agggtcaacaccgtggtggacctgctggaaagggaaagtctgaagcggtcaggctccatggagcagaggctggcctccctggaggcacag------------------------------------------------------------------------------gtggcccagacgtccagagcattgcactggatcatgacggcgctgagggacagtggctttggctcagaggagggcgtccccaccctggcaccc------------------------------------------------cagaaggcctcggaggggcaggaccacgagctggacagcaggcagaaagcagatgctgtgggcgacacccaccatgtgaacgcccggcacctcctgtaccccgactcccacgtcacccgtttccccgtgcccaacgagaaggtgccctgggacacggagtttctcatctacgac---ccgcccttttacacggacgacaggaaggacaagggcttggtagaccccgtggga------------------------------------------------aacgccctggaagccttggctgggatcagctacaacgccgtggacggacccatagaccggcggagcttccacgggctctacgcggttcaggaagcgctccctctgaaccccatgggccgcacaggactgcgcgggcgaggaagccttggttggttcggacccaaccacacgctgcagcctgtgatcacccgg---------------------------------------------------------------------------------------------------------------------------------------tggaggcggaatcaggatggagccatctgcaggaagagcataaagaaaatgctggaagtgctggtcgtgaagcaccccctctcggaatcctgggccctgccggggggctcccgggaaccaggagagatgctgccccggaagctgaagcgggtcctccgtcgagagttctggtcttccttccagaacttgctggttcagggcactgag---------------------------------------------------------------------gtgtacaaggggtacgtggacgacccacggaacacggacaatgcctggattgagacagtggccatcagcatccacttcccagaccagagtgacatggatctgaagaggctgaactctcacctgcacacctgtgacccc---------------------gggatgtccgtccagtggcaggtcgtggacaagcgcatcccgctgtatgccaaccacaagaccatcctccagaaggtggccgctctgtttggggctttctac
>Leopardus
gaccagatctggaagttccagcgtcacgacctgatagaggagtaccagggcaggccccccgcgccgccccccttcatcctcctcagccacctgcatctcttcatcaagagggtggtcctgaagatccccgccaggcggcgcaagcagctcaagagcaagctggagaagaacgaggaggccgcccttctgtcctgggagatctacctgaaagagagctacctgcagaaccagcagtaccagcagaagcagaggccggagcagaagattcaagacattggcaat---------------------------------------------------------------------------------------------------------------------------------------------------------------------------aaggtcagcaccatggtggacctgctggaaatggaaagtctgaagcgctcaggctccatggagcagagactggcctccctggaggagcaggagtttctttgctctgggaggagcaagaaccatggggagcctcggtgggcagtcacgcaccaccttcctgcggctcaggtggcccagacgtccagagcgctgcactgggtcatgaaggccctgagggacggcggcttcggttcagaggagggcatccccgccccggcaccc------------------------------------------------cagaaggcctcggaggggcaggacctcgagccggacggcagacaggaggaggaggacgtgggcgacacccaccacgtgaacgcccggcacctcctgtaccccaactcccacgtcacccgtttccccgtgcccaacgagaaggtgccctgggagacggcgtttctcatctacgac---ccgcccttttacacagacgacaggaaggacaggggcttggtggaccccgtggga------------------------------------------------aacgccctggagcctctgtccgggatcagctacaacgccgtggacggacccatagaccggcggagcttccacggggcctacgtggttcaggacgggctccctctgaaccccatgggccgcacaggactgcgtggacgtggaagcctctgttgctttggacccaaccacacgctgcagcctgtgatcacccgg---------------------------------------------------------------------------------------------------------------------------------------tggaggcggaaccagggtggagccatctgcaggaaaagcataaagaaaatgctcgaagtgctggtcgtaaagcactccctctcagaacactgggccttgccagggggctcccgggaaccaggagacatactgccccggaagctgaagcaggtcctccgtagagagttctggtcttccttccagaacttgctgacgcagggcacagag---------------------------------------------------------------------gtatacagagggtacgtggacgacccaaggaacacggacaacgcctggattgagaccgtggccgtcagcatccacttctcagaccagagtgacatggacctgaagaggctgaattctcacctgcatgcctgtgacccc---------------------gggatgtccgtccgatggcaggtcgtggacaggcgcatcccgctgtatgccaaccacaagaccatcctccagaaggtggccactctgtatggggctttctac
>Panthera
gaccagatctggaagttccagcgtcacgacctgatagaggagtaccagggcaggccccccgcgccgccccccttcatcctcctcagccacctgcatctcttcatcaagagggtggtcctgaagatccccgccaggcggcgcaagcagctcaagagcaagctggagaagaacgaggaggccgcccttctgtcctgggagatctacctgaaagagagctacctgcagaaccagcagtaccagcagaagcagaggccggagcagaagattcaagacattggcaat---------------------------------------------------------------------------------------------------------------------------------------------------------------------------aaggtcagcaccatggtggacctgctggaaatggaaagtctgaagcgctcaggctccatggagcagagactggcctccctggaggagcag------------------------------------------------------------------------------gtggcccagatgtccagagcgctgcactgggtcatgaaggccctgagggacggtggcttcggctcagaggagggcatccccgccccggcaccc------------------------------------------------cagaaggcctcagaggggcaggacctcgagccggacggcagacaggaggaggaggacgtgggcgacacccaccacgtgaacgcccggcacctcctgtaccccaactcccacgtcacccgtttccccgtgcccaacgagaaggttccctgggagacggcgtttctcatctacgac---ccgcccttttacacagacgacaggaaggacaggggcttggtggaccccgtggga------------------------------------------------aacgccctggagcctctgtctgggatcagctacaacgccgtggacggacccatagaccggcggagcttccacggggtctacgtggttcaggacgggctccctctgaaccccatgggccgcacaggactgcgtggacgtggaagcctcggttgctttggacccaaccacacgctacagcctgtgatcacccgg---------------------------------------------------------------------------------------------------------------------------------------tggaggcggaaccaggatggagccatctgtaggaaaagcataaagaaaatgctcgaagtgctggtcgtaaagcactctctctcagaacactgggccttgccagggggctcccgggaaccaggagagatactgccccggaagctgaagcaggtcctccgtagagagttctggtcttccttccagaacttgctgacgcagggcacagaggacagtcgaggcgggtgtggatgccaagccagagaccaggagggagctgagggaggcgcggaccccgcggtatacagagggtacgtggacgacccgaggaacacggacaacgcctggattgagaccgtggccatcagcatccacttctcagaccagagcgacatggacctgaagaggctgaactctcacctgcatgcctgtgacccc---------------------gggatgtccgtccgatggcaggtcgtggacaggcgcatcccgctgtatgccaaccacaagaccatcctccagaaggtggccactctgtatggggctttctac
>Neophocaena
gaccagatctggaagttccagcgccacgacctgatcgaggagtaccagggcaggccccctgcgccgccccccttcatccttctcaaccacctgcatctcttcatcaagagggccatcctgaagatccccgccaagcgacacaagcagctcaagaacaagctagagaagaacgaggaggcggccctcctgtcctgggagatctacctgaaggagaactacctgcaggaccagcagatccagcagaagcagaggccggagcagaagatccaggacatcagcgac---------------------------------------------------------------------------------------------------------------------------------------------------------------------------aaggtggacaccatggtggacctgctggaaatggcacatctgaagcagtcgagctccatggagcagagactggcctctctagaggagcag------------------------------------------------------------------------------gtggcccagacggccagagcgctgcactggatcgtgaaagccctgagggacagcggctttggctcggaggagggcgtccccaccctggcaccc------------------------------------------------cagaaggcctcgatggggcgggaccctgagctggacggcgggctgaaggtggaggacccgggcgacgcctaccacgtggatgccaggcacctcctctaccccaactgccccgtccagcgtttcccagtgcccaacgagaaggtgccctgggagacggagttccttatctacagc---ccgcccttctacacggccgacaggaaaaacaaggacctggtggaccctgtgggg------------------------------------------------gacgccctggagcctctgtccaggatcagctacaacgcggtggatggatgcctggaccggcgcagcttccacggggtctacgctgtgcaggaggggctccctctgaaccccatgggccgcacagggctgcgcgggcgtggggacctcagctgctttggccccaaccacaccctgcagcccgtggtcacccgg---------------------------------------------------------------------------------------------------------------------------------------tggaggcggagccaggacggtgccatctgcaggaagggcataaagaaggtgctggaggtgctggtggtgaagcgctccctctcagagcactgggttctgcccgggggctcccaggaaccaggagagacgctgccccggaagctgaagcaggtcctccggagagagttctggccttccttcgagagcctgctggcgcagggcatggag---------------------------------------------------------------------gtgtacaaagggtacgtggatgacccaaggaacacagacaatgcctggatcgagacggtggccgtgagcgtccactttccagaccagagcgacgtggagctgaagaggctgaactctcacctatactcctgcgatgcg---------------------ggggtgtccatccggtggcaggtggtggacgagcgcatcccgctgtacgccaaccacaaggccatcctccagaaggtggccgccttgttcggggcctactac
>Lipotes
gaccagatctggaagttccagcgccacgacctgatcgaggagtaccagggcaggccccctgcgccgccccccttcatccttctcaaccacctgcatctcttcatcaagaccgtcatcctgaagatccctaccaagcgacacaagcagctcaagaacaagctcgagaagaacgaggaggcggccctcctgtcctgggagatctacctgaaggagaactacctgcaggaccagcagatccagcagaagcagaggccggagcagaagatccaggacatcagcgac---------------------------------------------------------------------------------------------------------------------------------------------------------------------------aaggtggacaccatggtggacctgctggaaatggcacatctgaagcagtcgagctccatggagcagagactggcctctctagaggagcag------------------------------------------------------------------------------gtggcccagacggccagagcgctgcactggatcgtgaaagccctgagggacagcggctttggctcggaggagggcgtccccaccctggcaccc------------------------------------------------cagaaggcctcggtggggcgggaccctgcgctggacggcgcgctgaaggtggaggacccgggcgacgcctaccacgtggatgcccggcacctcctctaccccaactgccccgtccagcgtttcccagtgcccaacgagaaggtgccctgggagacggagttccttatctacagc---ccgcccttctacacggccgacaggaaaaacaaggacctggtggaccctgtgggg------------------------------------------------gacgccctggagcctctgtccaggatcagctacaatgcggtggatggacgcctggaccggcgcagcttccatggggtctacgctgtgcaggatgggctccctctgaaccccatgggccgcacagggctgcgcgggcgtggggacctcagctgctttggccccaaccacacgctgcagcccgtggtcacccgc---------------------------------------------------------------------------------------------------------------------------------------tggaggcggaaccaggacggcgccatctgcaggaagggcataaagaagatgctggaggtgctggtggtgaagcgctccctctcagagcactgggtgctgcccgggggctcccgggaaccaggagagacgctgccccggaagctgaagcaggtcctccggagagagttctggccttcctttgagagcctgctgacgcagggcatggag---------------------------------------------------------------------gtgtacaaagggtacgtggatgacccaaggaacacagacaacgcctggatcgagacggtggccgtgagcgtccactttccagaccagagtgacgtggagctgaagaggctgaactctcacctatactcctgcgatgcg---------------------ggggtgtccatccggtggcaggtggtggacgagcgcatcccgctgtacgccaaccacaaggctatcctccagaaggtggccgccttgttcggagcctactac
>Hippopotamus
gaccaggtctggaagttccagcgccacgacctgatcgaggagtaccagagcaggccccctgcgccgccccccttcatcctcctcagccacctgcacctcttcatcaagagggtggtgctgaagatccccgccaagcgccacaagcagctcaagaacaagctggagaagaacgaggaggccgccctcctgtgctgggagatctacctgaaggagaactacctgcaggaccagcagtccctgcagaagcagaggctgcagcagaagatccaggacgtcagcgac---------------------------------------------------------------------------------------------------------------------------------------------------------------------------agggtggacaccgtggtggacctgctggaaacggctcgtctgaagcagttgggctccgtggagcagagactggcctccctggaggagcag------------------------------------------------------------------------------gtggcccagacggctggcgccttgcactggatagtgaaggccctgagggacggcggctttggctcggagggggacgtccccaccctggcaccg------------------------------------------------cagatggcctcggtggggcaggaccctgagctggacggcgggccgaagacggaggacccgggcgacgcctaccacgtgaacgcccggcacctcctctaccccagctgccctgtcctgcgcttcccggtgcccaacgagaaggtgccctgggagatggagttccttatctacaac---ccgcccttctacacggccgacaggaaggacaaggatctggtggaccctgtgggg------------------------------------------------gacgccccagagcctctgtccaggatcagctacaacgtgatggatggatgtctggaccggcgcagcgtccacggggtctacgccgtgcagggcgggctccctctgaaccccatgggccgcacggggctgcgcgggcgcggggacctccgctactttggccccaaccacactctgcagcctgtgatcacccgg---------------------------------------------------------------------------------------------------------------------------------------tggaagcggaaccaggacgacgccatctgcatgaagagcataaagaagatgctggaggtgctggtggtgaggtgccccttctccgagcactgggcgctgccagggggctcccgggaaccaggagagacgctgccccggaagctgaagctggtcctccggagagagttctggccttccttcgagaacttgctggcgcagggcatggag---------------------------------------------------------------------gtgtacaaaggctacgtggatgatccaaggaacacggacaacgcctgggtcgagaccgtggccgtgagcgtccacttcccagaccagagcgacgcggagctgaagaggctgaattctcacctgcactcctgcgacacg---------------------gggacgtccgtccggtggcagctggtggatcagcgcatcccgctgtacgccaaccacaaggccatcctccagaaggtggccgccttgtttggggcctactac
>Canis
gaccagatctggaagttccagcgccacgacctgatagaggagtaccacggcaggccccccgcgccgccccccttcatcctgctcagccacctgcacctgttcatcaagagggtcgtgctgaagatacccgccaagaggcacaagcagctcaac---caagctgagaagaacgaggaggccgccctcctgtcctgggagatctacctcaaagagaactacctgcagaaccagcagtaccagcagaagcagaggccggagcagcagattcaagacatccgcgat---------------------------------------------------------------------------------------------------------------------------------------------------------------------------aaggtcagcaccgtggtggacctgctggagagggagagcctgaagcagtcaggcctcgtggagcagagactggcctccctggaggagcaa------------------------------------------------------------------------------atggcccagacgtccagagcattgcactggatcgtgaaggccctgagagacagtggctttggctccgaggagggcttccccaccctggcaccc------------------------------------------------cagaaggcctccctggggcgggaccgtgagccggacggcggacacaaggcggaggacgcgggcgacacccaccacgtgaacgcccggcacctcctctaccccaactcccacgtcacgcggttcccagtgcccaacgagaaggtgccctgggagacggactttctcatctacgac---ccgcccttttacacggacgacaggaaggacaagggcttggtggaccccgtggga------------------------------------------------aatgccctggaacccctggccgggatcacctacaacgccgtggatgggcctatagaccggcggagcttccacggggtctacgcggtccaggacgggctccctctgaaccccatgggccgcacgggactgcgtgggcgtggaagcctcagttgctttggacccaaccacacgctgcagcctgtgatcacccgg---------------------------------------------------------------------------------------------------------------------------------------tggaggcggaaccaggacggagccatctgcaggaagagcataaagaaaatgctggaggtgctggtggtgaagcaccccgtctcagagtcctgggccttgccagggggctctcgggaaccgggagagatcctgccccggaagctgaagcaggtcctccgtcgagagttctggtctcccttccagaacttgctgatacagggcacggag---------------------------------------------------------------------gtgtacaaggggtacgtggacgaccccaggaacacggacaacgcctggattgagacagtggccatcagcatccacttcccagaccagagcgacatggatctgaagaggctgaactctcacctgcacacctgtgacccc---------------------gggatgtccgtccaatggcaggtggtggacaagcgcatcccactgtatgccaaccacaagaccatcctccagaaggtggccgctctgttcggggctttctac
>Orcinus
gaccagatctggaagttccagcgccacgacctgatcgaggagtaccagggcaggccccccgcgccgccccccttcatccttctcaaccacctgcatctcttcatcaagagggtcatcctgaaggtccccgccaagcgacacaagcagctcaagaacaagctagagaagaacgaggaggcggccctcctgtcctgggagatctacctgaaggagaactacctgcaggaccagcagatccagcagaagcagaggccggagcagaagatccaggacatcagtgac---------------------------------------------------------------------------------------------------------------------------------------------------------------------------aaggtggacaccatggtggacctgctggaaatggcacatctgaagcagtcgagctccatggagcagagactggcctctctagaggagcag------------------------------------------------------------------------------gtggcccagacggccagagcgctgcactggatcgtgaaagccctgagggacagcggctttggctcggaggagggcgtccccaccctggcaccc------------------------------------------------cagaaggcctcggtggggcgggaccctgagctggacagcgggctgaaggtggaggacccgggcgacgcctaccacgtggatgccaggcacctcctctaccccaactgccccgtccagcgtttcccagtgcccaacgagaaggtgccctgggagacggagttccttatctacagc---ccgcccttctacacggccgacaggaaaaacaaggacctggtggaccctgtgggg------------------------------------------------gacgccctggagcctctgtccaggatcaactacaatgcggtggatggatgcctggaccggcgcagcttccatggggtctacactgtgcaggatggactccctctgaaccccatgggccgcacagggctgcgcgggcgcggggacctcagctgctttggccccaaccacacgctgcagcccgtggtcacccgc---------------------------------------------------------------------------------------------------------------------------------------tggaggcggaaccaggacggcgccatctgcaggaagggcataaagaagatgctggaggtgctggtggtgaagcgctccctctcagagcactgggtgctgcccgggggctcccgggaaccaggagagacgctgccccggaagctgaagcaggtcctccggagagagttctggccttccttcgagagcctgctgacgcagggcatggag---------------------------------------------------------------------gtgtacaaagggtacgtggatgacccaaggaacacggacaacgcctggatcgagacggtggccatgagcgtccactttccagaccagagcgacgtggagctgaagaggctgaactctcacctgtactcctgcgacgcg---------------------ggggtgtccatccggtggcaggtggtggacgagcgcatcccactgtacgccaaccacaaggccatcctccagaaggtggccgccttgttcggggcctactac
>Delphinapterus
gaccagatctggaagttccagcgccacgacctgatcgaggagtaccagggcaggccccctgcgccgccccccttcatccttctcaaccacctgcatctcttcatcaagagggtcatcctgaagatccctgccaagcgacacaagcagctcaagaacaagctagagaagaacgaggaggcggccctcctgtcctgggagatctacctgaaggagaactacctgcaggaccagcagatccagcagaagcagaggccggagcagaagatccaggacatcagtgac---------------------------------------------------------------------------------------------------------------------------------------------------------------------------aaggtggacaccatggtggacctgctggaaatggcacatctgaagcagtcgagctccatggagcagagactggcctctctagaggagcag------------------------------------------------------------------------------gtggcccagacggccagagcgctgcactggatcatgaaagccctgagggacagcggctttggctcggaggagggcgtccccaccctggcaccc------------------------------------------------cagaaggcctcggtggggcgggaccctgagctggacggcgggctgaaggtggaggacccgggcgacgcctaccacgtggatgccaggcacctcctctaccccaactgccccgtccagcgtttcccagtgcccaacgagaaggtgccctgggagacggagttccttatctacagc---ccgcccttctacacggccgacaggaaaaacaaggacctggtggaccctgtggga------------------------------------------------gacgccctggagcctctgtccaggatcagctacaacgcggtggatggatgcctggaccggcgcagcttccacggggtctacgctgtgcaggatgggctccctctgaaccccatgggccgcacagggctgcgcgggcgcggggacctcagctgctttggccccaaccacaccctgcagcccgtggtcacccgc---------------------------------------------------------------------------------------------------------------------------------------tggaggcggagccaggacggtgccatctgcaggaagggcataaagaaggtgctggaggtgctggtggtgaagcgttccatctcagagcactgggttctgcccgggggctcccgggaaccaggagagatgctgccccggaagctgaagcaggtcctccggagagagttctggccttccttcgagagcctgctgacgcagggcatggag---------------------------------------------------------------------gtgtacaaagggtacgtggatgacccaaggaacacggacaacgcctggatcgagacggtggccgtgagcgtccactttccagaccagagcgacgtggagctgaagaggctgaactctcacctatactcctgcgatgcg---------------------ggggtgtccatccggtggcaggtggtggacgagcgcatcccgctgtacgccaaccacaaggccatcctccagaaggtggccgccttgttcggggcctactac
>Phocoena
gaccagatctggaagttccagcgccacgacctgattgaggagtaccagggcaggccccctgcgccgccccccttcatccttctcaaccacctgcatctcttcatcaagagggccatcctgaagatccccgccaagcgacacaagcagctcaagaacaagctagagaagaacgaggaggcggccctcctgtcctgggagatctacctgaaggagaactacctgcaggaccagcagatccagcagaagcagaggccggagcagaagatccaggacatcagcgac---------------------------------------------------------------------------------------------------------------------------------------------------------------------------aaggtggacaccatggtggacctgctggaaatggcacatctgaagcagtcgagctccatggagcagagactggcctctctagaggagcag------------------------------------------------------------------------------gtggcccagacggccagagcgctgcactggatcgtgaaagccctgagggacagcggctttggctcggaggagggcgtccccaccctggcaccc------------------------------------------------cagaaggcctcgatggggcgggaccctgagctggacggcgggctgaaggtggaggacccgggcgacgcctaccacgtggatgccaggcacctcctctaccccaactgccccgtccagcgtttcccagtgcccaacgagaaggtgccctgggagacggagttccttatctacagc---ccgcccttctacacggccgacaggaaaaacaaggacctggtggaccctgtgggg------------------------------------------------gacgccctggagcctctgtccaggatcagctacaacgcggtggatggatgcctggaccggcgcagcttccacggggtctacgctgtgcaggaggggctccctctgaaccccatgggccgcacagggctgcgtgggcgcggggacctcagctgctttggccccaaccacaccctgcagcccgtggtcacccgc---------------------------------------------------------------------------------------------------------------------------------------tggaggcggagccaggacggtgccatctgcaggaagggcataaagaaggtgctggaggtgctggtggtgaagcgctccctctcagagcactgggttctgcccgggggctcccgggaaccaggagagacgctgccccggaagctgaagcaggtcctccggagagagttctggccttccttcgagagcctgctggcgcagggcatggag---------------------------------------------------------------------gtgtacaaagggtacgtggatgacccaaggaacacggacaatgcctggatcgagacggtggccgtgagcgtccactttccagaccagagtgacgtggagctgaagaggctgaactctcacctatactcctgcgatgcg---------------------ggggtgtccatccggtggcaggtggtggacgagcgcatcccgctgtacgccaaccacaaggccatcctccagaaggtggccgccttgttcggggcctactac
>Lagenorhynchus
gaccagatctggaagttccagcgccacgacctgatcgaggagtaccagggcaggccccccgcgccgccccccttcatccttctcaaccacctgcatctcttcatcaagagggtcatcctgaaggtccccgccaagcgacacaagcagctcaagaacaagctagagaagaacgaggaggcggccctcctgtcctgggagatctacctgaaggagaactacctgcaggaccagcagatccagcagaagcagaggccggagcagaagatccaggacatcagtgac---------------------------------------------------------------------------------------------------------------------------------------------------------------------------aaggtggacaccatggtggacctgctggaaatggcacatctgaagcagtcgagctctatggagcagagactggcctctctagaggagcag------------------------------------------------------------------------------gtggcccagacggccagagcgctgcactggatcgtgaaagccctgagggacagcggctttggctcggaggagggcgtccccaccctggcaccc------------------------------------------------cagaaggcctcggtggggcgggaccctgagctggacggcgggctgaaggtggaggacccgggcgacgcctaccacgtggatgccaggcacctcctctaccccaactgccccgtccagcgtttcccagtgcccaacgagaaggtgccctgggagacggaattccttatctacagc---ccgcccttctacacggccgacaggaaaaacaaggacctggtggaccctgtgggg------------------------------------------------gacgccctggagcctctgtccaggatcaactacaacgcggtggatggatgcctggaccggcacagcttccatggggtctacgctgtgcaggatgggctccctctgaaccccatgggccgcacagggctgcgcgggcgcggggacctcagctgctttggccccaaccacacgctgcagcccgtggtcacccgc---------------------------------------------------------------------------------------------------------------------------------------tggaggcggaaccaggacggcgccatctgcaggaagggcataaagaagatgctggaggtgctggtggtgaagcgctccctctcagagcactgggtgctgcccgggggctcccgggaaccaggagagacgctgccccggaagctgaagcaggtcctccggagagagttctggccttccttcgagagcctgctgacgcagggcatggag---------------------------------------------------------------------gtgtacaaagggtacgtggatgacccaaggaacacggacaacgcctggatcgagacggtggccgtgagcgtccactttccagaccagagcgacgtggagctgaagaggctgaactctcacctgtactcctgcgacgcg---------------------ggggtgtccatccggtggcaggtggtggacgagcgcatcccactgtacgccaaccacaaggccatcctccagaaggtggccgccttgttcggggcctactac
>Odobenus
gaccagatctggaagttccagcgccacgacctgatagaggaataccacggcaggccccccgcgccgccccccttcatcctcctcagccacctgcacctgttcatcaagagggtcgtcctgaagatacccgccaagaggcacaagcagctcaagagcaagctggagaagaacgaggaggccgcccttctgtcctgggagatctacctgaaggagaactacctgcagaaccagcagtaccagcagaagcagaggcccgagcagcggatacaagacatcagcgat---------------------------------------------------------------------------------------------------------------------------------------------------------------------------aaggtcaacactgtggtggacctgctggagatggaaagtctgaagcggtctggctccatggagcagagactgtcctccctggaggagcag------------------------------------------------------------------------------gtggcccagacgtccagagcattgcattggatcatgaaggcgctgagggacggtggctttggctcagaggagggcctccccaccctggcaccc------------------------------------------------cagaagacctcagaggggcaggaccatgagctggacggcaggcagaaggcagaagatgtgggtgacacccaccacgtgaacgcccggcacctcctctaccccaactcccatgtcacgcgtttccccgtgcccaacgagaaggtgccctgggagacggagtttctcatctacgac---ccacccttttacacggacgacaggaaggacaagggcttggtggaccccgtggga------------------------------------------------aacgccctggaagccttggctggcatcagctacaacgccgtggatgggcccatagaccggcggagcttccacgggctctacacggttcaggatgggctccctctgaaccccatgggccgcacaggactgcgcggacggggaagccttggttgtttgggacccaaccacacactgcagcctgtgatcacccgg---------------------------------------------------------------------------------------------------------------------------------------tggaggcggaaccaggatggcgccatctgcaggaagagcataaagaaaatgctggaggtgctggtcgtgaagcatctgctctcggaatcctgggccctgccagggggctcttgcgaaccgggagagatactgccccggaagctgaagcaggtcctccgcagagagttctggtcttccttccagaacttgctgattcagggcaccgag---------------------------------------------------------------------gtgtacaaggggtacgtggacgacccaaggaacacagacaacgcctggattgagacggtggccgtcagcatccacttcccggaccagagcgacatggacctgaagaggctgaactctcacctgcacacctgtgacccc---------------------aggatgtctgtccagtggcaggtcgtggacaagcgcatcccgctgtatgccaaccacaagaccatcctccagaaggtggccactctgtttggggctttctat
>Pteronotus
gaccagatctggaagttccagcggcacgacctgatcgaggagtaccagggcaggcccccggccccgccccccttcatcctcctcagccacctgcacctcttcatcaagagggtcatcctgaagatacccgccaagcgacacaagcagctcaagaacaagctggaaaagaacgaggaggcagcgctcctgtcctgggagatctacctgaaggagaactacctgcagaaccagcagtaccagcagaagcagaggccggagcagaagatccaagacattagcaac---------------------------------------------------------------------------------------------------------------------------------------------------------------------------agggtggacaccatggtggacctgctggaaatggaccgtttgaagggctcgggctccatggagcagagattggcctccctggaggagcag------------------------------------------------------------------------------gtggcccagacaaccagagcattgcactggatcgtgaagaccctgagagacggtggctttggctcggaggagggagcccccgcgctg------------------------------------------------gcaccccaaaaggtctcggaggggcaggaccctgagctggacagcagacagaaggcggaggacctaggcgatgcccaccacatcaatgcccggcacctcctgtaccccaactcccctgtcatgcgcttccctgtgcccaatgagaaggtgccctgggagacagagttcctcatctatgac---ccgcccttctactcagctgagaggaaggacaaggacttggtggaccccatgggg------------------------------------------------aacaccctggaccctctgtcgaagatcacctacaatgctgtggatgggcccacggaccgccggagctaccacggcagctacgtggttcaggacgggcttcctctgaaccccatgggccgcacggggctgcgagggcgcgggagcctctgctgcttcggacccaaccacacgctgcagcccgtggtcactcgg---------------------------------------------------------------------------------------------------------------------------------------tggaggaggaaccaggacggagccatttgccggagaagcataaagaaagtgctggaagtcctggtggtgaagcatgcgctctcggagcactgggccttgccagggggctcccgggaaccgggagagatgctgccccggaagctgaagcaggtccttcagaaagagttctggccttccttcgagaacctgctgacacagggcacagag---------------------------------------------------------------------gtgtacaaaggctacgtggatgaccctcggaacacggacaacgcctggatcgagacggtggccatcagcgtccacttcccggaccagagcaacgtggagctgaagaggctgaactctcacctgcacaccggtgaccca---------------------ggggtgtccatccgatggcaggtcatggacaagcgcatcccactgtacgccaaccacaaggccatcctccagaaggtggccactctgttcggggcttactac
>Phacochoerus
gaccagatctggaagttccagcgccacggcctgatagaggagtacgagggcaggccgcccgccccgccccccttcatcctcctcaaccacctgcacctcttcctccagagggtcgtcctgaagaaccccgctgagagacgcaagccgttcaagagcaagctggagaagaacgaggaggcggcgctcttgtcctgggagatctacctgaaggagaactaccttcaggaccagcagttccagcagaagcagaggccggagcagaagatccaggacaccagtgag---------------------------------------------------------------------------------------------------------------------------------------------------------------------------aaggtggacaccatggtggacctgctggaaatggcgcgtctgaagcagtcgggctccgtggagcagagactggcctccctggaggagcag------------------------------------------------------------------------------gtggcccagatggccagagcgctgcactgggtcgtgagagccctgagggacagtggcttcggctccgaggagggcgtccccaccctggcaccc------------------------------------------------cagaaggcctcagaggggcaggacccggagctggacgacgggcagagagtggaggacccgggcgacgcctaccacgtgaatgcccggcacctgctctaccccaactccccggtcctgcgtttcccggtgcccaacgagaaggtgccctgggaaacggagttcctcatctacgac---ccgcccttctactcggccgacaggaaggacaaggacctggtggaccctgtggga------------------------------------------------gacacctgggagcctctgtccaggatcagcttcaacgcggtggaagggcacctggaccggcgcagcttccacggggcctacgccctgcgggacggcttcccgctgaaccccatgggccgcacggggctgcggggtcgcggagacctggtctgcttcggccccaaccacacgctgcagcctgtgatcacccgc---------------------------------------------------------------------------------------------------------------------------------------tggaagaggaaccaggacggagccatctgcaggaagagcataaagaagatgctggaagtgctggtggtgaagcgctccctgtccgagcactgggcccttccggggggctctcgggaaccaggggagacgctgccccggaagctgaagcaggccctccgccacgagttctgggcttccttcgagaacttgctgaggcagggcgctgag---------------------------------------------------------------------gtgtacagagggtacgtggatgacccgcggaacacagacaacgcctggatcgagaccgtggccgtgagcatccacttcgcagaccagagcgacgtggagctgaagaggctgaactctcacctgtgctcccgcgaccca---------------------gggctgtccatccgctggcagctggtggaccggcgcatcccgctgtacgccaaccacaaggccatcctccggaaggcagccgccttgttcggggcttactac
>Pteropus
gaccagatctggaggttccagcgccacgacctcatagaggagtaccagagccggcccccggccccgccgcccttcatcctgctcagccacctgcacctcttcatcaagagggtcgtgctgaagattcccgccaagcggcacaagcagctcaagaacaagctggagaagagcgaggaggcagcactcctgtcctgggagacctacctgaaggagatctacctgcagagcctgcagagccggcagcggcagaggctggagcacagggtccagcacgtcagcgac---------------------------------------------------------------------------------------------------------------------------------------------------------------------------agggtggactgcatggcggacgtgctgcagatggaccgcctgaagcagccgggctccgtggagcagaggctggcctccctggaggtgcag------------------------------------------------------------------------------gtggctcagatggccagtgcactgtgctgggttgtggaggccctgaggggcagcggccttggctcggaggagggcgcccccaccctagcaccc------------------------------------------------cagaaggcctcggaggggcaggaccccacgctgagcggcggacggcaggcggacgactggggtgacagccaccacgtcaacgcccggcacctgctctaccccaacgccctcgtcacgcgcttccccgtccccaacgagaaggtgccctgggagatagagtttctcatctacgac---ccgcccttctacacggcggacaggcaggacaaggcctcagtggaccccacaggagac------------------------------------------------accccggagcctctgttcaggatcacctacaacgccgtggacggccccaccgaccgccgcagcttccacggcagctacgcggtccaggacgggctccctctgaaccctatgggccgcacggggctgcgggggcgcggggcccttagctgcttcggacccaaccacacgctgcagcccgtggtcact---------------------------------------------------------------------------------------------------------------------------------------cggtggaagaggaaccaggacggagccatctgcaggaagagcataaagaaaattctggaagtgctggtggtgaagcgcccccgctcggagaactgggccttgccggggggctcccgggacccaggggagacgctgccccggaagctgaagcaggtcctccggagagagttctggccggccttcgagagcctgctggcgcggggcaaggag---------------------------------------------------------------------gtgtacacgggctatatggacgaccctcggaacacggataacgcctggatcgagacggtggccgtcagcgtccacttcccagaccagagcgacgcggagctgaagaagctgaacacgcacctgcttgcccacgacccg---------------------gggatgtccattcgatggcaggtggtggacaagcgcatcccgctgtatgccagccacaaggccgtcctccagaaggtggccactctgttcggagcttactac
>Desmodus
gaccagatctggaagttccagcggcacgacctgatcgaggagtaccagggccggcccccggccccaccccccttcatcctcctcagccacctgcacctcttcatcaagcgggtcatcctgaagattcctgccaagcgacacaagcagctcaagaacaagctggagaagaacgaggaggcggcgctcctgtcctgggagatctacctgaaggagaactacctgcagaacatgcagttccagcagaagcagaggccggagcagaagatccaagacattagcaac---------------------------------------------------------------------------------------------------------------------------------------------------------------------------agggtggacaccatggtggaactgctggaaatggaccgtctgaagggctctggctccatggagcagagattggcttccctggaggagcag------------------------------------------------------------------------------gtggcccagacaacccgagcattgcactggatcatgaaaaccctcagagacggcggcttgggctcggaggaaggagcccccaccctg------------------------------------------------gcaccacagaaggtcttggaggggcaggaccctgagctggacagcaggcagaaggcggaggatctaggcgatgcccaccacatcaacgcccggcacctcctgtaccccaactccgctgtcgtgcgtttccctgtgcccaacgagaaggtgccctgggggacagagttcctcatctatgac---ccgcccttctactcggtggagaggaaggacaaggacttggtggaccccatggga------------------------------------------------aacaccccggaccctctgtctaagatcacctacaatgctgtggatggacccacggaccgccggagctaccacggcagctacacggttcaggaagggcttcctctgaaccccatgggccgcacagggctgcggggccgcggtagcctcagctacttcggacccaaccacacgctgcagcccgtggtcactcgg---------------------------------------------------------------------------------------------------------------------------------------tggaggaggaaccaggacggcgccatctgccggagaagcataaagaaagtgctggaagtgctggtggtgaagcatgccctctcagaacactgggccttgccagggggatcccgggaaccaggagagatgctgccccggaagctgaagcaagtccttcagaaagagttctggccttccttcgagagcctgctgacgcagggcacagag---------------------------------------------------------------------gtgtacaaaggctacgtggacgaccctcggaacacggacaacgcttggatcgagacagtggctgtcagcatccacttcccagaccagagcaacgtggagctgaagcggctgaactctcacctgcacaccagcgacccg---------------------gggatgtccatccgatggcaggttgtggacaagcgcatcccgctgtacgccaaccacaaggccatcctccagaaggtggctgctttgtttggggcgtactac
>Tursiops
gaccagatctggaagttccagcgccacgacctgatcgaggagtaccagggcaggccccccgcgccgccccccttcatccttctcaaccacctgcatctcttcatcaagagggtcatcctgaaggtccccgccaagcgacacaagcagctcaagaacaagctagagaagaacgaggaggcggccctcctgtcctgggagatctacctgaaagagaactacctgcaggaccagcagatccagcagaagcagaggccggagcagaagatccaggacatcagtgac---------------------------------------------------------------------------------------------------------------------------------------------------------------------------aaggtggacaccatggtggacctgctggaaatggcacatctgaagcagtcgagctccatggagcagagactggcctctctagaggagcag------------------------------------------------------------------------------gtggcccagacggccagagcgctgcactggattgtgaaagccctgagggacagcggctttggctcggaggagggcgtccccaccctggcaccc------------------------------------------------cagaaggcctcggtggggcgggaccctgagctggacggcgggctgaaggtggaggacccgggcgacgcctaccacgtggatgccaggcacctcctctaccccaactgccccgtccagcgtttcccagtgcccaacgagaaggtgccctgggagacggagttccttatctacagc---ccgcccttctacacggccgacaggaaaaacaaggacctggtggaccctgtgggg------------------------------------------------gacgccctggagcctctgtccaggatcaactacaacgcggtggatggatgcctggaccggcgcagcttccatggggtctacactgtgcaggatgggctccctctgaaccccatgggccgcacagggctgcgcgggcgcggggacctcagctgctttggccccaaccacacgctgcagcccgtggtcacccgc---------------------------------------------------------------------------------------------------------------------------------------tggaggcggaaccaggacggcgccatctgcaggaagggcataaagaagatgctggaggtgctggtggtgaagcgctccctctcagagcactgggtgctgccagggggctcccgggaaccaggagagacgctgccccggaagctgaagcaggtcctccggagagagttctggccttccttcgagagcctgctgacgcagggcatggag---------------------------------------------------------------------gtgtacaaagggtacgtggatgacccaaggaacacggacaacgcctggatcgagacggtggccgtgagcgtccactttccagaccagagcgacgtggagctgaagaggctgaactctcacctgtactcctgcgacgcg---------------------ggggtgtccatccggtggcaggtggtggacgagcgcatccctctgtacgccaaccacaaggccatcctccagaaggtggccgccttgttcggggcctactac
>Globicephala
gaccagatctggaagttccagcgccacgacctgatcgaggagtaccagggcaggccccccgcgccgccccccttcatccttctcaaccacctgcatctcttcatcaagagggtcatcctgaaggtccccgccaagcgacacaagcagctcaagaacaagctagagaagaacgaggaggcggccctcctgtcctgggagatctacctgaaggagaactacctgcaggaccagcagatccagcagaagcagaggccggagcagaagatccaggacatcaatgac---------------------------------------------------------------------------------------------------------------------------------------------------------------------------aaggtggacaccatggtggacctgctggaaatggcacatctgaagcagtcgagctccatggagcagagactggcctctctagaggagcag------------------------------------------------------------------------------gtggcccagacggccagagcgctacactggatcgtgaaagccctgagggacagcggctttggctcggaggagggcgtccccaccctggcaccc------------------------------------------------cagaaggcctcggtggggcgggaccctgagctggacggcgagctgaaggtggaggacccgggcgacgcctaccacgtggatgccaggcacctcctctaccccaactgccccgtccagcgtttcccagtgcccaacgagaaggtgccctgggagacggagttccttatctacagc---ccgcccttctacacggccgacaggaaaaacaaggacctggtggaccctgtgggg------------------------------------------------gacgccctggagcctctgtccaggatcaactacaacgcggtggatggatgcttggaccggcgcagcttccatggggtctacactgtgcaggatgggctccctctgaaccccatgggccgcacagggctgcgcgggcgcggggacctcagctgctttggccccaaccacacgctgcagcccgtggtcacccgc---------------------------------------------------------------------------------------------------------------------------------------tggaggcggaaccaggacggcgccatctgcaggaagggcataaagaagatgctggaggtgctggtggtgaagcgctccctctcagagcactgggtgctgcccgggggctcccgggaaccaggagagacgctgccccggaagctgaagcaggtcctccggagagagttctggccttccttcgagagcctgctgacgcagggcatggag---------------------------------------------------------------------gtgtacaaagggtacgtggatgacccaaggaacacggacaacgcctggatcgagacggtggccgtgagcgtccactttccagaccagagcgacgtggagctgaagaggctgaactctcacctgtactcctgcgatgcg---------------------ggggtgtccatccggtggcaggtggtggacgagcgcatccctctgtacgccaaccacaaggccatcctccagaaggtggccgccttgttcggggcctactac
>Molossus
gaccagatctggaagttccagcgccacggcctgatcgaggagtaccagggccggccgccggccccgccccccttcatcctcctcagccacctgcacctcttcatcaagagggtcatcctgaagatccccgccaagcggcacaagcagctcaagaacaagctggagaagaacgaggaggcggcgctgctgtcctgggagatctacctgaaggagaactacctgcagaaccagcagtaccagcagaagcagaggccggagcagaagatccaagacattagcagc---------------------------------------------------------------------------------------------------------------------------------------------------------------------------agggtggacaccatggtggacctgctggaaatggaccgtctgaagggctcgggctccatggagcagagattggcttccctggaggagcag------------------------------------------------------------------------------atggcccagacgacgagagccctgcactggatcgtgaagaccctgagaggtggccgctttggctcggaggagggcgcccccacccta------------------------------------------------gtaccccagaaggtcccagaggggcaggaccctgagctggacagcaggcaaaaggcagaggatctgggtgacacccaccacgtgaatgcccggcacctcctgtaccccaactcccccatcatgcgtttccccgtgcccaacgagaaggtgccctgggagacggagtttctcatctatgac---ccgcccttttactccgtggagaggaaggacaaggacttagtggaccccgtgggg------------------------------------------------aacgccctggaccctctgtccagggtctcctacaacgcagtggacggacccctggaccgccggagtttccacggcaactacaaggttgaggacgggtttcctctgaaccccatgggccgcacagggctgcgagggcgcgggggcctcagctgcttcggacccaaccacacgctgcagcccgtggtcacccgg---------------------------------------------------------------------------------------------------------------------------------------tggaggagaaaccaggacggagccatctgccggagaagcataaagaaagtgctggaagtgctggtggtgaagcacgccctctcggaacactgggccttgccagggggctcccaggagccaggaaagatgctgccccggaagctgaagcaggtgctccagagagagttctggttgtccttcgagagcctgctgatgcagggcgtggag---------------------------------------------------------------------gtgtacaaaggctacgtggacgaccctcggaacacggacaacgcctggatcgagacggtggctgtcagcgttcacttcccagaccagagtgacgtggagctgaagaggctgaactcgcacctgcaggcctgcgaccca---------------------gcgatgtccatccgatggcaggttgtggacaagcgcatcccactgtgtgccaaccacaaggccatcctccagaaggtggccgctctgttcggggcttactac
>Moschus
gaccagatctggaagttccagcgccacgacctgatcgaggagtaccagggcaggccccccgcgccgcccccctttatcctcctcagccacctgcacctattcatcaagagggttgtgctgaagatccccgccaagcggcataagcagttcaagaacaagctggagaagaacgaggaggcagccctcctgtcctgggagatctacctgaaggagaactacctgcaggaacagcagttccagcagaagcagaggccggagcagaagatccaggacgtcagtgac---------------------------------------------------------------------------------------------------------------------------------------------------------------------------aaggtggataccatggtgagtctgctggaaatggcacatctgaagcagtcgggcgccgtggagcagagactggcctccctggaggagcag------------------------------------------------------------------------------gtggcccagacagccacagcgttgcactggattgtgaaggccctgagggacagtggctttggctcggaagaaggtgttcccactctggcaccc------------------------------------------------cagaaggcttcagtggagcgggaccctgagctggacagaggatcgaaggcagaggacccaggcgatgcctaccacgtgaatgcccggcacttgttctacccgaattgctctgtcctgcgattgccagtgcccaacgagaaggtgccctgggagacggagttcctcatgtacaac---ccgcccttctacacggccgacaggaaggacaaggagctggtggaccccgtgggg------------------------------------------------gatgccctggaacctctgtccaggatcagctacaatgcagtggacggaccgctggaccggcgcagcttccatggagtctacgctgtgcgggacgggctccctctgaaccccatgggccgcacaggactgcgcggccgtggggacctcagccgcttcggccccaatcacacgctgcagcctgtgatcacccgc---------------------------------------------------------------------------------------------------------------------------------------tggaggcggagcctggatggtgccatctgcaggaagagtgtcaagaaggtgctggaggtgctggtggtgaagcgtggtccctctgagcactggatgctgcctgggggctcccgagagccaggagagatgctgccccggaagctaaagcaggtcctgcgaagagagttctggtcttccttcgagagcctgctgactcagggcatggag---------------------------------------------------------------------gtgtacaaaggatacatggatgaccccaggaacacggacaatgcctggatcgagacggtggccgtgagcatccacttctcagaccagagcgatgtggagctcaagaggctgaactctcatctgtactcctgtgaccag---------------------gggatggccattcgctggcaggtggtggatgagcgcatccccctggatgacaaccacaaggccatcctgcagaaagtggccaccttgttcggggcctactac
>Pipistrellus
gaccagatctggaagttccagcgccacgacctgatcgaggagtaccagggccggcccccggccccgccccccttcatcctgctcagccacctgcatctcttcatcaagagggtcatcctcaagatccccgccaagcggcacaagcagctcaagaacaagctggagaagaacgaggaggccgcgctcctgtcctgggagatctacctgaaggagaactacctgcagaaccagcagtaccagcagaagcagaggacggagcagaagatccaagacattagcagc---------------------------------------------------------------------------------------------------------------------------------------------------------------------------agggtggacaccatggtggacctgctggagatggaccggctgaagggttcgggctccatggagcagagactggcctccctggagaagcag------------------------------------------------------------------------------gtggcccagacagccagagcgctgcactgggtggtgaagaccctgcgggacagcggctttggctcggacgagggcgcccccgccctg------------------------------------------------gcctcccaggcggcctcggaggggcaggacccggagctggacggcaggcagaaggcggaggacctgggcgacacccaccacatcaacgcccggcacctgctctaccccaactcccccatcgtgcgtttcccggtgcccaacgagaaggtgccctgggagacagagtttctcatctacgac---ccgcccttctactcggccgagaggaaggacaaggacttggtggaccccgtggga------------------------------------------------aacgccctggaccctctggccgggatcacctacaacgccctggacgggcccacggaccgccgcagcttccacggcagctacgcggttcaggacgggttccccctgaaccccatgggccgcacagggctgcgcgggcgcggggccctctgctgcttcggacccaaccacacgctgcagcccgtggtcactcgg---------------------------------------------------------------------------------------------------------------------------------------tggaggaggaaccaggacggagccatttgccggaggagcatcaagaaagtgctggaggtgctggtggtgaagcacgtcctggcagagcactgggccttgccagggggctcccgggaacccggagagacgctgccccagaagctgaagcaggtcctccagagggagttctggccttccttcgagagcctgctgctgcagggcaccgag---------------------------------------------------------------------gtgtacaaaggctacgtggacgaccctcggaacacggacaacgcctggatcgagacggtggccgtcagcgtccacttcccagaccagagcgacgtggagctgaagaggctgaactctcacctgtacgccggcgacccc---------------------gggatgtccgtccgatggcaggtcgtggacaagcgcatctcgctgtacgccaaccacaaggccatcctgcagaaggtggccgcactgttcggggcctactac
>Cricetulus
gaccagatctggaagttccagcgccacgacctgattgaggagtaccatggccggcccccggcccctccccccttcatcctcctcagccacctgcagctcctgatcaagaggattgtcctgaagatccctgccaagaggcacaagcagctcaagaacaaactggagaagaatgaggaggcagccctcctgtcctgggagctctacctgaaggagaactacctgcagaaccagcagtaccagcacaaacagcgggcagaacagaagatccaggacatcagtgag---------------------------------------------------------------------------------------------------------------------------------------------------------------------------aaagtggacaccatggtggatctgctggacatggaccgtgtgaagaggtcgggctccacggagcagaggctggtctccctggaggaacag------------------------------------------------------------------------------gtagctcagacgaccagagctttgcactggatcatgacaaccctgaaggacggtggctttggctcagaggcaggtgtgctgaccctggcatcc------------------------------------------------caaagggccttcgatgagccagatgctgaaccgagcagcaagaggaaagtagaggagccaggagacggctaccacgtgaacgcccggcacctcctgtaccccgatgctctcatcatgcgcttccctgtgcccaacgagaaggtgccctgggaggcagagtttctaatctacgac---cccccattttacacagctgagaagaaggatgtggccctcacagaccctgtggga------------------------------------------------gacatggcagaacctctgtctaggatcagttacaatgttgtggatggaccaacggaccgttgcagcttccatggacgctatgtggtccagaatgggctccctttgaaccccatgggccgtacaggattgcgtggacgtgggagcctcagctggtttggacccaaccacacactacagccagtggttactcgg---------------------------------------------------------------------------------------------------------------------------------------tggaagaggaaccagggtggagccatctgccgcaagagtgtcaggaagatgctggaggtgctggtggtaaagctgcctcactctgagtactgggccttgccagggggatctcgggagccagggcagacgctaccacggaagctgaaactggtcctccgagacgagttctggaagcccttcgagaccttgctggagcaaggaacagag---------------------------------------------------------------------gtgtacaaagggtatgtggatgacccaaggaacacagacaatgcctggattgagacggtggtcgtcagcatccatttccagggccagaatgatgtggagctgaagaggttggaagagaacctgcacacccacggt------------------gacctacagatgtctactgaatggcaggtggtggataggcgcatccccctgtattcaaaccacaagactatcctccaaaaggtggccttgctgtttggagctcacttc
>Myodes
gaccagatctggaagttccagcgccatgacctgattgaggagtaccatggccggcccccggcccctccccccttcattctcctcagccacctgcagctcctgatcaagaggattgtcctgaagatccctgccaagaggcacaagcagctcaagaacaaactggagaagaacgaggaggcggctctcctgtcctgggagctctacctgaaggagaactatctgcagaaccagcagcaccagcacaaacagcggccagaacagaagatccatgacatcagtgag---------------------------------------------------------------------------------------------------------------------------------------------------------------------------aaagtggacaccatggtgggtctgctggacatggaccgtgtgaagaggtcgggctccatggagcagaggctggtctccctggaggagcag------------------------------------------------------------------------------gtagctcagacggccagagctttgcagtggatcgtgacaaccctgaaggacagtggcttgggttcagaggcaggtgtgctgaccctggcatcc------------------------------------------------caaagggcttttgatgaaccggatgctgaactgagtatcaggaggaaagcagaggagccaggagatggctaccatgtgaacgcccggcacctcctctaccccaatgcccgcatcatgcgcttccctgtgcccaacgagaaggtaccctgggaggcagagtttctgatctacgat---cccccattttacacagttgagaagaaggacgtggccctcacagaccctgtggga------------------------------------------------gacacggcagagcccctgtctaagatcagttacaatgtcgtggatggaccaacggaccgtcgcagcttccatggagcctatgtggtccagtacgggctgcccttgaaccccatgggccgtacggggttgcgcggacgcgggagcctcagctggtttgggcccaaccacaccctgcagccggtggttactcgg---------------------------------------------------------------------------------------------------------------------------------------tggaagaggaatcagggtggagccatctgccggaagagtgtcaggaagatgctggaggtgctggtgatgaagctgcctcactccgagcactgggccttgcctggggggtctcgggagccaggggagatgctgccacggaagctgaaacgggtcctccggcaagatttctgggtacccttcgagaccttgctagtgcaaggtacagag---------------------------------------------------------------------gtgtataaagggtatgtggatgacccaaggaacacagacaatgcctggatcgagacggtggctgtcagcatccatttccagggtcagaacgatgtggaactgaagaggctggaagagaacctgcacacccacgatccaaaggcatcaagctgtggcctgcagacgtctactgaatggcaggtggtggataggcgcatccccgtgtacgcaaaccacaagaccatcctccaaaaagtggcctcgctgtttggagctcacttc
>Artibeus
gaccagatctggaagtttcagcggcacgacctgatcgaggagtaccagggccggccccctgccccaccccccttcatcctcctcagccacctgcacctcttcatcaagcgggtcgtcctgaagatacccgccaagcgacacaagcagctcaagaacaagctggagaagaatgaggaggcggcactcctgtcctgggagatctacctgaaggagaactacctgcagaacatgcagtaccagcagaagcagaggccggagcagaagatccaagacattagcaac---------------------------------------------------------------------------------------------------------------------------------------------------------------------------agggtggacgccatggtggacctgctggaaatggaccgtctgaagagctcgggctccacggagcagagattggcctccctggaggagcag------------------------------------------------------------------------------gtggcccagacgaccagagcattgcactgggttgtgaaggccctcagagacggtggctttggctcggaaaaaggaactcccaccctgggtgtccaaatgcggctgcgttggcccacactctcctggctgtccccagcatcccagaaggtcttggagggacaggaccccgagctggacagcaggcagaaggtggaggacctaggcgactcccaccacatcaacgcccggcacctcctgtaccccaacgccgctgtcgtgcgtttccctgtgcccaacgagaaggtgccctgggggacagagtttctcatctatgac---ccgcccttctactcggccgacaggaaggacaaggacttggtggaccccatggga------------------------------------------------aacaccctggaccctctgtctaggatcacctacaatgctgtggacggacccacggaccgccggagctaccacggcagctacatggttcgggacgggctccctctgaaccccatgggccgcacagggctgcgaggccgcgggagcctcagctgctttggacccaaccacacgctgcagcctgtggtcacccgg---------------------------------------------------------------------------------------------------------------------------------------tggaggcggaaccaggatggcgccatctgccggagaagcataaagaaagtgctggaagtgctggtggtgaagcatgtcctctcagaacactgggccttgccagggggctcccgggaaccaggagaggtgctgccccgcaagctgaagcaggtccttcagaaagagttctggccgtcctttgagagcctgctgacacagggcacagag---------------------------------------------------------------------gtgtacaaaggctacgtggatgaccctcggaacacggacaatgcctggatcgagacggtggccatcagcatccacttcccagaccagagcagcgtggagctgaagcgtctgaactctcacctgcacaccagtgaccca---------------------gggatgtccatccggtggcaggtcgtggacaagcgcatcccactgtacgccaaccacaaggctgtcctccagaaggtggctgctctgttcggggcttactac
>Mirounga
gaccagatctggaagttccagcgccacgacctaatagaggagtaccacagcaggccccccgcgccgccccccttcatcctcctcagccacctgcacctgttcatcaggagggtcatcctgaagatacccgccaagaggcacaagcagctcaagagcaagctggagaagaacgaggaggccgcccttctgtcctgggagatctacctgaaggagaactacctgcagaaccagcagtaccagcggaagcagaggcctgaacagcagatacaagacatcggccat---------------------------------------------------------------------------------------------------------------------------------------------------------------------------aaggtcaacaccgcggtggacctgctggagatggaaagtctgaagcggtcaggctccatggagcagagactgtcctccctggaggagcag------------------------------------------------------------------------------gtggcccagatgtccagagcattgcactggatcatgaaggcgctgagggatggtggctttggctcagaagagggcctccccaccctggcaccc------------------------------------------------cagaagacctcagaggagcaggaccatgagctggacggcaggcagaaggcagaagacgtgggcgacacccaccacgtgaacgcccggcacctcctctaccccaactcccacgtcacgcgtttccccgtgcccaacgagaaggtgccctgggagacggagtttctcatctatgac---ccacccttttacacggatgacaggaaggacaaggccttggtggaccccgtggga------------------------------------------------aacgccctggaagccttggccagcatcagctacaacaccgtggacgggcccatagaccggcggagctaccacgggctctacgtggttcaggacgggctccctctgaaccccatgggccgcacaggactgcgtgggcggggaagccttggttgtttgggacccaaccacacactgcagcctgtgatcacccgg---------------------------------------------------------------------------------------------------------------------------------------tggaggcggaaccaggatggcgccatctgcaggaagagcataaagaaaatgctggaggtgctggtcgtgaagcatccgctctcggaagcctgggccctgccagggggctcccacgaaccaggagagatactgccccggaagctgaagcaggtcctccgcagagagttctggtattccttccagaacttgctgattcagggcactgag---------------------------------------------------------------------gtgtacaaggggtacgtggacgacccaaggaacacggacaacgcctggattgagacggtggccatcagcatccacttcccagaccagagcgacatggacctgaagaggctgaactctcacctgcactcctgtgacccc---------------------gggatgtccgcccagtggcaggtcgtggacaagcgcatcccgctgtatgcccaccacaagaccatcctccagaaggtggccactctgtttggggctttctac
>Phoca
gaccagatctggaagttccagcgccacgacctaatagaggagtaccacagcaggccccccgcgccgccccccttcatcctcctcagccacctgcacctgttcatcaggagggtcgtcctgaagatacccgccaagaggcacaagcagctcaagagcaagctggagaagaacgaggaggccgcccttctgtcctgggagatctacctgaaggagaactacctgcagaaccagcagtaccagcagaagcagaggcccgaacagcagatacaagacatcggcgat---------------------------------------------------------------------------------------------------------------------------------------------------------------------------aaggtcaacaccgcggtggacctgctggagatggaaagtctgaagcggtcaggctccatggagcagagactgtcctccctggaggagcag------------------------------------------------------------------------------gtggcccagatgtccagagcattgcactggatcatgaaggcgctgagggatggtggctttggctcagaggagggcctccccaccctggcaccc------------------------------------------------cagaagacctcagaggggcaggaccatgagctggacggcaagcagaaggcagaagacgtgggcgacacccaccacgtgaatgcccggcacctcctctaccccaactctcacgtcacgcgtttccccgtgcccaacgagaaggtgccctgggagacggagtttctcatctacgac---ccacccttttacacggacgacaggaaggacaagggcttggtggaccccgtggga------------------------------------------------aacgccctggaagccttggctggcatcagctacaacgccgtggacgggcccatagaccggcggagcttccacgggctctacgcggttcaggacgggctccctttgaaccccatgggccgcacgggactgcgtgggcggggaagccttcgttgtttgggacccaaccacacactgcagcctgtgatcacccag---------------------------------------------------------------------------------------------------------------------------------------tggaggcggaaccaggatggcgccgtctgcaggaagagcgtaaagaaaatgctggaggtgctggtcgtgaagcctccgctctcggaatcctgggccctgccagggggctcccgcgaaccaggagagatactgccccggaagctgaagcaggtcctccgcagagagttctggtattccttccagaacttgctgattcagggcactgag---------------------------------------------------------------------gtgtacaaggggtacgtggacgacccaaggaacacggacaacgcctggattgagacggtggccatcagcatccacttcccagaccagagcgacatggacctgaagaggctgaactctcacctgcactcctgtgacccg---------------------gggatgtccgcccagtggcaggtcgtggacaagcgcatcccgctgtatgcccaccacaagaccatcctccagaaggtggccactctgtttgaggctttctac
>Rattus
gaccagatctggaagttccagcgccacgacctgattgaggagtaccacggccggcccccggcccctcccccactcatcctcctcagccacctgcagctcctgatcaagaggattgtcctgaagatccccgccaagaggcacaagcagctcaagaacaagctggagaagaatgaggaggcagccctcctgtcctgggagctctacctgaaggagaattacctgcagaaccaacagtaccagcacaaacagcggccagagcagaagatccaggacatcagtgag---------------------------------------------------------------------------------------------------------------------------------------------------------------------------aaagtggacaccatggtggatctgttggacatggaccgtgtgaagagatcaggctccacagagcagaggctggcctcccttgaggaacag------------------------------------------------------------------------------gtgactcagatgggcagatctttgcactggatcgtgacgaccctgaaggacagtggctttggctcaggggccggtgcactgaccctggcagcc------------------------------------------------caaagggccttcgacgagccagatgctgagctgagtatcaggaagaaaggagaggagggaggagatggctatcatgtgagcgcccggcacctcctctaccctgatgcccgcatcatgcgcttccccgtgcctaatgagaaggtgccttgggaggcagagtttctgatctacgac---cctccgttttacacagctgagaagaaggatgcgactctcacagaccctgtggga------------------------------------------------gacactgcagaacctctgtctaagatcaattacaacgtcgtggacggactgatggaccgttgcagcttccatgggacctatgtggtccaatatgggttccctttgaaccccatgggccgcaccgggttgcgtggtcgtgggagcctcagctggtttggtcccaaccacactctgcagccagttgttacccgg---------------------------------------------------------------------------------------------------------------------------------------tggaagaggaaccagggtggaggcatctgccggaagagtgtcaggaagatgttggaggtgctggtcgtgaagttgcctcaatccgagcactgggccttgcctgggggctctcgggagccagggaagatgctaccacggaagctgaaacaggtcctccagcaggagtactgggtgacctttgagaccttgctaaggcaaggtacagag---------------------------------------------------------------------gtgtacaaaggatacgtggatgacccaaggaacacggacaatgcctggatcgagacggtggctgtcagcatccatttccaggaccagaatgatgtggagctgaagaggttggaagagaacctgcaaactcatgatccaaaggagtcggcccgtggcttggagatgtctactgaatggcaggttgtagaccggcggatccctctgtatgtgaaccacaagaagatcctccaaaaggtggcctcgctgtttggcgctcacttc
>Mesoplodon
gaccagatctggaagttccagcgccacgacctgatcgaggagtaccagggcaggccccccgcaccgccccccttcatcctcctcaaccacctgcatctcttcatcaagagggtcattttgaaggtccccaccaagcgacacaagcagctcaagaacaagctagagaagaacgaggaggcggccctcctgtcctgggagatctacctgaaggagaactacctgcaggaccagcagatccagcagaagcagaggccagagcagaagatccaggacatcagcgac---------------------------------------------------------------------------------------------------------------------------------------------------------------------------aaggtggacaccatggtggacctgctggaaatggcacatctgaagcagtcgagctccatggagcagagactggcctccctagaggagcag------------------------------------------------------------------------------gtggcccagacggccagagcactgcactggatcgtgaaagccctgagggacagcggctttggctcggaggagggcatccccaccctggcaccc------------------------------------------------cagaaggcctcggtggggcgggaccctgagctggacggcgggctgaaggtggaggacccgggcgatgcctaccacgtggatgcccggcacctcctctaccccaactgccccgtccagcgtttcccagtgcccaacgagaaggtcccctgggagacggagttccttatctacaac---ccgcccttctacacggccgacaggaagaacaaggacctggtggaccctgtgggg------------------------------------------------gacgccctggagcctctgtccaggatcagctacaacgcggtggatggatgcctggaccggcgcagcttccacggggtctacactgtgcaggacgggctccctctgaaccctatgggccgcacagggctgcgcgggcgcggggacctcagctgctttggccccaaccacacactgcagcccgtgatcacccgc---------------------------------------------------------------------------------------------------------------------------------------tggaggcggaaccaggacggcgccatctgccggaagggcataaagaaggtgctggaggtgctggtggtgaagcgctgcctctccgagcactgggtgctgcccgggggctcccaggaaccaggagagatgctgccccggaagctgaagcaggtcctccggagagagttctggcctgccttcgagaacctgctgacgcagggcatggag---------------------------------------------------------------------gtgtacaaagggtacgtggatgacccaaggaacacggacaacgcctggatcgagacggtagccgtgagcgtccactttccagaccagagcgacgtggagctgaagaggctgaactctcacctatactcctgcgacgcg---------------------ggggtgtccatccggtggcaggtggtggacgagcgcatcccactgtacgccaaccacaaggccatcctccagaaggtggccgccttgttcggggcctactac
>Bison
gaccagatctggaagttccagcgccacgacctgatcgaggagtaccagggcaggccccccgcaccgccccccttcatcctcctcagccacctgcacctcatcatcaagagggtcgtgctgaagatccctgccaagcggcataagctgttcaagaacaagctagagaagacagaggaggcggccctcctgtcctgggagatgtacctgaaggagaactacctgcaggaacagcagttccagcagaagcagaggccggagcagaagatccaggacgtcagtgac---------------------------------------------------------------------------------------------------------------------------------------------------------------------------aaggtggattccatggtgcgcctgctggaaatggcacatctgaagaagtcgggcgccgtggagcagaaactggcctccctggaggagcag------------------------------------------------------------------------------gtggcccagacagccacagcattgcactggattgtgaaggccctgagggacagtggctttggctcagaagaaggtgtccccactctggcaccc------------------------------------------------cagagggcctcagtggggcgggatcctgagctggacagcggatcgaaggcagaggacccaggtgatgcctaccacgtgaatgcccggcacctgctctacccgagttgctctgtcttgcgattcccggtgcccaacgagaaggtgccctgggagacggagttcctcatgtacaac---ccgcccttctacacggccgacaggaaggacaaggacctggtggaccccgtggga------------------------------------------------gatgccctggaacctctgtccaggatcagctacaatgcagtggacggaccactggaccggcgtagcttccatggagtctacacagtgcgggacgggctccctctaaaccccatgggtcgnnnnnnnctgcgcggccgcggggacctcagctgcttcggccccaatcacacgctgcagcctgtgatcacccgc---------------------------------------------------------------------------------------------------------------------------------------tggaggcggagcctggatggtgccatctgcaggaagaacgtcaagaagatgctggaggtgctggtggtgaagcgtggcccctccgagcactggatgctgcctgggggcttccgggagccaggagagatgctgccccagaagctaaagcaggtcctgcgaagagagttctggtcttccttcgagcgcctgctgactcagggcatgaag---------------------------------------------------------------------gtgtacaaaggatacatggatgaccccaggaacacggacaatgcctggatcgagacggtggctgtgagcatccacttcccagaccagagcgatgtggagctcaagaggctgaactctcatctgcactcctgtgacgag---------------------gggatggccattcgctggcaggtggtggatgagcgcatccccctgtatgacaaccacaaggtcatcctccagaaagtggccgccttgttcatggcctactac
>Zalophus
gaccagatctggaagttccagcgccacgacctgatagaggagtaccacggcaggccccccgcgccgccccccttcatcctcttcagccacctgcacctgttcatcaagagggtcgtcctgaagatacccgccaagaggcacaagcagctcaagagcaagctggagaagaacgaggaggccgcccttctgtcctgggagatctacctgaaggagaactacctgcagaaccagcagtaccagcagaagcagaggcccgagcagcggatacaagacatcagtgat---------------------------------------------------------------------------------------------------------------------------------------------------------------------------aaggtcaacactgtggtggacctgctggagatggaaagtctgaagcggtctggttccatggagcagagactgtcctccctggaggagcag------------------------------------------------------------------------------gtggcccagacgtccagagcattgcactggatcatgaaggcgctgagggacggtggctttggctcagaggagggcctccccaccctggcaccc------------------------------------------------aagacgacctcagaggggcaggaccatgagctggacggcaggcagaaggcagaagatgtgggcgacacccaccacgtgaacgcccggcacctcctctaccccaactcccacgtcacgcgtttccccgtgcccaacgagaaggtgccctgggagacggagtttctcatctatgac---ccacccttttacacggacgacaggaaggacaaggcctcggtggaccccatggga------------------------------------------------aacgccctggaagccttggctggcatcagctacaacgccgtggatgggcccatagaccggcggagcttccacgggctctacgcggttcaggatgggctccctctgaaccccatgggccgcacaggactgcgtgggcggggaagccttggttgtttgggacccaaccacacactgcagcctgtgatcacccgg---------------------------------------------------------------------------------------------------------------------------------------tggaggcggaaccaggatggcgccatctgcaggaagagcataaagaaaatgctggaggtgctggtcgtgaagcacctgctctcggaattctgggccctgccagggggctctcgcgaaccaggagagatcctgccccggaagctgaagcaggtcctccgcagagagttctggtcttccttccagaacttgctgattcagggcaccgag---------------------------------------------------------------------gtgtacaaggggtacgtggacgacccaaggaacacggacaacgcctggattgagacggtggccatcagcatccacttcccagaccagagcgacatggacctgaagaggctgaactctcacctgcacacctgtgacccc---------------------aggatgtctgtccagtggcaggtcgtggacaagcgcatcccgctgtatgccaaccacaagaccatcctccagaaggtggccactctgtttggggctttctat
>Grammomys
gaccagatctggaagttccagcgccacgacctgattgaggagtaccatggccgacccccggcccctcccccattcatccttctcagccacctgcagctcctgatcaagaggattgtcctgaagatccctgccaagaggcacaagcagctcaagaacaagctggagaagaacgaagaggcagccctcctgtcctgggagctctacctgaaggagaactacctgcagaaccagcagtaccagcacaaacagcggccagagcagaagatccaggacatcagtgag---------------------------------------------------------------------------------------------------------------------------------------------------------------------------aaagtggacaccatggtggatctgctggacatggaccgtgtgaagaggtcaggctccacagagcagaggctggcctccctggaggaacag------------------------------------------------------------------------------gtgactcagatgaccagggctttgcattggatcgtgacaaccctgaaggacagtggctttggctcgggggcaggtgcgctgaccctggcaccc------------------------------------------------caaagggcctttgatgaaccagatgctgagctgagtatcaggaagaaggtagaggaacaaggagatggttaccacatcagcgcccgccacctcctctaccccaatgcccgcatcatgcgcttccctgtgcctaatgagaaggtgccctgggaggcggagtttctgatctacgac---cctccattttacacagctgagaagaaggatgtgactctcacagaccctgcggga------------------------------------------------gacacggcagaacctctgtctaagatcagttacaacgtcgtggatggacccacggaccgtcgcagcttccacggagtctatgtggtccagtctgggttccctttgaaccccatgggtcgcacgggcttgcgtggtcgtgggagcctcagctggtttggtcctaaccatactctgcagccagtggttactcgg---------------------------------------------------------------------------------------------------------------------------------------tggaagaggaatcagggtggagccatctgccggaagagcatcaggaagatgctggaggttctggtgatgaagctgcctcactccgagcactgggccttgcctgggggctctcgggacccaggggagatgctaccacggaagctgaaacgggtcctccggcaggagttctgggtggcctttgagaccttgctgatgcaaggtacagag---------------------------------------------------------------------gtgtacaaagggtatgtggatgacccaaggaacacagacaatgcctggatcgagacggtggctgtcagcatccacttccaggaccagaacgatatggagctgaagaggttggaagagaacctgcgtactcatgatccaaaggagtcgtccggtggcctggagctgtctactgagtggcaggtggtagaccggcggatccctctgtatgcgaaccacaagaccatcctccagaaggcggcctcgctgtttggagctcacttc
>Microtus
gaccagatctggaagttccagcgccatgacctgattgaggagtaccatggccggcccccggcccctccccccttcattctcctcagccacctgcagctcctgatcaagaggattgtcctgaagatccctgccaagaggcacaagcagctcaagaacaaactggagaagaacgaggaggcggctctcctgtcctgggagctctacctgaaggagaactatctgcagaaccagcagtaccagcacaaacagcggccagaacagaagatccatgacatcagtgag---------------------------------------------------------------------------------------------------------------------------------------------------------------------------aaagtggacaccatggtgggtctgctggacatggaccgtgtgaagaggtcgggctccatggagcagaggctggtctccctggaggaacag------------------------------------------------------------------------------gtagctcagacggccagagctttgcactggattgtgacaaccctgaaggacagtggcttgggctccgaggctggtgtgctgaccctggcatcc------------------------------------------------caaagggctttcgatgaaccggatgctgagctgagtatcaggaggaaagcagaggagccaggagatggctaccacgtgaacgcccggcacctcctctaccccagtgcccgcatcatgcgcttccctgtgcccaacgagaaggtgccctgggaggcggagtttctgatctacgac---cccccattttacacagctgagaagaaggacgtggccctcacagaccctgtggga------------------------------------------------gacacggcagagcccctgtctaagatcagctacaatgtcgtggatggaccaacggaccgtcgcagcttccatggagcctatgtggtccagtacgggctgcccttgaaccccatgggccgtacggggttgcgtggacgcgggagcctcagctggtttggacccaaccacaccctgcagccggtggttactcgg---------------------------------------------------------------------------------------------------------------------------------------tggaagaggaaccagggtggagccatctgccggaagagtgtcaggaagatgctggaggtgctggtgatgaagctgcctcactccgagcactgggccttgcctgggggttctcgggagccaggggagatgctgccacggaagctgaaacgggtcctccgacaagagttctgggtgcccttcgagaccttgctggtgcaaggtacagag---------------------------------------------------------------------gtgtataaagggtatgtggatgacccaaggaacacagacaatgcctggattgagacggtggctgtcagcatccatttccagggtcagaacgatgtggagctgaagaggctggaagagaacctgcacacccacgatccaaaggcatcaagctgcggcccgcagacatctactgaatggcaggtggtggacaggcgcatccccgtgtacgcaaaccacaagaccatcctccaaaaggtggcctcgctgtttggagctcacttc
>Peromyscus
gaccagatctggaagttccagcgccatgacctgatcgaggagtaccatggccggccgccggcccctccccccttcatcctcctcagccacctgcagctcttgatcaagaggattgtcctgaagatccctgccaaacgacacaagcagctcaagaacaaactggagaagaatgaggaggcagccctcctgtcctgggagctctacctgaaggagaactacctgcagaaccagcagtaccagctcaaacagcggccagaacagaggatccaggacatcagtgag---------------------------------------------------------------------------------------------------------------------------------------------------------------------------aaagtggacaccatggtggatctgctggacatggaccgtgtgaagaggtcaggttccatggagcagaggctggtctccctggaggaacag------------------------------------------------------------------------------gtagctcagacggccagagctttgcactggatcgtgacaaccctgaaggacagtggctttggctcggaggcaggtgtgctgaccctggcatcc------------------------------------------------caaaggaccttcgatgagccagatgctgaactgaatatcaggaggaaagcagaggaacctggagatggttaccatgtgaacgcccggcacctcctctaccccaatgcccgcattatgcgcttccctgtgcccaatgagaaggtgccctgggaggcggagtttctgatctatgac---cccccattttacacagctgagaagaaagatgtggccctcacagatcctgtggga------------------------------------------------gacatggcagaacctctgtcaaagatcagttacaatgttgtggatggaccaacagaccgtcgtagcttccatggaacctatgtggtccaggatgggctccctttgaaccccatgggccgtacggggttgcgtggacgtgggagcctcagctggtttggacccaaccacacactgcagcccgtggttactcgg---------------------------------------------------------------------------------------------------------------------------------------tggaagaggaaccagggcggagccatctgccggaagagcgtcagaaagatgctggaggtgctggtgatgaagctgccccactccgagcactgggccttgccaggggggtctcgggagccaggggagatgttgccacggaagctgaagcaggtcctccggcaagagttctgggtgccctttgagaccttgctggtgcaaggtacagag---------------------------------------------------------------------gtgtataaagggtatgtggatgacccaaggaacacagacaatgcctggatcgagacagtggctatcagcatccatttccagggccagaatgacgtggagctgaagagtctggaagagaacctgcgcacccatgatccaaaggagtcgacctgcggcctgcagatgtctactgaatggcaggtggtggatcggcgcatccccctgtacgcgaaccacaagaccatcctccaaaaggtggcctcgctgtttggagctcacttc
>Camelus
gaccagatctggaagttccaacgccacgacctgatagaggagtatcagggccggccccccgcgccgcccccattcatcctcctcagccacctgcacctcttcgtcaggagggtcgtcctgaagatcccctccaggcggcacaggcagctcaaggacaagctggagaagaacgaggaggcggccctcctgtcctgggagatgtacctgaaggaaagttacctgcagagccagcagctccagaagaagcagcgcccagagcagaaggtccaggacatcagtgag---------------------------------------------------------------------------------------------------------------------------------------------------------------------------aaggtggacaccatggtggacctgctggaaatggcacgtctgaagcggctgggctccatggagcagaggctggtctccctggaagagcag------------------------------------------------------------------------------gtggcccagacgaccagagcgttgcactgggttgtgaagagcctgcgggccagcggctttggctcggaggagggcgtccccaccctggtaccc------------------------------------------------cagaaggtctcggaggggcaggaccctgagctggacagagggcagaaggcagaggacccgggtgacgcgtaccacgtgaacgcccggcacctcttctaccctggctcctcggtcctgcgtttcccagtgcccaacgagaaggtgccctgggaggtggagttcctcatctacgac---ccgccctttcacacggccgacaggagggacaaggactcggtggaccccatggga------------------------------------------------gatgccctggagcctctgtccaggatcagctacaacgcggtggacggacacctggaccgacgcagctcccacgggacctacgccgtccgggacgggctccctctgaaccccatgggccgcaccgggctgcgtgggcgcgggggcctcagctgctttggccccaaccacacactgcagcctgtgatcacccgg---------------------------------------------------------------------------------------------------------------------------------------tggaagcggaaccaggacggcgccatctgcaggaaaagcataaagaagatgctggaagtgctggcagtgagaccccccctctcggagcactgggccctgcccgggggatcccgggaaccgggagagacactgccccggaagctgaagcaggtcctccggagagagttctggccttcctttgagaacttgctggcgcagggcacggag---------------------------------------------------------------------gtgtacaaagggtacgtggatgacccgaggaacaccgacaacgcctggatcgagacagtggctgtgagcatccactttccagaccagagcgatgtggagctgaaaaggctgaactctcacctgcactcctgcgacaca---------------------gggatgtccatccgatggcaggtggtggacaggcgcatcccgctgtacgccaaccacaagaccattctccagaaggtggccgccttgttcggggcttactac
>Mus
gaccagatctggaaattccagcgccacgacctgatagaggagtaccatggccggcccccggcccctcccccactcatcctcctcagccacctgcagctcctgatcaagaggattgtcctgaagatccctgccaagaggcacaagcagctcaagaacaagctggagaagaacgaggagacagccctcctgtcttgggaactgtacctgaaggagaactacctgcagaaccagcagtaccagcagaaacaacggccagagcagaagatccaggacatcagtgag---------------------------------------------------------------------------------------------------------------------------------------------------------------------------aaagtggacaccatggtggatctgttggacatggaccaggtgaagaggtcaggctccacggagcagaggttggcctccctggaggaacag------------------------------------------------------------------------------gtgactcaggtgaccagagctttgcactggatcgtgacaaccctgaaggacagcggctgtggctcaggggcaggtgcactgaccctggcaccc------------------------------------------------caaagggccttcgatgaactagatgctgagctgagtatcaggaggaaagtagaggaaccgggagatggttaccacgtgagcgcccggcatctcctctatcccaatgcccgcatcatgcgcttccctgtgcctaatgagaaggtgccttgggaggtggagtttctgatctatgat---cctcccttttacaccgctgagaag---gatgtgactctcacagaccccgtggga------------------------------------------------gacatggcagaacctttgtctaagatcagttacaacgtcgtggatggaccgacagaccgtcgcagcttccatggagtctacgtggtcgagtatgggttccctttgaaccccatgggccgcacggggttgcgtggtcgtgggagcctcagctggttcggtcccaaccacactctgcagccagttgtcactcgg---------------------------------------------------------------------------------------------------------------------------------------tggaagaggaaccagggaggagctatctgccggaagagtgtcaggaagatgctggaggtgctagtgatgaagctgccttgctctgagcactgggccttgcctgggggctctcgggagccaggggagatgctgccacggaagctgaaacgggtcctccggcaggagttctgggtggcctttgagaccttgctgatgcaaggtacagag---------------------------------------------------------------------gtatacaaagggtacgtggatgacccaaggaacacagacaatgcctggatcgagacggtggctgtcagcatccacttccaggaccagaatgatatggagctgaagagactggaagagaacctgcacactcatgatccaaaggagttgacccgtgacctgaagctgtctactgaatggcaggtggtagaccggcggatccctctgtatgcgaaccacaagaccatcctccagaaggtggcctcactgtttggagctcacttc
>Eubalaena
gaccagatctggaagttccagcgccacgacctgatcgaggagtaccagggcaggccccctgcgccgccccccttcatcctcctcaaccacctgcatctcttcatcaggagggtcatcctgaaggtccccaccaagcggcacaagcagctcaagaacaagctagagaagaacgaggaggcggccctcctgtcctgggagatgtacctgaaggagaactaccttcaggaccagcagatccagcagaagcaaaggccggaacagaagatccaggacgtcagcggc---------------------------------------------------------------------------------------------------------------------------------------------------------------------------aaggtggacaccatggtggacctgctggaaatggcacatctgaagcagtcgggctccatggagcagagactggcctccctagaggagcag------------------------------------------------------------------------------gtggcccagacggccagagcgctgcactggatcgtgaaggccctgagggacagcggctttggctcggaggagggcgtccccaccctggcaccc------------------------------------------------cagaaggcctcggtggggcgggaccctgagctggacggcgggctgaaggtggaggacccgggcgacgcctaccacgtggatgcccggcacctcctctaccccagctgccccgtccagcgtttcccagtgcccaacgagaaggtgccctgggagacggagttccttatctacaac---ccgcccttctacacggccgacaggaagaacaaagacctggtggaccctgtgggg------------------------------------------------gacgccctggagcctctgtccaggatcagctacaacgcggtggatggacgcctggaccggcgcagcttccacggggtctacgctgtgcaggatgggctgcctctgaaccccatgggccgcacagggctgcgcgggcgcggggacctcagctgctttggccccaaccacacgctgcagcccgtggtcacccgc---------------------------------------------------------------------------------------------------------------------------------------tggaggcggaaccaggacggcgccatctgcaggaagggcataaagaagatgctggaggtgctggtggtgaagcgctccctctcagagcactgggtgctgcccgggggctcccgggaaccaggagagatgctgccccggaagctgaagcaggtcctctggagagagttctggccttccttcgagagcctgctgatgcagggcatggag---------------------------------------------------------------------gtgtacaaagggtacgtggatgacccaaggaacacggacaacgcctggatcgagacggtggccgtgagcgtccactttccagaccagggcgatgtggagctgaagaggctgaactctcacctgcactcctgcgatgcg---------------------ggggtgtccatccggtggcaggtggtggacgaacgcatcccgctgtacgccaaccacaaggccatcctccagaaggtggccgccttgttcggggcctactac
>Hyaena
gaccagatctggaagttccagcgccatgacctgatagaggagtaccatggcaggccccccgcgccgccccccttcatcctcctcagccacctgcacctcttcatcaagagggccgtcctcaagatacccgccaggcggcgcaagcagctcaagagcaagctggagaagaacgaggaggctgcccttctgtcctgggagatgtacctgaaagagagctacctgcagagccagcagcaccagcagaagcagaggccggagcagaagattcaagacattggcaat---------------------------------------------------------------------------------------------------------------------------------------------------------------------------aagatcagcaccgtggtggacctgctggaaatggaaagtctgaagcggtcgggctctactgggcagagactggcgtccctggaggagcag------------------------------------------------------------------------------gtggcccagatgtccagagcgctgcactgggtcgtgaaggccctgagggacagcggcttcggctcagaggagggcgtccccgccccagcaccc------------------------------------------------cagaaggcctccgaggggcaggacctcgagctggacggcaggcagaaggaggagggcgtgggcgacccccaccacgtgagcgcccggcacctcctgtaccccagctcccacgtcacgcgtttcccggtgcccaacgagaaggtgccctgggagacggagtttctcatctacgac---ccgcccttttacaccgacgacaggaaggacaagggcttggtggaccccgtgggg------------------------------------------------aacaccctggagcctctgtccaggatcagctacaacgccgtggacgggcccacagaccggaggagcttccacggggtctacgcggttcaggacgggctccctctgaaccctatgggccgcacaggactgcgcgggcgcggagccctcggttgcttcggacccaaccacacgctgcagcctgtgatcacccgg---------------------------------------------------------------------------------------------------------------------------------------tggaggcggaaccaggacggagccatctgcaggaagagcatcaagaaaatgctcgaagtgctggtggtgaagcactccctctcggaacactgggccttgccagggggctcccgggacccaggagagatactgccccggaagctgaagcaggtcctccgtagagagttctggtcttccttccagaacttgctgacacagggcacagag---------------------------------------------------------------------gtgtacaaagggtacgtggacgacccaaggaacacggacaacgcctggattgagaccgtggccatcagcatccacttctcagaccagagcgacatggatctgaagaggctgaactctcacctgcatgcctgtgacccc---------------------gggacggccgtccgatggcaggttgtggacaagcgcatcccgctgtacgccaaccacaaggccatcctccagaaggtggccgctttgtacggggcgttctac
>Rhinolophus
gaccagatctggaagttccagcgccatggtctgatagaggagtaccagggccggcccccggcaccaccccctttcattctcctcagccatctgcatctcttcatcaagagggtcgtcctcaagatacctgctaggcgacacaagcagctcaagaacaagttggagaagaatgaggaggccgtgctcctatcctgggagatgtacctgaaggagagttacctgcagagccagcaggaccagcagaggcagaggccggagcagaagatgcaagacatcagccac---------------------------------------------------------------------------------------------------------------------------------------------------------------------------agggtggacaccatggtggacctgctggaaatggaccgtctgaagcagtggggctccatggagcagagactgtcctccttggaggagcag------------------------------------------------------------------------------gtggcccagacggccagagcgctgcactggatcgtgaagaccctgagggatggcggccttggctcaggggaggacccccccacctcggcgcac------------------------------------------------cagaaggcctcggagaggcaggacctggagctggacggcaggcaggaggcagaggacctgagccacgccccccacgtgaatgcccggcaccttttctaccccaactcccctgtcctgcgtttccccgtgcctgacgagaaggtgccctgggagactgagtttctcatctacgac---ccgccgttttacacagcagagaggaaggaccaggcctcactggaccccatggcaaag------------------------------------------------------------------------------------------------------------------------------------------------------aaccccaagggccgcacagggctgcgtgggtgcgggagcctcagctgctttggacccaatcacacgctgcagcctgtggtcact---------------------------------------------------------------------------------------------------------------------------------------cggtggaagaggaaccaggatggagccatctgcaggaagagcataaagaaagtgctggaagtgctgctggtgaagcaccccctgtcagaacactgggccttgccagggggctcccaggaaccaggagagacgctgcctcgaaagctgaagcagatcctccgcagagagttctggccttccttcgagaacctgctgaggcagggcacggag---------------------------------------------------------------------gtgtacaaaggctacgtggacgacccgcggaatacggacaacgcctggatcgagacagtggccatcagtgtccacttcccagaccagagcgac---gagctaaagaggctgaactcttacctgcatgcctgtgaccca---------------------cggatggccatccaatggcaggtggtggacaggcgcatcccgctgtccaccacccacaagaccatcctccagaaggcggccgctctgtacggggcttactac
>Sturnira
gaccagatctggaagttccagcggcactacctgattgaggagtaccagggccggccccccgccccgccccccttcatcctcctcagccacctgcacctcttcatcaagcgggtggtcctgaagatacccgccaagagacacaagcagctcaagaacaagctggagaagaatgaggaagcagcactcctgtcctgggagatctacctgaaggagaactacctgcagaacatgcagtaccagcagaagcagaggccggagcagaagatccaagacattagcaac---------------------------------------------------------------------------------------------------------------------------------------------------------------------------agggtggacacgatggtggacctgctggaaatggaccgtctgaagagttcgggctccatggagcagagattggcctccctggagaagcag------------------------------------------------------------------------------gtggcccaggcgaccagagcattgcactgggtagtgaagaccctcagagacagtggctttggctcagaggaaggagctcccaccctg------------------------------------------------gcaccccagaaggtcttggaggggcaggaccctgagctggacagcaggcagaaggcagaggacctaggcgacacccaccacatcaacgcccggcacctcctgtaccccaactccgctgtcgtgcgtttccccgtgcccaacgagaaggtgccctgggggacagagtttctcatctatgac---ccgcccttctactcggctgacaggaaggacaaggacttggtggaccccatggga------------------------------------------------aacaccctggaccctctgtctaggatcacctacaatgctgtggatggacccatggaccgccggagctaccacggcccctacatggttcgcgacgggcttcctctgaaccccatgggccgcacagggctgcgaggccgcgggagcctcagctgcttcggacccaaccacacactgcagcccgtggtcactcgg---------------------------------------------------------------------------------------------------------------------------------------tggaggaggaaccaggatggcgccatctgccggagaagcatcaagaaagtgctggaagtgctggtggtgaagcgtgtcccctcagaacactgggccttgccagggggctcccgggaaccaggagaggtattgccccggaagctgaagcagatccttcagaaagagttctggccgtccttcgagagcctgctgacgcagggcacagag---------------------------------------------------------------------gtgtacaaaggctatgtggatgaccctcggaacacagacaatgcctggatcgagacggtggccatcagcatccacttcccagaccagagcaatgtggagctgaagcgtctgaactctcacctgcacacaggcgaccca---------------------gggatgtccatccggtggcaggtcgtggacaagcgcatcccgctgtatgccaaccacaaggctgtcctccagaaggtggccgctctgtttggggcttactac
>Jaculus
gaccagatctggaagttccagcgccacgacctgatcgaggagtaccacgggcggcctcccgcgccgccgcccctcatcctcctcagccacctgcagctcctggtcaagaggctggttctgaagatcccagccaagcgacaccggcagctcaagagcaagctggagaagaacgaggaggccgtcctcttgtcctgggagatctacctgaaggagaactacttgcagaatcaacagtaccagcaccaccagcggccagagcagaagattcaggacatcagtgag---------------------------------------------------------------------------------------------------------------------------------------------------------------------------aaagtggacaccatggtggatctactggacatggaccgtgtgaagaggtcaggctccatggagcaaaggctggccttattggaggagcag------------------------------------------------------------------------------atggcccagacatccagagctttgaattggatcgtgactgccctgaaggacagtggctttggcttggaggcaggtgtgcccgctctagcaccc------------------------------------------------caaaaagcctgtgatgaaccagatgctgaactgagcgtcaagaggaaggcagaggagttgggtgaccagtaccatgtgaacgcccggcacctcctctaccccaacaccctcgtcacacgcttccccgtccccaatgagaaagtgccctgggaggtagagtttctgatctacgac---cctccctttcacacagcagagaggaaggatctggccttcatggatcccgtggga------------------------------------------------gacaccgcagaacctctgtccaagatcagttacaatgccatggatggactgacagaccgccgtagcttccacggggcctatgtagtccagcacggtcttcccctgaaccccatgggccgcacagggctgcggggacgcgggagcctcagctggtttggacccaatcacaccgtgcagcctgtggtcacccgg---------------------------------------------------------------------------------------------------------------------------------------tggaggaggaaccaggacggtgctatctgcaggaagagcgtcaagaaaatgctggaggtcctggtggtgaagctgtcatgctcagagcactgggccctgcctgggggctctcgggaacctggggagatgctgccacggaagctgaagagggtggtccggcaggagttctgggtgaccttcgagaccttgctcatgcagggaagagag---------------------------------------------------------------------gtgtacaaagggtacatggatgacccgaggaacacggacaacgcctggattgagacggtggccatcagcgtccacttccacgaccagaacgacgtggagctgaagaggctaaacagccacctacaagcctgtggccca---------------------gaggcatctgtccagtggcaggtggtggacaggcgcatcccaatctatgtggaccacaagaccatccttcagaaggtggccgcactgtttggagcccacttc
>Arvicanthis
gaccagatctggaagttccagcggcacgacctgattgaggagtaccacggccggcccccagcccctcccccattcatcctcttcagccacctgcagctcttgatcaagaggattgtcctgaagattcccgccaagaggcacaagcagctcaagaacaagctggagaagaatgaggaggcagccctcctgtcctgggagctctacctgaaggagaactacctgcagaaccagcagtaccagcataaacagcggccagagcagaagatccaggacatcagtgag---------------------------------------------------------------------------------------------------------------------------------------------------------------------------aaagtggacaccatggtggatctgctggacatggaccgtgtgaagaggtcaggctccacagagcagaggctggcctccctggaggaacag------------------------------------------------------------------------------gtgactcagatgaccagggctttgcattggatggtgacaaccctgaaggacagtggctttggctccggggcaggtgcgctgaccctggcaccc------------------------------------------------caaagggccttcgatgagccagatgctgaactgagtatcaggaagaaggtagaggaacaaggagatggttaccacgtgagcgcccggcacctcctctaccccaatgcccgcatcacgcgcttccctgtgcctaatgagaaggtgccctgggaggcggagtttctgatctacgac---cctccattttacacagctgagaagaaggatgtgactctcacagaccctgcggga------------------------------------------------gacacggcagaacctctgtctaagatcagttacaacgttgtggatggaccaacagaccgtcgcagcttccatggagtctatgtggtccagtgtggattccctttgaaccctatgggccgcacgggcttgcgtggtcgtgggagcctcagctggtttggtcccaaccacattctgcagccagttgttacacgg---------------------------------------------------------------------------------------------------------------------------------------tggaagaggaaccagggtggagccatctgccggaagagcgtcaggaagatgctggaggtgctggtgatgaaactgcctcactctgagcactgggccttgcctgggggctctcgggacccaggggagatgctaccacggaagctgaaacggctcctccggcaggagttctgggtggcctttgagaccttgctgatgcaaggtacagag---------------------------------------------------------------------gtgtacaaagggtacgtggatgacccaaggaacacagacaatgcctggatcgagacggtggctgtcagcatccatttccaggaccagagcaatgtggagctgaagaggttggaagagaacctgcgcactcatgatccaaaggagtcatccagcggcctggagttgtctactgaatggcaggtggtagaccagcggatccctctgtatgcgaaccacaagaccatcctccagaaagtggcctcactgtttggggctcacttc
>Onychomys
gaccagatctggaagttccagcgccatgacctgattgaggagtatcatggccggccgccagcacctccccccttcatcctcctcagccacctgcagctcttgatcaagaggattgtcctgaagatccctgccaagcggcacaaacaactcaagaacaaactggagaagaatgaggaggcagccctcctgtcctgggagctctacctgaaggagaactacctgcagaaccagcagtaccagctcaaacagcggccagaacagaggatccaggacatcagtgag---------------------------------------------------------------------------------------------------------------------------------------------------------------------------aaagtggacaccatggtggatctgctggacatggaccgtgtgaagaggtcaggctccatggagcagaggctggtctctctggaggaacag------------------------------------------------------------------------------gtagctcagacggccagagctttgcactggatcgtgacaaccctgaaggacagtggctttggctcagaggcaggtgtgctgaccctggcatcc------------------------------------------------caaaggactttcgatgagccagatgctgaactgaatattaggaggaaagcagaggagccaggagatggttaccatgtgaatgccaggcacctcctctaccccaatgcccgcatcatgcgcttccctgtgcccaatgagaaggtgccctgggaggcggagtttctgatctacgac---cccccattttacacagctgagaagaaagacgtggccctcacagatcctgtggga------------------------------------------------gacatggcagaacctctgtcgaagatcagttacaatgctgtagatgggccaacagaccgtcgtagcttccatggagcctatgtggtccaggatgggctccctttgaaccccatgggccgtacggggttgcgtggacgtgggagcctcagctggtttggacccaaccacacactgcagccagtggttactcgg---------------------------------------------------------------------------------------------------------------------------------------tggaagaggaaccagggtggagccatctgccggaagagtgtcaggaagatgctggaggtgctggtgatgaagctaccccactccgagcactgggccttgccgggggggtcttgggagccaggggagatgttgccacggaagctgaagcgggtcctccggcaagagttctgggtgccctttgagaccttgctggtgcaaggtacagag---------------------------------------------------------------------gtgtacaaagggtatgtggatgacccaaggaacacagacaatgcctggattgagacagtggctgtcagcatccatttccagggccagaatgatgtggagctgaagagtctggaagagaacctgcgtacccacgatccaaaggagtcgacctgcggcctgcagatgtctactgaatggcaggtggtggatcggcgcatccccctgtatgcaaaccacaagaccatcctccaaaaggtggcctcactgtttggcgctcacttc
>Kogia
gaccagatctggaagttccagcgccacgacctgatcgaggagtaccagggcaggccccccgcgccaccccccttcatcctcctcaaccacctgcacctcttcgtcaagagggtcgtcctgaagacccccaccaagcgacacaagcagctcaagaacaagctagagaagaacgaggaggcggccctcctgtcctgggagatctacctgaaggagaattacctgcaggaccagcggatccagcagaagcagaggccgcagcagaagatccaggacatcagcgac---------------------------------------------------------------------------------------------------------------------------------------------------------------------------aaggtggacaccatggtggacctgctggagatggcacatctgaagcagtcgggctccatggagcagagactggcctccctagaggagcag------------------------------------------------------------------------------gtggcccagacggccagagcgctgcactggatcgtgaaggccctgagggacaacggctttggctcggaggagggcgtccccaccctggcaccc------------------------------------------------cagaaggcctcggtggggcgggacccggagctggacggcgggctgaaggtggaggacccgggcgacgcgtaccacgtggacgcccggcacctcctctaccccagctgccccgcccagcgtttcccagtgcctaacgagaaggtgccctgggagacggagttccttatctacaac---ccgcccttctacacggccgacgggaagaacgagggcctggtggaccctgtcggg------------------------------------------------gacaccctggagcctctgtccaggatcagctacaacgcggtggatggacacctggaccggcgcagcttccacggggtctacgctgtgcaggaagggctccctctgaaccccatgggccgcacagggctgcgcgggcgcggggacctcagccgctttggccccaaccacacgctgcagcccgtggtcacccgc---------------------------------------------------------------------------------------------------------------------------------------tggaggcggaaccaggacggcgccatctgcaggaagggcataaagaagatgctggaggtgctggtggtgaagcgctccgtctcagagcactgggtgctgcccgggggctcccgagaaccaggagaggcgctgccccggaagctgaagcaggtcctccagagagagttctggccttccttcgagagcctgctgacgcagggcatggag---------------------------------------------------------------------gtgtacaaagggtacgtggatgacccaaggaacacggacaacgcctggatcgagacggtggccgtgagcgtccacttcccagaccagagcgacgtggagctgaagaggctgaactctcacctgcgctcctgcgaagcg---------------------ggggtgtccgtccggtggcaggtggtggacgagcgcatcccactgtacgccaaccacaaggccatcctccagaaggtggccgccttgttcggggcctactac
>Meriones
gaccagatctggaagttccagcgccacgacctgattgaggagtaccacggccggcccccggcccctccacccctcatcctcctcagccacctgcagctcctgatcaagaggattgtcctgaagatccctgccaagcggcacaagcagctcaagaacaagctggagaagaacgaggaggtggccctcctgacctgggaggtctacctgaaggagaactacctgcagaaccagcagttccagcacaaacagtggccagagcagaagatccaggacatcagtgag---------------------------------------------------------------------------------------------------------------------------------------------------------------------------aaagtggacactatggtgggtctgctggacatggaccgtgtgaagaggtcaggctccatggaacagaggctggcctccttggaggaacag------------------------------------------------------------------------------gtggctcagacggccagagctttgcattggatcgtgacagccctgaaggacagtggctttggctcaggggcaggcgtgctgaccctggcaccc------------------------------------------------cagaaggccttcgatgagccggatgccgagctgagtatcaggaggaaagcagaggagccaggagatggctaccacgtgaacgcccggcatctcctctaccccgatgcccgcatcatgcgcttccccgtgcctaatgagaaggtgccctgggaggcggagtttctgatctatgac---cctccattttacaccgccgagaagaaggacgtggctctcacagaccctgtggga------------------------------------------------gacatggcagaacctctgtctaagatcagttacaacatcgtggatggaatgacagaccgtcgaagcttccacggagcctatgtggtccagtacgggctccccttgaaccccatgggccgaacggggttgcgtggacgcgggagcctcagctggtttgggcccaaccataccctgcagccggtggttactcgg---------------------------------------------------------------------------------------------------------------------------------------tggaagaggaaccagggtggagccatctgccggaagagtgtcaggaagatgctggaggtgctggtgatgaagctgcctcactcagagcactgggcactgccagggggctctcgggagccaggggagatgctgccccggaagctgaaacgggtcctccggcaagagttctgggtggcctttgagaccttgttgatgcagggtacagag---------------------------------------------------------------------gtgtacaaagggtacgtggatgacccacggaacacagacaatgcttggatcgagacggtggctgtcagcatccatttccagggccagaatgatgtggagctcaagaggctagaagagaacctgcacacccatgatccaaaggagtcggccagtgtcctggggatgtctaccgagtggcaggtggtggatcggcgcatccccctctatgcaaaccacaagaccatcctccagaaggtggcctcgctgtttggagctcacttc
>Mesocricetus
gaccagatctggaagttccagcggcatgacctgattgaggagtaccatggccggcccccggcccctccccctntcatcctcctcagccacctgcagctcctcatcaagaggattgtcctgaagatccctgccatgaggcacaagcagctcaagaacaaactggagaagaatgaggaggcggccctcctgtcctgggagctctacctgaaggagaactacctgcagaaccagcagttccagcacaagcagcggccagagcagaagatccaggacatcagtgag---------------------------------------------------------------------------------------------------------------------------------------------------------------------------aaagtggacaccatggtggatctgctggacatggaccgtgtgaagaggtcgggctccacagagcagaggctggtctccctggaggaacag------------------------------------------------------------------------------gtagctcagacaaccagagctttgcactggatcgtgacaaccctgaaggacagcggctttggctcagaggcaggc---gtgaccctggcatcc------------------------------------------------caaagggccttcgatgagccagatgctgaactgagtagcaggaagaaagtagaggagccaggagacggctaccatgtgaatgcccggcaccttctctacccggatgcgcccatcatgcgcttccctgtgcccaacgagaaggtgccctgggaggtggagtttctgatctacgac---cctccgttttacacagccgagaagaaggatgtggtcctcacagaccctgtggga------------------------------------------------gacacggcagaacctctgtctaggatcagttacaacgtcgtggatggaccaacggatcgtcgcagctcccatggagcctatgtggtccagtatgggctccccttgaaccccatgggccggacgggattgcgcggacgtgggagcctcagctggtttggacccaaccacacactacagccagtggttactcgg---------------------------------------------------------------------------------------------------------------------------------------tggaagaggaaccagggtggagccatctgccggaagagtgtcaggaagatgctagaggtgctggtgatgaagttgcctcactctgagtactgggccttgccagggggatctcgggagccggggcagatgctaccacggaagctgaaatggatcctccgaaaagagttctgggggccctttgagaccttgctggtgcaagggacagag---------------------------------------------------------------------gtgtacaaagggtatgtggatgacccaaggaacacggacaatgcctggattgagacggtggccgtcagcatccatttccaggaccagaatgacttggagctgaagaggctggaagagaacctgtacacctatggtccaaaggagtcaacctgtgatctgcagatgtctactgaatggcaggtggtggatagacgcatccccctgtattcgaaccacaagactatcctccaaaaggtggccttgctgtttggagctcacttc
>Chionomys
gaccagatctggaagttccagcgccatgaccttattgaggagtaccatggccggcccccggcccctccccccttcattctcctcagccacctgcagctcctgatcaagagaattgtcctgaagatccctgccaagaggcacaagcagctcaagaacaaactggagaagaatgaggaggcggctctcctgtcctgggagctctacctgaaggagaactatctgcagaaccagcagtaccagcacaaacagcgaccagaacagaagatccatgacatcagtgag---------------------------------------------------------------------------------------------------------------------------------------------------------------------------aaagtggacaccatggtgggtctgctggacatggaccgtgtgaagaggtcaggctccgtggagcagaggctggtctccctggaggaacag------------------------------------------------------------------------------gtagctcagacggccagagctttgcactggatcgtgacaaccctgaaggacagtggcttgggatcggaggccggtgtgctgaccctggcatcc------------------------------------------------caaagggctttcgatgaaccggatgctgaactgagtatcaggaggaaagcagaggagccaggagatggctaccacgtgaatgcccggcacctcctctaccccaatgcccgcatcatgcgcttccctgtgcccaacgagaaggtgccctgggaggcggagtttctgatctacgac---cccccattttacacagctgagaagaaggacatggccctcacagaccctgtggga------------------------------------------------gacatggcagagcccctgtctaagatcagctacaacatcgtggatggaccaacggaccgtcgcagcttccatggagcctatgtggtccagtacgggctgcccttgaaccccatgggccgtacggggttgcgtggacgcgggagcctcagctggtttggacccaaccacaccctgcagccggtggttactcgg---------------------------------------------------------------------------------------------------------------------------------------tggaagaggaaccaaggtggagccatctgccggaagagtgtcaggaagatgctggaggtgctggtgatgaagctgcctcactccgagcactgggccttgcctgggggctctcgggagccaggggagatgctgccacggaagctgaaacgtgtcctccggcaagagttctgggtgcccttcgagaccttgctggtgcaaggtacagag---------------------------------------------------------------------gtgtataaagggtatgtggatgacccaaggaacacagacaatgcctggattgagacggtggctgtcagcatccatttccagggtcagaacgatgtggagctgaagaggctggaagagaacctgcacacccacgatccaaaggcatcaagctgcggcctgcagatgtctactgaatggcaggtggtggacaggcgcatccccgtgtacgcaaaccacaagaccatcctccaaaaggtggccacgctgtttggagctcacttc
