# Supplementary material for: Molecular evolution of TRPC4 regulatory sequences supports a role in mammalian thermoregulatory adaptation
Source: PeerJ. 2025 Jul 8;13:e19697. doi: 10.7717/peerj.19697 (PMC12248226; doi:10.7717/peerj.19697)
Supplement: Supplemental Information 1 — Required and optional parameters that are read by the codeml package of PAML. This file is for information only, an explicit value must be selected for Model and the dummy file names must be replaced with explicit paths to function. The sequence and guide tree files are in standard formats (FASTA and Newick, respectively). [file peerj-13-19697-s001.zip › input.files/tetrapod.clade.omega.estimation/eutherian.trpv1.fas]

>Camelus
atgggcgagaccgttaacaagatcgcccaggagagcaagaatatctggaagctgcagaga
gccatcaccatcctggacacggagaagagcttccttaagtgtataaggaaggctttccgc
tcaggcaagctgctgcaggtggggtacacacctgatggcaaggacgactacaggtggtgc
ttcagggtggacgaggtgaactggaccacctggaacaccaacgtgggcatcatcaatgaa
gaccccggctactgtgaggggatcaagcgcaccctgagcttctccctgcggtcaggcaga
------------------------------------------------------------
---gctgcagggagacactggaagaactttgccctggttcccctcttaagagatgcaagt
actcgggaaaggcaccctgtccagcctgaggtagttcatctgaagcacttcgcagggtcc
ctcaagccagaggatgctgagatcgtcaaggaccct
>Balaenoptera
atgggtgagacggtcaacaggatcgcacaggagagcaagaacatctggaagctgcagaga
gccatcaccatcctggacacggagaagagcttccttaagtgtatgaggaaggcctttcgc
tcaggcaagctgctgcaggtggggtacacagctgacggcaaagacgactacaggtggtgt
ttcagggtggacgaggtgaactggaccacctggaataccaacgtgggcatcatcaatgaa
gacccgggcaactgtgagggcatcaaacgcaccctgagcttctccctgcggtcgggccga
------------------------------------------------------------
---gctgcagggaggaactggaagaactttgccctggttcccctcttaagagatgcgagt
actcgagaaagacaccctgcccagcctgaggaagttcatctgaagcacttcgcggggtcc
ctcaagccagaagatgccgagattatcaaggattct
>Ovis
atgggcgagacggtgaacaagattgcgcaggaaagcaagaacatctggaagctgcagaga
gccatcaccatcctagacacggagaagagcttcctcaagtgtatgaggaaggcctttcgc
tcaggcaagctgctgcaggtggggtacacacctgatggcaaggacgactacaggtggtgt
ttcagggtggacgaggtgaactggaccacctggaacaccaacgtgggcatcatcaacgaa
gacccgggcaactgcgagggcatcaagcgcaccctgagcttctccctgcggtcaagccga
------------------------------------------------------------
---gttgcagggaggaactggaagaactttgccctggttcccctcttacgagatgcaagt
actcgagaaaggcaccctgcccagcctgaagaagttcacctgaggcacttcacaggatcc
ctcaagcccgaagatgctgaggtcatcaaagattct
>Vicugna
atgggcgagaccgtcaacaagatcgcccaggagagcaagaatatctggaagctgcagaga
gccatcaccatcctggacacggagaagagcttccttaagtgtataaggaaggctttccgc
tcaggcaagctgctgcaggtggggtacacacctgatggcaaggacgactacaggtggtgc
ttcagggtggatgaggttaactggaccacctggaacaccaacgtgggcatcatcaatgaa
gaccccggctactgtgaggggatcaagcgcaccctgagcttctccctgcggtcaggcaga
------------------------------------------------------------
---gctgcagggagacactggaagaactttgccctggttcccctcttaagagatgcaagt
actcgggaaaggcaccctgtccagcccgaggtagttcatctgaagcacttcgcagggtcc
ctcaagccagaggatgctgagctcgtcaaggaccct
>Physeter
atgggtgagacggtcaacaagatcgcacaggagagcaagaacatctggaagctgcagaga
gccatcaccatcctggacacggagaagagcttccttaagtgtatgaggaaggcctttcgc
tcaggcaagctgctgcaggtggggtacacagctgatggccaggacgactacaggtggtgt
ttcagggtggacgaggtgaactggaccacctggaacaccaacgtgggcctcatcaatgaa
gacccgggcaactgtgagggcatcaaacgcaccctgagcttctccctgcggtcgggccga
------------------------------------------------------------
---gctgcagggaggaactggaagaactttgccctggttcccctcttaagagatgcaagt
actcgagaaagacaccctacccagcctgaggaagttcatctgaagcactttgcggggtcc
ctcaagcccgaagatgccaagatcatcaaggattcc
>Sus
atgggcgagactgtcaacaagatttcgcaggagagcaagaacatctggaaactgcagaga
gccatcaccatcctggacacggagaagagcttccttaagtgtatgaggaaggtctttcgc
tcaggcaagctgctacaggtggggtacacacctgatggcaaggatgactacaggtggtgt
ttcagggtggacgaggtgaactggaccacctggaacaccaacgtgggcatcatcaatgaa
gacccgggcaactgtgagggcatcaagcgtaccctgagcttttccctgcggtccagcaga
------------------------------------------------------------
---gttgcagggagaaactggaaaaactttgccctggttcccctcttaagagatgcaagt
actcgagaaaggcaccttgcccagcccgaggaagttcatctgaaacacatcgcaaagtcg
ctcaagccagaagatgctgagatcgtcaaggatcct
>Bubalus
atgggcgagacggtcaacaagattgcgcaggagagcaagaacatctggaagctgcagaga
gccatcaccatcctagacacggagaagagcttcctcaagtgtatgaggaaggcctttcgc
tcaggcaagctgctgcaggtggggtacacacctgatggcaaggacgactacaggtggtgt
ttcagggtggacgaggtgaactggaccacctggaacaccaacgtgggcatcatcaacgaa
gacccgggcaactgtgagggcatcaagcgcaccctgagcttctccctgcggtcaagccga
------------------------------------------------------------
---gttgcagggaggaactggaagaactttgccctggttcccctcttaagagatgcaagt
actcgagaaaggcaccctgcccagcctgaagaagttcacctgaggcacttcacagggtcc
ctcaagcccgaagatgctgagatcatcaacgattct
>Bos
atgggcgagacggtcaacaaaattgcgcaggagagcaagaacatctggaagctgcagaga
gccatcaccatcctagacacggagaagagcttcctcaagtgtatgaggaaggcctttcgc
tcaggcaagctgctgcaggtggggtacacgcctgatggcaaggacgactacaggtggtgt
ttcagggtggacgaggtgaactggaccacctggaacaccaacgtgggcatcatcaacgaa
gacccgggcaactgcgagggcatcaagcgcaccctgagcttctccttgcggtcaagccga
ggcaggcagaggagggaagagtgggagcagaggagccctgcggagaaccactaccagaaa
ccagttgcagggaggaactggaagaactttgccctggttcccctcttaagagacgcaagt
actcgagaaaggcaccctgcccagcctgaagaagttcacctgaggcacttcacagggtcc
ctcaagcccgaagatgctgagatcatcaacgattct
>Capra
atgggcgagacggtgaacaagattgcgcaggaaagcaagaacatctggaagctgcagaga
gccatcaccatcctagatacggagaagagcttcctcaagtgtatgaggaaggcctttcgc
tcaggcaagctgctgcaggtggggtacacacctgatggcaaggacgactacaggtggtgt
ttcagggtggacgaggtgaactggaccacctggaacaccaatgtgggcatcatcaacgaa
gacccgggcaactgcgagggcatcaagcgcaccctgagcttctccctgcggtcaagccga
------------------------------------------------------------
---gttgcagggaggaactggaaaaacttcgccctggttcccctcttacgagatgcaagt
actcgagaaaggcaccctgcccagcctgaagaagttcacctgaggcacttcacagggtcc
ctcaagcccgaagatgctgaggtcatcaaagattct
>Orcinus
atgggcgagacggtcaacaagatcgcacaggagagcaagaacatctggaagctgcagaga
gccatcaccatcctggacacggagaagagcttccttaagtgtatgaggaaggcctttcgc
tcaggcaagctgctgcaggtggggtacacagctgacggcaaggatgactacaggtggtgt
ttcagggtggacgaggtgaactggaccacctggaacaccaacgtgggcatcatcaatgaa
gacccgggcaactgtgagggcatcaaacgcacactgagcttctccctgcggtcgggccga
------------------------------------------------------------
---gctgcagggaggaactggaagaactttgccctggttcccctcttaagagatgcaagt
actcgagaaagacaccctgcccagcctgaggaagttcatctgaagcactttgcagggtcc
ctcaagccagaagatgccgatatcatcaaggattct
>Delphinapterus
atgggcgagacggtcaacaagatcgcacaggagagcaagaacatctggaagctgcagaga
gccatcaccatcctggacacggagaagagcttccttaagtgtatgaggaaggcctttcgc
tcaggcaagctgctgcaggtggggtacacagctgacggcaaggacgactacaggtggtgt
ttcagggtggacgaggtgaactggaccacctggaacaccaacgtgggcatcatcaatgaa
gacccgggcaactgtgaaggcatcaaacgcaccctgagcttctccctgcggtcgggccga
------------------------------------------------------------
---gctgcagggaggaactggaagaactttgccctggttcccctcttaagagatgcaagt
actcgagaaagacaccctgcccagcctgaggaagttcatctgaagcacttcgcggggtcc
ctcaagccagaagatgccgatatcatcaaggattct
>Lagenorhynchus
atgggcgagacggtcaacaagatcgcacaggagagcaagaacatctggaagctgcagaga
gccatcaccatcctggacacggagaagagcttccttaagtgtatgaggaaggcctttcgc
tcaggcaagctgctgcaggtggggtacacagctgacggcaaggacgactacaggtggtgt
ttcagggtggacgaggtgaactggaccacctggaacaccaacgtgggcatcatcaatgaa
gacccgggcaactgtgagggcatcaaacgcacactgagcttctccctgcggtcgggccga
------------------------------------------------------------
---gctgcagggaggaactggaagaactttgccctggttcccctcttaagagatgcaagt
actcgagaaagacaccctgcccagcctgaggaagttcatctgaagcactttgcagggtcc
ctcaagccagaagatgccaatatcatcaaggattct
>Bison
atgggcgagacggtcaacaaaattgcgcaggagagcaagaacatctggaagctgcagaga
gccatcaccatcctagacacggagaagagcttcctcaagtgtatgaggaaagcctttcgc
tcaggcaagctgctgcaggtggggtacacgcctgatggcaaggacgactacaggtggtgt
ttcagggtggacgaggtgaactggaccacctggaacaccaacgtgggcatcatcaacgaa
gacccgggcaactgcgagggcatcaagcgcaccctgagcttctccttgcggtcaagccga
------------------------------------------------------------
---gttgcagggaggaactggaagaactttgccctggttcccctcttaagagacgcgagt
actcgagaaaggcaccctgcccagcctgaagaagttcacctgaggcacttcacagggtcc
ctcaagcccgaagatgctgagatcatcaacgattct
>Monodon
atgggcgagacggtcaacaagatcgcacaggagagcaagaacatctggaagctgcagaga
gccatcaccatcctggacacggagaagagcttccttaagtgtatgaggaaggcctttcgc
tccggcaagctgctgcaggtggggtacacagctgacggcaaggacgactacaggtggtgt
ttcagggtggacgaggtgaactggaccacctggaacaccaacgtgggcatcatcaatgaa
gacccgggcaactgtgagggcatcaaacgcaccctgagcttctccctgcggtcgggccga
------------------------------------------------------------
---gctgcagggaggaactggaagaactttgccctggttcccctcttaagagatgcaagt
actcgagaaagacaccctgcccagcctgaggaagttcatctgaagcacttcgcggggtcc
ctcaagccagaagacgccgatatcatcaaggattct
>Lipotes
atgggcgagacggtcaacaagattgcacaggagagcaagaacatctggaaactgcagaga
gccatcaccatcctggacacggagaagagcttccttaagtgtatgaggaaggcctttcgc
tcaggcaagctgctgcaggtggggtacacagctgacggcaaggacgactacaggtggtgt
ttcagggtggacgaggtgaactggaccacctggaacaccaacgtgggcatcatcaatgaa
gacccgggcaactgtgagggcatcaaacgcaccctgagcttctccctgcggtcgggccga
------------------------------------------------------------
---gctgcagggaggaactggaaaaactttgccctggttcccctcttaagggatgcaagt
actcgagaaagacaccctgcccagcctgaggaagttcatctgaagcactttgcggggtcc
ctcaagccagaagatgccgatatcatcaaggattct
>Tursiops
atgggcgagacggtcaacaagatcgcacaggagagcaagaacatctggaagctgcagaga
gccatcaccatcctggacacggagaagagcttccttaagtgtatgaggaaggcctttcgc
tcaggcaagctgctgcaggtggggtacacagctgacggcaaggacgactacaggtggtgt
ttcagggtggacgaggtgaactggaccacctggaacaccaacgtgggcatcatcaatgaa
gacccgggcaactgtgagggcatcaaacgcacattgagcttctccctgcggtcgggccga
------------------------------------------------------------
---gctgcagggaggaactggaagaactttgccctggttcccctcttaagagatgcaagt
actcgagaaagacacgctgcccagcctgaggaagttcatctgaagcactttgcagggtcc
ctcaagccagaagatgccgatatcatcaaggattct
>Phocoena
atgggcgagacggtcaacaagatcgcccaggagagcaagaacatctggaagctgcagaga
gccatcaccatcctggacacggagaagagcttccttaagtgtatgaggaaggcctttcgc
tcaggcaagctgctgcaggtggggtacacagctgacggcaaggacgactacaggtggtgt
ttcagggtggatgaggtgaactggaccacctggaacaccaacgtgggcatcatcaatgaa
gacccgggcaactgtgagggcatcaaacgcaccctgagcttctccctgcggtcgggccga
------------------------------------------------------------
---gctgcagggaggaactggaagaactttgccctggttcccctcttaagagatgcaagt
actcgagaaagacaccctgcccggcctgaggaagttcatctgaagcacttcgcggggtcc
ctcaagccagaagatgccgagatcctcaaggattct
>Oryx
atgggcgagacggtgaacaagattgcgcaggagagcaagaacatctggaagctgcagaga
gccatcaccatcctagacacggagaagagcttcctcaagtgtatgaggaaggcctttcgc
tcaggcaagctgctgcaggtggggtacacacctgatggcaaggacgactacaggtggtgt
ttcagggtggacgaggtgaactggaccacctggaacaccaacgtgggcatcatcaatgaa
gacccgggcaactgcgagggcatcaagcgcaccctgagcttctccctgcggtcaagccga
------------------------------------------------------------
---gttgcagggaggaactggaagaactttgccctggtgcccctcttaagagatgcaagt
actcgagaaaggcaccctgcccagcctgaagaagttcacctgaggcacttcacagggtcc
ctcaagcccgaagatgctgaggtcatcaaagattct
>Cervus
atgggcgagacggtcaacaagatcgctcaagagagcaagaacatctggaagctgcagaga
gccatcaccatcctagacacggagaagagcttcctcaagtgtatgcggaaggcctttcgc
tcaggcaagctgctgcaggtggggtacacacctgatggcaaggatgactacaggtggtgt
ttcagggtggacgaggtgaactggaccacctggaacaccaacgtgggcatcatcaacgaa
gacccgggcaactgtgagggcatcaaacgcaccctgagcttctccctgcggtcaagccga
------------------------------------------------------------
---gttgcagggaggaactggaagaactttgccctggttcccctcttaagagatgcaagc
actcgagaaaggcaccctgcccagcctgaagaagttcacctgaggcacttcgcagggtcc
ctcaagcccgaagatgctgagatcatcaaagattct
>Globicephala
atgggcgagacggtcaacaagatcgcacaggagagcaagaacatctggaagctgcagaga
gccatcaccatcctggacacggagaagagcttccttaagtgtatgaggaaggcctttcgc
tcaggcaagctgctgcaggtggggtacacagctgacggcaaggacgactacaggtggtgt
ttcagggtggacgaggtgaactggaccacctggaacaccaacgtgggcatcatcaatgaa
gacccgggcaactgtgagggcatcaaacgcacactgagcttctccctgcggtcgggccga
------------------------------------------------------------
---gctgcagggaggaactggaagaactttgccctggttcccctcttaagagatgcaagt
actcgagaaagacaccctgcccagcctgaggaagttcatctgaagcactttgcagggtcc
ctcaagccagaagatgctgatgtcatcaaggattct
>Phacochoerus
atgggcgagactgtcaacaagatttcgcaggagagcaagaacatctggaaactgcagaga
gccatcaccatcctggacacggagaagagcttccttaagtgtatgaggaaggtctttcgc
tcaggcaagctgctacaggtggggtacacacctgatggcaaggatgactacaggtggtgt
ttcagggtggacgaggtgaactggaccacctggaacaccaacgtgggcatcatcaatgaa
gacccgggcaactgtgagggcatcaagcgtaccctgagcttctccctgcggtccagcaga
------------------------------------------------------------
---gttgcagggagaaactggaaaaactttgccctggttcccctcttaagagatgcaagt
gctcgagaaaggcaccttgcccagcccgaggaagttcatctgaaacacatcgcaaagtcg
ctcaagccagaagatgctgagatcgtcaaggatcct
>Hippopotamus
atgggtgagacagttaacaagatctcacaggagagcaagaacatctggaagctgcagaga
gccatcaccatcctggacacggagaagagcttccttaagtgtatgaggaaggcctttcgc
tcaggcaagctgctacaggtggggtacacccctgatggcaaggacgactacaggtggtgt
ttcagggtggacgaggtgaactggaccacctggaacaccaacgtgggcatcatcaatgaa
gacccgggcaactgtgagggcatcaagcgcaccctgagcttctccctgcggtcaggccga
------------------------------------------------------------
---gttgcaggaaggaactggaagaactttgccctggttcccctcttaagagatacaagt
actcgagaaaggcgcgatgctcagccggaggaagttcacctgaagtacttcacagggtcc
ctcaagccggaagatgctgagatcatcaaggatcct
>Budorcas
atgggcgagacggtgaacaagattgcgcaggaaagcaagaacatctggaagctgcagaga
gccatcaccatcctagacacggagaagagcttcctcaagtgtatgaggaaggcctttcgc
tcaggcaagctgctgcaggtggggtacacacctgatggcaaggacgactacaggtggtgt
ttcagggtggacgaggtgaactggaccacctggaacaccaacgtgggcatcatcaacgaa
gacccaggcaactgcgagggcatcaagcgcaccctgagcttctccctgcggtcaagccga
------------------------------------------------------------
---gttgcagggaggaactggaagaactttgccctggttcccctcttacgagatgcaagt
actcgagaaaggcaccctgcccagcctgaagaagttcacctgaggcacttcacagggtcc
ctcaagcccgaagatgctgaggtcatcaaagattct
>Moschus
atgggtgagacggtcaacaagatagctcaagagagcaagaacatctggaagctgcagaga
gccatcaccatcctagacacagagaagagcttcctcaagtgtatgaggaaggcctttcgc
tcaggcaagctgctgcaggtggggtacacgcccgatggcagggacgactgcaggtggtgt
ttcagggtggacgaggtgaactggaccacttggaacaccaacgtgggcatcatcaacgaa
gacccgggcaactgcgagggcatcaagcgcaccctgagcttctccctgcgatcaacccga
------------------------------------------------------------
---gttgcagggaggaactggaagaactttgccctggttcccctcttaagagatgcaagt
actcgagaaaggcaccctgcccagcctgaagaagttcacctgaggcacttcacagggtcc
ctcaagcccgaagatgctgagatcatcaaagcttct
>Dama
atgggcgagacggtcaacaagattgctcaagagagcaagaacatctggaagctgcagaga
gccatcaccatcctagacacggagaaaagcttcctcaagtgtatgcggaaggcctttcgc
tcaggcaagctgctgcaggtggggtacacacctgatggcaaggatgactacaggtggtgt
ttcagggtggacgaggtgaactggaccacctggaacaccaacgtgggcatcatcaacgaa
gacccgggcaactgcgagggcatcaaacgtaccctgagcttctccctgcggtcaagccga
------------------------------------------------------------
---gttgcagggaggaactggaagaactttgccttggttcccctcttaagagatgcaagc
actcgagaaaggcaccctgcccagcctgaagaagttcacctgaggcacttcgcagggtcc
ctcaagcccgaagatgctgagatcatcaaagattct
>Neophocaena
atgggcgagacggtcaacaagatcgcccaggagagcaagaacatctggaagctgcagaga
gccatcaccatcctggacacggagaagagcttccttaagtgtatgaggaaggcctttcgc
tcaggcaagctgctgcaggtggggtacacagctgacggcaaggacgactacaggtggtgt
ttcagggtggatgaggtgaactggaccacctggaacaccaacgtgggcatcatcaatgaa
gacccgggcaactgtgagggcatcaaacgcaccctgagcttctccctgcggtcgggccga
------------------------------------------------------------
---gctgcagggaggaactggaagaactttgccctggttcccctcttaagagatgcaagt
actcgagaaagacaccctgcccggcctgaggaagttcatctgaagcacttcgcggggtcc
ctcaagccagaagatgccgagatcatcaaggattct
>Kogia
atgggtgagacggtcaacaagatcgcacaggagagcaagaacatctggaagctgcagaga
gccatcaccatcctggacacggagaagagcttccttaagtgtatgaggaaggcctttcgc
tcaggcaagctgctgcaggtggggtacacagctgacggcaaggacgactacaggtggtgt
ttcagggtggacgaggtgaactggaccacctggaacaccaacgtaggcctcatcaatgaa
gacccgggcaactgcgagggcatcaaacgcacgctgagcttctccctgcggtcgggccga
------------------------------------------------------------
---gctgcagggaggaactggaagaactttgccctggttcccctcttgaaagatgcaagt
actcgagaaagacaccctgcccagcctgaggaagttcatctgaagcactttgcggggtcc
ctcaagccagaagatgccgagatcgtcagggattcc
>Delphinus
atgggtgagacggtcaacaagatcgcacaggagagcaagaacatctggaagctgcagaga
gccatcaccatcctggacacggagaagagcttccttaagtgtatgaggaaggcctttcgc
tcaggcaagctgctgcaggtggggtacacagctgacggcaaggacgactacaggtggtgt
ttcagggtggacgaggtgaactggaccacctggaacaccaacgtgggcatcatcaatgaa
gacccgggcaactgtgagggcatcaaacgcacactgagcttctccctgcggtcgggccga
------------------------------------------------------------
---gctgcagggaggaactggaagaactttgccctggttcccctcttaagagatgcaagt
actcgagaaagacaccctgcccagcctgaggaagttcatctgaagcactttgcagggtcc
ctcaagccagaagatgccgatatcatcaaggattct
>Mesoplodon
atgggtgagacggtcaacaagatcgcacaggagagcaagaacatctggaagctgcagaga
gccatcaccatcctggacacggagaagagcttccttaagtgtatgaggaaggcctttcgc
tcaggcaagctgctgcaggtggggtacacagctgacggcaaggacgactacaggtggtgt
ttcagggtggacgaggtgaactggaccacctggaacaccaacgtgggcatcatcaatgaa
gacccgggcaactgtgagggcatcaaacgcaccctgagcttctccctgcggtcgggccga
------------------------------------------------------------
---gctgcagggaggaactggaagaactttgccctggttcccctcttaagagatgcaagt
actcgagaaagacaccctgcccagcctgaggaagttcatctgaagcacttcgcggggtcc
ctcaagccagaagatgccgatatcgtcaaggattct
>Eubalaena
atgggtgagacggtcaacaggatcgcacaggagagcaagaacatctggaagctgcagaga
gccatcaccatcctggacacggagaagagcttccttaagtgtatgaggaaggcctttcgc
tcaggcaagctgctgcaggtggggtacacagctgacggcaaggacgactacaggtggtgt
ttcagggtggacgaggtgaattggaccacctggaacaccaacgtgggcatcatcaatgaa
gacccgggcaactgtgagggcattaaacgcaccctgagcttctccctgcggtcgggccga
------------------------------------------------------------
---gctgcagggaggaactggaagaactttgccctggttcccctcttaagagatgcaagt
actcgagaaaggcaccctgcccagcctgaggaagttcatctgaagcacttcgcggggtcc
ctcaagccagaagatgccgagattatcaaggattct
>Peromyscus
atgggtgagacggtcaacaagattgcccaagagagcaagaacatctggaagctgcagaga
gccatcaccattctggacacagagaagagtttcctgaagtgcatgaggaaagccttccgc
tctggcaagctgctgcaggtggggttcacgcctgatggcaaggatgactaccggtggtgt
ttcagggtggacgaggtgaactggactacctggaacaccaatgtgggcatcattaacgag
gacccaggcaactgtgaaggcgtcaagcgcaccctgagcttctccctgaggtcaggccga
------------------------------------------------------------
---gtttcagggagaaattggaagaactttgccctggttcctcttctgagggatgcaagc
actcgagataggcataccacccagcctgaggaagttcatctgaagcattttgcaggatcc
cttaagccagaggatgctgaggtcttcaaggattcc
>Rattus
atgggtgagaccgtcaacaagattgcacaagagagcaagaacatctggaagctgcagaga
gccatcaccatcctggatacagagaagagcttcctgaagtgcatgaggaaggccttccgc
tctggcaagctgctgcaggtggggttcactcctgacggcaaggatgactaccggtggtgt
ttcagggtggacgaggtaaactggactacctggaacaccaatgtgggtatcatcaacgag
gacccaggcaactgtgagggcgtcaagcgcaccctgagcttctccctgaggtcaggccga
------------------------------------------------------------
---gtttcagggagaaactggaagaactttgccctggttccccttctgagggatgcaagc
actcgagatagacatgccacccagcaggaagaagttcaactgaagcattatacgggatcc
cttaagccagaggatgctgaggttttcaaggattcc
>Mus
atgggcgagactgtcaacaagattgcacaagagagcaagaacatctggaagctgcagcga
gccatcaccatcctggatacagagaagagtttcctgaagtgcatgaggaaggccttccgc
tccggcaagctgctgcaggtggggttcacgccggacggcaaggatgacttccggtggtgc
ttcagggtggatgaggtgaactggactacctggaacaccaacgtgggcatcatcaacgag
gacccaggcaactgtgagggcgtcaagcgcaccctgagcttctccctgcggtcaggccga
------------------------------------------------------------
---gtttcagggagaaactggaagaactttgccctggttccccttctgagggacgcaagc
actcgagataggcatagcacccagccggaagaagttcagctgaagcactatacgggatcc
cttaagccagaggatgctgaggtcttcaaggattcc
>Microtus
atgggtgagacggtcaacaagatcgcacaagagagcaagaacatctggaagctgcagaga
gctatcaccatcctggacacagagaagagtttcctgaaatgcatgaggaaggccttccgc
tccggcaagctcctacaggtggggttcacgccggatggcaaggatgattaccggtggtgt
ttcagggtggatgaggtgaactggactacctggaacaccaacgtgggcatcatcaacgag
gacccgggcaactgtgagggcgttaagcgcaccctgagcttctccctgaggtcaggccga
------------------------------------------------------------
---gttgcagggagaaactggaagaacttttccctggttccccttctgagggatgcaagc
actcgagataggcacaccacccagcctgaggaagttcatctaaagcattttgcaggatcc
cttaagccagaggatgctgaggtcttcaaggactcc
>Cavia
atgggtgagaccgtcaataagattgcacaggagagtaagaacatctggaaactgcagaga
gccatcaccatcctggacacagaaaagagcttcctgaagtgcatgaggaaggccttccgg
tcaggcaagctgctgcaggtggggtacacccctgacggcaaagacgactaccgctggtgc
ttcagggtggatgaggtaaactggactacttggaacaccaatgtgggcatcatcaacgag
gacccaggcaactgcgagggtgtcaagcgcaccctgagcttctctctgaggtccggccga
------------------------------------------------------------
---gtttcagggagaaactggaagaactttgccctggttccccttttaagagatgcaagt
actcgagacaggcactcagcccagcccgaggaagttcatctgaagcacttctcagggtcc
cttaagccagaggatgctgaggtctttaaggattct
>Dipodomys
atgggagagactgtcaacaaaattgcgcaggagagcaagaacatctggaagcttcagaga
gctatcactatcctggacacagaaaagagcttcctgaagtgcatgaggaaggccttccgc
tccggcaagctgctgcaggtggggtttactccggatggcaaggacgactacaggtggtgt
tttagggtggatgaggtgaactggaccacctggaacaccaatgtgggcatcatcaatgag
gacccaggcaactgtgagggcgtcaaacgcaccctgagcttctccttgaggtcaggcaga
------------------------------------------------------------
---gtttcagggagaaactggaagaactttgccctcgttcctcttttgagagatgtgaac
actcgagaaaggcaccctgcacagcctgaggaagttcatctgaagcattttacagggtcc
cttaaaccagaggatgctgaggtctccaaggattct
>Sciurus
atgggggagactgtgaacaagattgcacaggagagcaagaacatctggaaactgcagaga
gccatcaccatcctggacacagagaagagcttcctaaagtgcatgaggaaggtctttcgc
tcaggcaagctgctgcaggtggggtacacacctgacggcaaggatgactacaggtggtgc
ttcagggtggatgaggtaaactggaccacctggaataccaacgtgggtatcatcaatgag
gacccgggcaactgtgagggtgtcaagcgcaccctgagcttctccctgaggtcaggcaga
------------------------------------------------------------
---gtttcagggagaaactggagaaactttgccctggttccccttttaagagacgcaagc
actcgagataggcaccatgcacagcctgaggaagttcatctgaagcactttgcagggtcc
cttaagccagaggatgctgaggtcttcaaggattcc
>Fukomys
atgggggagaccgtcaataagattgcacaggagagcaagaacatctggaaactgcagaga
gccattactatcctggacacggagaagagcttcctgaagtgcatgagaaaggccttccgc
tcaggcaagctgctgcaggtggggtacacccccgatggcaaggatgacttccgatggtgc
ttcagggtggatgaggtgaactggactacctggaacactaacgttggcatcatcaacgag
gacccaggcaattgtgagggtgtcaagcgcacactgagcttctccctgaggtcaggccga
------------------------------------------------------------
---gtttcagggagaaactggaagaactttgccctcgttccccttttaagggatgcaagt
actcgagataggcactctacccagcctgaggaagttcatctgaagcatttttcagggtct
cttaagccagaggatgccgaggcctttaaggattcc
>Marmota
atgggggagaccgtgaacaagattgcacaggagagcaagaacatctggaaactgcagaga
gccatcaccatcctggacacggagaagagcttcctaaagtgcatgaggaaggctttccgc
tcaggcaagctgctgcaggtggggtacacacctgacggcaaggatgactacagatggtgc
ttcagggtggacgaggtaaactggaccacctggaacaccaatgtgggcatcatcaatgag
gaccctggcaactgtgagggtgtaaagcgcaccctgagcttctccctgaggtcaggcaga
------------------------------------------------------------
---gtttcagggagaaactggaggaactttgccctggttccccttttaagggatgcaagc
actcgagataggcaccatgcgcagccggaggaagttcatctgaagcactttgcaggatcc
cttaagccagaggatgctgaggtcttcaaggattcc
>Cricetulus
atgggagagacagtcaacaagatcgcacaagagagcaagaacatctggaagctgcagaga
gccatcaccatcctggacacagagaagagtttcctgaagtgcatgaggaaggccttccgt
tctggcaagctgctgcaggtggggttcacgcccgatggcaaggacgattaccggtggtgt
ttcagggtggatgaggtgaactggaccacctggaacaccaatgtgggcatcatcaacgag
gacccaggcaactgtgagggcgtcaagcgcaccctgagcttctccctgaggtcaggccga
------------------------------------------------------------
---gtttcagggagaaactggaagaactttgccctggttccccttctgagggatgcaagt
actcgagataggcataccacccagtctgaggaagttcatctgaagcattttgcaggatcc
cttaagccagaggatgctgaggtcttcaaggattcc
>Heterocephalus
atgggggagactgtcaataagattgcgcaagagagcaagaacatctggaaactgcagaga
gccatcaccatcctggacacagagaagagcttcctgaagtgcatgaggaaggccttccgc
tcaggcaagctgctgcaggtggggtacacccctgatggcaaggatgactaccgctggtgc
ttcagggtggatgaggtgaactggactacctggaacaccaacgtgggcatcatcaatgag
gaccccggcaactgtgagggtgtcaagcgcacactgagcttctccctgaggtcaggccga
------------------------------------------------------------
---gtttcagggagaaactggaagaactttgccctggttccccttttaagggatgcaagt
actcgggataggcattccagtcaccctgatgaagttcatctgaagcacttctcagggtct
cttaagccagaggatgctgaggtctttaaggattcc
>Grammomys
atgggtgagactgtcaacaagattgcacaagagagcaagagcatctggaagctgcagcga
gccatcaccatcctggatacagagaagagcttcctgaagtgcatgaggaaggccttccgc
tccggcaagctgctgcaggtggggttcacgcctgacggcaaggatgactaccggtggtgt
ttcagggtggacgaggtgaactggactacctggaacaccaatgtgggtatcatcaatgag
gacccaggcaactgtgagggcgtcaagcgtaccctgagcttctccctgcggtcaggcaga
------------------------------------------------------------
---gtttcagggaggaactggaagaactttgccctggttccccttttgagagatgcaagc
actcgagagaggcataccacccagccagaagaagttcaactgaagcattatactggatcc
cttaaaccagaggatgctgaggtcttcaaggagtcc
>Chinchilla
atgggtgagaccgtcaataagattgcacaggagagcaagaacatctggaaactgcagaga
gccatcaccatcctggatacggagaagagcttcctgaagtgcatgagaaaggccttccgg
tcaggcaagctgctgcaggtggggtacacccctgatggcaaggatgactaccgctggtgc
ttcagggtggatgaggtgaactggactacttggaacaccaatgtgggcatcatcaatgag
gacccaggcaactgtgagggtgtcaagcgcaccctgagcttctccctgaggtcaggccga
------------------------------------------------------------
---gtttcagggagaaactggaagaactttgccctggttccccttttaagggatgcaagt
actcgagacaggcacgctacccagcctgaagaagttcatctgaagcacttctcagggtcc
cttaagccagaggatgccgaggtctttaaggattcc
>Mastomys
atgggcgagactgtcaacaagattgcacaagagagcaagaacatctggaagctgcagcga
gccatcaccatcctggatacagagaagagctttctgaagtgcatgaggaaggccttccgc
tctggcaagctgctgcaggtggggttcacacctgacggcaaggatgactaccggtggtgt
ttcagggtggatgaagtgaactggactacctggaacaccaatgtgggtatcatcaacgag
gacccaggcaactgcgagggcgtcaagcgcaccctgagcttctctctgcggtcaggccga
------------------------------------------------------------
---gtttcagggagaaactggaagaacttcaccctggttccccttctgagggatgcaagc
actcgagataggcataccatccagccagaagaagttcaactgaagcattatacaggatcc
cttaagccagaggatgctgaggtcttcaaggattcc
>Meriones
atgggcgagaccgtcaacaagatcgctcaggagagcaagaacatctggaagctgcagaga
gccatcaccatcctggatacagagaagagcttcctgaagtgcatgaggaaggccttccgc
tctggcaagctgctgcaggtgggcttcacacctgatggcaaagatgactaccggtggtgt
ttcagggtggacgaggtcaactggactacgtggaacaccaacgtgggcatcatcaatgag
gacccaggcaactgtgagggcgtcaagcgtaccctgagcttctccctgaggtcaggccga
------------------------------------------------------------
---gtttcagggagaaactggaagaactttgccctggttccccttctgagggatgcaagc
actcgagataggcataccacccagcccgaggaagttcatctgaagcattttgcagggtcc
cttaagccagaggatgctgaggtcttcaaggattcc
>Octodon
atgggtgaaaccgtcaataagatagcacaggagagcaagaacatctggaaactgcagaga
gccatcaccatcctggatacagaaaagagtttcctgaagtgcatgaggaaggctttccgt
tcaggcaagctgctgcaggtggggtacacccctgatggcaaggatgactaccgctggtgc
ttcagggtggatgaggtgaactggactacttggaacaccaacgtgggcatcatcaatgag
gaaccaggcaactgtgagggtgtcaagcgcaccctgagcttctccctgaggtcaggccga
------------------------------------------------------------
---gtttcagggagaaactggaagaactttgccctggttcctcttttaagggatgcaagc
actcgagacaggcactccactcagcatgaggaagtgcatctgaagcacttctcaggatcc
cttaagccagaagatgctgaggtctttaaggagtct
>Jaculus
atgggcgagactgtcaacaagatcgcgcaggagagcaagaacatctggaagctgcagcga
gccatcaccatcctggacacagagaagagctttctgaagtgcatgaggaaggccttccgc
tcgggcaagctgctgcaggtggggttcactcctgatggcaaggatgattaccggtggtgt
tttagggttgatgaggtgaattggactacctggaacaccaatgtgggcatcattaatgag
gacccgggctactgtgagggcgtcaaacgcaccctgagcttctccttgaggtcaggccga
------------------------------------------------------------
---gtttcagggagaaactggaagaactttaccctggttccccttttgagggatgcaagc
actcgagataggcaccctgcccagcctgaggaagttcatctaaagcacttctcagggtct
ctaaaaccagaggatgctgaagtctttaaggattca
>Perognathus
atgggcgagacggtcaacaagatcgcacaggagagcaagaacatctggaagctgcagaga
gctatcacgatcctggacacagaaaagagctttctgaagtgcatgaggaaggccttccgc
tctggcaagctgctgcaggtggggtttactccagatggcaaggacgactacagatggtgt
ttcagggtggatgaggtgaactggaccacctggaacaccaacgtgggcatcatcaacgag
gatccgggcaactgtgagggcgtcaaacgcaccctgagcttctccttgaggtcaggcaga
------------------------------------------------------------
---gtttcagggagaaactggaagaactttgccctggtccctcttttgagagatgcaaat
actcgggagagacacctttcccagcctgaagaagtgcacctgaagcattttacagagtcc
ctgaaaccagaggacgctgaggtctccaaggatccc
>Onychomys
atgggtgagacggtcaacaagatcgcccaagagagcaagaacatctggaagctgcagaga
gccatcaccatcctggacacagagaagagtttcctgaagtgcatgaggaaagccttccgc
tctggcaagctgctgcaggtggggttcacacccgatggcaaggatgactaccggtggtgt
ttcagggtggatgaggtgaactggactacctggaacaccaatgtgggcatcattaacgag
gacccgggcaactgtgaaggagtcaagcgcaccctgagcttctccctgaggtcgggccga
------------------------------------------------------------
---gtttcagggagaaattggaagaactttgccctggttcctcttctgagggatgcaagc
actcgagataggcataccacccagcctgaggaagttcatctgaagcattttgcaggatcc
cttaagccagaggatgctgaggtcttcaaggattcc
>Mesocricetus
atgggagagacggtcaacaagattgcacaagagagcaagaacatctggaagctgcagaga
gccatcactatcctggacacagagaagagtttcctgaagtgcatgaggaaggctttccgc
tccggcaagctgctgcaggtggggttcacgcccgatggcaaggatgattaccggtggtgt
ttcagggtggacgaggtgaactggactacctggaacactaacgtgggcatcatcaacgag
gacccaggcaactgtgagggtgtcaagcgcaccctgagcttctccctgaggtcaggccga
------------------------------------------------------------
---gtttcagggagaaactggaagaattttgccctggttccccttctgagggatgcaagc
actcgagataggcataccacccagtccgaggaagttcatctgaagcattttacaggatcc
cttaagccagaggatgctgaggtcttcaaggattcc
>Ictidomys
atgggggagaccgtgaacaagattgcacaggagagcaagaacatctggaaactgcagaga
gccatcaccatcctggacacggagaagagcttcctaaagtgcatgaggaaggccttccgc
tcaggcaagctgctgcaggtggggtacacacctgacggcaaggatgactacagatggtgc
ttcagggtggatgaggtaaactggaccacctggaacactaatgtgggcatcatcaatgag
gaccctggcaactgtgagggtgtaaagcgcaccttgagcttctccctgaggtcaggcaga
------------------------------------------------------------
---gtttcagggagaaactggaggaactttgccctggttccccttttaagggatgcaagc
actcgagataggcaccatgcacagcccgaggaagttcatctgaagcactttgcaggatcc
cttaagccagaggatgctgaggtcttcaaggattcc
>Arvicanthis
atgggtgagactgtcaacaagattgcacaagagagcaagagcatctggaagctgcagcga
gccatcaccatcctggatacagagaagagcttcctgaagtgcatgaggaaggccttccgc
tctggcaagctgctgcaggtggggttcacgcctgatggcaaggatgactaccggtggtgt
ttcagggtggatgaggtgaactggactacctggaacaccaatgtgggtatcatcaatgag
gacccaggcaactgtgagggcgtcaagcgcaccctgagcttctccctgcggtcaggccga
------------------------------------------------------------
---gtttcagggaggaactggaagaactttaccctggttccccttctgagagatgcaagc
actcgagataggcataccacccagccggaagaagttcaactgaagcattatactgaatcc
cttaagccagaggatgctgaggtcttcaaggattcc
>Chionomys
atgggcgagacggtcaacaagatcgcacaagagagcaagaacatctggaagctgcagaga
gccatcaccatcctggacacagagaagagtttcctgaaatgcatgaggagggccttccgc
tccggcaagctgctacaggtggggttcacgccagatggcaaggatgactaccggtggtgt
ttcagggtggacgaggtgaactggactacctggaacaccaatgtgggcatcatcaacgag
gacccgggcaactgtgagggcgtcaagcgcaccctgagcttctccttgaggtcaggccga
------------------------------------------------------------
---gttgcagggagaaactggaagaactttgccctggttccccttctgagggatgcaaac
actcgagataggcacaccacccagcctgaggaagttcatctgaagcattttgcaggatcc
cttaagccagaggatgctgaggtcttcaaggactcc
>Apodemus
atgggcgagactgtcaacaagattgcacaagagagcaagaacatctggaagctgcagcga
gccatcaccatcctggatacagagaagagcttcctgaagtgcatgaggaaggccttccgc
tctggcaagctgctgcaggtgggcttcacacctgacggcaaggatgactaccggtggtgt
ttccgggtggacgaggtaaactggaccacctggaacaccaatgtgggcatcatcaatgag
gacccaggcaactgtgagggcgtcaagcgcaccctgagcttctccctgcggtcaggccga
------------------------------------------------------------
---gtttcagggagaaactggaagaactttgccctggttccccttctgagagatgcgagc
actcgggataggcataccacccagccggaagaagttcaactaaagcactatacaggatcc
cttaagccagaggatgctgaggtcttcaaggattcc
>Myodes
atgggcgagacggtcaacaagatcgcacaagagagcaagaacatctggaagctgcagagg
gccatcaccatcctggacacagagaagagtttcctgaaatgcatgaggaaggccttccgc
tccggcaagctgctacaggtggggttcacgccagatggcaaggatgactaccggtggtgt
ttcagggtggacgaggtgaactggactacttggaacaccaatgtgggcatcatcaacgag
gacccgggcaattgtgagggcgtcaagcgcaccctgagcttctccctgagggcaggccga
------------------------------------------------------------
---gttgcagggagaaactggaagaactttgccctggttccccttctgagggatgcaagc
actcgagataggcataccacccagcctgaggaagttcatctgaagcattttgcaggatcc
cttaagccagaggatgctgaggtcttcaaggactcc
>Otolemur
atgggtgagactgtcaacaagatcgcgcaggagagcaagaacatctggaagctgcagaga
gccatcaccatcctggacacagagaagagtttccttaagtgcatgaggaaggccttccgc
tcaggcaagctgctgcaggtggggtacacacctgatggcaaggacgactacaggtggtgt
ttcagagtggatgaggtgaactggaccacctggaacacaaacgtgggcatcattaatgaa
gatccgggcaactgcgagggtgtcaagcgcaccctgagcttctccctgcggccaggcaga
------------------------------------------------------------
---gcttcagggagaaactggaagaactttgcgctggttccccttttaagagatgccagt
acccgagatagaaaccctgctcaccctgaggaagtgcatctgagacaattttcagggtcc
cttaagccagaggatgctgaggtcttcaagaatccc
>Pongo
atgggtgagactgtcaacaagatcgcacaggagagcaagaacatctggaagctgcagagg
gccatcaccatcctggacacggagaagagcttccttaagtgcatgaggaaggccttccgc
tcaggcaagctgctgcaggtgggatacacacctgatggcaaggacgactacaggtggtgc
ttcagggtggatgaggtgaactggaccacctggaacaccaacgtgggcatcatcaatgaa
gacccgggcaactgtgagggcgtcaagcgtaccctgagcttctccctgcggtcaagcaga
------------------------------------------------------------
---gtttcaggcagacactggaagaacttcgccctggtcccccttttaagagaggcaagt
gctcgagataggcagtctgctcagcctgaggaagttcatctgcgacagttttcagggtct
ctgaagccagaagacgctgaggtcttcaagagtcct
>Rhinopithecus
atgggcgagactgtcaacaagatcgcacaggagagcaagaacatctggaagctgcagaga
gccatcaccatcctggacacggagaagagcttcctcaagtgcatgaggaaggccttccgc
tcaggcaagctgctgcaggtgggatacacacctgacggcaaggatgactacaggtggtgc
ttcagggtggacgaggtgaactggaccacctggaacacaaacgtgggcatcatcaacgaa
gacccgggcaactgtgagggcgtcaagcgcaccctgagcttctccctgcggtcaagcaga
------------------------------------------------------------
---gtttcagccagacactggaagaactttgccctggtcccccttttaagagaggcaagt
gctcgagataggccctctgctcagcccgaggaagtgcacctgcgacagttttcagggtcc
ctgaagccagaagacgctgaggtcttcaagagtcct
>Saimiri
atgggtgagacggtcaacaagatcgcacaggagagcaagaacatctggaagctgcagaga
gccatcaccatcctggacacggagaagagcttcctgaagtgcatgaggaaggccttccgc
tctggcaagctgctgcaggtggggtacacccctgacggccaggacgactacagatggtgc
ttcagagtggacgaggtgaactggaccacctggaacaccaacgtgggcatcatcaatgaa
gacccgggcaactgcgagggtgtgaagcgcacgctgagcttctccctgcggtcaagcaga
------------------------------------------------------------
---gtttcaggcagacactggaagaactttgccctggttccccttttaagagaggcaagt
gctcgagacaggcactccgctcagcccgaggaggttcatcttcaacagttttcagggtcc
cttaagccggaagatgctgaggtcttcaagaatcca
>Callithrix
atgggtgagacggtcaacaagatcgcgcaggagagcaagaacatctggaagctgcagaga
gccatcaccatcctggacacggagaagagcttcctgaagtgcatgaggaaggccttccgc
tctggcaagctgctacaggtggggtacacacctgaaggccaggacgactacagatggtgc
ttcagggtggacgaggtgaactggaccacctggaacaccaacgtgggcatcatcaacgaa
gacccaggcaactgcgagggtgtcaagcgtatgccaagcttctccctgcgatcaagcaga
------------------------------------------------------------
---gtttcaggcagacactggaagaactttgccctggttccccttttaagagaggcaagt
gcccgagacaggcactctgctcagcccgaggaggttcatctgcaacagttttcagggtcc
cttaaaccagaagatgctgaagtcttcaagaatccc
>Nomascus
atgggtgagactgtcaacaagatcgcacaggagagcaagaacatctggaagctgcagaga
gccatcaccatcctggacacggagaagagcttccttaagtgcatgaggaaggccttccgc
tcaggcaagctgctgcaggtgggatacacccctgatggcaaggacgactacaggtggtgc
ttcagggtggacgaggtgaactggaccacctggaacaccaacgtgggcatcatcaacgaa
gacccgggcaactgtgagggtgtcaagcgcaccctgagcttctccctgcggtcaagcaga
------------------------------------------------------------
---gtttcaggcagacactggaagaacttttccctggtcccccttttaagagaggcaagt
gctcgagataggcactctgctcagcctgaggaagttcatctgcgacagttttcagggtct
ctgaagccagaagatgctgaggtcttcaagagtcct
>Aotus
atgggtgagacggtcaacaagatcgcgcaggagagcaagaacatctggaagctgcagaga
gccatcaccatcctggacacggagaagagcttcctgaagtgcatgaggaaggccttccgc
tccggcaagctgctgcaggtggggtacacacctgacggccaggacgactacaggtggtgc
ttcagggtggacgaggtgaactggaccacctggaacaccaacgtgggcatcatcaacgaa
gacccgggcaactgcgagggtgtcaagcgcacgctgagcttctccctgcggtcaagcaga
------------------------------------------------------------
---gtttcaggcagacactggaagaactttgccctggttccccttttaagagaggcaagt
gctcgagacaggcactctgctcagcccgaggaggttcatctgcaacagttttcagggtcc
cttaagccggaagatgctgaggtcttcaagaatccc
>Chlorocebus
atgggcgagacagtcaacaagatcgcacaggagagcaagaacatctggaagctgcagaga
gccatcaccatcctggacacggagaagagcttcctcaagtgcatgaggaaggccttccgc
tcaggcaagctgctgcaggtgggatacacacctgacggcaaggacgactacaggtggtgc
ttcagggtggacgaggtgaactggaccacctggaacaccaacgtgggcatcatcaacgaa
gacccgggcaactgtgagggcgtcaagcgcaccttgagcttctccctgcggtcaagcaga
------------------------------------------------------------
---gtttcagccagacactggaagaactttgccctggtcccccttttaagagaggcaagc
actcgagataggccctctgctcagcccgaggaagtgcacctgcgacagttttcagggtcc
ctgaagccagaagacgctgaggtcttcaagagtcct
>Carlito
atgggcgagactgtcaacaagatcgcgcaggagagcaagaacatctggaagctgcagaga
gccatcaccatcctggacacagagaagagcttccttaagtgtatgaggaaggccttccgc
tcaggcaagctgctgcaggtgggctacacacctgatggcaaggacgactacaggtggtgt
ttcagggtggatgaggtaaactggaccacctggaacactaacgtgggcatcatcaatgaa
gacccgggcaactgtgagggcgtcaagcgcaccctgagtttctccctgcggtcaggcaga
------------------------------------------------------------
---gtttcagggagaaactggaagaactttgccttggttccccttttaagagatgcaagt
actcgagataggcactctgctcagcctgaggaagttcacctgcgacactttgcagggtcc
cttaagccagaagatgctgaggtcttcaataatcct
>Propithecus
atgggcgagactgtcaacaagatcgcacaggagagcaagaacatctggaagctgcagaga
gccatcaccatcctggacacggagaagagcttcttgaagtgcatgcggaaggccttccgc
tcgggcaagctgctgcaggtggggtacacacctgacggcaaggacgactacaggtggtgc
ttcagagtggatgaggtgaactggaccacctggaacaccaatgtgggcatcatcaatgaa
gacccgggcaactgcgagggcgtcaagcgcaccctgagcttctccctgcggccaggcaga
------------------------------------------------------------
---gcttcagggagaaactggaagaactttgccttggttccccttttaagagatgcaagt
gcccgagacagacactctgctcagcctgaggacgtgcatctgaagcagttttcggggtcc
cttaagccagaagatgccgaggtcttcaagaatccc
>Cebus
atgggtgagacggtcaacaagatcgcgcaggagagcaagaacatctggaagctgcagaga
gccatcaccatcctggacacggagaagagcttcctgaagtgcatgaggaaggccttccgc
tctggcaagctgctgcaggtggggtacacgcctgacggccaggacgactacagatggtgc
ttcagggtggacgaggtaaactggaccacttggaacaccaacgtgggcatcatcaacgaa
gacccgggcaactgtgagggtgtcaagcgcacgctgagcttctccctgcggtcaagcaga
------------------------------------------------------------
---gtttcaggcagacactggaagaactttgccctggttccccttttaagagaggcaagt
gctcgagacaggcactcagctcagcccgaggaggttcatctgcaacagttttcagggtcc
cttaagccggaagatgctgaggtcttcaagaatccc
>Microcebus
atgggcgagactgttaacaagatcgcgcaggagagcaagaacatctggaagctgcagaga
gccatcaccatcctggacacagagaagagcttcctgaagtgcatgcggaaggccttccgc
tcgggcaagctgctgcaggtggggtacacacccgatggcaaggacgactacaggtggtgt
ttcagagtggatgaggtgaactggaccacctggaataccaacgtgggcatcatcaacgaa
gacccgggcaactgcgagggcgtgaagcgcaccctgagcttctccctgcggccaggcaga
------------------------------------------------------------
---gcttcaggtagaaactggaagaactttgccttggttccccttttaagagacgcaagt
acccgggacagacactctgcccagcctgaggaagtgcacctgaggcagtttgcggggtcc
cttaagccagaggacgccgaggtcttcaagaatccc
>Homo
atgggtgagactgtcaacaagatcgcacaggagagcaagaacatctggaagctgcagaga
gccatcaccatcctggacacggagaagagcttccttaagtgcatgaggaaggccttccgc
tcaggcaagctgctgcaggtggggtacacacctgatggcaaggacgactaccggtggtgc
ttcagggtggacgaggtgaactggaccacctggaacaccaacgtgggcatcatcaacgaa
gacccgggcaactgtgagggcgtcaagcgcaccctgagcttctccctgcggtcaagcaga
------------------------------------------------------------
---gtttcaggcagacactggaagaactttgccctggtcccccttttaagagaggcaagt
gctcgagataggcagtctgctcagcccgaggaagtttatctgcgacagttttcagggtct
ctgaagccagaggacgctgaggtcttcaagagtcct
>Lemur
atgggcgagactgtcaacaagatcgcacaggagagcaagaacatctggaagctgcagaga
gccatcaccatcctggacacggagaagagcttcctgaagtgcatgcggaaggccttccgc
tcgggcaagctgctgcaggtgggatacacacctgacggcaaggacgactacaggtggtgc
ttcagagtggatgaggtgaactggaccacctggaacaccaacgtgggcatcatcaatgaa
gacccgggcaactgtgagggcgtcaagcgcaccctgagcttctccctgcggcca------
------------------------------------------------------------
---gcttcagggagaaactggaagaactttgccttggttccccttttaagagacgcaagt
gcccgagacagacactctgctcagcctgaggaagtgcatctgaggcagtttgcagggtcc
cttaagccagaggatgccgaggtcttcaagaatccc
>Nycticebus
atgggtgagactgtcaacaagatcgcgcaggagagcaagaacatctggaagctgcagaga
gccatcactatcctggacacagagaagagcttccttaagtgcatgaggaaggccttccgc
tcaggcaagctgctacaggtggggtacacacctgatggcaaggacgactacaggtggtgt
ttcagagtggatgaggtgaactggaccacgtggaacacgaatgtgggcatcatcaatgaa
gatccgggcaactgcgagggcgtcaagcgcaccctgagcttctccctgcggccaggaaga
------------------------------------------------------------
---gcttcagggagaaactggaagaactttgctctggttccccttttaagagatgccagt
acccgagatagaaaccctgctcagcccgaggaagtgcatctgagacaattttcaggatcc
cttaagccagaggatgctgaggtcttcaagaatccc
>Symphalangus
atgggtgagactgtcaacaagatcgcacaggagagcaagaacatatggaagctgcagaga
gccatcaccatcctggacacggagaagagcttccttaagtgcatgaggaaggccttccgc
tcaggcaagctgctgcaggtgggatacacccctgatggcaaggacgactacaggtggtgc
ttcagggtggacgaggtgaactggaccacctggaacaccaacgtgggcatcatcaacgaa
gacccgggcaactgtgagggcgtcaagcgcaccctgagcttctccctgcggtcaagcaga
------------------------------------------------------------
---gtttcaggcagacactggaagaactttgccctggtcccgcttttaagagaggcaagt
ggtcgagataggcactctgctcagcctgaggaagttcatctgcgacagttttcagggtct
ctgaagccagaagacgctgaggtcttcaagagtcct
>Odobenus
atgggtgagactgtcaacaagatcgcacaggagagcaagaacatctggaagctacagaga
gctatcaccatcctggacacagagaagagcttccttaagtgtatgaggaaggccttccgc
tcaggcaagctgttgcaagtggggtacacacctgatggcaaggatgactacaggtggtgt
ttcagggtggatgaggtcaactggaccacctggaacaccaatgtaggtatcatcaatgaa
gacccgggcaactgtgagggcatcaagcgcaccctgagcttctccctgcggtcaggcaga
------------------------------------------------------------
---gtttcaggaagaaactggaagaactttgccctggttccccttttaagagatgcaaat
acaagagaaaggcactctgcccagccagaggaagttcatctgaggcactttgcagggtcc
ctcaaaccagaagatgctgaggtcttcaaggatcct
>Myotis
atgggggagaccgtcaacaagatcgcgcaggagagcaagaacatctggaagctgcagaga
gccatcaccatcctggacacggagaagagcttccttaagtgtatgcggaaggccttccgc
tcgggcaagctgctgcaggtggggtacacgcctgacggcaaggatgactacaggtggtgt
ttcagggtggatgaggtgaactggaccacctggaacaccaacgtgggcatcatcaatgaa
gacccgggcaactgcgagggcatcaagcgcaccctgagcttctccctgcgctcgggcaga
------------------------------------------------------------
---gtttcagggagacactggaagaactttgccctggtcccccttttaagagatgcaagc
actcgagaaaggcagcctgctcagcacgaggaggtccatctgaggcactttgcagggtcc
ctcaagccagaagatgcggaggtcttcaaggatcct
>Canis
atgggtgagactgtcaacaagatcgcacaggagagcaagaacatatggaaactacagaga
gctatcaccatcctggacacggagaagagcttccttaagtgtatgaggaaggccttccgc
tcaggcaagctgttgcaggtggggtatacacctgacggcaaggatgactacaggtggtgt
ttcagggtggatgaggtcaactggaccacttggaacaccaatgtaggtatcatcaatgaa
gaccctgggaactgtgagggcatcaagcgcaccctgagcttctccctgcggtcaggcaga
------------------------------------------------------------
---gtttcaggaagaaactggaagaacttttccctggttccccttttaagagatgcaagt
acaagagaaaggcaccctgcccaaccggaggaagttcatctgaggcactttgcagggtcc
ctcaagccagaagatgctgagatcttcaaggatcct
>Mustela
atgggtgagactgtcaacaagattgcgcaggagagcaagaacatctggaagctacagaga
gctatcaccatcctggacacggagaagagcttccttaaatgcatgaggaaggccttccgc
tcaggcaagctgttgcaagtggggtacacacctgatggcaaggatgactacaggtggtgt
ttcagggtggatgaggtcaactggaccacctggaacaccaatgtaggtatcatcaatgaa
gacccgggcaactgtgagggcatcaagcgcaccctgagcttctccctgcggtcaggcaga
------------------------------------------------------------
---gtttcaggaagaaactggaagaactttgccctggttccccttttaagagatgcaagt
acaagagaaaggccctctgctcaaccagaggaagttcatctgagacactttgcagggtcc
ctcaagccagaagatgctgaggtcttcaaggatcct
>Panthera
atgggtgagaccgtcaacaagatcgcgcaggagagcaaaaacatctggaagctacagaga
gccatcaccatcctggacacggagaaaagcttccttaagtgtatgaggaaggccttccgc
tcaggcaagctgttgcaagtggggtacacacctgatggcaaggatgactacaggtggtgt
ttcagggtggatgaggtcaactggaccacctggaacaccaatgtgggcatcatcaatgaa
gacccgggcaactgtgagggcatcaagcgcaccctgagcttctctctgcgctcaggcaga
------------------------------------------------------------
---gtttcaggaagaaactggaagaattttgccctggttcccctcttaagagacacaagt
acaagagaaaggcaccctggccagccggaggaggttcatctgaggcactttgcaggttcc
ctcaagccagaagatgctgaggtcgtcaaggatcct
>Ursus
atgggtgagactgtcaataagatcgcgcaggagagcaagaacatctggaagctacagaga
gctatcactatcctggacacggagaagagcttccttaagtgtatgaggaaggccttccgc
tcaggcaagctgttgcaagtggggtacacacctgatggcaaggatgactacaggtggtgt
ttcagggtggatgaggtcaactggaccacctggaacaccaatgtaggtatcatcaatgaa
gacccgggcaactgcgagggcatcaagcgcaccctgagcttctccctgcggtcaggcaga
------------------------------------------------------------
---gtttcaggaagaaactggaagaactttgccctggtcccccttttaagagacacaagt
acaagagaaaggcaccctgcccagccggaggaagttcatctgaggcactttgcagggtcc
ctcaagccagaagatgctgaggtcttcaaggatcct
>Enhydra
atgggtgagactgtcaacaagattgcgcaggagagcaagaacatctggaagctacagaga
gctatcaccatcctggacacggagaagagcttccttaaatgcatgaggaaggccttccgc
tcaggcaagctgttgcaagtggggtacacacctgatggcaaggatgactacaggtggtgt
ttcagggtggatgaggtcaactggaccacctggaacaccaatgtaggtatcatcaatgaa
gacccaggcaactgtgagggcatcaagcgcaccctgagcttctccctgcggtcaggcaga
------------------------------------------------------------
---gtttcaggaagaaactggaagaactttgccctggttccccttttaagagatgcaagt
acaagagaaaggccccctgctcagccagaggaagttcatctgaggcactttgcaggatcc
ctcaagccagaagatgctgaggtcttcaaggatcct
>Desmodus
atgggtgagactgtcaacaagatcgcacaggagagcaagaacatctggaagctgcagaga
gccatcaccatcctggacacggagaaaagcttcctaaagtgcatgaggaaggccttccgc
tcaggcaagctgttgcaggtggggtacacacctgatggcaaggatgactacaggtggtgt
ttcagggtggatgaggtgaactggaccacctggaacaccaacgtgggcatcatcaacgaa
gacccaggcaattgtgaaggcatcaagcgcaccctgagcttctccctgcggtcaagcaga
------------------------------------------------------------
---gtcgcagggagaaactggaagaactttgccctggttccacttttaagagatgcaagc
actcgagaaaggcagcctgctcagcctgaggaggttcatctgaaacacttctcagggtcc
ctcaagccagaagacgctgaggtcttcaaggactct
>Zalophus
atgggtgagactgtcaacaagatcgcgcaggagagcaagaacatctggaagctacagaga
gctatcaccatcctggacacggagaagagcttccttaagtgtatgaggaaggccttccgc
tcaggcaagctgttgcaagtggggtacacacctgatggcaaggatgactacaggtggtgt
ttcagggtggatgaggtcaactggaccacctggaacaccaatgtaggtatcatcaatgaa
gacccgggcaactgtgagggcatcaagcgcaccctgagcttctccctgcggtcaggcaga
------------------------------------------------------------
---gtttcaggaagaaactggaagaactttgccctggttccccttttaagagatgcaagt
acaagagaaaggcactctgcccagccagaggaagttcatctgaggcactttgcagggtcc
ctcaagccagaagatgctgaggtcttcaaggatcct
>Phyllostomus
atgggtgagactgtcaacaagatcgcgcaggagagcaagaacatatggaagctgcagaga
gccatcaccatcctggacacggagaaaagtttcctaaagtgcatgaggaaggccttccgt
tcaggcaagctattgcaagtggggtacacacctgatggcaaggatgactacaggtggtgt
ttcagggtggatgaggtgaactggaccacctggaacaccaatgtgggcatcatcaatgaa
gacccgggcaattgtgaaggcatcaagcgaaccctgagtttctctctacggtcaggcaga
------------------------------------------------------------
---gttgcagggagaaactggaagaactttgccctggttccccttttaagagatgcaagc
actcgagaaaggcagcctgctcagcctgaggaggttcgtctgaagcacttctcagggtcc
ctcaagccagaagatgctgaggtcttcaaggatcct
>Eptesicus
atgggggagactgtcaacaagatcgcgcaggagagcaagaacatctggaagctgcagaga
gccatcaccatcctggacacggagaagagcttccttaagtgtatgcggaaggccttccgc
tcaggcaagctgctgcaggtggggtacacgcctgacggcaaggatgactacaggtggtgt
ttcagggtggatgaggtgaactggaccacctggaacaccaacgtgggcatcatcaatgaa
gacccgggcaactgcgagggcatcaagcgcaccctgagcttctccctgcgctcgggcaga
------------------------------------------------------------
---gtttcagggagaaactggaagaactttgccctggtccccctcttaagggatgcaagc
actcgagaaaggcagcctgctcagcacgaggaggtccacctgaggcactttgcagggtcc
ctcaagccagaagacgcggaggtcttcaaggatcct
>Phoca
atgggtgagactgtcaacaagatcgcgcaggagagcaagaacatctggaagctacagaga
gctatcaccatcctggacacggagaagagcttccttaagtgtatgaggaaggccttccgc
tcaggcaagctgttgcaagtggggtacacacctgacggcaaggatgactacaggtggtgt
ttcagggtggatgaggtcaactggaccacctggaacaccaatgtaggtatcatcaatgaa
gacccgggcaactgtgagggcatcaagcgcaccctgagcttctccctgcggtcaggcaga
------------------------------------------------------------
---gtttcaggaagaaactggaagaactttgccctggttccccttttaagagatgcaagt
acaagagaaagccactctgcccagccagaggaagttcatctgaggcactttgcagggtcc
ctcaagccagaagatgctgaggtcttcaaggatcct
>Suricata
atgggtgagactgtcaacaagatcgcacaggagagcaagaacatctggaagctacagaga
gccatcaccatcctggacacagagaagagcttccttaagtgtatgaggaaggccttccgc
tcgggcaagctgttgcaggttgggtacacacctgatggcaaggatgactacaggtggtgt
ttcagggtggacgaggtcaactggaccacctggaacaccaatgtgggcatcatcaatgaa
gacccgggcaactgtgagggcatcaagcgcaccctgagcttctctctgcggtcgggcaga
------------------------------------------------------------
---gtttcaggaagaaattggaagaactttgccctggttcccctcttacgagacgcaagt
acaagagagaggcaccctgcccagccacaggaggctcgtctgaggcactttgcaggttcc
ctcaagccagaagatgctgaggtctttaaggatcct
>Molossus
atgggcgagactgtcaacaagatcgcgcaggagagcaagaacatctggaagctgcagaga
gccatcaccatcctggacacagagaagagcttccttaaatgcatgaggaaggccttccgc
tcgggcaagctgctgcaggtggggtacacacctgatggcaaggatgactacaggtggtgt
ttcagggtggatgaggtgaactggaccacctggaacaccaacgtgggcatcatcaatgaa
gacccgggcaactgtgagggcatcaagcgcaccctgagcttctccctgcggtcaggcaga
------------------------------------------------------------
---gtttcagggagaaactggaagaactttggcctggttccccttttaagagatacaagc
actcgagaaaggtactccgttcagtctgaggtggttcatctgaagaactttgcagggtcc
ctgaagccagaagacgcggagagcttcaggaatgtt
>Pipistrellus
atgggggagacggtcaacaagatcgcgcaggagagcaagaacatctggaagctgcagaga
gccatcaccatcctggacacggagaagagcttcctcaagtgcatgcggaaggccttccgc
tcaggcaagctgctgcaggtggggtacacgcctgacggcaaggatgactacaggtggtgt
ttcagggtggacgaggtgaactggaccacctggaacaccaacgtgggcatcatcaacgaa
gacccgggcaactgcgagggcatcaagcgcaccctgagcttctccttgcgctcaggcaga
------------------------------------------------------------
---gtttcagggaggaactggaagaactttgccctggtccccctcttaagagatgcaagc
actcgggagaggcagcccgctcagcccgaggaggtccatctgaggcacttcgcggggtcc
ctcaagccagaggacgcggaggtcttcaaggatccc
>Sturnira
atgggtgagactgtcaacaagattgcacaggagagcaagaacatatggaagctgcagaga
gccatcaccatcctggacacagagaaaagcttcctaaagtgcatgaggaaggctttccgc
tcaggcaagctgttgcaggtggggtatacacccgatggcaaggatgactacaggtggtgt
ttcagggtagatgaggtgaactggaccacctggaacaccaatgtgggcatcatcaatgaa
gaccctggcaattgtgaaggcattaagcgaaccctgagtttctctctgcggtcaagcaga
------------------------------------------------------------
---gttgcagggagaaactggaagaactttgccctggttcccctattaagagatgcaagc
actcgagaaaggcaacctgctcagcctgaggaggttcatctgaagcacttctcagggtcc
ctcaagccagaagatgctgaggtcttcaaggatcct
>Artibeus
atgggtgagactgtcaacaagattgcacaggagagcaagaacatatggaagctgcagaga
gctatcaccatcctggacacagagaaaagcttcctgaagtgtatgaggaaggccttccgc
tcaggcaagctgttgcaggtggggtatacacccgatggcaaggatgactacaggtggtgt
ttcagggtggatgaggtgaactggaccacctggaacaccaacgtgggcatcatcaatgaa
gacccaggcaattgtgaaggcatcaagcgaactctgagtttctctctgcggtcaagcaga
------------------------------------------------------------
---gttgcagggagaaactggaagaactttgccctggttccccttttaagagatgcaagc
actcgagaaaggcaacctgctcagcctgaggaggttcgtctgaagcacttctcagggtcc
ctcaagccagaagacgctgaggtcttcaaggatcct
>Hyaena
atgggtgagactgtcaacaagattgcgcaggagagcaagaacatctggaagctacagaga
gccatcaccatcctggacacggagaagagcttccttaagtgtatgaggaaggccttccgc
tcgggcaagctgttgcaggtggggtacacgcctgatggcaaggatgactacaggtggtgt
ttcagggtagacgaggtcaactggaccacctggaacaccaatgtgggtatcatcaatgaa
gacccaggcaactgtgagggcatcaagcgcaccctgagcttctctctgcggtcaggcaga
------------------------------------------------------------
---gtttcaggaagaaactggaagaattttgcccttgttcccctcttacgagactcaagt
acaagagaaaggcaccctgtccagccacaggaagttcatctgaggcactttgctggttcc
ctcaagccagaagatgctgaggtcttcaaggatcct
>Leopardus
atgggtgagaccgtcaacaagatcgcgcaggagagcaaaaacatctggaagctacagaga
gccatcaccatcctggacacggagaagagcttccttaagtgtatgaggaaggccttccgc
tcaggcaagctgttgcaagtggggtacacacctgatggcaaggatgactacaggtggtgt
ttcagggtggatgaggtcaactggaccacctggaacaccaatgtgggcatcatcaatgaa
gacccgggcaactgtgagggcatcaagcgcaccctgagcttctctctgcgctcaggcaga
------------------------------------------------------------
---gtttcaggaagaaactggaagaattttgccctggttcccctcttaagagacacaagt
acaagagaaaggcaccccggccagccggaggaggttcatctgaggcactttgcaggttcc
ctcaagccagaagatgctgaggtcttcaaggatccc
>Mirounga
atgggtgagactgtcaacaagatcgcacaggagagcaagaacatctggaagctacagaga
gctatcaccatcctggacacggagaagagcttccttaagtgtatgaggaaggccttccgc
tcaggcaagctgttgcaagtggggtacacacctgatggcaaggatgactacaggtggtgt
ttcagggtggatgaggtcaactggaccacctggaacaccaatgtaggtatcatcaatgaa
gacccgggcaactgtgagggcatcaagcgcaccctgagcttctccctgcggtcaggcaga
------------------------------------------------------------
---gtttcaggaagaaactggaagaactttgccctggttccccttttaagagatgcaagt
acaagagaaaggcactctgcccagccagaggaagttcatctgaggcactttgcagggtcc
ctcaagccagaagatgctgaggtcttcaaggatcct
>Meles
atgggtgagactgtcaacaagattgcgcaggagagcaagaacatctggaagctacagaga
gctatcaccatcctggacacagagaagagcttccttaagtgcatgaggaaggccttccgc
tcaggcaagctgttgcaagtggggtacacacctgatggcaaggatgactgcaggtggtgt
ttcagggtggatgaggtcaactggaccacctggaacaccaatgtaggtatcatcaatgaa
gacccgggcgactgtgagggcatcaagcgcaccctgagcttctccctgcggtcaggcaga
------------------------------------------------------------
---gtttcaggaagaaactggaagaactttgccctggttccccttttaagagatgcaagt
acaagagaaaggccccctgctcagccagaggaagttcatctgaggcactttacagggtcc
ctcaagccagaagatgctgaggtcttcaaggatcct
>Rhinolophus
atgggtgagaccgtcaacaagatcgcgcaggagagcaagaacatctggaagctgcagaga
gccatcaccatcctggatacagagaagagcttccttaagtgtatgaggaaggccttccgc
tcaggcaagctgttgcaggtggggtacacacctgacggcaaggacgactacaggtggtgt
ttcagggtagatgaggtgaactggaccacctggaacaccaacgtgggcatcatcaatgaa
gacccgggcaactgcgagggcatcaagcgcaccctgagcttctccctgcggtcagcccga
------------------------------------------------------------
---gtttcagggagaaactggaagaactttgccctggtcccccttttaagagaagcaagt
actcgagaaaggcatcctgccgagcctgaggaagttcatctaaagcactttgcagggtcc
ctcaagccagaagatgctgaggtcttcaaggatcct
>Pteronotus
atgggtgagactgtcaacaagatcgcgcaggagagcaagaacatctggaagcttcagaga
gccatcaccatcctggacacggagaagagcttcctaaaatgcatgaggaaggccttccgc
tcaggcaagctgttgcaggtggggtacacacctgacggcaaggatgactacaggtggtgt
ttcagggtggacgaggtgaactggaccacctggaacaccaacgtgggcatcatcaatgaa
gacccgggcaattgtgagggcatcaagcgcaccctgagcttctccctgcgctcaagcaga
------------------------------------------------------------
---gttgcagggagacactggaagaactttgccctggttccccttttaagagatgcaagc
gctcgagaaaggcagcctgctcagcccgaggaggttcatctgaagcacttttcagggtcc
ctcaagccagaagatgctgaggtcttcaaggatcct
>Saccopteryx
atgggggagactgtcaacaagatcgcgcaggagagcaagaacatctggaagctgcagaga
gccatcaccatcctggacacagagaagagcttccttaagtgtatgaggaaggccttccgt
tcaggcaagctgttgcaggtggggtacactcctgatggcaaggatgactacagatggtgt
ttcagggtggatgaagtgaactggaccacctggaacaccaatgtgggcatcatcaatgaa
gacccgggcaattgcgagggcatcaagcgcaccctgagcttctccctgcggtcaagcaga
------------------------------------------------------------
---gttaatgggagacactggaagaacttcaccctggtgccccttttaagagatcaaagc
actagagacaggcacccggctcagcccgaggagatccacctgaggcactttgcagggtcc
ctcaaaccagaagatgccgaggtcttcagggatcct
>Rousettus
atgggtgagactgtcaacaagattgctcaggagagcaagaacatctggaagttgcagaga
gccatcactatcctggacacagagaagagcttccttaagtgtatgaggaaggccttccgc
tcaggcaaactattgcaggtggggtacacacctgatggcaaagatgactacaggtggtgt
ttcagggtggatgaggtgaactggaccacttggaacaccaatgtgggcatcatcaatgaa
gatccaggcaactgtgaaggcatcaagcgcaccctgagcttctccctacggtcaggccga
------------------------------------------------------------
---gtttcagcgagaaactggaagaactttgccctggttcccctcttaagagatgcaagt
atgcgagaaaggcagccagcccagcctgaggaagttcacctgaaacactttgcagggtcc
ctcaagccagaagatgctgaggtcttcaaggatcct
>Pteropus
atgggtgagactgtcaacaagatcgctcaggagagcaagaacatctggaagttgcagaga
gccatcaccatcctggacacggagaagagcttccttaagtgtatgaggaaggccttccgc
tcaggcaaactattgcaggtggggtacacacctgatggcaaagatgactacagatggtgt
ttcagggtggatgaagtgaactggaccacttggaacaccaatgtgggcatcatcaatgaa
gacccaggcaactgtgaaggcatcaagcgcaccctgagcttctctctacggtcaggccga
------------------------------------------------------------
---gtttcagcgagaaactggaagaactttgccctggttcccctcttaagagatgcaagt
atgcgagaaaggcagccagcccagcctgaggaagttcacctgaagcactttgcagggtcc
ctcaagccagaagatgctgaggtcttcaaggatcct
